# Supplementary material for: Do genome-scale models need exact solvers or clearer standards?
Source: Mol Syst Biol. 2015 Oct 14;11(10):831. doi: 10.15252/msb.20156157 (PMC4631202; doi:10.15252/msb.20156157)
Supplement: Supplementary file 2 — Dataset EV1 [file msb0011-0831-sd2.zip › m_model_collection-master/sbml3/STM_v1_0.xml]

<?xml version='1.0' encoding='UTF-8'?>
<sbml xmlns:fbc="http://www.sbml.org/sbml/level3/version1/fbc/version2" level="3" sboTerm="SBO:0000624" version="1" xmlns="http://www.sbml.org/sbml/level3/version1/core" fbc:required="false">
  <model id="STM_v1_0" fbc:strict="true">
    <listOfUnitDefinitions>
      <unitDefinition id="mmol_per_gDW_per_hr">
        <listOfUnits>
          <unit exponent="1" kind="mole" multiplier="1" scale="-3" />
          <unit exponent="-1" kind="gram" multiplier="1" scale="0" />
          <unit exponent="-1" kind="second" multiplier="3600" scale="0" />
        </listOfUnits>
      </unitDefinition>
    </listOfUnitDefinitions>
    <fbc:listOfObjectives fbc:activeObjective="obj">
      <fbc:objective fbc:id="obj" fbc:type="maximize">
        <fbc:listOfFluxObjectives>
          <fbc:fluxObjective fbc:coefficient="1" fbc:reaction="R_biomass_iRR1083_metals" />
        </fbc:listOfFluxObjectives>
      </fbc:objective>
    </fbc:listOfObjectives>
    <listOfParameters>
      <parameter constant="true" id="cobra_default_lb" sboTerm="SBO:0000626" units="mmol_per_gDW_per_hr" value="-1000" />
      <parameter constant="true" id="cobra_default_ub" sboTerm="SBO:0000626" units="mmol_per_gDW_per_hr" value="1000" />
      <parameter constant="true" id="cobra_0_bound" sboTerm="SBO:0000626" units="mmol_per_gDW_per_hr" value="0" />
      <parameter constant="true" id="R_ATPM_upper_bound" sboTerm="SBO:0000625" units="mmol_per_gDW_per_hr" value="8.39" />
      <parameter constant="true" id="R_ATPM_lower_bound" sboTerm="SBO:0000625" units="mmol_per_gDW_per_hr" value="8.39" />
      <parameter constant="true" id="R_EX_cbl1_e_lower_bound" sboTerm="SBO:0000625" units="mmol_per_gDW_per_hr" value="-0.01" />
      <parameter constant="true" id="R_EX_glc_D_e_lower_bound" sboTerm="SBO:0000625" units="mmol_per_gDW_per_hr" value="-5" />
      <parameter constant="true" id="R_EX_h2o_e_lower_bound" sboTerm="SBO:0000625" units="mmol_per_gDW_per_hr" value="-100" />
      <parameter constant="true" id="R_EX_h_e_lower_bound" sboTerm="SBO:0000625" units="mmol_per_gDW_per_hr" value="-100" />
      <parameter constant="true" id="R_EX_o2_e_lower_bound" sboTerm="SBO:0000625" units="mmol_per_gDW_per_hr" value="-18.5" />
      <parameter constant="true" id="R_ENTERHpp_upper_bound" sboTerm="SBO:0000625" units="mmol_per_gDW_per_hr" value="0.0001" />
      <parameter constant="true" id="R_SALCHS4Hpp_upper_bound" sboTerm="SBO:0000625" units="mmol_per_gDW_per_hr" value="0.0001" />
      <parameter constant="true" id="R_SALCHS4FEHpp_upper_bound" sboTerm="SBO:0000625" units="mmol_per_gDW_per_hr" value="0.0001" />
    </listOfParameters>
    <listOfCompartments>
      <compartment constant="true" id="p" name="periplasm" />
      <compartment constant="true" id="c" name="cytosol" />
      <compartment constant="true" id="e" name="extracellular" />
    </listOfCompartments>
    <listOfSpecies>
      <species boundaryCondition="false" compartment="c" constant="false" hasOnlySubstanceUnits="false" id="M_12dgr120_c" name="1-2-Diacyl-sn-glycerol-didodecanoyl-n-C120" fbc:charge="0" fbc:chemicalFormula="C27H52O5" />
      <species boundaryCondition="false" compartment="p" constant="false" hasOnlySubstanceUnits="false" id="M_12dgr120_p" name="1-2-Diacyl-sn-glycerol-didodecanoyl-n-C120" fbc:charge="0" fbc:chemicalFormula="C27H52O5" />
      <species boundaryCondition="false" compartment="p" constant="false" hasOnlySubstanceUnits="false" id="M_12dgr140_p" name="1-2-Diacyl-sn-glycerol-ditetradecanoyl-n-C140" fbc:charge="0" fbc:chemicalFormula="C31H60O5" />
      <species boundaryCondition="false" compartment="c" constant="false" hasOnlySubstanceUnits="false" id="M_12dgr140_c" name="1-2-Diacyl-sn-glycerol-ditetradecanoyl-n-C140" fbc:charge="0" fbc:chemicalFormula="C31H60O5" />
      <species boundaryCondition="false" compartment="p" constant="false" hasOnlySubstanceUnits="false" id="M_12dgr141_p" name="1-2-Diacyl-sn-glycerol-ditetradec-7-enoyl-n-C141" fbc:charge="0" fbc:chemicalFormula="C31H56O5" />
      <species boundaryCondition="false" compartment="c" constant="false" hasOnlySubstanceUnits="false" id="M_12dgr141_c" name="1-2-Diacyl-sn-glycerol-ditetradec-7-enoyl-n-C141" fbc:charge="0" fbc:chemicalFormula="C31H56O5" />
      <species boundaryCondition="false" compartment="c" constant="false" hasOnlySubstanceUnits="false" id="M_12dgr160_c" name="1-2-Diacyl-sn-glycerol-dihexadecanoyl-n-C160" fbc:charge="0" fbc:chemicalFormula="C35H68O5" />
      <species boundaryCondition="false" compartment="p" constant="false" hasOnlySubstanceUnits="false" id="M_12dgr160_p" name="1-2-Diacyl-sn-glycerol-dihexadecanoyl-n-C160" fbc:charge="0" fbc:chemicalFormula="C35H68O5" />
      <species boundaryCondition="false" compartment="c" constant="false" hasOnlySubstanceUnits="false" id="M_12dgr161_c" name="1-2-Diacyl-sn-glycerol-dihexadec-9-enoyl-n-C161" fbc:charge="0" fbc:chemicalFormula="C35H64O5" />
      <species boundaryCondition="false" compartment="p" constant="false" hasOnlySubstanceUnits="false" id="M_12dgr161_p" name="1-2-Diacyl-sn-glycerol-dihexadec-9-enoyl-n-C161" fbc:charge="0" fbc:chemicalFormula="C35H64O5" />
      <species boundaryCondition="false" compartment="p" constant="false" hasOnlySubstanceUnits="false" id="M_12dgr180_p" name="1-2-Diacyl-sn-glycerol-dioctadecanoyl-n-C180" fbc:charge="0" fbc:chemicalFormula="C39H76O5" />
      <species boundaryCondition="false" compartment="c" constant="false" hasOnlySubstanceUnits="false" id="M_12dgr180_c" name="1-2-Diacyl-sn-glycerol-dioctadecanoyl-n-C180" fbc:charge="0" fbc:chemicalFormula="C39H76O5" />
      <species boundaryCondition="false" compartment="p" constant="false" hasOnlySubstanceUnits="false" id="M_12dgr181_p" name="1-2-Diacyl-sn-glycerol-dioctadec-11-enoyl-n-C181" fbc:charge="0" fbc:chemicalFormula="C39H72O5" />
      <species boundaryCondition="false" compartment="c" constant="false" hasOnlySubstanceUnits="false" id="M_12dgr181_c" name="1-2-Diacyl-sn-glycerol-dioctadec-11-enoyl-n-C181" fbc:charge="0" fbc:chemicalFormula="C39H72O5" />
      <species boundaryCondition="false" compartment="p" constant="false" hasOnlySubstanceUnits="false" id="M_12ppd_R_p" name="R-Propane-1-2-diol" fbc:charge="0" fbc:chemicalFormula="C3H8O2" />
      <species boundaryCondition="false" compartment="e" constant="false" hasOnlySubstanceUnits="false" id="M_12ppd_R_e" name="R-Propane-1-2-diol" fbc:charge="0" fbc:chemicalFormula="C3H8O2" />
      <species boundaryCondition="false" compartment="c" constant="false" hasOnlySubstanceUnits="false" id="M_12ppd_R_c" name="R-Propane-1-2-diol" fbc:charge="0" fbc:chemicalFormula="C3H8O2" />
      <species boundaryCondition="false" compartment="p" constant="false" hasOnlySubstanceUnits="false" id="M_12ppd_S_p" name="S-Propane-1-2-diol" fbc:charge="0" fbc:chemicalFormula="C3H8O2" />
      <species boundaryCondition="false" compartment="e" constant="false" hasOnlySubstanceUnits="false" id="M_12ppd_S_e" name="S-Propane-1-2-diol" fbc:charge="0" fbc:chemicalFormula="C3H8O2" />
      <species boundaryCondition="false" compartment="c" constant="false" hasOnlySubstanceUnits="false" id="M_12ppd_S_c" name="S-Propane-1-2-diol" fbc:charge="0" fbc:chemicalFormula="C3H8O2" />
      <species boundaryCondition="false" compartment="c" constant="false" hasOnlySubstanceUnits="false" id="M_adp_c" name="ADP" fbc:charge="-3" fbc:chemicalFormula="C10H12N5O10P2" />
      <species boundaryCondition="false" compartment="c" constant="false" hasOnlySubstanceUnits="false" id="M_14glucan_c" name="1-4-alpha-D-glucan" fbc:charge="0" fbc:chemicalFormula="C36H62O31" />
      <species boundaryCondition="false" compartment="c" constant="false" hasOnlySubstanceUnits="false" id="M_pi_c" name="Phosphate" fbc:charge="-2" fbc:chemicalFormula="HO4P" />
      <species boundaryCondition="false" compartment="c" constant="false" hasOnlySubstanceUnits="false" id="M_h2o_c" name="H2O" fbc:charge="0" fbc:chemicalFormula="H2O" />
      <species boundaryCondition="false" compartment="c" constant="false" hasOnlySubstanceUnits="false" id="M_h_c" name="H" fbc:charge="1" fbc:chemicalFormula="H" />
      <species boundaryCondition="false" compartment="c" constant="false" hasOnlySubstanceUnits="false" id="M_atp_c" name="ATP" fbc:charge="-4" fbc:chemicalFormula="C10H12N5O13P3" />
      <species boundaryCondition="false" compartment="p" constant="false" hasOnlySubstanceUnits="false" id="M_14glucan_p" name="1-4-alpha-D-glucan" fbc:charge="0" fbc:chemicalFormula="C36H62O31" />
      <species boundaryCondition="false" compartment="e" constant="false" hasOnlySubstanceUnits="false" id="M_14glucan_e" name="1-4-alpha-D-glucan" fbc:charge="0" fbc:chemicalFormula="C36H62O31" />
      <species boundaryCondition="false" compartment="e" constant="false" hasOnlySubstanceUnits="false" id="M_23camp_e" name="2-3-Cyclic-AMP" fbc:charge="-1" fbc:chemicalFormula="C10H11N5O6P" />
      <species boundaryCondition="false" compartment="p" constant="false" hasOnlySubstanceUnits="false" id="M_23camp_p" name="2-3-Cyclic-AMP" fbc:charge="-1" fbc:chemicalFormula="C10H11N5O6P" />
      <species boundaryCondition="false" compartment="e" constant="false" hasOnlySubstanceUnits="false" id="M_23ccmp_e" name="2-3-Cyclic-CMP" fbc:charge="-1" fbc:chemicalFormula="C9H11N3O7P" />
      <species boundaryCondition="false" compartment="p" constant="false" hasOnlySubstanceUnits="false" id="M_23ccmp_p" name="2-3-Cyclic-CMP" fbc:charge="-1" fbc:chemicalFormula="C9H11N3O7P" />
      <species boundaryCondition="false" compartment="p" constant="false" hasOnlySubstanceUnits="false" id="M_23cgmp_p" name="2-3-Cyclic-GMP" fbc:charge="-1" fbc:chemicalFormula="C10H11N5O7P" />
      <species boundaryCondition="false" compartment="e" constant="false" hasOnlySubstanceUnits="false" id="M_23cgmp_e" name="2-3-Cyclic-GMP" fbc:charge="-1" fbc:chemicalFormula="C10H11N5O7P" />
      <species boundaryCondition="false" compartment="p" constant="false" hasOnlySubstanceUnits="false" id="M_23cump_p" name="2-3-Cyclic-UMP" fbc:charge="-1" fbc:chemicalFormula="C9H10N2O8P" />
      <species boundaryCondition="false" compartment="e" constant="false" hasOnlySubstanceUnits="false" id="M_23cump_e" name="2-3-Cyclic-UMP" fbc:charge="-1" fbc:chemicalFormula="C9H10N2O8P" />
      <species boundaryCondition="false" compartment="p" constant="false" hasOnlySubstanceUnits="false" id="M_h_p" name="H" fbc:charge="1" fbc:chemicalFormula="H" />
      <species boundaryCondition="false" compartment="c" constant="false" hasOnlySubstanceUnits="false" id="M_23dappa_c" name="2-3-diaminopropionate" fbc:charge="1" fbc:chemicalFormula="C3H9N2O2" />
      <species boundaryCondition="false" compartment="p" constant="false" hasOnlySubstanceUnits="false" id="M_23dappa_p" name="2-3-diaminopropionate" fbc:charge="1" fbc:chemicalFormula="C3H9N2O2" />
      <species boundaryCondition="false" compartment="e" constant="false" hasOnlySubstanceUnits="false" id="M_23dappa_e" name="2-3-diaminopropionate" fbc:charge="1" fbc:chemicalFormula="C3H9N2O2" />
      <species boundaryCondition="false" compartment="p" constant="false" hasOnlySubstanceUnits="false" id="M_3ump_p" name="3-UMP" fbc:charge="-2" fbc:chemicalFormula="C9H11N2O9P" />
      <species boundaryCondition="false" compartment="p" constant="false" hasOnlySubstanceUnits="false" id="M_h2o_p" name="H2O" fbc:charge="0" fbc:chemicalFormula="H2O" />
      <species boundaryCondition="false" compartment="p" constant="false" hasOnlySubstanceUnits="false" id="M_3cmp_p" name="3-cmp" fbc:charge="-2" fbc:chemicalFormula="C9H12N3O8P" />
      <species boundaryCondition="false" compartment="p" constant="false" hasOnlySubstanceUnits="false" id="M_3amp_p" name="3-AMP" fbc:charge="-2" fbc:chemicalFormula="C10H12N5O7P" />
      <species boundaryCondition="false" compartment="p" constant="false" hasOnlySubstanceUnits="false" id="M_3gmp_p" name="3-GMP" fbc:charge="-2" fbc:chemicalFormula="C10H12N5O8P" />
      <species boundaryCondition="false" compartment="p" constant="false" hasOnlySubstanceUnits="false" id="M_26dap_M_p" name="meso-2-6-Diaminoheptanedioate" fbc:charge="0" fbc:chemicalFormula="C7H14N2O4" />
      <species boundaryCondition="false" compartment="e" constant="false" hasOnlySubstanceUnits="false" id="M_26dap_M_e" name="meso-2-6-Diaminoheptanedioate" fbc:charge="0" fbc:chemicalFormula="C7H14N2O4" />
      <species boundaryCondition="false" compartment="p" constant="false" hasOnlySubstanceUnits="false" id="M_2ddecg3p_p" name="2-dodecanoyl-sn-glycerol-3-phosphate" fbc:charge="-1" fbc:chemicalFormula="C15H30O7P1" />
      <species boundaryCondition="false" compartment="c" constant="false" hasOnlySubstanceUnits="false" id="M_2ddecg3p_c" name="2-dodecanoyl-sn-glycerol-3-phosphate" fbc:charge="-1" fbc:chemicalFormula="C15H30O7P1" />
      <species boundaryCondition="false" compartment="p" constant="false" hasOnlySubstanceUnits="false" id="M_2tdecg3p_p" name="2-tetradecanoyl-sn-glycerol-3-phosphate" fbc:charge="-1" fbc:chemicalFormula="C17H34O7P1" />
      <species boundaryCondition="false" compartment="c" constant="false" hasOnlySubstanceUnits="false" id="M_2tdecg3p_c" name="2-tetradecanoyl-sn-glycerol-3-phosphate" fbc:charge="-1" fbc:chemicalFormula="C17H34O7P1" />
      <species boundaryCondition="false" compartment="c" constant="false" hasOnlySubstanceUnits="false" id="M_2tdec7eg3p_c" name="2-tetradec-7-enoyl-sn-glycerol-3-phosphate" fbc:charge="-1" fbc:chemicalFormula="C17H32O7P1" />
      <species boundaryCondition="false" compartment="p" constant="false" hasOnlySubstanceUnits="false" id="M_2tdec7eg3p_p" name="2-tetradec-7-enoyl-sn-glycerol-3-phosphate" fbc:charge="-1" fbc:chemicalFormula="C17H32O7P1" />
      <species boundaryCondition="false" compartment="p" constant="false" hasOnlySubstanceUnits="false" id="M_2hdecg3p_p" name="2-hexadecanoyl-sn-glycerol-3-phosphate" fbc:charge="-1" fbc:chemicalFormula="C19H38O7P1" />
      <species boundaryCondition="false" compartment="c" constant="false" hasOnlySubstanceUnits="false" id="M_2hdecg3p_c" name="2-hexadecanoyl-sn-glycerol-3-phosphate" fbc:charge="-1" fbc:chemicalFormula="C19H38O7P1" />
      <species boundaryCondition="false" compartment="p" constant="false" hasOnlySubstanceUnits="false" id="M_2hdec9eg3p_p" name="2-hexadec-9-enoyl-sn-glycerol-3-phosphate" fbc:charge="-1" fbc:chemicalFormula="C19H36O7P1" />
      <species boundaryCondition="false" compartment="c" constant="false" hasOnlySubstanceUnits="false" id="M_2hdec9eg3p_c" name="2-hexadec-9-enoyl-sn-glycerol-3-phosphate" fbc:charge="-1" fbc:chemicalFormula="C19H36O7P1" />
      <species boundaryCondition="false" compartment="c" constant="false" hasOnlySubstanceUnits="false" id="M_2odecg3p_c" name="2-octadecanoyl-sn-glycerol-3-phosphate" fbc:charge="-1" fbc:chemicalFormula="C21H42O7P1" />
      <species boundaryCondition="false" compartment="p" constant="false" hasOnlySubstanceUnits="false" id="M_2odecg3p_p" name="2-octadecanoyl-sn-glycerol-3-phosphate" fbc:charge="-1" fbc:chemicalFormula="C21H42O7P1" />
      <species boundaryCondition="false" compartment="c" constant="false" hasOnlySubstanceUnits="false" id="M_2odec11eg3p_c" name="2-octadec-11-enoyl-sn-glycerol-3-phosphate" fbc:charge="-1" fbc:chemicalFormula="C21H40O7P1" />
      <species boundaryCondition="false" compartment="p" constant="false" hasOnlySubstanceUnits="false" id="M_2odec11eg3p_p" name="2-octadec-11-enoyl-sn-glycerol-3-phosphate" fbc:charge="-1" fbc:chemicalFormula="C21H40O7P1" />
      <species boundaryCondition="false" compartment="c" constant="false" hasOnlySubstanceUnits="false" id="M_2agpe120_c" name="2-Acyl-sn-glycero-3-phosphoethanolamine-n-C120" fbc:charge="0" fbc:chemicalFormula="C17H36NO7P1" />
      <species boundaryCondition="false" compartment="p" constant="false" hasOnlySubstanceUnits="false" id="M_2agpe120_p" name="2-Acyl-sn-glycero-3-phosphoethanolamine-n-C120" fbc:charge="0" fbc:chemicalFormula="C17H36NO7P1" />
      <species boundaryCondition="false" compartment="p" constant="false" hasOnlySubstanceUnits="false" id="M_2agpe140_p" name="2-Acyl-sn-glycero-3-phosphoethanolamine-n-C140" fbc:charge="0" fbc:chemicalFormula="C19H40NO7P1" />
      <species boundaryCondition="false" compartment="c" constant="false" hasOnlySubstanceUnits="false" id="M_2agpe140_c" name="2-Acyl-sn-glycero-3-phosphoethanolamine-n-C140" fbc:charge="0" fbc:chemicalFormula="C19H40NO7P1" />
      <species boundaryCondition="false" compartment="p" constant="false" hasOnlySubstanceUnits="false" id="M_2agpe141_p" name="2-Acyl-sn-glycero-3-phosphoethanolamine-n-C141" fbc:charge="0" fbc:chemicalFormula="C19H38NO7P1" />
      <species boundaryCondition="false" compartment="c" constant="false" hasOnlySubstanceUnits="false" id="M_2agpe141_c" name="2-Acyl-sn-glycero-3-phosphoethanolamine-n-C141" fbc:charge="0" fbc:chemicalFormula="C19H38NO7P1" />
      <species boundaryCondition="false" compartment="c" constant="false" hasOnlySubstanceUnits="false" id="M_2agpe160_c" name="2-Acyl-sn-glycero-3-phosphoethanolamine-n-C160" fbc:charge="0" fbc:chemicalFormula="C21H44NO7P1" />
      <species boundaryCondition="false" compartment="p" constant="false" hasOnlySubstanceUnits="false" id="M_2agpe160_p" name="2-Acyl-sn-glycero-3-phosphoethanolamine-n-C160" fbc:charge="0" fbc:chemicalFormula="C21H44NO7P1" />
      <species boundaryCondition="false" compartment="c" constant="false" hasOnlySubstanceUnits="false" id="M_2agpe161_c" name="2-Acyl-sn-glycero-3-phosphoethanolamine-n-C161" fbc:charge="0" fbc:chemicalFormula="C21H42NO7P1" />
      <species boundaryCondition="false" compartment="p" constant="false" hasOnlySubstanceUnits="false" id="M_2agpe161_p" name="2-Acyl-sn-glycero-3-phosphoethanolamine-n-C161" fbc:charge="0" fbc:chemicalFormula="C21H42NO7P1" />
      <species boundaryCondition="false" compartment="p" constant="false" hasOnlySubstanceUnits="false" id="M_2agpe180_p" name="2-Acyl-sn-glycero-3-phosphoethanolamine-n-C180" fbc:charge="0" fbc:chemicalFormula="C23H48NO7P1" />
      <species boundaryCondition="false" compartment="c" constant="false" hasOnlySubstanceUnits="false" id="M_2agpe180_c" name="2-Acyl-sn-glycero-3-phosphoethanolamine-n-C180" fbc:charge="0" fbc:chemicalFormula="C23H48NO7P1" />
      <species boundaryCondition="false" compartment="p" constant="false" hasOnlySubstanceUnits="false" id="M_2agpe181_p" name="2-Acyl-sn-glycero-3-phosphoethanolamine-n-C181" fbc:charge="0" fbc:chemicalFormula="C23H46NO7P1" />
      <species boundaryCondition="false" compartment="c" constant="false" hasOnlySubstanceUnits="false" id="M_2agpe181_c" name="2-Acyl-sn-glycero-3-phosphoethanolamine-n-C181" fbc:charge="0" fbc:chemicalFormula="C23H46NO7P1" />
      <species boundaryCondition="false" compartment="c" constant="false" hasOnlySubstanceUnits="false" id="M_ppi_c" name="Diphosphate" fbc:charge="-3" fbc:chemicalFormula="HO7P2" />
      <species boundaryCondition="false" compartment="c" constant="false" hasOnlySubstanceUnits="false" id="M_amp_c" name="AMP" fbc:charge="-2" fbc:chemicalFormula="C10H12N5O7P" />
      <species boundaryCondition="false" compartment="c" constant="false" hasOnlySubstanceUnits="false" id="M_ddca_c" name="Dodecanoate-n-C120" fbc:charge="-1" fbc:chemicalFormula="C12H23O2" />
      <species boundaryCondition="false" compartment="c" constant="false" hasOnlySubstanceUnits="false" id="M_pe120_c" name="phosphatidylethanolamine-didodecanoyl-n-C120" fbc:charge="0" fbc:chemicalFormula="C29H58N1O8P1" />
      <species boundaryCondition="false" compartment="c" constant="false" hasOnlySubstanceUnits="false" id="M_pe140_c" name="phosphatidylethanolamine-ditetradecanoyl-n-C140" fbc:charge="0" fbc:chemicalFormula="C33H66N1O8P1" />
      <species boundaryCondition="false" compartment="c" constant="false" hasOnlySubstanceUnits="false" id="M_ttdca_c" name="tetradecanoate-n-C140" fbc:charge="-1" fbc:chemicalFormula="C14H27O2" />
      <species boundaryCondition="false" compartment="c" constant="false" hasOnlySubstanceUnits="false" id="M_pe141_c" name="phosphatidylethanolamine-ditetradec-7-enoyl-n-C141" fbc:charge="0" fbc:chemicalFormula="C33H62N1O8P1" />
      <species boundaryCondition="false" compartment="c" constant="false" hasOnlySubstanceUnits="false" id="M_ttdcea_c" name="tetradecenoate-n-C141" fbc:charge="-1" fbc:chemicalFormula="C14H25O2" />
      <species boundaryCondition="false" compartment="c" constant="false" hasOnlySubstanceUnits="false" id="M_hdca_c" name="Hexadecanoate-n-C160" fbc:charge="-1" fbc:chemicalFormula="C16H31O2" />
      <species boundaryCondition="false" compartment="c" constant="false" hasOnlySubstanceUnits="false" id="M_pe160_c" name="phosphatidylethanolamine-dihexadecanoyl-n-C160" fbc:charge="0" fbc:chemicalFormula="C37H74N1O8P1" />
      <species boundaryCondition="false" compartment="c" constant="false" hasOnlySubstanceUnits="false" id="M_pe161_c" name="phosphatidylethanolamine-dihexadec-9enoyl-n-C161" fbc:charge="0" fbc:chemicalFormula="C37H70N1O8P1" />
      <species boundaryCondition="false" compartment="c" constant="false" hasOnlySubstanceUnits="false" id="M_hdcea_c" name="Hexadecenoate-n-C161" fbc:charge="-1" fbc:chemicalFormula="C16H29O2" />
      <species boundaryCondition="false" compartment="c" constant="false" hasOnlySubstanceUnits="false" id="M_ocdca_c" name="octadecanoate-n-C180" fbc:charge="-1" fbc:chemicalFormula="C18H35O2" />
      <species boundaryCondition="false" compartment="c" constant="false" hasOnlySubstanceUnits="false" id="M_pe180_c" name="phosphatidylethanolamine-dioctadecanoyl-n-C180" fbc:charge="0" fbc:chemicalFormula="C41H82N1O8P1" />
      <species boundaryCondition="false" compartment="c" constant="false" hasOnlySubstanceUnits="false" id="M_ocdcea_c" name="octadecenoate-n-C181" fbc:charge="-1" fbc:chemicalFormula="C18H33O2" />
      <species boundaryCondition="false" compartment="c" constant="false" hasOnlySubstanceUnits="false" id="M_pe181_c" name="phosphatidylethanolamine-dioctadec-11-enoyl-n-C181" fbc:charge="0" fbc:chemicalFormula="C41H78N1O8P1" />
      <species boundaryCondition="false" compartment="p" constant="false" hasOnlySubstanceUnits="false" id="M_2agpg120_p" name="2-Acyl-sn-glycero-3-phosphoglycerol-n-C120" fbc:charge="-1" fbc:chemicalFormula="C18H36O9P1" />
      <species boundaryCondition="false" compartment="c" constant="false" hasOnlySubstanceUnits="false" id="M_2agpg120_c" name="2-Acyl-sn-glycero-3-phosphoglycerol-n-C120" fbc:charge="-1" fbc:chemicalFormula="C18H36O9P1" />
      <species boundaryCondition="false" compartment="c" constant="false" hasOnlySubstanceUnits="false" id="M_2agpg140_c" name="2-Acyl-sn-glycero-3-phosphoglycerol-n-C140" fbc:charge="-1" fbc:chemicalFormula="C20H40O9P1" />
      <species boundaryCondition="false" compartment="p" constant="false" hasOnlySubstanceUnits="false" id="M_2agpg140_p" name="2-Acyl-sn-glycero-3-phosphoglycerol-n-C140" fbc:charge="-1" fbc:chemicalFormula="C20H40O9P1" />
      <species boundaryCondition="false" compartment="c" constant="false" hasOnlySubstanceUnits="false" id="M_2agpg141_c" name="2-Acyl-sn-glycero-3-phosphoglycerol-n-C141" fbc:charge="-1" fbc:chemicalFormula="C20H38O9P1" />
      <species boundaryCondition="false" compartment="p" constant="false" hasOnlySubstanceUnits="false" id="M_2agpg141_p" name="2-Acyl-sn-glycero-3-phosphoglycerol-n-C141" fbc:charge="-1" fbc:chemicalFormula="C20H38O9P1" />
      <species boundaryCondition="false" compartment="p" constant="false" hasOnlySubstanceUnits="false" id="M_2agpg160_p" name="2-Acyl-sn-glycero-3-phosphoglycerol-n-C160" fbc:charge="-1" fbc:chemicalFormula="C22H44O9P1" />
      <species boundaryCondition="false" compartment="c" constant="false" hasOnlySubstanceUnits="false" id="M_2agpg160_c" name="2-Acyl-sn-glycero-3-phosphoglycerol-n-C160" fbc:charge="-1" fbc:chemicalFormula="C22H44O9P1" />
      <species boundaryCondition="false" compartment="p" constant="false" hasOnlySubstanceUnits="false" id="M_2agpg161_p" name="2-Acyl-sn-glycero-3-phosphoglycerol-n-C161" fbc:charge="-1" fbc:chemicalFormula="C22H42O9P1" />
      <species boundaryCondition="false" compartment="c" constant="false" hasOnlySubstanceUnits="false" id="M_2agpg161_c" name="2-Acyl-sn-glycero-3-phosphoglycerol-n-C161" fbc:charge="-1" fbc:chemicalFormula="C22H42O9P1" />
      <species boundaryCondition="false" compartment="c" constant="false" hasOnlySubstanceUnits="false" id="M_2agpg180_c" name="2-Acyl-sn-glycero-3-phosphoglycerol-n-C180" fbc:charge="-1" fbc:chemicalFormula="C24H48O9P1" />
      <species boundaryCondition="false" compartment="p" constant="false" hasOnlySubstanceUnits="false" id="M_2agpg180_p" name="2-Acyl-sn-glycero-3-phosphoglycerol-n-C180" fbc:charge="-1" fbc:chemicalFormula="C24H48O9P1" />
      <species boundaryCondition="false" compartment="c" constant="false" hasOnlySubstanceUnits="false" id="M_2agpg181_c" name="2-Acyl-sn-glycero-3-phosphoglycerol-n-C181" fbc:charge="-1" fbc:chemicalFormula="C24H46O9P1" />
      <species boundaryCondition="false" compartment="p" constant="false" hasOnlySubstanceUnits="false" id="M_2agpg181_p" name="2-Acyl-sn-glycero-3-phosphoglycerol-n-C181" fbc:charge="-1" fbc:chemicalFormula="C24H46O9P1" />
      <species boundaryCondition="false" compartment="c" constant="false" hasOnlySubstanceUnits="false" id="M_pg120_c" name="Phosphatidylglycerol-didodecanoyl-n-C120" fbc:charge="-1" fbc:chemicalFormula="C30H58O10P1" />
      <species boundaryCondition="false" compartment="c" constant="false" hasOnlySubstanceUnits="false" id="M_pg140_c" name="Phosphatidylglycerol-ditetradecanoyl-n-C140" fbc:charge="-1" fbc:chemicalFormula="C34H66O10P1" />
      <species boundaryCondition="false" compartment="c" constant="false" hasOnlySubstanceUnits="false" id="M_pg141_c" name="Phosphatidylglycerol-ditetradec-7-enoyl-n-C141" fbc:charge="-1" fbc:chemicalFormula="C34H62O10P1" />
      <species boundaryCondition="false" compartment="c" constant="false" hasOnlySubstanceUnits="false" id="M_pg160_c" name="Phosphatidylglycerol-dihexadecanoyl-n-C160" fbc:charge="-1" fbc:chemicalFormula="C38H74O10P1" />
      <species boundaryCondition="false" compartment="c" constant="false" hasOnlySubstanceUnits="false" id="M_pg161_c" name="Phosphatidylglycerol-dihexadec-9-enoyl-n-C161" fbc:charge="-1" fbc:chemicalFormula="C38H70O10P1" />
      <species boundaryCondition="false" compartment="c" constant="false" hasOnlySubstanceUnits="false" id="M_pg180_c" name="Phosphatidylglycerol-dioctadecanoyl-n-C180" fbc:charge="-1" fbc:chemicalFormula="C42H82O10P1" />
      <species boundaryCondition="false" compartment="c" constant="false" hasOnlySubstanceUnits="false" id="M_pg181_c" name="Phosphatidylglycerol-dioctadec-11-enoyl-n-C181" fbc:charge="-1" fbc:chemicalFormula="C42H78O10P1" />
      <species boundaryCondition="false" compartment="c" constant="false" hasOnlySubstanceUnits="false" id="M_glcn_c" name="D-Gluconate" fbc:charge="-1" fbc:chemicalFormula="C6H11O7" />
      <species boundaryCondition="false" compartment="c" constant="false" hasOnlySubstanceUnits="false" id="M_nad_c" name="Nicotinamide-adenine-dinucleotide" fbc:charge="-1" fbc:chemicalFormula="C21H26N7O14P2" />
      <species boundaryCondition="false" compartment="c" constant="false" hasOnlySubstanceUnits="false" id="M_2dhglcn_c" name="2-Dehydro-D-gluconate" fbc:charge="-1" fbc:chemicalFormula="C6H9O7" />
      <species boundaryCondition="false" compartment="c" constant="false" hasOnlySubstanceUnits="false" id="M_nadh_c" name="Nicotinamide-adenine-dinucleotide--reduced" fbc:charge="-2" fbc:chemicalFormula="C21H27N7O14P2" />
      <species boundaryCondition="false" compartment="c" constant="false" hasOnlySubstanceUnits="false" id="M_nadph_c" name="Nicotinamide-adenine-dinucleotide-phosphate--reduced" fbc:charge="-4" fbc:chemicalFormula="C21H26N7O17P3" />
      <species boundaryCondition="false" compartment="c" constant="false" hasOnlySubstanceUnits="false" id="M_nadp_c" name="Nicotinamide-adenine-dinucleotide-phosphate" fbc:charge="-3" fbc:chemicalFormula="C21H25N7O17P3" />
      <species boundaryCondition="false" compartment="c" constant="false" hasOnlySubstanceUnits="false" id="M_idon_L_c" name="L-Idonate" fbc:charge="-1" fbc:chemicalFormula="C6H11O7" />
      <species boundaryCondition="false" compartment="c" constant="false" hasOnlySubstanceUnits="false" id="M_2dhguln_c" name="2-Dehydro-L-gulonate" fbc:charge="-1" fbc:chemicalFormula="C6H9O7" />
      <species boundaryCondition="false" compartment="c" constant="false" hasOnlySubstanceUnits="false" id="M_4ampm_c" name="4-Amino-2-methyl-5-phosphomethylpyrimidine" fbc:charge="-2" fbc:chemicalFormula="C6H8N3O4P" />
      <species boundaryCondition="false" compartment="c" constant="false" hasOnlySubstanceUnits="false" id="M_2mahmp_c" name="2-Methyl-4-amino-5-hydroxymethylpyrimidine-diphosphate" fbc:charge="-3" fbc:chemicalFormula="C6H8N3O7P2" />
      <species boundaryCondition="false" compartment="p" constant="false" hasOnlySubstanceUnits="false" id="M_34dhpac_p" name="3-4-Dihydroxyphenylacetaldehyde" fbc:charge="0" fbc:chemicalFormula="C8H8O3" />
      <species boundaryCondition="false" compartment="e" constant="false" hasOnlySubstanceUnits="false" id="M_34dhpac_e" name="3-4-Dihydroxyphenylacetaldehyde" fbc:charge="0" fbc:chemicalFormula="C8H8O3" />
      <species boundaryCondition="false" compartment="e" constant="false" hasOnlySubstanceUnits="false" id="M_3amp_e" name="3-AMP" fbc:charge="-2" fbc:chemicalFormula="C10H12N5O7P" />
      <species boundaryCondition="false" compartment="e" constant="false" hasOnlySubstanceUnits="false" id="M_3cmp_e" name="3-cmp" fbc:charge="-2" fbc:chemicalFormula="C9H12N3O8P" />
      <species boundaryCondition="false" compartment="e" constant="false" hasOnlySubstanceUnits="false" id="M_3gmp_e" name="3-GMP" fbc:charge="-2" fbc:chemicalFormula="C10H12N5O8P" />
      <species boundaryCondition="false" compartment="c" constant="false" hasOnlySubstanceUnits="false" id="M_3hdecACP_c" name="R-3-Hydroxydecanoyl-acyl-carrier-protein" fbc:charge="-1" fbc:chemicalFormula="C394H621O144N96P1S3" />
      <species boundaryCondition="false" compartment="c" constant="false" hasOnlySubstanceUnits="false" id="M_tdec2eACP_c" name="trans-Dec-2-enoyl-acyl-carrier-protein" fbc:charge="-1" fbc:chemicalFormula="C394H619O143N96P1S3" />
      <species boundaryCondition="false" compartment="c" constant="false" hasOnlySubstanceUnits="false" id="M_3hddecACP_c" name="R-3-Hydroxydodecanoyl-acyl-carrier-protein" fbc:charge="-1" fbc:chemicalFormula="C396H625O144N96P1S3" />
      <species boundaryCondition="false" compartment="c" constant="false" hasOnlySubstanceUnits="false" id="M_tddec2eACP_c" name="trans-Dodec-2-enoyl-acyl-carrier-protein" fbc:charge="-1" fbc:chemicalFormula="C396H623O143N96P1S3" />
      <species boundaryCondition="false" compartment="c" constant="false" hasOnlySubstanceUnits="false" id="M_t3c5ddeceACP_c" name="trans-3-cis-5-dodecenoyl-acyl-carrier-protein" fbc:charge="-1" fbc:chemicalFormula="C396H621O143N96P1S3" />
      <species boundaryCondition="false" compartment="c" constant="false" hasOnlySubstanceUnits="false" id="M_3hcddec5eACP_c" name="R-3-hydroxy-cis-dodec-5-enoyl-acyl-carrier-protein" fbc:charge="-1" fbc:chemicalFormula="C396H623O144N96P1S3" />
      <species boundaryCondition="false" compartment="c" constant="false" hasOnlySubstanceUnits="false" id="M_tmrs2eACP_c" name="trans-Tetradec-2-enoyl-acyl-carrier-protein" fbc:charge="-1" fbc:chemicalFormula="C398H627O143N96P1S3" />
      <species boundaryCondition="false" compartment="c" constant="false" hasOnlySubstanceUnits="false" id="M_3hmrsACP_c" name="R-3-Hydroxytetradecanoyl-acyl-carrier-protein" fbc:charge="-1" fbc:chemicalFormula="C398H629O144N96P1S3" />
      <species boundaryCondition="false" compartment="c" constant="false" hasOnlySubstanceUnits="false" id="M_t3c7mrseACP_c" name="trans-3-cis-7-myristoleoyl-acyl-carrier-protein" fbc:charge="-1" fbc:chemicalFormula="C398H625O143N96P1S3" />
      <species boundaryCondition="false" compartment="c" constant="false" hasOnlySubstanceUnits="false" id="M_3hcmrs7eACP_c" name="R-3-hydroxy-cis-myristol-7-eoyl-acyl-carrier-protein" fbc:charge="-1" fbc:chemicalFormula="C398H627O144N96P1S3" />
      <species boundaryCondition="false" compartment="c" constant="false" hasOnlySubstanceUnits="false" id="M_3hpalmACP_c" name="R-3-hydroxypalmitoyl-acyl-carrier-protein" fbc:charge="-1" fbc:chemicalFormula="C400H633O144N96P1S3" />
      <species boundaryCondition="false" compartment="c" constant="false" hasOnlySubstanceUnits="false" id="M_tpalm2eACP_c" name="trans-Hexadec-2-enoyl-acyl-carrier-protein" fbc:charge="-1" fbc:chemicalFormula="C400H631O143N96P1S3" />
      <species boundaryCondition="false" compartment="c" constant="false" hasOnlySubstanceUnits="false" id="M_t3c9palmeACP_c" name="trans-3-cis-9-palmitoleoyl-acyl-carrier-protein" fbc:charge="-1" fbc:chemicalFormula="C400H629O143N96P1S3" />
      <species boundaryCondition="false" compartment="c" constant="false" hasOnlySubstanceUnits="false" id="M_3hcpalm9eACP_c" name="R-3-hydroxy-cis-palm-9-eoyl-acyl-carrier-protein" fbc:charge="-1" fbc:chemicalFormula="C400H631O144N96P1S3" />
      <species boundaryCondition="false" compartment="c" constant="false" hasOnlySubstanceUnits="false" id="M_toctd2eACP_c" name="trans-octadec-2-enoyl-acyl-carrier-protein" fbc:charge="-1" fbc:chemicalFormula="C402H635O143N96P1S3" />
      <species boundaryCondition="false" compartment="c" constant="false" hasOnlySubstanceUnits="false" id="M_3hoctaACP_c" name="R-3-Hydroxyoctadecanoyl-acyl-carrier-protein" fbc:charge="-1" fbc:chemicalFormula="C402H637O144N96P1S3" />
      <species boundaryCondition="false" compartment="c" constant="false" hasOnlySubstanceUnits="false" id="M_3hcvac11eACP_c" name="R-3-hydroxy-cis-vacc-11-enoyl-acyl-carrier-protein" fbc:charge="-1" fbc:chemicalFormula="C402H635O144N96P1S3" />
      <species boundaryCondition="false" compartment="c" constant="false" hasOnlySubstanceUnits="false" id="M_t3c11vaceACP_c" name="trans-3-cis-11-vacceoyl-acyl-carrier-protein" fbc:charge="-1" fbc:chemicalFormula="C402H633O143N96P1S3" />
      <species boundaryCondition="false" compartment="c" constant="false" hasOnlySubstanceUnits="false" id="M_3haACP_c" name="3R-3-Hydroxyacyl-acyl-carrier-protein" fbc:charge="-1" fbc:chemicalFormula="C388H609O144N96P1S3" />
      <species boundaryCondition="false" compartment="c" constant="false" hasOnlySubstanceUnits="false" id="M_but2eACP_c" name="But-2-enoyl-acyl-carrier-protein" fbc:charge="-1" fbc:chemicalFormula="C388H607O143N96P1S3" />
      <species boundaryCondition="false" compartment="c" constant="false" hasOnlySubstanceUnits="false" id="M_3hhexACP_c" name="R-3-Hydroxyhexanoyl-acyl-carrier-protein" fbc:charge="-1" fbc:chemicalFormula="C390H613O144N96P1S3" />
      <species boundaryCondition="false" compartment="c" constant="false" hasOnlySubstanceUnits="false" id="M_thex2eACP_c" name="trans-Hex-2-enoyl-acyl-carrier-protein" fbc:charge="-1" fbc:chemicalFormula="C390H611O143N96P1S3" />
      <species boundaryCondition="false" compartment="c" constant="false" hasOnlySubstanceUnits="false" id="M_toct2eACP_c" name="trans-Oct-2-enoyl-acyl-carrier-protein" fbc:charge="-1" fbc:chemicalFormula="C392H615O143N96P1S3" />
      <species boundaryCondition="false" compartment="c" constant="false" hasOnlySubstanceUnits="false" id="M_3hoctACP_c" name="R-3-Hydroxyoctanoyl-acyl-carrier-protein" fbc:charge="-1" fbc:chemicalFormula="C392H617O144N96P1S3" />
      <species boundaryCondition="false" compartment="c" constant="false" hasOnlySubstanceUnits="false" id="M_3dhguln_c" name="3-Dehydro-L-gulonate" fbc:charge="-1" fbc:chemicalFormula="C6H9O7" />
      <species boundaryCondition="false" compartment="c" constant="false" hasOnlySubstanceUnits="false" id="M_3dhgulnp_c" name="3-keto-L-gulonate-6-phosphate" fbc:charge="-3" fbc:chemicalFormula="C6H8O10P" />
      <species boundaryCondition="false" compartment="p" constant="false" hasOnlySubstanceUnits="false" id="M_uri_p" name="Uridine" fbc:charge="0" fbc:chemicalFormula="C9H12N2O6" />
      <species boundaryCondition="false" compartment="p" constant="false" hasOnlySubstanceUnits="false" id="M_pi_p" name="Phosphate" fbc:charge="-2" fbc:chemicalFormula="HO4P" />
      <species boundaryCondition="false" compartment="p" constant="false" hasOnlySubstanceUnits="false" id="M_cytd_p" name="Cytidine" fbc:charge="0" fbc:chemicalFormula="C9H13N3O5" />
      <species boundaryCondition="false" compartment="p" constant="false" hasOnlySubstanceUnits="false" id="M_adn_p" name="Adenosine" fbc:charge="0" fbc:chemicalFormula="C10H13N5O4" />
      <species boundaryCondition="false" compartment="p" constant="false" hasOnlySubstanceUnits="false" id="M_gsn_p" name="Guanosine" fbc:charge="0" fbc:chemicalFormula="C10H13N5O5" />
      <species boundaryCondition="false" compartment="c" constant="false" hasOnlySubstanceUnits="false" id="M_3odecACP_c" name="3-Oxodecanoyl-acyl-carrier-protein" fbc:charge="-1" fbc:chemicalFormula="C394H619O144N96P1S3" />
      <species boundaryCondition="false" compartment="c" constant="false" hasOnlySubstanceUnits="false" id="M_3oddecACP_c" name="3-Oxododecanoyl-acyl-carrier-protein" fbc:charge="-1" fbc:chemicalFormula="C396H623O144N96P1S3" />
      <species boundaryCondition="false" compartment="c" constant="false" hasOnlySubstanceUnits="false" id="M_3ocddec5eACP_c" name="3-oxo-cis-dodec-5-enoyl-acyl-carrier-protein" fbc:charge="-1" fbc:chemicalFormula="C396H621O144N96P1S3" />
      <species boundaryCondition="false" compartment="c" constant="false" hasOnlySubstanceUnits="false" id="M_3omrsACP_c" name="3-Oxotetradecanoyl-acyl-carrier-protein" fbc:charge="-1" fbc:chemicalFormula="C398H627O144N96P1S3" />
      <species boundaryCondition="false" compartment="c" constant="false" hasOnlySubstanceUnits="false" id="M_3ocmrs7eACP_c" name="3-oxo-cis-myristol-7-eoyl-acyl-carrier-protein" fbc:charge="-1" fbc:chemicalFormula="C398H625O144N96P1S3" />
      <species boundaryCondition="false" compartment="c" constant="false" hasOnlySubstanceUnits="false" id="M_3opalmACP_c" name="3-Oxohexadecanoyl-acyl-carrier-protein" fbc:charge="-1" fbc:chemicalFormula="C400H631O144N96P1S3" />
      <species boundaryCondition="false" compartment="c" constant="false" hasOnlySubstanceUnits="false" id="M_3ocpalm9eACP_c" name="3-oxo-cis-palm-9-eoyl-acyl-carrier-protein" fbc:charge="-1" fbc:chemicalFormula="C400H629O144N96P1S3" />
      <species boundaryCondition="false" compartment="c" constant="false" hasOnlySubstanceUnits="false" id="M_3ooctdACP_c" name="3-Oxooctadecanoyl-acyl-carrier-protein" fbc:charge="-1" fbc:chemicalFormula="C402H635O144N96P1S3" />
      <species boundaryCondition="false" compartment="c" constant="false" hasOnlySubstanceUnits="false" id="M_3ocvac11eACP_c" name="3-oxo-cis-vacc-11-enoyl-acyl-carrier-protein" fbc:charge="-1" fbc:chemicalFormula="C402H633O144N96P1S3" />
      <species boundaryCondition="false" compartment="c" constant="false" hasOnlySubstanceUnits="false" id="M_actACP_c" name="Acetoacetyl-ACP" fbc:charge="-1" fbc:chemicalFormula="C388H607O144N96P1S3" />
      <species boundaryCondition="false" compartment="c" constant="false" hasOnlySubstanceUnits="false" id="M_3ohexACP_c" name="3-Oxohexanoyl-acyl-carrier-protein" fbc:charge="-1" fbc:chemicalFormula="C390H611O144N96P1S3" />
      <species boundaryCondition="false" compartment="c" constant="false" hasOnlySubstanceUnits="false" id="M_3ooctACP_c" name="3-Oxooctanoyl-acyl-carrier-protein" fbc:charge="-1" fbc:chemicalFormula="C392H615O144N96P1S3" />
      <species boundaryCondition="false" compartment="c" constant="false" hasOnlySubstanceUnits="false" id="M_ACP_c" name="apoprotein-acyl-carrier-protein" fbc:charge="-1" fbc:chemicalFormula="C384H603N96O142P1S3" />
      <species boundaryCondition="false" compartment="c" constant="false" hasOnlySubstanceUnits="false" id="M_ocACP_c" name="Octanoyl-ACP-n-C80ACP" fbc:charge="-1" fbc:chemicalFormula="C392H617O143N96P1S3" />
      <species boundaryCondition="false" compartment="c" constant="false" hasOnlySubstanceUnits="false" id="M_malACP_c" name="Malonyl-acyl-carrier-protein" fbc:charge="-2" fbc:chemicalFormula="C387H604O145N96P1S3" />
      <species boundaryCondition="false" compartment="c" constant="false" hasOnlySubstanceUnits="false" id="M_co2_c" name="CO2" fbc:charge="0" fbc:chemicalFormula="CO2" />
      <species boundaryCondition="false" compartment="c" constant="false" hasOnlySubstanceUnits="false" id="M_dcaACP_c" name="Decanoyl-ACP-n-C100ACP" fbc:charge="-1" fbc:chemicalFormula="C394H621O143N96P1S3" />
      <species boundaryCondition="false" compartment="c" constant="false" hasOnlySubstanceUnits="false" id="M_cdec3eACP_c" name="cis-dec-3-enoyl-acyl-carrier-protein-n-C101" fbc:charge="-1" fbc:chemicalFormula="C394H619O143N96P1S3" />
      <species boundaryCondition="false" compartment="c" constant="false" hasOnlySubstanceUnits="false" id="M_ddcaACP_c" name="Dodecanoyl-ACP-n-C120ACP" fbc:charge="-1" fbc:chemicalFormula="C396H625O143N96P1S3" />
      <species boundaryCondition="false" compartment="c" constant="false" hasOnlySubstanceUnits="false" id="M_cddec5eACP_c" name="cis-dodec-5-enoyl-acyl-carrier-protein-n-C121" fbc:charge="-1" fbc:chemicalFormula="C396H623O143N96P1S3" />
      <species boundaryCondition="false" compartment="c" constant="false" hasOnlySubstanceUnits="false" id="M_myrsACP_c" name="Myristoyl-ACP-n-C140ACP" fbc:charge="-1" fbc:chemicalFormula="C398H629O143N96P1S3" />
      <species boundaryCondition="false" compartment="c" constant="false" hasOnlySubstanceUnits="false" id="M_tdeACP_c" name="cis-tetradec-7-enoyl-acyl-carrier-protein-n-C141" fbc:charge="-1" fbc:chemicalFormula="C398H627O143N96P1S3" />
      <species boundaryCondition="false" compartment="c" constant="false" hasOnlySubstanceUnits="false" id="M_palmACP_c" name="Palmitoyl-ACP-n-C160ACP" fbc:charge="-1" fbc:chemicalFormula="C400H633O143N96P1S3" />
      <species boundaryCondition="false" compartment="c" constant="false" hasOnlySubstanceUnits="false" id="M_hdeACP_c" name="cis-hexadec-9-enoyl-acyl-carrier-protein-n-C161" fbc:charge="-1" fbc:chemicalFormula="C400H631O143N96P1S3" />
      <species boundaryCondition="false" compartment="c" constant="false" hasOnlySubstanceUnits="false" id="M_butACP_c" name="Butyryl-ACP-n-C40ACP" fbc:charge="-1" fbc:chemicalFormula="C388H609O143N96P1S3" />
      <species boundaryCondition="false" compartment="c" constant="false" hasOnlySubstanceUnits="false" id="M_hexACP_c" name="Hexanoyl-ACP-n-C60ACP" fbc:charge="-1" fbc:chemicalFormula="C390H613O143N96P1S3" />
      <species boundaryCondition="false" compartment="c" constant="false" hasOnlySubstanceUnits="false" id="M_LalaDgluMdap_c" name="L-alanine-D-glutamate-meso-2-6-diaminoheptanedioate" fbc:charge="-1" fbc:chemicalFormula="C15H25N4O8" />
      <species boundaryCondition="false" compartment="p" constant="false" hasOnlySubstanceUnits="false" id="M_LalaDgluMdap_p" name="L-alanine-D-glutamate-meso-2-6-diaminoheptanedioate" fbc:charge="-1" fbc:chemicalFormula="C15H25N4O8" />
      <species boundaryCondition="false" compartment="e" constant="false" hasOnlySubstanceUnits="false" id="M_LalaDgluMdap_e" name="L-alanine-D-glutamate-meso-2-6-diaminoheptanedioate" fbc:charge="-1" fbc:chemicalFormula="C15H25N4O8" />
      <species boundaryCondition="false" compartment="e" constant="false" hasOnlySubstanceUnits="false" id="M_3ump_e" name="3-UMP" fbc:charge="-2" fbc:chemicalFormula="C9H11N2O9P" />
      <species boundaryCondition="false" compartment="e" constant="false" hasOnlySubstanceUnits="false" id="M_4hoxpacd_e" name="4-Hydroxyphenylacetaldehyde" fbc:charge="0" fbc:chemicalFormula="C8H8O2" />
      <species boundaryCondition="false" compartment="p" constant="false" hasOnlySubstanceUnits="false" id="M_4hoxpacd_p" name="4-Hydroxyphenylacetaldehyde" fbc:charge="0" fbc:chemicalFormula="C8H8O2" />
      <species boundaryCondition="false" compartment="c" constant="false" hasOnlySubstanceUnits="false" id="M_4hthr_c" name="4-Hydroxy-L-threonine" fbc:charge="0" fbc:chemicalFormula="C4H9NO4" />
      <species boundaryCondition="false" compartment="c" constant="false" hasOnlySubstanceUnits="false" id="M_phthr_c" name="O-Phospho-4-hydroxy-L-threonine" fbc:charge="-2" fbc:chemicalFormula="C4H8NO7P" />
      <species boundaryCondition="false" compartment="c" constant="false" hasOnlySubstanceUnits="false" id="M_ala_D_c" name="D-Alanine" fbc:charge="0" fbc:chemicalFormula="C3H7NO2" />
      <species boundaryCondition="false" compartment="c" constant="false" hasOnlySubstanceUnits="false" id="M_LalaDgluMdapDala_c" name="L-alanine-D-glutamate-meso-2-6-diaminoheptanedioate-D-alanine" fbc:charge="-1" fbc:chemicalFormula="C18H30N5O9" />
      <species boundaryCondition="false" compartment="p" constant="false" hasOnlySubstanceUnits="false" id="M_LalaDgluMdapDala_p" name="L-alanine-D-glutamate-meso-2-6-diaminoheptanedioate-D-alanine" fbc:charge="-1" fbc:chemicalFormula="C18H30N5O9" />
      <species boundaryCondition="false" compartment="p" constant="false" hasOnlySubstanceUnits="false" id="M_ala_D_p" name="D-Alanine" fbc:charge="0" fbc:chemicalFormula="C3H7NO2" />
      <species boundaryCondition="false" compartment="e" constant="false" hasOnlySubstanceUnits="false" id="M_LalaDgluMdapDala_e" name="L-alanine-D-glutamate-meso-2-6-diaminoheptanedioate-D-alanine" fbc:charge="-1" fbc:chemicalFormula="C18H30N5O9" />
      <species boundaryCondition="false" compartment="c" constant="false" hasOnlySubstanceUnits="false" id="M_5dglcn_c" name="5-Dehydro-D-gluconate" fbc:charge="-1" fbc:chemicalFormula="C6H9O7" />
      <species boundaryCondition="false" compartment="p" constant="false" hasOnlySubstanceUnits="false" id="M_5dglcn_p" name="5-Dehydro-D-gluconate" fbc:charge="-1" fbc:chemicalFormula="C6H9O7" />
      <species boundaryCondition="false" compartment="e" constant="false" hasOnlySubstanceUnits="false" id="M_5dglcn_e" name="5-Dehydro-D-gluconate" fbc:charge="-1" fbc:chemicalFormula="C6H9O7" />
      <species boundaryCondition="false" compartment="c" constant="false" hasOnlySubstanceUnits="false" id="M_5drib_c" name="5-deoxyribose" fbc:charge="0" fbc:chemicalFormula="C5H10O4" />
      <species boundaryCondition="false" compartment="c" constant="false" hasOnlySubstanceUnits="false" id="M_dad_5_c" name="5-Deoxyadenosine" fbc:charge="0" fbc:chemicalFormula="C10H13N5O3" />
      <species boundaryCondition="false" compartment="c" constant="false" hasOnlySubstanceUnits="false" id="M_ade_c" name="Adenine" fbc:charge="0" fbc:chemicalFormula="C5H5N5" />
      <species boundaryCondition="false" compartment="c" constant="false" hasOnlySubstanceUnits="false" id="M_ara5p_c" name="D-Arabinose-5-phosphate" fbc:charge="-2" fbc:chemicalFormula="C5H9O8P" />
      <species boundaryCondition="false" compartment="c" constant="false" hasOnlySubstanceUnits="false" id="M_ru5p_D_c" name="D-Ribulose-5-phosphate" fbc:charge="-2" fbc:chemicalFormula="C5H9O8P" />
      <species boundaryCondition="false" compartment="c" constant="false" hasOnlySubstanceUnits="false" id="M_octeACP_c" name="cis-octadec-11-enoyl-acyl-carrier-protein-n-C181" fbc:charge="-1" fbc:chemicalFormula="C402H635O143N96P1S3" />
      <species boundaryCondition="false" compartment="c" constant="false" hasOnlySubstanceUnits="false" id="M_ocdcaACP_c" name="Octadecanoyl-ACP-n-C180ACP" fbc:charge="-1" fbc:chemicalFormula="C402H637O143N96P1S3" />
      <species boundaryCondition="false" compartment="c" constant="false" hasOnlySubstanceUnits="false" id="M_dca_c" name="Decanoate-n-C100" fbc:charge="-1" fbc:chemicalFormula="C10H19O2" />
      <species boundaryCondition="false" compartment="c" constant="false" hasOnlySubstanceUnits="false" id="M_octa_c" name="octanoate-n-C80" fbc:charge="-1" fbc:chemicalFormula="C8H15O2" />
      <species boundaryCondition="false" compartment="c" constant="false" hasOnlySubstanceUnits="false" id="M_o2_c" name="O2" fbc:charge="0" fbc:chemicalFormula="O2" />
      <species boundaryCondition="false" compartment="c" constant="false" hasOnlySubstanceUnits="false" id="M_aact_c" name="Aminoacetone" fbc:charge="1" fbc:chemicalFormula="C3H8NO" />
      <species boundaryCondition="false" compartment="c" constant="false" hasOnlySubstanceUnits="false" id="M_nh4_c" name="Ammonium" fbc:charge="1" fbc:chemicalFormula="H4N" />
      <species boundaryCondition="false" compartment="c" constant="false" hasOnlySubstanceUnits="false" id="M_mthgxl_c" name="Methylglyoxal" fbc:charge="0" fbc:chemicalFormula="C3H4O2" />
      <species boundaryCondition="false" compartment="c" constant="false" hasOnlySubstanceUnits="false" id="M_h2o2_c" name="Hydrogen-peroxide" fbc:charge="0" fbc:chemicalFormula="H2O2" />
      <species boundaryCondition="false" compartment="c" constant="false" hasOnlySubstanceUnits="false" id="M_malthx_c" name="Maltohexaose" fbc:charge="0" fbc:chemicalFormula="C36H62O31" />
      <species boundaryCondition="false" compartment="p" constant="false" hasOnlySubstanceUnits="false" id="M_malthx_p" name="Maltohexaose" fbc:charge="0" fbc:chemicalFormula="C36H62O31" />
      <species boundaryCondition="false" compartment="c" constant="false" hasOnlySubstanceUnits="false" id="M_g6p_c" name="D-Glucose-6-phosphate" fbc:charge="-2" fbc:chemicalFormula="C6H11O9P" />
      <species boundaryCondition="false" compartment="c" constant="false" hasOnlySubstanceUnits="false" id="M_hqn_c" name="Hydroquinone" fbc:charge="0" fbc:chemicalFormula="C6H6O2" />
      <species boundaryCondition="false" compartment="c" constant="false" hasOnlySubstanceUnits="false" id="M_arbt6p_c" name="Arbutin-6-phosphate" fbc:charge="-2" fbc:chemicalFormula="C12H15O10P" />
      <species boundaryCondition="false" compartment="c" constant="false" hasOnlySubstanceUnits="false" id="M_4abut_c" name="4-Aminobutanoate" fbc:charge="0" fbc:chemicalFormula="C4H9NO2" />
      <species boundaryCondition="false" compartment="c" constant="false" hasOnlySubstanceUnits="false" id="M_akg_c" name="2-Oxoglutarate" fbc:charge="-2" fbc:chemicalFormula="C5H4O5" />
      <species boundaryCondition="false" compartment="c" constant="false" hasOnlySubstanceUnits="false" id="M_glu_L_c" name="L-Glutamate" fbc:charge="-1" fbc:chemicalFormula="C5H8NO4" />
      <species boundaryCondition="false" compartment="c" constant="false" hasOnlySubstanceUnits="false" id="M_sucsal_c" name="Succinic-semialdehyde" fbc:charge="-1" fbc:chemicalFormula="C4H5O3" />
      <species boundaryCondition="false" compartment="c" constant="false" hasOnlySubstanceUnits="false" id="M_4abutn_c" name="4-Aminobutanal" fbc:charge="1" fbc:chemicalFormula="C4H10NO" />
      <species boundaryCondition="false" compartment="p" constant="false" hasOnlySubstanceUnits="false" id="M_4abut_p" name="4-Aminobutanoate" fbc:charge="0" fbc:chemicalFormula="C4H9NO2" />
      <species boundaryCondition="false" compartment="e" constant="false" hasOnlySubstanceUnits="false" id="M_4abut_e" name="4-Aminobutanoate" fbc:charge="0" fbc:chemicalFormula="C4H9NO2" />
      <species boundaryCondition="false" compartment="e" constant="false" hasOnlySubstanceUnits="false" id="M_acac_e" name="Acetoacetate" fbc:charge="-1" fbc:chemicalFormula="C4H5O3" />
      <species boundaryCondition="false" compartment="p" constant="false" hasOnlySubstanceUnits="false" id="M_acac_p" name="Acetoacetate" fbc:charge="-1" fbc:chemicalFormula="C4H5O3" />
      <species boundaryCondition="false" compartment="c" constant="false" hasOnlySubstanceUnits="false" id="M_accoa_c" name="Acetyl-CoA" fbc:charge="-4" fbc:chemicalFormula="C23H34N7O17P3S" />
      <species boundaryCondition="false" compartment="c" constant="false" hasOnlySubstanceUnits="false" id="M_coa_c" name="Coenzyme-A" fbc:charge="-4" fbc:chemicalFormula="C21H32N7O16P3S" />
      <species boundaryCondition="false" compartment="c" constant="false" hasOnlySubstanceUnits="false" id="M_acald_c" name="Acetaldehyde" fbc:charge="0" fbc:chemicalFormula="C2H4O" />
      <species boundaryCondition="false" compartment="e" constant="false" hasOnlySubstanceUnits="false" id="M_acald_e" name="Acetaldehyde" fbc:charge="0" fbc:chemicalFormula="C2H4O" />
      <species boundaryCondition="false" compartment="p" constant="false" hasOnlySubstanceUnits="false" id="M_acald_p" name="Acetaldehyde" fbc:charge="0" fbc:chemicalFormula="C2H4O" />
      <species boundaryCondition="false" compartment="c" constant="false" hasOnlySubstanceUnits="false" id="M_adocbip_c" name="Adenosyl-cobinamide-phosphate" fbc:charge="-1" fbc:chemicalFormula="C58H83CoN16O14P" />
      <species boundaryCondition="false" compartment="c" constant="false" hasOnlySubstanceUnits="false" id="M_agdpcbi_c" name="Adenosine-GDP-cobinamide" fbc:charge="-1" fbc:chemicalFormula="C68H95CoN21O21P2" />
      <species boundaryCondition="false" compartment="c" constant="false" hasOnlySubstanceUnits="false" id="M_gtp_c" name="GTP" fbc:charge="-4" fbc:chemicalFormula="C10H12N5O14P3" />
      <species boundaryCondition="false" compartment="c" constant="false" hasOnlySubstanceUnits="false" id="M_malcoa_c" name="Malonyl-CoA" fbc:charge="-5" fbc:chemicalFormula="C24H33N7O19P3S" />
      <species boundaryCondition="false" compartment="c" constant="false" hasOnlySubstanceUnits="false" id="M_hco3_c" name="Bicarbonate" fbc:charge="-1" fbc:chemicalFormula="CHO3" />
      <species boundaryCondition="false" compartment="c" constant="false" hasOnlySubstanceUnits="false" id="M_ppa_c" name="Propionate-n-C30" fbc:charge="-1" fbc:chemicalFormula="C3H5O2" />
      <species boundaryCondition="false" compartment="c" constant="false" hasOnlySubstanceUnits="false" id="M_ppcoa_c" name="Propanoyl-CoA" fbc:charge="-4" fbc:chemicalFormula="C24H36N7O17P3S" />
      <species boundaryCondition="false" compartment="p" constant="false" hasOnlySubstanceUnits="false" id="M_acgal1p_p" name="N-Acetyl-D-galactosamine-1-phosphate" fbc:charge="-2" fbc:chemicalFormula="C8H14NO9P" />
      <species boundaryCondition="false" compartment="p" constant="false" hasOnlySubstanceUnits="false" id="M_acgal_p" name="N-Acetyl-D-galactosamine" fbc:charge="0" fbc:chemicalFormula="C8H15NO6" />
      <species boundaryCondition="false" compartment="e" constant="false" hasOnlySubstanceUnits="false" id="M_acgal1p_e" name="N-Acetyl-D-galactosamine-1-phosphate" fbc:charge="-2" fbc:chemicalFormula="C8H14NO9P" />
      <species boundaryCondition="false" compartment="e" constant="false" hasOnlySubstanceUnits="false" id="M_acgal_e" name="N-Acetyl-D-galactosamine" fbc:charge="0" fbc:chemicalFormula="C8H15NO6" />
      <species boundaryCondition="false" compartment="p" constant="false" hasOnlySubstanceUnits="false" id="M_acgam1p_p" name="N-Acetyl-D-glucosamine-1-phosphate" fbc:charge="-2" fbc:chemicalFormula="C8H14NO9P" />
      <species boundaryCondition="false" compartment="p" constant="false" hasOnlySubstanceUnits="false" id="M_acgam_p" name="N-Acetyl-D-glucosamine" fbc:charge="0" fbc:chemicalFormula="C8H15NO6" />
      <species boundaryCondition="false" compartment="e" constant="false" hasOnlySubstanceUnits="false" id="M_acgam1p_e" name="N-Acetyl-D-glucosamine-1-phosphate" fbc:charge="-2" fbc:chemicalFormula="C8H14NO9P" />
      <species boundaryCondition="false" compartment="c" constant="false" hasOnlySubstanceUnits="false" id="M_acgam_c" name="N-Acetyl-D-glucosamine" fbc:charge="0" fbc:chemicalFormula="C8H15NO6" />
      <species boundaryCondition="false" compartment="c" constant="false" hasOnlySubstanceUnits="false" id="M_acgam6p_c" name="N-Acetyl-D-glucosamine-6-phosphate" fbc:charge="-2" fbc:chemicalFormula="C8H14NO9P" />
      <species boundaryCondition="false" compartment="c" constant="false" hasOnlySubstanceUnits="false" id="M_udcpp_c" name="Undecaprenyl-phosphate" fbc:charge="-2" fbc:chemicalFormula="C55H89O4P" />
      <species boundaryCondition="false" compartment="c" constant="false" hasOnlySubstanceUnits="false" id="M_uacgam_c" name="UDP-N-acetyl-D-glucosamine" fbc:charge="-2" fbc:chemicalFormula="C17H25N3O17P2" />
      <species boundaryCondition="false" compartment="c" constant="false" hasOnlySubstanceUnits="false" id="M_ump_c" name="UMP" fbc:charge="-2" fbc:chemicalFormula="C9H11N2O9P" />
      <species boundaryCondition="false" compartment="c" constant="false" hasOnlySubstanceUnits="false" id="M_unaga_c" name="Undecaprenyl-diphospho-N-acetyl-glucosamine" fbc:charge="-2" fbc:chemicalFormula="C63H103NO12P2" />
      <species boundaryCondition="false" compartment="c" constant="false" hasOnlySubstanceUnits="false" id="M_pyr_c" name="Pyruvate" fbc:charge="-1" fbc:chemicalFormula="C3H3O3" />
      <species boundaryCondition="false" compartment="c" constant="false" hasOnlySubstanceUnits="false" id="M_pep_c" name="Phosphoenolpyruvate" fbc:charge="-3" fbc:chemicalFormula="C3H2O6P" />
      <species boundaryCondition="false" compartment="e" constant="false" hasOnlySubstanceUnits="false" id="M_acgam_e" name="N-Acetyl-D-glucosamine" fbc:charge="0" fbc:chemicalFormula="C8H15NO6" />
      <species boundaryCondition="false" compartment="c" constant="false" hasOnlySubstanceUnits="false" id="M_acglu_c" name="N-Acetyl-L-glutamate" fbc:charge="-2" fbc:chemicalFormula="C7H9NO5" />
      <species boundaryCondition="false" compartment="c" constant="false" hasOnlySubstanceUnits="false" id="M_acg5p_c" name="N-Acetyl-L-glutamyl-5-phosphate" fbc:charge="-3" fbc:chemicalFormula="C7H9NO8P" />
      <species boundaryCondition="false" compartment="c" constant="false" hasOnlySubstanceUnits="false" id="M_2ahbut_c" name="S-2-Aceto-2-hydroxybutanoate" fbc:charge="-1" fbc:chemicalFormula="C6H9O4" />
      <species boundaryCondition="false" compartment="c" constant="false" hasOnlySubstanceUnits="false" id="M_2obut_c" name="2-Oxobutanoate" fbc:charge="-1" fbc:chemicalFormula="C4H5O3" />
      <species boundaryCondition="false" compartment="c" constant="false" hasOnlySubstanceUnits="false" id="M_ac_c" name="Acetate" fbc:charge="-1" fbc:chemicalFormula="C2H3O2" />
      <species boundaryCondition="false" compartment="c" constant="false" hasOnlySubstanceUnits="false" id="M_actp_c" name="Acetyl-phosphate" fbc:charge="-2" fbc:chemicalFormula="C2H3O5P" />
      <species boundaryCondition="false" compartment="c" constant="false" hasOnlySubstanceUnits="false" id="M_alac_S_c" name="S-2-Acetolactate" fbc:charge="-1" fbc:chemicalFormula="C5H7O4" />
      <species boundaryCondition="false" compartment="c" constant="false" hasOnlySubstanceUnits="false" id="M_acmum6p_c" name="N-acetylmuramate-6-phosphate" fbc:charge="-3" fbc:chemicalFormula="C11H17NO11P" />
      <species boundaryCondition="false" compartment="c" constant="false" hasOnlySubstanceUnits="false" id="M_lac_D_c" name="D-Lactate" fbc:charge="-1" fbc:chemicalFormula="C3H5O3" />
      <species boundaryCondition="false" compartment="c" constant="false" hasOnlySubstanceUnits="false" id="M_udp_c" name="UDP" fbc:charge="-3" fbc:chemicalFormula="C9H11N2O12P2" />
      <species boundaryCondition="false" compartment="c" constant="false" hasOnlySubstanceUnits="false" id="M_unagamu_c" name="Undecaprenyl-diphospho-N-acetylglucosamine-N-acetylmannosaminuronate" fbc:charge="-3" fbc:chemicalFormula="C71H113N2O18P2" />
      <species boundaryCondition="false" compartment="c" constant="false" hasOnlySubstanceUnits="false" id="M_uacmamu_c" name="UDP-N-acetyl-D-mannosaminouronate" fbc:charge="-3" fbc:chemicalFormula="C17H22N3O18P2" />
      <species boundaryCondition="false" compartment="p" constant="false" hasOnlySubstanceUnits="false" id="M_acmana_p" name="N-Acetyl-D-mannosamine" fbc:charge="0" fbc:chemicalFormula="C8H15NO6" />
      <species boundaryCondition="false" compartment="c" constant="false" hasOnlySubstanceUnits="false" id="M_acmanap_c" name="N-Acetyl-D-mannosamine-6-phosphate" fbc:charge="-2" fbc:chemicalFormula="C8H14NO9P" />
      <species boundaryCondition="false" compartment="e" constant="false" hasOnlySubstanceUnits="false" id="M_acmana_e" name="N-Acetyl-D-mannosamine" fbc:charge="0" fbc:chemicalFormula="C8H15NO6" />
      <species boundaryCondition="false" compartment="p" constant="false" hasOnlySubstanceUnits="false" id="M_acmum_p" name="N-Acetylmuramate" fbc:charge="-1" fbc:chemicalFormula="C11H18NO8" />
      <species boundaryCondition="false" compartment="e" constant="false" hasOnlySubstanceUnits="false" id="M_acmum_e" name="N-Acetylmuramate" fbc:charge="-1" fbc:chemicalFormula="C11H18NO8" />
      <species boundaryCondition="false" compartment="p" constant="false" hasOnlySubstanceUnits="false" id="M_acnam_p" name="N-Acetylneuraminate" fbc:charge="-1" fbc:chemicalFormula="C11H18NO9" />
      <species boundaryCondition="false" compartment="c" constant="false" hasOnlySubstanceUnits="false" id="M_acnam_c" name="N-Acetylneuraminate" fbc:charge="-1" fbc:chemicalFormula="C11H18NO9" />
      <species boundaryCondition="false" compartment="e" constant="false" hasOnlySubstanceUnits="false" id="M_acnam_e" name="N-Acetylneuraminate" fbc:charge="-1" fbc:chemicalFormula="C11H18NO9" />
      <species boundaryCondition="false" compartment="c" constant="false" hasOnlySubstanceUnits="false" id="M_acmana_c" name="N-Acetyl-D-mannosamine" fbc:charge="0" fbc:chemicalFormula="C8H15NO6" />
      <species boundaryCondition="false" compartment="c" constant="false" hasOnlySubstanceUnits="false" id="M_fadh2_c" name="Flavin-adenine-dinucleotide-reduced" fbc:charge="-2" fbc:chemicalFormula="C27H33N9O15P2" />
      <species boundaryCondition="false" compartment="c" constant="false" hasOnlySubstanceUnits="false" id="M_b2coa_c" name="Crotonoyl-CoA" fbc:charge="-4" fbc:chemicalFormula="C25H36N7O17P3S" />
      <species boundaryCondition="false" compartment="c" constant="false" hasOnlySubstanceUnits="false" id="M_btcoa_c" name="Butanoyl-CoA" fbc:charge="-4" fbc:chemicalFormula="C25H38N7O17P3S" />
      <species boundaryCondition="false" compartment="c" constant="false" hasOnlySubstanceUnits="false" id="M_fad_c" name="Flavin-adenine-dinucleotide-oxidized" fbc:charge="-2" fbc:chemicalFormula="C27H31N9O15P2" />
      <species boundaryCondition="false" compartment="c" constant="false" hasOnlySubstanceUnits="false" id="M_hxcoa_c" name="Hexanoyl-CoA-n-C60CoA" fbc:charge="-4" fbc:chemicalFormula="C27H42N7O17P3S" />
      <species boundaryCondition="false" compartment="c" constant="false" hasOnlySubstanceUnits="false" id="M_hx2coa_c" name="trans-Hex-2-enoyl-CoA" fbc:charge="-4" fbc:chemicalFormula="C27H40N7O17P3S" />
      <species boundaryCondition="false" compartment="c" constant="false" hasOnlySubstanceUnits="false" id="M_occoa_c" name="Octanoyl-CoA-n-C80CoA" fbc:charge="-4" fbc:chemicalFormula="C29H46N7O17P3S" />
      <species boundaryCondition="false" compartment="c" constant="false" hasOnlySubstanceUnits="false" id="M_oc2coa_c" name="trans-Oct-2-enoyl-CoA" fbc:charge="-4" fbc:chemicalFormula="C29H44N7O17P3S" />
      <species boundaryCondition="false" compartment="c" constant="false" hasOnlySubstanceUnits="false" id="M_dc2coa_c" name="trans-Dec-2-enoyl-CoA" fbc:charge="-4" fbc:chemicalFormula="C31H48N7O17P3S" />
      <species boundaryCondition="false" compartment="c" constant="false" hasOnlySubstanceUnits="false" id="M_dcacoa_c" name="Decanoyl-CoA-n-C100CoA" fbc:charge="-4" fbc:chemicalFormula="C31H50N7O17P3S" />
      <species boundaryCondition="false" compartment="c" constant="false" hasOnlySubstanceUnits="false" id="M_ddcacoa_c" name="Dodecanoyl-CoA-n-C120CoA" fbc:charge="-4" fbc:chemicalFormula="C33H54N7O17P3S" />
      <species boundaryCondition="false" compartment="c" constant="false" hasOnlySubstanceUnits="false" id="M_dd2coa_c" name="trans-Dodec-2-enoyl-CoA" fbc:charge="-4" fbc:chemicalFormula="C33H52N7O17P3S" />
      <species boundaryCondition="false" compartment="c" constant="false" hasOnlySubstanceUnits="false" id="M_tdcoa_c" name="Tetradecanoyl-CoA-n-C140CoA" fbc:charge="-4" fbc:chemicalFormula="C35H58N7O17P3S" />
      <species boundaryCondition="false" compartment="c" constant="false" hasOnlySubstanceUnits="false" id="M_td2coa_c" name="trans-Tetradec-2-enoyl-CoA" fbc:charge="-4" fbc:chemicalFormula="C35H56N7O17P3S" />
      <species boundaryCondition="false" compartment="c" constant="false" hasOnlySubstanceUnits="false" id="M_pmtcoa_c" name="Palmitoyl-CoA-n-C160CoA" fbc:charge="-4" fbc:chemicalFormula="C37H62N7O17P3S" />
      <species boundaryCondition="false" compartment="c" constant="false" hasOnlySubstanceUnits="false" id="M_hdd2coa_c" name="trans-Hexadec-2-enoyl-CoA" fbc:charge="-4" fbc:chemicalFormula="C37H60N7O17P3S" />
      <species boundaryCondition="false" compartment="c" constant="false" hasOnlySubstanceUnits="false" id="M_od2coa_c" name="trans-Octadec-2-enoyl-CoA" fbc:charge="-4" fbc:chemicalFormula="C39H64N7O17P3S" />
      <species boundaryCondition="false" compartment="c" constant="false" hasOnlySubstanceUnits="false" id="M_stcoa_c" name="Stearoyl-CoA-n-C180CoA" fbc:charge="-4" fbc:chemicalFormula="C39H66N7O17P3S" />
      <species boundaryCondition="false" compartment="c" constant="false" hasOnlySubstanceUnits="false" id="M_acACP_c" name="Acetyl-ACP" fbc:charge="-1" fbc:chemicalFormula="C386H605O143N96P1S3" />
      <species boundaryCondition="false" compartment="c" constant="false" hasOnlySubstanceUnits="false" id="M_acorn_c" name="N2-Acetyl-L-ornithine" fbc:charge="0" fbc:chemicalFormula="C7H14N2O3" />
      <species boundaryCondition="false" compartment="c" constant="false" hasOnlySubstanceUnits="false" id="M_orn_c" name="Ornithine" fbc:charge="1" fbc:chemicalFormula="C5H13N2O2" />
      <species boundaryCondition="false" compartment="p" constant="false" hasOnlySubstanceUnits="false" id="M_acolipa_p" name="4-Amino-4-deoxy-L-arabinose-modified-core-oligosaccharide-lipid-A" fbc:charge="-9" fbc:chemicalFormula="C181H314N3O103P4" />
      <species boundaryCondition="false" compartment="e" constant="false" hasOnlySubstanceUnits="false" id="M_acolipa_e" name="4-Amino-4-deoxy-L-arabinose-modified-core-oligosaccharide-lipid-A" fbc:charge="-9" fbc:chemicalFormula="C181H314N3O103P4" />
      <species boundaryCondition="false" compartment="c" constant="false" hasOnlySubstanceUnits="false" id="M_acon_T_c" name="trans-Aconitate" fbc:charge="-3" fbc:chemicalFormula="C6H3O6" />
      <species boundaryCondition="false" compartment="c" constant="false" hasOnlySubstanceUnits="false" id="M_acon_C_c" name="cis-Aconitate" fbc:charge="-3" fbc:chemicalFormula="C6H3O6" />
      <species boundaryCondition="false" compartment="c" constant="false" hasOnlySubstanceUnits="false" id="M_cit_c" name="Citrate" fbc:charge="-3" fbc:chemicalFormula="C6H5O7" />
      <species boundaryCondition="false" compartment="c" constant="false" hasOnlySubstanceUnits="false" id="M_icit_c" name="Isocitrate" fbc:charge="-3" fbc:chemicalFormula="C6H5O7" />
      <species boundaryCondition="false" compartment="c" constant="false" hasOnlySubstanceUnits="false" id="M_acg5sa_c" name="N-Acetyl-L-glutamate-5-semialdehyde" fbc:charge="-1" fbc:chemicalFormula="C7H10NO4" />
      <species boundaryCondition="false" compartment="c" constant="false" hasOnlySubstanceUnits="false" id="M_apoACP_c" name="apoprotein-acyl-carrier-protein" fbc:charge="0" fbc:chemicalFormula="C373H583N94O136S2" />
      <species boundaryCondition="false" compartment="c" constant="false" hasOnlySubstanceUnits="false" id="M_pap_c" name="Adenosine-3-5-bisphosphate" fbc:charge="-4" fbc:chemicalFormula="C10H11N5O10P2" />
      <species boundaryCondition="false" compartment="e" constant="false" hasOnlySubstanceUnits="false" id="M_acser_e" name="O-Acetyl-L-serine" fbc:charge="0" fbc:chemicalFormula="C5H9NO4" />
      <species boundaryCondition="false" compartment="p" constant="false" hasOnlySubstanceUnits="false" id="M_acser_p" name="O-Acetyl-L-serine" fbc:charge="0" fbc:chemicalFormula="C5H9NO4" />
      <species boundaryCondition="false" compartment="c" constant="false" hasOnlySubstanceUnits="false" id="M_acser_c" name="O-Acetyl-L-serine" fbc:charge="0" fbc:chemicalFormula="C5H9NO4" />
      <species boundaryCondition="false" compartment="p" constant="false" hasOnlySubstanceUnits="false" id="M_ac_p" name="Acetate" fbc:charge="-1" fbc:chemicalFormula="C2H3O2" />
      <species boundaryCondition="false" compartment="c" constant="false" hasOnlySubstanceUnits="false" id="M_na1_c" name="Sodium" fbc:charge="1" fbc:chemicalFormula="Na" />
      <species boundaryCondition="false" compartment="p" constant="false" hasOnlySubstanceUnits="false" id="M_na1_p" name="Sodium" fbc:charge="1" fbc:chemicalFormula="Na" />
      <species boundaryCondition="false" compartment="e" constant="false" hasOnlySubstanceUnits="false" id="M_ac_e" name="Acetate" fbc:charge="-1" fbc:chemicalFormula="C2H3O2" />
      <species boundaryCondition="false" compartment="c" constant="false" hasOnlySubstanceUnits="false" id="M_ins_c" name="Inosine" fbc:charge="0" fbc:chemicalFormula="C10H12N4O5" />
      <species boundaryCondition="false" compartment="c" constant="false" hasOnlySubstanceUnits="false" id="M_adn_c" name="Adenosine" fbc:charge="0" fbc:chemicalFormula="C10H13N5O4" />
      <species boundaryCondition="false" compartment="c" constant="false" hasOnlySubstanceUnits="false" id="M_4adcho_c" name="4-amino-4-deoxychorismate" fbc:charge="-1" fbc:chemicalFormula="C10H10NO5" />
      <species boundaryCondition="false" compartment="c" constant="false" hasOnlySubstanceUnits="false" id="M_4abz_c" name="4-Aminobenzoate" fbc:charge="-1" fbc:chemicalFormula="C7H6NO2" />
      <species boundaryCondition="false" compartment="c" constant="false" hasOnlySubstanceUnits="false" id="M_gln_L_c" name="L-Glutamine" fbc:charge="0" fbc:chemicalFormula="C5H10N2O3" />
      <species boundaryCondition="false" compartment="c" constant="false" hasOnlySubstanceUnits="false" id="M_chor_c" name="chorismate" fbc:charge="-2" fbc:chemicalFormula="C10H8O6" />
      <species boundaryCondition="false" compartment="p" constant="false" hasOnlySubstanceUnits="false" id="M_ade_p" name="Adenine" fbc:charge="0" fbc:chemicalFormula="C5H5N5" />
      <species boundaryCondition="false" compartment="e" constant="false" hasOnlySubstanceUnits="false" id="M_ade_e" name="Adenine" fbc:charge="0" fbc:chemicalFormula="C5H5N5" />
      <species boundaryCondition="false" compartment="c" constant="false" hasOnlySubstanceUnits="false" id="M_gdp_c" name="GDP" fbc:charge="-3" fbc:chemicalFormula="C10H12N5O11P2" />
      <species boundaryCondition="false" compartment="c" constant="false" hasOnlySubstanceUnits="false" id="M_idp_c" name="IDP" fbc:charge="-3" fbc:chemicalFormula="C10H11N4O11P2" />
      <species boundaryCondition="false" compartment="c" constant="false" hasOnlySubstanceUnits="false" id="M_itp_c" name="ITP" fbc:charge="-4" fbc:chemicalFormula="C10H11N4O14P3" />
      <species boundaryCondition="false" compartment="c" constant="false" hasOnlySubstanceUnits="false" id="M_ametam_c" name="S-Adenosylmethioninamine" fbc:charge="2" fbc:chemicalFormula="C14H24N6O3S" />
      <species boundaryCondition="false" compartment="c" constant="false" hasOnlySubstanceUnits="false" id="M_amet_c" name="S-Adenosyl-L-methionine" fbc:charge="1" fbc:chemicalFormula="C15H23N6O5S" />
      <species boundaryCondition="false" compartment="c" constant="false" hasOnlySubstanceUnits="false" id="M_camp_c" name="cAMP" fbc:charge="-1" fbc:chemicalFormula="C10H11N5O6P" />
      <species boundaryCondition="false" compartment="c" constant="false" hasOnlySubstanceUnits="false" id="M_rib_D_c" name="D-Ribose" fbc:charge="0" fbc:chemicalFormula="C5H10O5" />
      <species boundaryCondition="false" compartment="e" constant="false" hasOnlySubstanceUnits="false" id="M_adn_e" name="Adenosine" fbc:charge="0" fbc:chemicalFormula="C10H13N5O4" />
      <species boundaryCondition="false" compartment="p" constant="false" hasOnlySubstanceUnits="false" id="M_adocbl_p" name="Adenosylcobalamin" fbc:charge="0" fbc:chemicalFormula="C72H100CoN18O17P" />
      <species boundaryCondition="false" compartment="c" constant="false" hasOnlySubstanceUnits="false" id="M_adocbl_c" name="Adenosylcobalamin" fbc:charge="0" fbc:chemicalFormula="C72H100CoN18O17P" />
      <species boundaryCondition="false" compartment="e" constant="false" hasOnlySubstanceUnits="false" id="M_adocbl_e" name="Adenosylcobalamin" fbc:charge="0" fbc:chemicalFormula="C72H100CoN18O17P" />
      <species boundaryCondition="false" compartment="c" constant="false" hasOnlySubstanceUnits="false" id="M_r5p_c" name="alpha-D-Ribose-5-phosphate" fbc:charge="-2" fbc:chemicalFormula="C5H9O8P" />
      <species boundaryCondition="false" compartment="c" constant="false" hasOnlySubstanceUnits="false" id="M_adprib_c" name="ADPribose" fbc:charge="-2" fbc:chemicalFormula="C15H21N5O14P2" />
      <species boundaryCondition="false" compartment="c" constant="false" hasOnlySubstanceUnits="false" id="M_prpp_c" name="5-Phospho-alpha-D-ribose-1-diphosphate" fbc:charge="-5" fbc:chemicalFormula="C5H8O14P3" />
      <species boundaryCondition="false" compartment="c" constant="false" hasOnlySubstanceUnits="false" id="M_paps_c" name="3-Phosphoadenylyl-sulfate" fbc:charge="-4" fbc:chemicalFormula="C10H11N5O13P2S" />
      <species boundaryCondition="false" compartment="c" constant="false" hasOnlySubstanceUnits="false" id="M_aps_c" name="Adenosine-5-phosphosulfate" fbc:charge="-2" fbc:chemicalFormula="C10H12N5O10PS" />
      <species boundaryCondition="false" compartment="c" constant="false" hasOnlySubstanceUnits="false" id="M_dcamp_c" name="N6-1-2-Dicarboxyethyl-AMP" fbc:charge="-4" fbc:chemicalFormula="C14H14N5O11P" />
      <species boundaryCondition="false" compartment="c" constant="false" hasOnlySubstanceUnits="false" id="M_fum_c" name="Fumarate" fbc:charge="-2" fbc:chemicalFormula="C4H2O4" />
      <species boundaryCondition="false" compartment="c" constant="false" hasOnlySubstanceUnits="false" id="M_25aics_c" name="S-2-5-Amino-1-5-phospho-D-ribosyl-imidazole-4-carboxamidosuccinate" fbc:charge="-4" fbc:chemicalFormula="C13H15N4O12P" />
      <species boundaryCondition="false" compartment="c" constant="false" hasOnlySubstanceUnits="false" id="M_aicar_c" name="5-Amino-1-5-Phospho-D-ribosyl-imidazole-4-carboxamide" fbc:charge="-2" fbc:chemicalFormula="C9H13N4O8P" />
      <species boundaryCondition="false" compartment="c" constant="false" hasOnlySubstanceUnits="false" id="M_asp_L_c" name="L-Aspartate" fbc:charge="-1" fbc:chemicalFormula="C4H6NO4" />
      <species boundaryCondition="false" compartment="c" constant="false" hasOnlySubstanceUnits="false" id="M_imp_c" name="IMP" fbc:charge="-2" fbc:chemicalFormula="C10H11N4O8P" />
      <species boundaryCondition="false" compartment="c" constant="false" hasOnlySubstanceUnits="false" id="M_gam6p_c" name="D-Glucosamine-6-phosphate" fbc:charge="-1" fbc:chemicalFormula="C6H13NO8P" />
      <species boundaryCondition="false" compartment="c" constant="false" hasOnlySubstanceUnits="false" id="M_anhgm_c" name="N-Acetyl-D-glucosamine-anhydrous-N-Acetylmuramic-acid" fbc:charge="-1" fbc:chemicalFormula="C19H29N2O12" />
      <species boundaryCondition="false" compartment="c" constant="false" hasOnlySubstanceUnits="false" id="M_anhgm3p_c" name="N-Acetyl-D-glucosamine-anhydrous-N-Acetylmuramyl-tripeptide" fbc:charge="-2" fbc:chemicalFormula="C34H52N6O19" />
      <species boundaryCondition="false" compartment="p" constant="false" hasOnlySubstanceUnits="false" id="M_anhgm_p" name="N-Acetyl-D-glucosamine-anhydrous-N-Acetylmuramic-acid" fbc:charge="-1" fbc:chemicalFormula="C19H29N2O12" />
      <species boundaryCondition="false" compartment="p" constant="false" hasOnlySubstanceUnits="false" id="M_anhgm3p_p" name="N-Acetyl-D-glucosamine-anhydrous-N-Acetylmuramyl-tripeptide" fbc:charge="-2" fbc:chemicalFormula="C34H52N6O19" />
      <species boundaryCondition="false" compartment="c" constant="false" hasOnlySubstanceUnits="false" id="M_anhm3p_c" name="1-6-anhydrous-N-Acetylmuramyl-tripeptide" fbc:charge="-2" fbc:chemicalFormula="C26H39N5O14" />
      <species boundaryCondition="false" compartment="c" constant="false" hasOnlySubstanceUnits="false" id="M_anhgm4p_c" name="N-Acetyl-D-glucosamine-anhydrous-N-Acetylmuramyl-tetrapeptide" fbc:charge="-2" fbc:chemicalFormula="C37H57N7O20" />
      <species boundaryCondition="false" compartment="p" constant="false" hasOnlySubstanceUnits="false" id="M_anhgm4p_p" name="N-Acetyl-D-glucosamine-anhydrous-N-Acetylmuramyl-tetrapeptide" fbc:charge="-2" fbc:chemicalFormula="C37H57N7O20" />
      <species boundaryCondition="false" compartment="c" constant="false" hasOnlySubstanceUnits="false" id="M_anhm4p_c" name="1-6-anhydrous-N-Acetylmuramyl-tetrapeptide" fbc:charge="-2" fbc:chemicalFormula="C29H44N6O15" />
      <species boundaryCondition="false" compartment="c" constant="false" hasOnlySubstanceUnits="false" id="M_anhm_c" name="1-6-anhydrous-N-Acetylmuramate" fbc:charge="-1" fbc:chemicalFormula="C11H16NO7" />
      <species boundaryCondition="false" compartment="c" constant="false" hasOnlySubstanceUnits="false" id="M_adphep_DD_c" name="ADP-D-glycero-D-manno-heptose" fbc:charge="-2" fbc:chemicalFormula="C17H25N5O16P2" />
      <species boundaryCondition="false" compartment="c" constant="false" hasOnlySubstanceUnits="false" id="M_adphep_LD_c" name="ADP-L-glycero-D-manno-heptose" fbc:charge="-2" fbc:chemicalFormula="C17H25N5O16P2" />
      <species boundaryCondition="false" compartment="c" constant="false" hasOnlySubstanceUnits="false" id="M_agm_c" name="Agmatine" fbc:charge="2" fbc:chemicalFormula="C5H16N4" />
      <species boundaryCondition="false" compartment="c" constant="false" hasOnlySubstanceUnits="false" id="M_urea_c" name="Urea" fbc:charge="0" fbc:chemicalFormula="CH4N2O" />
      <species boundaryCondition="false" compartment="c" constant="false" hasOnlySubstanceUnits="false" id="M_ptrc_c" name="Putrescine" fbc:charge="2" fbc:chemicalFormula="C4H14N2" />
      <species boundaryCondition="false" compartment="p" constant="false" hasOnlySubstanceUnits="false" id="M_agm_p" name="Agmatine" fbc:charge="2" fbc:chemicalFormula="C5H16N4" />
      <species boundaryCondition="false" compartment="e" constant="false" hasOnlySubstanceUnits="false" id="M_agm_e" name="Agmatine" fbc:charge="2" fbc:chemicalFormula="C5H16N4" />
      <species boundaryCondition="false" compartment="c" constant="false" hasOnlySubstanceUnits="false" id="M_pa120_c" name="1-2-didodecanoyl-sn-glycerol-3-phosphate" fbc:charge="-2" fbc:chemicalFormula="C27H51O8P1" />
      <species boundaryCondition="false" compartment="c" constant="false" hasOnlySubstanceUnits="false" id="M_1ddecg3p_c" name="1-dodecanoyl-sn-glycerol-3-phosphate" fbc:charge="-2" fbc:chemicalFormula="C15H29O7P1" />
      <species boundaryCondition="false" compartment="c" constant="false" hasOnlySubstanceUnits="false" id="M_pa140_c" name="1-2-ditetradecanoyl-sn-glycerol-3-phosphate" fbc:charge="-2" fbc:chemicalFormula="C31H59O8P1" />
      <species boundaryCondition="false" compartment="c" constant="false" hasOnlySubstanceUnits="false" id="M_1tdecg3p_c" name="1-tetradecanoyl-sn-glycerol-3-phosphate" fbc:charge="-2" fbc:chemicalFormula="C17H33O7P1" />
      <species boundaryCondition="false" compartment="c" constant="false" hasOnlySubstanceUnits="false" id="M_pa141_c" name="1-2-ditetradec-7-enoyl-sn-glycerol-3-phosphate" fbc:charge="-2" fbc:chemicalFormula="C31H55O8P1" />
      <species boundaryCondition="false" compartment="c" constant="false" hasOnlySubstanceUnits="false" id="M_1tdec7eg3p_c" name="1-tetradec-7-enoyl-sn-glycerol-3-phosphate" fbc:charge="-2" fbc:chemicalFormula="C17H31O7P1" />
      <species boundaryCondition="false" compartment="c" constant="false" hasOnlySubstanceUnits="false" id="M_1hdecg3p_c" name="1-hexadecanoyl-sn-glycerol-3-phosphate" fbc:charge="-2" fbc:chemicalFormula="C19H37O7P1" />
      <species boundaryCondition="false" compartment="c" constant="false" hasOnlySubstanceUnits="false" id="M_pa160_c" name="1-2-dihexadecanoyl-sn-glycerol-3-phosphate" fbc:charge="-2" fbc:chemicalFormula="C35H67O8P1" />
      <species boundaryCondition="false" compartment="c" constant="false" hasOnlySubstanceUnits="false" id="M_1hdec9eg3p_c" name="1-hexadec-9-enoyl-sn-glycerol-3-phosphate" fbc:charge="-2" fbc:chemicalFormula="C19H35O7P1" />
      <species boundaryCondition="false" compartment="c" constant="false" hasOnlySubstanceUnits="false" id="M_pa161_c" name="1-2-dihexadec-9-enoyl-sn-glycerol-3-phosphate" fbc:charge="-2" fbc:chemicalFormula="C35H63O8P1" />
      <species boundaryCondition="false" compartment="c" constant="false" hasOnlySubstanceUnits="false" id="M_1odecg3p_c" name="1-octadecanoyl-sn-glycerol-3-phosphate" fbc:charge="-2" fbc:chemicalFormula="C21H41O7P1" />
      <species boundaryCondition="false" compartment="c" constant="false" hasOnlySubstanceUnits="false" id="M_pa180_c" name="1-2-dioctadecanoyl-sn-glycerol-3-phosphate" fbc:charge="-2" fbc:chemicalFormula="C39H75O8P1" />
      <species boundaryCondition="false" compartment="c" constant="false" hasOnlySubstanceUnits="false" id="M_pa181_c" name="1-2-dioctadec-11-enoyl-sn-glycerol-3-phosphate" fbc:charge="-2" fbc:chemicalFormula="C39H71O8P1" />
      <species boundaryCondition="false" compartment="c" constant="false" hasOnlySubstanceUnits="false" id="M_1odec11eg3p_c" name="1-octadec-11-enoyl-sn-glycerol-3-phosphate" fbc:charge="-2" fbc:chemicalFormula="C21H39O7P1" />
      <species boundaryCondition="false" compartment="c" constant="false" hasOnlySubstanceUnits="false" id="M_rhcys_c" name="S-Ribosyl-L-homocysteine" fbc:charge="0" fbc:chemicalFormula="C9H17NO6S" />
      <species boundaryCondition="false" compartment="c" constant="false" hasOnlySubstanceUnits="false" id="M_ahcys_c" name="S-Adenosyl-L-homocysteine" fbc:charge="0" fbc:chemicalFormula="C14H20N6O5S" />
      <species boundaryCondition="false" compartment="c" constant="false" hasOnlySubstanceUnits="false" id="M_fprica_c" name="5-Formamido-1-5-phospho-D-ribosyl-imidazole-4-carboxamide" fbc:charge="-2" fbc:chemicalFormula="C10H13N4O9P" />
      <species boundaryCondition="false" compartment="c" constant="false" hasOnlySubstanceUnits="false" id="M_10fthf_c" name="10-Formyltetrahydrofolate" fbc:charge="-2" fbc:chemicalFormula="C20H21N7O7" />
      <species boundaryCondition="false" compartment="c" constant="false" hasOnlySubstanceUnits="false" id="M_thf_c" name="5-6-7-8-Tetrahydrofolate" fbc:charge="-2" fbc:chemicalFormula="C19H21N7O6" />
      <species boundaryCondition="false" compartment="c" constant="false" hasOnlySubstanceUnits="false" id="M_air_c" name="5-amino-1-5-phospho-D-ribosyl-imidazole" fbc:charge="-2" fbc:chemicalFormula="C8H12N3O7P" />
      <species boundaryCondition="false" compartment="c" constant="false" hasOnlySubstanceUnits="false" id="M_5caiz_c" name="5-phosphoribosyl-5-carboxyaminoimidazole" fbc:charge="-3" fbc:chemicalFormula="C9H11N3O9P" />
      <species boundaryCondition="false" compartment="c" constant="false" hasOnlySubstanceUnits="false" id="M_5aizc_c" name="5-amino-1-5-phospho-D-ribosyl-imidazole-4-carboxylate" fbc:charge="-3" fbc:chemicalFormula="C9H11N3O9P" />
      <species boundaryCondition="false" compartment="c" constant="false" hasOnlySubstanceUnits="false" id="M_succoa_c" name="Succinyl-CoA" fbc:charge="-5" fbc:chemicalFormula="C25H35N7O19P3S" />
      <species boundaryCondition="false" compartment="p" constant="false" hasOnlySubstanceUnits="false" id="M_akg_p" name="2-Oxoglutarate" fbc:charge="-2" fbc:chemicalFormula="C5H4O5" />
      <species boundaryCondition="false" compartment="e" constant="false" hasOnlySubstanceUnits="false" id="M_akg_e" name="2-Oxoglutarate" fbc:charge="-2" fbc:chemicalFormula="C5H4O5" />
      <species boundaryCondition="false" compartment="c" constant="false" hasOnlySubstanceUnits="false" id="M_alaala_c" name="D-Alanyl-D-alanine" fbc:charge="0" fbc:chemicalFormula="C6H12N2O3" />
      <species boundaryCondition="false" compartment="p" constant="false" hasOnlySubstanceUnits="false" id="M_alaala_p" name="D-Alanyl-D-alanine" fbc:charge="0" fbc:chemicalFormula="C6H12N2O3" />
      <species boundaryCondition="false" compartment="e" constant="false" hasOnlySubstanceUnits="false" id="M_alaala_e" name="D-Alanyl-D-alanine" fbc:charge="0" fbc:chemicalFormula="C6H12N2O3" />
      <species boundaryCondition="false" compartment="c" constant="false" hasOnlySubstanceUnits="false" id="M_LalaDglu_c" name="L-alanine-D-glutamate" fbc:charge="-1" fbc:chemicalFormula="C8H13N2O5" />
      <species boundaryCondition="false" compartment="c" constant="false" hasOnlySubstanceUnits="false" id="M_LalaLglu_c" name="L-alanine-L-glutamate" fbc:charge="-1" fbc:chemicalFormula="C8H13N2O5" />
      <species boundaryCondition="false" compartment="c" constant="false" hasOnlySubstanceUnits="false" id="M_ala_L_c" name="L-Alanine" fbc:charge="0" fbc:chemicalFormula="C3H7NO2" />
      <species boundaryCondition="false" compartment="c" constant="false" hasOnlySubstanceUnits="false" id="M_pyam5p_c" name="Pyridoxamine-5-phosphate" fbc:charge="-1" fbc:chemicalFormula="C8H12N2O5P" />
      <species boundaryCondition="false" compartment="c" constant="false" hasOnlySubstanceUnits="false" id="M_pydx5p_c" name="Pyridoxal-5-phosphate" fbc:charge="-2" fbc:chemicalFormula="C8H8NO6P" />
      <species boundaryCondition="false" compartment="c" constant="false" hasOnlySubstanceUnits="false" id="M_trnaala_c" name="tRNA-Ala" fbc:charge="0" fbc:chemicalFormula="R" />
      <species boundaryCondition="false" compartment="c" constant="false" hasOnlySubstanceUnits="false" id="M_alatrna_c" name="L-Alanyl-tRNA-Ala" fbc:charge="1" fbc:chemicalFormula="C3H6NOR" />
      <species boundaryCondition="false" compartment="p" constant="false" hasOnlySubstanceUnits="false" id="M_ala_L_p" name="L-Alanine" fbc:charge="0" fbc:chemicalFormula="C3H7NO2" />
      <species boundaryCondition="false" compartment="c" constant="false" hasOnlySubstanceUnits="false" id="M_hom_L_c" name="L-Homoserine" fbc:charge="0" fbc:chemicalFormula="C4H9NO3" />
      <species boundaryCondition="false" compartment="p" constant="false" hasOnlySubstanceUnits="false" id="M_hom_L_p" name="L-Homoserine" fbc:charge="0" fbc:chemicalFormula="C4H9NO3" />
      <species boundaryCondition="false" compartment="e" constant="false" hasOnlySubstanceUnits="false" id="M_ala_L_e" name="L-Alanine" fbc:charge="0" fbc:chemicalFormula="C3H7NO2" />
      <species boundaryCondition="false" compartment="c" constant="false" hasOnlySubstanceUnits="false" id="M_ppal_c" name="Propanal" fbc:charge="0" fbc:chemicalFormula="C3H6O" />
      <species boundaryCondition="false" compartment="c" constant="false" hasOnlySubstanceUnits="false" id="M_urdglyc_c" name="--Ureidoglycolate" fbc:charge="-1" fbc:chemicalFormula="C3H5N2O4" />
      <species boundaryCondition="false" compartment="c" constant="false" hasOnlySubstanceUnits="false" id="M_alltt_c" name="Allantoate" fbc:charge="-1" fbc:chemicalFormula="C4H7N4O4" />
      <species boundaryCondition="false" compartment="c" constant="false" hasOnlySubstanceUnits="false" id="M_alltn_c" name="Allantoin" fbc:charge="0" fbc:chemicalFormula="C4H6N4O3" />
      <species boundaryCondition="false" compartment="p" constant="false" hasOnlySubstanceUnits="false" id="M_alltn_p" name="Allantoin" fbc:charge="0" fbc:chemicalFormula="C4H6N4O3" />
      <species boundaryCondition="false" compartment="e" constant="false" hasOnlySubstanceUnits="false" id="M_alltn_e" name="Allantoin" fbc:charge="0" fbc:chemicalFormula="C4H6N4O3" />
      <species boundaryCondition="false" compartment="e" constant="false" hasOnlySubstanceUnits="false" id="M_all_D_e" name="D-Allose" fbc:charge="0" fbc:chemicalFormula="C6H12O6" />
      <species boundaryCondition="false" compartment="p" constant="false" hasOnlySubstanceUnits="false" id="M_all_D_p" name="D-Allose" fbc:charge="0" fbc:chemicalFormula="C6H12O6" />
      <species boundaryCondition="false" compartment="p" constant="false" hasOnlySubstanceUnits="false" id="M_pe160_p" name="phosphatidylethanolamine-dihexadecanoyl-n-C160" fbc:charge="0" fbc:chemicalFormula="C37H74N1O8P1" />
      <species boundaryCondition="false" compartment="p" constant="false" hasOnlySubstanceUnits="false" id="M_lpp_p" name="Braun lipoprotein" fbc:charge="0" fbc:chemicalFormula="C308H528O99N87S2" />
      <species boundaryCondition="false" compartment="p" constant="false" hasOnlySubstanceUnits="false" id="M_pg160_p" name="Phosphatidylglycerol-dihexadecanoyl-n-C160" fbc:charge="-1" fbc:chemicalFormula="C38H74O10P1" />
      <species boundaryCondition="false" compartment="c" constant="false" hasOnlySubstanceUnits="false" id="M_acetol_c" name="Acetol" fbc:charge="0" fbc:chemicalFormula="C3H6O2" />
      <species boundaryCondition="false" compartment="c" constant="false" hasOnlySubstanceUnits="false" id="M_glc_D_c" name="D-Glucose" fbc:charge="0" fbc:chemicalFormula="C6H12O6" />
      <species boundaryCondition="false" compartment="c" constant="false" hasOnlySubstanceUnits="false" id="M_malt_c" name="Maltose" fbc:charge="0" fbc:chemicalFormula="C12H22O11" />
      <species boundaryCondition="false" compartment="c" constant="false" hasOnlySubstanceUnits="false" id="M_malttr_c" name="Maltotriose" fbc:charge="0" fbc:chemicalFormula="C18H32O16" />
      <species boundaryCondition="false" compartment="c" constant="false" hasOnlySubstanceUnits="false" id="M_maltttr_c" name="Maltotetraose" fbc:charge="0" fbc:chemicalFormula="C24H42O21" />
      <species boundaryCondition="false" compartment="c" constant="false" hasOnlySubstanceUnits="false" id="M_maltpt_c" name="Maltopentaose" fbc:charge="0" fbc:chemicalFormula="C30H52O26" />
      <species boundaryCondition="false" compartment="c" constant="false" hasOnlySubstanceUnits="false" id="M_malthp_c" name="Maltoheptaose" fbc:charge="0" fbc:chemicalFormula="C42H72O36" />
      <species boundaryCondition="false" compartment="c" constant="false" hasOnlySubstanceUnits="false" id="M_dann_c" name="7-8-Diaminononanoate" fbc:charge="1" fbc:chemicalFormula="C9H21N2O2" />
      <species boundaryCondition="false" compartment="c" constant="false" hasOnlySubstanceUnits="false" id="M_amob_c" name="S-Adenosyl-4-methylthio-2-oxobutanoate" fbc:charge="0" fbc:chemicalFormula="C15H19N5O6S" />
      <species boundaryCondition="false" compartment="c" constant="false" hasOnlySubstanceUnits="false" id="M_8aonn_c" name="8-Amino-7-oxononanoate" fbc:charge="0" fbc:chemicalFormula="C9H17NO3" />
      <species boundaryCondition="false" compartment="c" constant="false" hasOnlySubstanceUnits="false" id="M_mql8_c" name="Menaquinol-8" fbc:charge="0" fbc:chemicalFormula="C51H74O2" />
      <species boundaryCondition="false" compartment="c" constant="false" hasOnlySubstanceUnits="false" id="M_2dmmql8_c" name="2-Demethylmenaquinol-8" fbc:charge="0" fbc:chemicalFormula="C50H72O2" />
      <species boundaryCondition="false" compartment="c" constant="false" hasOnlySubstanceUnits="false" id="M_for_c" name="Formate" fbc:charge="-1" fbc:chemicalFormula="CH1O2" />
      <species boundaryCondition="false" compartment="c" constant="false" hasOnlySubstanceUnits="false" id="M_cgly_c" name="Cys-Gly" fbc:charge="0" fbc:chemicalFormula="C5H10N2O3S" />
      <species boundaryCondition="false" compartment="c" constant="false" hasOnlySubstanceUnits="false" id="M_cys_L_c" name="L-Cysteine" fbc:charge="0" fbc:chemicalFormula="C3H7NO2S" />
      <species boundaryCondition="false" compartment="c" constant="false" hasOnlySubstanceUnits="false" id="M_gly_c" name="Glycine" fbc:charge="0" fbc:chemicalFormula="C2H5NO2" />
      <species boundaryCondition="false" compartment="c" constant="false" hasOnlySubstanceUnits="false" id="M_pro_L_c" name="L-Proline" fbc:charge="0" fbc:chemicalFormula="C5H9NO2" />
      <species boundaryCondition="false" compartment="c" constant="false" hasOnlySubstanceUnits="false" id="M_progly_c" name="L-Prolinylglycine" fbc:charge="0" fbc:chemicalFormula="C7H12N2O3" />
      <species boundaryCondition="false" compartment="e" constant="false" hasOnlySubstanceUnits="false" id="M_amp_e" name="AMP" fbc:charge="-2" fbc:chemicalFormula="C10H12N5O7P" />
      <species boundaryCondition="false" compartment="p" constant="false" hasOnlySubstanceUnits="false" id="M_amp_p" name="AMP" fbc:charge="-2" fbc:chemicalFormula="C10H12N5O7P" />
      <species boundaryCondition="false" compartment="e" constant="false" hasOnlySubstanceUnits="false" id="M_anhgm_e" name="N-Acetyl-D-glucosamine-anhydrous-N-Acetylmuramic-acid" fbc:charge="-1" fbc:chemicalFormula="C19H29N2O12" />
      <species boundaryCondition="false" compartment="c" constant="false" hasOnlySubstanceUnits="false" id="M_pran_c" name="N-5-Phospho-D-ribosyl-anthranilate" fbc:charge="-3" fbc:chemicalFormula="C12H13NO9P" />
      <species boundaryCondition="false" compartment="c" constant="false" hasOnlySubstanceUnits="false" id="M_anth_c" name="Anthranilate" fbc:charge="-1" fbc:chemicalFormula="C7H6NO2" />
      <species boundaryCondition="false" compartment="c" constant="false" hasOnlySubstanceUnits="false" id="M_2aobut_c" name="L-2-Amino-3-oxobutanoate" fbc:charge="0" fbc:chemicalFormula="C4H7NO3" />
      <species boundaryCondition="false" compartment="c" constant="false" hasOnlySubstanceUnits="false" id="M_pmcoa_c" name="Pimeloyl-CoA" fbc:charge="-5" fbc:chemicalFormula="C28H41N7O19P3S" />
      <species boundaryCondition="false" compartment="c" constant="false" hasOnlySubstanceUnits="false" id="M_ap4a_c" name="P1-P4-Bis-5-adenosyl-tetraphosphate" fbc:charge="-4" fbc:chemicalFormula="C20H24N10O19P4" />
      <species boundaryCondition="false" compartment="c" constant="false" hasOnlySubstanceUnits="false" id="M_ap5a_c" name="P1-P5-Bis-5-adenosyl-pentaphosphate" fbc:charge="-5" fbc:chemicalFormula="C20H24N10O22P5" />
      <species boundaryCondition="false" compartment="c" constant="false" hasOnlySubstanceUnits="false" id="M_5apru_c" name="5-Amino-6-5-phosphoribosylamino-uracil" fbc:charge="-2" fbc:chemicalFormula="C9H13N4O9P" />
      <species boundaryCondition="false" compartment="c" constant="false" hasOnlySubstanceUnits="false" id="M_5aprbu_c" name="5-Amino-6-5-phosphoribitylamino-uracil" fbc:charge="-2" fbc:chemicalFormula="C9H15N4O9P" />
      <species boundaryCondition="false" compartment="c" constant="false" hasOnlySubstanceUnits="false" id="M_rbl_L_c" name="L-Ribulose" fbc:charge="0" fbc:chemicalFormula="C5H10O5" />
      <species boundaryCondition="false" compartment="c" constant="false" hasOnlySubstanceUnits="false" id="M_arab_L_c" name="L-Arabinose" fbc:charge="0" fbc:chemicalFormula="C5H10O5" />
      <species boundaryCondition="false" compartment="c" constant="false" hasOnlySubstanceUnits="false" id="M_arbtn_c" name="aerobactin-minus-Fe3" fbc:charge="-3" fbc:chemicalFormula="C22H33N4O13" />
      <species boundaryCondition="false" compartment="c" constant="false" hasOnlySubstanceUnits="false" id="M_fe2_c" name="Fe2" fbc:charge="2" fbc:chemicalFormula="Fe" />
      <species boundaryCondition="false" compartment="c" constant="false" hasOnlySubstanceUnits="false" id="M_arbtn_fe3_c" name="Aerobactin" fbc:charge="0" fbc:chemicalFormula="C22H33FeN4O13" />
      <species boundaryCondition="false" compartment="c" constant="false" hasOnlySubstanceUnits="false" id="M_fmnh2_c" name="Reduced-FMN" fbc:charge="-2" fbc:chemicalFormula="C17H21N4O9P" />
      <species boundaryCondition="false" compartment="c" constant="false" hasOnlySubstanceUnits="false" id="M_fmn_c" name="FMN" fbc:charge="-2" fbc:chemicalFormula="C17H19N4O9P" />
      <species boundaryCondition="false" compartment="c" constant="false" hasOnlySubstanceUnits="false" id="M_rbflvrd_c" name="Reduced-riboflavin" fbc:charge="0" fbc:chemicalFormula="C17H22N4O6" />
      <species boundaryCondition="false" compartment="c" constant="false" hasOnlySubstanceUnits="false" id="M_ribflv_c" name="Riboflavin" fbc:charge="0" fbc:chemicalFormula="C17H20N4O6" />
      <species boundaryCondition="false" compartment="p" constant="false" hasOnlySubstanceUnits="false" id="M_arbtn_fe3_p" name="Aerobactin" fbc:charge="0" fbc:chemicalFormula="C22H33FeN4O13" />
      <species boundaryCondition="false" compartment="e" constant="false" hasOnlySubstanceUnits="false" id="M_arbtn_fe3_e" name="Aerobactin" fbc:charge="0" fbc:chemicalFormula="C22H33FeN4O13" />
      <species boundaryCondition="false" compartment="e" constant="false" hasOnlySubstanceUnits="false" id="M_fe3_e" name="Fe3" fbc:charge="3" fbc:chemicalFormula="Fe" />
      <species boundaryCondition="false" compartment="e" constant="false" hasOnlySubstanceUnits="false" id="M_arbtn_e" name="aerobactin-minus-Fe3" fbc:charge="-3" fbc:chemicalFormula="C22H33N4O13" />
      <species boundaryCondition="false" compartment="p" constant="false" hasOnlySubstanceUnits="false" id="M_arbtn_p" name="aerobactin-minus-Fe3" fbc:charge="-3" fbc:chemicalFormula="C22H33N4O13" />
      <species boundaryCondition="false" compartment="p" constant="false" hasOnlySubstanceUnits="false" id="M_arab_L_p" name="L-Arabinose" fbc:charge="0" fbc:chemicalFormula="C5H10O5" />
      <species boundaryCondition="false" compartment="e" constant="false" hasOnlySubstanceUnits="false" id="M_arab_L_e" name="L-Arabinose" fbc:charge="0" fbc:chemicalFormula="C5H10O5" />
      <species boundaryCondition="false" compartment="c" constant="false" hasOnlySubstanceUnits="false" id="M_arg_L_c" name="L-Arginine" fbc:charge="1" fbc:chemicalFormula="C6H15N4O2" />
      <species boundaryCondition="false" compartment="p" constant="false" hasOnlySubstanceUnits="false" id="M_arg_L_p" name="L-Arginine" fbc:charge="1" fbc:chemicalFormula="C6H15N4O2" />
      <species boundaryCondition="false" compartment="p" constant="false" hasOnlySubstanceUnits="false" id="M_co2_p" name="CO2" fbc:charge="0" fbc:chemicalFormula="CO2" />
      <species boundaryCondition="false" compartment="p" constant="false" hasOnlySubstanceUnits="false" id="M_orn_p" name="Ornithine" fbc:charge="1" fbc:chemicalFormula="C5H13N2O2" />
      <species boundaryCondition="false" compartment="c" constant="false" hasOnlySubstanceUnits="false" id="M_argsuc_c" name="N-omega--L-Arginino-succinate" fbc:charge="-1" fbc:chemicalFormula="C10H17N4O6" />
      <species boundaryCondition="false" compartment="c" constant="false" hasOnlySubstanceUnits="false" id="M_citr_L_c" name="L-Citrulline" fbc:charge="0" fbc:chemicalFormula="C6H13N3O3" />
      <species boundaryCondition="false" compartment="c" constant="false" hasOnlySubstanceUnits="false" id="M_argtrna_c" name="L-Arginyl-tRNA-Arg" fbc:charge="2" fbc:chemicalFormula="C6H14N4OR" />
      <species boundaryCondition="false" compartment="c" constant="false" hasOnlySubstanceUnits="false" id="M_trnaarg_c" name="tRNA-Arg" fbc:charge="0" fbc:chemicalFormula="R" />
      <species boundaryCondition="false" compartment="e" constant="false" hasOnlySubstanceUnits="false" id="M_arg_L_e" name="L-Arginine" fbc:charge="1" fbc:chemicalFormula="C6H15N4O2" />
      <species boundaryCondition="false" compartment="c" constant="false" hasOnlySubstanceUnits="false" id="M_4pasp_c" name="4-Phospho-L-aspartate" fbc:charge="-2" fbc:chemicalFormula="C4H6NO7P" />
      <species boundaryCondition="false" compartment="c" constant="false" hasOnlySubstanceUnits="false" id="M_aspsa_c" name="L-Aspartate-4-semialdehyde" fbc:charge="0" fbc:chemicalFormula="C4H7NO3" />
      <species boundaryCondition="false" compartment="c" constant="false" hasOnlySubstanceUnits="false" id="M_ascb6p_c" name="L-ascorbate-6-phosphate" fbc:charge="-2" fbc:chemicalFormula="C6H7O9P" />
      <species boundaryCondition="false" compartment="p" constant="false" hasOnlySubstanceUnits="false" id="M_ascb_L_p" name="L-Ascorbate" fbc:charge="0" fbc:chemicalFormula="C6H8O6" />
      <species boundaryCondition="false" compartment="e" constant="false" hasOnlySubstanceUnits="false" id="M_ascb_L_e" name="L-Ascorbate" fbc:charge="0" fbc:chemicalFormula="C6H8O6" />
      <species boundaryCondition="false" compartment="c" constant="false" hasOnlySubstanceUnits="false" id="M_asn_L_c" name="L-Asparagine" fbc:charge="0" fbc:chemicalFormula="C4H8N2O3" />
      <species boundaryCondition="false" compartment="p" constant="false" hasOnlySubstanceUnits="false" id="M_asp_L_p" name="L-Aspartate" fbc:charge="-1" fbc:chemicalFormula="C4H6NO4" />
      <species boundaryCondition="false" compartment="p" constant="false" hasOnlySubstanceUnits="false" id="M_nh4_p" name="Ammonium" fbc:charge="1" fbc:chemicalFormula="H4N" />
      <species boundaryCondition="false" compartment="p" constant="false" hasOnlySubstanceUnits="false" id="M_asn_L_p" name="L-Asparagine" fbc:charge="0" fbc:chemicalFormula="C4H8N2O3" />
      <species boundaryCondition="false" compartment="c" constant="false" hasOnlySubstanceUnits="false" id="M_trnaasn_c" name="tRNA-Asn" fbc:charge="0" fbc:chemicalFormula="C10H17O10PR2" />
      <species boundaryCondition="false" compartment="c" constant="false" hasOnlySubstanceUnits="false" id="M_asntrna_c" name="L-Asparaginyl-tRNA-Asn" fbc:charge="1" fbc:chemicalFormula="C14H23N2O12PR2" />
      <species boundaryCondition="false" compartment="e" constant="false" hasOnlySubstanceUnits="false" id="M_asn_L_e" name="L-Asparagine" fbc:charge="0" fbc:chemicalFormula="C4H8N2O3" />
      <species boundaryCondition="false" compartment="e" constant="false" hasOnlySubstanceUnits="false" id="M_aso3_e" name="arsenite" fbc:charge="-3" fbc:chemicalFormula="AsO3" />
      <species boundaryCondition="false" compartment="p" constant="false" hasOnlySubstanceUnits="false" id="M_aso3_p" name="arsenite" fbc:charge="-3" fbc:chemicalFormula="AsO3" />
      <species boundaryCondition="false" compartment="c" constant="false" hasOnlySubstanceUnits="false" id="M_ala_B_c" name="beta-Alanine" fbc:charge="0" fbc:chemicalFormula="C3H7NO2" />
      <species boundaryCondition="false" compartment="c" constant="false" hasOnlySubstanceUnits="false" id="M_cbp_c" name="Carbamoyl-phosphate" fbc:charge="-2" fbc:chemicalFormula="CH2NO5P" />
      <species boundaryCondition="false" compartment="c" constant="false" hasOnlySubstanceUnits="false" id="M_cbasp_c" name="N-Carbamoyl-L-aspartate" fbc:charge="-2" fbc:chemicalFormula="C5H6N2O5" />
      <species boundaryCondition="false" compartment="c" constant="false" hasOnlySubstanceUnits="false" id="M_q8_c" name="Ubiquinone-8" fbc:charge="0" fbc:chemicalFormula="C49H74O4" />
      <species boundaryCondition="false" compartment="c" constant="false" hasOnlySubstanceUnits="false" id="M_iasp_c" name="Iminoaspartate" fbc:charge="-2" fbc:chemicalFormula="C4H3NO4" />
      <species boundaryCondition="false" compartment="c" constant="false" hasOnlySubstanceUnits="false" id="M_q8h2_c" name="Ubiquinol-8" fbc:charge="0" fbc:chemicalFormula="C49H76O4" />
      <species boundaryCondition="false" compartment="c" constant="false" hasOnlySubstanceUnits="false" id="M_mqn8_c" name="Menaquinone-8" fbc:charge="0" fbc:chemicalFormula="C51H72O2" />
      <species boundaryCondition="false" compartment="c" constant="false" hasOnlySubstanceUnits="false" id="M_succ_c" name="Succinate" fbc:charge="-2" fbc:chemicalFormula="C4H4O4" />
      <species boundaryCondition="false" compartment="c" constant="false" hasOnlySubstanceUnits="false" id="M_oaa_c" name="Oxaloacetate" fbc:charge="-2" fbc:chemicalFormula="C4H2O5" />
      <species boundaryCondition="false" compartment="c" constant="false" hasOnlySubstanceUnits="false" id="M_asptrna_c" name="L-Aspartyl-tRNA-Asp" fbc:charge="0" fbc:chemicalFormula="C4H5NO3R" />
      <species boundaryCondition="false" compartment="c" constant="false" hasOnlySubstanceUnits="false" id="M_trnaasp_c" name="tRNA-Asp" fbc:charge="0" fbc:chemicalFormula="R" />
      <species boundaryCondition="false" compartment="e" constant="false" hasOnlySubstanceUnits="false" id="M_asp_L_e" name="L-Aspartate" fbc:charge="-1" fbc:chemicalFormula="C4H6NO4" />
      <species boundaryCondition="false" compartment="c" constant="false" hasOnlySubstanceUnits="false" id="M_sucarg_c" name="N2-Succinyl-L-arginine" fbc:charge="-1" fbc:chemicalFormula="C10H17N4O5" />
      <species boundaryCondition="false" compartment="c" constant="false" hasOnlySubstanceUnits="false" id="M_athr_L_c" name="L-Allo-threonine" fbc:charge="0" fbc:chemicalFormula="C4H9NO3" />
      <species boundaryCondition="false" compartment="c" constant="false" hasOnlySubstanceUnits="false" id="M_prbatp_c" name="1-5-Phosphoribosyl-ATP" fbc:charge="-6" fbc:chemicalFormula="C15H19N5O20P4" />
      <species boundaryCondition="false" compartment="p" constant="false" hasOnlySubstanceUnits="false" id="M_ala_B_p" name="beta-Alanine" fbc:charge="0" fbc:chemicalFormula="C3H7NO2" />
      <species boundaryCondition="false" compartment="e" constant="false" hasOnlySubstanceUnits="false" id="M_ala_B_e" name="beta-Alanine" fbc:charge="0" fbc:chemicalFormula="C3H7NO2" />
      <species boundaryCondition="false" compartment="c" constant="false" hasOnlySubstanceUnits="false" id="M_btn_c" name="Biotin" fbc:charge="-1" fbc:chemicalFormula="C10H15N2O3S" />
      <species boundaryCondition="false" compartment="c" constant="false" hasOnlySubstanceUnits="false" id="M_btnso_c" name="d-biotin-d-sulfoxide" fbc:charge="-1" fbc:chemicalFormula="C10H15N2O4S" />
      <species boundaryCondition="false" compartment="c" constant="false" hasOnlySubstanceUnits="false" id="M_dtbt_c" name="Dethiobiotin" fbc:charge="-1" fbc:chemicalFormula="C10H17N2O3" />
      <species boundaryCondition="false" compartment="c" constant="false" hasOnlySubstanceUnits="false" id="M_met_L_c" name="L-Methionine" fbc:charge="0" fbc:chemicalFormula="C5H11NO2S" />
      <species boundaryCondition="false" compartment="c" constant="false" hasOnlySubstanceUnits="false" id="M_s_c" name="Sulfur" fbc:charge="0" fbc:chemicalFormula="S" />
      <species boundaryCondition="false" compartment="p" constant="false" hasOnlySubstanceUnits="false" id="M_butso3_p" name="butanesulfonate" fbc:charge="-1" fbc:chemicalFormula="C4H9O3S" />
      <species boundaryCondition="false" compartment="e" constant="false" hasOnlySubstanceUnits="false" id="M_butso3_e" name="butanesulfonate" fbc:charge="-1" fbc:chemicalFormula="C4H9O3S" />
      <species boundaryCondition="false" compartment="e" constant="false" hasOnlySubstanceUnits="false" id="M_but_e" name="Butyrate-n-C40" fbc:charge="-1" fbc:chemicalFormula="C4H7O2" />
      <species boundaryCondition="false" compartment="p" constant="false" hasOnlySubstanceUnits="false" id="M_but_p" name="Butyrate-n-C40" fbc:charge="-1" fbc:chemicalFormula="C4H7O2" />
      <species boundaryCondition="false" compartment="p" constant="false" hasOnlySubstanceUnits="false" id="M_ca2_p" name="Calcium" fbc:charge="2" fbc:chemicalFormula="Ca" />
      <species boundaryCondition="false" compartment="c" constant="false" hasOnlySubstanceUnits="false" id="M_ca2_c" name="Calcium" fbc:charge="2" fbc:chemicalFormula="Ca" />
      <species boundaryCondition="false" compartment="e" constant="false" hasOnlySubstanceUnits="false" id="M_ca2_e" name="Calcium" fbc:charge="2" fbc:chemicalFormula="Ca" />
      <species boundaryCondition="false" compartment="c" constant="false" hasOnlySubstanceUnits="false" id="M_lys_L_c" name="L-Lysine" fbc:charge="1" fbc:chemicalFormula="C6H15N2O2" />
      <species boundaryCondition="false" compartment="p" constant="false" hasOnlySubstanceUnits="false" id="M_15dap_p" name="1-5-Diaminopentane" fbc:charge="2" fbc:chemicalFormula="C5H16N2" />
      <species boundaryCondition="false" compartment="c" constant="false" hasOnlySubstanceUnits="false" id="M_15dap_c" name="1-5-Diaminopentane" fbc:charge="2" fbc:chemicalFormula="C5H16N2" />
      <species boundaryCondition="false" compartment="p" constant="false" hasOnlySubstanceUnits="false" id="M_lys_L_p" name="L-Lysine" fbc:charge="1" fbc:chemicalFormula="C6H15N2O2" />
      <species boundaryCondition="false" compartment="c" constant="false" hasOnlySubstanceUnits="false" id="M_cbi_c" name="Cobinamide" fbc:charge="0" fbc:chemicalFormula="C48H72CoN11O8" />
      <species boundaryCondition="false" compartment="c" constant="false" hasOnlySubstanceUnits="false" id="M_adocbi_c" name="Adenosyl-cobinamide" fbc:charge="1" fbc:chemicalFormula="C58H84CoN16O11" />
      <species boundaryCondition="false" compartment="c" constant="false" hasOnlySubstanceUnits="false" id="M_pppi_c" name="Inorganic-triphosphate" fbc:charge="-4" fbc:chemicalFormula="HO10P3" />
      <species boundaryCondition="false" compartment="p" constant="false" hasOnlySubstanceUnits="false" id="M_cbi_p" name="Cobinamide" fbc:charge="0" fbc:chemicalFormula="C48H72CoN11O8" />
      <species boundaryCondition="false" compartment="e" constant="false" hasOnlySubstanceUnits="false" id="M_cbi_e" name="Cobinamide" fbc:charge="0" fbc:chemicalFormula="C48H72CoN11O8" />
      <species boundaryCondition="false" compartment="c" constant="false" hasOnlySubstanceUnits="false" id="M_cbl1_c" name="Cob-I-alamin" fbc:charge="-1" fbc:chemicalFormula="C62H88CoN13O14P" />
      <species boundaryCondition="false" compartment="p" constant="false" hasOnlySubstanceUnits="false" id="M_cbl1_p" name="Cob-I-alamin" fbc:charge="-1" fbc:chemicalFormula="C62H88CoN13O14P" />
      <species boundaryCondition="false" compartment="e" constant="false" hasOnlySubstanceUnits="false" id="M_cbl1_e" name="Cob-I-alamin" fbc:charge="-1" fbc:chemicalFormula="C62H88CoN13O14P" />
      <species boundaryCondition="false" compartment="c" constant="false" hasOnlySubstanceUnits="false" id="M_cd2_c" name="Cadmium" fbc:charge="2" fbc:chemicalFormula="Cd" />
      <species boundaryCondition="false" compartment="p" constant="false" hasOnlySubstanceUnits="false" id="M_cd2_p" name="Cadmium" fbc:charge="2" fbc:chemicalFormula="Cd" />
      <species boundaryCondition="false" compartment="e" constant="false" hasOnlySubstanceUnits="false" id="M_cd2_e" name="Cadmium" fbc:charge="2" fbc:chemicalFormula="Cd" />
      <species boundaryCondition="false" compartment="c" constant="false" hasOnlySubstanceUnits="false" id="M_cmp_c" name="CMP" fbc:charge="-2" fbc:chemicalFormula="C9H12N3O8P" />
      <species boundaryCondition="false" compartment="c" constant="false" hasOnlySubstanceUnits="false" id="M_cdpdddecg_c" name="CDP-1-2-didodecanoylglycerol" fbc:charge="-2" fbc:chemicalFormula="C36H63N3O15P2" />
      <species boundaryCondition="false" compartment="c" constant="false" hasOnlySubstanceUnits="false" id="M_cdpdtdecg_c" name="CDP-1-2-ditetradecanoylglycerol" fbc:charge="-2" fbc:chemicalFormula="C40H71N3O15P2" />
      <species boundaryCondition="false" compartment="c" constant="false" hasOnlySubstanceUnits="false" id="M_cdpdtdec7eg_c" name="CDP-1-2-ditetradec-7-enoylglycerol" fbc:charge="-2" fbc:chemicalFormula="C40H67N3O15P2" />
      <species boundaryCondition="false" compartment="c" constant="false" hasOnlySubstanceUnits="false" id="M_cdpdhdecg_c" name="CDP-1-2-dihexadecanoylglycerol" fbc:charge="-2" fbc:chemicalFormula="C44H79N3O15P2" />
      <species boundaryCondition="false" compartment="c" constant="false" hasOnlySubstanceUnits="false" id="M_cdpdhdec9eg_c" name="CDP-1-2-dihexadec-9-enoylglycerol" fbc:charge="-2" fbc:chemicalFormula="C44H75N3O15P2" />
      <species boundaryCondition="false" compartment="c" constant="false" hasOnlySubstanceUnits="false" id="M_cdpdodecg_c" name="CDP-1-2-dioctadecanoylglycerol" fbc:charge="-2" fbc:chemicalFormula="C48H87N3O15P2" />
      <species boundaryCondition="false" compartment="c" constant="false" hasOnlySubstanceUnits="false" id="M_cdpdodec11eg_c" name="CDP-1-2-dioctadec-11-enoylglycerol" fbc:charge="-2" fbc:chemicalFormula="C48H83N3O15P2" />
      <species boundaryCondition="false" compartment="c" constant="false" hasOnlySubstanceUnits="false" id="M_4c2me_c" name="4-cytidine-5-diphospho-2-C-methyl-D-erythritol" fbc:charge="-2" fbc:chemicalFormula="C14H23N3O14P2" />
      <species boundaryCondition="false" compartment="c" constant="false" hasOnlySubstanceUnits="false" id="M_2p4c2me_c" name="2-phospho-4-cytidine-5-diphospho-2-C-methyl-D-erythritol" fbc:charge="-4" fbc:chemicalFormula="C14H22N3O17P3" />
      <species boundaryCondition="false" compartment="c" constant="false" hasOnlySubstanceUnits="false" id="M_cpe160_c" name="cyclopropane-phosphatidylethanolamine-dihexadec-9-10-cyclo-anoyl-n-C160-cyclo" fbc:charge="0" fbc:chemicalFormula="C39H74N1O8P1" />
      <species boundaryCondition="false" compartment="c" constant="false" hasOnlySubstanceUnits="false" id="M_cpg160_c" name="cyclopropane-phosphatidylglycerol-dihexadec-9-10-cyclo-anoyl-n-C160-cyclo" fbc:charge="-1" fbc:chemicalFormula="C40H74O10P1" />
      <species boundaryCondition="false" compartment="c" constant="false" hasOnlySubstanceUnits="false" id="M_cpe180_c" name="cyclopropane-phosphatidylethanolamine-dioctadec-11-12-cyclo-anoyl-n-C180-cyclo" fbc:charge="0" fbc:chemicalFormula="C43H82N1O8P1" />
      <species boundaryCondition="false" compartment="c" constant="false" hasOnlySubstanceUnits="false" id="M_cpg180_c" name="cyclopropane-phosphatidylglycerol-dioctadec-11-12-cyclo-anoyl-n-C180-cyclo" fbc:charge="-1" fbc:chemicalFormula="C44H82O10P1" />
      <species boundaryCondition="false" compartment="p" constant="false" hasOnlySubstanceUnits="false" id="M_cgly_p" name="Cys-Gly" fbc:charge="0" fbc:chemicalFormula="C5H10N2O3S" />
      <species boundaryCondition="false" compartment="e" constant="false" hasOnlySubstanceUnits="false" id="M_cgly_e" name="Cys-Gly" fbc:charge="0" fbc:chemicalFormula="C5H10N2O3S" />
      <species boundaryCondition="false" compartment="p" constant="false" hasOnlySubstanceUnits="false" id="M_chol_p" name="Choline" fbc:charge="1" fbc:chemicalFormula="C5H14NO" />
      <species boundaryCondition="false" compartment="c" constant="false" hasOnlySubstanceUnits="false" id="M_chol_c" name="Choline" fbc:charge="1" fbc:chemicalFormula="C5H14NO" />
      <species boundaryCondition="false" compartment="e" constant="false" hasOnlySubstanceUnits="false" id="M_chol_e" name="Choline" fbc:charge="1" fbc:chemicalFormula="C5H14NO" />
      <species boundaryCondition="false" compartment="c" constant="false" hasOnlySubstanceUnits="false" id="M_3psme_c" name="5-O-1-Carboxyvinyl-3-phosphoshikimate" fbc:charge="-4" fbc:chemicalFormula="C10H9O10P" />
      <species boundaryCondition="false" compartment="c" constant="false" hasOnlySubstanceUnits="false" id="M_4hbz_c" name="4-Hydroxybenzoate" fbc:charge="-1" fbc:chemicalFormula="C7H5O3" />
      <species boundaryCondition="false" compartment="p" constant="false" hasOnlySubstanceUnits="false" id="M_cit_p" name="Citrate" fbc:charge="-3" fbc:chemicalFormula="C6H5O7" />
      <species boundaryCondition="false" compartment="p" constant="false" hasOnlySubstanceUnits="false" id="M_succ_p" name="Succinate" fbc:charge="-2" fbc:chemicalFormula="C4H4O4" />
      <species boundaryCondition="false" compartment="e" constant="false" hasOnlySubstanceUnits="false" id="M_cit_e" name="Citrate" fbc:charge="-3" fbc:chemicalFormula="C6H5O7" />
      <species boundaryCondition="false" compartment="e" constant="false" hasOnlySubstanceUnits="false" id="M_icit_e" name="Isocitrate" fbc:charge="-3" fbc:chemicalFormula="C6H5O7" />
      <species boundaryCondition="false" compartment="p" constant="false" hasOnlySubstanceUnits="false" id="M_icit_p" name="Isocitrate" fbc:charge="-3" fbc:chemicalFormula="C6H5O7" />
      <species boundaryCondition="false" compartment="e" constant="false" hasOnlySubstanceUnits="false" id="M_acon_C_e" name="cis-Aconitate" fbc:charge="-3" fbc:chemicalFormula="C6H3O6" />
      <species boundaryCondition="false" compartment="p" constant="false" hasOnlySubstanceUnits="false" id="M_acon_C_p" name="cis-Aconitate" fbc:charge="-3" fbc:chemicalFormula="C6H3O6" />
      <species boundaryCondition="false" compartment="p" constant="false" hasOnlySubstanceUnits="false" id="M_lipa_cold_p" name="cold-adapted-KDO-2-lipid-A" fbc:charge="-6" fbc:chemicalFormula="C114H202N2O39P2" />
      <species boundaryCondition="false" compartment="e" constant="false" hasOnlySubstanceUnits="false" id="M_lipa_cold_e" name="cold-adapted-KDO-2-lipid-A" fbc:charge="-6" fbc:chemicalFormula="C114H202N2O39P2" />
      <species boundaryCondition="false" compartment="p" constant="false" hasOnlySubstanceUnits="false" id="M_pa120_p" name="1-2-didodecanoyl-sn-glycerol-3-phosphate" fbc:charge="-2" fbc:chemicalFormula="C27H51O8P1" />
      <species boundaryCondition="false" compartment="p" constant="false" hasOnlySubstanceUnits="false" id="M_pg120_p" name="Phosphatidylglycerol-didodecanoyl-n-C120" fbc:charge="-1" fbc:chemicalFormula="C30H58O10P1" />
      <species boundaryCondition="false" compartment="p" constant="false" hasOnlySubstanceUnits="false" id="M_clpn120_p" name="cardiolipin-tetradodecanoyl-n-C120" fbc:charge="-2" fbc:chemicalFormula="C57H108O17P2" />
      <species boundaryCondition="false" compartment="p" constant="false" hasOnlySubstanceUnits="false" id="M_clpn140_p" name="cardiolipin-tetratetradecanoyl-n-C140" fbc:charge="-2" fbc:chemicalFormula="C65H124O17P2" />
      <species boundaryCondition="false" compartment="p" constant="false" hasOnlySubstanceUnits="false" id="M_pg140_p" name="Phosphatidylglycerol-ditetradecanoyl-n-C140" fbc:charge="-1" fbc:chemicalFormula="C34H66O10P1" />
      <species boundaryCondition="false" compartment="p" constant="false" hasOnlySubstanceUnits="false" id="M_pa140_p" name="1-2-ditetradecanoyl-sn-glycerol-3-phosphate" fbc:charge="-2" fbc:chemicalFormula="C31H59O8P1" />
      <species boundaryCondition="false" compartment="p" constant="false" hasOnlySubstanceUnits="false" id="M_clpn141_p" name="cardiolipin-tetratetradec-7-enoyl-n-C141" fbc:charge="-2" fbc:chemicalFormula="C65H116O17P2" />
      <species boundaryCondition="false" compartment="p" constant="false" hasOnlySubstanceUnits="false" id="M_pg141_p" name="Phosphatidylglycerol-ditetradec-7-enoyl-n-C141" fbc:charge="-1" fbc:chemicalFormula="C34H62O10P1" />
      <species boundaryCondition="false" compartment="p" constant="false" hasOnlySubstanceUnits="false" id="M_pa141_p" name="1-2-ditetradec-7-enoyl-sn-glycerol-3-phosphate" fbc:charge="-2" fbc:chemicalFormula="C31H55O8P1" />
      <species boundaryCondition="false" compartment="p" constant="false" hasOnlySubstanceUnits="false" id="M_clpn160_p" name="cardiolipin-tetrahexadecanoyl-n-C160" fbc:charge="-2" fbc:chemicalFormula="C73H140O17P2" />
      <species boundaryCondition="false" compartment="p" constant="false" hasOnlySubstanceUnits="false" id="M_pa160_p" name="1-2-dihexadecanoyl-sn-glycerol-3-phosphate" fbc:charge="-2" fbc:chemicalFormula="C35H67O8P1" />
      <species boundaryCondition="false" compartment="p" constant="false" hasOnlySubstanceUnits="false" id="M_clpn161_p" name="cardiolipin-tetrahexadec-9-enoyl-n-C161" fbc:charge="-2" fbc:chemicalFormula="C73H132O17P2" />
      <species boundaryCondition="false" compartment="p" constant="false" hasOnlySubstanceUnits="false" id="M_pa161_p" name="1-2-dihexadec-9-enoyl-sn-glycerol-3-phosphate" fbc:charge="-2" fbc:chemicalFormula="C35H63O8P1" />
      <species boundaryCondition="false" compartment="p" constant="false" hasOnlySubstanceUnits="false" id="M_pg161_p" name="Phosphatidylglycerol-dihexadec-9-enoyl-n-C161" fbc:charge="-1" fbc:chemicalFormula="C38H70O10P1" />
      <species boundaryCondition="false" compartment="p" constant="false" hasOnlySubstanceUnits="false" id="M_pg180_p" name="Phosphatidylglycerol-dioctadecanoyl-n-C180" fbc:charge="-1" fbc:chemicalFormula="C42H82O10P1" />
      <species boundaryCondition="false" compartment="p" constant="false" hasOnlySubstanceUnits="false" id="M_pa180_p" name="1-2-dioctadecanoyl-sn-glycerol-3-phosphate" fbc:charge="-2" fbc:chemicalFormula="C39H75O8P1" />
      <species boundaryCondition="false" compartment="p" constant="false" hasOnlySubstanceUnits="false" id="M_clpn180_p" name="cardiolipin-tetraoctadecanoyl-n-C180" fbc:charge="-2" fbc:chemicalFormula="C81H156O17P2" />
      <species boundaryCondition="false" compartment="p" constant="false" hasOnlySubstanceUnits="false" id="M_pg181_p" name="Phosphatidylglycerol-dioctadec-11-enoyl-n-C181" fbc:charge="-1" fbc:chemicalFormula="C42H78O10P1" />
      <species boundaryCondition="false" compartment="p" constant="false" hasOnlySubstanceUnits="false" id="M_pa181_p" name="1-2-dioctadec-11-enoyl-sn-glycerol-3-phosphate" fbc:charge="-2" fbc:chemicalFormula="C39H71O8P1" />
      <species boundaryCondition="false" compartment="p" constant="false" hasOnlySubstanceUnits="false" id="M_clpn181_p" name="cardiolipin-tetraoctadec-11-enoyl-n-C181" fbc:charge="-2" fbc:chemicalFormula="C81H148O17P2" />
      <species boundaryCondition="false" compartment="p" constant="false" hasOnlySubstanceUnits="false" id="M_glyc_p" name="Glycerol" fbc:charge="0" fbc:chemicalFormula="C3H8O3" />
      <species boundaryCondition="false" compartment="c" constant="false" hasOnlySubstanceUnits="false" id="M_cl_c" name="Chloride" fbc:charge="-1" fbc:chemicalFormula="Cl" />
      <species boundaryCondition="false" compartment="p" constant="false" hasOnlySubstanceUnits="false" id="M_cl_p" name="Chloride" fbc:charge="-1" fbc:chemicalFormula="Cl" />
      <species boundaryCondition="false" compartment="e" constant="false" hasOnlySubstanceUnits="false" id="M_cl_e" name="Chloride" fbc:charge="-1" fbc:chemicalFormula="Cl" />
      <species boundaryCondition="false" compartment="c" constant="false" hasOnlySubstanceUnits="false" id="M_csn_c" name="Cytosine" fbc:charge="0" fbc:chemicalFormula="C4H5N3O" />
      <species boundaryCondition="false" compartment="e" constant="false" hasOnlySubstanceUnits="false" id="M_cmp_e" name="CMP" fbc:charge="-2" fbc:chemicalFormula="C9H12N3O8P" />
      <species boundaryCondition="false" compartment="p" constant="false" hasOnlySubstanceUnits="false" id="M_cmp_p" name="CMP" fbc:charge="-2" fbc:chemicalFormula="C9H12N3O8P" />
      <species boundaryCondition="false" compartment="e" constant="false" hasOnlySubstanceUnits="false" id="M_co2_e" name="CO2" fbc:charge="0" fbc:chemicalFormula="CO2" />
      <species boundaryCondition="false" compartment="c" constant="false" hasOnlySubstanceUnits="false" id="M_cobalt2_c" name="Co2" fbc:charge="2" fbc:chemicalFormula="Co" />
      <species boundaryCondition="false" compartment="p" constant="false" hasOnlySubstanceUnits="false" id="M_cobalt2_p" name="Co2" fbc:charge="2" fbc:chemicalFormula="Co" />
      <species boundaryCondition="false" compartment="e" constant="false" hasOnlySubstanceUnits="false" id="M_cobalt2_e" name="Co2" fbc:charge="2" fbc:chemicalFormula="Co" />
      <species boundaryCondition="false" compartment="p" constant="false" hasOnlySubstanceUnits="false" id="M_colipa_p" name="core-oligosaccharide-lipid-A" fbc:charge="-11" fbc:chemicalFormula="C176H303N2O100P4" />
      <species boundaryCondition="false" compartment="c" constant="false" hasOnlySubstanceUnits="false" id="M_colipa_c" name="core-oligosaccharide-lipid-A" fbc:charge="-11" fbc:chemicalFormula="C176H303N2O100P4" />
      <species boundaryCondition="false" compartment="e" constant="false" hasOnlySubstanceUnits="false" id="M_colipa_e" name="core-oligosaccharide-lipid-A" fbc:charge="-11" fbc:chemicalFormula="C176H303N2O100P4" />
      <species boundaryCondition="false" compartment="c" constant="false" hasOnlySubstanceUnits="false" id="M_cpgn_c" name="coprogen" fbc:charge="-1" fbc:chemicalFormula="C35H52N6O13Fe" />
      <species boundaryCondition="false" compartment="c" constant="false" hasOnlySubstanceUnits="false" id="M_cpgn_un_c" name="coprogen-unloaded-no-Fe-III-" fbc:charge="-4" fbc:chemicalFormula="C35H52N6O13" />
      <species boundaryCondition="false" compartment="p" constant="false" hasOnlySubstanceUnits="false" id="M_cpgn_un_p" name="coprogen-unloaded-no-Fe-III-" fbc:charge="-4" fbc:chemicalFormula="C35H52N6O13" />
      <species boundaryCondition="false" compartment="e" constant="false" hasOnlySubstanceUnits="false" id="M_cpgn_un_e" name="coprogen-unloaded-no-Fe-III-" fbc:charge="-4" fbc:chemicalFormula="C35H52N6O13" />
      <species boundaryCondition="false" compartment="p" constant="false" hasOnlySubstanceUnits="false" id="M_cpgn_p" name="coprogen" fbc:charge="-1" fbc:chemicalFormula="C35H52N6O13Fe" />
      <species boundaryCondition="false" compartment="e" constant="false" hasOnlySubstanceUnits="false" id="M_cpgn_e" name="coprogen" fbc:charge="-1" fbc:chemicalFormula="C35H52N6O13Fe" />
      <species boundaryCondition="false" compartment="c" constant="false" hasOnlySubstanceUnits="false" id="M_pppg9_c" name="Protoporphyrinogen-IX" fbc:charge="-2" fbc:chemicalFormula="C34H38N4O4" />
      <species boundaryCondition="false" compartment="c" constant="false" hasOnlySubstanceUnits="false" id="M_cpppg3_c" name="Coproporphyrinogen-III" fbc:charge="-4" fbc:chemicalFormula="C36H40N4O8" />
      <species boundaryCondition="false" compartment="c" constant="false" hasOnlySubstanceUnits="false" id="M_crn_c" name="L-Carnitine" fbc:charge="0" fbc:chemicalFormula="C7H15NO3" />
      <species boundaryCondition="false" compartment="c" constant="false" hasOnlySubstanceUnits="false" id="M_bbtcoa_c" name="gamma-butyrobetainyl-CoA" fbc:charge="-3" fbc:chemicalFormula="C28H46N8O17P3S" />
      <species boundaryCondition="false" compartment="c" constant="false" hasOnlySubstanceUnits="false" id="M_gbbtn_c" name="gamma-butyrobetaine" fbc:charge="0" fbc:chemicalFormula="C7H15NO2" />
      <species boundaryCondition="false" compartment="c" constant="false" hasOnlySubstanceUnits="false" id="M_crncoa_c" name="L-Carnitinyl-CoA" fbc:charge="-3" fbc:chemicalFormula="C28H46N8O18P3S" />
      <species boundaryCondition="false" compartment="c" constant="false" hasOnlySubstanceUnits="false" id="M_crnDcoa_c" name="D-carnitinyl-CoA" fbc:charge="-3" fbc:chemicalFormula="C28H46N8O18P3S" />
      <species boundaryCondition="false" compartment="c" constant="false" hasOnlySubstanceUnits="false" id="M_ctbt_c" name="crotonobetaine" fbc:charge="0" fbc:chemicalFormula="C7H13NO2" />
      <species boundaryCondition="false" compartment="c" constant="false" hasOnlySubstanceUnits="false" id="M_ctbtcoa_c" name="crotonobetainyl-CoA" fbc:charge="-3" fbc:chemicalFormula="C28H44N8O17P3S" />
      <species boundaryCondition="false" compartment="c" constant="false" hasOnlySubstanceUnits="false" id="M_crn_D_c" name="D-Carnitine" fbc:charge="0" fbc:chemicalFormula="C7H15NO3" />
      <species boundaryCondition="false" compartment="p" constant="false" hasOnlySubstanceUnits="false" id="M_crn_D_p" name="D-Carnitine" fbc:charge="0" fbc:chemicalFormula="C7H15NO3" />
      <species boundaryCondition="false" compartment="p" constant="false" hasOnlySubstanceUnits="false" id="M_crn_p" name="L-Carnitine" fbc:charge="0" fbc:chemicalFormula="C7H15NO3" />
      <species boundaryCondition="false" compartment="p" constant="false" hasOnlySubstanceUnits="false" id="M_gbbtn_p" name="gamma-butyrobetaine" fbc:charge="0" fbc:chemicalFormula="C7H15NO2" />
      <species boundaryCondition="false" compartment="e" constant="false" hasOnlySubstanceUnits="false" id="M_crn_e" name="L-Carnitine" fbc:charge="0" fbc:chemicalFormula="C7H15NO3" />
      <species boundaryCondition="false" compartment="p" constant="false" hasOnlySubstanceUnits="false" id="M_csn_p" name="Cytosine" fbc:charge="0" fbc:chemicalFormula="C4H5N3O" />
      <species boundaryCondition="false" compartment="e" constant="false" hasOnlySubstanceUnits="false" id="M_csn_e" name="Cytosine" fbc:charge="0" fbc:chemicalFormula="C4H5N3O" />
      <species boundaryCondition="false" compartment="p" constant="false" hasOnlySubstanceUnits="false" id="M_ctbt_p" name="crotonobetaine" fbc:charge="0" fbc:chemicalFormula="C7H13NO2" />
      <species boundaryCondition="false" compartment="c" constant="false" hasOnlySubstanceUnits="false" id="M_utp_c" name="UTP" fbc:charge="-4" fbc:chemicalFormula="C9H11N2O15P3" />
      <species boundaryCondition="false" compartment="c" constant="false" hasOnlySubstanceUnits="false" id="M_ctp_c" name="CTP" fbc:charge="-4" fbc:chemicalFormula="C9H12N3O14P3" />
      <species boundaryCondition="false" compartment="p" constant="false" hasOnlySubstanceUnits="false" id="M_o2_p" name="O2" fbc:charge="0" fbc:chemicalFormula="O2" />
      <species boundaryCondition="false" compartment="p" constant="false" hasOnlySubstanceUnits="false" id="M_cu2_p" name="Cu2" fbc:charge="2" fbc:chemicalFormula="Cu" />
      <species boundaryCondition="false" compartment="p" constant="false" hasOnlySubstanceUnits="false" id="M_cu_p" name="Cu" fbc:charge="1" fbc:chemicalFormula="Cu" />
      <species boundaryCondition="false" compartment="c" constant="false" hasOnlySubstanceUnits="false" id="M_cu_c" name="Cu" fbc:charge="1" fbc:chemicalFormula="Cu" />
      <species boundaryCondition="false" compartment="p" constant="false" hasOnlySubstanceUnits="false" id="M_au_p" name="Gold-Au" fbc:charge="1" fbc:chemicalFormula="Au" />
      <species boundaryCondition="false" compartment="c" constant="false" hasOnlySubstanceUnits="false" id="M_au_c" name="Gold-Au" fbc:charge="1" fbc:chemicalFormula="Au" />
      <species boundaryCondition="false" compartment="c" constant="false" hasOnlySubstanceUnits="false" id="M_cu2_c" name="Cu2" fbc:charge="2" fbc:chemicalFormula="Cu" />
      <species boundaryCondition="false" compartment="e" constant="false" hasOnlySubstanceUnits="false" id="M_cu2_e" name="Cu2" fbc:charge="2" fbc:chemicalFormula="Cu" />
      <species boundaryCondition="false" compartment="e" constant="false" hasOnlySubstanceUnits="false" id="M_cu_e" name="Cu" fbc:charge="1" fbc:chemicalFormula="Cu" />
      <species boundaryCondition="false" compartment="c" constant="false" hasOnlySubstanceUnits="false" id="M_so3_c" name="Sulfite" fbc:charge="-2" fbc:chemicalFormula="O3S" />
      <species boundaryCondition="false" compartment="c" constant="false" hasOnlySubstanceUnits="false" id="M_tcynt_c" name="Thiocyanate" fbc:charge="-1" fbc:chemicalFormula="CNS" />
      <species boundaryCondition="false" compartment="c" constant="false" hasOnlySubstanceUnits="false" id="M_tsul_c" name="Thiosulfate" fbc:charge="-2" fbc:chemicalFormula="O3S2" />
      <species boundaryCondition="false" compartment="c" constant="false" hasOnlySubstanceUnits="false" id="M_cyan_c" name="Hydrogen-cyanide" fbc:charge="0" fbc:chemicalFormula="CHN" />
      <species boundaryCondition="false" compartment="p" constant="false" hasOnlySubstanceUnits="false" id="M_cyan_p" name="Hydrogen-cyanide" fbc:charge="0" fbc:chemicalFormula="CHN" />
      <species boundaryCondition="false" compartment="p" constant="false" hasOnlySubstanceUnits="false" id="M_tsul_p" name="Thiosulfate" fbc:charge="-2" fbc:chemicalFormula="O3S2" />
      <species boundaryCondition="false" compartment="p" constant="false" hasOnlySubstanceUnits="false" id="M_tcynt_p" name="Thiocyanate" fbc:charge="-1" fbc:chemicalFormula="CNS" />
      <species boundaryCondition="false" compartment="p" constant="false" hasOnlySubstanceUnits="false" id="M_so3_p" name="Sulfite" fbc:charge="-2" fbc:chemicalFormula="O3S" />
      <species boundaryCondition="false" compartment="e" constant="false" hasOnlySubstanceUnits="false" id="M_cyan_e" name="Hydrogen-cyanide" fbc:charge="0" fbc:chemicalFormula="CHN" />
      <species boundaryCondition="false" compartment="e" constant="false" hasOnlySubstanceUnits="false" id="M_cynt_e" name="Cyanate" fbc:charge="-1" fbc:chemicalFormula="CNO" />
      <species boundaryCondition="false" compartment="p" constant="false" hasOnlySubstanceUnits="false" id="M_cynt_p" name="Cyanate" fbc:charge="-1" fbc:chemicalFormula="CNO" />
      <species boundaryCondition="false" compartment="c" constant="false" hasOnlySubstanceUnits="false" id="M_h2s_c" name="Hydrogen-sulfide" fbc:charge="0" fbc:chemicalFormula="H2S" />
      <species boundaryCondition="false" compartment="p" constant="false" hasOnlySubstanceUnits="false" id="M_cys_D_p" name="D-Cysteine" fbc:charge="0" fbc:chemicalFormula="C3H7NO2S" />
      <species boundaryCondition="false" compartment="e" constant="false" hasOnlySubstanceUnits="false" id="M_cys_D_e" name="D-Cysteine" fbc:charge="0" fbc:chemicalFormula="C3H7NO2S" />
      <species boundaryCondition="false" compartment="c" constant="false" hasOnlySubstanceUnits="false" id="M_3sala_c" name="3-Sulfino-L-alanine" fbc:charge="-2" fbc:chemicalFormula="C3H5NO4S" />
      <species boundaryCondition="false" compartment="c" constant="false" hasOnlySubstanceUnits="false" id="M_so2_c" name="sulfur-dioxide" fbc:charge="0" fbc:chemicalFormula="O2S" />
      <species boundaryCondition="false" compartment="c" constant="false" hasOnlySubstanceUnits="false" id="M_cyst_L_c" name="L-Cystathionine" fbc:charge="0" fbc:chemicalFormula="C7H14N2O4S" />
      <species boundaryCondition="false" compartment="c" constant="false" hasOnlySubstanceUnits="false" id="M_hcys_L_c" name="L-Homocysteine" fbc:charge="0" fbc:chemicalFormula="C4H9NO2S" />
      <species boundaryCondition="false" compartment="c" constant="false" hasOnlySubstanceUnits="false" id="M_trnacys_c" name="tRNA-Cys" fbc:charge="0" fbc:chemicalFormula="R" />
      <species boundaryCondition="false" compartment="c" constant="false" hasOnlySubstanceUnits="false" id="M_cystrna_c" name="L-Cysteinyl-tRNA-Cys" fbc:charge="1" fbc:chemicalFormula="C3H6NOSR" />
      <species boundaryCondition="false" compartment="p" constant="false" hasOnlySubstanceUnits="false" id="M_cys_L_p" name="L-Cysteine" fbc:charge="0" fbc:chemicalFormula="C3H7NO2S" />
      <species boundaryCondition="false" compartment="p" constant="false" hasOnlySubstanceUnits="false" id="M_cysi_L_p" name="L-Cystine" fbc:charge="0" fbc:chemicalFormula="C6H12N2O4S2" />
      <species boundaryCondition="false" compartment="c" constant="false" hasOnlySubstanceUnits="false" id="M_cysi_L_c" name="L-Cystine" fbc:charge="0" fbc:chemicalFormula="C6H12N2O4S2" />
      <species boundaryCondition="false" compartment="e" constant="false" hasOnlySubstanceUnits="false" id="M_cys_L_e" name="L-Cysteine" fbc:charge="0" fbc:chemicalFormula="C3H7NO2S" />
      <species boundaryCondition="false" compartment="e" constant="false" hasOnlySubstanceUnits="false" id="M_cysi_L_e" name="L-Cystine" fbc:charge="0" fbc:chemicalFormula="C6H12N2O4S2" />
      <species boundaryCondition="false" compartment="c" constant="false" hasOnlySubstanceUnits="false" id="M_uri_c" name="Uridine" fbc:charge="0" fbc:chemicalFormula="C9H12N2O6" />
      <species boundaryCondition="false" compartment="c" constant="false" hasOnlySubstanceUnits="false" id="M_cytd_c" name="Cytidine" fbc:charge="0" fbc:chemicalFormula="C9H13N3O5" />
      <species boundaryCondition="false" compartment="e" constant="false" hasOnlySubstanceUnits="false" id="M_cytd_e" name="Cytidine" fbc:charge="0" fbc:chemicalFormula="C9H13N3O5" />
      <species boundaryCondition="false" compartment="c" constant="false" hasOnlySubstanceUnits="false" id="M_cdp_c" name="CDP" fbc:charge="-3" fbc:chemicalFormula="C9H12N3O11P2" />
      <species boundaryCondition="false" compartment="c" constant="false" hasOnlySubstanceUnits="false" id="M_dcdp_c" name="dCDP" fbc:charge="-3" fbc:chemicalFormula="C9H12N3O10P2" />
      <species boundaryCondition="false" compartment="c" constant="false" hasOnlySubstanceUnits="false" id="M_dcmp_c" name="dCMP" fbc:charge="-2" fbc:chemicalFormula="C9H12N3O7P" />
      <species boundaryCondition="false" compartment="c" constant="false" hasOnlySubstanceUnits="false" id="M_din_c" name="Deoxyinosine" fbc:charge="0" fbc:chemicalFormula="C10H12N4O4" />
      <species boundaryCondition="false" compartment="c" constant="false" hasOnlySubstanceUnits="false" id="M_dad_2_c" name="Deoxyadenosine" fbc:charge="0" fbc:chemicalFormula="C10H13N5O3" />
      <species boundaryCondition="false" compartment="c" constant="false" hasOnlySubstanceUnits="false" id="M_damp_c" name="dAMP" fbc:charge="-2" fbc:chemicalFormula="C10H12N5O6P" />
      <species boundaryCondition="false" compartment="c" constant="false" hasOnlySubstanceUnits="false" id="M_dadp_c" name="dADP" fbc:charge="-3" fbc:chemicalFormula="C10H12N5O9P2" />
      <species boundaryCondition="false" compartment="p" constant="false" hasOnlySubstanceUnits="false" id="M_dad_2_p" name="Deoxyadenosine" fbc:charge="0" fbc:chemicalFormula="C10H13N5O3" />
      <species boundaryCondition="false" compartment="e" constant="false" hasOnlySubstanceUnits="false" id="M_dad_2_e" name="Deoxyadenosine" fbc:charge="0" fbc:chemicalFormula="C10H13N5O3" />
      <species boundaryCondition="false" compartment="e" constant="false" hasOnlySubstanceUnits="false" id="M_ala_D_e" name="D-Alanine" fbc:charge="0" fbc:chemicalFormula="C3H7NO2" />
      <species boundaryCondition="false" compartment="e" constant="false" hasOnlySubstanceUnits="false" id="M_damp_e" name="dAMP" fbc:charge="-2" fbc:chemicalFormula="C10H12N5O6P" />
      <species boundaryCondition="false" compartment="p" constant="false" hasOnlySubstanceUnits="false" id="M_damp_p" name="dAMP" fbc:charge="-2" fbc:chemicalFormula="C10H12N5O6P" />
      <species boundaryCondition="false" compartment="c" constant="false" hasOnlySubstanceUnits="false" id="M_26dap_M_c" name="meso-2-6-Diaminoheptanedioate" fbc:charge="0" fbc:chemicalFormula="C7H14N2O4" />
      <species boundaryCondition="false" compartment="c" constant="false" hasOnlySubstanceUnits="false" id="M_26dap_LL_c" name="LL-2-6-Diaminoheptanedioate" fbc:charge="0" fbc:chemicalFormula="C7H14N2O4" />
      <species boundaryCondition="false" compartment="e" constant="false" hasOnlySubstanceUnits="false" id="M_15dap_e" name="1-5-Diaminopentane" fbc:charge="2" fbc:chemicalFormula="C5H16N2" />
      <species boundaryCondition="false" compartment="c" constant="false" hasOnlySubstanceUnits="false" id="M_datp_c" name="dATP" fbc:charge="-4" fbc:chemicalFormula="C10H12N5O12P3" />
      <species boundaryCondition="false" compartment="c" constant="false" hasOnlySubstanceUnits="false" id="M_ditp_c" name="dITP" fbc:charge="-4" fbc:chemicalFormula="C10H11N4O13P3" />
      <species boundaryCondition="false" compartment="c" constant="false" hasOnlySubstanceUnits="false" id="M_db4p_c" name="3-4-dihydroxy-2-butanone-4-phosphate" fbc:charge="-2" fbc:chemicalFormula="C4H7O6P" />
      <species boundaryCondition="false" compartment="e" constant="false" hasOnlySubstanceUnits="false" id="M_dca_e" name="Decanoate-n-C100" fbc:charge="-1" fbc:chemicalFormula="C10H19O2" />
      <species boundaryCondition="false" compartment="p" constant="false" hasOnlySubstanceUnits="false" id="M_dca_p" name="Decanoate-n-C100" fbc:charge="-1" fbc:chemicalFormula="C10H19O2" />
      <species boundaryCondition="false" compartment="e" constant="false" hasOnlySubstanceUnits="false" id="M_dcmp_e" name="dCMP" fbc:charge="-2" fbc:chemicalFormula="C9H12N3O7P" />
      <species boundaryCondition="false" compartment="p" constant="false" hasOnlySubstanceUnits="false" id="M_dcmp_p" name="dCMP" fbc:charge="-2" fbc:chemicalFormula="C9H12N3O7P" />
      <species boundaryCondition="false" compartment="c" constant="false" hasOnlySubstanceUnits="false" id="M_dctp_c" name="dCTP" fbc:charge="-4" fbc:chemicalFormula="C9H12N3O13P3" />
      <species boundaryCondition="false" compartment="c" constant="false" hasOnlySubstanceUnits="false" id="M_dutp_c" name="dUTP" fbc:charge="-4" fbc:chemicalFormula="C9H11N2O14P3" />
      <species boundaryCondition="false" compartment="c" constant="false" hasOnlySubstanceUnits="false" id="M_duri_c" name="Deoxyuridine" fbc:charge="0" fbc:chemicalFormula="C9H12N2O5" />
      <species boundaryCondition="false" compartment="c" constant="false" hasOnlySubstanceUnits="false" id="M_dcyt_c" name="Deoxycytidine" fbc:charge="0" fbc:chemicalFormula="C9H13N3O4" />
      <species boundaryCondition="false" compartment="p" constant="false" hasOnlySubstanceUnits="false" id="M_dcyt_p" name="Deoxycytidine" fbc:charge="0" fbc:chemicalFormula="C9H13N3O4" />
      <species boundaryCondition="false" compartment="e" constant="false" hasOnlySubstanceUnits="false" id="M_dcyt_e" name="Deoxycytidine" fbc:charge="0" fbc:chemicalFormula="C9H13N3O4" />
      <species boundaryCondition="false" compartment="e" constant="false" hasOnlySubstanceUnits="false" id="M_ddca_e" name="Dodecanoate-n-C120" fbc:charge="-1" fbc:chemicalFormula="C12H23O2" />
      <species boundaryCondition="false" compartment="p" constant="false" hasOnlySubstanceUnits="false" id="M_ddca_p" name="Dodecanoate-n-C120" fbc:charge="-1" fbc:chemicalFormula="C12H23O2" />
      <species boundaryCondition="false" compartment="c" constant="false" hasOnlySubstanceUnits="false" id="M_2dh3dgal_c" name="2-Dehydro-3-deoxy-D-galactonate" fbc:charge="-1" fbc:chemicalFormula="C6H9O6" />
      <species boundaryCondition="false" compartment="c" constant="false" hasOnlySubstanceUnits="false" id="M_2dh3dgal6p_c" name="2-Dehydro-3-deoxy-D-galactonate-6-phosphate" fbc:charge="-3" fbc:chemicalFormula="C6H8O9P" />
      <species boundaryCondition="false" compartment="p" constant="false" hasOnlySubstanceUnits="false" id="M_2ddglcn_p" name="2-Dehydro-3-deoxy-D-gluconate" fbc:charge="-1" fbc:chemicalFormula="C6H9O6" />
      <species boundaryCondition="false" compartment="e" constant="false" hasOnlySubstanceUnits="false" id="M_2ddglcn_e" name="2-Dehydro-3-deoxy-D-gluconate" fbc:charge="-1" fbc:chemicalFormula="C6H9O6" />
      <species boundaryCondition="false" compartment="c" constant="false" hasOnlySubstanceUnits="false" id="M_2ddglcn_c" name="2-Dehydro-3-deoxy-D-gluconate" fbc:charge="-1" fbc:chemicalFormula="C6H9O6" />
      <species boundaryCondition="false" compartment="c" constant="false" hasOnlySubstanceUnits="false" id="M_2ddg6p_c" name="2-Dehydro-3-deoxy-D-gluconate-6-phosphate" fbc:charge="-3" fbc:chemicalFormula="C6H8O9P" />
      <species boundaryCondition="false" compartment="c" constant="false" hasOnlySubstanceUnits="false" id="M_e4p_c" name="D-Erythrose-4-phosphate" fbc:charge="-2" fbc:chemicalFormula="C4H7O7P" />
      <species boundaryCondition="false" compartment="c" constant="false" hasOnlySubstanceUnits="false" id="M_2dda7p_c" name="2-Dehydro-3-deoxy-D-arabino-heptonate-7-phosphate" fbc:charge="-3" fbc:chemicalFormula="C7H10O10P" />
      <species boundaryCondition="false" compartment="c" constant="false" hasOnlySubstanceUnits="false" id="M_dgmp_c" name="dGMP" fbc:charge="-2" fbc:chemicalFormula="C10H12N5O7P" />
      <species boundaryCondition="false" compartment="c" constant="false" hasOnlySubstanceUnits="false" id="M_dgdp_c" name="dGDP" fbc:charge="-3" fbc:chemicalFormula="C10H12N5O10P2" />
      <species boundaryCondition="false" compartment="p" constant="false" hasOnlySubstanceUnits="false" id="M_dgmp_p" name="dGMP" fbc:charge="-2" fbc:chemicalFormula="C10H12N5O7P" />
      <species boundaryCondition="false" compartment="e" constant="false" hasOnlySubstanceUnits="false" id="M_dgmp_e" name="dGMP" fbc:charge="-2" fbc:chemicalFormula="C10H12N5O7P" />
      <species boundaryCondition="false" compartment="p" constant="false" hasOnlySubstanceUnits="false" id="M_dgsn_p" name="Deoxyguanosine" fbc:charge="0" fbc:chemicalFormula="C10H13N5O4" />
      <species boundaryCondition="false" compartment="c" constant="false" hasOnlySubstanceUnits="false" id="M_dgsn_c" name="Deoxyguanosine" fbc:charge="0" fbc:chemicalFormula="C10H13N5O4" />
      <species boundaryCondition="false" compartment="e" constant="false" hasOnlySubstanceUnits="false" id="M_dgsn_e" name="Deoxyguanosine" fbc:charge="0" fbc:chemicalFormula="C10H13N5O4" />
      <species boundaryCondition="false" compartment="c" constant="false" hasOnlySubstanceUnits="false" id="M_3mob_c" name="3-Methyl-2-oxobutanoate" fbc:charge="-1" fbc:chemicalFormula="C5H7O3" />
      <species boundaryCondition="false" compartment="c" constant="false" hasOnlySubstanceUnits="false" id="M_23dhmb_c" name="R-2-3-Dihydroxy-3-methylbutanoate" fbc:charge="-1" fbc:chemicalFormula="C5H9O4" />
      <species boundaryCondition="false" compartment="c" constant="false" hasOnlySubstanceUnits="false" id="M_23dhmp_c" name="R-2-3-Dihydroxy-3-methylpentanoate" fbc:charge="-1" fbc:chemicalFormula="C6H11O4" />
      <species boundaryCondition="false" compartment="c" constant="false" hasOnlySubstanceUnits="false" id="M_3mop_c" name="S-3-Methyl-2-oxopentanoate" fbc:charge="-1" fbc:chemicalFormula="C6H9O3" />
      <species boundaryCondition="false" compartment="e" constant="false" hasOnlySubstanceUnits="false" id="M_dha_e" name="Dihydroxyacetone" fbc:charge="0" fbc:chemicalFormula="C3H6O3" />
      <species boundaryCondition="false" compartment="p" constant="false" hasOnlySubstanceUnits="false" id="M_dha_p" name="Dihydroxyacetone" fbc:charge="0" fbc:chemicalFormula="C3H6O3" />
      <species boundaryCondition="false" compartment="c" constant="false" hasOnlySubstanceUnits="false" id="M_dha_c" name="Dihydroxyacetone" fbc:charge="0" fbc:chemicalFormula="C3H6O3" />
      <species boundaryCondition="false" compartment="c" constant="false" hasOnlySubstanceUnits="false" id="M_23dhb_c" name="2-3-Dihydroxybenzoate" fbc:charge="-1" fbc:chemicalFormula="C7H5O4" />
      <species boundaryCondition="false" compartment="c" constant="false" hasOnlySubstanceUnits="false" id="M_23ddhb_c" name="2-3-Dihydro-2-3-dihydroxybenzoate" fbc:charge="-1" fbc:chemicalFormula="C7H7O4" />
      <species boundaryCondition="false" compartment="c" constant="false" hasOnlySubstanceUnits="false" id="M_23dhba_c" name="2-3-Dihydroxybenzoyl-adenylate" fbc:charge="-1" fbc:chemicalFormula="C17H17N5O10P" />
      <species boundaryCondition="false" compartment="c" constant="false" hasOnlySubstanceUnits="false" id="M_23dhbzs_c" name="2-3-dihydroxybenzoylserine" fbc:charge="-1" fbc:chemicalFormula="C10H11NO6" />
      <species boundaryCondition="false" compartment="c" constant="false" hasOnlySubstanceUnits="false" id="M_ser_L_c" name="L-Serine" fbc:charge="0" fbc:chemicalFormula="C3H7NO3" />
      <species boundaryCondition="false" compartment="c" constant="false" hasOnlySubstanceUnits="false" id="M_23dhdp_c" name="2-3-Dihydrodipicolinate" fbc:charge="-2" fbc:chemicalFormula="C7H5NO4" />
      <species boundaryCondition="false" compartment="c" constant="false" hasOnlySubstanceUnits="false" id="M_thdp_c" name="2-3-4-5-Tetrahydrodipicolinate" fbc:charge="-2" fbc:chemicalFormula="C7H7NO4" />
      <species boundaryCondition="false" compartment="c" constant="false" hasOnlySubstanceUnits="false" id="M_dhf_c" name="7-8-Dihydrofolate" fbc:charge="-2" fbc:chemicalFormula="C19H19N7O6" />
      <species boundaryCondition="false" compartment="c" constant="false" hasOnlySubstanceUnits="false" id="M_dhpt_c" name="Dihydropteroate" fbc:charge="-1" fbc:chemicalFormula="C14H13N6O3" />
      <species boundaryCondition="false" compartment="c" constant="false" hasOnlySubstanceUnits="false" id="M_octdp_c" name="all-trans-Octaprenyl-diphosphate" fbc:charge="-3" fbc:chemicalFormula="C40H65O7P2" />
      <species boundaryCondition="false" compartment="c" constant="false" hasOnlySubstanceUnits="false" id="M_dhna_c" name="1-4-Dihydroxy-2-naphthoate" fbc:charge="-1" fbc:chemicalFormula="C11H7O4" />
      <species boundaryCondition="false" compartment="c" constant="false" hasOnlySubstanceUnits="false" id="M_gcald_c" name="Glycolaldehyde" fbc:charge="0" fbc:chemicalFormula="C2H4O2" />
      <species boundaryCondition="false" compartment="c" constant="false" hasOnlySubstanceUnits="false" id="M_6hmhpt_c" name="6-hydroxymethyl-dihydropterin" fbc:charge="0" fbc:chemicalFormula="C7H9N5O2" />
      <species boundaryCondition="false" compartment="c" constant="false" hasOnlySubstanceUnits="false" id="M_dhnpt_c" name="Dihydroneopterin" fbc:charge="0" fbc:chemicalFormula="C9H13N5O4" />
      <species boundaryCondition="false" compartment="c" constant="false" hasOnlySubstanceUnits="false" id="M_orot_c" name="Orotate" fbc:charge="-1" fbc:chemicalFormula="C5H3N2O4" />
      <species boundaryCondition="false" compartment="c" constant="false" hasOnlySubstanceUnits="false" id="M_dhor_S_c" name="S-Dihydroorotate" fbc:charge="-1" fbc:chemicalFormula="C5H5N2O4" />
      <species boundaryCondition="false" compartment="c" constant="false" hasOnlySubstanceUnits="false" id="M_25drapp_c" name="2-5-Diamino-6-ribosylamino-4-3H-pyrimidinone-5-phosphate" fbc:charge="-2" fbc:chemicalFormula="C9H14N5O8P" />
      <species boundaryCondition="false" compartment="c" constant="false" hasOnlySubstanceUnits="false" id="M_6hmhptpp_c" name="6-hydroxymethyl-dihydropterin-pyrophosphate" fbc:charge="-3" fbc:chemicalFormula="C7H8N5O8P2" />
      <species boundaryCondition="false" compartment="c" constant="false" hasOnlySubstanceUnits="false" id="M_dhptd_c" name="4-5-dihydroxy-2-3-pentanedione" fbc:charge="0" fbc:chemicalFormula="C5H8O4" />
      <species boundaryCondition="false" compartment="c" constant="false" hasOnlySubstanceUnits="false" id="M_hmfurn_c" name="4-hydroxy-5-methyl-3-2H-furanone" fbc:charge="0" fbc:chemicalFormula="C5H6O3" />
      <species boundaryCondition="false" compartment="c" constant="false" hasOnlySubstanceUnits="false" id="M_3dhq_c" name="3-Dehydroquinate" fbc:charge="-1" fbc:chemicalFormula="C7H9O6" />
      <species boundaryCondition="false" compartment="c" constant="false" hasOnlySubstanceUnits="false" id="M_3dhsk_c" name="3-Dehydroshikimate" fbc:charge="-1" fbc:chemicalFormula="C7H7O5" />
      <species boundaryCondition="false" compartment="e" constant="false" hasOnlySubstanceUnits="false" id="M_dimp_e" name="dIMP" fbc:charge="-2" fbc:chemicalFormula="C10H11N4O7P" />
      <species boundaryCondition="false" compartment="p" constant="false" hasOnlySubstanceUnits="false" id="M_dimp_p" name="dIMP" fbc:charge="-2" fbc:chemicalFormula="C10H11N4O7P" />
      <species boundaryCondition="false" compartment="p" constant="false" hasOnlySubstanceUnits="false" id="M_din_p" name="Deoxyinosine" fbc:charge="0" fbc:chemicalFormula="C10H12N4O4" />
      <species boundaryCondition="false" compartment="e" constant="false" hasOnlySubstanceUnits="false" id="M_din_e" name="Deoxyinosine" fbc:charge="0" fbc:chemicalFormula="C10H12N4O4" />
      <species boundaryCondition="false" compartment="c" constant="false" hasOnlySubstanceUnits="false" id="M_25dkglcn_c" name="2-5-diketo-D-gluconate" fbc:charge="-1" fbc:chemicalFormula="C6H7O7" />
      <species boundaryCondition="false" compartment="c" constant="false" hasOnlySubstanceUnits="false" id="M_2kmb_c" name="2-keto-4-methylthiobutyrate" fbc:charge="-1" fbc:chemicalFormula="C5H7O3S" />
      <species boundaryCondition="false" compartment="c" constant="false" hasOnlySubstanceUnits="false" id="M_dkmpp_c" name="2-3-diketo-5-methylthio-1-phosphopentane" fbc:charge="-2" fbc:chemicalFormula="C6H9O6PS" />
      <species boundaryCondition="false" compartment="c" constant="false" hasOnlySubstanceUnits="false" id="M_grdp_c" name="Geranyl-diphosphate" fbc:charge="-3" fbc:chemicalFormula="C10H17O7P2" />
      <species boundaryCondition="false" compartment="c" constant="false" hasOnlySubstanceUnits="false" id="M_ipdp_c" name="Isopentenyl-diphosphate" fbc:charge="-3" fbc:chemicalFormula="C5H9O7P2" />
      <species boundaryCondition="false" compartment="c" constant="false" hasOnlySubstanceUnits="false" id="M_dmpp_c" name="Dimethylallyl-diphosphate" fbc:charge="-3" fbc:chemicalFormula="C5H9O7P2" />
      <species boundaryCondition="false" compartment="c" constant="false" hasOnlySubstanceUnits="false" id="M_h2mb4p_c" name="1-hydroxy-2-methyl-2-E-butenyl-4-diphosphate" fbc:charge="-3" fbc:chemicalFormula="C5H9O8P2" />
      <species boundaryCondition="false" compartment="c" constant="false" hasOnlySubstanceUnits="false" id="M_2omhmbl_c" name="2-Octaprenyl-3-methyl-5-hydroxy-6-methoxy-1-4-benzoquinol" fbc:charge="0" fbc:chemicalFormula="C48H74O4" />
      <species boundaryCondition="false" compartment="e" constant="false" hasOnlySubstanceUnits="false" id="M_dmso_e" name="Dimethyl-sulfoxide" fbc:charge="0" fbc:chemicalFormula="C2H6OS" />
      <species boundaryCondition="false" compartment="p" constant="false" hasOnlySubstanceUnits="false" id="M_dmso_p" name="Dimethyl-sulfoxide" fbc:charge="0" fbc:chemicalFormula="C2H6OS" />
      <species boundaryCondition="false" compartment="p" constant="false" hasOnlySubstanceUnits="false" id="M_dms_p" name="Dimethyl-sulfide" fbc:charge="0" fbc:chemicalFormula="C2H6S" />
      <species boundaryCondition="false" compartment="e" constant="false" hasOnlySubstanceUnits="false" id="M_dms_e" name="Dimethyl-sulfide" fbc:charge="0" fbc:chemicalFormula="C2H6S" />
      <species boundaryCondition="false" compartment="c" constant="false" hasOnlySubstanceUnits="false" id="M_4hba_c" name="4-Hydroxy-benzyl-alcohol" fbc:charge="0" fbc:chemicalFormula="C7H8O2" />
      <species boundaryCondition="false" compartment="c" constant="false" hasOnlySubstanceUnits="false" id="M_oxam_c" name="Oxamate" fbc:charge="-1" fbc:chemicalFormula="C2H2NO3" />
      <species boundaryCondition="false" compartment="c" constant="false" hasOnlySubstanceUnits="false" id="M_dhpmp_c" name="Dihydroneopterin-monophosphate" fbc:charge="-2" fbc:chemicalFormula="C9H12N5O7P" />
      <species boundaryCondition="false" compartment="c" constant="false" hasOnlySubstanceUnits="false" id="M_ahdt_c" name="2-Amino-4-hydroxy-6-erythro-1-2-3-trihydroxypropyl-dihydropteridine-triphosphate" fbc:charge="-4" fbc:chemicalFormula="C9H12N5O13P3" />
      <species boundaryCondition="false" compartment="c" constant="false" hasOnlySubstanceUnits="false" id="M_23doguln_c" name="2-3-Dioxo-L-gulonate" fbc:charge="-1" fbc:chemicalFormula="C6H7O7" />
      <species boundaryCondition="false" compartment="p" constant="false" hasOnlySubstanceUnits="false" id="M_dopa_p" name="Dopamine" fbc:charge="1" fbc:chemicalFormula="C8H12NO2" />
      <species boundaryCondition="false" compartment="e" constant="false" hasOnlySubstanceUnits="false" id="M_dopa_e" name="Dopamine" fbc:charge="1" fbc:chemicalFormula="C8H12NO2" />
      <species boundaryCondition="false" compartment="c" constant="false" hasOnlySubstanceUnits="false" id="M_dpcoa_c" name="Dephospho-CoA" fbc:charge="-2" fbc:chemicalFormula="C21H33N7O13P2S" />
      <species boundaryCondition="false" compartment="c" constant="false" hasOnlySubstanceUnits="false" id="M_2dr5p_c" name="2-Deoxy-D-ribose-5-phosphate" fbc:charge="-2" fbc:chemicalFormula="C5H9O7P" />
      <species boundaryCondition="false" compartment="c" constant="false" hasOnlySubstanceUnits="false" id="M_g3p_c" name="Glyceraldehyde-3-phosphate" fbc:charge="-2" fbc:chemicalFormula="C3H5O6P" />
      <species boundaryCondition="false" compartment="p" constant="false" hasOnlySubstanceUnits="false" id="M_dsbard_p" name="periplasmic-protein-disulfide-isomerase-I-reduced" fbc:charge="0" fbc:chemicalFormula="XH2" />
      <species boundaryCondition="false" compartment="p" constant="false" hasOnlySubstanceUnits="false" id="M_dsbaox_p" name="periplasmic-protein-disulfide-isomerase-I-oxidized" fbc:charge="0" fbc:chemicalFormula="X" />
      <species boundaryCondition="false" compartment="p" constant="false" hasOnlySubstanceUnits="false" id="M_gthrd_p" name="Reduced-glutathione" fbc:charge="-1" fbc:chemicalFormula="C10H16N3O6S" />
      <species boundaryCondition="false" compartment="p" constant="false" hasOnlySubstanceUnits="false" id="M_gthox_p" name="Oxidized-glutathione" fbc:charge="-2" fbc:chemicalFormula="C20H30N6O12S2" />
      <species boundaryCondition="false" compartment="p" constant="false" hasOnlySubstanceUnits="false" id="M_dsbcrd_p" name="protein-disulfide-isomerase-II-reduced" fbc:charge="0" fbc:chemicalFormula="XH2" />
      <species boundaryCondition="false" compartment="p" constant="false" hasOnlySubstanceUnits="false" id="M_dsbcox_p" name="protein-disulfide-isomerase-II-oxidized" fbc:charge="0" fbc:chemicalFormula="X" />
      <species boundaryCondition="false" compartment="c" constant="false" hasOnlySubstanceUnits="false" id="M_dsbdox_c" name="fused-thioldisulfide-interchange-protein-oxidized" fbc:charge="0" fbc:chemicalFormula="X" />
      <species boundaryCondition="false" compartment="c" constant="false" hasOnlySubstanceUnits="false" id="M_trdrd_c" name="Reduced-thioredoxin" fbc:charge="0" fbc:chemicalFormula="XH2" />
      <species boundaryCondition="false" compartment="c" constant="false" hasOnlySubstanceUnits="false" id="M_trdox_c" name="Oxidized-thioredoxin" fbc:charge="0" fbc:chemicalFormula="X" />
      <species boundaryCondition="false" compartment="c" constant="false" hasOnlySubstanceUnits="false" id="M_dsbdrd_c" name="fused-thioldisulfide-interchange-protein-reduced" fbc:charge="0" fbc:chemicalFormula="XH2" />
      <species boundaryCondition="false" compartment="p" constant="false" hasOnlySubstanceUnits="false" id="M_dsbgox_p" name="periplasmic-disulfide-isomerasethiol-disulphide-oxidase-oxidized" fbc:charge="0" fbc:chemicalFormula="X" />
      <species boundaryCondition="false" compartment="p" constant="false" hasOnlySubstanceUnits="false" id="M_dsbgrd_p" name="periplasmic-disulfide-isomerasethiol-disulphide-oxidase-reduced" fbc:charge="0" fbc:chemicalFormula="XH2" />
      <species boundaryCondition="false" compartment="c" constant="false" hasOnlySubstanceUnits="false" id="M_ser_D_c" name="D-Serine" fbc:charge="0" fbc:chemicalFormula="C3H7NO3" />
      <species boundaryCondition="false" compartment="c" constant="false" hasOnlySubstanceUnits="false" id="M_2amsa_c" name="2-Aminomalonate-semialdehyde" fbc:charge="0" fbc:chemicalFormula="C3H5NO3" />
      <species boundaryCondition="false" compartment="p" constant="false" hasOnlySubstanceUnits="false" id="M_ser_D_p" name="D-Serine" fbc:charge="0" fbc:chemicalFormula="C3H7NO3" />
      <species boundaryCondition="false" compartment="e" constant="false" hasOnlySubstanceUnits="false" id="M_ser_D_e" name="D-Serine" fbc:charge="0" fbc:chemicalFormula="C3H7NO3" />
      <species boundaryCondition="false" compartment="c" constant="false" hasOnlySubstanceUnits="false" id="M_dtdp_c" name="dTDP" fbc:charge="-3" fbc:chemicalFormula="C10H13N2O11P2" />
      <species boundaryCondition="false" compartment="c" constant="false" hasOnlySubstanceUnits="false" id="M_dtmp_c" name="dTMP" fbc:charge="-2" fbc:chemicalFormula="C10H13N2O8P" />
      <species boundaryCondition="false" compartment="e" constant="false" hasOnlySubstanceUnits="false" id="M_dtmp_e" name="dTMP" fbc:charge="-2" fbc:chemicalFormula="C10H13N2O8P" />
      <species boundaryCondition="false" compartment="p" constant="false" hasOnlySubstanceUnits="false" id="M_dtmp_p" name="dTMP" fbc:charge="-2" fbc:chemicalFormula="C10H13N2O8P" />
      <species boundaryCondition="false" compartment="p" constant="false" hasOnlySubstanceUnits="false" id="M_dump_p" name="dUMP" fbc:charge="-2" fbc:chemicalFormula="C9H11N2O8P" />
      <species boundaryCondition="false" compartment="e" constant="false" hasOnlySubstanceUnits="false" id="M_dump_e" name="dUMP" fbc:charge="-2" fbc:chemicalFormula="C9H11N2O8P" />
      <species boundaryCondition="false" compartment="c" constant="false" hasOnlySubstanceUnits="false" id="M_dump_c" name="dUMP" fbc:charge="-2" fbc:chemicalFormula="C9H11N2O8P" />
      <species boundaryCondition="false" compartment="c" constant="false" hasOnlySubstanceUnits="false" id="M_ura_c" name="Uracil" fbc:charge="0" fbc:chemicalFormula="C4H4N2O2" />
      <species boundaryCondition="false" compartment="c" constant="false" hasOnlySubstanceUnits="false" id="M_2dr1p_c" name="2-Deoxy-D-ribose-1-phosphate" fbc:charge="-2" fbc:chemicalFormula="C5H9O7P" />
      <species boundaryCondition="false" compartment="p" constant="false" hasOnlySubstanceUnits="false" id="M_duri_p" name="Deoxyuridine" fbc:charge="0" fbc:chemicalFormula="C9H12N2O5" />
      <species boundaryCondition="false" compartment="e" constant="false" hasOnlySubstanceUnits="false" id="M_duri_e" name="Deoxyuridine" fbc:charge="0" fbc:chemicalFormula="C9H12N2O5" />
      <species boundaryCondition="false" compartment="c" constant="false" hasOnlySubstanceUnits="false" id="M_dxyl5p_c" name="1-deoxy-D-xylulose-5-phosphate" fbc:charge="-2" fbc:chemicalFormula="C5H9O7P" />
      <species boundaryCondition="false" compartment="c" constant="false" hasOnlySubstanceUnits="false" id="M_2me4p_c" name="2-C-methyl-D-erythritol-4-phosphate" fbc:charge="-2" fbc:chemicalFormula="C5H11O7P" />
      <species boundaryCondition="false" compartment="c" constant="false" hasOnlySubstanceUnits="false" id="M_dxyl_c" name="1-deoxy-D-xylulose" fbc:charge="0" fbc:chemicalFormula="C5H10O4" />
      <species boundaryCondition="false" compartment="p" constant="false" hasOnlySubstanceUnits="false" id="M_lac_D_p" name="D-Lactate" fbc:charge="-1" fbc:chemicalFormula="C3H5O3" />
      <species boundaryCondition="false" compartment="e" constant="false" hasOnlySubstanceUnits="false" id="M_lac_D_e" name="D-Lactate" fbc:charge="-1" fbc:chemicalFormula="C3H5O3" />
      <species boundaryCondition="false" compartment="c" constant="false" hasOnlySubstanceUnits="false" id="M_4per_c" name="4-Phospho-D-erythronate" fbc:charge="-3" fbc:chemicalFormula="C4H6O8P" />
      <species boundaryCondition="false" compartment="e" constant="false" hasOnlySubstanceUnits="false" id="M_eca4colipa_e" name="enterobacterial-common-antigen-x4-core-oligosaccharide-lipid-A" fbc:charge="-15" fbc:chemicalFormula="C272H447N14O160P4" />
      <species boundaryCondition="false" compartment="p" constant="false" hasOnlySubstanceUnits="false" id="M_eca4colipa_p" name="enterobacterial-common-antigen-x4-core-oligosaccharide-lipid-A" fbc:charge="-15" fbc:chemicalFormula="C272H447N14O160P4" />
      <species boundaryCondition="false" compartment="p" constant="false" hasOnlySubstanceUnits="false" id="M_eca4und_p" name="enterobacterial-common-antigen-x4-undecaprenyl-diphosphate" fbc:charge="-6" fbc:chemicalFormula="C151H234N12O67P2" />
      <species boundaryCondition="false" compartment="p" constant="false" hasOnlySubstanceUnits="false" id="M_udcpdp_p" name="Undecaprenyl-diphosphate" fbc:charge="-3" fbc:chemicalFormula="C55H89O7P2" />
      <species boundaryCondition="false" compartment="p" constant="false" hasOnlySubstanceUnits="false" id="M_eca2und_p" name="enterobacterial-common-antigen-x2-undecaprenyl-diphosphate" fbc:charge="-4" fbc:chemicalFormula="C103H162N6O37P2" />
      <species boundaryCondition="false" compartment="p" constant="false" hasOnlySubstanceUnits="false" id="M_unagamuf_p" name="Undecaprenyl-diphospho-N-acetylglucosamine-N-acetylmannosaminuronate-N-acetamido-4-6-dideoxy-D-galactose" fbc:charge="-3" fbc:chemicalFormula="C79H126N3O22P2" />
      <species boundaryCondition="false" compartment="p" constant="false" hasOnlySubstanceUnits="false" id="M_eca3und_p" name="enterobacterial-common-antigen-x3-undecaprenyl-diphosphate" fbc:charge="-5" fbc:chemicalFormula="C127H198N9O52P2" />
      <species boundaryCondition="false" compartment="c" constant="false" hasOnlySubstanceUnits="false" id="M_unagamuf_c" name="Undecaprenyl-diphospho-N-acetylglucosamine-N-acetylmannosaminuronate-N-acetamido-4-6-dideoxy-D-galactose" fbc:charge="-3" fbc:chemicalFormula="C79H126N3O22P2" />
      <species boundaryCondition="false" compartment="c" constant="false" hasOnlySubstanceUnits="false" id="M_3hbcoa_c" name="S-3-Hydroxybutanoyl-CoA" fbc:charge="-4" fbc:chemicalFormula="C25H38N7O18P3S" />
      <species boundaryCondition="false" compartment="c" constant="false" hasOnlySubstanceUnits="false" id="M_3hhcoa_c" name="S-3-Hydroxyhexanoyl-CoA" fbc:charge="-4" fbc:chemicalFormula="C27H42N7O18P3S" />
      <species boundaryCondition="false" compartment="c" constant="false" hasOnlySubstanceUnits="false" id="M_3hocoa_c" name="S-3-Hydroxyoctanoyl-CoA" fbc:charge="-4" fbc:chemicalFormula="C29H46N7O18P3S" />
      <species boundaryCondition="false" compartment="c" constant="false" hasOnlySubstanceUnits="false" id="M_3hdcoa_c" name="S-3-Hydroxydecanoyl-CoA" fbc:charge="-4" fbc:chemicalFormula="C31H50N7O18P3S" />
      <species boundaryCondition="false" compartment="c" constant="false" hasOnlySubstanceUnits="false" id="M_3hddcoa_c" name="S-3-Hydroxydodecanoyl-CoA" fbc:charge="-4" fbc:chemicalFormula="C33H54N7O18P3S" />
      <species boundaryCondition="false" compartment="c" constant="false" hasOnlySubstanceUnits="false" id="M_3htdcoa_c" name="S-3-Hydroxytetradecanoyl-CoA" fbc:charge="-4" fbc:chemicalFormula="C35H58N7O18P3S" />
      <species boundaryCondition="false" compartment="c" constant="false" hasOnlySubstanceUnits="false" id="M_3hhdcoa_c" name="S-3-Hydroxyhexadecanoyl-CoA" fbc:charge="-4" fbc:chemicalFormula="C37H62N7O18P3S" />
      <species boundaryCondition="false" compartment="c" constant="false" hasOnlySubstanceUnits="false" id="M_3hodcoa_c" name="S-3-Hydroxyoctadecanoyl-CoA" fbc:charge="-4" fbc:chemicalFormula="C39H66N7O18P3S" />
      <species boundaryCondition="false" compartment="c" constant="false" hasOnlySubstanceUnits="false" id="M_6pgc_c" name="6-Phospho-D-gluconate" fbc:charge="-3" fbc:chemicalFormula="C6H10O10P" />
      <species boundaryCondition="false" compartment="c" constant="false" hasOnlySubstanceUnits="false" id="M_kdo2lipid4_c" name="KDO-2-lipid-IV-A" fbc:charge="-6" fbc:chemicalFormula="C84H148N2O37P2" />
      <species boundaryCondition="false" compartment="c" constant="false" hasOnlySubstanceUnits="false" id="M_kdo2lipid4L_c" name="KDO-2-lipid-IV-A-with-laurate" fbc:charge="-6" fbc:chemicalFormula="C96H170N2O38P2" />
      <species boundaryCondition="false" compartment="c" constant="false" hasOnlySubstanceUnits="false" id="M_lipa_c" name="KDO-2-lipid-A" fbc:charge="-6" fbc:chemicalFormula="C110H196N2O39P2" />
      <species boundaryCondition="false" compartment="c" constant="false" hasOnlySubstanceUnits="false" id="M_kdo2lipid4p_c" name="KDO-2-lipid-IV-A-with-palmitoleoyl" fbc:charge="-6" fbc:chemicalFormula="C100H176N2O38P2" />
      <species boundaryCondition="false" compartment="c" constant="false" hasOnlySubstanceUnits="false" id="M_lipa_cold_c" name="cold-adapted-KDO-2-lipid-A" fbc:charge="-6" fbc:chemicalFormula="C114H202N2O39P2" />
      <species boundaryCondition="false" compartment="p" constant="false" hasOnlySubstanceUnits="false" id="M_enlipa_p" name="phosphoethanolamine-KDO-2-lipid-A" fbc:charge="-6" fbc:chemicalFormula="C112H202N3O42P3" />
      <species boundaryCondition="false" compartment="e" constant="false" hasOnlySubstanceUnits="false" id="M_enlipa_e" name="phosphoethanolamine-KDO-2-lipid-A" fbc:charge="-6" fbc:chemicalFormula="C112H202N3O42P3" />
      <species boundaryCondition="false" compartment="c" constant="false" hasOnlySubstanceUnits="false" id="M_2pg_c" name="D-Glycerate-2-phosphate" fbc:charge="-3" fbc:chemicalFormula="C3H4O7P" />
      <species boundaryCondition="false" compartment="c" constant="false" hasOnlySubstanceUnits="false" id="M_seramp_c" name="L-seryl-AMP" fbc:charge="0" fbc:chemicalFormula="C13H19N6O9P" />
      <species boundaryCondition="false" compartment="c" constant="false" hasOnlySubstanceUnits="false" id="M_enter_c" name="Enterochelin" fbc:charge="0" fbc:chemicalFormula="C30H27N3O15" />
      <species boundaryCondition="false" compartment="c" constant="false" hasOnlySubstanceUnits="false" id="M_etha_c" name="Ethanolamine" fbc:charge="1" fbc:chemicalFormula="C2H8NO" />
      <species boundaryCondition="false" compartment="p" constant="false" hasOnlySubstanceUnits="false" id="M_etha_p" name="Ethanolamine" fbc:charge="1" fbc:chemicalFormula="C2H8NO" />
      <species boundaryCondition="false" compartment="e" constant="false" hasOnlySubstanceUnits="false" id="M_etha_e" name="Ethanolamine" fbc:charge="1" fbc:chemicalFormula="C2H8NO" />
      <species boundaryCondition="false" compartment="e" constant="false" hasOnlySubstanceUnits="false" id="M_ethso3_e" name="ethanesulfonate" fbc:charge="-1" fbc:chemicalFormula="C2H5O3S" />
      <species boundaryCondition="false" compartment="p" constant="false" hasOnlySubstanceUnits="false" id="M_ethso3_p" name="ethanesulfonate" fbc:charge="-1" fbc:chemicalFormula="C2H5O3S" />
      <species boundaryCondition="false" compartment="c" constant="false" hasOnlySubstanceUnits="false" id="M_etoh_c" name="Ethanol" fbc:charge="0" fbc:chemicalFormula="C2H6O" />
      <species boundaryCondition="false" compartment="p" constant="false" hasOnlySubstanceUnits="false" id="M_etoh_p" name="Ethanol" fbc:charge="0" fbc:chemicalFormula="C2H6O" />
      <species boundaryCondition="false" compartment="e" constant="false" hasOnlySubstanceUnits="false" id="M_etoh_e" name="Ethanol" fbc:charge="0" fbc:chemicalFormula="C2H6O" />
      <species boundaryCondition="false" compartment="e" constant="false" hasOnlySubstanceUnits="false" id="M_chitob_e" name="Chitobiose" fbc:charge="0" fbc:chemicalFormula="C16H28N2O11" />
      <species boundaryCondition="false" compartment="e" constant="false" hasOnlySubstanceUnits="false" id="M_pydxn_e" name="Pyridoxine" fbc:charge="0" fbc:chemicalFormula="C8H11NO3" />
      <species boundaryCondition="false" compartment="e" constant="false" hasOnlySubstanceUnits="false" id="M_pydx_e" name="Pyridoxal" fbc:charge="0" fbc:chemicalFormula="C8H9NO3" />
      <species boundaryCondition="false" compartment="e" constant="false" hasOnlySubstanceUnits="false" id="M_3hcinnm_e" name="3-hydroxycinnamic-acid" fbc:charge="-1" fbc:chemicalFormula="C9H7O3" />
      <species boundaryCondition="false" compartment="e" constant="false" hasOnlySubstanceUnits="false" id="M_3hpppn_e" name="3-3-hydroxy-phenyl-propionate" fbc:charge="-1" fbc:chemicalFormula="C9H9O3" />
      <species boundaryCondition="false" compartment="e" constant="false" hasOnlySubstanceUnits="false" id="M_ag_e" name="silver" fbc:charge="1" fbc:chemicalFormula="Ag" />
      <species boundaryCondition="false" compartment="e" constant="false" hasOnlySubstanceUnits="false" id="M_enter_e" name="Enterochelin" fbc:charge="0" fbc:chemicalFormula="C30H27N3O15" />
      <species boundaryCondition="false" compartment="e" constant="false" hasOnlySubstanceUnits="false" id="M_f6p_e" name="D-Fructose-6-phosphate" fbc:charge="-2" fbc:chemicalFormula="C6H11O9P" />
      <species boundaryCondition="false" compartment="e" constant="false" hasOnlySubstanceUnits="false" id="M_fald_e" name="Formaldehyde" fbc:charge="0" fbc:chemicalFormula="CH2O" />
      <species boundaryCondition="false" compartment="e" constant="false" hasOnlySubstanceUnits="false" id="M_fe2_e" name="Fe2" fbc:charge="2" fbc:chemicalFormula="Fe" />
      <species boundaryCondition="false" compartment="e" constant="false" hasOnlySubstanceUnits="false" id="M_fe3dcit_e" name="Fe-III-dicitrate" fbc:charge="-3" fbc:chemicalFormula="C12H10FeO14" />
      <species boundaryCondition="false" compartment="e" constant="false" hasOnlySubstanceUnits="false" id="M_fe3dhbzs_e" name="2-3-dihydroxybenzoylserine-Fe-III" fbc:charge="2" fbc:chemicalFormula="C10FeH11NO6" />
      <species boundaryCondition="false" compartment="e" constant="false" hasOnlySubstanceUnits="false" id="M_fe3hox_e" name="Fe-III-hydroxamate" fbc:charge="0" fbc:chemicalFormula="C9H18O6N3Fe" />
      <species boundaryCondition="false" compartment="e" constant="false" hasOnlySubstanceUnits="false" id="M_fe3hox_un_e" name="Fe-III-hydoxamate-unloaded" fbc:charge="-3" fbc:chemicalFormula="C9H18O6N3" />
      <species boundaryCondition="false" compartment="e" constant="false" hasOnlySubstanceUnits="false" id="M_fecrm_e" name="Ferrichrome" fbc:charge="0" fbc:chemicalFormula="C27H42FeN9O12" />
      <species boundaryCondition="false" compartment="e" constant="false" hasOnlySubstanceUnits="false" id="M_fecrm_un_e" name="Ferrichrome-minus-Fe-III" fbc:charge="-3" fbc:chemicalFormula="C27H42N9O12" />
      <species boundaryCondition="false" compartment="e" constant="false" hasOnlySubstanceUnits="false" id="M_feenter_e" name="Fe-enterobactin" fbc:charge="3" fbc:chemicalFormula="C30H27FeN3O15" />
      <species boundaryCondition="false" compartment="e" constant="false" hasOnlySubstanceUnits="false" id="M_feoxam_e" name="Generic ferrioxamine-Fe-III" fbc:charge="1" fbc:chemicalFormula="C25FeH46N6O8" />
      <species boundaryCondition="false" compartment="e" constant="false" hasOnlySubstanceUnits="false" id="M_feoxam_un_e" name="Generic ferrioxamine" fbc:charge="-2" fbc:chemicalFormula="C25H46N6O8" />
      <species boundaryCondition="false" compartment="e" constant="false" hasOnlySubstanceUnits="false" id="M_for_e" name="Formate" fbc:charge="-1" fbc:chemicalFormula="CH1O2" />
      <species boundaryCondition="false" compartment="e" constant="false" hasOnlySubstanceUnits="false" id="M_fru_e" name="D-Fructose" fbc:charge="0" fbc:chemicalFormula="C6H12O6" />
      <species boundaryCondition="false" compartment="e" constant="false" hasOnlySubstanceUnits="false" id="M_frulys_e" name="fructoselysine" fbc:charge="1" fbc:chemicalFormula="C12H25N2O7" />
      <species boundaryCondition="false" compartment="e" constant="false" hasOnlySubstanceUnits="false" id="M_fruur_e" name="D-Fructuronate" fbc:charge="-1" fbc:chemicalFormula="C6H9O7" />
      <species boundaryCondition="false" compartment="e" constant="false" hasOnlySubstanceUnits="false" id="M_fuc_L_e" name="L-Fucose" fbc:charge="0" fbc:chemicalFormula="C6H12O5" />
      <species boundaryCondition="false" compartment="e" constant="false" hasOnlySubstanceUnits="false" id="M_fum_e" name="Fumarate" fbc:charge="-2" fbc:chemicalFormula="C4H2O4" />
      <species boundaryCondition="false" compartment="e" constant="false" hasOnlySubstanceUnits="false" id="M_g1p_e" name="D-Glucose-1-phosphate" fbc:charge="-2" fbc:chemicalFormula="C6H11O9P" />
      <species boundaryCondition="false" compartment="e" constant="false" hasOnlySubstanceUnits="false" id="M_g3pc_e" name="sn-Glycero-3-phosphocholine" fbc:charge="0" fbc:chemicalFormula="C8H20NO6P" />
      <species boundaryCondition="false" compartment="e" constant="false" hasOnlySubstanceUnits="false" id="M_g3pe_e" name="sn-Glycero-3-phosphoethanolamine" fbc:charge="0" fbc:chemicalFormula="C5H14NO6P" />
      <species boundaryCondition="false" compartment="e" constant="false" hasOnlySubstanceUnits="false" id="M_g3pg_e" name="Glycerophosphoglycerol" fbc:charge="-1" fbc:chemicalFormula="C6H14O8P" />
      <species boundaryCondition="false" compartment="e" constant="false" hasOnlySubstanceUnits="false" id="M_g3pi_e" name="sn-Glycero-3-phospho-1-inositol" fbc:charge="-1" fbc:chemicalFormula="C9H18O11P" />
      <species boundaryCondition="false" compartment="e" constant="false" hasOnlySubstanceUnits="false" id="M_g3ps_e" name="Glycerophosphoserine" fbc:charge="-1" fbc:chemicalFormula="C6H13NO8P" />
      <species boundaryCondition="false" compartment="e" constant="false" hasOnlySubstanceUnits="false" id="M_g6p_e" name="D-Glucose-6-phosphate" fbc:charge="-2" fbc:chemicalFormula="C6H11O9P" />
      <species boundaryCondition="false" compartment="e" constant="false" hasOnlySubstanceUnits="false" id="M_gal1p_e" name="alpha-D-Galactose-1-phosphate" fbc:charge="-2" fbc:chemicalFormula="C6H11O9P" />
      <species boundaryCondition="false" compartment="e" constant="false" hasOnlySubstanceUnits="false" id="M_gal_bD_e" name="beta-D-Galactose" fbc:charge="0" fbc:chemicalFormula="C6H12O6" />
      <species boundaryCondition="false" compartment="e" constant="false" hasOnlySubstanceUnits="false" id="M_gal_e" name="D-Galactose" fbc:charge="0" fbc:chemicalFormula="C6H12O6" />
      <species boundaryCondition="false" compartment="e" constant="false" hasOnlySubstanceUnits="false" id="M_galct_D_e" name="D-Galactarate" fbc:charge="-2" fbc:chemicalFormula="C6H8O8" />
      <species boundaryCondition="false" compartment="e" constant="false" hasOnlySubstanceUnits="false" id="M_galctn_D_e" name="D-Galactonate" fbc:charge="-1" fbc:chemicalFormula="C6H11O7" />
      <species boundaryCondition="false" compartment="e" constant="false" hasOnlySubstanceUnits="false" id="M_galctn_L_e" name="L-Galactonate" fbc:charge="-1" fbc:chemicalFormula="C6H11O7" />
      <species boundaryCondition="false" compartment="e" constant="false" hasOnlySubstanceUnits="false" id="M_galt_e" name="Galactitol" fbc:charge="0" fbc:chemicalFormula="C6H14O6" />
      <species boundaryCondition="false" compartment="e" constant="false" hasOnlySubstanceUnits="false" id="M_galur_e" name="D-Galacturonate" fbc:charge="-1" fbc:chemicalFormula="C6H9O7" />
      <species boundaryCondition="false" compartment="e" constant="false" hasOnlySubstanceUnits="false" id="M_gam6p_e" name="D-Glucosamine-6-phosphate" fbc:charge="-1" fbc:chemicalFormula="C6H13NO8P" />
      <species boundaryCondition="false" compartment="e" constant="false" hasOnlySubstanceUnits="false" id="M_gam_e" name="D-Glucosamine" fbc:charge="1" fbc:chemicalFormula="C6H14NO5" />
      <species boundaryCondition="false" compartment="e" constant="false" hasOnlySubstanceUnits="false" id="M_gbbtn_e" name="gamma-butyrobetaine" fbc:charge="0" fbc:chemicalFormula="C7H15NO2" />
      <species boundaryCondition="false" compartment="e" constant="false" hasOnlySubstanceUnits="false" id="M_gdp_e" name="GDP" fbc:charge="-3" fbc:chemicalFormula="C10H12N5O11P2" />
      <species boundaryCondition="false" compartment="e" constant="false" hasOnlySubstanceUnits="false" id="M_glc_D_e" name="D-Glucose" fbc:charge="0" fbc:chemicalFormula="C6H12O6" />
      <species boundaryCondition="false" compartment="e" constant="false" hasOnlySubstanceUnits="false" id="M_glcn_e" name="D-Gluconate" fbc:charge="-1" fbc:chemicalFormula="C6H11O7" />
      <species boundaryCondition="false" compartment="e" constant="false" hasOnlySubstanceUnits="false" id="M_glcr_e" name="D-Glucarate" fbc:charge="-2" fbc:chemicalFormula="C6H8O8" />
      <species boundaryCondition="false" compartment="e" constant="false" hasOnlySubstanceUnits="false" id="M_glcur1p_e" name="D-Glucuronate-1-phosphate" fbc:charge="-3" fbc:chemicalFormula="C6H8O10P" />
      <species boundaryCondition="false" compartment="e" constant="false" hasOnlySubstanceUnits="false" id="M_glcur_e" name="D-Glucuronate" fbc:charge="-1" fbc:chemicalFormula="C6H9O7" />
      <species boundaryCondition="false" compartment="e" constant="false" hasOnlySubstanceUnits="false" id="M_gln_L_e" name="L-Glutamine" fbc:charge="0" fbc:chemicalFormula="C5H10N2O3" />
      <species boundaryCondition="false" compartment="e" constant="false" hasOnlySubstanceUnits="false" id="M_glu_L_e" name="L-Glutamate" fbc:charge="-1" fbc:chemicalFormula="C5H8NO4" />
      <species boundaryCondition="false" compartment="e" constant="false" hasOnlySubstanceUnits="false" id="M_gly_e" name="Glycine" fbc:charge="0" fbc:chemicalFormula="C2H5NO2" />
      <species boundaryCondition="false" compartment="e" constant="false" hasOnlySubstanceUnits="false" id="M_glyald_e" name="D-Glyceraldehyde" fbc:charge="0" fbc:chemicalFormula="C3H6O3" />
      <species boundaryCondition="false" compartment="e" constant="false" hasOnlySubstanceUnits="false" id="M_glyb_e" name="Glycine-betaine" fbc:charge="0" fbc:chemicalFormula="C5H11NO2" />
      <species boundaryCondition="false" compartment="e" constant="false" hasOnlySubstanceUnits="false" id="M_glyc2p_e" name="Glycerol-2-phosphate" fbc:charge="-2" fbc:chemicalFormula="C3H7O6P" />
      <species boundaryCondition="false" compartment="e" constant="false" hasOnlySubstanceUnits="false" id="M_glyc3p_e" name="Glycerol-3-phosphate" fbc:charge="-2" fbc:chemicalFormula="C3H7O6P" />
      <species boundaryCondition="false" compartment="e" constant="false" hasOnlySubstanceUnits="false" id="M_glyc_R_e" name="R-Glycerate" fbc:charge="-1" fbc:chemicalFormula="C3H5O4" />
      <species boundaryCondition="false" compartment="e" constant="false" hasOnlySubstanceUnits="false" id="M_glyc_e" name="Glycerol" fbc:charge="0" fbc:chemicalFormula="C3H8O3" />
      <species boundaryCondition="false" compartment="e" constant="false" hasOnlySubstanceUnits="false" id="M_glyclt_e" name="Glycolate" fbc:charge="-1" fbc:chemicalFormula="C2H3O3" />
      <species boundaryCondition="false" compartment="e" constant="false" hasOnlySubstanceUnits="false" id="M_gmp_e" name="GMP" fbc:charge="-2" fbc:chemicalFormula="C10H12N5O8P" />
      <species boundaryCondition="false" compartment="e" constant="false" hasOnlySubstanceUnits="false" id="M_gsn_e" name="Guanosine" fbc:charge="0" fbc:chemicalFormula="C10H13N5O5" />
      <species boundaryCondition="false" compartment="e" constant="false" hasOnlySubstanceUnits="false" id="M_gthox_e" name="Oxidized-glutathione" fbc:charge="-2" fbc:chemicalFormula="C20H30N6O12S2" />
      <species boundaryCondition="false" compartment="e" constant="false" hasOnlySubstanceUnits="false" id="M_gthrd_e" name="Reduced-glutathione" fbc:charge="-1" fbc:chemicalFormula="C10H16N3O6S" />
      <species boundaryCondition="false" compartment="e" constant="false" hasOnlySubstanceUnits="false" id="M_gtp_e" name="GTP" fbc:charge="-4" fbc:chemicalFormula="C10H12N5O14P3" />
      <species boundaryCondition="false" compartment="e" constant="false" hasOnlySubstanceUnits="false" id="M_gua_e" name="Guanine" fbc:charge="0" fbc:chemicalFormula="C5H5N5O" />
      <species boundaryCondition="false" compartment="e" constant="false" hasOnlySubstanceUnits="false" id="M_h2_e" name="H2" fbc:charge="0" fbc:chemicalFormula="H2" />
      <species boundaryCondition="false" compartment="e" constant="false" hasOnlySubstanceUnits="false" id="M_h2o2_e" name="Hydrogen-peroxide" fbc:charge="0" fbc:chemicalFormula="H2O2" />
      <species boundaryCondition="false" compartment="e" constant="false" hasOnlySubstanceUnits="false" id="M_h2o_e" name="H2O" fbc:charge="0" fbc:chemicalFormula="H2O" />
      <species boundaryCondition="false" compartment="e" constant="false" hasOnlySubstanceUnits="false" id="M_h2s_e" name="Hydrogen-sulfide" fbc:charge="0" fbc:chemicalFormula="H2S" />
      <species boundaryCondition="false" compartment="e" constant="false" hasOnlySubstanceUnits="false" id="M_h_e" name="H" fbc:charge="1" fbc:chemicalFormula="H" />
      <species boundaryCondition="false" compartment="e" constant="false" hasOnlySubstanceUnits="false" id="M_hacolipa_e" name="hepta-acylated-core-oligosaccharide-lipid-A-E-coli" fbc:charge="-11" fbc:chemicalFormula="C192H333N2O101P4" />
      <species boundaryCondition="false" compartment="e" constant="false" hasOnlySubstanceUnits="false" id="M_halipa_e" name="hepta-acylated-KDO-2-lipid-A" fbc:charge="-6" fbc:chemicalFormula="C126H226N2O40P2" />
      <species boundaryCondition="false" compartment="e" constant="false" hasOnlySubstanceUnits="false" id="M_hdca_e" name="Hexadecanoate-n-C160" fbc:charge="-1" fbc:chemicalFormula="C16H31O2" />
      <species boundaryCondition="false" compartment="e" constant="false" hasOnlySubstanceUnits="false" id="M_hdcea_e" name="Hexadecenoate-n-C161" fbc:charge="-1" fbc:chemicalFormula="C16H29O2" />
      <species boundaryCondition="false" compartment="e" constant="false" hasOnlySubstanceUnits="false" id="M_hg2_e" name="Hg2" fbc:charge="2" fbc:chemicalFormula="Hg" />
      <species boundaryCondition="false" compartment="e" constant="false" hasOnlySubstanceUnits="false" id="M_his_L_e" name="L-Histidine" fbc:charge="0" fbc:chemicalFormula="C6H9N3O2" />
      <species boundaryCondition="false" compartment="e" constant="false" hasOnlySubstanceUnits="false" id="M_hom_L_e" name="L-Homoserine" fbc:charge="0" fbc:chemicalFormula="C4H9NO3" />
      <species boundaryCondition="false" compartment="e" constant="false" hasOnlySubstanceUnits="false" id="M_hxa_e" name="Hexanoate-n-C60" fbc:charge="-1" fbc:chemicalFormula="C6H11O2" />
      <species boundaryCondition="false" compartment="e" constant="false" hasOnlySubstanceUnits="false" id="M_hxan_e" name="Hypoxanthine" fbc:charge="0" fbc:chemicalFormula="C5H4N4O" />
      <species boundaryCondition="false" compartment="e" constant="false" hasOnlySubstanceUnits="false" id="M_idon_L_e" name="L-Idonate" fbc:charge="-1" fbc:chemicalFormula="C6H11O7" />
      <species boundaryCondition="false" compartment="e" constant="false" hasOnlySubstanceUnits="false" id="M_ile_L_e" name="L-Isoleucine" fbc:charge="0" fbc:chemicalFormula="C6H13NO2" />
      <species boundaryCondition="false" compartment="e" constant="false" hasOnlySubstanceUnits="false" id="M_imp_e" name="IMP" fbc:charge="-2" fbc:chemicalFormula="C10H11N4O8P" />
      <species boundaryCondition="false" compartment="e" constant="false" hasOnlySubstanceUnits="false" id="M_indole_e" name="Indole" fbc:charge="0" fbc:chemicalFormula="C8H7N" />
      <species boundaryCondition="false" compartment="e" constant="false" hasOnlySubstanceUnits="false" id="M_inost_e" name="myo-Inositol" fbc:charge="0" fbc:chemicalFormula="C6H12O6" />
      <species boundaryCondition="false" compartment="e" constant="false" hasOnlySubstanceUnits="false" id="M_ins_e" name="Inosine" fbc:charge="0" fbc:chemicalFormula="C10H12N4O5" />
      <species boundaryCondition="false" compartment="e" constant="false" hasOnlySubstanceUnits="false" id="M_isetac_e" name="Isethionic-acid" fbc:charge="-1" fbc:chemicalFormula="C2H5O4S" />
      <species boundaryCondition="false" compartment="e" constant="false" hasOnlySubstanceUnits="false" id="M_k_e" name="potassium" fbc:charge="1" fbc:chemicalFormula="K" />
      <species boundaryCondition="false" compartment="e" constant="false" hasOnlySubstanceUnits="false" id="M_kdo2lipid4_e" name="KDO-2-lipid-IV-A" fbc:charge="-6" fbc:chemicalFormula="C84H148N2O37P2" />
      <species boundaryCondition="false" compartment="e" constant="false" hasOnlySubstanceUnits="false" id="M_lac_L_e" name="L-Lactate" fbc:charge="-1" fbc:chemicalFormula="C3H5O3" />
      <species boundaryCondition="false" compartment="e" constant="false" hasOnlySubstanceUnits="false" id="M_lcts_e" name="Lactose" fbc:charge="0" fbc:chemicalFormula="C12H22O11" />
      <species boundaryCondition="false" compartment="e" constant="false" hasOnlySubstanceUnits="false" id="M_leu_L_e" name="L-Leucine" fbc:charge="0" fbc:chemicalFormula="C6H13NO2" />
      <species boundaryCondition="false" compartment="e" constant="false" hasOnlySubstanceUnits="false" id="M_lipa_e" name="KDO-2-lipid-A" fbc:charge="-6" fbc:chemicalFormula="C110H196N2O39P2" />
      <species boundaryCondition="false" compartment="e" constant="false" hasOnlySubstanceUnits="false" id="M_lys_L_e" name="L-Lysine" fbc:charge="1" fbc:chemicalFormula="C6H15N2O2" />
      <species boundaryCondition="false" compartment="e" constant="false" hasOnlySubstanceUnits="false" id="M_lyx_L_e" name="L-Lyxose" fbc:charge="0" fbc:chemicalFormula="C5H10O5" />
      <species boundaryCondition="false" compartment="e" constant="false" hasOnlySubstanceUnits="false" id="M_mal_D_e" name="D-Malate" fbc:charge="-2" fbc:chemicalFormula="C4H4O5" />
      <species boundaryCondition="false" compartment="e" constant="false" hasOnlySubstanceUnits="false" id="M_mal_L_e" name="L-Malate" fbc:charge="-2" fbc:chemicalFormula="C4H4O5" />
      <species boundaryCondition="false" compartment="e" constant="false" hasOnlySubstanceUnits="false" id="M_malt_e" name="Maltose" fbc:charge="0" fbc:chemicalFormula="C12H22O11" />
      <species boundaryCondition="false" compartment="e" constant="false" hasOnlySubstanceUnits="false" id="M_malthx_e" name="Maltohexaose" fbc:charge="0" fbc:chemicalFormula="C36H62O31" />
      <species boundaryCondition="false" compartment="e" constant="false" hasOnlySubstanceUnits="false" id="M_maltpt_e" name="Maltopentaose" fbc:charge="0" fbc:chemicalFormula="C30H52O26" />
      <species boundaryCondition="false" compartment="e" constant="false" hasOnlySubstanceUnits="false" id="M_malttr_e" name="Maltotriose" fbc:charge="0" fbc:chemicalFormula="C18H32O16" />
      <species boundaryCondition="false" compartment="e" constant="false" hasOnlySubstanceUnits="false" id="M_maltttr_e" name="Maltotetraose" fbc:charge="0" fbc:chemicalFormula="C24H42O21" />
      <species boundaryCondition="false" compartment="e" constant="false" hasOnlySubstanceUnits="false" id="M_man6p_e" name="D-Mannose-6-phosphate" fbc:charge="-2" fbc:chemicalFormula="C6H11O9P" />
      <species boundaryCondition="false" compartment="e" constant="false" hasOnlySubstanceUnits="false" id="M_man_e" name="D-Mannose" fbc:charge="0" fbc:chemicalFormula="C6H12O6" />
      <species boundaryCondition="false" compartment="e" constant="false" hasOnlySubstanceUnits="false" id="M_manglyc_e" name="2-alpha-D-Mannosyl-D-glycerate" fbc:charge="-1" fbc:chemicalFormula="C9H15O9" />
      <species boundaryCondition="false" compartment="e" constant="false" hasOnlySubstanceUnits="false" id="M_melib_e" name="Melibiose" fbc:charge="0" fbc:chemicalFormula="C12H22O11" />
      <species boundaryCondition="false" compartment="e" constant="false" hasOnlySubstanceUnits="false" id="M_met_D_e" name="D-Methionine" fbc:charge="0" fbc:chemicalFormula="C5H10NO2S" />
      <species boundaryCondition="false" compartment="e" constant="false" hasOnlySubstanceUnits="false" id="M_met_L_e" name="L-Methionine" fbc:charge="0" fbc:chemicalFormula="C5H11NO2S" />
      <species boundaryCondition="false" compartment="e" constant="false" hasOnlySubstanceUnits="false" id="M_metsox_R_L_e" name="L-methionine-R-sulfoxide" fbc:charge="0" fbc:chemicalFormula="C5H11NO3S" />
      <species boundaryCondition="false" compartment="e" constant="false" hasOnlySubstanceUnits="false" id="M_metsox_S_L_e" name="L-Methionine-Sulfoxide" fbc:charge="0" fbc:chemicalFormula="C5H11NO3S" />
      <species boundaryCondition="false" compartment="e" constant="false" hasOnlySubstanceUnits="false" id="M_mg2_e" name="magnesium" fbc:charge="2" fbc:chemicalFormula="Mg" />
      <species boundaryCondition="false" compartment="e" constant="false" hasOnlySubstanceUnits="false" id="M_minohp_e" name="myo-Inositol-hexakisphosphate" fbc:charge="-12" fbc:chemicalFormula="C6H6O24P6" />
      <species boundaryCondition="false" compartment="e" constant="false" hasOnlySubstanceUnits="false" id="M_mmet_e" name="S-Methyl-L-methionine" fbc:charge="1" fbc:chemicalFormula="C6H14NO2S" />
      <species boundaryCondition="false" compartment="e" constant="false" hasOnlySubstanceUnits="false" id="M_mn2_e" name="Mn2" fbc:charge="2" fbc:chemicalFormula="Mn" />
      <species boundaryCondition="false" compartment="e" constant="false" hasOnlySubstanceUnits="false" id="M_mnl_e" name="D-Mannitol" fbc:charge="0" fbc:chemicalFormula="C6H14O6" />
      <species boundaryCondition="false" compartment="e" constant="false" hasOnlySubstanceUnits="false" id="M_mobd_e" name="Molybdate-MoO4" fbc:charge="-2" fbc:chemicalFormula="MoO4" />
      <species boundaryCondition="false" compartment="e" constant="false" hasOnlySubstanceUnits="false" id="M_mso3_e" name="methanesulfonate" fbc:charge="-1" fbc:chemicalFormula="CH3O3S" />
      <species boundaryCondition="false" compartment="e" constant="false" hasOnlySubstanceUnits="false" id="M_n2o_e" name="Nitrous-oxide" fbc:charge="0" fbc:chemicalFormula="N2O" />
      <species boundaryCondition="false" compartment="e" constant="false" hasOnlySubstanceUnits="false" id="M_na1_e" name="Sodium" fbc:charge="1" fbc:chemicalFormula="Na" />
      <species boundaryCondition="false" compartment="e" constant="false" hasOnlySubstanceUnits="false" id="M_nac_e" name="Nicotinate" fbc:charge="-1" fbc:chemicalFormula="C6H4NO2" />
      <species boundaryCondition="false" compartment="e" constant="false" hasOnlySubstanceUnits="false" id="M_nh4_e" name="Ammonium" fbc:charge="1" fbc:chemicalFormula="H4N" />
      <species boundaryCondition="false" compartment="e" constant="false" hasOnlySubstanceUnits="false" id="M_ni2_e" name="nickel" fbc:charge="2" fbc:chemicalFormula="Ni" />
      <species boundaryCondition="false" compartment="e" constant="false" hasOnlySubstanceUnits="false" id="M_nmn_e" name="NMN" fbc:charge="-1" fbc:chemicalFormula="C11H14N2O8P" />
      <species boundaryCondition="false" compartment="e" constant="false" hasOnlySubstanceUnits="false" id="M_no2_e" name="Nitrite" fbc:charge="-1" fbc:chemicalFormula="NO2" />
      <species boundaryCondition="false" compartment="e" constant="false" hasOnlySubstanceUnits="false" id="M_no3_e" name="Nitrate" fbc:charge="-1" fbc:chemicalFormula="NO3" />
      <species boundaryCondition="false" compartment="e" constant="false" hasOnlySubstanceUnits="false" id="M_no_e" name="Nitric-oxide" fbc:charge="0" fbc:chemicalFormula="NO" />
      <species boundaryCondition="false" compartment="e" constant="false" hasOnlySubstanceUnits="false" id="M_o2_e" name="O2" fbc:charge="0" fbc:chemicalFormula="O2" />
      <species boundaryCondition="false" compartment="e" constant="false" hasOnlySubstanceUnits="false" id="M_o2s_e" name="Superoxide-anion" fbc:charge="-1" fbc:chemicalFormula="O2" />
      <species boundaryCondition="false" compartment="e" constant="false" hasOnlySubstanceUnits="false" id="M_ocdca_e" name="octadecanoate-n-C180" fbc:charge="-1" fbc:chemicalFormula="C18H35O2" />
      <species boundaryCondition="false" compartment="e" constant="false" hasOnlySubstanceUnits="false" id="M_ocdcea_e" name="octadecenoate-n-C181" fbc:charge="-1" fbc:chemicalFormula="C18H33O2" />
      <species boundaryCondition="false" compartment="e" constant="false" hasOnlySubstanceUnits="false" id="M_octa_e" name="octanoate-n-C80" fbc:charge="-1" fbc:chemicalFormula="C8H15O2" />
      <species boundaryCondition="false" compartment="e" constant="false" hasOnlySubstanceUnits="false" id="M_orn_e" name="Ornithine" fbc:charge="1" fbc:chemicalFormula="C5H13N2O2" />
      <species boundaryCondition="false" compartment="e" constant="false" hasOnlySubstanceUnits="false" id="M_orot_e" name="Orotate" fbc:charge="-1" fbc:chemicalFormula="C5H3N2O4" />
      <species boundaryCondition="false" compartment="e" constant="false" hasOnlySubstanceUnits="false" id="M_oaa_e" name="Oxaloacetate" fbc:charge="-2" fbc:chemicalFormula="C4H2O5" />
      <species boundaryCondition="false" compartment="e" constant="false" hasOnlySubstanceUnits="false" id="M_pacald_e" name="Phenylacetaldehyde" fbc:charge="0" fbc:chemicalFormula="C8H8O" />
      <species boundaryCondition="false" compartment="e" constant="false" hasOnlySubstanceUnits="false" id="M_peamn_e" name="Phenethylamine" fbc:charge="1" fbc:chemicalFormula="C8H12N" />
      <species boundaryCondition="false" compartment="e" constant="false" hasOnlySubstanceUnits="false" id="M_phe_L_e" name="L-Phenylalanine" fbc:charge="0" fbc:chemicalFormula="C9H11NO2" />
      <species boundaryCondition="false" compartment="e" constant="false" hasOnlySubstanceUnits="false" id="M_pheme_e" name="Protoheme" fbc:charge="-2" fbc:chemicalFormula="C34H30FeN4O4" />
      <species boundaryCondition="false" compartment="e" constant="false" hasOnlySubstanceUnits="false" id="M_pi_e" name="Phosphate" fbc:charge="-2" fbc:chemicalFormula="HO4P" />
      <species boundaryCondition="false" compartment="e" constant="false" hasOnlySubstanceUnits="false" id="M_pnto_R_e" name="R-Pantothenate" fbc:charge="-1" fbc:chemicalFormula="C9H16NO5" />
      <species boundaryCondition="false" compartment="e" constant="false" hasOnlySubstanceUnits="false" id="M_ppa_e" name="Propionate-n-C30" fbc:charge="-1" fbc:chemicalFormula="C3H5O2" />
      <species boundaryCondition="false" compartment="e" constant="false" hasOnlySubstanceUnits="false" id="M_ppal_e" name="Propanal" fbc:charge="0" fbc:chemicalFormula="C3H6O" />
      <species boundaryCondition="false" compartment="e" constant="false" hasOnlySubstanceUnits="false" id="M_pppn_e" name="Phenylpropanoate" fbc:charge="-1" fbc:chemicalFormula="C9H9O2" />
      <species boundaryCondition="false" compartment="e" constant="false" hasOnlySubstanceUnits="false" id="M_ppt_e" name="Phosphonate" fbc:charge="-2" fbc:chemicalFormula="HO3P" />
      <species boundaryCondition="false" compartment="e" constant="false" hasOnlySubstanceUnits="false" id="M_pro_L_e" name="L-Proline" fbc:charge="0" fbc:chemicalFormula="C5H9NO2" />
      <species boundaryCondition="false" compartment="e" constant="false" hasOnlySubstanceUnits="false" id="M_progly_e" name="L-Prolinylglycine" fbc:charge="0" fbc:chemicalFormula="C7H12N2O3" />
      <species boundaryCondition="false" compartment="e" constant="false" hasOnlySubstanceUnits="false" id="M_psclys_e" name="psicoselysine" fbc:charge="1" fbc:chemicalFormula="C12H25N2O7" />
      <species boundaryCondition="false" compartment="e" constant="false" hasOnlySubstanceUnits="false" id="M_pser_L_e" name="O-Phospho-L-serine" fbc:charge="-2" fbc:chemicalFormula="C3H6NO6P" />
      <species boundaryCondition="false" compartment="e" constant="false" hasOnlySubstanceUnits="false" id="M_ptrc_e" name="Putrescine" fbc:charge="2" fbc:chemicalFormula="C4H14N2" />
      <species boundaryCondition="false" compartment="e" constant="false" hasOnlySubstanceUnits="false" id="M_pyr_e" name="Pyruvate" fbc:charge="-1" fbc:chemicalFormula="C3H3O3" />
      <species boundaryCondition="false" compartment="e" constant="false" hasOnlySubstanceUnits="false" id="M_r5p_e" name="alpha-D-Ribose-5-phosphate" fbc:charge="-2" fbc:chemicalFormula="C5H9O8P" />
      <species boundaryCondition="false" compartment="e" constant="false" hasOnlySubstanceUnits="false" id="M_rib_D_e" name="D-Ribose" fbc:charge="0" fbc:chemicalFormula="C5H10O5" />
      <species boundaryCondition="false" compartment="e" constant="false" hasOnlySubstanceUnits="false" id="M_rmn_e" name="L-Rhamnose" fbc:charge="0" fbc:chemicalFormula="C6H12O5" />
      <species boundaryCondition="false" compartment="e" constant="false" hasOnlySubstanceUnits="false" id="M_sbt_D_e" name="D-Sorbitol" fbc:charge="0" fbc:chemicalFormula="C6H14O6" />
      <species boundaryCondition="false" compartment="e" constant="false" hasOnlySubstanceUnits="false" id="M_ser_L_e" name="L-Serine" fbc:charge="0" fbc:chemicalFormula="C3H7NO3" />
      <species boundaryCondition="false" compartment="e" constant="false" hasOnlySubstanceUnits="false" id="M_skm_e" name="Shikimate" fbc:charge="-1" fbc:chemicalFormula="C7H9O5" />
      <species boundaryCondition="false" compartment="e" constant="false" hasOnlySubstanceUnits="false" id="M_so2_e" name="sulfur-dioxide" fbc:charge="0" fbc:chemicalFormula="O2S" />
      <species boundaryCondition="false" compartment="e" constant="false" hasOnlySubstanceUnits="false" id="M_so3_e" name="Sulfite" fbc:charge="-2" fbc:chemicalFormula="O3S" />
      <species boundaryCondition="false" compartment="e" constant="false" hasOnlySubstanceUnits="false" id="M_so4_e" name="Sulfate" fbc:charge="-2" fbc:chemicalFormula="O4S" />
      <species boundaryCondition="false" compartment="e" constant="false" hasOnlySubstanceUnits="false" id="M_spmd_e" name="Spermidine" fbc:charge="3" fbc:chemicalFormula="C7H22N3" />
      <species boundaryCondition="false" compartment="e" constant="false" hasOnlySubstanceUnits="false" id="M_succ_e" name="Succinate" fbc:charge="-2" fbc:chemicalFormula="C4H4O4" />
      <species boundaryCondition="false" compartment="e" constant="false" hasOnlySubstanceUnits="false" id="M_sucr_e" name="Sucrose" fbc:charge="0" fbc:chemicalFormula="C12H22O11" />
      <species boundaryCondition="false" compartment="e" constant="false" hasOnlySubstanceUnits="false" id="M_sulfac_e" name="sulfoacetate" fbc:charge="-2" fbc:chemicalFormula="C2H2O5S" />
      <species boundaryCondition="false" compartment="e" constant="false" hasOnlySubstanceUnits="false" id="M_tartr_L_e" name="L-tartrate" fbc:charge="-2" fbc:chemicalFormula="C4H4O6" />
      <species boundaryCondition="false" compartment="e" constant="false" hasOnlySubstanceUnits="false" id="M_taur_e" name="Taurine" fbc:charge="0" fbc:chemicalFormula="C2H7NO3S" />
      <species boundaryCondition="false" compartment="e" constant="false" hasOnlySubstanceUnits="false" id="M_tcynt_e" name="Thiocyanate" fbc:charge="-1" fbc:chemicalFormula="CNS" />
      <species boundaryCondition="false" compartment="e" constant="false" hasOnlySubstanceUnits="false" id="M_thm_e" name="Thiamin" fbc:charge="1" fbc:chemicalFormula="C12H17N4OS" />
      <species boundaryCondition="false" compartment="e" constant="false" hasOnlySubstanceUnits="false" id="M_thr_L_e" name="L-Threonine" fbc:charge="0" fbc:chemicalFormula="C4H9NO3" />
      <species boundaryCondition="false" compartment="e" constant="false" hasOnlySubstanceUnits="false" id="M_thrp_e" name="L-Threonine-O-3-phosphate" fbc:charge="-2" fbc:chemicalFormula="C4H8NO6P" />
      <species boundaryCondition="false" compartment="e" constant="false" hasOnlySubstanceUnits="false" id="M_thym_e" name="Thymine" fbc:charge="0" fbc:chemicalFormula="C5H6N2O2" />
      <species boundaryCondition="false" compartment="e" constant="false" hasOnlySubstanceUnits="false" id="M_thymd_e" name="Thymidine" fbc:charge="0" fbc:chemicalFormula="C10H14N2O5" />
      <species boundaryCondition="false" compartment="e" constant="false" hasOnlySubstanceUnits="false" id="M_tma_e" name="trimethylamine" fbc:charge="1" fbc:chemicalFormula="C3H10N" />
      <species boundaryCondition="false" compartment="e" constant="false" hasOnlySubstanceUnits="false" id="M_tmao_e" name="Trimethylamine-N-oxide" fbc:charge="0" fbc:chemicalFormula="C3H9NO" />
      <species boundaryCondition="false" compartment="e" constant="false" hasOnlySubstanceUnits="false" id="M_tre_e" name="Trehalose" fbc:charge="0" fbc:chemicalFormula="C12H22O11" />
      <species boundaryCondition="false" compartment="e" constant="false" hasOnlySubstanceUnits="false" id="M_trp_L_e" name="L-Tryptophan" fbc:charge="0" fbc:chemicalFormula="C11H12N2O2" />
      <species boundaryCondition="false" compartment="e" constant="false" hasOnlySubstanceUnits="false" id="M_tsul_e" name="Thiosulfate" fbc:charge="-2" fbc:chemicalFormula="O3S2" />
      <species boundaryCondition="false" compartment="e" constant="false" hasOnlySubstanceUnits="false" id="M_ttdca_e" name="tetradecanoate-n-C140" fbc:charge="-1" fbc:chemicalFormula="C14H27O2" />
      <species boundaryCondition="false" compartment="e" constant="false" hasOnlySubstanceUnits="false" id="M_ttdcea_e" name="tetradecenoate-n-C141" fbc:charge="-1" fbc:chemicalFormula="C14H25O2" />
      <species boundaryCondition="false" compartment="e" constant="false" hasOnlySubstanceUnits="false" id="M_tungs_e" name="tungstate" fbc:charge="-2" fbc:chemicalFormula="O4W1" />
      <species boundaryCondition="false" compartment="e" constant="false" hasOnlySubstanceUnits="false" id="M_tym_e" name="Tyramine" fbc:charge="1" fbc:chemicalFormula="C8H12NO" />
      <species boundaryCondition="false" compartment="e" constant="false" hasOnlySubstanceUnits="false" id="M_tyr_L_e" name="L-Tyrosine" fbc:charge="0" fbc:chemicalFormula="C9H11NO3" />
      <species boundaryCondition="false" compartment="e" constant="false" hasOnlySubstanceUnits="false" id="M_tyrp_e" name="Phosphotyrosine" fbc:charge="-2" fbc:chemicalFormula="C9H10NO6P" />
      <species boundaryCondition="false" compartment="e" constant="false" hasOnlySubstanceUnits="false" id="M_uacgam_e" name="UDP-N-acetyl-D-glucosamine" fbc:charge="-2" fbc:chemicalFormula="C17H25N3O17P2" />
      <species boundaryCondition="false" compartment="e" constant="false" hasOnlySubstanceUnits="false" id="M_udpacgal_e" name="UDP-N-acetyl-D-galactosamine" fbc:charge="-2" fbc:chemicalFormula="C17H25N3O17P2" />
      <species boundaryCondition="false" compartment="e" constant="false" hasOnlySubstanceUnits="false" id="M_udpg_e" name="UDPglucose" fbc:charge="-2" fbc:chemicalFormula="C15H22N2O17P2" />
      <species boundaryCondition="false" compartment="e" constant="false" hasOnlySubstanceUnits="false" id="M_udpgal_e" name="UDPgalactose" fbc:charge="-2" fbc:chemicalFormula="C15H22N2O17P2" />
      <species boundaryCondition="false" compartment="e" constant="false" hasOnlySubstanceUnits="false" id="M_udpglcur_e" name="UDP-D-glucuronate" fbc:charge="-3" fbc:chemicalFormula="C15H19N2O18P2" />
      <species boundaryCondition="false" compartment="e" constant="false" hasOnlySubstanceUnits="false" id="M_ump_e" name="UMP" fbc:charge="-2" fbc:chemicalFormula="C9H11N2O9P" />
      <species boundaryCondition="false" compartment="e" constant="false" hasOnlySubstanceUnits="false" id="M_ura_e" name="Uracil" fbc:charge="0" fbc:chemicalFormula="C4H4N2O2" />
      <species boundaryCondition="false" compartment="e" constant="false" hasOnlySubstanceUnits="false" id="M_urea_e" name="Urea" fbc:charge="0" fbc:chemicalFormula="CH4N2O" />
      <species boundaryCondition="false" compartment="e" constant="false" hasOnlySubstanceUnits="false" id="M_uri_e" name="Uridine" fbc:charge="0" fbc:chemicalFormula="C9H12N2O6" />
      <species boundaryCondition="false" compartment="e" constant="false" hasOnlySubstanceUnits="false" id="M_val_L_e" name="L-Valine" fbc:charge="0" fbc:chemicalFormula="C5H11NO2" />
      <species boundaryCondition="false" compartment="e" constant="false" hasOnlySubstanceUnits="false" id="M_xan_e" name="Xanthine" fbc:charge="0" fbc:chemicalFormula="C5H4N4O2" />
      <species boundaryCondition="false" compartment="e" constant="false" hasOnlySubstanceUnits="false" id="M_xmp_e" name="Xanthosine-5-phosphate" fbc:charge="-2" fbc:chemicalFormula="C10H11N4O9P" />
      <species boundaryCondition="false" compartment="e" constant="false" hasOnlySubstanceUnits="false" id="M_xtsn_e" name="Xanthosine" fbc:charge="0" fbc:chemicalFormula="C10H12N4O6" />
      <species boundaryCondition="false" compartment="e" constant="false" hasOnlySubstanceUnits="false" id="M_xyl_D_e" name="D-Xylose" fbc:charge="0" fbc:chemicalFormula="C5H10O5" />
      <species boundaryCondition="false" compartment="e" constant="false" hasOnlySubstanceUnits="false" id="M_xylu_L_e" name="L-Xylulose" fbc:charge="0" fbc:chemicalFormula="C5H10O5" />
      <species boundaryCondition="false" compartment="e" constant="false" hasOnlySubstanceUnits="false" id="M_zn2_e" name="Zinc" fbc:charge="2" fbc:chemicalFormula="Zn" />
      <species boundaryCondition="false" compartment="c" constant="false" hasOnlySubstanceUnits="false" id="M_2ohph_c" name="2-Octaprenyl-6-hydroxyphenol" fbc:charge="0" fbc:chemicalFormula="C46H70O2" />
      <species boundaryCondition="false" compartment="c" constant="false" hasOnlySubstanceUnits="false" id="M_mlthf_c" name="5-10-Methylenetetrahydrofolate" fbc:charge="-2" fbc:chemicalFormula="C20H21N7O6" />
      <species boundaryCondition="false" compartment="c" constant="false" hasOnlySubstanceUnits="false" id="M_phe_L_c" name="L-Phenylalanine" fbc:charge="0" fbc:chemicalFormula="C9H11NO2" />
      <species boundaryCondition="false" compartment="c" constant="false" hasOnlySubstanceUnits="false" id="M_thr_L_c" name="L-Threonine" fbc:charge="0" fbc:chemicalFormula="C4H9NO3" />
      <species boundaryCondition="false" compartment="p" constant="false" hasOnlySubstanceUnits="false" id="M_pe161_p" name="phosphatidylethanolamine-dihexadec-9enoyl-n-C161" fbc:charge="0" fbc:chemicalFormula="C37H70N1O8P1" />
      <species boundaryCondition="false" compartment="c" constant="false" hasOnlySubstanceUnits="false" id="M_leu_L_c" name="L-Leucine" fbc:charge="0" fbc:chemicalFormula="C6H13NO2" />
      <species boundaryCondition="false" compartment="c" constant="false" hasOnlySubstanceUnits="false" id="M_his_L_c" name="L-Histidine" fbc:charge="0" fbc:chemicalFormula="C6H9N3O2" />
      <species boundaryCondition="false" compartment="c" constant="false" hasOnlySubstanceUnits="false" id="M_tyr_L_c" name="L-Tyrosine" fbc:charge="0" fbc:chemicalFormula="C9H11NO3" />
      <species boundaryCondition="false" compartment="p" constant="false" hasOnlySubstanceUnits="false" id="M_murein5px4p_p" name="two-disacharide-linked-murein-units-pentapeptide-crosslinked-tetrapeptide-A2pm-D-ala--middle-of-chain" fbc:charge="-4" fbc:chemicalFormula="C77H117N15O40" />
      <species boundaryCondition="false" compartment="c" constant="false" hasOnlySubstanceUnits="false" id="M_k_c" name="potassium" fbc:charge="1" fbc:chemicalFormula="K" />
      <species boundaryCondition="false" compartment="c" constant="false" hasOnlySubstanceUnits="false" id="M_mg2_c" name="magnesium" fbc:charge="2" fbc:chemicalFormula="Mg" />
      <species boundaryCondition="false" compartment="c" constant="false" hasOnlySubstanceUnits="false" id="M_pheme_c" name="Protoheme" fbc:charge="-2" fbc:chemicalFormula="C34H30FeN4O4" />
      <species boundaryCondition="false" compartment="c" constant="false" hasOnlySubstanceUnits="false" id="M_dttp_c" name="dTTP" fbc:charge="-4" fbc:chemicalFormula="C10H13N2O14P3" />
      <species boundaryCondition="false" compartment="c" constant="false" hasOnlySubstanceUnits="false" id="M_fe3_c" name="Fe3" fbc:charge="3" fbc:chemicalFormula="Fe" />
      <species boundaryCondition="false" compartment="c" constant="false" hasOnlySubstanceUnits="false" id="M_dgtp_c" name="dGTP" fbc:charge="-4" fbc:chemicalFormula="C10H12N5O13P3" />
      <species boundaryCondition="false" compartment="c" constant="false" hasOnlySubstanceUnits="false" id="M_ile_L_c" name="L-Isoleucine" fbc:charge="0" fbc:chemicalFormula="C6H13NO2" />
      <species boundaryCondition="false" compartment="c" constant="false" hasOnlySubstanceUnits="false" id="M_so4_c" name="Sulfate" fbc:charge="-2" fbc:chemicalFormula="O4S" />
      <species boundaryCondition="false" compartment="c" constant="false" hasOnlySubstanceUnits="false" id="M_thmpp_c" name="Thiamine-diphosphate" fbc:charge="-2" fbc:chemicalFormula="C12H16N4O7P2S" />
      <species boundaryCondition="false" compartment="c" constant="false" hasOnlySubstanceUnits="false" id="M_mobd_c" name="Molybdate-MoO4" fbc:charge="-2" fbc:chemicalFormula="MoO4" />
      <species boundaryCondition="false" compartment="c" constant="false" hasOnlySubstanceUnits="false" id="M_val_L_c" name="L-Valine" fbc:charge="0" fbc:chemicalFormula="C5H11NO2" />
      <species boundaryCondition="false" compartment="c" constant="false" hasOnlySubstanceUnits="false" id="M_trp_L_c" name="L-Tryptophan" fbc:charge="0" fbc:chemicalFormula="C11H12N2O2" />
      <species boundaryCondition="false" compartment="c" constant="false" hasOnlySubstanceUnits="false" id="M_sheme_c" name="Siroheme" fbc:charge="-8" fbc:chemicalFormula="C42H36FeN4O16" />
      <species boundaryCondition="false" compartment="c" constant="false" hasOnlySubstanceUnits="false" id="M_mn2_c" name="Mn2" fbc:charge="2" fbc:chemicalFormula="Mn" />
      <species boundaryCondition="false" compartment="c" constant="false" hasOnlySubstanceUnits="false" id="M_zn2_c" name="Zinc" fbc:charge="2" fbc:chemicalFormula="Zn" />
      <species boundaryCondition="false" compartment="c" constant="false" hasOnlySubstanceUnits="false" id="M_udcpdp_c" name="Undecaprenyl-diphosphate" fbc:charge="-3" fbc:chemicalFormula="C55H89O7P2" />
      <species boundaryCondition="false" compartment="c" constant="false" hasOnlySubstanceUnits="false" id="M_f6p_c" name="D-Fructose-6-phosphate" fbc:charge="-2" fbc:chemicalFormula="C6H11O9P" />
      <species boundaryCondition="false" compartment="c" constant="false" hasOnlySubstanceUnits="false" id="M_fru_c" name="D-Fructose" fbc:charge="0" fbc:chemicalFormula="C6H12O6" />
      <species boundaryCondition="false" compartment="p" constant="false" hasOnlySubstanceUnits="false" id="M_f6p_p" name="D-Fructose-6-phosphate" fbc:charge="-2" fbc:chemicalFormula="C6H11O9P" />
      <species boundaryCondition="false" compartment="c" constant="false" hasOnlySubstanceUnits="false" id="M_tdecoa_c" name="Tetradecenoyl-CoA-n-C141CoA" fbc:charge="-4" fbc:chemicalFormula="C35H56N7O17P3S" />
      <species boundaryCondition="false" compartment="c" constant="false" hasOnlySubstanceUnits="false" id="M_hdcoa_c" name="Hexadecenoyl-CoA-n-C161CoA" fbc:charge="-4" fbc:chemicalFormula="C37H60N7O17P3S" />
      <species boundaryCondition="false" compartment="c" constant="false" hasOnlySubstanceUnits="false" id="M_odecoa_c" name="Octadecenoyl-CoA-n-C181CoA" fbc:charge="-4" fbc:chemicalFormula="C39H64N7O17P3S" />
      <species boundaryCondition="false" compartment="c" constant="false" hasOnlySubstanceUnits="false" id="M_hxa_c" name="Hexanoate-n-C60" fbc:charge="-1" fbc:chemicalFormula="C6H11O2" />
      <species boundaryCondition="false" compartment="p" constant="false" hasOnlySubstanceUnits="false" id="M_ttdca_p" name="tetradecanoate-n-C140" fbc:charge="-1" fbc:chemicalFormula="C14H27O2" />
      <species boundaryCondition="false" compartment="p" constant="false" hasOnlySubstanceUnits="false" id="M_ttdcea_p" name="tetradecenoate-n-C141" fbc:charge="-1" fbc:chemicalFormula="C14H25O2" />
      <species boundaryCondition="false" compartment="p" constant="false" hasOnlySubstanceUnits="false" id="M_hdca_p" name="Hexadecanoate-n-C160" fbc:charge="-1" fbc:chemicalFormula="C16H31O2" />
      <species boundaryCondition="false" compartment="p" constant="false" hasOnlySubstanceUnits="false" id="M_hdcea_p" name="Hexadecenoate-n-C161" fbc:charge="-1" fbc:chemicalFormula="C16H29O2" />
      <species boundaryCondition="false" compartment="p" constant="false" hasOnlySubstanceUnits="false" id="M_ocdca_p" name="octadecanoate-n-C180" fbc:charge="-1" fbc:chemicalFormula="C18H35O2" />
      <species boundaryCondition="false" compartment="p" constant="false" hasOnlySubstanceUnits="false" id="M_ocdcea_p" name="octadecenoate-n-C181" fbc:charge="-1" fbc:chemicalFormula="C18H33O2" />
      <species boundaryCondition="false" compartment="p" constant="false" hasOnlySubstanceUnits="false" id="M_hxa_p" name="Hexanoate-n-C60" fbc:charge="-1" fbc:chemicalFormula="C6H11O2" />
      <species boundaryCondition="false" compartment="p" constant="false" hasOnlySubstanceUnits="false" id="M_octa_p" name="octanoate-n-C80" fbc:charge="-1" fbc:chemicalFormula="C8H15O2" />
      <species boundaryCondition="false" compartment="p" constant="false" hasOnlySubstanceUnits="false" id="M_fald_p" name="Formaldehyde" fbc:charge="0" fbc:chemicalFormula="CH2O" />
      <species boundaryCondition="false" compartment="c" constant="false" hasOnlySubstanceUnits="false" id="M_fald_c" name="Formaldehyde" fbc:charge="0" fbc:chemicalFormula="CH2O" />
      <species boundaryCondition="false" compartment="c" constant="false" hasOnlySubstanceUnits="false" id="M_gthrd_c" name="Reduced-glutathione" fbc:charge="-1" fbc:chemicalFormula="C10H16N3O6S" />
      <species boundaryCondition="false" compartment="c" constant="false" hasOnlySubstanceUnits="false" id="M_hmgth_c" name="hydroxymethylglutathione" fbc:charge="-1" fbc:chemicalFormula="C11H18N3O7S" />
      <species boundaryCondition="false" compartment="c" constant="false" hasOnlySubstanceUnits="false" id="M_dhap_c" name="Dihydroxyacetone-phosphate" fbc:charge="-2" fbc:chemicalFormula="C3H5O6P" />
      <species boundaryCondition="false" compartment="c" constant="false" hasOnlySubstanceUnits="false" id="M_fdp_c" name="D-Fructose-1-6-bisphosphate" fbc:charge="-4" fbc:chemicalFormula="C6H10O12P2" />
      <species boundaryCondition="false" compartment="c" constant="false" hasOnlySubstanceUnits="false" id="M_fcl_L_c" name="L-fuculose" fbc:charge="0" fbc:chemicalFormula="C6H12O5" />
      <species boundaryCondition="false" compartment="c" constant="false" hasOnlySubstanceUnits="false" id="M_fuc_L_c" name="L-Fucose" fbc:charge="0" fbc:chemicalFormula="C6H12O5" />
      <species boundaryCondition="false" compartment="c" constant="false" hasOnlySubstanceUnits="false" id="M_fc1p_c" name="L-Fuculose-1-phosphate" fbc:charge="-2" fbc:chemicalFormula="C6H11O8P" />
      <species boundaryCondition="false" compartment="c" constant="false" hasOnlySubstanceUnits="false" id="M_lald_L_c" name="L-Lactaldehyde" fbc:charge="0" fbc:chemicalFormula="C3H6O2" />
      <species boundaryCondition="false" compartment="c" constant="false" hasOnlySubstanceUnits="false" id="M_ppp9_c" name="Protoporphyrin" fbc:charge="-2" fbc:chemicalFormula="C34H32N4O4" />
      <species boundaryCondition="false" compartment="p" constant="false" hasOnlySubstanceUnits="false" id="M_for_p" name="Formate" fbc:charge="-1" fbc:chemicalFormula="CH1O2" />
      <species boundaryCondition="false" compartment="p" constant="false" hasOnlySubstanceUnits="false" id="M_fe2_p" name="Fe2" fbc:charge="2" fbc:chemicalFormula="Fe" />
      <species boundaryCondition="false" compartment="c" constant="false" hasOnlySubstanceUnits="false" id="M_fe3dhbzs_c" name="2-3-dihydroxybenzoylserine-Fe-III" fbc:charge="2" fbc:chemicalFormula="C10FeH11NO6" />
      <species boundaryCondition="false" compartment="p" constant="false" hasOnlySubstanceUnits="false" id="M_fe3dhbzs_p" name="2-3-dihydroxybenzoylserine-Fe-III" fbc:charge="2" fbc:chemicalFormula="C10FeH11NO6" />
      <species boundaryCondition="false" compartment="c" constant="false" hasOnlySubstanceUnits="false" id="M_fe3hox_c" name="Fe-III-hydroxamate" fbc:charge="0" fbc:chemicalFormula="C9H18O6N3Fe" />
      <species boundaryCondition="false" compartment="c" constant="false" hasOnlySubstanceUnits="false" id="M_fe3hox_un_c" name="Fe-III-hydoxamate-unloaded" fbc:charge="-3" fbc:chemicalFormula="C9H18O6N3" />
      <species boundaryCondition="false" compartment="p" constant="false" hasOnlySubstanceUnits="false" id="M_fe3hox_un_p" name="Fe-III-hydoxamate-unloaded" fbc:charge="-3" fbc:chemicalFormula="C9H18O6N3" />
      <species boundaryCondition="false" compartment="p" constant="false" hasOnlySubstanceUnits="false" id="M_fe3hox_p" name="Fe-III-hydroxamate" fbc:charge="0" fbc:chemicalFormula="C9H18O6N3Fe" />
      <species boundaryCondition="false" compartment="p" constant="false" hasOnlySubstanceUnits="false" id="M_fe3_p" name="Fe3" fbc:charge="3" fbc:chemicalFormula="Fe" />
      <species boundaryCondition="false" compartment="c" constant="false" hasOnlySubstanceUnits="false" id="M_fecrm_un_c" name="Ferrichrome-minus-Fe-III" fbc:charge="-3" fbc:chemicalFormula="C27H42N9O12" />
      <species boundaryCondition="false" compartment="c" constant="false" hasOnlySubstanceUnits="false" id="M_fecrm_c" name="Ferrichrome" fbc:charge="0" fbc:chemicalFormula="C27H42FeN9O12" />
      <species boundaryCondition="false" compartment="p" constant="false" hasOnlySubstanceUnits="false" id="M_fecrm_un_p" name="Ferrichrome-minus-Fe-III" fbc:charge="-3" fbc:chemicalFormula="C27H42N9O12" />
      <species boundaryCondition="false" compartment="p" constant="false" hasOnlySubstanceUnits="false" id="M_fecrm_p" name="Ferrichrome" fbc:charge="0" fbc:chemicalFormula="C27H42FeN9O12" />
      <species boundaryCondition="false" compartment="c" constant="false" hasOnlySubstanceUnits="false" id="M_feenter_c" name="Fe-enterobactin" fbc:charge="3" fbc:chemicalFormula="C30H27FeN3O15" />
      <species boundaryCondition="false" compartment="p" constant="false" hasOnlySubstanceUnits="false" id="M_feenter_p" name="Fe-enterobactin" fbc:charge="3" fbc:chemicalFormula="C30H27FeN3O15" />
      <species boundaryCondition="false" compartment="p" constant="false" hasOnlySubstanceUnits="false" id="M_enter_p" name="Enterochelin" fbc:charge="0" fbc:chemicalFormula="C30H27N3O15" />
      <species boundaryCondition="false" compartment="c" constant="false" hasOnlySubstanceUnits="false" id="M_feoxam_c" name="Generic ferrioxamine-Fe-III" fbc:charge="1" fbc:chemicalFormula="C25FeH46N6O8" />
      <species boundaryCondition="false" compartment="c" constant="false" hasOnlySubstanceUnits="false" id="M_feoxam_un_c" name="Generic ferrioxamine" fbc:charge="-2" fbc:chemicalFormula="C25H46N6O8" />
      <species boundaryCondition="false" compartment="p" constant="false" hasOnlySubstanceUnits="false" id="M_feoxam_un_p" name="Generic ferrioxamine" fbc:charge="-2" fbc:chemicalFormula="C25H46N6O8" />
      <species boundaryCondition="false" compartment="p" constant="false" hasOnlySubstanceUnits="false" id="M_feoxam_p" name="Generic ferrioxamine-Fe-III" fbc:charge="1" fbc:chemicalFormula="C25FeH46N6O8" />
      <species boundaryCondition="false" compartment="c" constant="false" hasOnlySubstanceUnits="false" id="M_h2_c" name="H2" fbc:charge="0" fbc:chemicalFormula="H2" />
      <species boundaryCondition="false" compartment="c" constant="false" hasOnlySubstanceUnits="false" id="M_fldrd_c" name="flavodoxin-reduced" fbc:charge="0" fbc:chemicalFormula="XH2" />
      <species boundaryCondition="false" compartment="c" constant="false" hasOnlySubstanceUnits="false" id="M_fldox_c" name="flavodoxin-oxidized" fbc:charge="0" fbc:chemicalFormula="X" />
      <species boundaryCondition="false" compartment="c" constant="false" hasOnlySubstanceUnits="false" id="M_fmettrna_c" name="N-Formylmethionyl-tRNA" fbc:charge="0" fbc:chemicalFormula="C6H9NO2SR" />
      <species boundaryCondition="false" compartment="c" constant="false" hasOnlySubstanceUnits="false" id="M_mettrna_c" name="L-Methionyl-tRNA-Met" fbc:charge="1" fbc:chemicalFormula="C5H10NOSR" />
      <species boundaryCondition="false" compartment="c" constant="false" hasOnlySubstanceUnits="false" id="M_2dmmq8_c" name="2-Demethylmenaquinone-8" fbc:charge="0" fbc:chemicalFormula="C50H70O2" />
      <species boundaryCondition="false" compartment="c" constant="false" hasOnlySubstanceUnits="false" id="M_f1p_c" name="D-Fructose-1-phosphate" fbc:charge="-2" fbc:chemicalFormula="C6H11O9P" />
      <species boundaryCondition="false" compartment="p" constant="false" hasOnlySubstanceUnits="false" id="M_frulys_p" name="fructoselysine" fbc:charge="1" fbc:chemicalFormula="C12H25N2O7" />
      <species boundaryCondition="false" compartment="p" constant="false" hasOnlySubstanceUnits="false" id="M_fruur_p" name="D-Fructuronate" fbc:charge="-1" fbc:chemicalFormula="C6H9O7" />
      <species boundaryCondition="false" compartment="p" constant="false" hasOnlySubstanceUnits="false" id="M_fru_p" name="D-Fructose" fbc:charge="0" fbc:chemicalFormula="C6H12O6" />
      <species boundaryCondition="false" compartment="p" constant="false" hasOnlySubstanceUnits="false" id="M_fuc_L_p" name="L-Fucose" fbc:charge="0" fbc:chemicalFormula="C6H12O5" />
      <species boundaryCondition="false" compartment="c" constant="false" hasOnlySubstanceUnits="false" id="M_mal_L_c" name="L-Malate" fbc:charge="-2" fbc:chemicalFormula="C4H4O5" />
      <species boundaryCondition="false" compartment="p" constant="false" hasOnlySubstanceUnits="false" id="M_fum_p" name="Fumarate" fbc:charge="-2" fbc:chemicalFormula="C4H2O4" />
      <species boundaryCondition="false" compartment="c" constant="false" hasOnlySubstanceUnits="false" id="M_gam1p_c" name="D-Glucosamine-1-phosphate" fbc:charge="-1" fbc:chemicalFormula="C6H13NO8P" />
      <species boundaryCondition="false" compartment="c" constant="false" hasOnlySubstanceUnits="false" id="M_acgam1p_c" name="N-Acetyl-D-glucosamine-1-phosphate" fbc:charge="-2" fbc:chemicalFormula="C8H14NO9P" />
      <species boundaryCondition="false" compartment="p" constant="false" hasOnlySubstanceUnits="false" id="M_glc_D_p" name="D-Glucose" fbc:charge="0" fbc:chemicalFormula="C6H12O6" />
      <species boundaryCondition="false" compartment="p" constant="false" hasOnlySubstanceUnits="false" id="M_g1p_p" name="D-Glucose-1-phosphate" fbc:charge="-2" fbc:chemicalFormula="C6H11O9P" />
      <species boundaryCondition="false" compartment="c" constant="false" hasOnlySubstanceUnits="false" id="M_dtdpglu_c" name="dTDPglucose" fbc:charge="-2" fbc:chemicalFormula="C16H24N2O16P2" />
      <species boundaryCondition="false" compartment="c" constant="false" hasOnlySubstanceUnits="false" id="M_g1p_c" name="D-Glucose-1-phosphate" fbc:charge="-2" fbc:chemicalFormula="C6H11O9P" />
      <species boundaryCondition="false" compartment="c" constant="false" hasOnlySubstanceUnits="false" id="M_5aop_c" name="5-Amino-4-oxopentanoate" fbc:charge="0" fbc:chemicalFormula="C5H9NO3" />
      <species boundaryCondition="false" compartment="c" constant="false" hasOnlySubstanceUnits="false" id="M_glu1sa_c" name="L-Glutamate-1-semialdehyde" fbc:charge="0" fbc:chemicalFormula="C5H9NO3" />
      <species boundaryCondition="false" compartment="p" constant="false" hasOnlySubstanceUnits="false" id="M_glyc2p_p" name="Glycerol-2-phosphate" fbc:charge="-2" fbc:chemicalFormula="C3H7O6P" />
      <species boundaryCondition="false" compartment="c" constant="false" hasOnlySubstanceUnits="false" id="M_glyc3p_c" name="Glycerol-3-phosphate" fbc:charge="-2" fbc:chemicalFormula="C3H7O6P" />
      <species boundaryCondition="false" compartment="p" constant="false" hasOnlySubstanceUnits="false" id="M_g3pc_p" name="sn-Glycero-3-phosphocholine" fbc:charge="0" fbc:chemicalFormula="C8H20NO6P" />
      <species boundaryCondition="false" compartment="c" constant="false" hasOnlySubstanceUnits="false" id="M_g3pc_c" name="sn-Glycero-3-phosphocholine" fbc:charge="0" fbc:chemicalFormula="C8H20NO6P" />
      <species boundaryCondition="false" compartment="c" constant="false" hasOnlySubstanceUnits="false" id="M_g3pe_c" name="sn-Glycero-3-phosphoethanolamine" fbc:charge="0" fbc:chemicalFormula="C5H14NO6P" />
      <species boundaryCondition="false" compartment="p" constant="false" hasOnlySubstanceUnits="false" id="M_g3pe_p" name="sn-Glycero-3-phosphoethanolamine" fbc:charge="0" fbc:chemicalFormula="C5H14NO6P" />
      <species boundaryCondition="false" compartment="p" constant="false" hasOnlySubstanceUnits="false" id="M_g3pg_p" name="Glycerophosphoglycerol" fbc:charge="-1" fbc:chemicalFormula="C6H14O8P" />
      <species boundaryCondition="false" compartment="c" constant="false" hasOnlySubstanceUnits="false" id="M_g3pg_c" name="Glycerophosphoglycerol" fbc:charge="-1" fbc:chemicalFormula="C6H14O8P" />
      <species boundaryCondition="false" compartment="c" constant="false" hasOnlySubstanceUnits="false" id="M_g3pi_c" name="sn-Glycero-3-phospho-1-inositol" fbc:charge="-1" fbc:chemicalFormula="C9H18O11P" />
      <species boundaryCondition="false" compartment="p" constant="false" hasOnlySubstanceUnits="false" id="M_g3pi_p" name="sn-Glycero-3-phospho-1-inositol" fbc:charge="-1" fbc:chemicalFormula="C9H18O11P" />
      <species boundaryCondition="false" compartment="p" constant="false" hasOnlySubstanceUnits="false" id="M_g3ps_p" name="Glycerophosphoserine" fbc:charge="-1" fbc:chemicalFormula="C6H13NO8P" />
      <species boundaryCondition="false" compartment="c" constant="false" hasOnlySubstanceUnits="false" id="M_g3ps_c" name="Glycerophosphoserine" fbc:charge="-1" fbc:chemicalFormula="C6H13NO8P" />
      <species boundaryCondition="false" compartment="c" constant="false" hasOnlySubstanceUnits="false" id="M_glyc_c" name="Glycerol" fbc:charge="0" fbc:chemicalFormula="C3H8O3" />
      <species boundaryCondition="false" compartment="c" constant="false" hasOnlySubstanceUnits="false" id="M_1pyr5c_c" name="1-Pyrroline-5-carboxylate" fbc:charge="-1" fbc:chemicalFormula="C5H6NO2" />
      <species boundaryCondition="false" compartment="c" constant="false" hasOnlySubstanceUnits="false" id="M_glu5sa_c" name="L-Glutamate-5-semialdehyde" fbc:charge="0" fbc:chemicalFormula="C5H9NO3" />
      <species boundaryCondition="false" compartment="c" constant="false" hasOnlySubstanceUnits="false" id="M_glu5p_c" name="L-Glutamate-5-phosphate" fbc:charge="-2" fbc:chemicalFormula="C5H8NO7P" />
      <species boundaryCondition="false" compartment="c" constant="false" hasOnlySubstanceUnits="false" id="M_6pgl_c" name="6-phospho-D-glucono-1-5-lactone" fbc:charge="-2" fbc:chemicalFormula="C6H9O9P" />
      <species boundaryCondition="false" compartment="p" constant="false" hasOnlySubstanceUnits="false" id="M_g6p_p" name="D-Glucose-6-phosphate" fbc:charge="-2" fbc:chemicalFormula="C6H11O9P" />
      <species boundaryCondition="false" compartment="p" constant="false" hasOnlySubstanceUnits="false" id="M_gal_p" name="D-Galactose" fbc:charge="0" fbc:chemicalFormula="C6H12O6" />
      <species boundaryCondition="false" compartment="p" constant="false" hasOnlySubstanceUnits="false" id="M_gal1p_p" name="alpha-D-Galactose-1-phosphate" fbc:charge="-2" fbc:chemicalFormula="C6H11O9P" />
      <species boundaryCondition="false" compartment="p" constant="false" hasOnlySubstanceUnits="false" id="M_gal_bD_p" name="beta-D-Galactose" fbc:charge="0" fbc:chemicalFormula="C6H12O6" />
      <species boundaryCondition="false" compartment="p" constant="false" hasOnlySubstanceUnits="false" id="M_galctn_L_p" name="L-Galactonate" fbc:charge="-1" fbc:chemicalFormula="C6H11O7" />
      <species boundaryCondition="false" compartment="c" constant="false" hasOnlySubstanceUnits="false" id="M_galctn_D_c" name="D-Galactonate" fbc:charge="-1" fbc:chemicalFormula="C6H11O7" />
      <species boundaryCondition="false" compartment="p" constant="false" hasOnlySubstanceUnits="false" id="M_galctn_D_p" name="D-Galactonate" fbc:charge="-1" fbc:chemicalFormula="C6H11O7" />
      <species boundaryCondition="false" compartment="p" constant="false" hasOnlySubstanceUnits="false" id="M_galct_D_p" name="D-Galactarate" fbc:charge="-2" fbc:chemicalFormula="C6H8O8" />
      <species boundaryCondition="false" compartment="c" constant="false" hasOnlySubstanceUnits="false" id="M_galct_D_c" name="D-Galactarate" fbc:charge="-2" fbc:chemicalFormula="C6H8O8" />
      <species boundaryCondition="false" compartment="c" constant="false" hasOnlySubstanceUnits="false" id="M_gal1p_c" name="alpha-D-Galactose-1-phosphate" fbc:charge="-2" fbc:chemicalFormula="C6H11O9P" />
      <species boundaryCondition="false" compartment="c" constant="false" hasOnlySubstanceUnits="false" id="M_gal_c" name="D-Galactose" fbc:charge="0" fbc:chemicalFormula="C6H12O6" />
      <species boundaryCondition="false" compartment="c" constant="false" hasOnlySubstanceUnits="false" id="M_melib_c" name="Melibiose" fbc:charge="0" fbc:chemicalFormula="C12H22O11" />
      <species boundaryCondition="false" compartment="c" constant="false" hasOnlySubstanceUnits="false" id="M_gicolipa_c" name="glucosyl-inner-core-oligosaccharide-lipid-A" fbc:charge="-11" fbc:chemicalFormula="C151H261N2O79P4" />
      <species boundaryCondition="false" compartment="c" constant="false" hasOnlySubstanceUnits="false" id="M_udpg_c" name="UDPglucose" fbc:charge="-2" fbc:chemicalFormula="C15H22N2O17P2" />
      <species boundaryCondition="false" compartment="c" constant="false" hasOnlySubstanceUnits="false" id="M_gagicolipa_c" name="galactosyl-glucosyl-inner-core-oligosaccharide-lipid-A" fbc:charge="-11" fbc:chemicalFormula="C157H271N2O84P4" />
      <species boundaryCondition="false" compartment="p" constant="false" hasOnlySubstanceUnits="false" id="M_galt_p" name="Galactitol" fbc:charge="0" fbc:chemicalFormula="C6H14O6" />
      <species boundaryCondition="false" compartment="p" constant="false" hasOnlySubstanceUnits="false" id="M_galur_p" name="D-Galacturonate" fbc:charge="-1" fbc:chemicalFormula="C6H9O7" />
      <species boundaryCondition="false" compartment="c" constant="false" hasOnlySubstanceUnits="false" id="M_galur_c" name="D-Galacturonate" fbc:charge="-1" fbc:chemicalFormula="C6H9O7" />
      <species boundaryCondition="false" compartment="p" constant="false" hasOnlySubstanceUnits="false" id="M_gam6p_p" name="D-Glucosamine-6-phosphate" fbc:charge="-1" fbc:chemicalFormula="C6H13NO8P" />
      <species boundaryCondition="false" compartment="p" constant="false" hasOnlySubstanceUnits="false" id="M_gam_p" name="D-Glucosamine" fbc:charge="1" fbc:chemicalFormula="C6H14NO5" />
      <species boundaryCondition="false" compartment="c" constant="false" hasOnlySubstanceUnits="false" id="M_13dpg_c" name="3-Phospho-D-glyceroyl-phosphate" fbc:charge="-4" fbc:chemicalFormula="C3H4O10P2" />
      <species boundaryCondition="false" compartment="c" constant="false" hasOnlySubstanceUnits="false" id="M_gar_c" name="N1-5-Phospho-D-ribosyl-glycinamide" fbc:charge="-1" fbc:chemicalFormula="C7H14N2O8P" />
      <species boundaryCondition="false" compartment="c" constant="false" hasOnlySubstanceUnits="false" id="M_fgam_c" name="N2-Formyl-N1-5-phospho-D-ribosyl-glycinamide" fbc:charge="-2" fbc:chemicalFormula="C8H13N2O9P" />
      <species boundaryCondition="false" compartment="c" constant="false" hasOnlySubstanceUnits="false" id="M_gdpddman_c" name="GDP-4-dehydro-6-deoxy-D-mannose" fbc:charge="-2" fbc:chemicalFormula="C16H21N5O15P2" />
      <species boundaryCondition="false" compartment="c" constant="false" hasOnlySubstanceUnits="false" id="M_gdpofuc_c" name="GDP-4-oxo-L-fucose" fbc:charge="-2" fbc:chemicalFormula="C16H21N5O15P2" />
      <species boundaryCondition="false" compartment="c" constant="false" hasOnlySubstanceUnits="false" id="M_ppgpp_c" name="Guanosine-3-5-bis-diphosphate" fbc:charge="-6" fbc:chemicalFormula="C10H11N5O17P4" />
      <species boundaryCondition="false" compartment="c" constant="false" hasOnlySubstanceUnits="false" id="M_gdpmann_c" name="GDP-D-mannose" fbc:charge="-2" fbc:chemicalFormula="C16H23N5O16P2" />
      <species boundaryCondition="false" compartment="c" constant="false" hasOnlySubstanceUnits="false" id="M_man_c" name="D-Mannose" fbc:charge="0" fbc:chemicalFormula="C6H12O6" />
      <species boundaryCondition="false" compartment="c" constant="false" hasOnlySubstanceUnits="false" id="M_gmp_c" name="GMP" fbc:charge="-2" fbc:chemicalFormula="C10H12N5O8P" />
      <species boundaryCondition="false" compartment="c" constant="false" hasOnlySubstanceUnits="false" id="M_man1p_c" name="D-Mannose-1-phosphate" fbc:charge="-2" fbc:chemicalFormula="C6H11O9P" />
      <species boundaryCondition="false" compartment="p" constant="false" hasOnlySubstanceUnits="false" id="M_gdp_p" name="GDP" fbc:charge="-3" fbc:chemicalFormula="C10H12N5O11P2" />
      <species boundaryCondition="false" compartment="c" constant="false" hasOnlySubstanceUnits="false" id="M_glycogen_c" name="glycogen" fbc:charge="0" fbc:chemicalFormula="C6H10O5" />
      <species boundaryCondition="false" compartment="c" constant="false" hasOnlySubstanceUnits="false" id="M_bglycogen_c" name="branching-glycogen" fbc:charge="0" fbc:chemicalFormula="C6H10O5" />
      <species boundaryCondition="false" compartment="c" constant="false" hasOnlySubstanceUnits="false" id="M_acglc_D_c" name="6-Acetyl-D-glucose" fbc:charge="0" fbc:chemicalFormula="C8H14O7" />
      <species boundaryCondition="false" compartment="p" constant="false" hasOnlySubstanceUnits="false" id="M_glcn_p" name="D-Gluconate" fbc:charge="-1" fbc:chemicalFormula="C6H11O7" />
      <species boundaryCondition="false" compartment="c" constant="false" hasOnlySubstanceUnits="false" id="M_2h3oppan_c" name="2-Hydroxy-3-oxopropanoate" fbc:charge="-1" fbc:chemicalFormula="C3H3O4" />
      <species boundaryCondition="false" compartment="c" constant="false" hasOnlySubstanceUnits="false" id="M_5dh4dglc_c" name="5-Dehydro-4-deoxy-D-glucarate" fbc:charge="-2" fbc:chemicalFormula="C6H6O7" />
      <species boundaryCondition="false" compartment="c" constant="false" hasOnlySubstanceUnits="false" id="M_glcr_c" name="D-Glucarate" fbc:charge="-2" fbc:chemicalFormula="C6H8O8" />
      <species boundaryCondition="false" compartment="p" constant="false" hasOnlySubstanceUnits="false" id="M_glcr_p" name="D-Glucarate" fbc:charge="-2" fbc:chemicalFormula="C6H8O8" />
      <species boundaryCondition="false" compartment="c" constant="false" hasOnlySubstanceUnits="false" id="M_adpglc_c" name="ADPglucose" fbc:charge="-2" fbc:chemicalFormula="C16H23N5O15P2" />
      <species boundaryCondition="false" compartment="c" constant="false" hasOnlySubstanceUnits="false" id="M_icolipa_c" name="inner-core-oligosaccharide-lipid-A-E-coli" fbc:charge="-11" fbc:chemicalFormula="C145H251N2O74P4" />
      <species boundaryCondition="false" compartment="c" constant="false" hasOnlySubstanceUnits="false" id="M_ggagicolipa_c" name="glucosyl-galactosyl-glucosyl-inner-core-oligosaccharide-lipid-A" fbc:charge="-11" fbc:chemicalFormula="C163H281N2O89P4" />
      <species boundaryCondition="false" compartment="c" constant="false" hasOnlySubstanceUnits="false" id="M_gggagicolipa_c" name="glucosyl-glucosyl-galactosyl-glucosyl-inner-core-oligosaccharide-lipid-A" fbc:charge="-11" fbc:chemicalFormula="C169H291N2O94P4" />
      <species boundaryCondition="false" compartment="p" constant="false" hasOnlySubstanceUnits="false" id="M_glcur1p_p" name="D-Glucuronate-1-phosphate" fbc:charge="-3" fbc:chemicalFormula="C6H8O10P" />
      <species boundaryCondition="false" compartment="p" constant="false" hasOnlySubstanceUnits="false" id="M_glcur_p" name="D-Glucuronate" fbc:charge="-1" fbc:chemicalFormula="C6H9O7" />
      <species boundaryCondition="false" compartment="c" constant="false" hasOnlySubstanceUnits="false" id="M_glcur_c" name="D-Glucuronate" fbc:charge="-1" fbc:chemicalFormula="C6H9O7" />
      <species boundaryCondition="false" compartment="c" constant="false" hasOnlySubstanceUnits="false" id="M_glntrna_c" name="L-Glutaminyl-tRNA-Gln" fbc:charge="1" fbc:chemicalFormula="C5H9N2O2R" />
      <species boundaryCondition="false" compartment="c" constant="false" hasOnlySubstanceUnits="false" id="M_trnagln_c" name="tRNA-Gln" fbc:charge="0" fbc:chemicalFormula="R" />
      <species boundaryCondition="false" compartment="p" constant="false" hasOnlySubstanceUnits="false" id="M_gln_L_p" name="L-Glutamine" fbc:charge="0" fbc:chemicalFormula="C5H10N2O3" />
      <species boundaryCondition="false" compartment="c" constant="false" hasOnlySubstanceUnits="false" id="M_glucys_c" name="gamma-L-Glutamyl-L-cysteine" fbc:charge="-1" fbc:chemicalFormula="C8H13N2O5S" />
      <species boundaryCondition="false" compartment="p" constant="false" hasOnlySubstanceUnits="false" id="M_glu_L_p" name="L-Glutamate" fbc:charge="-1" fbc:chemicalFormula="C5H8NO4" />
      <species boundaryCondition="false" compartment="c" constant="false" hasOnlySubstanceUnits="false" id="M_pram_c" name="5-Phospho-beta-D-ribosylamine" fbc:charge="-1" fbc:chemicalFormula="C5H11NO7P" />
      <species boundaryCondition="false" compartment="c" constant="false" hasOnlySubstanceUnits="false" id="M_glu_D_c" name="D-Glutamate" fbc:charge="-1" fbc:chemicalFormula="C5H8NO4" />
      <species boundaryCondition="false" compartment="c" constant="false" hasOnlySubstanceUnits="false" id="M_glutrna_c" name="L-Glutamyl-tRNA-Glu" fbc:charge="0" fbc:chemicalFormula="C5H7NO3R" />
      <species boundaryCondition="false" compartment="c" constant="false" hasOnlySubstanceUnits="false" id="M_trnaglu_c" name="tRNA-Glu" fbc:charge="0" fbc:chemicalFormula="R" />
      <species boundaryCondition="false" compartment="c" constant="false" hasOnlySubstanceUnits="false" id="M_glx_c" name="Glyoxylate" fbc:charge="-1" fbc:chemicalFormula="C2H1O3" />
      <species boundaryCondition="false" compartment="p" constant="false" hasOnlySubstanceUnits="false" id="M_glyald_p" name="D-Glyceraldehyde" fbc:charge="0" fbc:chemicalFormula="C3H6O3" />
      <species boundaryCondition="false" compartment="c" constant="false" hasOnlySubstanceUnits="false" id="M_glyald_c" name="D-Glyceraldehyde" fbc:charge="0" fbc:chemicalFormula="C3H6O3" />
      <species boundaryCondition="false" compartment="p" constant="false" hasOnlySubstanceUnits="false" id="M_glyb_p" name="Glycine-betaine" fbc:charge="0" fbc:chemicalFormula="C5H11NO2" />
      <species boundaryCondition="false" compartment="c" constant="false" hasOnlySubstanceUnits="false" id="M_glyb_c" name="Glycine-betaine" fbc:charge="0" fbc:chemicalFormula="C5H11NO2" />
      <species boundaryCondition="false" compartment="p" constant="false" hasOnlySubstanceUnits="false" id="M_glyc3p_p" name="Glycerol-3-phosphate" fbc:charge="-2" fbc:chemicalFormula="C3H7O6P" />
      <species boundaryCondition="false" compartment="c" constant="false" hasOnlySubstanceUnits="false" id="M_glyc_R_c" name="R-Glycerate" fbc:charge="-1" fbc:chemicalFormula="C3H5O4" />
      <species boundaryCondition="false" compartment="p" constant="false" hasOnlySubstanceUnits="false" id="M_glyc_R_p" name="R-Glycerate" fbc:charge="-1" fbc:chemicalFormula="C3H5O4" />
      <species boundaryCondition="false" compartment="c" constant="false" hasOnlySubstanceUnits="false" id="M_3pg_c" name="3-Phospho-D-glycerate" fbc:charge="-3" fbc:chemicalFormula="C3H4O7P" />
      <species boundaryCondition="false" compartment="c" constant="false" hasOnlySubstanceUnits="false" id="M_glyclt_c" name="Glycolate" fbc:charge="-1" fbc:chemicalFormula="C2H3O3" />
      <species boundaryCondition="false" compartment="p" constant="false" hasOnlySubstanceUnits="false" id="M_glyclt_p" name="Glycolate" fbc:charge="-1" fbc:chemicalFormula="C2H3O3" />
      <species boundaryCondition="false" compartment="c" constant="false" hasOnlySubstanceUnits="false" id="M_lgt_S_c" name="R-S-Lactoylglutathione" fbc:charge="-1" fbc:chemicalFormula="C13H20N3O8S" />
      <species boundaryCondition="false" compartment="c" constant="false" hasOnlySubstanceUnits="false" id="M_trnagly_c" name="tRNA-Gly" fbc:charge="0" fbc:chemicalFormula="R" />
      <species boundaryCondition="false" compartment="c" constant="false" hasOnlySubstanceUnits="false" id="M_glytrna_c" name="Glycyl-tRNA-Gly" fbc:charge="1" fbc:chemicalFormula="C2H4NOR" />
      <species boundaryCondition="false" compartment="p" constant="false" hasOnlySubstanceUnits="false" id="M_gly_p" name="Glycine" fbc:charge="0" fbc:chemicalFormula="C2H5NO2" />
      <species boundaryCondition="false" compartment="c" constant="false" hasOnlySubstanceUnits="false" id="M_gmhep1p_c" name="D-Glycero-D-manno-heptose-1-phosphate" fbc:charge="-2" fbc:chemicalFormula="C7H13O10P" />
      <species boundaryCondition="false" compartment="c" constant="false" hasOnlySubstanceUnits="false" id="M_gmhep17bp_c" name="D-Glycero-D-manno-heptose-1-7-bisphosphate" fbc:charge="-4" fbc:chemicalFormula="C7H12O13P2" />
      <species boundaryCondition="false" compartment="c" constant="false" hasOnlySubstanceUnits="false" id="M_gmhep7p_c" name="D-Glycero-D-manno-heptose-7-phosphate" fbc:charge="-2" fbc:chemicalFormula="C7H13O10P" />
      <species boundaryCondition="false" compartment="c" constant="false" hasOnlySubstanceUnits="false" id="M_xmp_c" name="Xanthosine-5-phosphate" fbc:charge="-2" fbc:chemicalFormula="C10H11N4O9P" />
      <species boundaryCondition="false" compartment="p" constant="false" hasOnlySubstanceUnits="false" id="M_gmp_p" name="GMP" fbc:charge="-2" fbc:chemicalFormula="C10H12N5O8P" />
      <species boundaryCondition="false" compartment="c" constant="false" hasOnlySubstanceUnits="false" id="M_gdpfuc_c" name="GDP-L-fucose" fbc:charge="-2" fbc:chemicalFormula="C16H23N5O15P2" />
      <species boundaryCondition="false" compartment="p" constant="false" hasOnlySubstanceUnits="false" id="M_ser_L_p" name="L-Serine" fbc:charge="0" fbc:chemicalFormula="C3H7NO3" />
      <species boundaryCondition="false" compartment="c" constant="false" hasOnlySubstanceUnits="false" id="M_inost_c" name="myo-Inositol" fbc:charge="0" fbc:chemicalFormula="C6H12O6" />
      <species boundaryCondition="false" compartment="p" constant="false" hasOnlySubstanceUnits="false" id="M_inost_p" name="myo-Inositol" fbc:charge="0" fbc:chemicalFormula="C6H12O6" />
      <species boundaryCondition="false" compartment="c" constant="false" hasOnlySubstanceUnits="false" id="M_frdp_c" name="Farnesyl-diphosphate" fbc:charge="-3" fbc:chemicalFormula="C15H25O7P2" />
      <species boundaryCondition="false" compartment="c" constant="false" hasOnlySubstanceUnits="false" id="M_grxrd_c" name="glutaredoxin-reduced" fbc:charge="0" fbc:chemicalFormula="XH2" />
      <species boundaryCondition="false" compartment="c" constant="false" hasOnlySubstanceUnits="false" id="M_gthox_c" name="Oxidized-glutathione" fbc:charge="-2" fbc:chemicalFormula="C20H30N6O12S2" />
      <species boundaryCondition="false" compartment="c" constant="false" hasOnlySubstanceUnits="false" id="M_grxox_c" name="glutaredoxin-oxidized" fbc:charge="0" fbc:chemicalFormula="X" />
      <species boundaryCondition="false" compartment="c" constant="false" hasOnlySubstanceUnits="false" id="M_gsn_c" name="Guanosine" fbc:charge="0" fbc:chemicalFormula="C10H13N5O5" />
      <species boundaryCondition="false" compartment="c" constant="false" hasOnlySubstanceUnits="false" id="M_gtspmd_c" name="Glutathionylspermidine" fbc:charge="2" fbc:chemicalFormula="C17H36N6O5S" />
      <species boundaryCondition="false" compartment="c" constant="false" hasOnlySubstanceUnits="false" id="M_spmd_c" name="Spermidine" fbc:charge="3" fbc:chemicalFormula="C7H22N3" />
      <species boundaryCondition="false" compartment="c" constant="false" hasOnlySubstanceUnits="false" id="M_gdptp_c" name="Guanosine-3-diphosphate-5-triphosphate" fbc:charge="-7" fbc:chemicalFormula="C10H11N5O20P5" />
      <species boundaryCondition="false" compartment="c" constant="false" hasOnlySubstanceUnits="false" id="M_xtp_c" name="XTP" fbc:charge="-4" fbc:chemicalFormula="C10H11N4O15P3" />
      <species boundaryCondition="false" compartment="p" constant="false" hasOnlySubstanceUnits="false" id="M_gtp_p" name="GTP" fbc:charge="-4" fbc:chemicalFormula="C10H12N5O14P3" />
      <species boundaryCondition="false" compartment="c" constant="false" hasOnlySubstanceUnits="false" id="M_gua_c" name="Guanine" fbc:charge="0" fbc:chemicalFormula="C5H5N5O" />
      <species boundaryCondition="false" compartment="p" constant="false" hasOnlySubstanceUnits="false" id="M_gua_p" name="Guanine" fbc:charge="0" fbc:chemicalFormula="C5H5N5O" />
      <species boundaryCondition="false" compartment="p" constant="false" hasOnlySubstanceUnits="false" id="M_h2o2_p" name="Hydrogen-peroxide" fbc:charge="0" fbc:chemicalFormula="H2O2" />
      <species boundaryCondition="false" compartment="p" constant="false" hasOnlySubstanceUnits="false" id="M_h2s_p" name="Hydrogen-sulfide" fbc:charge="0" fbc:chemicalFormula="H2S" />
      <species boundaryCondition="false" compartment="p" constant="false" hasOnlySubstanceUnits="false" id="M_h2_p" name="H2" fbc:charge="0" fbc:chemicalFormula="H2" />
      <species boundaryCondition="false" compartment="c" constant="false" hasOnlySubstanceUnits="false" id="M_aacoa_c" name="Acetoacetyl-CoA" fbc:charge="-4" fbc:chemicalFormula="C25H36N7O18P3S" />
      <species boundaryCondition="false" compartment="c" constant="false" hasOnlySubstanceUnits="false" id="M_3ohcoa_c" name="3-Oxohexanoyl-CoA" fbc:charge="-4" fbc:chemicalFormula="C27H40N7O18P3S" />
      <species boundaryCondition="false" compartment="c" constant="false" hasOnlySubstanceUnits="false" id="M_3oocoa_c" name="3-Oxooctanoyl-CoA" fbc:charge="-4" fbc:chemicalFormula="C29H44N7O18P3S" />
      <species boundaryCondition="false" compartment="c" constant="false" hasOnlySubstanceUnits="false" id="M_3odcoa_c" name="3-Oxodecanoyl-CoA" fbc:charge="-4" fbc:chemicalFormula="C31H48N7O18P3S" />
      <species boundaryCondition="false" compartment="c" constant="false" hasOnlySubstanceUnits="false" id="M_3oddcoa_c" name="3-Oxododecanoyl-CoA" fbc:charge="-4" fbc:chemicalFormula="C33H52N7O18P3S" />
      <species boundaryCondition="false" compartment="c" constant="false" hasOnlySubstanceUnits="false" id="M_3otdcoa_c" name="3-Oxotetradecanoyl-CoA" fbc:charge="-4" fbc:chemicalFormula="C35H56N7O18P3S" />
      <species boundaryCondition="false" compartment="c" constant="false" hasOnlySubstanceUnits="false" id="M_3ohdcoa_c" name="3-Oxohexadecanoyl-CoA" fbc:charge="-4" fbc:chemicalFormula="C37H60N7O18P3S" />
      <species boundaryCondition="false" compartment="c" constant="false" hasOnlySubstanceUnits="false" id="M_3oodcoa_c" name="3-Oxooctadecanoyl-CoA" fbc:charge="-4" fbc:chemicalFormula="C39H64N7O18P3S" />
      <species boundaryCondition="false" compartment="c" constant="false" hasOnlySubstanceUnits="false" id="M_3ophb_c" name="3-Octaprenyl-4-hydroxybenzoate" fbc:charge="-1" fbc:chemicalFormula="C47H69O3" />
      <species boundaryCondition="false" compartment="p" constant="false" hasOnlySubstanceUnits="false" id="M_3hcinnm_p" name="3-hydroxycinnamic-acid" fbc:charge="-1" fbc:chemicalFormula="C9H7O3" />
      <species boundaryCondition="false" compartment="c" constant="false" hasOnlySubstanceUnits="false" id="M_hemeO_c" name="Heme-O" fbc:charge="-2" fbc:chemicalFormula="C49H56FeN4O5" />
      <species boundaryCondition="false" compartment="c" constant="false" hasOnlySubstanceUnits="false" id="M_hhlipa_c" name="heptosyl-heptosyl-kdo2-lipidA" fbc:charge="-6" fbc:chemicalFormula="C124H220N2O51P2" />
      <species boundaryCondition="false" compartment="c" constant="false" hasOnlySubstanceUnits="false" id="M_phhlipa_c" name="phospho-heptosyl-heptosyl-kdo2-lipidA" fbc:charge="-8" fbc:chemicalFormula="C124H219N2O54P3" />
      <species boundaryCondition="false" compartment="c" constant="false" hasOnlySubstanceUnits="false" id="M_hphhlipa_c" name="heptosyl-phospho-heptosyl-heptosyl-kdo2-lipidA" fbc:charge="-8" fbc:chemicalFormula="C131H231N2O60P3" />
      <species boundaryCondition="false" compartment="c" constant="false" hasOnlySubstanceUnits="false" id="M_phphhlipa_c" name="phospho-heptosyl-phospho-heptosyl-heptosyl-kdo2-lipidA" fbc:charge="-10" fbc:chemicalFormula="C131H230N2O63P4" />
      <species boundaryCondition="false" compartment="c" constant="false" hasOnlySubstanceUnits="false" id="M_hlipa_c" name="heptosyl-kdo2-lipidA" fbc:charge="-6" fbc:chemicalFormula="C117H208N2O45P2" />
      <species boundaryCondition="false" compartment="c" constant="false" hasOnlySubstanceUnits="false" id="M_4mhetz_c" name="4-Methyl-5-2-hydroxyethyl-thiazole" fbc:charge="0" fbc:chemicalFormula="C6H9NOS" />
      <species boundaryCondition="false" compartment="c" constant="false" hasOnlySubstanceUnits="false" id="M_4mpetz_c" name="4-Methyl-5-2-phosphoethyl-thiazole" fbc:charge="-2" fbc:chemicalFormula="C6H8NO4PS" />
      <species boundaryCondition="false" compartment="c" constant="false" hasOnlySubstanceUnits="false" id="M_man6p_c" name="D-Mannose-6-phosphate" fbc:charge="-2" fbc:chemicalFormula="C6H11O9P" />
      <species boundaryCondition="false" compartment="p" constant="false" hasOnlySubstanceUnits="false" id="M_hg2_p" name="Hg2" fbc:charge="2" fbc:chemicalFormula="Hg" />
      <species boundaryCondition="false" compartment="c" constant="false" hasOnlySubstanceUnits="false" id="M_hg2_c" name="Hg2" fbc:charge="2" fbc:chemicalFormula="Hg" />
      <species boundaryCondition="false" compartment="c" constant="false" hasOnlySubstanceUnits="false" id="M_histd_c" name="L-Histidinol" fbc:charge="1" fbc:chemicalFormula="C6H12N3O" />
      <species boundaryCondition="false" compartment="c" constant="false" hasOnlySubstanceUnits="false" id="M_hisp_c" name="L-Histidinol-phosphate" fbc:charge="-1" fbc:chemicalFormula="C6H11N3O4P" />
      <species boundaryCondition="false" compartment="c" constant="false" hasOnlySubstanceUnits="false" id="M_histrna_c" name="L-Histidyl-tRNA-His" fbc:charge="1" fbc:chemicalFormula="C6H8N3OR" />
      <species boundaryCondition="false" compartment="c" constant="false" hasOnlySubstanceUnits="false" id="M_trnahis_c" name="tRNA-His" fbc:charge="0" fbc:chemicalFormula="R" />
      <species boundaryCondition="false" compartment="p" constant="false" hasOnlySubstanceUnits="false" id="M_his_L_p" name="L-Histidine" fbc:charge="0" fbc:chemicalFormula="C6H9N3O2" />
      <species boundaryCondition="false" compartment="c" constant="false" hasOnlySubstanceUnits="false" id="M_ppbng_c" name="Porphobilinogen" fbc:charge="-1" fbc:chemicalFormula="C10H13N2O4" />
      <species boundaryCondition="false" compartment="c" constant="false" hasOnlySubstanceUnits="false" id="M_hmbil_c" name="Hydroxymethylbilane" fbc:charge="-8" fbc:chemicalFormula="C40H38N4O17" />
      <species boundaryCondition="false" compartment="c" constant="false" hasOnlySubstanceUnits="false" id="M_4ahmmp_c" name="4-Amino-5-hydroxymethyl-2-methylpyrimidine" fbc:charge="0" fbc:chemicalFormula="C6H9N3O" />
      <species boundaryCondition="false" compartment="p" constant="false" hasOnlySubstanceUnits="false" id="M_3hpppn_p" name="3-3-hydroxy-phenyl-propionate" fbc:charge="-1" fbc:chemicalFormula="C9H9O3" />
      <species boundaryCondition="false" compartment="c" constant="false" hasOnlySubstanceUnits="false" id="M_hpyr_c" name="Hydroxypyruvate" fbc:charge="-1" fbc:chemicalFormula="C3H3O4" />
      <species boundaryCondition="false" compartment="c" constant="false" hasOnlySubstanceUnits="false" id="M_phom_c" name="O-Phospho-L-homoserine" fbc:charge="-2" fbc:chemicalFormula="C4H8NO6P" />
      <species boundaryCondition="false" compartment="c" constant="false" hasOnlySubstanceUnits="false" id="M_suchms_c" name="O-Succinyl-L-homoserine" fbc:charge="-1" fbc:chemicalFormula="C8H12NO6" />
      <species boundaryCondition="false" compartment="c" constant="false" hasOnlySubstanceUnits="false" id="M_imacp_c" name="3-Imidazol-4-yl-2-oxopropyl-phosphate" fbc:charge="-2" fbc:chemicalFormula="C6H7N2O5P" />
      <species boundaryCondition="false" compartment="c" constant="false" hasOnlySubstanceUnits="false" id="M_hxan_c" name="Hypoxanthine" fbc:charge="0" fbc:chemicalFormula="C5H4N4O" />
      <species boundaryCondition="false" compartment="c" constant="false" hasOnlySubstanceUnits="false" id="M_pydam_c" name="Pyridoxamine" fbc:charge="1" fbc:chemicalFormula="C8H13N2O2" />
      <species boundaryCondition="false" compartment="p" constant="false" hasOnlySubstanceUnits="false" id="M_hxan_p" name="Hypoxanthine" fbc:charge="0" fbc:chemicalFormula="C5H4N4O" />
      <species boundaryCondition="false" compartment="c" constant="false" hasOnlySubstanceUnits="false" id="M_ichor_c" name="Isochorismate" fbc:charge="-2" fbc:chemicalFormula="C10H8O6" />
      <species boundaryCondition="false" compartment="p" constant="false" hasOnlySubstanceUnits="false" id="M_idon_L_p" name="L-Idonate" fbc:charge="-1" fbc:chemicalFormula="C6H11O7" />
      <species boundaryCondition="false" compartment="c" constant="false" hasOnlySubstanceUnits="false" id="M_eig3p_c" name="D-erythro-1-Imidazol-4-yl-glycerol-3-phosphate" fbc:charge="-2" fbc:chemicalFormula="C6H9N2O6P" />
      <species boundaryCondition="false" compartment="c" constant="false" hasOnlySubstanceUnits="false" id="M_prlp_c" name="5-5-phospho-1-deoxyribulos-1-ylamino-methylideneamino-1-5-phosphoribosyl-imidazole-4-carboxamide" fbc:charge="-4" fbc:chemicalFormula="C15H21N5O15P2" />
      <species boundaryCondition="false" compartment="c" constant="false" hasOnlySubstanceUnits="false" id="M_3ig3p_c" name="C--3-Indolyl-glycerol-3-phosphate" fbc:charge="-2" fbc:chemicalFormula="C11H12NO6P" />
      <species boundaryCondition="false" compartment="c" constant="false" hasOnlySubstanceUnits="false" id="M_2cpr5p_c" name="1-2-Carboxyphenylamino-1-deoxy-D-ribulose-5-phosphate" fbc:charge="-3" fbc:chemicalFormula="C12H13NO9P" />
      <species boundaryCondition="false" compartment="c" constant="false" hasOnlySubstanceUnits="false" id="M_iletrna_c" name="L-Isoleucyl-tRNA-Ile" fbc:charge="1" fbc:chemicalFormula="C6H12NOR" />
      <species boundaryCondition="false" compartment="c" constant="false" hasOnlySubstanceUnits="false" id="M_trnaile_c" name="tRNA-Ile" fbc:charge="0" fbc:chemicalFormula="R" />
      <species boundaryCondition="false" compartment="p" constant="false" hasOnlySubstanceUnits="false" id="M_ile_L_p" name="L-Isoleucine" fbc:charge="0" fbc:chemicalFormula="C6H13NO2" />
      <species boundaryCondition="false" compartment="p" constant="false" hasOnlySubstanceUnits="false" id="M_imp_p" name="IMP" fbc:charge="-2" fbc:chemicalFormula="C10H11N4O8P" />
      <species boundaryCondition="false" compartment="p" constant="false" hasOnlySubstanceUnits="false" id="M_indole_p" name="Indole" fbc:charge="0" fbc:chemicalFormula="C8H7N" />
      <species boundaryCondition="false" compartment="c" constant="false" hasOnlySubstanceUnits="false" id="M_indole_c" name="Indole" fbc:charge="0" fbc:chemicalFormula="C8H7N" />
      <species boundaryCondition="false" compartment="p" constant="false" hasOnlySubstanceUnits="false" id="M_ins_p" name="Inosine" fbc:charge="0" fbc:chemicalFormula="C10H12N4O5" />
      <species boundaryCondition="false" compartment="c" constant="false" hasOnlySubstanceUnits="false" id="M_3c4mop_c" name="3-Carboxy-4-methyl-2-oxopentanoate" fbc:charge="-2" fbc:chemicalFormula="C7H8O5" />
      <species boundaryCondition="false" compartment="c" constant="false" hasOnlySubstanceUnits="false" id="M_3c2hmp_c" name="3-Carboxy-2-hydroxy-4-methylpentanoate" fbc:charge="-2" fbc:chemicalFormula="C7H10O5" />
      <species boundaryCondition="false" compartment="c" constant="false" hasOnlySubstanceUnits="false" id="M_2ippm_c" name="2-Isopropylmaleate" fbc:charge="-2" fbc:chemicalFormula="C7H8O4" />
      <species boundaryCondition="false" compartment="c" constant="false" hasOnlySubstanceUnits="false" id="M_3c3hmp_c" name="3-Carboxy-3-hydroxy-4-methylpentanoate" fbc:charge="-2" fbc:chemicalFormula="C7H10O5" />
      <species boundaryCondition="false" compartment="p" constant="false" hasOnlySubstanceUnits="false" id="M_isetac_p" name="Isethionic-acid" fbc:charge="-1" fbc:chemicalFormula="C2H5O4S" />
      <species boundaryCondition="false" compartment="p" constant="false" hasOnlySubstanceUnits="false" id="M_kdo2lipid4_p" name="KDO-2-lipid-IV-A" fbc:charge="-6" fbc:chemicalFormula="C84H148N2O37P2" />
      <species boundaryCondition="false" compartment="c" constant="false" hasOnlySubstanceUnits="false" id="M_kdo_c" name="3-Deoxy-D-manno-2-octulosonate" fbc:charge="-1" fbc:chemicalFormula="C8H13O8" />
      <species boundaryCondition="false" compartment="c" constant="false" hasOnlySubstanceUnits="false" id="M_ckdo_c" name="CMP-3-deoxy-D-manno-octulosonate" fbc:charge="-2" fbc:chemicalFormula="C17H24N3O15P" />
      <species boundaryCondition="false" compartment="c" constant="false" hasOnlySubstanceUnits="false" id="M_kdo8p_c" name="3-Deoxy-D-manno-octulosonate-8-phosphate" fbc:charge="-3" fbc:chemicalFormula="C8H12O11P" />
      <species boundaryCondition="false" compartment="c" constant="false" hasOnlySubstanceUnits="false" id="M_xu5p_L_c" name="L-Xylulose-5-phosphate" fbc:charge="-2" fbc:chemicalFormula="C5H9O8P" />
      <species boundaryCondition="false" compartment="p" constant="false" hasOnlySubstanceUnits="false" id="M_k_p" name="potassium" fbc:charge="1" fbc:chemicalFormula="K" />
      <species boundaryCondition="false" compartment="p" constant="false" hasOnlySubstanceUnits="false" id="M_uLa4n_p" name="undecaprenyl-phosphate-4-amino-4-deoxy-L-arabinose" fbc:charge="0" fbc:chemicalFormula="C60H100N1O7P1" />
      <species boundaryCondition="false" compartment="p" constant="false" hasOnlySubstanceUnits="false" id="M_udcpp_p" name="Undecaprenyl-phosphate" fbc:charge="-2" fbc:chemicalFormula="C55H89O4P" />
      <species boundaryCondition="false" compartment="c" constant="false" hasOnlySubstanceUnits="false" id="M_lald_D_c" name="D-Lactaldehyde" fbc:charge="0" fbc:chemicalFormula="C3H6O2" />
      <species boundaryCondition="false" compartment="p" constant="false" hasOnlySubstanceUnits="false" id="M_lcts_p" name="Lactose" fbc:charge="0" fbc:chemicalFormula="C12H22O11" />
      <species boundaryCondition="false" compartment="c" constant="false" hasOnlySubstanceUnits="false" id="M_4mop_c" name="4-Methyl-2-oxopentanoate" fbc:charge="-1" fbc:chemicalFormula="C6H9O3" />
      <species boundaryCondition="false" compartment="c" constant="false" hasOnlySubstanceUnits="false" id="M_leutrna_c" name="L-Leucyl-tRNA-Leu" fbc:charge="1" fbc:chemicalFormula="C6H12NOR" />
      <species boundaryCondition="false" compartment="c" constant="false" hasOnlySubstanceUnits="false" id="M_trnaleu_c" name="tRNA-Leu" fbc:charge="0" fbc:chemicalFormula="R" />
      <species boundaryCondition="false" compartment="p" constant="false" hasOnlySubstanceUnits="false" id="M_leu_L_p" name="L-Leucine" fbc:charge="0" fbc:chemicalFormula="C6H13NO2" />
      <species boundaryCondition="false" compartment="p" constant="false" hasOnlySubstanceUnits="false" id="M_lipa_p" name="KDO-2-lipid-A" fbc:charge="-6" fbc:chemicalFormula="C110H196N2O39P2" />
      <species boundaryCondition="false" compartment="c" constant="false" hasOnlySubstanceUnits="false" id="M_lipidAds_c" name="Lipid-A-Disaccharide" fbc:charge="-2" fbc:chemicalFormula="C68H127N2O20P" />
      <species boundaryCondition="false" compartment="c" constant="false" hasOnlySubstanceUnits="false" id="M_lipidX_c" name="2-3-Bis-3-hydroxytetradecanoyl-beta-D-glucosaminyl-1-phosphate" fbc:charge="-2" fbc:chemicalFormula="C34H64NO12P" />
      <species boundaryCondition="false" compartment="c" constant="false" hasOnlySubstanceUnits="false" id="M_u23ga_c" name="UDP-2-3-bis-3-hydroxytetradecanoyl-glucosamine" fbc:charge="-2" fbc:chemicalFormula="C43H75N3O20P2" />
      <species boundaryCondition="false" compartment="p" constant="false" hasOnlySubstanceUnits="false" id="M_1ddecg3p_p" name="1-dodecanoyl-sn-glycerol-3-phosphate" fbc:charge="-2" fbc:chemicalFormula="C15H29O7P1" />
      <species boundaryCondition="false" compartment="p" constant="false" hasOnlySubstanceUnits="false" id="M_1tdecg3p_p" name="1-tetradecanoyl-sn-glycerol-3-phosphate" fbc:charge="-2" fbc:chemicalFormula="C17H33O7P1" />
      <species boundaryCondition="false" compartment="p" constant="false" hasOnlySubstanceUnits="false" id="M_1tdec7eg3p_p" name="1-tetradec-7-enoyl-sn-glycerol-3-phosphate" fbc:charge="-2" fbc:chemicalFormula="C17H31O7P1" />
      <species boundaryCondition="false" compartment="p" constant="false" hasOnlySubstanceUnits="false" id="M_1hdecg3p_p" name="1-hexadecanoyl-sn-glycerol-3-phosphate" fbc:charge="-2" fbc:chemicalFormula="C19H37O7P1" />
      <species boundaryCondition="false" compartment="p" constant="false" hasOnlySubstanceUnits="false" id="M_1hdec9eg3p_p" name="1-hexadec-9-enoyl-sn-glycerol-3-phosphate" fbc:charge="-2" fbc:chemicalFormula="C19H35O7P1" />
      <species boundaryCondition="false" compartment="p" constant="false" hasOnlySubstanceUnits="false" id="M_1odecg3p_p" name="1-octadecanoyl-sn-glycerol-3-phosphate" fbc:charge="-2" fbc:chemicalFormula="C21H41O7P1" />
      <species boundaryCondition="false" compartment="p" constant="false" hasOnlySubstanceUnits="false" id="M_1odec11eg3p_p" name="1-octadec-11-enoyl-sn-glycerol-3-phosphate" fbc:charge="-2" fbc:chemicalFormula="C21H39O7P1" />
      <species boundaryCondition="false" compartment="p" constant="false" hasOnlySubstanceUnits="false" id="M_1agpe120_p" name="1-Acyl-sn-glycero-3-phosphoethanolamine-n-C120" fbc:charge="0" fbc:chemicalFormula="C17H36NO7P1" />
      <species boundaryCondition="false" compartment="p" constant="false" hasOnlySubstanceUnits="false" id="M_1agpe140_p" name="1-Acyl-sn-glycero-3-phosphoethanolamine-n-C140" fbc:charge="0" fbc:chemicalFormula="C19H40NO7P1" />
      <species boundaryCondition="false" compartment="p" constant="false" hasOnlySubstanceUnits="false" id="M_1agpe141_p" name="1-Acyl-sn-glycero-3-phosphoethanolamine-n-C141" fbc:charge="0" fbc:chemicalFormula="C19H38NO7P1" />
      <species boundaryCondition="false" compartment="p" constant="false" hasOnlySubstanceUnits="false" id="M_1agpe160_p" name="1-Acyl-sn-glycero-3-phosphoethanolamine-n-C160" fbc:charge="0" fbc:chemicalFormula="C21H44NO7P1" />
      <species boundaryCondition="false" compartment="p" constant="false" hasOnlySubstanceUnits="false" id="M_1agpe161_p" name="1-Acyl-sn-glycero-3-phosphoethanolamine-n-C161" fbc:charge="0" fbc:chemicalFormula="C21H42NO7P1" />
      <species boundaryCondition="false" compartment="p" constant="false" hasOnlySubstanceUnits="false" id="M_1agpe180_p" name="1-Acyl-sn-glycero-3-phosphoethanolamine-n-C180" fbc:charge="0" fbc:chemicalFormula="C23H48NO7P1" />
      <species boundaryCondition="false" compartment="p" constant="false" hasOnlySubstanceUnits="false" id="M_1agpe181_p" name="1-Acyl-sn-glycero-3-phosphoethanolamine-n-C181" fbc:charge="0" fbc:chemicalFormula="C23H46NO7P1" />
      <species boundaryCondition="false" compartment="p" constant="false" hasOnlySubstanceUnits="false" id="M_1agpg120_p" name="1-Acyl-sn-glycero-3-phosphoglycerol-n-C120" fbc:charge="-1" fbc:chemicalFormula="C18H36O9P1" />
      <species boundaryCondition="false" compartment="p" constant="false" hasOnlySubstanceUnits="false" id="M_1agpg140_p" name="1-Acyl-sn-glycero-3-phosphoglycerol-n-C140" fbc:charge="-1" fbc:chemicalFormula="C20H40O9P1" />
      <species boundaryCondition="false" compartment="p" constant="false" hasOnlySubstanceUnits="false" id="M_1agpg141_p" name="1-Acyl-sn-glycero-3-phosphoglycerol-n-C141" fbc:charge="-1" fbc:chemicalFormula="C20H38O9P1" />
      <species boundaryCondition="false" compartment="p" constant="false" hasOnlySubstanceUnits="false" id="M_1agpg160_p" name="1-Acyl-sn-glycero-3-phosphoglycerol-n-C160" fbc:charge="-1" fbc:chemicalFormula="C22H44O9P1" />
      <species boundaryCondition="false" compartment="p" constant="false" hasOnlySubstanceUnits="false" id="M_1agpg161_p" name="1-Acyl-sn-glycero-3-phosphoglycerol-n-C161" fbc:charge="-1" fbc:chemicalFormula="C22H42O9P1" />
      <species boundaryCondition="false" compartment="p" constant="false" hasOnlySubstanceUnits="false" id="M_1agpg180_p" name="1-Acyl-sn-glycero-3-phosphoglycerol-n-C180" fbc:charge="-1" fbc:chemicalFormula="C24H48O9P1" />
      <species boundaryCondition="false" compartment="p" constant="false" hasOnlySubstanceUnits="false" id="M_1agpg181_p" name="1-Acyl-sn-glycero-3-phosphoglycerol-n-C181" fbc:charge="-1" fbc:chemicalFormula="C24H46O9P1" />
      <species boundaryCondition="false" compartment="c" constant="false" hasOnlySubstanceUnits="false" id="M_apg120_c" name="acyl-phosphatidylglycerol-n-C120" fbc:charge="-1" fbc:chemicalFormula="C42H80O11P" />
      <species boundaryCondition="false" compartment="c" constant="false" hasOnlySubstanceUnits="false" id="M_apg140_c" name="acyl-phosphatidylglycerol-n-C140" fbc:charge="-1" fbc:chemicalFormula="C48H92O11P" />
      <species boundaryCondition="false" compartment="c" constant="false" hasOnlySubstanceUnits="false" id="M_apg141_c" name="acyl-phosphatidylglycerol-n-C141" fbc:charge="-1" fbc:chemicalFormula="C48H86O11P" />
      <species boundaryCondition="false" compartment="c" constant="false" hasOnlySubstanceUnits="false" id="M_apg160_c" name="acyl-phosphatidylglycerol-n-C160" fbc:charge="-1" fbc:chemicalFormula="C54H104O11P" />
      <species boundaryCondition="false" compartment="c" constant="false" hasOnlySubstanceUnits="false" id="M_apg161_c" name="acyl-phosphatidylglycerol-n-C161" fbc:charge="-1" fbc:chemicalFormula="C54H98O11P" />
      <species boundaryCondition="false" compartment="c" constant="false" hasOnlySubstanceUnits="false" id="M_apg180_c" name="acyl-phosphatidylglycerol-n-C180" fbc:charge="-1" fbc:chemicalFormula="C60H116O11P" />
      <species boundaryCondition="false" compartment="c" constant="false" hasOnlySubstanceUnits="false" id="M_apg181_c" name="acyl-phosphatidylglycerol-n-C181" fbc:charge="-1" fbc:chemicalFormula="C60H110O11P" />
      <species boundaryCondition="false" compartment="c" constant="false" hasOnlySubstanceUnits="false" id="M_trnalys_c" name="tRNA-Lys" fbc:charge="0" fbc:chemicalFormula="R" />
      <species boundaryCondition="false" compartment="c" constant="false" hasOnlySubstanceUnits="false" id="M_lystrna_c" name="L-Lysine-tRNA-Lys" fbc:charge="2" fbc:chemicalFormula="C6H14N2OR" />
      <species boundaryCondition="false" compartment="c" constant="false" hasOnlySubstanceUnits="false" id="M_xylu_L_c" name="L-Xylulose" fbc:charge="0" fbc:chemicalFormula="C5H10O5" />
      <species boundaryCondition="false" compartment="c" constant="false" hasOnlySubstanceUnits="false" id="M_lyx_L_c" name="L-Lyxose" fbc:charge="0" fbc:chemicalFormula="C5H10O5" />
      <species boundaryCondition="false" compartment="p" constant="false" hasOnlySubstanceUnits="false" id="M_lyx_L_p" name="L-Lyxose" fbc:charge="0" fbc:chemicalFormula="C5H10O5" />
      <species boundaryCondition="false" compartment="c" constant="false" hasOnlySubstanceUnits="false" id="M_lac_L_c" name="L-Lactate" fbc:charge="-1" fbc:chemicalFormula="C3H5O3" />
      <species boundaryCondition="false" compartment="p" constant="false" hasOnlySubstanceUnits="false" id="M_lac_L_p" name="L-Lactate" fbc:charge="-1" fbc:chemicalFormula="C3H5O3" />
      <species boundaryCondition="false" compartment="c" constant="false" hasOnlySubstanceUnits="false" id="M_mnl1p_c" name="D-Mannitol-1-phosphate" fbc:charge="-2" fbc:chemicalFormula="C6H13O9P" />
      <species boundaryCondition="false" compartment="p" constant="false" hasOnlySubstanceUnits="false" id="M_mal_D_p" name="D-Malate" fbc:charge="-2" fbc:chemicalFormula="C4H4O5" />
      <species boundaryCondition="false" compartment="c" constant="false" hasOnlySubstanceUnits="false" id="M_mal_D_c" name="D-Malate" fbc:charge="-2" fbc:chemicalFormula="C4H4O5" />
      <species boundaryCondition="false" compartment="c" constant="false" hasOnlySubstanceUnits="false" id="M_acmalt_c" name="Acetyl-maltose" fbc:charge="0" fbc:chemicalFormula="C14H24O12" />
      <species boundaryCondition="false" compartment="p" constant="false" hasOnlySubstanceUnits="false" id="M_maltpt_p" name="Maltopentaose" fbc:charge="0" fbc:chemicalFormula="C30H52O26" />
      <species boundaryCondition="false" compartment="p" constant="false" hasOnlySubstanceUnits="false" id="M_malttr_p" name="Maltotriose" fbc:charge="0" fbc:chemicalFormula="C18H32O16" />
      <species boundaryCondition="false" compartment="p" constant="false" hasOnlySubstanceUnits="false" id="M_maltttr_p" name="Maltotetraose" fbc:charge="0" fbc:chemicalFormula="C24H42O21" />
      <species boundaryCondition="false" compartment="p" constant="false" hasOnlySubstanceUnits="false" id="M_malt_p" name="Maltose" fbc:charge="0" fbc:chemicalFormula="C12H22O11" />
      <species boundaryCondition="false" compartment="c" constant="false" hasOnlySubstanceUnits="false" id="M_malt6p_c" name="Maltose-6-phosphate" fbc:charge="-2" fbc:chemicalFormula="C12H21O14P" />
      <species boundaryCondition="false" compartment="p" constant="false" hasOnlySubstanceUnits="false" id="M_mal_L_p" name="L-Malate" fbc:charge="-2" fbc:chemicalFormula="C4H4O5" />
      <species boundaryCondition="false" compartment="p" constant="false" hasOnlySubstanceUnits="false" id="M_man6p_p" name="D-Mannose-6-phosphate" fbc:charge="-2" fbc:chemicalFormula="C6H11O9P" />
      <species boundaryCondition="false" compartment="p" constant="false" hasOnlySubstanceUnits="false" id="M_manglyc_p" name="2-alpha-D-Mannosyl-D-glycerate" fbc:charge="-1" fbc:chemicalFormula="C9H15O9" />
      <species boundaryCondition="false" compartment="p" constant="false" hasOnlySubstanceUnits="false" id="M_man_p" name="D-Mannose" fbc:charge="0" fbc:chemicalFormula="C6H12O6" />
      <species boundaryCondition="false" compartment="c" constant="false" hasOnlySubstanceUnits="false" id="M_2mcacn_c" name="cis-2-Methylaconitate" fbc:charge="-3" fbc:chemicalFormula="C7H5O6" />
      <species boundaryCondition="false" compartment="c" constant="false" hasOnlySubstanceUnits="false" id="M_2mcit_c" name="2-Methylcitrate" fbc:charge="-3" fbc:chemicalFormula="C7H7O7" />
      <species boundaryCondition="false" compartment="c" constant="false" hasOnlySubstanceUnits="false" id="M_micit_c" name="methylisocitrate" fbc:charge="-3" fbc:chemicalFormula="C7H7O7" />
      <species boundaryCondition="false" compartment="c" constant="false" hasOnlySubstanceUnits="false" id="M_mercppyr_c" name="Mercaptopyruvate" fbc:charge="-1" fbc:chemicalFormula="C3H3O3S" />
      <species boundaryCondition="false" compartment="p" constant="false" hasOnlySubstanceUnits="false" id="M_murein5p5p_p" name="two-linked-disacharide-pentapeptide-murein-units-uncrosslinked-middle-of-chain" fbc:charge="-4" fbc:chemicalFormula="C80H124N16O42" />
      <species boundaryCondition="false" compartment="p" constant="false" hasOnlySubstanceUnits="false" id="M_murein5px3p_p" name="two-disacharide-linked-murein-units-pentapeptide-corsslinked-tripeptide-A2pm-A2pm--middle-of-chain" fbc:charge="-4" fbc:chemicalFormula="C74H112N14O39" />
      <species boundaryCondition="false" compartment="p" constant="false" hasOnlySubstanceUnits="false" id="M_murein5px4px4p_p" name="three-disacharide-linked-murein-units-pentapeptide-crosslinked-tetrapeptide-A2pm-D-ala-tetrapeptide-corsslinked-tetrapeptide-A2pm-D-ala--middle-of-chain" fbc:charge="-6" fbc:chemicalFormula="C114H172N22O59" />
      <species boundaryCondition="false" compartment="p" constant="false" hasOnlySubstanceUnits="false" id="M_murein5p5p5p_p" name="three-linked-disacharide-pentapeptide-murein-units-uncrosslinked-middle-of-chain" fbc:charge="-6" fbc:chemicalFormula="C120H186N24O63" />
      <species boundaryCondition="false" compartment="p" constant="false" hasOnlySubstanceUnits="false" id="M_murein4px4p_p" name="two-disacharide-linked-murein-units-tetrapeptide-corsslinked-tetrapeptide-A2pm-D-ala--middle-of-chain" fbc:charge="-4" fbc:chemicalFormula="C74H112N14O39" />
      <species boundaryCondition="false" compartment="p" constant="false" hasOnlySubstanceUnits="false" id="M_murein4px4px4p_p" name="three-disacharide-linked-murein-units-tetrapeptide-crosslinked-tetrapeptide-A2pm-D-ala--tetrapeptide-corsslinked-tetrapeptide-A2pm-D-ala--middle-of-chain" fbc:charge="-6" fbc:chemicalFormula="C111H167N21O58" />
      <species boundaryCondition="false" compartment="p" constant="false" hasOnlySubstanceUnits="false" id="M_murein5p4p_p" name="two-linked-disacharide-pentapeptide-and-tetrapeptide-murein-units-uncrosslinked-middle-of-chain" fbc:charge="-4" fbc:chemicalFormula="C77H119N15O41" />
      <species boundaryCondition="false" compartment="p" constant="false" hasOnlySubstanceUnits="false" id="M_murein4p4p_p" name="two-linked-disacharide-tetrapeptide-murein-units-uncrosslinked-middle-of-chain" fbc:charge="-4" fbc:chemicalFormula="C74H114N14O40" />
      <species boundaryCondition="false" compartment="p" constant="false" hasOnlySubstanceUnits="false" id="M_murein5p3p_p" name="two-linked-disacharide-pentapeptide-and-tripeptide-murein-units-uncrosslinked-middle-of-chain" fbc:charge="-4" fbc:chemicalFormula="C74H114N14O40" />
      <species boundaryCondition="false" compartment="p" constant="false" hasOnlySubstanceUnits="false" id="M_murein4p3p_p" name="two-linked-disacharide-tetrapeptide-and-tripeptide-murein-units-uncrosslinked-middle-of-chain" fbc:charge="-4" fbc:chemicalFormula="C71H109N13O39" />
      <species boundaryCondition="false" compartment="p" constant="false" hasOnlySubstanceUnits="false" id="M_murein3px4p_p" name="two-disacharide-linked-murein-units-tripeptide-crosslinked-tetrapeptide-A2pm-D-ala--middle-of-chain" fbc:charge="-4" fbc:chemicalFormula="C71H107N13O38" />
      <species boundaryCondition="false" compartment="p" constant="false" hasOnlySubstanceUnits="false" id="M_murein4px4p4p_p" name="three-disacharide-linked-murein-units-tetrapeptide-crosslinked-tetrapeptide-A2pm-D-ala--one-uncrosslinked-tetrapaptide--middle-of-chain" fbc:charge="-6" fbc:chemicalFormula="C111H169N21O59" />
      <species boundaryCondition="false" compartment="c" constant="false" hasOnlySubstanceUnits="false" id="M_5mdru1p_c" name="5-Methylthio-5-deoxy-D-ribulose-1-phosphate" fbc:charge="-2" fbc:chemicalFormula="C6H11O7PS" />
      <species boundaryCondition="false" compartment="c" constant="false" hasOnlySubstanceUnits="false" id="M_2mecdp_c" name="2-C-methyl-D-erythritol-2-4-cyclodiphosphate" fbc:charge="-2" fbc:chemicalFormula="C5H10O9P2" />
      <species boundaryCondition="false" compartment="p" constant="false" hasOnlySubstanceUnits="false" id="M_melib_p" name="Melibiose" fbc:charge="0" fbc:chemicalFormula="C12H22O11" />
      <species boundaryCondition="false" compartment="p" constant="false" hasOnlySubstanceUnits="false" id="M_met_D_p" name="D-Methionine" fbc:charge="0" fbc:chemicalFormula="C5H10NO2S" />
      <species boundaryCondition="false" compartment="c" constant="false" hasOnlySubstanceUnits="false" id="M_met_D_c" name="D-Methionine" fbc:charge="0" fbc:chemicalFormula="C5H10NO2S" />
      <species boundaryCondition="false" compartment="c" constant="false" hasOnlySubstanceUnits="false" id="M_metsox_S_L_c" name="L-Methionine-Sulfoxide" fbc:charge="0" fbc:chemicalFormula="C5H11NO3S" />
      <species boundaryCondition="false" compartment="c" constant="false" hasOnlySubstanceUnits="false" id="M_metsox_R_L_c" name="L-methionine-R-sulfoxide" fbc:charge="0" fbc:chemicalFormula="C5H11NO3S" />
      <species boundaryCondition="false" compartment="c" constant="false" hasOnlySubstanceUnits="false" id="M_5mthf_c" name="5-Methyltetrahydrofolate" fbc:charge="-1" fbc:chemicalFormula="C20H24N7O6" />
      <species boundaryCondition="false" compartment="p" constant="false" hasOnlySubstanceUnits="false" id="M_metsox_S_L_p" name="L-Methionine-Sulfoxide" fbc:charge="0" fbc:chemicalFormula="C5H11NO3S" />
      <species boundaryCondition="false" compartment="p" constant="false" hasOnlySubstanceUnits="false" id="M_metsox_R_L_p" name="L-methionine-R-sulfoxide" fbc:charge="0" fbc:chemicalFormula="C5H11NO3S" />
      <species boundaryCondition="false" compartment="c" constant="false" hasOnlySubstanceUnits="false" id="M_trnamet_c" name="tRNA-Met" fbc:charge="0" fbc:chemicalFormula="R" />
      <species boundaryCondition="false" compartment="p" constant="false" hasOnlySubstanceUnits="false" id="M_met_L_p" name="L-Methionine" fbc:charge="0" fbc:chemicalFormula="C5H11NO2S" />
      <species boundaryCondition="false" compartment="p" constant="false" hasOnlySubstanceUnits="false" id="M_mg2_p" name="magnesium" fbc:charge="2" fbc:chemicalFormula="Mg" />
      <species boundaryCondition="false" compartment="c" constant="false" hasOnlySubstanceUnits="false" id="M_mi1p_D_c" name="1D-myo-Inositol-1-phosphate" fbc:charge="-2" fbc:chemicalFormula="C6H11O9P" />
      <species boundaryCondition="false" compartment="p" constant="false" hasOnlySubstanceUnits="false" id="M_minohp_p" name="myo-Inositol-hexakisphosphate" fbc:charge="-12" fbc:chemicalFormula="C6H6O24P6" />
      <species boundaryCondition="false" compartment="p" constant="false" hasOnlySubstanceUnits="false" id="M_murein3p3p_p" name="two-linked-disacharide-tripeptide-murein-units-uncrosslinked-middle-of-chain" fbc:charge="-4" fbc:chemicalFormula="C68H104N12O38" />
      <species boundaryCondition="false" compartment="p" constant="false" hasOnlySubstanceUnits="false" id="M_murein3px3p_p" name="two-disacharide-linked-murein-units-tripeptide-crosslinked-tripeptide-A2pm-A2pm--middle-of-chain" fbc:charge="-4" fbc:chemicalFormula="C68H102N12O37" />
      <species boundaryCondition="false" compartment="c" constant="false" hasOnlySubstanceUnits="false" id="M_mmcoa_S_c" name="S-Methylmalonyl-CoA" fbc:charge="-5" fbc:chemicalFormula="C25H35N7O19P3S" />
      <species boundaryCondition="false" compartment="c" constant="false" hasOnlySubstanceUnits="false" id="M_mmcoa_R_c" name="R-Methylmalonyl-CoA" fbc:charge="-5" fbc:chemicalFormula="C25H35N7O19P3S" />
      <species boundaryCondition="false" compartment="p" constant="false" hasOnlySubstanceUnits="false" id="M_mmet_p" name="S-Methyl-L-methionine" fbc:charge="1" fbc:chemicalFormula="C6H14NO2S" />
      <species boundaryCondition="false" compartment="p" constant="false" hasOnlySubstanceUnits="false" id="M_mn2_p" name="Mn2" fbc:charge="2" fbc:chemicalFormula="Mn" />
      <species boundaryCondition="false" compartment="p" constant="false" hasOnlySubstanceUnits="false" id="M_mnl_p" name="D-Mannitol" fbc:charge="0" fbc:chemicalFormula="C6H14O6" />
      <species boundaryCondition="false" compartment="c" constant="false" hasOnlySubstanceUnits="false" id="M_lipidA_c" name="2-3-2-3-Tetrakis-beta-hydroxymyristoyl-D-glucosaminyl-1-6-beta-D-glucosamine-1-4-bisphosphate" fbc:charge="-4" fbc:chemicalFormula="C68H126N2O23P2" />
      <species boundaryCondition="false" compartment="c" constant="false" hasOnlySubstanceUnits="false" id="M_kdolipid4_c" name="KDO-lipid-IV-A" fbc:charge="-5" fbc:chemicalFormula="C76H137N2O30P2" />
      <species boundaryCondition="false" compartment="c" constant="false" hasOnlySubstanceUnits="false" id="M_kphphhlipa_c" name="kdo-phospho-heptosyl-phospho-heptosyl-heptosyl-kdo2-lipidA" fbc:charge="-11" fbc:chemicalFormula="C139H241N2O70P4" />
      <species boundaryCondition="false" compartment="p" constant="false" hasOnlySubstanceUnits="false" id="M_mobd_p" name="Molybdate-MoO4" fbc:charge="-2" fbc:chemicalFormula="MoO4" />
      <species boundaryCondition="false" compartment="c" constant="false" hasOnlySubstanceUnits="false" id="M_2dhp_c" name="2-Dehydropantoate" fbc:charge="-1" fbc:chemicalFormula="C6H9O4" />
      <species boundaryCondition="false" compartment="c" constant="false" hasOnlySubstanceUnits="false" id="M_uaagmda_c" name="Undecaprenyl-diphospho-N-acetylmuramoyl-N-acetylglucosamine-L-ala-D-glu-meso-2-6-diaminopimeloyl-D-ala-D-ala" fbc:charge="-4" fbc:chemicalFormula="C95H152N8O28P2" />
      <species boundaryCondition="false" compartment="p" constant="false" hasOnlySubstanceUnits="false" id="M_mso3_p" name="methanesulfonate" fbc:charge="-1" fbc:chemicalFormula="CH3O3S" />
      <species boundaryCondition="false" compartment="c" constant="false" hasOnlySubstanceUnits="false" id="M_5mtr_c" name="5-Methylthio-D-ribose" fbc:charge="0" fbc:chemicalFormula="C6H12O4S" />
      <species boundaryCondition="false" compartment="c" constant="false" hasOnlySubstanceUnits="false" id="M_5mta_c" name="5-Methylthioadenosine" fbc:charge="0" fbc:chemicalFormula="C11H15N5O3S" />
      <species boundaryCondition="false" compartment="c" constant="false" hasOnlySubstanceUnits="false" id="M_methf_c" name="5-10-Methenyltetrahydrofolate" fbc:charge="-1" fbc:chemicalFormula="C20H20N7O6" />
      <species boundaryCondition="false" compartment="c" constant="false" hasOnlySubstanceUnits="false" id="M_5mdr1p_c" name="5-Methylthio-5-deoxy-D-ribose-1-phosphate" fbc:charge="-2" fbc:chemicalFormula="C6H11O7PS" />
      <species boundaryCondition="false" compartment="c" constant="false" hasOnlySubstanceUnits="false" id="M_Nmtrp_c" name="N-Methyltryptophan" fbc:charge="0" fbc:chemicalFormula="C12H14N2O2" />
      <species boundaryCondition="false" compartment="p" constant="false" hasOnlySubstanceUnits="false" id="M_n2o_p" name="Nitrous-oxide" fbc:charge="0" fbc:chemicalFormula="N2O" />
      <species boundaryCondition="false" compartment="c" constant="false" hasOnlySubstanceUnits="false" id="M_n2o_c" name="Nitrous-oxide" fbc:charge="0" fbc:chemicalFormula="N2O" />
      <species boundaryCondition="false" compartment="p" constant="false" hasOnlySubstanceUnits="false" id="M_nac_p" name="Nicotinate" fbc:charge="-1" fbc:chemicalFormula="C6H4NO2" />
      <species boundaryCondition="false" compartment="c" constant="false" hasOnlySubstanceUnits="false" id="M_nac_c" name="Nicotinate" fbc:charge="-1" fbc:chemicalFormula="C6H4NO2" />
      <species boundaryCondition="false" compartment="c" constant="false" hasOnlySubstanceUnits="false" id="M_nmn_c" name="NMN" fbc:charge="-1" fbc:chemicalFormula="C11H14N2O8P" />
      <species boundaryCondition="false" compartment="c" constant="false" hasOnlySubstanceUnits="false" id="M_ncam_c" name="Nicotinamide" fbc:charge="0" fbc:chemicalFormula="C6H6N2O" />
      <species boundaryCondition="false" compartment="c" constant="false" hasOnlySubstanceUnits="false" id="M_dnad_c" name="Deamino-NAD" fbc:charge="-2" fbc:chemicalFormula="C21H24N6O15P2" />
      <species boundaryCondition="false" compartment="c" constant="false" hasOnlySubstanceUnits="false" id="M_nicrnt_c" name="Nicotinate-D-ribonucleotide" fbc:charge="-2" fbc:chemicalFormula="C11H12NO9P" />
      <species boundaryCondition="false" compartment="c" constant="false" hasOnlySubstanceUnits="false" id="M_dudp_c" name="dUDP" fbc:charge="-3" fbc:chemicalFormula="C9H11N2O11P2" />
      <species boundaryCondition="false" compartment="c" constant="false" hasOnlySubstanceUnits="false" id="M_no_c" name="Nitric-oxide" fbc:charge="0" fbc:chemicalFormula="NO" />
      <species boundaryCondition="false" compartment="p" constant="false" hasOnlySubstanceUnits="false" id="M_ni2_p" name="nickel" fbc:charge="2" fbc:chemicalFormula="Ni" />
      <species boundaryCondition="false" compartment="c" constant="false" hasOnlySubstanceUnits="false" id="M_ni2_c" name="nickel" fbc:charge="2" fbc:chemicalFormula="Ni" />
      <species boundaryCondition="false" compartment="p" constant="false" hasOnlySubstanceUnits="false" id="M_nmn_p" name="NMN" fbc:charge="-1" fbc:chemicalFormula="C11H14N2O8P" />
      <species boundaryCondition="false" compartment="c" constant="false" hasOnlySubstanceUnits="false" id="M_quln_c" name="Quinolinate" fbc:charge="-2" fbc:chemicalFormula="C7H3NO4" />
      <species boundaryCondition="false" compartment="c" constant="false" hasOnlySubstanceUnits="false" id="M_no2_c" name="Nitrite" fbc:charge="-1" fbc:chemicalFormula="NO2" />
      <species boundaryCondition="false" compartment="p" constant="false" hasOnlySubstanceUnits="false" id="M_no2_p" name="Nitrite" fbc:charge="-1" fbc:chemicalFormula="NO2" />
      <species boundaryCondition="false" compartment="p" constant="false" hasOnlySubstanceUnits="false" id="M_no3_p" name="Nitrate" fbc:charge="-1" fbc:chemicalFormula="NO3" />
      <species boundaryCondition="false" compartment="c" constant="false" hasOnlySubstanceUnits="false" id="M_no3_c" name="Nitrate" fbc:charge="-1" fbc:chemicalFormula="NO3" />
      <species boundaryCondition="false" compartment="p" constant="false" hasOnlySubstanceUnits="false" id="M_no_p" name="Nitric-oxide" fbc:charge="0" fbc:chemicalFormula="NO" />
      <species boundaryCondition="false" compartment="c" constant="false" hasOnlySubstanceUnits="false" id="M_sbzcoa_c" name="O-Succinylbenzoyl-CoA" fbc:charge="-5" fbc:chemicalFormula="C32H39N7O20P3S" />
      <species boundaryCondition="false" compartment="c" constant="false" hasOnlySubstanceUnits="false" id="M_xtsn_c" name="Xanthosine" fbc:charge="0" fbc:chemicalFormula="C10H12N4O6" />
      <species boundaryCondition="false" compartment="p" constant="false" hasOnlySubstanceUnits="false" id="M_xmp_p" name="Xanthosine-5-phosphate" fbc:charge="-2" fbc:chemicalFormula="C10H11N4O9P" />
      <species boundaryCondition="false" compartment="p" constant="false" hasOnlySubstanceUnits="false" id="M_xtsn_p" name="Xanthosine" fbc:charge="0" fbc:chemicalFormula="C10H12N4O6" />
      <species boundaryCondition="false" compartment="c" constant="false" hasOnlySubstanceUnits="false" id="M_dimp_c" name="dIMP" fbc:charge="-2" fbc:chemicalFormula="C10H11N4O7P" />
      <species boundaryCondition="false" compartment="p" constant="false" hasOnlySubstanceUnits="false" id="M_ump_p" name="UMP" fbc:charge="-2" fbc:chemicalFormula="C9H11N2O9P" />
      <species boundaryCondition="false" compartment="c" constant="false" hasOnlySubstanceUnits="false" id="M_thymd_c" name="Thymidine" fbc:charge="0" fbc:chemicalFormula="C10H14N2O5" />
      <species boundaryCondition="false" compartment="p" constant="false" hasOnlySubstanceUnits="false" id="M_thymd_p" name="Thymidine" fbc:charge="0" fbc:chemicalFormula="C10H14N2O5" />
      <species boundaryCondition="false" compartment="c" constant="false" hasOnlySubstanceUnits="false" id="M_didp_c" name="dIDP" fbc:charge="-3" fbc:chemicalFormula="C10H11N4O10P2" />
      <species boundaryCondition="false" compartment="c" constant="false" hasOnlySubstanceUnits="false" id="M_xdp_c" name="XDP" fbc:charge="-3" fbc:chemicalFormula="C10H11N4O12P2" />
      <species boundaryCondition="false" compartment="p" constant="false" hasOnlySubstanceUnits="false" id="M_o2s_p" name="Superoxide-anion" fbc:charge="-1" fbc:chemicalFormula="O2" />
      <species boundaryCondition="false" compartment="c" constant="false" hasOnlySubstanceUnits="false" id="M_ohpb_c" name="2-Oxo-3-hydroxy-4-phosphobutanoate" fbc:charge="-3" fbc:chemicalFormula="C4H4O8P" />
      <species boundaryCondition="false" compartment="c" constant="false" hasOnlySubstanceUnits="false" id="M_2omph_c" name="2-Octaprenyl-6-methoxyphenol" fbc:charge="0" fbc:chemicalFormula="C47H72O2" />
      <species boundaryCondition="false" compartment="c" constant="false" hasOnlySubstanceUnits="false" id="M_2ombzl_c" name="2-Octaprenyl-6-methoxy-1-4-benzoquinol" fbc:charge="0" fbc:chemicalFormula="C47H72O3" />
      <species boundaryCondition="false" compartment="c" constant="false" hasOnlySubstanceUnits="false" id="M_2ommbl_c" name="2-Octaprenyl-3-methyl-6-methoxy-1-4-benzoquinol" fbc:charge="0" fbc:chemicalFormula="C48H74O3" />
      <species boundaryCondition="false" compartment="c" constant="false" hasOnlySubstanceUnits="false" id="M_orot5p_c" name="Orotidine-5-phosphate" fbc:charge="-3" fbc:chemicalFormula="C10H10N2O11P" />
      <species boundaryCondition="false" compartment="c" constant="false" hasOnlySubstanceUnits="false" id="M_2oph_c" name="2-Octaprenylphenol" fbc:charge="0" fbc:chemicalFormula="C46H70O" />
      <species boundaryCondition="false" compartment="p" constant="false" hasOnlySubstanceUnits="false" id="M_orot_p" name="Orotate" fbc:charge="-1" fbc:chemicalFormula="C5H3N2O4" />
      <species boundaryCondition="false" compartment="p" constant="false" hasOnlySubstanceUnits="false" id="M_oaa_p" name="Oxaloacetate" fbc:charge="-2" fbc:chemicalFormula="C4H2O5" />
      <species boundaryCondition="false" compartment="c" constant="false" hasOnlySubstanceUnits="false" id="M_oxur_c" name="Oxalureate" fbc:charge="-1" fbc:chemicalFormula="C3H3N2O4" />
      <species boundaryCondition="false" compartment="c" constant="false" hasOnlySubstanceUnits="false" id="M_ssaltpp_c" name="Succinate-semialdehyde-thiamin-diphosphate-anion" fbc:charge="-3" fbc:chemicalFormula="C16H21N4O10P2S" />
      <species boundaryCondition="false" compartment="c" constant="false" hasOnlySubstanceUnits="false" id="M_pacald_c" name="Phenylacetaldehyde" fbc:charge="0" fbc:chemicalFormula="C8H8O" />
      <species boundaryCondition="false" compartment="p" constant="false" hasOnlySubstanceUnits="false" id="M_pacald_p" name="Phenylacetaldehyde" fbc:charge="0" fbc:chemicalFormula="C8H8O" />
      <species boundaryCondition="false" compartment="c" constant="false" hasOnlySubstanceUnits="false" id="M_pnto_R_c" name="R-Pantothenate" fbc:charge="-1" fbc:chemicalFormula="C9H16NO5" />
      <species boundaryCondition="false" compartment="c" constant="false" hasOnlySubstanceUnits="false" id="M_pant_R_c" name="R-Pantoate" fbc:charge="-1" fbc:chemicalFormula="C6H11O4" />
      <species boundaryCondition="false" compartment="c" constant="false" hasOnlySubstanceUnits="false" id="M_ugmda_c" name="UDP-N-acetylmuramoyl-L-alanyl-D-glutamyl-meso-2-6-diaminopimeloyl-D-alanyl-D-alanine" fbc:charge="-4" fbc:chemicalFormula="C41H61N9O28P2" />
      <species boundaryCondition="false" compartment="c" constant="false" hasOnlySubstanceUnits="false" id="M_uagmda_c" name="Undecaprenyl-diphospho-N-acetylmuramoyl-L-alanyl-D-glutamyl-meso-2-6-diaminopimeloyl-D-alanyl-D-alanine" fbc:charge="-4" fbc:chemicalFormula="C87H139N7O23P2" />
      <species boundaryCondition="false" compartment="c" constant="false" hasOnlySubstanceUnits="false" id="M_pdx5p_c" name="Pyridoxine-5-phosphate" fbc:charge="-2" fbc:chemicalFormula="C8H10NO6P" />
      <species boundaryCondition="false" compartment="c" constant="false" hasOnlySubstanceUnits="false" id="M_pydxn_c" name="Pyridoxine" fbc:charge="0" fbc:chemicalFormula="C8H11NO3" />
      <species boundaryCondition="false" compartment="p" constant="false" hasOnlySubstanceUnits="false" id="M_pe120_p" name="phosphatidylethanolamine-didodecanoyl-n-C120" fbc:charge="0" fbc:chemicalFormula="C29H58N1O8P1" />
      <species boundaryCondition="false" compartment="p" constant="false" hasOnlySubstanceUnits="false" id="M_pe140_p" name="phosphatidylethanolamine-ditetradecanoyl-n-C140" fbc:charge="0" fbc:chemicalFormula="C33H66N1O8P1" />
      <species boundaryCondition="false" compartment="p" constant="false" hasOnlySubstanceUnits="false" id="M_pe141_p" name="phosphatidylethanolamine-ditetradec-7-enoyl-n-C141" fbc:charge="0" fbc:chemicalFormula="C33H62N1O8P1" />
      <species boundaryCondition="false" compartment="p" constant="false" hasOnlySubstanceUnits="false" id="M_pe180_p" name="phosphatidylethanolamine-dioctadecanoyl-n-C180" fbc:charge="0" fbc:chemicalFormula="C41H82N1O8P1" />
      <species boundaryCondition="false" compartment="p" constant="false" hasOnlySubstanceUnits="false" id="M_pe181_p" name="phosphatidylethanolamine-dioctadec-11-enoyl-n-C181" fbc:charge="0" fbc:chemicalFormula="C41H78N1O8P1" />
      <species boundaryCondition="false" compartment="p" constant="false" hasOnlySubstanceUnits="false" id="M_peamn_p" name="Phenethylamine" fbc:charge="1" fbc:chemicalFormula="C8H12N" />
      <species boundaryCondition="false" compartment="c" constant="false" hasOnlySubstanceUnits="false" id="M_tag6p_D_c" name="D-Tagatose-6-phosphate" fbc:charge="-2" fbc:chemicalFormula="C6H11O9P" />
      <species boundaryCondition="false" compartment="c" constant="false" hasOnlySubstanceUnits="false" id="M_tagdp_D_c" name="D-Tagatose-1-6-biphosphate" fbc:charge="-4" fbc:chemicalFormula="C6H10O12P2" />
      <species boundaryCondition="false" compartment="c" constant="false" hasOnlySubstanceUnits="false" id="M_3php_c" name="3-Phosphohydroxypyruvate" fbc:charge="-3" fbc:chemicalFormula="C3H2O7P" />
      <species boundaryCondition="false" compartment="c" constant="false" hasOnlySubstanceUnits="false" id="M_2pglyc_c" name="2-Phosphoglycolate" fbc:charge="-3" fbc:chemicalFormula="C2H2O6P" />
      <species boundaryCondition="false" compartment="c" constant="false" hasOnlySubstanceUnits="false" id="M_pgp120_c" name="Phosphatidylglycerophosphate-didodecanoyl-n-C120" fbc:charge="-3" fbc:chemicalFormula="C30H57O13P2" />
      <species boundaryCondition="false" compartment="p" constant="false" hasOnlySubstanceUnits="false" id="M_pgp120_p" name="Phosphatidylglycerophosphate-didodecanoyl-n-C120" fbc:charge="-3" fbc:chemicalFormula="C30H57O13P2" />
      <species boundaryCondition="false" compartment="p" constant="false" hasOnlySubstanceUnits="false" id="M_pgp140_p" name="Phosphatidylglycerophosphate-ditetradecanoyl-n-C140" fbc:charge="-3" fbc:chemicalFormula="C34H65O13P2" />
      <species boundaryCondition="false" compartment="c" constant="false" hasOnlySubstanceUnits="false" id="M_pgp140_c" name="Phosphatidylglycerophosphate-ditetradecanoyl-n-C140" fbc:charge="-3" fbc:chemicalFormula="C34H65O13P2" />
      <species boundaryCondition="false" compartment="p" constant="false" hasOnlySubstanceUnits="false" id="M_pgp141_p" name="Phosphatidylglycerophosphate-ditetradec-7-enoyl-n-C141" fbc:charge="-3" fbc:chemicalFormula="C34H61O13P2" />
      <species boundaryCondition="false" compartment="c" constant="false" hasOnlySubstanceUnits="false" id="M_pgp141_c" name="Phosphatidylglycerophosphate-ditetradec-7-enoyl-n-C141" fbc:charge="-3" fbc:chemicalFormula="C34H61O13P2" />
      <species boundaryCondition="false" compartment="c" constant="false" hasOnlySubstanceUnits="false" id="M_pgp160_c" name="Phosphatidylglycerophosphate-dihexadecanoyl-n-C160" fbc:charge="-3" fbc:chemicalFormula="C38H73O13P2" />
      <species boundaryCondition="false" compartment="p" constant="false" hasOnlySubstanceUnits="false" id="M_pgp160_p" name="Phosphatidylglycerophosphate-dihexadecanoyl-n-C160" fbc:charge="-3" fbc:chemicalFormula="C38H73O13P2" />
      <species boundaryCondition="false" compartment="c" constant="false" hasOnlySubstanceUnits="false" id="M_pgp161_c" name="Phosphatidylglycerophosphate-dihexadec-9-enoyl-n-C161" fbc:charge="-3" fbc:chemicalFormula="C38H69O13P2" />
      <species boundaryCondition="false" compartment="p" constant="false" hasOnlySubstanceUnits="false" id="M_pgp161_p" name="Phosphatidylglycerophosphate-dihexadec-9-enoyl-n-C161" fbc:charge="-3" fbc:chemicalFormula="C38H69O13P2" />
      <species boundaryCondition="false" compartment="p" constant="false" hasOnlySubstanceUnits="false" id="M_pgp180_p" name="Phosphatidylglycerophosphate-dioctadecanoyl-n-C180" fbc:charge="-3" fbc:chemicalFormula="C42H81O13P2" />
      <species boundaryCondition="false" compartment="c" constant="false" hasOnlySubstanceUnits="false" id="M_pgp180_c" name="Phosphatidylglycerophosphate-dioctadecanoyl-n-C180" fbc:charge="-3" fbc:chemicalFormula="C42H81O13P2" />
      <species boundaryCondition="false" compartment="p" constant="false" hasOnlySubstanceUnits="false" id="M_pgp181_p" name="Phosphatidylglycerophosphate-dioctadec-11-enoyl-n-C181" fbc:charge="-3" fbc:chemicalFormula="C42H77O13P2" />
      <species boundaryCondition="false" compartment="c" constant="false" hasOnlySubstanceUnits="false" id="M_pgp181_c" name="Phosphatidylglycerophosphate-dioctadec-11-enoyl-n-C181" fbc:charge="-3" fbc:chemicalFormula="C42H77O13P2" />
      <species boundaryCondition="false" compartment="p" constant="false" hasOnlySubstanceUnits="false" id="M_pheme_p" name="Protoheme" fbc:charge="-2" fbc:chemicalFormula="C34H30FeN4O4" />
      <species boundaryCondition="false" compartment="c" constant="false" hasOnlySubstanceUnits="false" id="M_phpyr_c" name="Phenylpyruvate" fbc:charge="-1" fbc:chemicalFormula="C9H7O3" />
      <species boundaryCondition="false" compartment="c" constant="false" hasOnlySubstanceUnits="false" id="M_phetrna_c" name="L-Phenylalanyl-tRNA-Phe" fbc:charge="1" fbc:chemicalFormula="C9H10NOR" />
      <species boundaryCondition="false" compartment="c" constant="false" hasOnlySubstanceUnits="false" id="M_trnaphe_c" name="tRNA-Phe" fbc:charge="0" fbc:chemicalFormula="R" />
      <species boundaryCondition="false" compartment="p" constant="false" hasOnlySubstanceUnits="false" id="M_phe_L_p" name="L-Phenylalanine" fbc:charge="0" fbc:chemicalFormula="C9H11NO2" />
      <species boundaryCondition="false" compartment="c" constant="false" hasOnlySubstanceUnits="false" id="M_4r5au_c" name="4-1-D-Ribitylamino-5-aminouracil" fbc:charge="0" fbc:chemicalFormula="C9H16N4O6" />
      <species boundaryCondition="false" compartment="c" constant="false" hasOnlySubstanceUnits="false" id="M_4ppan_c" name="D-4-Phosphopantothenate" fbc:charge="-3" fbc:chemicalFormula="C9H15NO8P" />
      <species boundaryCondition="false" compartment="p" constant="false" hasOnlySubstanceUnits="false" id="M_pnto_R_p" name="R-Pantothenate" fbc:charge="-1" fbc:chemicalFormula="C9H16NO5" />
      <species boundaryCondition="false" compartment="c" constant="false" hasOnlySubstanceUnits="false" id="M_ppap_c" name="Propanoyl-phosphate" fbc:charge="-2" fbc:chemicalFormula="C3H5O5P" />
      <species boundaryCondition="false" compartment="p" constant="false" hasOnlySubstanceUnits="false" id="M_ppal_p" name="Propanal" fbc:charge="0" fbc:chemicalFormula="C3H6O" />
      <species boundaryCondition="false" compartment="p" constant="false" hasOnlySubstanceUnits="false" id="M_ppa_p" name="Propionate-n-C30" fbc:charge="-1" fbc:chemicalFormula="C3H5O2" />
      <species boundaryCondition="false" compartment="c" constant="false" hasOnlySubstanceUnits="false" id="M_pan4p_c" name="Pantetheine-4-phosphate" fbc:charge="-2" fbc:chemicalFormula="C11H21N2O7PS" />
      <species boundaryCondition="false" compartment="c" constant="false" hasOnlySubstanceUnits="false" id="M_4ppcys_c" name="N--R-4-Phosphopantothenoyl-L-cysteine" fbc:charge="-3" fbc:chemicalFormula="C12H20N2O9PS" />
      <species boundaryCondition="false" compartment="c" constant="false" hasOnlySubstanceUnits="false" id="M_r1p_c" name="alpha-D-Ribose-1-phosphate" fbc:charge="-2" fbc:chemicalFormula="C5H9O8P" />
      <species boundaryCondition="false" compartment="c" constant="false" hasOnlySubstanceUnits="false" id="M_34hpp_c" name="3-4-Hydroxyphenyl-pyruvate" fbc:charge="-1" fbc:chemicalFormula="C9H7O4" />
      <species boundaryCondition="false" compartment="c" constant="false" hasOnlySubstanceUnits="false" id="M_pphn_c" name="Prephenate" fbc:charge="-2" fbc:chemicalFormula="C10H8O6" />
      <species boundaryCondition="false" compartment="c" constant="false" hasOnlySubstanceUnits="false" id="M_pppn_c" name="Phenylpropanoate" fbc:charge="-1" fbc:chemicalFormula="C9H9O2" />
      <species boundaryCondition="false" compartment="p" constant="false" hasOnlySubstanceUnits="false" id="M_pppn_p" name="Phenylpropanoate" fbc:charge="-1" fbc:chemicalFormula="C9H9O2" />
      <species boundaryCondition="false" compartment="p" constant="false" hasOnlySubstanceUnits="false" id="M_ppt_p" name="Phosphonate" fbc:charge="-2" fbc:chemicalFormula="HO3P" />
      <species boundaryCondition="false" compartment="c" constant="false" hasOnlySubstanceUnits="false" id="M_fpram_c" name="2-Formamido-N1-5-phospho-D-ribosyl-acetamidine" fbc:charge="-1" fbc:chemicalFormula="C8H15N3O8P" />
      <species boundaryCondition="false" compartment="c" constant="false" hasOnlySubstanceUnits="false" id="M_prbamp_c" name="1-5-Phosphoribosyl-AMP" fbc:charge="-4" fbc:chemicalFormula="C15H19N5O14P2" />
      <species boundaryCondition="false" compartment="c" constant="false" hasOnlySubstanceUnits="false" id="M_prfp_c" name="1-5-Phosphoribosyl-5-5-phosphoribosylamino-methylideneaminoimidazole-4-carboxamide" fbc:charge="-4" fbc:chemicalFormula="C15H21N5O15P2" />
      <species boundaryCondition="false" compartment="p" constant="false" hasOnlySubstanceUnits="false" id="M_progly_p" name="L-Prolinylglycine" fbc:charge="0" fbc:chemicalFormula="C7H12N2O3" />
      <species boundaryCondition="false" compartment="c" constant="false" hasOnlySubstanceUnits="false" id="M_trnapro_c" name="tRNA-Pro" fbc:charge="0" fbc:chemicalFormula="R" />
      <species boundaryCondition="false" compartment="c" constant="false" hasOnlySubstanceUnits="false" id="M_protrna_c" name="L-Prolyl-tRNA-Pro" fbc:charge="1" fbc:chemicalFormula="C5H8NOR" />
      <species boundaryCondition="false" compartment="p" constant="false" hasOnlySubstanceUnits="false" id="M_pro_L_p" name="L-Proline" fbc:charge="0" fbc:chemicalFormula="C5H9NO2" />
      <species boundaryCondition="false" compartment="p" constant="false" hasOnlySubstanceUnits="false" id="M_psclys_p" name="psicoselysine" fbc:charge="1" fbc:chemicalFormula="C12H25N2O7" />
      <species boundaryCondition="false" compartment="c" constant="false" hasOnlySubstanceUnits="false" id="M_skm5p_c" name="Shikimate-5-phosphate" fbc:charge="-3" fbc:chemicalFormula="C7H8O8P" />
      <species boundaryCondition="false" compartment="c" constant="false" hasOnlySubstanceUnits="false" id="M_ps120_c" name="phosphatidylserine-didodecanoyl-n-C120" fbc:charge="-1" fbc:chemicalFormula="C30H57N1O10P1" />
      <species boundaryCondition="false" compartment="c" constant="false" hasOnlySubstanceUnits="false" id="M_ps140_c" name="phosphatidylserine-ditetradecanoyl-n-C140" fbc:charge="-1" fbc:chemicalFormula="C34H65N1O10P1" />
      <species boundaryCondition="false" compartment="c" constant="false" hasOnlySubstanceUnits="false" id="M_ps141_c" name="phosphatidylserine-ditetradec-7-enoyl-n-C141" fbc:charge="-1" fbc:chemicalFormula="C34H61N1O10P1" />
      <species boundaryCondition="false" compartment="c" constant="false" hasOnlySubstanceUnits="false" id="M_ps160_c" name="phosphatidylserine-dihexadecanoyl-n-C160" fbc:charge="-1" fbc:chemicalFormula="C38H73N1O10P1" />
      <species boundaryCondition="false" compartment="c" constant="false" hasOnlySubstanceUnits="false" id="M_ps161_c" name="phosphatidylserine-dihexadec-9-enoyl-n-C161" fbc:charge="-1" fbc:chemicalFormula="C38H69N1O10P1" />
      <species boundaryCondition="false" compartment="c" constant="false" hasOnlySubstanceUnits="false" id="M_ps180_c" name="phosphatidylserine-dioctadecanoyl-n-C180" fbc:charge="-1" fbc:chemicalFormula="C42H81N1O10P1" />
      <species boundaryCondition="false" compartment="c" constant="false" hasOnlySubstanceUnits="false" id="M_ps181_c" name="phosphatidylserine-dioctadec-11-enoyl-n-C181" fbc:charge="-1" fbc:chemicalFormula="C42H77N1O10P1" />
      <species boundaryCondition="false" compartment="c" constant="false" hasOnlySubstanceUnits="false" id="M_pser_L_c" name="O-Phospho-L-serine" fbc:charge="-2" fbc:chemicalFormula="C3H6NO6P" />
      <species boundaryCondition="false" compartment="p" constant="false" hasOnlySubstanceUnits="false" id="M_pser_L_p" name="O-Phospho-L-serine" fbc:charge="-2" fbc:chemicalFormula="C3H6NO6P" />
      <species boundaryCondition="false" compartment="p" constant="false" hasOnlySubstanceUnits="false" id="M_thrp_p" name="L-Threonine-O-3-phosphate" fbc:charge="-2" fbc:chemicalFormula="C4H8NO6P" />
      <species boundaryCondition="false" compartment="p" constant="false" hasOnlySubstanceUnits="false" id="M_thr_L_p" name="L-Threonine" fbc:charge="0" fbc:chemicalFormula="C4H9NO3" />
      <species boundaryCondition="false" compartment="p" constant="false" hasOnlySubstanceUnits="false" id="M_ptrc_p" name="Putrescine" fbc:charge="2" fbc:chemicalFormula="C4H14N2" />
      <species boundaryCondition="false" compartment="c" constant="false" hasOnlySubstanceUnits="false" id="M_xan_c" name="Xanthine" fbc:charge="0" fbc:chemicalFormula="C5H4N4O2" />
      <species boundaryCondition="false" compartment="c" constant="false" hasOnlySubstanceUnits="false" id="M_pydx_c" name="Pyridoxal" fbc:charge="0" fbc:chemicalFormula="C8H9NO3" />
      <species boundaryCondition="false" compartment="p" constant="false" hasOnlySubstanceUnits="false" id="M_pyr_p" name="Pyruvate" fbc:charge="-1" fbc:chemicalFormula="C3H3O3" />
      <species boundaryCondition="false" compartment="c" constant="false" hasOnlySubstanceUnits="false" id="M_o2s_c" name="Superoxide-anion" fbc:charge="-1" fbc:chemicalFormula="O2" />
      <species boundaryCondition="false" compartment="p" constant="false" hasOnlySubstanceUnits="false" id="M_rib_D_p" name="D-Ribose" fbc:charge="0" fbc:chemicalFormula="C5H10O5" />
      <species boundaryCondition="false" compartment="p" constant="false" hasOnlySubstanceUnits="false" id="M_r5p_p" name="alpha-D-Ribose-5-phosphate" fbc:charge="-2" fbc:chemicalFormula="C5H9O8P" />
      <species boundaryCondition="false" compartment="c" constant="false" hasOnlySubstanceUnits="false" id="M_dmlz_c" name="6-7-Dimethyl-8-1-D-ribityl-lumazine" fbc:charge="0" fbc:chemicalFormula="C13H18N4O6" />
      <species boundaryCondition="false" compartment="c" constant="false" hasOnlySubstanceUnits="false" id="M_ru5p_L_c" name="L-Ribulose-5-phosphate" fbc:charge="-2" fbc:chemicalFormula="C5H9O8P" />
      <species boundaryCondition="false" compartment="c" constant="false" hasOnlySubstanceUnits="false" id="M_xu5p_D_c" name="D-Xylulose-5-phosphate" fbc:charge="-2" fbc:chemicalFormula="C5H9O8P" />
      <species boundaryCondition="false" compartment="c" constant="false" hasOnlySubstanceUnits="false" id="M_dtdprmn_c" name="dTDP-L-rhamnose" fbc:charge="-2" fbc:chemicalFormula="C16H24N2O15P2" />
      <species boundaryCondition="false" compartment="c" constant="false" hasOnlySubstanceUnits="false" id="M_rmn_c" name="L-Rhamnose" fbc:charge="0" fbc:chemicalFormula="C6H12O5" />
      <species boundaryCondition="false" compartment="c" constant="false" hasOnlySubstanceUnits="false" id="M_rml_c" name="L-Rhamnulose" fbc:charge="0" fbc:chemicalFormula="C6H12O5" />
      <species boundaryCondition="false" compartment="c" constant="false" hasOnlySubstanceUnits="false" id="M_rml1p_c" name="L-Rhamnulose-1-phosphate" fbc:charge="-2" fbc:chemicalFormula="C6H11O8P" />
      <species boundaryCondition="false" compartment="p" constant="false" hasOnlySubstanceUnits="false" id="M_rmn_p" name="L-Rhamnose" fbc:charge="0" fbc:chemicalFormula="C6H12O5" />
      <species boundaryCondition="false" compartment="c" constant="false" hasOnlySubstanceUnits="false" id="M_s7p_c" name="Sedoheptulose-7-phosphate" fbc:charge="-2" fbc:chemicalFormula="C7H13O10P" />
      <species boundaryCondition="false" compartment="c" constant="false" hasOnlySubstanceUnits="false" id="M_sucorn_c" name="N2-Succinyl-L-ornithine" fbc:charge="-1" fbc:chemicalFormula="C9H15N2O5" />
      <species boundaryCondition="false" compartment="c" constant="false" hasOnlySubstanceUnits="false" id="M_sarcs_c" name="Sarcosine" fbc:charge="0" fbc:chemicalFormula="C3H7NO2" />
      <species boundaryCondition="false" compartment="c" constant="false" hasOnlySubstanceUnits="false" id="M_sbt6p_c" name="D-Sorbitol-6-phosphate" fbc:charge="-2" fbc:chemicalFormula="C6H13O9P" />
      <species boundaryCondition="false" compartment="p" constant="false" hasOnlySubstanceUnits="false" id="M_sbt_D_p" name="D-Sorbitol" fbc:charge="0" fbc:chemicalFormula="C6H14O6" />
      <species boundaryCondition="false" compartment="c" constant="false" hasOnlySubstanceUnits="false" id="M_sl26da_c" name="N-Succinyl-LL-2-6-diaminoheptanedioate" fbc:charge="-2" fbc:chemicalFormula="C11H16N2O7" />
      <species boundaryCondition="false" compartment="c" constant="false" hasOnlySubstanceUnits="false" id="M_sl2a6o_c" name="N-Succinyl-2-L-amino-6-oxoheptanedioate" fbc:charge="-3" fbc:chemicalFormula="C11H12NO8" />
      <species boundaryCondition="false" compartment="c" constant="false" hasOnlySubstanceUnits="false" id="M_selnp_c" name="Selenophosphate" fbc:charge="-1" fbc:chemicalFormula="H2O3PSe" />
      <species boundaryCondition="false" compartment="c" constant="false" hasOnlySubstanceUnits="false" id="M_sertrna_sec__c" name="L-Seryl-tRNA-Sec" fbc:charge="1" fbc:chemicalFormula="C3H6NO2R" />
      <species boundaryCondition="false" compartment="c" constant="false" hasOnlySubstanceUnits="false" id="M_sectrna_c" name="L-Selenocysteinyl-tRNA-Sec" fbc:charge="1" fbc:chemicalFormula="C3H6NOSeR" />
      <species boundaryCondition="false" compartment="c" constant="false" hasOnlySubstanceUnits="false" id="M_seln_c" name="Selenide" fbc:charge="-1" fbc:chemicalFormula="HSe" />
      <species boundaryCondition="false" compartment="c" constant="false" hasOnlySubstanceUnits="false" id="M_sertrna_c" name="L-Seryl-tRNA-Ser" fbc:charge="1" fbc:chemicalFormula="C3H6NO2R" />
      <species boundaryCondition="false" compartment="c" constant="false" hasOnlySubstanceUnits="false" id="M_trnaser_c" name="tRNA-Ser" fbc:charge="0" fbc:chemicalFormula="R" />
      <species boundaryCondition="false" compartment="c" constant="false" hasOnlySubstanceUnits="false" id="M_trnasecys_c" name="tRNA-SeCys" fbc:charge="0" fbc:chemicalFormula="R" />
      <species boundaryCondition="false" compartment="c" constant="false" hasOnlySubstanceUnits="false" id="M_Sfglutth_c" name="S-Formylglutathione" fbc:charge="-1" fbc:chemicalFormula="C11H16N3O7S" />
      <species boundaryCondition="false" compartment="c" constant="false" hasOnlySubstanceUnits="false" id="M_sucglu_c" name="N2-Succinyl-L-glutamate" fbc:charge="-3" fbc:chemicalFormula="C9H10NO7" />
      <species boundaryCondition="false" compartment="c" constant="false" hasOnlySubstanceUnits="false" id="M_sucgsa_c" name="N2-Succinyl-L-glutamate-5-semialdehyde" fbc:charge="-2" fbc:chemicalFormula="C9H11NO6" />
      <species boundaryCondition="false" compartment="c" constant="false" hasOnlySubstanceUnits="false" id="M_2shchc_c" name="2-Succinyl-6-hydroxy-2-4-cyclohexadiene-1-carboxylate" fbc:charge="-2" fbc:chemicalFormula="C11H10O6" />
      <species boundaryCondition="false" compartment="c" constant="false" hasOnlySubstanceUnits="false" id="M_dscl_c" name="dihydrosirohydrochlorin" fbc:charge="-7" fbc:chemicalFormula="C42H41N4O16" />
      <species boundaryCondition="false" compartment="c" constant="false" hasOnlySubstanceUnits="false" id="M_scl_c" name="sirohydrochlorin" fbc:charge="-7" fbc:chemicalFormula="C42H39N4O16" />
      <species boundaryCondition="false" compartment="c" constant="false" hasOnlySubstanceUnits="false" id="M_skm_c" name="Shikimate" fbc:charge="-1" fbc:chemicalFormula="C7H9O5" />
      <species boundaryCondition="false" compartment="p" constant="false" hasOnlySubstanceUnits="false" id="M_skm_p" name="Shikimate" fbc:charge="-1" fbc:chemicalFormula="C7H9O5" />
      <species boundaryCondition="false" compartment="p" constant="false" hasOnlySubstanceUnits="false" id="M_so2_p" name="sulfur-dioxide" fbc:charge="0" fbc:chemicalFormula="O2S" />
      <species boundaryCondition="false" compartment="p" constant="false" hasOnlySubstanceUnits="false" id="M_so4_p" name="Sulfate" fbc:charge="-2" fbc:chemicalFormula="O4S" />
      <species boundaryCondition="false" compartment="c" constant="false" hasOnlySubstanceUnits="false" id="M_N1aspmd_c" name="N1-Acetylspermidine" fbc:charge="2" fbc:chemicalFormula="C9H23N3O" />
      <species boundaryCondition="false" compartment="c" constant="false" hasOnlySubstanceUnits="false" id="M_n8aspmd_c" name="N8-Acetylspermidine" fbc:charge="2" fbc:chemicalFormula="C9H23N3O" />
      <species boundaryCondition="false" compartment="p" constant="false" hasOnlySubstanceUnits="false" id="M_spmd_p" name="Spermidine" fbc:charge="3" fbc:chemicalFormula="C7H22N3" />
      <species boundaryCondition="false" compartment="c" constant="false" hasOnlySubstanceUnits="false" id="M_sucbz_c" name="o-Succinylbenzoate" fbc:charge="-2" fbc:chemicalFormula="C11H8O5" />
      <species boundaryCondition="false" compartment="p" constant="false" hasOnlySubstanceUnits="false" id="M_sucr_p" name="Sucrose" fbc:charge="0" fbc:chemicalFormula="C12H22O11" />
      <species boundaryCondition="false" compartment="p" constant="false" hasOnlySubstanceUnits="false" id="M_sulfac_p" name="sulfoacetate" fbc:charge="-2" fbc:chemicalFormula="C2H2O5S" />
      <species boundaryCondition="false" compartment="p" constant="false" hasOnlySubstanceUnits="false" id="M_tartr_L_p" name="L-tartrate" fbc:charge="-2" fbc:chemicalFormula="C4H4O6" />
      <species boundaryCondition="false" compartment="p" constant="false" hasOnlySubstanceUnits="false" id="M_taur_p" name="Taurine" fbc:charge="0" fbc:chemicalFormula="C2H7NO3S" />
      <species boundaryCondition="false" compartment="c" constant="false" hasOnlySubstanceUnits="false" id="M_thmmp_c" name="Thiamin-monophosphate" fbc:charge="-1" fbc:chemicalFormula="C12H16N4O4PS" />
      <species boundaryCondition="false" compartment="c" constant="false" hasOnlySubstanceUnits="false" id="M_dtdp4aaddg_c" name="dTDP-4-acetamido-4-6-dideoxy-D-galactose" fbc:charge="-2" fbc:chemicalFormula="C18H27N3O15P2" />
      <species boundaryCondition="false" compartment="c" constant="false" hasOnlySubstanceUnits="false" id="M_dtdp4addg_c" name="dTDP-4-amino-4-6-dideoxy-D-galactose" fbc:charge="-1" fbc:chemicalFormula="C16H26N3O14P2" />
      <species boundaryCondition="false" compartment="c" constant="false" hasOnlySubstanceUnits="false" id="M_dtdp4d6dg_c" name="dTDP-4-dehydro-6-deoxy-D-glucose" fbc:charge="-2" fbc:chemicalFormula="C16H22N2O15P2" />
      <species boundaryCondition="false" compartment="c" constant="false" hasOnlySubstanceUnits="false" id="M_dtdp4d6dm_c" name="dTDP-4-dehydro-6-deoxy-L-mannose" fbc:charge="-2" fbc:chemicalFormula="C16H22N2O15P2" />
      <species boundaryCondition="false" compartment="c" constant="false" hasOnlySubstanceUnits="false" id="M_thm_c" name="Thiamin" fbc:charge="1" fbc:chemicalFormula="C12H17N4OS" />
      <species boundaryCondition="false" compartment="p" constant="false" hasOnlySubstanceUnits="false" id="M_thm_p" name="Thiamin" fbc:charge="1" fbc:chemicalFormula="C12H17N4OS" />
      <species boundaryCondition="false" compartment="c" constant="false" hasOnlySubstanceUnits="false" id="M_thrtrna_c" name="L-Threonyl-tRNA-Thr" fbc:charge="1" fbc:chemicalFormula="C4H8NO2R" />
      <species boundaryCondition="false" compartment="c" constant="false" hasOnlySubstanceUnits="false" id="M_trnathr_c" name="tRNA-Thr" fbc:charge="0" fbc:chemicalFormula="R" />
      <species boundaryCondition="false" compartment="c" constant="false" hasOnlySubstanceUnits="false" id="M_thym_c" name="Thymine" fbc:charge="0" fbc:chemicalFormula="C5H6N2O2" />
      <species boundaryCondition="false" compartment="p" constant="false" hasOnlySubstanceUnits="false" id="M_thym_p" name="Thymine" fbc:charge="0" fbc:chemicalFormula="C5H6N2O2" />
      <species boundaryCondition="false" compartment="p" constant="false" hasOnlySubstanceUnits="false" id="M_tmao_p" name="Trimethylamine-N-oxide" fbc:charge="0" fbc:chemicalFormula="C3H9NO" />
      <species boundaryCondition="false" compartment="p" constant="false" hasOnlySubstanceUnits="false" id="M_tma_p" name="trimethylamine" fbc:charge="1" fbc:chemicalFormula="C3H10N" />
      <species boundaryCondition="false" compartment="c" constant="false" hasOnlySubstanceUnits="false" id="M_2tpr3dpcoa_c" name="2--5--triphosphoribosyl-3-dephospho-CoA" fbc:charge="-6" fbc:chemicalFormula="C26H40N7O26P5S" />
      <species boundaryCondition="false" compartment="c" constant="false" hasOnlySubstanceUnits="false" id="M_tre6p_c" name="alpha-alpha-Trehalose-6-phosphate" fbc:charge="-2" fbc:chemicalFormula="C12H21O14P" />
      <species boundaryCondition="false" compartment="c" constant="false" hasOnlySubstanceUnits="false" id="M_tre_c" name="Trehalose" fbc:charge="0" fbc:chemicalFormula="C12H22O11" />
      <species boundaryCondition="false" compartment="p" constant="false" hasOnlySubstanceUnits="false" id="M_tre_p" name="Trehalose" fbc:charge="0" fbc:chemicalFormula="C12H22O11" />
      <species boundaryCondition="false" compartment="c" constant="false" hasOnlySubstanceUnits="false" id="M_trnatrp_c" name="tRNA-Trp" fbc:charge="0" fbc:chemicalFormula="R" />
      <species boundaryCondition="false" compartment="c" constant="false" hasOnlySubstanceUnits="false" id="M_trptrna_c" name="L-Tryptophanyl-tRNA-Trp" fbc:charge="1" fbc:chemicalFormula="C11H11N2OR" />
      <species boundaryCondition="false" compartment="p" constant="false" hasOnlySubstanceUnits="false" id="M_trp_L_p" name="L-Tryptophan" fbc:charge="0" fbc:chemicalFormula="C11H12N2O2" />
      <species boundaryCondition="false" compartment="c" constant="false" hasOnlySubstanceUnits="false" id="M_tungs_c" name="tungstate" fbc:charge="-2" fbc:chemicalFormula="O4W1" />
      <species boundaryCondition="false" compartment="p" constant="false" hasOnlySubstanceUnits="false" id="M_tungs_p" name="tungstate" fbc:charge="-2" fbc:chemicalFormula="O4W1" />
      <species boundaryCondition="false" compartment="p" constant="false" hasOnlySubstanceUnits="false" id="M_tym_p" name="Tyramine" fbc:charge="1" fbc:chemicalFormula="C8H12NO" />
      <species boundaryCondition="false" compartment="p" constant="false" hasOnlySubstanceUnits="false" id="M_tyr_L_p" name="L-Tyrosine" fbc:charge="0" fbc:chemicalFormula="C9H11NO3" />
      <species boundaryCondition="false" compartment="p" constant="false" hasOnlySubstanceUnits="false" id="M_tyrp_p" name="Phosphotyrosine" fbc:charge="-2" fbc:chemicalFormula="C9H10NO6P" />
      <species boundaryCondition="false" compartment="c" constant="false" hasOnlySubstanceUnits="false" id="M_tyrtrna_c" name="L-Tyrosyl-tRNA-Tyr" fbc:charge="1" fbc:chemicalFormula="C9H10NO2R" />
      <species boundaryCondition="false" compartment="c" constant="false" hasOnlySubstanceUnits="false" id="M_trnatyr_c" name="tRNA-Tyr" fbc:charge="0" fbc:chemicalFormula="R" />
      <species boundaryCondition="false" compartment="c" constant="false" hasOnlySubstanceUnits="false" id="M_u3hga_c" name="UDP-3-O-3-hydroxytetradecanoyl-D-glucosamine" fbc:charge="-1" fbc:chemicalFormula="C29H50N3O18P2" />
      <species boundaryCondition="false" compartment="c" constant="false" hasOnlySubstanceUnits="false" id="M_uamag_c" name="UDP-N-acetylmuramoyl-L-alanyl-D-glutamate" fbc:charge="-4" fbc:chemicalFormula="C28H39N5O23P2" />
      <species boundaryCondition="false" compartment="c" constant="false" hasOnlySubstanceUnits="false" id="M_ugmd_c" name="UDP-N-acetylmuramoyl-L-alanyl-D-gamma-glutamyl-meso-2-6-diaminopimelate" fbc:charge="-4" fbc:chemicalFormula="C35H51N7O26P2" />
      <species boundaryCondition="false" compartment="p" constant="false" hasOnlySubstanceUnits="false" id="M_udpacgal_p" name="UDP-N-acetyl-D-galactosamine" fbc:charge="-2" fbc:chemicalFormula="C17H25N3O17P2" />
      <species boundaryCondition="false" compartment="p" constant="false" hasOnlySubstanceUnits="false" id="M_uacgam_p" name="UDP-N-acetyl-D-glucosamine" fbc:charge="-2" fbc:chemicalFormula="C17H25N3O17P2" />
      <species boundaryCondition="false" compartment="c" constant="false" hasOnlySubstanceUnits="false" id="M_uacmam_c" name="UDP-N-acetyl-D-mannosamine" fbc:charge="-2" fbc:chemicalFormula="C17H25N3O17P2" />
      <species boundaryCondition="false" compartment="c" constant="false" hasOnlySubstanceUnits="false" id="M_u3aga_c" name="UDP-3-O-3-hydroxytetradecanoyl-N-acetylglucosamine" fbc:charge="-2" fbc:chemicalFormula="C31H51N3O19P2" />
      <species boundaryCondition="false" compartment="c" constant="false" hasOnlySubstanceUnits="false" id="M_uaccg_c" name="UDP-N-acetyl-3-O-1-carboxyvinyl-D-glucosamine" fbc:charge="-3" fbc:chemicalFormula="C20H26N3O19P2" />
      <species boundaryCondition="false" compartment="c" constant="false" hasOnlySubstanceUnits="false" id="M_uama_c" name="UDP-N-acetylmuramoyl-L-alanine" fbc:charge="-3" fbc:chemicalFormula="C23H33N4O20P2" />
      <species boundaryCondition="false" compartment="c" constant="false" hasOnlySubstanceUnits="false" id="M_uamr_c" name="UDP-N-acetylmuramate" fbc:charge="-3" fbc:chemicalFormula="C20H28N3O19P2" />
      <species boundaryCondition="false" compartment="c" constant="false" hasOnlySubstanceUnits="false" id="M_udpgal_c" name="UDPgalactose" fbc:charge="-2" fbc:chemicalFormula="C15H22N2O17P2" />
      <species boundaryCondition="false" compartment="p" constant="false" hasOnlySubstanceUnits="false" id="M_udpgal_p" name="UDPgalactose" fbc:charge="-2" fbc:chemicalFormula="C15H22N2O17P2" />
      <species boundaryCondition="false" compartment="c" constant="false" hasOnlySubstanceUnits="false" id="M_udpglcur_c" name="UDP-D-glucuronate" fbc:charge="-3" fbc:chemicalFormula="C15H19N2O18P2" />
      <species boundaryCondition="false" compartment="c" constant="false" hasOnlySubstanceUnits="false" id="M_udpLa4o_c" name="UDP-4-keto-pyranose" fbc:charge="-2" fbc:chemicalFormula="C14H18N2O16P2" />
      <species boundaryCondition="false" compartment="p" constant="false" hasOnlySubstanceUnits="false" id="M_udpglcur_p" name="UDP-D-glucuronate" fbc:charge="-3" fbc:chemicalFormula="C15H19N2O18P2" />
      <species boundaryCondition="false" compartment="p" constant="false" hasOnlySubstanceUnits="false" id="M_udpg_p" name="UDPglucose" fbc:charge="-2" fbc:chemicalFormula="C15H22N2O17P2" />
      <species boundaryCondition="false" compartment="c" constant="false" hasOnlySubstanceUnits="false" id="M_udpLa4n_c" name="uridine-5--diphospho-beta-4-deoxy-4-amino-L-arabinose" fbc:charge="-1" fbc:chemicalFormula="C14H22N3O15P2" />
      <species boundaryCondition="false" compartment="c" constant="false" hasOnlySubstanceUnits="false" id="M_udpLa4fn_c" name="uridine-5--diphospho-beta-4-deoxy-4-formamido-L-arabinose" fbc:charge="-2" fbc:chemicalFormula="C15H21N3O16P2" />
      <species boundaryCondition="false" compartment="c" constant="false" hasOnlySubstanceUnits="false" id="M_uLa4n_c" name="undecaprenyl-phosphate-4-amino-4-deoxy-L-arabinose" fbc:charge="0" fbc:chemicalFormula="C60H100N1O7P1" />
      <species boundaryCondition="false" compartment="c" constant="false" hasOnlySubstanceUnits="false" id="M_um4p_c" name="UDP-N-acetylmuramoyl-L-alanyl-D-gamma-glutamyl-meso-2-6-diaminopimelate-D-alanine" fbc:charge="-4" fbc:chemicalFormula="C38H56N8O27P2" />
      <species boundaryCondition="false" compartment="c" constant="false" hasOnlySubstanceUnits="false" id="M_uLa4fn_c" name="undecaprenyl-phosphate-4-amino-4-formyl-L-arabinose" fbc:charge="-1" fbc:chemicalFormula="C61H99N1O8P1" />
      <species boundaryCondition="false" compartment="c" constant="false" hasOnlySubstanceUnits="false" id="M_uppg3_c" name="Uroporphyrinogen-III" fbc:charge="-8" fbc:chemicalFormula="C40H36N4O16" />
      <species boundaryCondition="false" compartment="p" constant="false" hasOnlySubstanceUnits="false" id="M_ura_p" name="Uracil" fbc:charge="0" fbc:chemicalFormula="C4H4N2O2" />
      <species boundaryCondition="false" compartment="p" constant="false" hasOnlySubstanceUnits="false" id="M_urea_p" name="Urea" fbc:charge="0" fbc:chemicalFormula="CH4N2O" />
      <species boundaryCondition="false" compartment="c" constant="false" hasOnlySubstanceUnits="false" id="M_urate_c" name="Urate" fbc:charge="0" fbc:chemicalFormula="C5H4N4O3" />
      <species boundaryCondition="false" compartment="c" constant="false" hasOnlySubstanceUnits="false" id="M_valtrna_c" name="L-Valyl-tRNA-Val" fbc:charge="1" fbc:chemicalFormula="C5H10NOR" />
      <species boundaryCondition="false" compartment="c" constant="false" hasOnlySubstanceUnits="false" id="M_trnaval_c" name="tRNA-Val" fbc:charge="0" fbc:chemicalFormula="R" />
      <species boundaryCondition="false" compartment="p" constant="false" hasOnlySubstanceUnits="false" id="M_val_L_p" name="L-Valine" fbc:charge="0" fbc:chemicalFormula="C5H11NO2" />
      <species boundaryCondition="false" compartment="p" constant="false" hasOnlySubstanceUnits="false" id="M_xan_p" name="Xanthine" fbc:charge="0" fbc:chemicalFormula="C5H4N4O2" />
      <species boundaryCondition="false" compartment="c" constant="false" hasOnlySubstanceUnits="false" id="M_xyl_D_c" name="D-Xylose" fbc:charge="0" fbc:chemicalFormula="C5H10O5" />
      <species boundaryCondition="false" compartment="c" constant="false" hasOnlySubstanceUnits="false" id="M_xylu_D_c" name="D-Xylulose" fbc:charge="0" fbc:chemicalFormula="C5H10O5" />
      <species boundaryCondition="false" compartment="p" constant="false" hasOnlySubstanceUnits="false" id="M_xylu_L_p" name="L-Xylulose" fbc:charge="0" fbc:chemicalFormula="C5H10O5" />
      <species boundaryCondition="false" compartment="p" constant="false" hasOnlySubstanceUnits="false" id="M_xyl_D_p" name="D-Xylose" fbc:charge="0" fbc:chemicalFormula="C5H10O5" />
      <species boundaryCondition="false" compartment="p" constant="false" hasOnlySubstanceUnits="false" id="M_zn2_p" name="Zinc" fbc:charge="2" fbc:chemicalFormula="Zn" />
      <species boundaryCondition="false" compartment="e" constant="false" hasOnlySubstanceUnits="false" id="M_AEP_e" name="2-Aminoethylphosphonate" fbc:charge="-1" fbc:chemicalFormula="C2H7N1O3P1" />
      <species boundaryCondition="false" compartment="p" constant="false" hasOnlySubstanceUnits="false" id="M_AEP_p" name="2-Aminoethylphosphonate" fbc:charge="-1" fbc:chemicalFormula="C2H7N1O3P1" />
      <species boundaryCondition="false" compartment="c" constant="false" hasOnlySubstanceUnits="false" id="M_AEP_c" name="2-Aminoethylphosphonate" fbc:charge="-1" fbc:chemicalFormula="C2H7N1O3P1" />
      <species boundaryCondition="false" compartment="c" constant="false" hasOnlySubstanceUnits="false" id="M_Pald_c" name="Phosphonoacetaldehyde" fbc:charge="-2" fbc:chemicalFormula="C2H3O4P1" />
      <species boundaryCondition="false" compartment="e" constant="false" hasOnlySubstanceUnits="false" id="M_4hoxpac_e" name="4-Hydroxyphenylacetate" fbc:charge="-1" fbc:chemicalFormula="C8H7O3" />
      <species boundaryCondition="false" compartment="p" constant="false" hasOnlySubstanceUnits="false" id="M_4hoxpac_p" name="4-Hydroxyphenylacetate" fbc:charge="-1" fbc:chemicalFormula="C8H7O3" />
      <species boundaryCondition="false" compartment="c" constant="false" hasOnlySubstanceUnits="false" id="M_4hoxpac_c" name="4-Hydroxyphenylacetate" fbc:charge="-1" fbc:chemicalFormula="C8H7O3" />
      <species boundaryCondition="false" compartment="c" constant="false" hasOnlySubstanceUnits="false" id="M_34dhpacet_c" name="3-4-Dihydroxyphenylacetate" fbc:charge="-1" fbc:chemicalFormula="C8H7O4" />
      <species boundaryCondition="false" compartment="c" constant="false" hasOnlySubstanceUnits="false" id="M_2h5cmmusa_c" name="2-Hydroxy-5-carboxymethylmuconate-Semialdehyde" fbc:charge="-2" fbc:chemicalFormula="C8H6O6" />
      <species boundaryCondition="false" compartment="c" constant="false" hasOnlySubstanceUnits="false" id="M_5cm2hmu_c" name="5-Carboxymethyl-2-hydroxymuconate" fbc:charge="-3" fbc:chemicalFormula="C8H5O7" />
      <species boundaryCondition="false" compartment="c" constant="false" hasOnlySubstanceUnits="false" id="M_5c2o3ed_c" name="5-Carboxy-2-oxohept-3-enedioate" fbc:charge="-3" fbc:chemicalFormula="C8H5O7" />
      <species boundaryCondition="false" compartment="c" constant="false" hasOnlySubstanceUnits="false" id="M_2hh24dd_c" name="2-Hydroxyhepta-2-4-dienedioate" fbc:charge="-2" fbc:chemicalFormula="C7H6O5" />
      <species boundaryCondition="false" compartment="c" constant="false" hasOnlySubstanceUnits="false" id="M_4h2kpi_c" name="4-Hydroxy-2-ketopimelate" fbc:charge="-2" fbc:chemicalFormula="C7H8O6" />
      <species boundaryCondition="false" compartment="c" constant="false" hasOnlySubstanceUnits="false" id="M_ppoh_c" name="1-Propanol" fbc:charge="0" fbc:chemicalFormula="C3H8O1" />
      <species boundaryCondition="false" compartment="c" constant="false" hasOnlySubstanceUnits="false" id="M_codscl2_c" name="Cobalt-precorrin-2" fbc:charge="-7" fbc:chemicalFormula="C42H39CoN4O16" />
      <species boundaryCondition="false" compartment="c" constant="false" hasOnlySubstanceUnits="false" id="M_codscl3_c" name="Cobalt-precorrin-3" fbc:charge="-7" fbc:chemicalFormula="C43H41CoN4O16" />
      <species boundaryCondition="false" compartment="c" constant="false" hasOnlySubstanceUnits="false" id="M_codscl4_c" name="Cobalt-precorrin-4" fbc:charge="-6" fbc:chemicalFormula="C44H44CoN4O16" />
      <species boundaryCondition="false" compartment="c" constant="false" hasOnlySubstanceUnits="false" id="M_codscl5a_c" name="Cobalt-precorrin-5a" fbc:charge="-6" fbc:chemicalFormula="C45H46CoN4O16" />
      <species boundaryCondition="false" compartment="c" constant="false" hasOnlySubstanceUnits="false" id="M_codscl5b_c" name="Cobalt-precorrin-5b" fbc:charge="-7" fbc:chemicalFormula="C43H43CoN4O16" />
      <species boundaryCondition="false" compartment="c" constant="false" hasOnlySubstanceUnits="false" id="M_codscl6a_c" name="Cobalt-precorrin-6a" fbc:charge="-7" fbc:chemicalFormula="C44H45CoN4O16" />
      <species boundaryCondition="false" compartment="c" constant="false" hasOnlySubstanceUnits="false" id="M_codscl6b_c" name="Cobalt-precorrin-6b" fbc:charge="-7" fbc:chemicalFormula="C44H47CoN4O16" />
      <species boundaryCondition="false" compartment="c" constant="false" hasOnlySubstanceUnits="false" id="M_codscl7_c" name="Cobalt-precorrin-7" fbc:charge="-7" fbc:chemicalFormula="C45H49CoN4O16" />
      <species boundaryCondition="false" compartment="c" constant="false" hasOnlySubstanceUnits="false" id="M_codscl8x_c" name="Cobalt-precorrin-8x" fbc:charge="-6" fbc:chemicalFormula="C45H52CoN4O14" />
      <species boundaryCondition="false" compartment="c" constant="false" hasOnlySubstanceUnits="false" id="M_cobn_c" name="Cobyrinate" fbc:charge="-6" fbc:chemicalFormula="C45H52CoN4O14" />
      <species boundaryCondition="false" compartment="c" constant="false" hasOnlySubstanceUnits="false" id="M_cob2nda_c" name="Cob-II-yrinate-a-c-diamide" fbc:charge="-4" fbc:chemicalFormula="C45H56CoN6O12" />
      <species boundaryCondition="false" compartment="c" constant="false" hasOnlySubstanceUnits="false" id="M_cob1nda_c" name="Cob-I-yrinate-a-c-diamide" fbc:charge="-5" fbc:chemicalFormula="C45H56CoN6O12" />
      <species boundaryCondition="false" compartment="c" constant="false" hasOnlySubstanceUnits="false" id="M_adcob1nda_c" name="Adenosyl-cobyrinate-a-c-diamide" fbc:charge="-4" fbc:chemicalFormula="C55H68CoN11O15" />
      <species boundaryCondition="false" compartment="c" constant="false" hasOnlySubstanceUnits="false" id="M_adcobn_c" name="Adenosylcobyric-acid" fbc:charge="0" fbc:chemicalFormula="C55H76CoN15O11" />
      <species boundaryCondition="false" compartment="c" constant="false" hasOnlySubstanceUnits="false" id="M_thrp_c" name="L-Threonine-O-3-phosphate" fbc:charge="-2" fbc:chemicalFormula="C4H8NO6P" />
      <species boundaryCondition="false" compartment="c" constant="false" hasOnlySubstanceUnits="false" id="M_appp_c" name="D-1-Aminopropan-2-ol-O-phosphate" fbc:charge="-1" fbc:chemicalFormula="C3H9NO4P" />
      <species boundaryCondition="false" compartment="c" constant="false" hasOnlySubstanceUnits="false" id="M_5prdmbz_c" name="N1-5-Phospho-alpha-D-ribosyl-5-6-dimethylbenzimidazole" fbc:charge="-2" fbc:chemicalFormula="C14H17N2O7P" />
      <species boundaryCondition="false" compartment="c" constant="false" hasOnlySubstanceUnits="false" id="M_adocblp_c" name="Adenosylcobalamin-phosphate" fbc:charge="-2" fbc:chemicalFormula="C72H99CoN18O20P2" />
      <species boundaryCondition="false" compartment="c" constant="false" hasOnlySubstanceUnits="false" id="M_dmbzid_c" name="5-6-Dimethylbenzimidazole" fbc:charge="0" fbc:chemicalFormula="C9H10N2" />
      <species boundaryCondition="false" compartment="c" constant="false" hasOnlySubstanceUnits="false" id="M_remnant1_c" name="residual-atoms-of-reaction-DMBZIDSYN" fbc:charge="0" fbc:chemicalFormula="C4H2N2O3" />
      <species boundaryCondition="false" compartment="c" constant="false" hasOnlySubstanceUnits="false" id="M_app_c" name="R-1-Amino-2-propanol" fbc:charge="0" fbc:chemicalFormula="C3H9NO" />
      <species boundaryCondition="false" compartment="e" constant="false" hasOnlySubstanceUnits="false" id="M_remnant1_e" name="residual-atoms-of-reaction-DMBZIDSYN" fbc:charge="0" fbc:chemicalFormula="C4H2N2O3" />
      <species boundaryCondition="false" compartment="p" constant="false" hasOnlySubstanceUnits="false" id="M_remnant1_p" name="residual-atoms-of-reaction-DMBZIDSYN" fbc:charge="0" fbc:chemicalFormula="C4H2N2O3" />
      <species boundaryCondition="false" compartment="e" constant="false" hasOnlySubstanceUnits="false" id="M_colipa20Oag_e" name="O-antigen-x20-core-oligosaccharide-lipid-A" fbc:charge="-11" fbc:chemicalFormula="C656H1103N2O440P4" />
      <species boundaryCondition="false" compartment="p" constant="false" hasOnlySubstanceUnits="false" id="M_colipa20Oag_p" name="O-antigen-x20-core-oligosaccharide-lipid-A" fbc:charge="-11" fbc:chemicalFormula="C656H1103N2O440P4" />
      <species boundaryCondition="false" compartment="p" constant="false" hasOnlySubstanceUnits="false" id="M_udcdp20Oag_p" name="Undecaprenyl-diphosphate-O-antigene-20x" fbc:charge="-2" fbc:chemicalFormula="C535H890O347P2" />
      <species boundaryCondition="false" compartment="c" constant="false" hasOnlySubstanceUnits="false" id="M_udcdpgalrmnmanabe_c" name="Undecaprenyl-diphosphate-galactose-rhamnose-mannose-abequose" fbc:charge="-2" fbc:chemicalFormula="C79H130O24P2" />
      <species boundaryCondition="false" compartment="p" constant="false" hasOnlySubstanceUnits="false" id="M_udcdpgalrmnmanabe_p" name="Undecaprenyl-diphosphate-galactose-rhamnose-mannose-abequose" fbc:charge="-2" fbc:chemicalFormula="C79H130O24P2" />
      <species boundaryCondition="false" compartment="c" constant="false" hasOnlySubstanceUnits="false" id="M_udcdpgal_c" name="Undecaprenyl-diphosphate-galactose" fbc:charge="-2" fbc:chemicalFormula="C61H100O12P2" />
      <species boundaryCondition="false" compartment="c" constant="false" hasOnlySubstanceUnits="false" id="M_udcdpgalrmn_c" name="Undecaprenyl-diphosphate-galactose-rhamnose" fbc:charge="-2" fbc:chemicalFormula="C67H110O16P2" />
      <species boundaryCondition="false" compartment="c" constant="false" hasOnlySubstanceUnits="false" id="M_udcdpgalrmnman_c" name="Undecaprenyl-diphosphate-galactose-rhamnose-mannose" fbc:charge="-2" fbc:chemicalFormula="C73H120O21P2" />
      <species boundaryCondition="false" compartment="c" constant="false" hasOnlySubstanceUnits="false" id="M_cdpabeq_c" name="CDP-abequose" fbc:charge="-2" fbc:chemicalFormula="C15H23N3O14P2" />
      <species boundaryCondition="false" compartment="p" constant="false" hasOnlySubstanceUnits="false" id="M_udcdp2Oag_p" name="Undecaprenyl-diphosphate-O-antigene-2x" fbc:charge="-2" fbc:chemicalFormula="C103H170O41P2" />
      <species boundaryCondition="false" compartment="p" constant="false" hasOnlySubstanceUnits="false" id="M_udcdp3Oag_p" name="Undecaprenyl-diphosphate-O-antigene-3x" fbc:charge="-2" fbc:chemicalFormula="C127H210O58P2" />
      <species boundaryCondition="false" compartment="p" constant="false" hasOnlySubstanceUnits="false" id="M_udcdp4Oag_p" name="Undecaprenyl-diphosphate-O-antigene-4x" fbc:charge="-2" fbc:chemicalFormula="C151H250O75P2" />
      <species boundaryCondition="false" compartment="p" constant="false" hasOnlySubstanceUnits="false" id="M_udcdp5Oag_p" name="Undecaprenyl-diphosphate-O-antigene-5x" fbc:charge="-2" fbc:chemicalFormula="C175H290O92P2" />
      <species boundaryCondition="false" compartment="p" constant="false" hasOnlySubstanceUnits="false" id="M_udcdp6Oag_p" name="Undecaprenyl-diphosphate-O-antigene-6x" fbc:charge="-2" fbc:chemicalFormula="C199H330O109P2" />
      <species boundaryCondition="false" compartment="p" constant="false" hasOnlySubstanceUnits="false" id="M_udcdp7Oag_p" name="Undecaprenyl-diphosphate-O-antigene-7x" fbc:charge="-2" fbc:chemicalFormula="C223H370O126P2" />
      <species boundaryCondition="false" compartment="p" constant="false" hasOnlySubstanceUnits="false" id="M_udcdp8Oag_p" name="Undecaprenyl-diphosphate-O-antigene-8x" fbc:charge="-2" fbc:chemicalFormula="C247H410O143P2" />
      <species boundaryCondition="false" compartment="p" constant="false" hasOnlySubstanceUnits="false" id="M_udcdp9Oag_p" name="Undecaprenyl-diphosphate-O-antigene-9x" fbc:charge="-2" fbc:chemicalFormula="C271H450O160P2" />
      <species boundaryCondition="false" compartment="p" constant="false" hasOnlySubstanceUnits="false" id="M_udcdp10Oag_p" name="Undecaprenyl-diphosphate-O-antigene-10x" fbc:charge="-2" fbc:chemicalFormula="C295H490O177P2" />
      <species boundaryCondition="false" compartment="p" constant="false" hasOnlySubstanceUnits="false" id="M_udcdp11Oag_p" name="Undecaprenyl-diphosphate-O-antigene-11x" fbc:charge="-2" fbc:chemicalFormula="C319H530O194P2" />
      <species boundaryCondition="false" compartment="p" constant="false" hasOnlySubstanceUnits="false" id="M_udcdp12Oag_p" name="Undecaprenyl-diphosphate-O-antigene-12x" fbc:charge="-2" fbc:chemicalFormula="C343H570O211P2" />
      <species boundaryCondition="false" compartment="p" constant="false" hasOnlySubstanceUnits="false" id="M_udcdp13Oag_p" name="Undecaprenyl-diphosphate-O-antigene-13x" fbc:charge="-2" fbc:chemicalFormula="C367H610O228P2" />
      <species boundaryCondition="false" compartment="p" constant="false" hasOnlySubstanceUnits="false" id="M_udcdp14Oag_p" name="Undecaprenyl-diphosphate-O-antigene-14x" fbc:charge="-2" fbc:chemicalFormula="C391H650O245P2" />
      <species boundaryCondition="false" compartment="p" constant="false" hasOnlySubstanceUnits="false" id="M_udcdp15Oag_p" name="Undecaprenyl-diphosphate-O-antigene-15x" fbc:charge="-2" fbc:chemicalFormula="C415H690O262P2" />
      <species boundaryCondition="false" compartment="p" constant="false" hasOnlySubstanceUnits="false" id="M_udcdp16Oag_p" name="Undecaprenyl-diphosphate-O-antigene-16x" fbc:charge="-2" fbc:chemicalFormula="C439H730O279P2" />
      <species boundaryCondition="false" compartment="p" constant="false" hasOnlySubstanceUnits="false" id="M_udcdp17Oag_p" name="Undecaprenyl-diphosphate-O-antigene-17x" fbc:charge="-2" fbc:chemicalFormula="C463H770O296P2" />
      <species boundaryCondition="false" compartment="p" constant="false" hasOnlySubstanceUnits="false" id="M_udcdp18Oag_p" name="Undecaprenyl-diphosphate-O-antigene-18x" fbc:charge="-2" fbc:chemicalFormula="C487H810O313P2" />
      <species boundaryCondition="false" compartment="p" constant="false" hasOnlySubstanceUnits="false" id="M_udcdp19Oag_p" name="Undecaprenyl-diphosphate-O-antigene-19x" fbc:charge="-2" fbc:chemicalFormula="C511H850O330P2" />
      <species boundaryCondition="false" compartment="c" constant="false" hasOnlySubstanceUnits="false" id="M_cdpglc_c" name="CDP-glucose" fbc:charge="-2" fbc:chemicalFormula="C15H23N3O16P2" />
      <species boundaryCondition="false" compartment="c" constant="false" hasOnlySubstanceUnits="false" id="M_cdp4dh6doglc_c" name="CDP-4-dehydro-6-deoxy-D-glucose" fbc:charge="-2" fbc:chemicalFormula="C15H21N3O15P2" />
      <species boundaryCondition="false" compartment="c" constant="false" hasOnlySubstanceUnits="false" id="M_cdp4dh36ddglc_c" name="CDP-4-dehydro-3-6-dideoxy-D-glucose" fbc:charge="-2" fbc:chemicalFormula="C15H21N3O14P2" />
      <species boundaryCondition="false" compartment="e" constant="false" hasOnlySubstanceUnits="false" id="M_salchs4_e" name="Salmochelin-S4" fbc:charge="0" fbc:chemicalFormula="C42H47N3O25" />
      <species boundaryCondition="false" compartment="e" constant="false" hasOnlySubstanceUnits="false" id="M_salchs4fe_e" name="Salmochelin-S4-Fe-III" fbc:charge="3" fbc:chemicalFormula="C42FeH47N3O25" />
      <species boundaryCondition="false" compartment="p" constant="false" hasOnlySubstanceUnits="false" id="M_salchs4fe_p" name="Salmochelin-S4-Fe-III" fbc:charge="3" fbc:chemicalFormula="C42FeH47N3O25" />
      <species boundaryCondition="false" compartment="c" constant="false" hasOnlySubstanceUnits="false" id="M_salchs4fe_c" name="Salmochelin-S4-Fe-III" fbc:charge="3" fbc:chemicalFormula="C42FeH47N3O25" />
      <species boundaryCondition="false" compartment="p" constant="false" hasOnlySubstanceUnits="false" id="M_salchs4_p" name="Salmochelin-S4" fbc:charge="0" fbc:chemicalFormula="C42H47N3O25" />
      <species boundaryCondition="false" compartment="c" constant="false" hasOnlySubstanceUnits="false" id="M_salchs4_c" name="Salmochelin-S4" fbc:charge="0" fbc:chemicalFormula="C42H47N3O25" />
      <species boundaryCondition="false" compartment="c" constant="false" hasOnlySubstanceUnits="false" id="M_salchsx_c" name="Salmochelin-SX" fbc:charge="-1" fbc:chemicalFormula="C16H21NO11" />
      <species boundaryCondition="false" compartment="e" constant="false" hasOnlySubstanceUnits="false" id="M_salchsx_e" name="Salmochelin-SX" fbc:charge="-1" fbc:chemicalFormula="C16H21NO11" />
      <species boundaryCondition="false" compartment="p" constant="false" hasOnlySubstanceUnits="false" id="M_salchsx_p" name="Salmochelin-SX" fbc:charge="-1" fbc:chemicalFormula="C16H21NO11" />
      <species boundaryCondition="false" compartment="c" constant="false" hasOnlySubstanceUnits="false" id="M_acanth_c" name="N-Acetylanthranilate" fbc:charge="-1" fbc:chemicalFormula="C9H8NO3" />
      <species boundaryCondition="false" compartment="c" constant="false" hasOnlySubstanceUnits="false" id="M_galt1p_c" name="Galactitol-1-phosphate" fbc:charge="-2" fbc:chemicalFormula="C6H13O9P" />
      <species boundaryCondition="false" compartment="c" constant="false" hasOnlySubstanceUnits="false" id="M_fruur_c" name="D-Fructuronate" fbc:charge="-1" fbc:chemicalFormula="C6H9O7" />
      <species boundaryCondition="false" compartment="c" constant="false" hasOnlySubstanceUnits="false" id="M_tagur_c" name="D-Tagaturonate" fbc:charge="-1" fbc:chemicalFormula="C6H9O7" />
      <species boundaryCondition="false" compartment="c" constant="false" hasOnlySubstanceUnits="false" id="M_mana_c" name="D-Mannonate" fbc:charge="-1" fbc:chemicalFormula="C6H11O7" />
      <species boundaryCondition="false" compartment="e" constant="false" hasOnlySubstanceUnits="false" id="M_tag_D_e" name="D-Tagatose" fbc:charge="0" fbc:chemicalFormula="C6H12O6" />
      <species boundaryCondition="false" compartment="p" constant="false" hasOnlySubstanceUnits="false" id="M_tag_D_p" name="D-Tagatose" fbc:charge="0" fbc:chemicalFormula="C6H12O6" />
      <species boundaryCondition="false" compartment="c" constant="false" hasOnlySubstanceUnits="false" id="M_tag1p_D_c" name="D-Tagatose-1-phosphate" fbc:charge="-2" fbc:chemicalFormula="C6H11O9P" />
      <species boundaryCondition="false" compartment="p" constant="false" hasOnlySubstanceUnits="false" id="M_tet_p" name="Tetrathionate" fbc:charge="-2" fbc:chemicalFormula="O6S4" />
      <species boundaryCondition="false" compartment="c" constant="false" hasOnlySubstanceUnits="false" id="M_airs_c" name="Aminoimidazole-riboside" fbc:charge="0" fbc:chemicalFormula="C8H13N3O4" />
      <species boundaryCondition="false" compartment="e" constant="false" hasOnlySubstanceUnits="false" id="M_airs_e" name="Aminoimidazole-riboside" fbc:charge="0" fbc:chemicalFormula="C8H13N3O4" />
      <species boundaryCondition="false" compartment="p" constant="false" hasOnlySubstanceUnits="false" id="M_airs_p" name="Aminoimidazole-riboside" fbc:charge="0" fbc:chemicalFormula="C8H13N3O4" />
      <species boundaryCondition="false" compartment="p" constant="false" hasOnlySubstanceUnits="false" id="M_3pg_p" name="3-Phospho-D-glycerate" fbc:charge="-3" fbc:chemicalFormula="C3H4O7P" />
      <species boundaryCondition="false" compartment="p" constant="false" hasOnlySubstanceUnits="false" id="M_2pg_p" name="D-Glycerate-2-phosphate" fbc:charge="-3" fbc:chemicalFormula="C3H4O7P" />
      <species boundaryCondition="false" compartment="p" constant="false" hasOnlySubstanceUnits="false" id="M_pep_p" name="Phosphoenolpyruvate" fbc:charge="-3" fbc:chemicalFormula="C3H2O6P" />
      <species boundaryCondition="false" compartment="e" constant="false" hasOnlySubstanceUnits="false" id="M_pep_e" name="Phosphoenolpyruvate" fbc:charge="-3" fbc:chemicalFormula="C3H2O6P" />
      <species boundaryCondition="false" compartment="e" constant="false" hasOnlySubstanceUnits="false" id="M_2pg_e" name="D-Glycerate-2-phosphate" fbc:charge="-3" fbc:chemicalFormula="C3H4O7P" />
      <species boundaryCondition="false" compartment="e" constant="false" hasOnlySubstanceUnits="false" id="M_3pg_e" name="3-Phospho-D-glycerate" fbc:charge="-3" fbc:chemicalFormula="C3H4O7P" />
      <species boundaryCondition="false" compartment="c" constant="false" hasOnlySubstanceUnits="false" id="M_tartr_L_c" name="L-tartrate" fbc:charge="-2" fbc:chemicalFormula="C4H4O6" />
      <species boundaryCondition="false" compartment="c" constant="false" hasOnlySubstanceUnits="false" id="M_udpgalfur_c" name="UDP-D-galacto-1-4-furanose" fbc:charge="-2" fbc:chemicalFormula="C15H22N2O17P2" />
      <species boundaryCondition="false" compartment="e" constant="false" hasOnlySubstanceUnits="false" id="M_tet_e" name="Tetrathionate" fbc:charge="-2" fbc:chemicalFormula="O6S4" />
      <species boundaryCondition="false" compartment="e" constant="false" hasOnlySubstanceUnits="false" id="M_foam_e" name="Formamide" fbc:charge="0" fbc:chemicalFormula="CH3NO" />
      <species boundaryCondition="false" compartment="p" constant="false" hasOnlySubstanceUnits="false" id="M_foam_p" name="Formamide" fbc:charge="0" fbc:chemicalFormula="CH3NO" />
      <species boundaryCondition="false" compartment="c" constant="false" hasOnlySubstanceUnits="false" id="M_foam_c" name="Formamide" fbc:charge="0" fbc:chemicalFormula="CH3NO" />
      <species boundaryCondition="false" compartment="e" constant="false" hasOnlySubstanceUnits="false" id="M_tartr_D_e" name="D-tartrate" fbc:charge="-2" fbc:chemicalFormula="C4H4O6" />
      <species boundaryCondition="false" compartment="p" constant="false" hasOnlySubstanceUnits="false" id="M_tartr_D_p" name="D-tartrate" fbc:charge="-2" fbc:chemicalFormula="C4H4O6" />
      <species boundaryCondition="false" compartment="c" constant="false" hasOnlySubstanceUnits="false" id="M_tartr_D_c" name="D-tartrate" fbc:charge="-2" fbc:chemicalFormula="C4H4O6" />
      <species boundaryCondition="false" compartment="c" constant="false" hasOnlySubstanceUnits="false" id="M_urocan_c" name="Urocanate" fbc:charge="-1" fbc:chemicalFormula="C6H5N2O2" />
      <species boundaryCondition="false" compartment="c" constant="false" hasOnlySubstanceUnits="false" id="M_nflgln_c" name="N-Formimino-L-glutamate" fbc:charge="-1" fbc:chemicalFormula="C6H9N2O4" />
      <species boundaryCondition="false" compartment="c" constant="false" hasOnlySubstanceUnits="false" id="M_4iz5pp_c" name="4-Imidazolone-5-propanoate" fbc:charge="-1" fbc:chemicalFormula="C6H7N2O3" />
      <species boundaryCondition="false" compartment="e" constant="false" hasOnlySubstanceUnits="false" id="M_4abz_e" name="4-Aminobenzoate" fbc:charge="-1" fbc:chemicalFormula="C7H6NO2" />
      <species boundaryCondition="false" compartment="e" constant="false" hasOnlySubstanceUnits="false" id="M_feroxB_e" name="Ferrioxamine-B" fbc:charge="1" fbc:chemicalFormula="C25H45N6O8" />
      <species boundaryCondition="false" compartment="e" constant="false" hasOnlySubstanceUnits="false" id="M_feroxBfe_e" name="Ferrioxamine-B-fe" fbc:charge="1" fbc:chemicalFormula="C25H45FeN6O8" />
      <species boundaryCondition="false" compartment="e" constant="false" hasOnlySubstanceUnits="false" id="M_feroxE_e" name="Ferrioxamine-E" fbc:charge="0" fbc:chemicalFormula="C27H45N6O9" />
      <species boundaryCondition="false" compartment="e" constant="false" hasOnlySubstanceUnits="false" id="M_feroxEfe_e" name="Ferrioxamine-E-fe" fbc:charge="0" fbc:chemicalFormula="C27H45FeN6O9" />
      <species boundaryCondition="false" compartment="e" constant="false" hasOnlySubstanceUnits="false" id="M_feroxG_e" name="Ferrioxamine-G" fbc:charge="0" fbc:chemicalFormula="C27H46N6O10" />
      <species boundaryCondition="false" compartment="e" constant="false" hasOnlySubstanceUnits="false" id="M_feroxGfe_e" name="Ferrioxamine-G-fe" fbc:charge="0" fbc:chemicalFormula="C27H46FeN6O10" />
      <species boundaryCondition="false" compartment="c" constant="false" hasOnlySubstanceUnits="false" id="M_feroxBfe_c" name="Ferrioxamine-B-fe" fbc:charge="1" fbc:chemicalFormula="C25H45FeN6O8" />
      <species boundaryCondition="false" compartment="p" constant="false" hasOnlySubstanceUnits="false" id="M_feroxBfe_p" name="Ferrioxamine-B-fe" fbc:charge="1" fbc:chemicalFormula="C25H45FeN6O8" />
      <species boundaryCondition="false" compartment="p" constant="false" hasOnlySubstanceUnits="false" id="M_feroxEfe_p" name="Ferrioxamine-E-fe" fbc:charge="0" fbc:chemicalFormula="C27H45FeN6O9" />
      <species boundaryCondition="false" compartment="c" constant="false" hasOnlySubstanceUnits="false" id="M_feroxEfe_c" name="Ferrioxamine-E-fe" fbc:charge="0" fbc:chemicalFormula="C27H45FeN6O9" />
      <species boundaryCondition="false" compartment="c" constant="false" hasOnlySubstanceUnits="false" id="M_feroxGfe_c" name="Ferrioxamine-G-fe" fbc:charge="0" fbc:chemicalFormula="C27H46FeN6O10" />
      <species boundaryCondition="false" compartment="p" constant="false" hasOnlySubstanceUnits="false" id="M_feroxGfe_p" name="Ferrioxamine-G-fe" fbc:charge="0" fbc:chemicalFormula="C27H46FeN6O10" />
      <species boundaryCondition="false" compartment="c" constant="false" hasOnlySubstanceUnits="false" id="M_feroxB_c" name="Ferrioxamine-B" fbc:charge="1" fbc:chemicalFormula="C25H45N6O8" />
      <species boundaryCondition="false" compartment="c" constant="false" hasOnlySubstanceUnits="false" id="M_feroxE_c" name="Ferrioxamine-E" fbc:charge="0" fbc:chemicalFormula="C27H45N6O9" />
      <species boundaryCondition="false" compartment="c" constant="false" hasOnlySubstanceUnits="false" id="M_feroxG_c" name="Ferrioxamine-G" fbc:charge="0" fbc:chemicalFormula="C27H46N6O10" />
      <species boundaryCondition="false" compartment="p" constant="false" hasOnlySubstanceUnits="false" id="M_feroxG_p" name="Ferrioxamine-G" fbc:charge="0" fbc:chemicalFormula="C27H46N6O10" />
      <species boundaryCondition="false" compartment="p" constant="false" hasOnlySubstanceUnits="false" id="M_feroxE_p" name="Ferrioxamine-E" fbc:charge="0" fbc:chemicalFormula="C27H45N6O9" />
      <species boundaryCondition="false" compartment="p" constant="false" hasOnlySubstanceUnits="false" id="M_feroxB_p" name="Ferrioxamine-B" fbc:charge="1" fbc:chemicalFormula="C25H45N6O8" />
      <species boundaryCondition="false" compartment="e" constant="false" hasOnlySubstanceUnits="false" id="M_drib_e" name="2-Deoxy-D-ribose" fbc:charge="0" fbc:chemicalFormula="C5H10O4" />
      <species boundaryCondition="false" compartment="c" constant="false" hasOnlySubstanceUnits="false" id="M_drib_c" name="2-Deoxy-D-ribose" fbc:charge="0" fbc:chemicalFormula="C5H10O4" />
      <species boundaryCondition="false" compartment="p" constant="false" hasOnlySubstanceUnits="false" id="M_drib_p" name="2-Deoxy-D-ribose" fbc:charge="0" fbc:chemicalFormula="C5H10O4" />
      <species boundaryCondition="false" compartment="c" constant="false" hasOnlySubstanceUnits="false" id="M_slcys_c" name="S-Sulfo-L-cysteine" fbc:charge="-1" fbc:chemicalFormula="C3H6NO5S2" />
      <species boundaryCondition="false" compartment="c" constant="false" hasOnlySubstanceUnits="false" id="M_2oh3d_c" name="2-Oxohept-3-ene-1,7-dioate" fbc:charge="-2" fbc:chemicalFormula="C7H6O5" />
      <species boundaryCondition="false" compartment="c" constant="false" hasOnlySubstanceUnits="false" id="M_2ins_c" name="2-Inosose" fbc:charge="0" fbc:chemicalFormula="C6H10O6" />
      <species boundaryCondition="false" compartment="c" constant="false" hasOnlySubstanceUnits="false" id="M_msa_c" name="Malonate semialdehyde" fbc:charge="-1" fbc:chemicalFormula="C3H3O3" />
      <species boundaryCondition="false" compartment="c" constant="false" hasOnlySubstanceUnits="false" id="M_chit6p_c" name="chitobiose-6-phosphate" fbc:charge="-2" fbc:chemicalFormula="C16H27N2O14P" />
      <species boundaryCondition="false" compartment="c" constant="false" hasOnlySubstanceUnits="false" id="M_d5kgp_c" name="2-Deoxy-5-keto-D-gluconic acid 6-phosphate" fbc:charge="-3" fbc:chemicalFormula="C6H8O9P" />
      <species boundaryCondition="false" compartment="c" constant="false" hasOnlySubstanceUnits="false" id="M_d5kg_c" name="2-Deoxy-5-keto-D-gluconic acid" fbc:charge="-1" fbc:chemicalFormula="C6H9O6" />
      <species boundaryCondition="false" compartment="c" constant="false" hasOnlySubstanceUnits="false" id="M_24dhhed_c" name="2,4-Dihydroxyhept-2-enedioate" fbc:charge="-2" fbc:chemicalFormula="C7H8O6" />
      <species boundaryCondition="false" compartment="c" constant="false" hasOnlySubstanceUnits="false" id="M_dkdi_c" name="D-2,3-Diketo 4-deoxy-epi-inositol" fbc:charge="0" fbc:chemicalFormula="C6H8O5" />
      <species boundaryCondition="false" compartment="e" constant="false" hasOnlySubstanceUnits="false" id="M_rnam_e" name="N-Ribosylnicotinamide" fbc:charge="1" fbc:chemicalFormula="C11H15N2O5" />
      <species boundaryCondition="false" compartment="c" constant="false" hasOnlySubstanceUnits="false" id="M_rnam_c" name="N-Ribosylnicotinamide" fbc:charge="1" fbc:chemicalFormula="C11H15N2O5" />
      <species boundaryCondition="false" compartment="c" constant="false" hasOnlySubstanceUnits="false" id="M_udcpo5_c" name="Undecaprenyl diphosphate galactose-rhamnose-mannose-abequose-acetyl" fbc:charge="-2" fbc:chemicalFormula="C81H134O25P2" />
      <species boundaryCondition="false" compartment="c" constant="false" hasOnlySubstanceUnits="false" id="M_udcpo4_c" name="Undecaprenyl diphosphate galactose-rhamnose-mannose-abequose" fbc:charge="-2" fbc:chemicalFormula="C79H132O24P2" />
      <species boundaryCondition="false" compartment="c" constant="false" hasOnlySubstanceUnits="false" id="M_udcpgrm_c" name="Undecaprenyl diphosphate galactose-rhamnose-mannose" fbc:charge="-2" fbc:chemicalFormula="C73H122O21P2" />
      <species boundaryCondition="false" compartment="c" constant="false" hasOnlySubstanceUnits="false" id="M_udcpgr_c" name="Undecaprenyl diphosphate galactose-rhamnose" fbc:charge="-2" fbc:chemicalFormula="C67H112O16P2" />
      <species boundaryCondition="false" compartment="c" constant="false" hasOnlySubstanceUnits="false" id="M_udcpg_c" name="Undecaprenyl diphosphate galactose" fbc:charge="-2" fbc:chemicalFormula="C61H102O12P2" />
      <species boundaryCondition="false" compartment="c" constant="false" hasOnlySubstanceUnits="false" id="M_tcb_c" name="tricarballylate" fbc:charge="-3" fbc:chemicalFormula="C6H5O6" />
      <species boundaryCondition="false" compartment="p" constant="false" hasOnlySubstanceUnits="false" id="M_chitob_p" name="Chitobiose" fbc:charge="0" fbc:chemicalFormula="C16H28N2O11" />
      <species boundaryCondition="false" compartment="p" constant="false" hasOnlySubstanceUnits="false" id="M_rnam_p" name="N-Ribosylnicotinamide" fbc:charge="1" fbc:chemicalFormula="C11H15N2O5" />
      <species boundaryCondition="false" compartment="p" constant="false" hasOnlySubstanceUnits="false" id="M_udcpo5_p" name="Undecaprenyl diphosphate galactose-rhamnose-mannose-abequose-acetyl" fbc:charge="-2" fbc:chemicalFormula="C81H134O25P2" />
      <species boundaryCondition="false" compartment="e" constant="false" hasOnlySubstanceUnits="false" id="M_udcpo5_e" name="Undecaprenyl diphosphate galactose-rhamnose-mannose-abequose-acetyl" fbc:charge="-2" fbc:chemicalFormula="C81H134O25P2" />
      <species boundaryCondition="false" compartment="p" constant="false" hasOnlySubstanceUnits="false" id="M_tcb_p" name="tricarballylate" fbc:charge="-3" fbc:chemicalFormula="C6H5O6" />
      <species boundaryCondition="false" compartment="e" constant="false" hasOnlySubstanceUnits="false" id="M_tcb_e" name="tricarballylate" fbc:charge="-3" fbc:chemicalFormula="C6H5O6" />
      <species boundaryCondition="false" compartment="p" constant="false" hasOnlySubstanceUnits="false" id="M_tton_p" name="Trithionate" fbc:charge="-2" fbc:chemicalFormula="H2O6S3" />
      <species boundaryCondition="false" compartment="e" constant="false" hasOnlySubstanceUnits="false" id="M_tton_e" name="Trithionate" fbc:charge="-2" fbc:chemicalFormula="H2O6S3" />
      <species boundaryCondition="false" compartment="c" constant="false" hasOnlySubstanceUnits="false" id="M_psd5p_c" name="Pseudouridine 5-phosphate" fbc:charge="-2" fbc:chemicalFormula="C9H13N2O9P" />
      <species boundaryCondition="false" compartment="p" constant="false" hasOnlySubstanceUnits="false" id="M_peptido_ST_p" name="Membrane murein mixture" fbc:charge="0" />
      <species boundaryCondition="false" compartment="p" constant="false" hasOnlySubstanceUnits="false" id="M_clpn2_ST_p" name="Membrane cardiolipin mixture" fbc:charge="0" />
      <species boundaryCondition="false" compartment="p" constant="false" hasOnlySubstanceUnits="false" id="M_pg2_ST_p" name="Membrane phosphatidylglycerol mixture" fbc:charge="0" />
      <species boundaryCondition="false" compartment="p" constant="false" hasOnlySubstanceUnits="false" id="M_12dgr2_ST_p" name="Membrane 1,2-diacylglycerol mixture" fbc:charge="0" />
      <species boundaryCondition="false" compartment="p" constant="false" hasOnlySubstanceUnits="false" id="M_pe2_ST_p" name="Membrane phosphatidylethanolamine mixture" fbc:charge="0" />
      <species boundaryCondition="false" compartment="p" constant="false" hasOnlySubstanceUnits="false" id="M_ps2_ST_p" name="Membrane phosphatidylserine mixture" fbc:charge="0" />
      <species boundaryCondition="false" compartment="e" constant="false" hasOnlySubstanceUnits="false" id="M_colipaOA_e" name="Membrane LPS mixture" fbc:charge="0" />
      <species boundaryCondition="false" compartment="p" constant="false" hasOnlySubstanceUnits="false" id="M_pa2_ST_p" name="Membrane phosphatidate mixture" fbc:charge="0" />
      <species boundaryCondition="false" compartment="p" constant="false" hasOnlySubstanceUnits="false" id="M_OA_ST_p" name="OA_ST[p]" fbc:charge="0" />
      <species boundaryCondition="false" compartment="p" constant="false" hasOnlySubstanceUnits="false" id="M_udcpo4_p" name="Undecaprenyl diphosphate galactose-rhamnose-mannose-abequose" fbc:charge="-2" fbc:chemicalFormula="C79H132O24P2" />
      <species boundaryCondition="false" compartment="e" constant="false" hasOnlySubstanceUnits="false" id="M_udcpo4_e" name="Undecaprenyl diphosphate galactose-rhamnose-mannose-abequose" fbc:charge="-2" fbc:chemicalFormula="C79H132O24P2" />
      <species boundaryCondition="false" compartment="p" constant="false" hasOnlySubstanceUnits="false" id="M_pydx_p" name="Pyridoxal" fbc:charge="0" fbc:chemicalFormula="C8H9NO3" />
      <species boundaryCondition="false" compartment="p" constant="false" hasOnlySubstanceUnits="false" id="M_pydxn_p" name="Pyridoxine" fbc:charge="0" fbc:chemicalFormula="C8H11NO3" />
      <species boundaryCondition="false" compartment="p" constant="false" hasOnlySubstanceUnits="false" id="M_4hthr_p" name="4-Hydroxy-L-threonine" fbc:charge="0" fbc:chemicalFormula="C4H9NO4" />
      <species boundaryCondition="false" compartment="e" constant="false" hasOnlySubstanceUnits="false" id="M_4hthr_e" name="4-Hydroxy-L-threonine" fbc:charge="0" fbc:chemicalFormula="C4H9NO4" />
      <species boundaryCondition="false" compartment="p" constant="false" hasOnlySubstanceUnits="false" id="M_23dhbzs3_p" name="2-3-dihydroxybenzoylserine trimer" fbc:charge="0" fbc:chemicalFormula="C30H29N3O16" />
      <species boundaryCondition="false" compartment="p" constant="false" hasOnlySubstanceUnits="false" id="M_salchs2_p" name="Salmochelin-S2" fbc:charge="0" fbc:chemicalFormula="C42H49N3O26" />
      <species boundaryCondition="false" compartment="p" constant="false" hasOnlySubstanceUnits="false" id="M_salchs2fe_p" name="Salmochelin-S2-Fe-III" fbc:charge="0" fbc:chemicalFormula="C42FeH49N3O26" />
      <species boundaryCondition="false" compartment="e" constant="false" hasOnlySubstanceUnits="false" id="M_23dhbzs3_e" name="2-3-dihydroxybenzoylserine trimer" fbc:charge="0" fbc:chemicalFormula="C30H29N3O16" />
      <species boundaryCondition="false" compartment="e" constant="false" hasOnlySubstanceUnits="false" id="M_fe3dhbzs3_e" name="2-3-dihydroxybenzoylserine trimer-Fe-III" fbc:charge="0" fbc:chemicalFormula="C30FeH29N3O16" />
      <species boundaryCondition="false" compartment="p" constant="false" hasOnlySubstanceUnits="false" id="M_fe3dhbzs3_p" name="2-3-dihydroxybenzoylserine trimer-Fe-III" fbc:charge="0" fbc:chemicalFormula="C30FeH29N3O16" />
      <species boundaryCondition="false" compartment="c" constant="false" hasOnlySubstanceUnits="false" id="M_fe3dhbzs3_c" name="2-3-dihydroxybenzoylserine trimer-Fe-III" fbc:charge="0" fbc:chemicalFormula="C30FeH29N3O16" />
      <species boundaryCondition="false" compartment="c" constant="false" hasOnlySubstanceUnits="false" id="M_23dhbzs3_c" name="2-3-dihydroxybenzoylserine trimer" fbc:charge="0" fbc:chemicalFormula="C30H29N3O16" />
      <species boundaryCondition="false" compartment="e" constant="false" hasOnlySubstanceUnits="false" id="M_salchs2_e" name="Salmochelin-S2" fbc:charge="0" fbc:chemicalFormula="C42H49N3O26" />
      <species boundaryCondition="false" compartment="e" constant="false" hasOnlySubstanceUnits="false" id="M_salchs2fe_e" name="Salmochelin-S2-Fe-III" fbc:charge="0" fbc:chemicalFormula="C42FeH49N3O26" />
      <species boundaryCondition="false" compartment="c" constant="false" hasOnlySubstanceUnits="false" id="M_salchs2fe_c" name="Salmochelin-S2-Fe-III" fbc:charge="0" fbc:chemicalFormula="C42FeH49N3O26" />
      <species boundaryCondition="false" compartment="c" constant="false" hasOnlySubstanceUnits="false" id="M_salchs2_c" name="Salmochelin-S2" fbc:charge="0" fbc:chemicalFormula="C42H49N3O26" />
      <species boundaryCondition="false" compartment="c" constant="false" hasOnlySubstanceUnits="false" id="M_salchs1_c" name="Salmochelin-S1" fbc:charge="0" fbc:chemicalFormula="C26H30N2O16" />
      <species boundaryCondition="false" compartment="c" constant="false" hasOnlySubstanceUnits="false" id="M_23dhbzs2_c" name="2-3-dihydroxybenzoylserine dimer" fbc:charge="0" fbc:chemicalFormula="C20H20N2O11" />
      <species boundaryCondition="false" compartment="c" constant="false" hasOnlySubstanceUnits="false" id="M_entermg_c" name="Enterobactin monoglycosylated" fbc:charge="0" fbc:chemicalFormula="C36H37N3O20" />
      <species boundaryCondition="false" compartment="p" constant="false" hasOnlySubstanceUnits="false" id="M_guln_L_p" name="L-gulonate" fbc:charge="0" fbc:chemicalFormula="C6H11O7" />
      <species boundaryCondition="false" compartment="e" constant="false" hasOnlySubstanceUnits="false" id="M_guln_L_e" name="L-gulonate" fbc:charge="0" fbc:chemicalFormula="C6H11O7" />
      <species boundaryCondition="false" compartment="c" constant="false" hasOnlySubstanceUnits="false" id="M_guln_L_c" name="L-gulonate" fbc:charge="0" fbc:chemicalFormula="C6H11O7" />
      <species boundaryCondition="false" compartment="p" constant="false" hasOnlySubstanceUnits="false" id="M_dxyl_p" name="1-deoxy-D-xylulose" fbc:charge="0" fbc:chemicalFormula="C5H10O4" />
      <species boundaryCondition="false" compartment="e" constant="false" hasOnlySubstanceUnits="false" id="M_dxyl_e" name="1-deoxy-D-xylulose" fbc:charge="0" fbc:chemicalFormula="C5H10O4" />
      <species boundaryCondition="false" compartment="p" constant="false" hasOnlySubstanceUnits="false" id="M_murein_lpp_p" name="Braun lipoprotein conjugated with murein" fbc:charge="0" fbc:chemicalFormula="C385H645N102O139S2" />
      <species boundaryCondition="false" compartment="p" constant="false" hasOnlySubstanceUnits="false" id="M_apolpp_p" name="Braun apolipoprotein" fbc:charge="0" fbc:chemicalFormula="C292H498N87O98S2" />
      <species boundaryCondition="false" compartment="p" constant="false" hasOnlySubstanceUnits="false" id="M_lpp_sp_p" name="Braun lipoprotein signal peptide" fbc:charge="0" fbc:chemicalFormula="C90H165N25O25S" />
      <species boundaryCondition="false" compartment="c" constant="false" hasOnlySubstanceUnits="false" id="M_diglyceride_prolpp_c" name="Diglyceride Braun prolipoprotein" fbc:charge="0" fbc:chemicalFormula="C382H661N112O122S3" />
      <species boundaryCondition="false" compartment="c" constant="false" hasOnlySubstanceUnits="false" id="M_glyceryl_prolpp_c" name="Glyceryl Braun prolipoprotein" fbc:charge="0" fbc:chemicalFormula="C366H631N112O121S3" />
      <species boundaryCondition="false" compartment="c" constant="false" hasOnlySubstanceUnits="false" id="M_prolpp_c" name="Braun prolipoprotein" fbc:charge="0" fbc:chemicalFormula="C350H601N112O120S3" />
    </listOfSpecies>
    <fbc:listOfGeneProducts>
      <fbc:geneProduct fbc:id="G_STM0002" fbc:label="STM0002" fbc:name="STM0002" />
      <fbc:geneProduct fbc:id="G_STM0003" fbc:label="STM0003" fbc:name="STM0003" />
      <fbc:geneProduct fbc:id="G_STM0004" fbc:label="STM0004" fbc:name="STM0004" />
      <fbc:geneProduct fbc:id="G_STM0006" fbc:label="STM0006" fbc:name="STM0006" />
      <fbc:geneProduct fbc:id="G_STM0007" fbc:label="STM0007" fbc:name="STM0007" />
      <fbc:geneProduct fbc:id="G_STM0039" fbc:label="STM0039" fbc:name="STM0039" />
      <fbc:geneProduct fbc:id="G_STM0042" fbc:label="STM0042" fbc:name="STM0042" />
      <fbc:geneProduct fbc:id="G_STM0045" fbc:label="STM0045" fbc:name="STM0045" />
      <fbc:geneProduct fbc:id="G_STM0046" fbc:label="STM0046" fbc:name="STM0046" />
      <fbc:geneProduct fbc:id="G_STM0047" fbc:label="STM0047" fbc:name="STM0047" />
      <fbc:geneProduct fbc:id="G_STM0049" fbc:label="STM0049" fbc:name="STM0049" />
      <fbc:geneProduct fbc:id="G_STM0051" fbc:label="STM0051" fbc:name="STM0051" />
      <fbc:geneProduct fbc:id="G_STM0054" fbc:label="STM0054" fbc:name="STM0054" />
      <fbc:geneProduct fbc:id="G_STM0055" fbc:label="STM0055" fbc:name="STM0055" />
      <fbc:geneProduct fbc:id="G_STM0056" fbc:label="STM0056" fbc:name="STM0056" />
      <fbc:geneProduct fbc:id="G_STM0057" fbc:label="STM0057" fbc:name="STM0057" />
      <fbc:geneProduct fbc:id="G_STM0059" fbc:label="STM0059" fbc:name="STM0059" />
      <fbc:geneProduct fbc:id="G_STM0060" fbc:label="STM0060" fbc:name="STM0060" />
      <fbc:geneProduct fbc:id="G_STM0061" fbc:label="STM0061" fbc:name="STM0061" />
      <fbc:geneProduct fbc:id="G_STM0064" fbc:label="STM0064" fbc:name="STM0064" />
      <fbc:geneProduct fbc:id="G_STM0066" fbc:label="STM0066" fbc:name="STM0066" />
      <fbc:geneProduct fbc:id="G_STM0067" fbc:label="STM0067" fbc:name="STM0067" />
      <fbc:geneProduct fbc:id="G_STM0070" fbc:label="STM0070" fbc:name="STM0070" />
      <fbc:geneProduct fbc:id="G_STM0071" fbc:label="STM0071" fbc:name="STM0071" />
      <fbc:geneProduct fbc:id="G_STM0072" fbc:label="STM0072" fbc:name="STM0072" />
      <fbc:geneProduct fbc:id="G_STM0074" fbc:label="STM0074" fbc:name="STM0074" />
      <fbc:geneProduct fbc:id="G_STM0086" fbc:label="STM0086" fbc:name="STM0086" />
      <fbc:geneProduct fbc:id="G_STM0087" fbc:label="STM0087" fbc:name="STM0087" />
      <fbc:geneProduct fbc:id="G_STM0088" fbc:label="STM0088" fbc:name="STM0088" />
      <fbc:geneProduct fbc:id="G_STM0091" fbc:label="STM0091" fbc:name="STM0091" />
      <fbc:geneProduct fbc:id="G_STM0101" fbc:label="STM0101" fbc:name="STM0101" />
      <fbc:geneProduct fbc:id="G_STM0102" fbc:label="STM0102" fbc:name="STM0102" />
      <fbc:geneProduct fbc:id="G_STM0103" fbc:label="STM0103" fbc:name="STM0103" />
      <fbc:geneProduct fbc:id="G_STM0106" fbc:label="STM0106" fbc:name="STM0106" />
      <fbc:geneProduct fbc:id="G_STM0107" fbc:label="STM0107" fbc:name="STM0107" />
      <fbc:geneProduct fbc:id="G_STM0108" fbc:label="STM0108" fbc:name="STM0108" />
      <fbc:geneProduct fbc:id="G_STM0110" fbc:label="STM0110" fbc:name="STM0110" />
      <fbc:geneProduct fbc:id="G_STM0111" fbc:label="STM0111" fbc:name="STM0111" />
      <fbc:geneProduct fbc:id="G_STM0112" fbc:label="STM0112" fbc:name="STM0112" />
      <fbc:geneProduct fbc:id="G_STM0113" fbc:label="STM0113" fbc:name="STM0113" />
      <fbc:geneProduct fbc:id="G_STM0122" fbc:label="STM0122" fbc:name="STM0122" />
      <fbc:geneProduct fbc:id="G_STM0123" fbc:label="STM0123" fbc:name="STM0123" />
      <fbc:geneProduct fbc:id="G_STM0124" fbc:label="STM0124" fbc:name="STM0124" />
      <fbc:geneProduct fbc:id="G_STM0125" fbc:label="STM0125" fbc:name="STM0125" />
      <fbc:geneProduct fbc:id="G_STM0126" fbc:label="STM0126" fbc:name="STM0126" />
      <fbc:geneProduct fbc:id="G_STM0128" fbc:label="STM0128" fbc:name="STM0128" />
      <fbc:geneProduct fbc:id="G_STM0129" fbc:label="STM0129" fbc:name="STM0129" />
      <fbc:geneProduct fbc:id="G_STM0130" fbc:label="STM0130" fbc:name="STM0130" />
      <fbc:geneProduct fbc:id="G_STM0134" fbc:label="STM0134" fbc:name="STM0134" />
      <fbc:geneProduct fbc:id="G_STM0137" fbc:label="STM0137" fbc:name="STM0137" />
      <fbc:geneProduct fbc:id="G_STM0140" fbc:label="STM0140" fbc:name="STM0140" />
      <fbc:geneProduct fbc:id="G_STM0141" fbc:label="STM0141" fbc:name="STM0141" />
      <fbc:geneProduct fbc:id="G_STM0145" fbc:label="STM0145" fbc:name="STM0145" />
      <fbc:geneProduct fbc:id="G_STM0146" fbc:label="STM0146" fbc:name="STM0146" />
      <fbc:geneProduct fbc:id="G_STM0150" fbc:label="STM0150" fbc:name="STM0150" />
      <fbc:geneProduct fbc:id="G_STM0152" fbc:label="STM0152" fbc:name="STM0152" />
      <fbc:geneProduct fbc:id="G_STM0153" fbc:label="STM0153" fbc:name="STM0153" />
      <fbc:geneProduct fbc:id="G_STM0154" fbc:label="STM0154" fbc:name="STM0154" />
      <fbc:geneProduct fbc:id="G_STM0158" fbc:label="STM0158" fbc:name="STM0158" />
      <fbc:geneProduct fbc:id="G_STM0161" fbc:label="STM0161" fbc:name="STM0161" />
      <fbc:geneProduct fbc:id="G_STM0163" fbc:label="STM0163" fbc:name="STM0163" />
      <fbc:geneProduct fbc:id="G_STM0165" fbc:label="STM0165" fbc:name="STM0165" />
      <fbc:geneProduct fbc:id="G_STM0166" fbc:label="STM0166" fbc:name="STM0166" />
      <fbc:geneProduct fbc:id="G_STM0168" fbc:label="STM0168" fbc:name="STM0168" />
      <fbc:geneProduct fbc:id="G_STM0169" fbc:label="STM0169" fbc:name="STM0169" />
      <fbc:geneProduct fbc:id="G_STM0170" fbc:label="STM0170" fbc:name="STM0170" />
      <fbc:geneProduct fbc:id="G_STM0171" fbc:label="STM0171" fbc:name="STM0171" />
      <fbc:geneProduct fbc:id="G_STM0180" fbc:label="STM0180" fbc:name="STM0180" />
      <fbc:geneProduct fbc:id="G_STM0181" fbc:label="STM0181" fbc:name="STM0181" />
      <fbc:geneProduct fbc:id="G_STM0182" fbc:label="STM0182" fbc:name="STM0182" />
      <fbc:geneProduct fbc:id="G_STM0183" fbc:label="STM0183" fbc:name="STM0183" />
      <fbc:geneProduct fbc:id="G_STM0190" fbc:label="STM0190" fbc:name="STM0190" />
      <fbc:geneProduct fbc:id="G_STM0191" fbc:label="STM0191" fbc:name="STM0191" />
      <fbc:geneProduct fbc:id="G_STM0192" fbc:label="STM0192" fbc:name="STM0192" />
      <fbc:geneProduct fbc:id="G_STM0193" fbc:label="STM0193" fbc:name="STM0193" />
      <fbc:geneProduct fbc:id="G_STM0194" fbc:label="STM0194" fbc:name="STM0194" />
      <fbc:geneProduct fbc:id="G_STM0202" fbc:label="STM0202" fbc:name="STM0202" />
      <fbc:geneProduct fbc:id="G_STM0203" fbc:label="STM0203" fbc:name="STM0203" />
      <fbc:geneProduct fbc:id="G_STM0206" fbc:label="STM0206" fbc:name="STM0206" />
      <fbc:geneProduct fbc:id="G_STM0207" fbc:label="STM0207" fbc:name="STM0207" />
      <fbc:geneProduct fbc:id="G_STM0208" fbc:label="STM0208" fbc:name="STM0208" />
      <fbc:geneProduct fbc:id="G_STM0213" fbc:label="STM0213" fbc:name="STM0213" />
      <fbc:geneProduct fbc:id="G_STM0218" fbc:label="STM0218" fbc:name="STM0218" />
      <fbc:geneProduct fbc:id="G_STM0220" fbc:label="STM0220" fbc:name="STM0220" />
      <fbc:geneProduct fbc:id="G_STM0221" fbc:label="STM0221" fbc:name="STM0221" />
      <fbc:geneProduct fbc:id="G_STM0222" fbc:label="STM0222" fbc:name="STM0222" />
      <fbc:geneProduct fbc:id="G_STM0226" fbc:label="STM0226" fbc:name="STM0226" />
      <fbc:geneProduct fbc:id="G_STM0227" fbc:label="STM0227" fbc:name="STM0227" />
      <fbc:geneProduct fbc:id="G_STM0228" fbc:label="STM0228" fbc:name="STM0228" />
      <fbc:geneProduct fbc:id="G_STM0229" fbc:label="STM0229" fbc:name="STM0229" />
      <fbc:geneProduct fbc:id="G_STM0232" fbc:label="STM0232" fbc:name="STM0232" />
      <fbc:geneProduct fbc:id="G_STM0234" fbc:label="STM0234" fbc:name="STM0234" />
      <fbc:geneProduct fbc:id="G_STM0235" fbc:label="STM0235" fbc:name="STM0235" />
      <fbc:geneProduct fbc:id="G_STM0242" fbc:label="STM0242" fbc:name="STM0242" />
      <fbc:geneProduct fbc:id="G_STM0245" fbc:label="STM0245" fbc:name="STM0245" />
      <fbc:geneProduct fbc:id="G_STM0246" fbc:label="STM0246" fbc:name="STM0246" />
      <fbc:geneProduct fbc:id="G_STM0247" fbc:label="STM0247" fbc:name="STM0247" />
      <fbc:geneProduct fbc:id="G_STM0248" fbc:label="STM0248" fbc:name="STM0248" />
      <fbc:geneProduct fbc:id="G_STM0255" fbc:label="STM0255" fbc:name="STM0255" />
      <fbc:geneProduct fbc:id="G_STM0261" fbc:label="STM0261" fbc:name="STM0261" />
      <fbc:geneProduct fbc:id="G_STM0309" fbc:label="STM0309" fbc:name="STM0309" />
      <fbc:geneProduct fbc:id="G_STM0310" fbc:label="STM0310" fbc:name="STM0310" />
      <fbc:geneProduct fbc:id="G_STM0316" fbc:label="STM0316" fbc:name="STM0316" />
      <fbc:geneProduct fbc:id="G_STM0317" fbc:label="STM0317" fbc:name="STM0317" />
      <fbc:geneProduct fbc:id="G_STM0320" fbc:label="STM0320" fbc:name="STM0320" />
      <fbc:geneProduct fbc:id="G_STM0321" fbc:label="STM0321" fbc:name="STM0321" />
      <fbc:geneProduct fbc:id="G_STM0322" fbc:label="STM0322" fbc:name="STM0322" />
      <fbc:geneProduct fbc:id="G_STM0329" fbc:label="STM0329" fbc:name="STM0329" />
      <fbc:geneProduct fbc:id="G_STM0330" fbc:label="STM0330" fbc:name="STM0330" />
      <fbc:geneProduct fbc:id="G_STM0353" fbc:label="STM0353" fbc:name="STM0353" />
      <fbc:geneProduct fbc:id="G_STM0364" fbc:label="STM0364" fbc:name="STM0364" />
      <fbc:geneProduct fbc:id="G_STM0368" fbc:label="STM0368" fbc:name="STM0368" />
      <fbc:geneProduct fbc:id="G_STM0369" fbc:label="STM0369" fbc:name="STM0369" />
      <fbc:geneProduct fbc:id="G_STM0370" fbc:label="STM0370" fbc:name="STM0370" />
      <fbc:geneProduct fbc:id="G_STM0371" fbc:label="STM0371" fbc:name="STM0371" />
      <fbc:geneProduct fbc:id="G_STM0372" fbc:label="STM0372" fbc:name="STM0372" />
      <fbc:geneProduct fbc:id="G_STM0380" fbc:label="STM0380" fbc:name="STM0380" />
      <fbc:geneProduct fbc:id="G_STM0386" fbc:label="STM0386" fbc:name="STM0386" />
      <fbc:geneProduct fbc:id="G_STM0388" fbc:label="STM0388" fbc:name="STM0388" />
      <fbc:geneProduct fbc:id="G_STM0393" fbc:label="STM0393" fbc:name="STM0393" />
      <fbc:geneProduct fbc:id="G_STM0399" fbc:label="STM0399" fbc:name="STM0399" />
      <fbc:geneProduct fbc:id="G_STM0401" fbc:label="STM0401" fbc:name="STM0401" />
      <fbc:geneProduct fbc:id="G_STM0402" fbc:label="STM0402" fbc:name="STM0402" />
      <fbc:geneProduct fbc:id="G_STM0403" fbc:label="STM0403" fbc:name="STM0403" />
      <fbc:geneProduct fbc:id="G_STM0413" fbc:label="STM0413" fbc:name="STM0413" />
      <fbc:geneProduct fbc:id="G_STM0416" fbc:label="STM0416" fbc:name="STM0416" />
      <fbc:geneProduct fbc:id="G_STM0417" fbc:label="STM0417" fbc:name="STM0417" />
      <fbc:geneProduct fbc:id="G_STM0419" fbc:label="STM0419" fbc:name="STM0419" />
      <fbc:geneProduct fbc:id="G_STM0420" fbc:label="STM0420" fbc:name="STM0420" />
      <fbc:geneProduct fbc:id="G_STM0422" fbc:label="STM0422" fbc:name="STM0422" />
      <fbc:geneProduct fbc:id="G_STM0423" fbc:label="STM0423" fbc:name="STM0423" />
      <fbc:geneProduct fbc:id="G_STM0425" fbc:label="STM0425" fbc:name="STM0425" />
      <fbc:geneProduct fbc:id="G_STM0426" fbc:label="STM0426" fbc:name="STM0426" />
      <fbc:geneProduct fbc:id="G_STM0427" fbc:label="STM0427" fbc:name="STM0427" />
      <fbc:geneProduct fbc:id="G_STM0428" fbc:label="STM0428" fbc:name="STM0428" />
      <fbc:geneProduct fbc:id="G_STM0429" fbc:label="STM0429" fbc:name="STM0429" />
      <fbc:geneProduct fbc:id="G_STM0431" fbc:label="STM0431" fbc:name="STM0431" />
      <fbc:geneProduct fbc:id="G_STM0432" fbc:label="STM0432" fbc:name="STM0432" />
      <fbc:geneProduct fbc:id="G_STM0434" fbc:label="STM0434" fbc:name="STM0434" />
      <fbc:geneProduct fbc:id="G_STM0439" fbc:label="STM0439" fbc:name="STM0439" />
      <fbc:geneProduct fbc:id="G_STM0440" fbc:label="STM0440" fbc:name="STM0440" />
      <fbc:geneProduct fbc:id="G_STM0441" fbc:label="STM0441" fbc:name="STM0441" />
      <fbc:geneProduct fbc:id="G_STM0442" fbc:label="STM0442" fbc:name="STM0442" />
      <fbc:geneProduct fbc:id="G_STM0443" fbc:label="STM0443" fbc:name="STM0443" />
      <fbc:geneProduct fbc:id="G_STM0444" fbc:label="STM0444" fbc:name="STM0444" />
      <fbc:geneProduct fbc:id="G_STM0457" fbc:label="STM0457" fbc:name="STM0457" />
      <fbc:geneProduct fbc:id="G_STM0463" fbc:label="STM0463" fbc:name="STM0463" />
      <fbc:geneProduct fbc:id="G_STM0464" fbc:label="STM0464" fbc:name="STM0464" />
      <fbc:geneProduct fbc:id="G_STM0472" fbc:label="STM0472" fbc:name="STM0472" />
      <fbc:geneProduct fbc:id="G_STM0483" fbc:label="STM0483" fbc:name="STM0483" />
      <fbc:geneProduct fbc:id="G_STM0488" fbc:label="STM0488" fbc:name="STM0488" />
      <fbc:geneProduct fbc:id="G_STM0489" fbc:label="STM0489" fbc:name="STM0489" />
      <fbc:geneProduct fbc:id="G_STM0491" fbc:label="STM0491" fbc:name="STM0491" />
      <fbc:geneProduct fbc:id="G_STM0494" fbc:label="STM0494" fbc:name="STM0494" />
      <fbc:geneProduct fbc:id="G_STM0498" fbc:label="STM0498" fbc:name="STM0498" />
      <fbc:geneProduct fbc:id="G_STM0506" fbc:label="STM0506" fbc:name="STM0506" />
      <fbc:geneProduct fbc:id="G_STM0515" fbc:label="STM0515" fbc:name="STM0515" />
      <fbc:geneProduct fbc:id="G_STM0517" fbc:label="STM0517" fbc:name="STM0517" />
      <fbc:geneProduct fbc:id="G_STM0518" fbc:label="STM0518" fbc:name="STM0518" />
      <fbc:geneProduct fbc:id="G_STM0519" fbc:label="STM0519" fbc:name="STM0519" />
      <fbc:geneProduct fbc:id="G_STM0522" fbc:label="STM0522" fbc:name="STM0522" />
      <fbc:geneProduct fbc:id="G_STM0523" fbc:label="STM0523" fbc:name="STM0523" />
      <fbc:geneProduct fbc:id="G_STM0525" fbc:label="STM0525" fbc:name="STM0525" />
      <fbc:geneProduct fbc:id="G_STM0527" fbc:label="STM0527" fbc:name="STM0527" />
      <fbc:geneProduct fbc:id="G_STM0528" fbc:label="STM0528" fbc:name="STM0528" />
      <fbc:geneProduct fbc:id="G_STM0532" fbc:label="STM0532" fbc:name="STM0532" />
      <fbc:geneProduct fbc:id="G_STM0533" fbc:label="STM0533" fbc:name="STM0533" />
      <fbc:geneProduct fbc:id="G_STM0534" fbc:label="STM0534" fbc:name="STM0534" />
      <fbc:geneProduct fbc:id="G_STM0535" fbc:label="STM0535" fbc:name="STM0535" />
      <fbc:geneProduct fbc:id="G_STM0537" fbc:label="STM0537" fbc:name="STM0537" />
      <fbc:geneProduct fbc:id="G_STM0542" fbc:label="STM0542" fbc:name="STM0542" />
      <fbc:geneProduct fbc:id="G_STM0568" fbc:label="STM0568" fbc:name="STM0568" />
      <fbc:geneProduct fbc:id="G_STM0584" fbc:label="STM0584" fbc:name="STM0584" />
      <fbc:geneProduct fbc:id="G_STM0585" fbc:label="STM0585" fbc:name="STM0585" />
      <fbc:geneProduct fbc:id="G_STM0586" fbc:label="STM0586" fbc:name="STM0586" />
      <fbc:geneProduct fbc:id="G_STM0588" fbc:label="STM0588" fbc:name="STM0588" />
      <fbc:geneProduct fbc:id="G_STM0589" fbc:label="STM0589" fbc:name="STM0589" />
      <fbc:geneProduct fbc:id="G_STM0590" fbc:label="STM0590" fbc:name="STM0590" />
      <fbc:geneProduct fbc:id="G_STM0591" fbc:label="STM0591" fbc:name="STM0591" />
      <fbc:geneProduct fbc:id="G_STM0592" fbc:label="STM0592" fbc:name="STM0592" />
      <fbc:geneProduct fbc:id="G_STM0593" fbc:label="STM0593" fbc:name="STM0593" />
      <fbc:geneProduct fbc:id="G_STM0594" fbc:label="STM0594" fbc:name="STM0594" />
      <fbc:geneProduct fbc:id="G_STM0595" fbc:label="STM0595" fbc:name="STM0595" />
      <fbc:geneProduct fbc:id="G_STM0596" fbc:label="STM0596" fbc:name="STM0596" />
      <fbc:geneProduct fbc:id="G_STM0597" fbc:label="STM0597" fbc:name="STM0597" />
      <fbc:geneProduct fbc:id="G_STM0598" fbc:label="STM0598" fbc:name="STM0598" />
      <fbc:geneProduct fbc:id="G_STM0607" fbc:label="STM0607" fbc:name="STM0607" />
      <fbc:geneProduct fbc:id="G_STM0608" fbc:label="STM0608" fbc:name="STM0608" />
      <fbc:geneProduct fbc:id="G_STM0609" fbc:label="STM0609" fbc:name="STM0609" />
      <fbc:geneProduct fbc:id="G_STM0618" fbc:label="STM0618" fbc:name="STM0618" />
      <fbc:geneProduct fbc:id="G_STM0619" fbc:label="STM0619" fbc:name="STM0619" />
      <fbc:geneProduct fbc:id="G_STM0620" fbc:label="STM0620" fbc:name="STM0620" />
      <fbc:geneProduct fbc:id="G_STM0621" fbc:label="STM0621" fbc:name="STM0621" />
      <fbc:geneProduct fbc:id="G_STM0622" fbc:label="STM0622" fbc:name="STM0622" />
      <fbc:geneProduct fbc:id="G_STM0623" fbc:label="STM0623" fbc:name="STM0623" />
      <fbc:geneProduct fbc:id="G_STM0627" fbc:label="STM0627" fbc:name="STM0627" />
      <fbc:geneProduct fbc:id="G_STM0628" fbc:label="STM0628" fbc:name="STM0628" />
      <fbc:geneProduct fbc:id="G_STM0637" fbc:label="STM0637" fbc:name="STM0637" />
      <fbc:geneProduct fbc:id="G_STM0640" fbc:label="STM0640" fbc:name="STM0640" />
      <fbc:geneProduct fbc:id="G_STM0643" fbc:label="STM0643" fbc:name="STM0643" />
      <fbc:geneProduct fbc:id="G_STM0644" fbc:label="STM0644" fbc:name="STM0644" />
      <fbc:geneProduct fbc:id="G_STM0645" fbc:label="STM0645" fbc:name="STM0645" />
      <fbc:geneProduct fbc:id="G_STM0648" fbc:label="STM0648" fbc:name="STM0648" />
      <fbc:geneProduct fbc:id="G_STM0659" fbc:label="STM0659" fbc:name="STM0659" />
      <fbc:geneProduct fbc:id="G_STM0661" fbc:label="STM0661" fbc:name="STM0661" />
      <fbc:geneProduct fbc:id="G_STM0662" fbc:label="STM0662" fbc:name="STM0662" />
      <fbc:geneProduct fbc:id="G_STM0663" fbc:label="STM0663" fbc:name="STM0663" />
      <fbc:geneProduct fbc:id="G_STM0664" fbc:label="STM0664" fbc:name="STM0664" />
      <fbc:geneProduct fbc:id="G_STM0665" fbc:label="STM0665" fbc:name="STM0665" />
      <fbc:geneProduct fbc:id="G_STM0666" fbc:label="STM0666" fbc:name="STM0666" />
      <fbc:geneProduct fbc:id="G_STM0671" fbc:label="STM0671" fbc:name="STM0671" />
      <fbc:geneProduct fbc:id="G_STM0680" fbc:label="STM0680" fbc:name="STM0680" />
      <fbc:geneProduct fbc:id="G_STM0683" fbc:label="STM0683" fbc:name="STM0683" />
      <fbc:geneProduct fbc:id="G_STM0684" fbc:label="STM0684" fbc:name="STM0684" />
      <fbc:geneProduct fbc:id="G_STM0685" fbc:label="STM0685" fbc:name="STM0685" />
      <fbc:geneProduct fbc:id="G_STM0686" fbc:label="STM0686" fbc:name="STM0686" />
      <fbc:geneProduct fbc:id="G_STM0689" fbc:label="STM0689" fbc:name="STM0689" />
      <fbc:geneProduct fbc:id="G_STM0690" fbc:label="STM0690" fbc:name="STM0690" />
      <fbc:geneProduct fbc:id="G_STM0691" fbc:label="STM0691" fbc:name="STM0691" />
      <fbc:geneProduct fbc:id="G_STM0694" fbc:label="STM0694" fbc:name="STM0694" />
      <fbc:geneProduct fbc:id="G_STM0698" fbc:label="STM0698" fbc:name="STM0698" />
      <fbc:geneProduct fbc:id="G_STM0700" fbc:label="STM0700" fbc:name="STM0700" />
      <fbc:geneProduct fbc:id="G_STM0701" fbc:label="STM0701" fbc:name="STM0701" />
      <fbc:geneProduct fbc:id="G_STM0704" fbc:label="STM0704" fbc:name="STM0704" />
      <fbc:geneProduct fbc:id="G_STM0705" fbc:label="STM0705" fbc:name="STM0705" />
      <fbc:geneProduct fbc:id="G_STM0706" fbc:label="STM0706" fbc:name="STM0706" />
      <fbc:geneProduct fbc:id="G_STM0719" fbc:label="STM0719" fbc:name="STM0719" />
      <fbc:geneProduct fbc:id="G_STM0730" fbc:label="STM0730" fbc:name="STM0730" />
      <fbc:geneProduct fbc:id="G_STM0732" fbc:label="STM0732" fbc:name="STM0732" />
      <fbc:geneProduct fbc:id="G_STM0733" fbc:label="STM0733" fbc:name="STM0733" />
      <fbc:geneProduct fbc:id="G_STM0734" fbc:label="STM0734" fbc:name="STM0734" />
      <fbc:geneProduct fbc:id="G_STM0735" fbc:label="STM0735" fbc:name="STM0735" />
      <fbc:geneProduct fbc:id="G_STM0736" fbc:label="STM0736" fbc:name="STM0736" />
      <fbc:geneProduct fbc:id="G_STM0737" fbc:label="STM0737" fbc:name="STM0737" />
      <fbc:geneProduct fbc:id="G_STM0738" fbc:label="STM0738" fbc:name="STM0738" />
      <fbc:geneProduct fbc:id="G_STM0739" fbc:label="STM0739" fbc:name="STM0739" />
      <fbc:geneProduct fbc:id="G_STM0740" fbc:label="STM0740" fbc:name="STM0740" />
      <fbc:geneProduct fbc:id="G_STM0741" fbc:label="STM0741" fbc:name="STM0741" />
      <fbc:geneProduct fbc:id="G_STM0756" fbc:label="STM0756" fbc:name="STM0756" />
      <fbc:geneProduct fbc:id="G_STM0757" fbc:label="STM0757" fbc:name="STM0757" />
      <fbc:geneProduct fbc:id="G_STM0758" fbc:label="STM0758" fbc:name="STM0758" />
      <fbc:geneProduct fbc:id="G_STM0760" fbc:label="STM0760" fbc:name="STM0760" />
      <fbc:geneProduct fbc:id="G_STM0761" fbc:label="STM0761" fbc:name="STM0761" />
      <fbc:geneProduct fbc:id="G_STM0762" fbc:label="STM0762" fbc:name="STM0762" />
      <fbc:geneProduct fbc:id="G_STM0772" fbc:label="STM0772" fbc:name="STM0772" />
      <fbc:geneProduct fbc:id="G_STM0773" fbc:label="STM0773" fbc:name="STM0773" />
      <fbc:geneProduct fbc:id="G_STM0774" fbc:label="STM0774" fbc:name="STM0774" />
      <fbc:geneProduct fbc:id="G_STM0775" fbc:label="STM0775" fbc:name="STM0775" />
      <fbc:geneProduct fbc:id="G_STM0776" fbc:label="STM0776" fbc:name="STM0776" />
      <fbc:geneProduct fbc:id="G_STM0781" fbc:label="STM0781" fbc:name="STM0781" />
      <fbc:geneProduct fbc:id="G_STM0782" fbc:label="STM0782" fbc:name="STM0782" />
      <fbc:geneProduct fbc:id="G_STM0783" fbc:label="STM0783" fbc:name="STM0783" />
      <fbc:geneProduct fbc:id="G_STM0785" fbc:label="STM0785" fbc:name="STM0785" />
      <fbc:geneProduct fbc:id="G_STM0787" fbc:label="STM0787" fbc:name="STM0787" />
      <fbc:geneProduct fbc:id="G_STM0788" fbc:label="STM0788" fbc:name="STM0788" />
      <fbc:geneProduct fbc:id="G_STM0791" fbc:label="STM0791" fbc:name="STM0791" />
      <fbc:geneProduct fbc:id="G_STM0793" fbc:label="STM0793" fbc:name="STM0793" />
      <fbc:geneProduct fbc:id="G_STM0794" fbc:label="STM0794" fbc:name="STM0794" />
      <fbc:geneProduct fbc:id="G_STM0795" fbc:label="STM0795" fbc:name="STM0795" />
      <fbc:geneProduct fbc:id="G_STM0797" fbc:label="STM0797" fbc:name="STM0797" />
      <fbc:geneProduct fbc:id="G_STM0812" fbc:label="STM0812" fbc:name="STM0812" />
      <fbc:geneProduct fbc:id="G_STM0828" fbc:label="STM0828" fbc:name="STM0828" />
      <fbc:geneProduct fbc:id="G_STM0829" fbc:label="STM0829" fbc:name="STM0829" />
      <fbc:geneProduct fbc:id="G_STM0830" fbc:label="STM0830" fbc:name="STM0830" />
      <fbc:geneProduct fbc:id="G_STM0832" fbc:label="STM0832" fbc:name="STM0832" />
      <fbc:geneProduct fbc:id="G_STM0837" fbc:label="STM0837" fbc:name="STM0837" />
      <fbc:geneProduct fbc:id="G_STM0840" fbc:label="STM0840" fbc:name="STM0840" />
      <fbc:geneProduct fbc:id="G_STM0842" fbc:label="STM0842" fbc:name="STM0842" />
      <fbc:geneProduct fbc:id="G_STM0843" fbc:label="STM0843" fbc:name="STM0843" />
      <fbc:geneProduct fbc:id="G_STM0844" fbc:label="STM0844" fbc:name="STM0844" />
      <fbc:geneProduct fbc:id="G_STM0847" fbc:label="STM0847" fbc:name="STM0847" />
      <fbc:geneProduct fbc:id="G_STM0848" fbc:label="STM0848" fbc:name="STM0848" />
      <fbc:geneProduct fbc:id="G_STM0849" fbc:label="STM0849" fbc:name="STM0849" />
      <fbc:geneProduct fbc:id="G_STM0850" fbc:label="STM0850" fbc:name="STM0850" />
      <fbc:geneProduct fbc:id="G_STM0851" fbc:label="STM0851" fbc:name="STM0851" />
      <fbc:geneProduct fbc:id="G_STM0861" fbc:label="STM0861" fbc:name="STM0861" />
      <fbc:geneProduct fbc:id="G_STM0863" fbc:label="STM0863" fbc:name="STM0863" />
      <fbc:geneProduct fbc:id="G_STM0865" fbc:label="STM0865" fbc:name="STM0865" />
      <fbc:geneProduct fbc:id="G_STM0866" fbc:label="STM0866" fbc:name="STM0866" />
      <fbc:geneProduct fbc:id="G_STM0872" fbc:label="STM0872" fbc:name="STM0872" />
      <fbc:geneProduct fbc:id="G_STM0877" fbc:label="STM0877" fbc:name="STM0877" />
      <fbc:geneProduct fbc:id="G_STM0878" fbc:label="STM0878" fbc:name="STM0878" />
      <fbc:geneProduct fbc:id="G_STM0879" fbc:label="STM0879" fbc:name="STM0879" />
      <fbc:geneProduct fbc:id="G_STM0880" fbc:label="STM0880" fbc:name="STM0880" />
      <fbc:geneProduct fbc:id="G_STM0887" fbc:label="STM0887" fbc:name="STM0887" />
      <fbc:geneProduct fbc:id="G_STM0888" fbc:label="STM0888" fbc:name="STM0888" />
      <fbc:geneProduct fbc:id="G_STM0889" fbc:label="STM0889" fbc:name="STM0889" />
      <fbc:geneProduct fbc:id="G_STM0890" fbc:label="STM0890" fbc:name="STM0890" />
      <fbc:geneProduct fbc:id="G_STM0891" fbc:label="STM0891" fbc:name="STM0891" />
      <fbc:geneProduct fbc:id="G_STM0934" fbc:label="STM0934" fbc:name="STM0934" />
      <fbc:geneProduct fbc:id="G_STM0935" fbc:label="STM0935" fbc:name="STM0935" />
      <fbc:geneProduct fbc:id="G_STM0956" fbc:label="STM0956" fbc:name="STM0956" />
      <fbc:geneProduct fbc:id="G_STM0957" fbc:label="STM0957" fbc:name="STM0957" />
      <fbc:geneProduct fbc:id="G_STM0958" fbc:label="STM0958" fbc:name="STM0958" />
      <fbc:geneProduct fbc:id="G_STM0963" fbc:label="STM0963" fbc:name="STM0963" />
      <fbc:geneProduct fbc:id="G_STM0964" fbc:label="STM0964" fbc:name="STM0964" />
      <fbc:geneProduct fbc:id="G_STM0965" fbc:label="STM0965" fbc:name="STM0965" />
      <fbc:geneProduct fbc:id="G_STM0966" fbc:label="STM0966" fbc:name="STM0966" />
      <fbc:geneProduct fbc:id="G_STM0970" fbc:label="STM0970" fbc:name="STM0970" />
      <fbc:geneProduct fbc:id="G_STM0973" fbc:label="STM0973" fbc:name="STM0973" />
      <fbc:geneProduct fbc:id="G_STM0974" fbc:label="STM0974" fbc:name="STM0974" />
      <fbc:geneProduct fbc:id="G_STM0977" fbc:label="STM0977" fbc:name="STM0977" />
      <fbc:geneProduct fbc:id="G_STM0978" fbc:label="STM0978" fbc:name="STM0978" />
      <fbc:geneProduct fbc:id="G_STM0980" fbc:label="STM0980" fbc:name="STM0980" />
      <fbc:geneProduct fbc:id="G_STM0984" fbc:label="STM0984" fbc:name="STM0984" />
      <fbc:geneProduct fbc:id="G_STM0985" fbc:label="STM0985" fbc:name="STM0985" />
      <fbc:geneProduct fbc:id="G_STM0988" fbc:label="STM0988" fbc:name="STM0988" />
      <fbc:geneProduct fbc:id="G_STM0998" fbc:label="STM0998" fbc:name="STM0998" />
      <fbc:geneProduct fbc:id="G_STM0999" fbc:label="STM0999" fbc:name="STM0999" />
      <fbc:geneProduct fbc:id="G_STM1000" fbc:label="STM1000" fbc:name="STM1000" />
      <fbc:geneProduct fbc:id="G_STM1002" fbc:label="STM1002" fbc:name="STM1002" />
      <fbc:geneProduct fbc:id="G_STM1004" fbc:label="STM1004" fbc:name="STM1004" />
      <fbc:geneProduct fbc:id="G_STM1044" fbc:label="STM1044" fbc:name="STM1044" />
      <fbc:geneProduct fbc:id="G_STM1057" fbc:label="STM1057" fbc:name="STM1057" />
      <fbc:geneProduct fbc:id="G_STM1058" fbc:label="STM1058" fbc:name="STM1058" />
      <fbc:geneProduct fbc:id="G_STM1067" fbc:label="STM1067" fbc:name="STM1067" />
      <fbc:geneProduct fbc:id="G_STM1076" fbc:label="STM1076" fbc:name="STM1076" />
      <fbc:geneProduct fbc:id="G_STM1098" fbc:label="STM1098" fbc:name="STM1098" />
      <fbc:geneProduct fbc:id="G_STM1099" fbc:label="STM1099" fbc:name="STM1099" />
      <fbc:geneProduct fbc:id="G_STM1101" fbc:label="STM1101" fbc:name="STM1101" />
      <fbc:geneProduct fbc:id="G_STM1102" fbc:label="STM1102" fbc:name="STM1102" />
      <fbc:geneProduct fbc:id="G_STM1103" fbc:label="STM1103" fbc:name="STM1103" />
      <fbc:geneProduct fbc:id="G_STM1104" fbc:label="STM1104" fbc:name="STM1104" />
      <fbc:geneProduct fbc:id="G_STM1105" fbc:label="STM1105" fbc:name="STM1105" />
      <fbc:geneProduct fbc:id="G_STM1106" fbc:label="STM1106" fbc:name="STM1106" />
      <fbc:geneProduct fbc:id="G_STM1107" fbc:label="STM1107" fbc:name="STM1107" />
      <fbc:geneProduct fbc:id="G_STM1117" fbc:label="STM1117" fbc:name="STM1117" />
      <fbc:geneProduct fbc:id="G_STM1124" fbc:label="STM1124" fbc:name="STM1124" />
      <fbc:geneProduct fbc:id="G_STM1125" fbc:label="STM1125" fbc:name="STM1125" />
      <fbc:geneProduct fbc:id="G_STM1135" fbc:label="STM1135" fbc:name="STM1135" />
      <fbc:geneProduct fbc:id="G_STM1155" fbc:label="STM1155" fbc:name="STM1155" />
      <fbc:geneProduct fbc:id="G_STM1160" fbc:label="STM1160" fbc:name="STM1160" />
      <fbc:geneProduct fbc:id="G_STM1163" fbc:label="STM1163" fbc:name="STM1163" />
      <fbc:geneProduct fbc:id="G_STM1165" fbc:label="STM1165" fbc:name="STM1165" />
      <fbc:geneProduct fbc:id="G_STM1193" fbc:label="STM1193" fbc:name="STM1193" />
      <fbc:geneProduct fbc:id="G_STM1194" fbc:label="STM1194" fbc:name="STM1194" />
      <fbc:geneProduct fbc:id="G_STM1195" fbc:label="STM1195" fbc:name="STM1195" />
      <fbc:geneProduct fbc:id="G_STM1196" fbc:label="STM1196" fbc:name="STM1196" />
      <fbc:geneProduct fbc:id="G_STM1197" fbc:label="STM1197" fbc:name="STM1197" />
      <fbc:geneProduct fbc:id="G_STM1198" fbc:label="STM1198" fbc:name="STM1198" />
      <fbc:geneProduct fbc:id="G_STM1200" fbc:label="STM1200" fbc:name="STM1200" />
      <fbc:geneProduct fbc:id="G_STM1203" fbc:label="STM1203" fbc:name="STM1203" />
      <fbc:geneProduct fbc:id="G_STM1204" fbc:label="STM1204" fbc:name="STM1204" />
      <fbc:geneProduct fbc:id="G_STM1208" fbc:label="STM1208" fbc:name="STM1208" />
      <fbc:geneProduct fbc:id="G_STM1209" fbc:label="STM1209" fbc:name="STM1209" />
      <fbc:geneProduct fbc:id="G_STM1211" fbc:label="STM1211" fbc:name="STM1211" />
      <fbc:geneProduct fbc:id="G_STM1215" fbc:label="STM1215" fbc:name="STM1215" />
      <fbc:geneProduct fbc:id="G_STM1220" fbc:label="STM1220" fbc:name="STM1220" />
      <fbc:geneProduct fbc:id="G_STM1221" fbc:label="STM1221" fbc:name="STM1221" />
      <fbc:geneProduct fbc:id="G_STM1222" fbc:label="STM1222" fbc:name="STM1222" />
      <fbc:geneProduct fbc:id="G_STM1223" fbc:label="STM1223" fbc:name="STM1223" />
      <fbc:geneProduct fbc:id="G_STM1225" fbc:label="STM1225" fbc:name="STM1225" />
      <fbc:geneProduct fbc:id="G_STM1226" fbc:label="STM1226" fbc:name="STM1226" />
      <fbc:geneProduct fbc:id="G_STM1232" fbc:label="STM1232" fbc:name="STM1232" />
      <fbc:geneProduct fbc:id="G_STM1235" fbc:label="STM1235" fbc:name="STM1235" />
      <fbc:geneProduct fbc:id="G_STM1238" fbc:label="STM1238" fbc:name="STM1238" />
      <fbc:geneProduct fbc:id="G_STM1255" fbc:label="STM1255" fbc:name="STM1255" />
      <fbc:geneProduct fbc:id="G_STM1256" fbc:label="STM1256" fbc:name="STM1256" />
      <fbc:geneProduct fbc:id="G_STM1257" fbc:label="STM1257" fbc:name="STM1257" />
      <fbc:geneProduct fbc:id="G_STM1258" fbc:label="STM1258" fbc:name="STM1258" />
      <fbc:geneProduct fbc:id="G_STM1259" fbc:label="STM1259" fbc:name="STM1259" />
      <fbc:geneProduct fbc:id="G_STM1269" fbc:label="STM1269" fbc:name="STM1269" />
      <fbc:geneProduct fbc:id="G_STM1288" fbc:label="STM1288" fbc:name="STM1288" />
      <fbc:geneProduct fbc:id="G_STM1290" fbc:label="STM1290" fbc:name="STM1290" />
      <fbc:geneProduct fbc:id="G_STM1291" fbc:label="STM1291" fbc:name="STM1291" />
      <fbc:geneProduct fbc:id="G_STM1293" fbc:label="STM1293" fbc:name="STM1293" />
      <fbc:geneProduct fbc:id="G_STM1294" fbc:label="STM1294" fbc:name="STM1294" />
      <fbc:geneProduct fbc:id="G_STM1297" fbc:label="STM1297" fbc:name="STM1297" />
      <fbc:geneProduct fbc:id="G_STM1299" fbc:label="STM1299" fbc:name="STM1299" />
      <fbc:geneProduct fbc:id="G_STM1301" fbc:label="STM1301" fbc:name="STM1301" />
      <fbc:geneProduct fbc:id="G_STM1303" fbc:label="STM1303" fbc:name="STM1303" />
      <fbc:geneProduct fbc:id="G_STM1304" fbc:label="STM1304" fbc:name="STM1304" />
      <fbc:geneProduct fbc:id="G_STM1305" fbc:label="STM1305" fbc:name="STM1305" />
      <fbc:geneProduct fbc:id="G_STM1306" fbc:label="STM1306" fbc:name="STM1306" />
      <fbc:geneProduct fbc:id="G_STM1307" fbc:label="STM1307" fbc:name="STM1307" />
      <fbc:geneProduct fbc:id="G_STM1310" fbc:label="STM1310" fbc:name="STM1310" />
      <fbc:geneProduct fbc:id="G_STM1312" fbc:label="STM1312" fbc:name="STM1312" />
      <fbc:geneProduct fbc:id="G_STM1313" fbc:label="STM1313" fbc:name="STM1313" />
      <fbc:geneProduct fbc:id="G_STM1314" fbc:label="STM1314" fbc:name="STM1314" />
      <fbc:geneProduct fbc:id="G_STM1316" fbc:label="STM1316" fbc:name="STM1316" />
      <fbc:geneProduct fbc:id="G_STM1318" fbc:label="STM1318" fbc:name="STM1318" />
      <fbc:geneProduct fbc:id="G_STM1326" fbc:label="STM1326" fbc:name="STM1326" />
      <fbc:geneProduct fbc:id="G_STM1332" fbc:label="STM1332" fbc:name="STM1332" />
      <fbc:geneProduct fbc:id="G_STM1333" fbc:label="STM1333" fbc:name="STM1333" />
      <fbc:geneProduct fbc:id="G_STM1337" fbc:label="STM1337" fbc:name="STM1337" />
      <fbc:geneProduct fbc:id="G_STM1338" fbc:label="STM1338" fbc:name="STM1338" />
      <fbc:geneProduct fbc:id="G_STM1340" fbc:label="STM1340" fbc:name="STM1340" />
      <fbc:geneProduct fbc:id="G_STM1341" fbc:label="STM1341" fbc:name="STM1341" />
      <fbc:geneProduct fbc:id="G_STM1342" fbc:label="STM1342" fbc:name="STM1342" />
      <fbc:geneProduct fbc:id="G_STM1347" fbc:label="STM1347" fbc:name="STM1347" />
      <fbc:geneProduct fbc:id="G_STM1349" fbc:label="STM1349" fbc:name="STM1349" />
      <fbc:geneProduct fbc:id="G_STM1350" fbc:label="STM1350" fbc:name="STM1350" />
      <fbc:geneProduct fbc:id="G_STM1358" fbc:label="STM1358" fbc:name="STM1358" />
      <fbc:geneProduct fbc:id="G_STM1359" fbc:label="STM1359" fbc:name="STM1359" />
      <fbc:geneProduct fbc:id="G_STM1375" fbc:label="STM1375" fbc:name="STM1375" />
      <fbc:geneProduct fbc:id="G_STM1377" fbc:label="STM1377" fbc:name="STM1377" />
      <fbc:geneProduct fbc:id="G_STM1378" fbc:label="STM1378" fbc:name="STM1378" />
      <fbc:geneProduct fbc:id="G_STM1383" fbc:label="STM1383" fbc:name="STM1383" />
      <fbc:geneProduct fbc:id="G_STM1384" fbc:label="STM1384" fbc:name="STM1384" />
      <fbc:geneProduct fbc:id="G_STM1385" fbc:label="STM1385" fbc:name="STM1385" />
      <fbc:geneProduct fbc:id="G_STM1426" fbc:label="STM1426" fbc:name="STM1426" />
      <fbc:geneProduct fbc:id="G_STM1427" fbc:label="STM1427" fbc:name="STM1427" />
      <fbc:geneProduct fbc:id="G_STM1431" fbc:label="STM1431" fbc:name="STM1431" />
      <fbc:geneProduct fbc:id="G_STM1433" fbc:label="STM1433" fbc:name="STM1433" />
      <fbc:geneProduct fbc:id="G_STM1435" fbc:label="STM1435" fbc:name="STM1435" />
      <fbc:geneProduct fbc:id="G_STM1440" fbc:label="STM1440" fbc:name="STM1440" />
      <fbc:geneProduct fbc:id="G_STM1446" fbc:label="STM1446" fbc:name="STM1446" />
      <fbc:geneProduct fbc:id="G_STM1448" fbc:label="STM1448" fbc:name="STM1448" />
      <fbc:geneProduct fbc:id="G_STM1449" fbc:label="STM1449" fbc:name="STM1449" />
      <fbc:geneProduct fbc:id="G_STM1450" fbc:label="STM1450" fbc:name="STM1450" />
      <fbc:geneProduct fbc:id="G_STM1463" fbc:label="STM1463" fbc:name="STM1463" />
      <fbc:geneProduct fbc:id="G_STM1464" fbc:label="STM1464" fbc:name="STM1464" />
      <fbc:geneProduct fbc:id="G_STM1465" fbc:label="STM1465" fbc:name="STM1465" />
      <fbc:geneProduct fbc:id="G_STM1467" fbc:label="STM1467" fbc:name="STM1467" />
      <fbc:geneProduct fbc:id="G_STM1468" fbc:label="STM1468" fbc:name="STM1468" />
      <fbc:geneProduct fbc:id="G_STM1469" fbc:label="STM1469" fbc:name="STM1469" />
      <fbc:geneProduct fbc:id="G_STM1473" fbc:label="STM1473" fbc:name="STM1473" />
      <fbc:geneProduct fbc:id="G_STM1477" fbc:label="STM1477" fbc:name="STM1477" />
      <fbc:geneProduct fbc:id="G_STM1479" fbc:label="STM1479" fbc:name="STM1479" />
[truncated: 2,112,558 more chars]
