# Supplementary material for: Do genome-scale models need exact solvers or clearer standards?
Source: Mol Syst Biol. 2015 Oct 14;11(10):831. doi: 10.15252/msb.20156157 (PMC4631202; doi:10.15252/msb.20156157)
Supplement: Supplementary file 2 — Dataset EV1 [file msb0011-0831-sd2.zip › m_model_collection-master/sbml3/textbook.xml]

<?xml version='1.0' encoding='UTF-8'?>
<sbml xmlns:fbc="http://www.sbml.org/sbml/level3/version1/fbc/version2" level="3" sboTerm="SBO:0000624" version="1" xmlns="http://www.sbml.org/sbml/level3/version1/core" fbc:required="false">
  <model id="textbook" fbc:strict="true">
    <listOfUnitDefinitions>
      <unitDefinition id="mmol_per_gDW_per_hr">
        <listOfUnits>
          <unit exponent="1" kind="mole" multiplier="1" scale="-3" />
          <unit exponent="-1" kind="gram" multiplier="1" scale="0" />
          <unit exponent="-1" kind="second" multiplier="3600" scale="0" />
        </listOfUnits>
      </unitDefinition>
    </listOfUnitDefinitions>
    <fbc:listOfObjectives fbc:activeObjective="obj">
      <fbc:objective fbc:id="obj" fbc:type="maximize">
        <fbc:listOfFluxObjectives>
          <fbc:fluxObjective fbc:coefficient="1" fbc:reaction="R_Biomass_Ecoli_core" />
        </fbc:listOfFluxObjectives>
      </fbc:objective>
    </fbc:listOfObjectives>
    <listOfParameters>
      <parameter constant="true" id="cobra_default_lb" sboTerm="SBO:0000626" units="mmol_per_gDW_per_hr" value="-999999" />
      <parameter constant="true" id="cobra_default_ub" sboTerm="SBO:0000626" units="mmol_per_gDW_per_hr" value="999999" />
      <parameter constant="true" id="cobra_0_bound" sboTerm="SBO:0000626" units="mmol_per_gDW_per_hr" value="0" />
      <parameter constant="true" id="R_ATPM_upper_bound" sboTerm="SBO:0000625" units="mmol_per_gDW_per_hr" value="8.39" />
      <parameter constant="true" id="R_ATPM_lower_bound" sboTerm="SBO:0000625" units="mmol_per_gDW_per_hr" value="8.39" />
      <parameter constant="true" id="R_EX_glc_DASH_D_e_lower_bound" sboTerm="SBO:0000625" units="mmol_per_gDW_per_hr" value="-10" />
    </listOfParameters>
    <listOfCompartments>
      <compartment constant="true" id="c" name="Cytosol" />
      <compartment constant="true" id="e" name="Extraorganism" />
    </listOfCompartments>
    <listOfSpecies>
      <species boundaryCondition="false" compartment="c" constant="false" hasOnlySubstanceUnits="false" id="M_13dpg_c" name="3-Phospho-D-glyceroyl phosphate" fbc:charge="-4" fbc:chemicalFormula="C3H4O10P2" />
      <species boundaryCondition="false" compartment="c" constant="false" hasOnlySubstanceUnits="false" id="M_2pg_c" name="D-Glycerate 2-phosphate" fbc:charge="-3" fbc:chemicalFormula="C3H4O7P" />
      <species boundaryCondition="false" compartment="c" constant="false" hasOnlySubstanceUnits="false" id="M_3pg_c" name="3-Phospho-D-glycerate" fbc:charge="-3" fbc:chemicalFormula="C3H4O7P" />
      <species boundaryCondition="false" compartment="c" constant="false" hasOnlySubstanceUnits="false" id="M_6pgc_c" name="6-Phospho-D-gluconate" fbc:charge="-3" fbc:chemicalFormula="C6H10O10P" />
      <species boundaryCondition="false" compartment="c" constant="false" hasOnlySubstanceUnits="false" id="M_6pgl_c" name="6-phospho-D-glucono-1,5-lactone" fbc:charge="-2" fbc:chemicalFormula="C6H9O9P" />
      <species boundaryCondition="false" compartment="c" constant="false" hasOnlySubstanceUnits="false" id="M_ac_c" name="Acetate" fbc:charge="-1" fbc:chemicalFormula="C2H3O2" />
      <species boundaryCondition="false" compartment="e" constant="false" hasOnlySubstanceUnits="false" id="M_ac_e" name="Acetate" fbc:charge="-1" fbc:chemicalFormula="C2H3O2" />
      <species boundaryCondition="false" compartment="c" constant="false" hasOnlySubstanceUnits="false" id="M_acald_c" name="Acetaldehyde" fbc:charge="0" fbc:chemicalFormula="C2H4O" />
      <species boundaryCondition="false" compartment="e" constant="false" hasOnlySubstanceUnits="false" id="M_acald_e" name="Acetaldehyde" fbc:charge="0" fbc:chemicalFormula="C2H4O" />
      <species boundaryCondition="false" compartment="c" constant="false" hasOnlySubstanceUnits="false" id="M_accoa_c" name="Acetyl-CoA" fbc:charge="-4" fbc:chemicalFormula="C23H34N7O17P3S" />
      <species boundaryCondition="false" compartment="c" constant="false" hasOnlySubstanceUnits="false" id="M_acon_DASH_C_c" name="cis-Aconitate" fbc:charge="-3" fbc:chemicalFormula="C6H3O6" />
      <species boundaryCondition="false" compartment="c" constant="false" hasOnlySubstanceUnits="false" id="M_actp_c" name="Acetyl phosphate" fbc:charge="-2" fbc:chemicalFormula="C2H3O5P" />
      <species boundaryCondition="false" compartment="c" constant="false" hasOnlySubstanceUnits="false" id="M_adp_c" name="ADP" fbc:charge="-3" fbc:chemicalFormula="C10H12N5O10P2" />
      <species boundaryCondition="false" compartment="c" constant="false" hasOnlySubstanceUnits="false" id="M_akg_c" name="2-Oxoglutarate" fbc:charge="-2" fbc:chemicalFormula="C5H4O5" />
      <species boundaryCondition="false" compartment="e" constant="false" hasOnlySubstanceUnits="false" id="M_akg_e" name="2-Oxoglutarate" fbc:charge="-2" fbc:chemicalFormula="C5H4O5" />
      <species boundaryCondition="false" compartment="c" constant="false" hasOnlySubstanceUnits="false" id="M_amp_c" name="AMP" fbc:charge="-2" fbc:chemicalFormula="C10H12N5O7P" />
      <species boundaryCondition="false" compartment="c" constant="false" hasOnlySubstanceUnits="false" id="M_atp_c" name="ATP" fbc:charge="-4" fbc:chemicalFormula="C10H12N5O13P3" />
      <species boundaryCondition="false" compartment="c" constant="false" hasOnlySubstanceUnits="false" id="M_cit_c" name="Citrate" fbc:charge="-3" fbc:chemicalFormula="C6H5O7" />
      <species boundaryCondition="false" compartment="c" constant="false" hasOnlySubstanceUnits="false" id="M_co2_c" name="CO2" fbc:charge="0" fbc:chemicalFormula="CO2" />
      <species boundaryCondition="false" compartment="e" constant="false" hasOnlySubstanceUnits="false" id="M_co2_e" name="CO2" fbc:charge="0" fbc:chemicalFormula="CO2" />
      <species boundaryCondition="false" compartment="c" constant="false" hasOnlySubstanceUnits="false" id="M_coa_c" name="Coenzyme A" fbc:charge="-4" fbc:chemicalFormula="C21H32N7O16P3S" />
      <species boundaryCondition="false" compartment="c" constant="false" hasOnlySubstanceUnits="false" id="M_dhap_c" name="Dihydroxyacetone phosphate" fbc:charge="-2" fbc:chemicalFormula="C3H5O6P" />
      <species boundaryCondition="false" compartment="c" constant="false" hasOnlySubstanceUnits="false" id="M_e4p_c" name="D-Erythrose 4-phosphate" fbc:charge="-2" fbc:chemicalFormula="C4H7O7P" />
      <species boundaryCondition="false" compartment="c" constant="false" hasOnlySubstanceUnits="false" id="M_etoh_c" name="Ethanol" fbc:charge="0" fbc:chemicalFormula="C2H6O" />
      <species boundaryCondition="false" compartment="e" constant="false" hasOnlySubstanceUnits="false" id="M_etoh_e" name="Ethanol" fbc:charge="0" fbc:chemicalFormula="C2H6O" />
      <species boundaryCondition="false" compartment="c" constant="false" hasOnlySubstanceUnits="false" id="M_f6p_c" name="D-Fructose 6-phosphate" fbc:charge="-2" fbc:chemicalFormula="C6H11O9P" />
      <species boundaryCondition="false" compartment="c" constant="false" hasOnlySubstanceUnits="false" id="M_fdp_c" name="D-Fructose 1,6-bisphosphate" fbc:charge="-4" fbc:chemicalFormula="C6H10O12P2" />
      <species boundaryCondition="false" compartment="c" constant="false" hasOnlySubstanceUnits="false" id="M_for_c" name="Formate" fbc:charge="-1" fbc:chemicalFormula="CH1O2" />
      <species boundaryCondition="false" compartment="e" constant="false" hasOnlySubstanceUnits="false" id="M_for_e" name="Formate" fbc:charge="-1" fbc:chemicalFormula="CH1O2" />
      <species boundaryCondition="false" compartment="e" constant="false" hasOnlySubstanceUnits="false" id="M_fru_e" name="D-Fructose" fbc:charge="0" fbc:chemicalFormula="C6H12O6" />
      <species boundaryCondition="false" compartment="c" constant="false" hasOnlySubstanceUnits="false" id="M_fum_c" name="Fumarate" fbc:charge="-2" fbc:chemicalFormula="C4H2O4" />
      <species boundaryCondition="false" compartment="e" constant="false" hasOnlySubstanceUnits="false" id="M_fum_e" name="Fumarate" fbc:charge="-2" fbc:chemicalFormula="C4H2O4" />
      <species boundaryCondition="false" compartment="c" constant="false" hasOnlySubstanceUnits="false" id="M_g3p_c" name="Glyceraldehyde 3-phosphate" fbc:charge="-2" fbc:chemicalFormula="C3H5O6P" />
      <species boundaryCondition="false" compartment="c" constant="false" hasOnlySubstanceUnits="false" id="M_g6p_c" name="D-Glucose 6-phosphate" fbc:charge="-2" fbc:chemicalFormula="C6H11O9P" />
      <species boundaryCondition="false" compartment="e" constant="false" hasOnlySubstanceUnits="false" id="M_glc_DASH_D_e" name="D-Glucose" fbc:charge="0" fbc:chemicalFormula="C6H12O6" />
      <species boundaryCondition="false" compartment="c" constant="false" hasOnlySubstanceUnits="false" id="M_gln_DASH_L_c" name="L-Glutamine" fbc:charge="0" fbc:chemicalFormula="C5H10N2O3" />
      <species boundaryCondition="false" compartment="e" constant="false" hasOnlySubstanceUnits="false" id="M_gln_DASH_L_e" name="L-Glutamine" fbc:charge="0" fbc:chemicalFormula="C5H10N2O3" />
      <species boundaryCondition="false" compartment="c" constant="false" hasOnlySubstanceUnits="false" id="M_glu_DASH_L_c" name="L-Glutamate" fbc:charge="-1" fbc:chemicalFormula="C5H8NO4" />
      <species boundaryCondition="false" compartment="e" constant="false" hasOnlySubstanceUnits="false" id="M_glu_DASH_L_e" name="L-Glutamate" fbc:charge="-1" fbc:chemicalFormula="C5H8NO4" />
      <species boundaryCondition="false" compartment="c" constant="false" hasOnlySubstanceUnits="false" id="M_glx_c" name="Glyoxylate" fbc:charge="-1" fbc:chemicalFormula="C2H1O3" />
      <species boundaryCondition="false" compartment="c" constant="false" hasOnlySubstanceUnits="false" id="M_h2o_c" name="H2O" fbc:charge="0" fbc:chemicalFormula="H2O" />
      <species boundaryCondition="false" compartment="e" constant="false" hasOnlySubstanceUnits="false" id="M_h2o_e" name="H2O" fbc:charge="0" fbc:chemicalFormula="H2O" />
      <species boundaryCondition="false" compartment="c" constant="false" hasOnlySubstanceUnits="false" id="M_h_c" name="H+" fbc:charge="1" fbc:chemicalFormula="H" />
      <species boundaryCondition="false" compartment="e" constant="false" hasOnlySubstanceUnits="false" id="M_h_e" name="H+" fbc:charge="1" fbc:chemicalFormula="H" />
      <species boundaryCondition="false" compartment="c" constant="false" hasOnlySubstanceUnits="false" id="M_icit_c" name="Isocitrate" fbc:charge="-3" fbc:chemicalFormula="C6H5O7" />
      <species boundaryCondition="false" compartment="c" constant="false" hasOnlySubstanceUnits="false" id="M_lac_DASH_D_c" name="D-Lactate" fbc:charge="-1" fbc:chemicalFormula="C3H5O3" />
      <species boundaryCondition="false" compartment="e" constant="false" hasOnlySubstanceUnits="false" id="M_lac_DASH_D_e" name="D-Lactate" fbc:charge="-1" fbc:chemicalFormula="C3H5O3" />
      <species boundaryCondition="false" compartment="c" constant="false" hasOnlySubstanceUnits="false" id="M_mal_DASH_L_c" name="L-Malate" fbc:charge="-2" fbc:chemicalFormula="C4H4O5" />
      <species boundaryCondition="false" compartment="e" constant="false" hasOnlySubstanceUnits="false" id="M_mal_DASH_L_e" name="L-Malate" fbc:charge="-2" fbc:chemicalFormula="C4H4O5" />
      <species boundaryCondition="false" compartment="c" constant="false" hasOnlySubstanceUnits="false" id="M_nad_c" name="Nicotinamide adenine dinucleotide" fbc:charge="-1" fbc:chemicalFormula="C21H26N7O14P2" />
      <species boundaryCondition="false" compartment="c" constant="false" hasOnlySubstanceUnits="false" id="M_nadh_c" name="Nicotinamide adenine dinucleotide - reduced" fbc:charge="-2" fbc:chemicalFormula="C21H27N7O14P2" />
      <species boundaryCondition="false" compartment="c" constant="false" hasOnlySubstanceUnits="false" id="M_nadp_c" name="Nicotinamide adenine dinucleotide phosphate" fbc:charge="-3" fbc:chemicalFormula="C21H25N7O17P3" />
      <species boundaryCondition="false" compartment="c" constant="false" hasOnlySubstanceUnits="false" id="M_nadph_c" name="Nicotinamide adenine dinucleotide phosphate - reduced" fbc:charge="-4" fbc:chemicalFormula="C21H26N7O17P3" />
      <species boundaryCondition="false" compartment="c" constant="false" hasOnlySubstanceUnits="false" id="M_nh4_c" name="Ammonium" fbc:charge="1" fbc:chemicalFormula="H4N" />
      <species boundaryCondition="false" compartment="e" constant="false" hasOnlySubstanceUnits="false" id="M_nh4_e" name="Ammonium" fbc:charge="1" fbc:chemicalFormula="H4N" />
      <species boundaryCondition="false" compartment="c" constant="false" hasOnlySubstanceUnits="false" id="M_o2_c" name="O2" fbc:charge="0" fbc:chemicalFormula="O2" />
      <species boundaryCondition="false" compartment="e" constant="false" hasOnlySubstanceUnits="false" id="M_o2_e" name="O2" fbc:charge="0" fbc:chemicalFormula="O2" />
      <species boundaryCondition="false" compartment="c" constant="false" hasOnlySubstanceUnits="false" id="M_oaa_c" name="Oxaloacetate" fbc:charge="-2" fbc:chemicalFormula="C4H2O5" />
      <species boundaryCondition="false" compartment="c" constant="false" hasOnlySubstanceUnits="false" id="M_pep_c" name="Phosphoenolpyruvate" fbc:charge="-3" fbc:chemicalFormula="C3H2O6P" />
      <species boundaryCondition="false" compartment="c" constant="false" hasOnlySubstanceUnits="false" id="M_pi_c" name="Phosphate" fbc:charge="-2" fbc:chemicalFormula="HO4P" />
      <species boundaryCondition="false" compartment="e" constant="false" hasOnlySubstanceUnits="false" id="M_pi_e" name="Phosphate" fbc:charge="-2" fbc:chemicalFormula="HO4P" />
      <species boundaryCondition="false" compartment="c" constant="false" hasOnlySubstanceUnits="false" id="M_pyr_c" name="Pyruvate" fbc:charge="-1" fbc:chemicalFormula="C3H3O3" />
      <species boundaryCondition="false" compartment="e" constant="false" hasOnlySubstanceUnits="false" id="M_pyr_e" name="Pyruvate" fbc:charge="-1" fbc:chemicalFormula="C3H3O3" />
      <species boundaryCondition="false" compartment="c" constant="false" hasOnlySubstanceUnits="false" id="M_q8_c" name="Ubiquinone-8" fbc:charge="0" fbc:chemicalFormula="C49H74O4" />
      <species boundaryCondition="false" compartment="c" constant="false" hasOnlySubstanceUnits="false" id="M_q8h2_c" name="Ubiquinol-8" fbc:charge="0" fbc:chemicalFormula="C49H76O4" />
      <species boundaryCondition="false" compartment="c" constant="false" hasOnlySubstanceUnits="false" id="M_r5p_c" name="alpha-D-Ribose 5-phosphate" fbc:charge="-2" fbc:chemicalFormula="C5H9O8P" />
      <species boundaryCondition="false" compartment="c" constant="false" hasOnlySubstanceUnits="false" id="M_ru5p_DASH_D_c" name="D-Ribulose 5-phosphate" fbc:charge="-2" fbc:chemicalFormula="C5H9O8P" />
      <species boundaryCondition="false" compartment="c" constant="false" hasOnlySubstanceUnits="false" id="M_s7p_c" name="Sedoheptulose 7-phosphate" fbc:charge="-2" fbc:chemicalFormula="C7H13O10P" />
      <species boundaryCondition="false" compartment="c" constant="false" hasOnlySubstanceUnits="false" id="M_succ_c" name="Succinate" fbc:charge="-2" fbc:chemicalFormula="C4H4O4" />
      <species boundaryCondition="false" compartment="e" constant="false" hasOnlySubstanceUnits="false" id="M_succ_e" name="Succinate" fbc:charge="-2" fbc:chemicalFormula="C4H4O4" />
      <species boundaryCondition="false" compartment="c" constant="false" hasOnlySubstanceUnits="false" id="M_succoa_c" name="Succinyl-CoA" fbc:charge="-5" fbc:chemicalFormula="C25H35N7O19P3S" />
      <species boundaryCondition="false" compartment="c" constant="false" hasOnlySubstanceUnits="false" id="M_xu5p_DASH_D_c" name="D-Xylulose 5-phosphate" fbc:charge="-2" fbc:chemicalFormula="C5H9O8P" />
    </listOfSpecies>
    <fbc:listOfGeneProducts>
      <fbc:geneProduct fbc:id="G_b0008" fbc:label="b0008" fbc:name="b0008" />
      <fbc:geneProduct fbc:id="G_b0114" fbc:label="b0114" fbc:name="b0114" />
      <fbc:geneProduct fbc:id="G_b0115" fbc:label="b0115" fbc:name="b0115" />
      <fbc:geneProduct fbc:id="G_b0116" fbc:label="b0116" fbc:name="b0116" />
      <fbc:geneProduct fbc:id="G_b0118" fbc:label="b0118" fbc:name="b0118" />
      <fbc:geneProduct fbc:id="G_b0351" fbc:label="b0351" fbc:name="b0351" />
      <fbc:geneProduct fbc:id="G_b0356" fbc:label="b0356" fbc:name="b0356" />
      <fbc:geneProduct fbc:id="G_b0451" fbc:label="b0451" fbc:name="b0451" />
      <fbc:geneProduct fbc:id="G_b0474" fbc:label="b0474" fbc:name="b0474" />
      <fbc:geneProduct fbc:id="G_b0485" fbc:label="b0485" fbc:name="b0485" />
      <fbc:geneProduct fbc:id="G_b0720" fbc:label="b0720" fbc:name="b0720" />
      <fbc:geneProduct fbc:id="G_b0721" fbc:label="b0721" fbc:name="b0721" />
      <fbc:geneProduct fbc:id="G_b0722" fbc:label="b0722" fbc:name="b0722" />
      <fbc:geneProduct fbc:id="G_b0723" fbc:label="b0723" fbc:name="b0723" />
      <fbc:geneProduct fbc:id="G_b0724" fbc:label="b0724" fbc:name="b0724" />
      <fbc:geneProduct fbc:id="G_b0726" fbc:label="b0726" fbc:name="b0726" />
      <fbc:geneProduct fbc:id="G_b0727" fbc:label="b0727" fbc:name="b0727" />
      <fbc:geneProduct fbc:id="G_b0728" fbc:label="b0728" fbc:name="b0728" />
      <fbc:geneProduct fbc:id="G_b0729" fbc:label="b0729" fbc:name="b0729" />
      <fbc:geneProduct fbc:id="G_b0733" fbc:label="b0733" fbc:name="b0733" />
      <fbc:geneProduct fbc:id="G_b0734" fbc:label="b0734" fbc:name="b0734" />
      <fbc:geneProduct fbc:id="G_b0755" fbc:label="b0755" fbc:name="b0755" />
      <fbc:geneProduct fbc:id="G_b0767" fbc:label="b0767" fbc:name="b0767" />
      <fbc:geneProduct fbc:id="G_b0809" fbc:label="b0809" fbc:name="b0809" />
      <fbc:geneProduct fbc:id="G_b0810" fbc:label="b0810" fbc:name="b0810" />
      <fbc:geneProduct fbc:id="G_b0811" fbc:label="b0811" fbc:name="b0811" />
      <fbc:geneProduct fbc:id="G_b0875" fbc:label="b0875" fbc:name="b0875" />
      <fbc:geneProduct fbc:id="G_b0902" fbc:label="b0902" fbc:name="b0902" />
      <fbc:geneProduct fbc:id="G_b0903" fbc:label="b0903" fbc:name="b0903" />
      <fbc:geneProduct fbc:id="G_b0904" fbc:label="b0904" fbc:name="b0904" />
      <fbc:geneProduct fbc:id="G_b0978" fbc:label="b0978" fbc:name="b0978" />
      <fbc:geneProduct fbc:id="G_b0979" fbc:label="b0979" fbc:name="b0979" />
      <fbc:geneProduct fbc:id="G_b1101" fbc:label="b1101" fbc:name="b1101" />
      <fbc:geneProduct fbc:id="G_b1136" fbc:label="b1136" fbc:name="b1136" />
      <fbc:geneProduct fbc:id="G_b1241" fbc:label="b1241" fbc:name="b1241" />
      <fbc:geneProduct fbc:id="G_b1276" fbc:label="b1276" fbc:name="b1276" />
      <fbc:geneProduct fbc:id="G_b1297" fbc:label="b1297" fbc:name="b1297" />
      <fbc:geneProduct fbc:id="G_b1380" fbc:label="b1380" fbc:name="b1380" />
      <fbc:geneProduct fbc:id="G_b1478" fbc:label="b1478" fbc:name="b1478" />
      <fbc:geneProduct fbc:id="G_b1479" fbc:label="b1479" fbc:name="b1479" />
      <fbc:geneProduct fbc:id="G_b1524" fbc:label="b1524" fbc:name="b1524" />
      <fbc:geneProduct fbc:id="G_b1602" fbc:label="b1602" fbc:name="b1602" />
      <fbc:geneProduct fbc:id="G_b1603" fbc:label="b1603" fbc:name="b1603" />
      <fbc:geneProduct fbc:id="G_b1611" fbc:label="b1611" fbc:name="b1611" />
      <fbc:geneProduct fbc:id="G_b1612" fbc:label="b1612" fbc:name="b1612" />
      <fbc:geneProduct fbc:id="G_b1621" fbc:label="b1621" fbc:name="b1621" />
      <fbc:geneProduct fbc:id="G_b1676" fbc:label="b1676" fbc:name="b1676" />
      <fbc:geneProduct fbc:id="G_b1702" fbc:label="b1702" fbc:name="b1702" />
      <fbc:geneProduct fbc:id="G_b1723" fbc:label="b1723" fbc:name="b1723" />
      <fbc:geneProduct fbc:id="G_b1761" fbc:label="b1761" fbc:name="b1761" />
      <fbc:geneProduct fbc:id="G_b1773" fbc:label="b1773" fbc:name="b1773" />
      <fbc:geneProduct fbc:id="G_b1779" fbc:label="b1779" fbc:name="b1779" />
      <fbc:geneProduct fbc:id="G_b1812" fbc:label="b1812" fbc:name="b1812" />
      <fbc:geneProduct fbc:id="G_b1817" fbc:label="b1817" fbc:name="b1817" />
      <fbc:geneProduct fbc:id="G_b1818" fbc:label="b1818" fbc:name="b1818" />
      <fbc:geneProduct fbc:id="G_b1819" fbc:label="b1819" fbc:name="b1819" />
      <fbc:geneProduct fbc:id="G_b1849" fbc:label="b1849" fbc:name="b1849" />
      <fbc:geneProduct fbc:id="G_b1852" fbc:label="b1852" fbc:name="b1852" />
      <fbc:geneProduct fbc:id="G_b1854" fbc:label="b1854" fbc:name="b1854" />
      <fbc:geneProduct fbc:id="G_b2029" fbc:label="b2029" fbc:name="b2029" />
      <fbc:geneProduct fbc:id="G_b2097" fbc:label="b2097" fbc:name="b2097" />
      <fbc:geneProduct fbc:id="G_b2133" fbc:label="b2133" fbc:name="b2133" />
      <fbc:geneProduct fbc:id="G_b2276" fbc:label="b2276" fbc:name="b2276" />
      <fbc:geneProduct fbc:id="G_b2277" fbc:label="b2277" fbc:name="b2277" />
      <fbc:geneProduct fbc:id="G_b2278" fbc:label="b2278" fbc:name="b2278" />
      <fbc:geneProduct fbc:id="G_b2279" fbc:label="b2279" fbc:name="b2279" />
      <fbc:geneProduct fbc:id="G_b2280" fbc:label="b2280" fbc:name="b2280" />
      <fbc:geneProduct fbc:id="G_b2281" fbc:label="b2281" fbc:name="b2281" />
      <fbc:geneProduct fbc:id="G_b2282" fbc:label="b2282" fbc:name="b2282" />
      <fbc:geneProduct fbc:id="G_b2283" fbc:label="b2283" fbc:name="b2283" />
      <fbc:geneProduct fbc:id="G_b2284" fbc:label="b2284" fbc:name="b2284" />
      <fbc:geneProduct fbc:id="G_b2285" fbc:label="b2285" fbc:name="b2285" />
      <fbc:geneProduct fbc:id="G_b2286" fbc:label="b2286" fbc:name="b2286" />
      <fbc:geneProduct fbc:id="G_b2287" fbc:label="b2287" fbc:name="b2287" />
      <fbc:geneProduct fbc:id="G_b2288" fbc:label="b2288" fbc:name="b2288" />
      <fbc:geneProduct fbc:id="G_b2296" fbc:label="b2296" fbc:name="b2296" />
      <fbc:geneProduct fbc:id="G_b2297" fbc:label="b2297" fbc:name="b2297" />
      <fbc:geneProduct fbc:id="G_b2415" fbc:label="b2415" fbc:name="b2415" />
      <fbc:geneProduct fbc:id="G_b2416" fbc:label="b2416" fbc:name="b2416" />
      <fbc:geneProduct fbc:id="G_b2417" fbc:label="b2417" fbc:name="b2417" />
      <fbc:geneProduct fbc:id="G_b2458" fbc:label="b2458" fbc:name="b2458" />
      <fbc:geneProduct fbc:id="G_b2463" fbc:label="b2463" fbc:name="b2463" />
      <fbc:geneProduct fbc:id="G_b2464" fbc:label="b2464" fbc:name="b2464" />
      <fbc:geneProduct fbc:id="G_b2465" fbc:label="b2465" fbc:name="b2465" />
      <fbc:geneProduct fbc:id="G_b2492" fbc:label="b2492" fbc:name="b2492" />
      <fbc:geneProduct fbc:id="G_b2579" fbc:label="b2579" fbc:name="b2579" />
      <fbc:geneProduct fbc:id="G_b2587" fbc:label="b2587" fbc:name="b2587" />
      <fbc:geneProduct fbc:id="G_b2779" fbc:label="b2779" fbc:name="b2779" />
      <fbc:geneProduct fbc:id="G_b2914" fbc:label="b2914" fbc:name="b2914" />
      <fbc:geneProduct fbc:id="G_b2925" fbc:label="b2925" fbc:name="b2925" />
      <fbc:geneProduct fbc:id="G_b2926" fbc:label="b2926" fbc:name="b2926" />
      <fbc:geneProduct fbc:id="G_b2935" fbc:label="b2935" fbc:name="b2935" />
      <fbc:geneProduct fbc:id="G_b2975" fbc:label="b2975" fbc:name="b2975" />
      <fbc:geneProduct fbc:id="G_b2976" fbc:label="b2976" fbc:name="b2976" />
      <fbc:geneProduct fbc:id="G_b2987" fbc:label="b2987" fbc:name="b2987" />
      <fbc:geneProduct fbc:id="G_b3114" fbc:label="b3114" fbc:name="b3114" />
      <fbc:geneProduct fbc:id="G_b3115" fbc:label="b3115" fbc:name="b3115" />
      <fbc:geneProduct fbc:id="G_b3212" fbc:label="b3212" fbc:name="b3212" />
      <fbc:geneProduct fbc:id="G_b3213" fbc:label="b3213" fbc:name="b3213" />
      <fbc:geneProduct fbc:id="G_b3236" fbc:label="b3236" fbc:name="b3236" />
      <fbc:geneProduct fbc:id="G_b3386" fbc:label="b3386" fbc:name="b3386" />
      <fbc:geneProduct fbc:id="G_b3403" fbc:label="b3403" fbc:name="b3403" />
      <fbc:geneProduct fbc:id="G_b3493" fbc:label="b3493" fbc:name="b3493" />
      <fbc:geneProduct fbc:id="G_b3528" fbc:label="b3528" fbc:name="b3528" />
      <fbc:geneProduct fbc:id="G_b3603" fbc:label="b3603" fbc:name="b3603" />
      <fbc:geneProduct fbc:id="G_b3612" fbc:label="b3612" fbc:name="b3612" />
      <fbc:geneProduct fbc:id="G_b3731" fbc:label="b3731" fbc:name="b3731" />
      <fbc:geneProduct fbc:id="G_b3732" fbc:label="b3732" fbc:name="b3732" />
      <fbc:geneProduct fbc:id="G_b3733" fbc:label="b3733" fbc:name="b3733" />
      <fbc:geneProduct fbc:id="G_b3734" fbc:label="b3734" fbc:name="b3734" />
      <fbc:geneProduct fbc:id="G_b3735" fbc:label="b3735" fbc:name="b3735" />
      <fbc:geneProduct fbc:id="G_b3736" fbc:label="b3736" fbc:name="b3736" />
      <fbc:geneProduct fbc:id="G_b3737" fbc:label="b3737" fbc:name="b3737" />
      <fbc:geneProduct fbc:id="G_b3738" fbc:label="b3738" fbc:name="b3738" />
      <fbc:geneProduct fbc:id="G_b3739" fbc:label="b3739" fbc:name="b3739" />
      <fbc:geneProduct fbc:id="G_b3870" fbc:label="b3870" fbc:name="b3870" />
      <fbc:geneProduct fbc:id="G_b3916" fbc:label="b3916" fbc:name="b3916" />
      <fbc:geneProduct fbc:id="G_b3919" fbc:label="b3919" fbc:name="b3919" />
      <fbc:geneProduct fbc:id="G_b3925" fbc:label="b3925" fbc:name="b3925" />
      <fbc:geneProduct fbc:id="G_b3951" fbc:label="b3951" fbc:name="b3951" />
      <fbc:geneProduct fbc:id="G_b3952" fbc:label="b3952" fbc:name="b3952" />
      <fbc:geneProduct fbc:id="G_b3956" fbc:label="b3956" fbc:name="b3956" />
      <fbc:geneProduct fbc:id="G_b3962" fbc:label="b3962" fbc:name="b3962" />
      <fbc:geneProduct fbc:id="G_b4014" fbc:label="b4014" fbc:name="b4014" />
      <fbc:geneProduct fbc:id="G_b4015" fbc:label="b4015" fbc:name="b4015" />
      <fbc:geneProduct fbc:id="G_b4025" fbc:label="b4025" fbc:name="b4025" />
      <fbc:geneProduct fbc:id="G_b4077" fbc:label="b4077" fbc:name="b4077" />
      <fbc:geneProduct fbc:id="G_b4090" fbc:label="b4090" fbc:name="b4090" />
      <fbc:geneProduct fbc:id="G_b4122" fbc:label="b4122" fbc:name="b4122" />
      <fbc:geneProduct fbc:id="G_b4151" fbc:label="b4151" fbc:name="b4151" />
      <fbc:geneProduct fbc:id="G_b4152" fbc:label="b4152" fbc:name="b4152" />
      <fbc:geneProduct fbc:id="G_b4153" fbc:label="b4153" fbc:name="b4153" />
      <fbc:geneProduct fbc:id="G_b4154" fbc:label="b4154" fbc:name="b4154" />
      <fbc:geneProduct fbc:id="G_b4232" fbc:label="b4232" fbc:name="b4232" />
      <fbc:geneProduct fbc:id="G_b4301" fbc:label="b4301" fbc:name="b4301" />
      <fbc:geneProduct fbc:id="G_b4395" fbc:label="b4395" fbc:name="b4395" />
      <fbc:geneProduct fbc:id="G_s0001" fbc:label="s0001" fbc:name="s0001" />
    </fbc:listOfGeneProducts>
    <listOfReactions>
      <reaction fast="false" id="R_ACALD" name="acetaldehyde dehydrogenase (acetylating)" reversible="true" fbc:lowerFluxBound="cobra_default_lb" fbc:upperFluxBound="cobra_default_ub">
        <listOfReactants>
          <speciesReference constant="true" species="M_nad_c" stoichiometry="1" />
          <speciesReference constant="true" species="M_acald_c" stoichiometry="1" />
          <speciesReference constant="true" species="M_coa_c" stoichiometry="1" />
        </listOfReactants>
        <listOfProducts>
          <speciesReference constant="true" species="M_accoa_c" stoichiometry="1" />
          <speciesReference constant="true" species="M_h_c" stoichiometry="1" />
          <speciesReference constant="true" species="M_nadh_c" stoichiometry="1" />
        </listOfProducts>
        <fbc:geneProductAssociation>
          <fbc:or>
            <fbc:geneProductRef fbc:geneProduct="G_b0351" />
            <fbc:geneProductRef fbc:geneProduct="G_b1241" />
          </fbc:or>
        </fbc:geneProductAssociation>
      </reaction>
      <reaction fast="false" id="R_ACALDt" name="acetaldehyde reversible transport" reversible="true" fbc:lowerFluxBound="cobra_default_lb" fbc:upperFluxBound="cobra_default_ub">
        <listOfReactants>
          <speciesReference constant="true" species="M_acald_e" stoichiometry="1" />
        </listOfReactants>
        <listOfProducts>
          <speciesReference constant="true" species="M_acald_c" stoichiometry="1" />
        </listOfProducts>
        <fbc:geneProductAssociation>
          <fbc:geneProductRef fbc:geneProduct="G_s0001" />
        </fbc:geneProductAssociation>
      </reaction>
      <reaction fast="false" id="R_ACKr" name="acetate kinase" reversible="true" fbc:lowerFluxBound="cobra_default_lb" fbc:upperFluxBound="cobra_default_ub">
        <listOfReactants>
          <speciesReference constant="true" species="M_ac_c" stoichiometry="1" />
          <speciesReference constant="true" species="M_atp_c" stoichiometry="1" />
        </listOfReactants>
        <listOfProducts>
          <speciesReference constant="true" species="M_actp_c" stoichiometry="1" />
          <speciesReference constant="true" species="M_adp_c" stoichiometry="1" />
        </listOfProducts>
        <fbc:geneProductAssociation>
          <fbc:or>
            <fbc:geneProductRef fbc:geneProduct="G_b2296" />
            <fbc:geneProductRef fbc:geneProduct="G_b1849" />
            <fbc:geneProductRef fbc:geneProduct="G_b3115" />
          </fbc:or>
        </fbc:geneProductAssociation>
      </reaction>
      <reaction fast="false" id="R_ACONTa" name="aconitase (half-reaction A, Citrate hydro-lyase)" reversible="true" fbc:lowerFluxBound="cobra_default_lb" fbc:upperFluxBound="cobra_default_ub">
        <listOfReactants>
          <speciesReference constant="true" species="M_cit_c" stoichiometry="1" />
        </listOfReactants>
        <listOfProducts>
          <speciesReference constant="true" species="M_h2o_c" stoichiometry="1" />
          <speciesReference constant="true" species="M_acon_DASH_C_c" stoichiometry="1" />
        </listOfProducts>
        <fbc:geneProductAssociation>
          <fbc:or>
            <fbc:geneProductRef fbc:geneProduct="G_b0118" />
            <fbc:geneProductRef fbc:geneProduct="G_b1276" />
          </fbc:or>
        </fbc:geneProductAssociation>
      </reaction>
      <reaction fast="false" id="R_ACONTb" name="aconitase (half-reaction B, Isocitrate hydro-lyase)" reversible="true" fbc:lowerFluxBound="cobra_default_lb" fbc:upperFluxBound="cobra_default_ub">
        <listOfReactants>
          <speciesReference constant="true" species="M_h2o_c" stoichiometry="1" />
          <speciesReference constant="true" species="M_acon_DASH_C_c" stoichiometry="1" />
        </listOfReactants>
        <listOfProducts>
          <speciesReference constant="true" species="M_icit_c" stoichiometry="1" />
        </listOfProducts>
        <fbc:geneProductAssociation>
          <fbc:or>
            <fbc:geneProductRef fbc:geneProduct="G_b0118" />
            <fbc:geneProductRef fbc:geneProduct="G_b1276" />
          </fbc:or>
        </fbc:geneProductAssociation>
      </reaction>
      <reaction fast="false" id="R_ACt2r" name="acetate reversible transport via proton symport" reversible="true" fbc:lowerFluxBound="cobra_default_lb" fbc:upperFluxBound="cobra_default_ub">
        <listOfReactants>
          <speciesReference constant="true" species="M_h_e" stoichiometry="1" />
          <speciesReference constant="true" species="M_ac_e" stoichiometry="1" />
        </listOfReactants>
        <listOfProducts>
          <speciesReference constant="true" species="M_ac_c" stoichiometry="1" />
          <speciesReference constant="true" species="M_h_c" stoichiometry="1" />
        </listOfProducts>
      </reaction>
      <reaction fast="false" id="R_ADK1" name="adenylate kinase" reversible="true" fbc:lowerFluxBound="cobra_default_lb" fbc:upperFluxBound="cobra_default_ub">
        <listOfReactants>
          <speciesReference constant="true" species="M_atp_c" stoichiometry="1" />
          <speciesReference constant="true" species="M_amp_c" stoichiometry="1" />
        </listOfReactants>
        <listOfProducts>
          <speciesReference constant="true" species="M_adp_c" stoichiometry="2" />
        </listOfProducts>
        <fbc:geneProductAssociation>
          <fbc:geneProductRef fbc:geneProduct="G_b0474" />
        </fbc:geneProductAssociation>
      </reaction>
      <reaction fast="false" id="R_AKGDH" name="2-Oxoglutarate dehydrogenase" reversible="false" fbc:lowerFluxBound="cobra_0_bound" fbc:upperFluxBound="cobra_default_ub">
        <listOfReactants>
          <speciesReference constant="true" species="M_akg_c" stoichiometry="1" />
          <speciesReference constant="true" species="M_nad_c" stoichiometry="1" />
          <speciesReference constant="true" species="M_coa_c" stoichiometry="1" />
        </listOfReactants>
        <listOfProducts>
          <speciesReference constant="true" species="M_co2_c" stoichiometry="1" />
          <speciesReference constant="true" species="M_nadh_c" stoichiometry="1" />
          <speciesReference constant="true" species="M_succoa_c" stoichiometry="1" />
        </listOfProducts>
        <fbc:geneProductAssociation>
          <fbc:and>
            <fbc:geneProductRef fbc:geneProduct="G_b0727" />
            <fbc:geneProductRef fbc:geneProduct="G_b0116" />
            <fbc:geneProductRef fbc:geneProduct="G_b0726" />
          </fbc:and>
        </fbc:geneProductAssociation>
      </reaction>
      <reaction fast="false" id="R_AKGt2r" name="2-oxoglutarate reversible transport via symport" reversible="true" fbc:lowerFluxBound="cobra_default_lb" fbc:upperFluxBound="cobra_default_ub">
        <listOfReactants>
          <speciesReference constant="true" species="M_akg_e" stoichiometry="1" />
          <speciesReference constant="true" species="M_h_e" stoichiometry="1" />
        </listOfReactants>
        <listOfProducts>
          <speciesReference constant="true" species="M_akg_c" stoichiometry="1" />
          <speciesReference constant="true" species="M_h_c" stoichiometry="1" />
        </listOfProducts>
        <fbc:geneProductAssociation>
          <fbc:geneProductRef fbc:geneProduct="G_b2587" />
        </fbc:geneProductAssociation>
      </reaction>
      <reaction fast="false" id="R_ALCD2x" name="alcohol dehydrogenase (ethanol)" reversible="true" fbc:lowerFluxBound="cobra_default_lb" fbc:upperFluxBound="cobra_default_ub">
        <listOfReactants>
          <speciesReference constant="true" species="M_etoh_c" stoichiometry="1" />
          <speciesReference constant="true" species="M_nad_c" stoichiometry="1" />
        </listOfReactants>
        <listOfProducts>
          <speciesReference constant="true" species="M_h_c" stoichiometry="1" />
          <speciesReference constant="true" species="M_nadh_c" stoichiometry="1" />
          <speciesReference constant="true" species="M_acald_c" stoichiometry="1" />
        </listOfProducts>
        <fbc:geneProductAssociation>
          <fbc:or>
            <fbc:geneProductRef fbc:geneProduct="G_b0356" />
            <fbc:geneProductRef fbc:geneProduct="G_b1241" />
            <fbc:geneProductRef fbc:geneProduct="G_b1478" />
          </fbc:or>
        </fbc:geneProductAssociation>
      </reaction>
      <reaction fast="false" id="R_ATPM" name="ATP maintenance requirement" reversible="false" fbc:lowerFluxBound="R_ATPM_lower_bound" fbc:upperFluxBound="R_ATPM_upper_bound">
        <listOfReactants>
          <speciesReference constant="true" species="M_h2o_c" stoichiometry="1" />
          <speciesReference constant="true" species="M_atp_c" stoichiometry="1" />
        </listOfReactants>
        <listOfProducts>
          <speciesReference constant="true" species="M_pi_c" stoichiometry="1" />
          <speciesReference constant="true" species="M_h_c" stoichiometry="1" />
          <speciesReference constant="true" species="M_adp_c" stoichiometry="1" />
        </listOfProducts>
      </reaction>
      <reaction fast="false" id="R_ATPS4r" name="ATP synthase (four protons for one ATP)" reversible="true" fbc:lowerFluxBound="cobra_default_lb" fbc:upperFluxBound="cobra_default_ub">
        <listOfReactants>
          <speciesReference constant="true" species="M_pi_c" stoichiometry="1" />
          <speciesReference constant="true" species="M_adp_c" stoichiometry="1" />
          <speciesReference constant="true" species="M_h_e" stoichiometry="4" />
        </listOfReactants>
        <listOfProducts>
          <speciesReference constant="true" species="M_h2o_c" stoichiometry="1" />
          <speciesReference constant="true" species="M_h_c" stoichiometry="3" />
          <speciesReference constant="true" species="M_atp_c" stoichiometry="1" />
        </listOfProducts>
        <fbc:geneProductAssociation>
          <fbc:or>
            <fbc:and>
              <fbc:geneProductRef fbc:geneProduct="G_b3739" />
              <fbc:and>
                <fbc:geneProductRef fbc:geneProduct="G_b3737" />
                <fbc:geneProductRef fbc:geneProduct="G_b3736" />
                <fbc:geneProductRef fbc:geneProduct="G_b3738" />
              </fbc:and>
              <fbc:and>
                <fbc:geneProductRef fbc:geneProduct="G_b3735" />
                <fbc:geneProductRef fbc:geneProduct="G_b3734" />
                <fbc:geneProductRef fbc:geneProduct="G_b3732" />
                <fbc:geneProductRef fbc:geneProduct="G_b3733" />
                <fbc:geneProductRef fbc:geneProduct="G_b3731" />
              </fbc:and>
            </fbc:and>
            <fbc:and>
              <fbc:and>
                <fbc:geneProductRef fbc:geneProduct="G_b3737" />
                <fbc:geneProductRef fbc:geneProduct="G_b3736" />
                <fbc:geneProductRef fbc:geneProduct="G_b3738" />
              </fbc:and>
              <fbc:and>
                <fbc:geneProductRef fbc:geneProduct="G_b3735" />
                <fbc:geneProductRef fbc:geneProduct="G_b3734" />
                <fbc:geneProductRef fbc:geneProduct="G_b3732" />
                <fbc:geneProductRef fbc:geneProduct="G_b3733" />
                <fbc:geneProductRef fbc:geneProduct="G_b3731" />
              </fbc:and>
            </fbc:and>
          </fbc:or>
        </fbc:geneProductAssociation>
      </reaction>
      <reaction fast="false" id="R_Biomass_Ecoli_core" name="core E. coli biomass equation (Neidhardt Based with GAM, N metabolism)" reversible="false" fbc:lowerFluxBound="cobra_0_bound" fbc:upperFluxBound="cobra_default_ub">
        <listOfReactants>
          <speciesReference constant="true" species="M_glu_DASH_L_c" stoichiometry="4.9414" />
          <speciesReference constant="true" species="M_r5p_c" stoichiometry="0.8977" />
          <speciesReference constant="true" species="M_oaa_c" stoichiometry="1.7867" />
          <speciesReference constant="true" species="M_gln_DASH_L_c" stoichiometry="0.2557" />
          <speciesReference constant="true" species="M_g3p_c" stoichiometry="0.129" />
          <speciesReference constant="true" species="M_e4p_c" stoichiometry="0.361" />
          <speciesReference constant="true" species="M_atp_c" stoichiometry="59.81" />
          <speciesReference constant="true" species="M_pep_c" stoichiometry="0.5191" />
          <speciesReference constant="true" species="M_f6p_c" stoichiometry="0.0709" />
          <speciesReference constant="true" species="M_accoa_c" stoichiometry="3.7478" />
          <speciesReference constant="true" species="M_nadph_c" stoichiometry="13.0279" />
          <speciesReference constant="true" species="M_g6p_c" stoichiometry="0.205" />
          <speciesReference constant="true" species="M_h2o_c" stoichiometry="59.81" />
          <speciesReference constant="true" species="M_pyr_c" stoichiometry="2.8328" />
          <speciesReference constant="true" species="M_nad_c" stoichiometry="3.547" />
          <speciesReference constant="true" species="M_3pg_c" stoichiometry="1.496" />
        </listOfReactants>
        <listOfProducts>
          <speciesReference constant="true" species="M_akg_c" stoichiometry="4.1182" />
          <speciesReference constant="true" species="M_adp_c" stoichiometry="59.81" />
          <speciesReference constant="true" species="M_nadh_c" stoichiometry="3.547" />
          <speciesReference constant="true" species="M_pi_c" stoichiometry="59.81" />
          <speciesReference constant="true" species="M_nadp_c" stoichiometry="13.0279" />
          <speciesReference constant="true" species="M_h_c" stoichiometry="59.81" />
          <speciesReference constant="true" species="M_coa_c" stoichiometry="3.7478" />
        </listOfProducts>
      </reaction>
      <reaction fast="false" id="R_CO2t" name="CO2 transporter via diffusion" reversible="true" fbc:lowerFluxBound="cobra_default_lb" fbc:upperFluxBound="cobra_default_ub">
        <listOfReactants>
          <speciesReference constant="true" species="M_co2_e" stoichiometry="1" />
        </listOfReactants>
        <listOfProducts>
          <speciesReference constant="true" species="M_co2_c" stoichiometry="1" />
        </listOfProducts>
        <fbc:geneProductAssociation>
          <fbc:geneProductRef fbc:geneProduct="G_s0001" />
        </fbc:geneProductAssociation>
      </reaction>
      <reaction fast="false" id="R_CS" name="citrate synthase" reversible="false" fbc:lowerFluxBound="cobra_0_bound" fbc:upperFluxBound="cobra_default_ub">
        <listOfReactants>
          <speciesReference constant="true" species="M_h2o_c" stoichiometry="1" />
          <speciesReference constant="true" species="M_accoa_c" stoichiometry="1" />
          <speciesReference constant="true" species="M_oaa_c" stoichiometry="1" />
        </listOfReactants>
        <listOfProducts>
          <speciesReference constant="true" species="M_h_c" stoichiometry="1" />
          <speciesReference constant="true" species="M_cit_c" stoichiometry="1" />
          <speciesReference constant="true" species="M_coa_c" stoichiometry="1" />
        </listOfProducts>
        <fbc:geneProductAssociation>
          <fbc:geneProductRef fbc:geneProduct="G_b0720" />
        </fbc:geneProductAssociation>
      </reaction>
      <reaction fast="false" id="R_CYTBD" name="cytochrome oxidase bd (ubiquinol-8: 2 protons)" reversible="false" fbc:lowerFluxBound="cobra_0_bound" fbc:upperFluxBound="cobra_default_ub">
        <listOfReactants>
          <speciesReference constant="true" species="M_o2_c" stoichiometry="0.5" />
          <speciesReference constant="true" species="M_h_c" stoichiometry="2" />
          <speciesReference constant="true" species="M_q8h2_c" stoichiometry="1" />
        </listOfReactants>
        <listOfProducts>
          <speciesReference constant="true" species="M_h2o_c" stoichiometry="1" />
          <speciesReference constant="true" species="M_h_e" stoichiometry="2" />
          <speciesReference constant="true" species="M_q8_c" stoichiometry="1" />
        </listOfProducts>
        <fbc:geneProductAssociation>
          <fbc:or>
            <fbc:and>
              <fbc:geneProductRef fbc:geneProduct="G_b0979" />
              <fbc:geneProductRef fbc:geneProduct="G_b0978" />
            </fbc:and>
            <fbc:and>
              <fbc:geneProductRef fbc:geneProduct="G_b0733" />
              <fbc:geneProductRef fbc:geneProduct="G_b0734" />
            </fbc:and>
          </fbc:or>
        </fbc:geneProductAssociation>
      </reaction>
      <reaction fast="false" id="R_D_LACt2" name="D-lactate transport via proton symport" reversible="true" fbc:lowerFluxBound="cobra_default_lb" fbc:upperFluxBound="cobra_default_ub">
        <listOfReactants>
          <speciesReference constant="true" species="M_lac_DASH_D_e" stoichiometry="1" />
          <speciesReference constant="true" species="M_h_e" stoichiometry="1" />
        </listOfReactants>
        <listOfProducts>
          <speciesReference constant="true" species="M_lac_DASH_D_c" stoichiometry="1" />
          <speciesReference constant="true" species="M_h_c" stoichiometry="1" />
        </listOfProducts>
        <fbc:geneProductAssociation>
          <fbc:or>
            <fbc:geneProductRef fbc:geneProduct="G_b2975" />
            <fbc:geneProductRef fbc:geneProduct="G_b3603" />
          </fbc:or>
        </fbc:geneProductAssociation>
      </reaction>
      <reaction fast="false" id="R_ENO" name="enolase" reversible="true" fbc:lowerFluxBound="cobra_default_lb" fbc:upperFluxBound="cobra_default_ub">
        <listOfReactants>
          <speciesReference constant="true" species="M_2pg_c" stoichiometry="1" />
        </listOfReactants>
        <listOfProducts>
          <speciesReference constant="true" species="M_h2o_c" stoichiometry="1" />
          <speciesReference constant="true" species="M_pep_c" stoichiometry="1" />
        </listOfProducts>
        <fbc:geneProductAssociation>
          <fbc:geneProductRef fbc:geneProduct="G_b2779" />
        </fbc:geneProductAssociation>
      </reaction>
      <reaction fast="false" id="R_ETOHt2r" name="ethanol reversible transport via proton symport" reversible="true" fbc:lowerFluxBound="cobra_default_lb" fbc:upperFluxBound="cobra_default_ub">
        <listOfReactants>
          <speciesReference constant="true" species="M_h_e" stoichiometry="1" />
          <speciesReference constant="true" species="M_etoh_e" stoichiometry="1" />
        </listOfReactants>
        <listOfProducts>
          <speciesReference constant="true" species="M_etoh_c" stoichiometry="1" />
          <speciesReference constant="true" species="M_h_c" stoichiometry="1" />
        </listOfProducts>
      </reaction>
      <reaction fast="false" id="R_EX_ac_e" name="Acetate exchange" reversible="false" fbc:lowerFluxBound="cobra_0_bound" fbc:upperFluxBound="cobra_default_ub">
        <listOfReactants>
          <speciesReference constant="true" species="M_ac_e" stoichiometry="1" />
        </listOfReactants>
      </reaction>
      <reaction fast="false" id="R_EX_acald_e" name="Acetaldehyde exchange" reversible="false" fbc:lowerFluxBound="cobra_0_bound" fbc:upperFluxBound="cobra_default_ub">
        <listOfReactants>
          <speciesReference constant="true" species="M_acald_e" stoichiometry="1" />
        </listOfReactants>
      </reaction>
      <reaction fast="false" id="R_EX_akg_e" name="2-Oxoglutarate exchange" reversible="false" fbc:lowerFluxBound="cobra_0_bound" fbc:upperFluxBound="cobra_default_ub">
        <listOfReactants>
          <speciesReference constant="true" species="M_akg_e" stoichiometry="1" />
        </listOfReactants>
      </reaction>
      <reaction fast="false" id="R_EX_co2_e" name="CO2 exchange" reversible="true" fbc:lowerFluxBound="cobra_default_lb" fbc:upperFluxBound="cobra_default_ub">
        <listOfReactants>
          <speciesReference constant="true" species="M_co2_e" stoichiometry="1" />
        </listOfReactants>
      </reaction>
      <reaction fast="false" id="R_EX_etoh_e" name="Ethanol exchange" reversible="false" fbc:lowerFluxBound="cobra_0_bound" fbc:upperFluxBound="cobra_default_ub">
        <listOfReactants>
          <speciesReference constant="true" species="M_etoh_e" stoichiometry="1" />
        </listOfReactants>
      </reaction>
      <reaction fast="false" id="R_EX_for_e" name="Formate exchange" reversible="false" fbc:lowerFluxBound="cobra_0_bound" fbc:upperFluxBound="cobra_default_ub">
        <listOfReactants>
          <speciesReference constant="true" species="M_for_e" stoichiometry="1" />
        </listOfReactants>
      </reaction>
      <reaction fast="false" id="R_EX_fru_e" name="D-Fructose exchange" reversible="false" fbc:lowerFluxBound="cobra_0_bound" fbc:upperFluxBound="cobra_default_ub">
        <listOfReactants>
          <speciesReference constant="true" species="M_fru_e" stoichiometry="1" />
        </listOfReactants>
      </reaction>
      <reaction fast="false" id="R_EX_fum_e" name="Fumarate exchange" reversible="false" fbc:lowerFluxBound="cobra_0_bound" fbc:upperFluxBound="cobra_default_ub">
        <listOfReactants>
          <speciesReference constant="true" species="M_fum_e" stoichiometry="1" />
        </listOfReactants>
      </reaction>
      <reaction fast="false" id="R_EX_glc_DASH_D_e" name="D-Glucose exchange" reversible="true" fbc:lowerFluxBound="R_EX_glc_DASH_D_e_lower_bound" fbc:upperFluxBound="cobra_default_ub">
        <listOfReactants>
          <speciesReference constant="true" species="M_glc_DASH_D_e" stoichiometry="1" />
        </listOfReactants>
      </reaction>
      <reaction fast="false" id="R_EX_gln_DASH_L_e" name="L-Glutamine exchange" reversible="false" fbc:lowerFluxBound="cobra_0_bound" fbc:upperFluxBound="cobra_default_ub">
        <listOfReactants>
          <speciesReference constant="true" species="M_gln_DASH_L_e" stoichiometry="1" />
        </listOfReactants>
      </reaction>
      <reaction fast="false" id="R_EX_glu_DASH_L_e" name="L-Glutamate exchange" reversible="false" fbc:lowerFluxBound="cobra_0_bound" fbc:upperFluxBound="cobra_default_ub">
        <listOfReactants>
          <speciesReference constant="true" species="M_glu_DASH_L_e" stoichiometry="1" />
        </listOfReactants>
      </reaction>
      <reaction fast="false" id="R_EX_h2o_e" name="H2O exchange" reversible="true" fbc:lowerFluxBound="cobra_default_lb" fbc:upperFluxBound="cobra_default_ub">
        <listOfReactants>
          <speciesReference constant="true" species="M_h2o_e" stoichiometry="1" />
        </listOfReactants>
      </reaction>
      <reaction fast="false" id="R_EX_h_e" name="H+ exchange" reversible="true" fbc:lowerFluxBound="cobra_default_lb" fbc:upperFluxBound="cobra_default_ub">
        <listOfReactants>
          <speciesReference constant="true" species="M_h_e" stoichiometry="1" />
        </listOfReactants>
      </reaction>
      <reaction fast="false" id="R_EX_lac_DASH_D_e" name="D-lactate exchange" reversible="false" fbc:lowerFluxBound="cobra_0_bound" fbc:upperFluxBound="cobra_default_ub">
        <listOfReactants>
          <speciesReference constant="true" species="M_lac_DASH_D_e" stoichiometry="1" />
        </listOfReactants>
      </reaction>
      <reaction fast="false" id="R_EX_mal_DASH_L_e" name="L-Malate exchange" reversible="false" fbc:lowerFluxBound="cobra_0_bound" fbc:upperFluxBound="cobra_default_ub">
        <listOfReactants>
          <speciesReference constant="true" species="M_mal_DASH_L_e" stoichiometry="1" />
        </listOfReactants>
      </reaction>
      <reaction fast="false" id="R_EX_nh4_e" name="Ammonia exchange" reversible="true" fbc:lowerFluxBound="cobra_default_lb" fbc:upperFluxBound="cobra_default_ub">
        <listOfReactants>
          <speciesReference constant="true" species="M_nh4_e" stoichiometry="1" />
        </listOfReactants>
      </reaction>
      <reaction fast="false" id="R_EX_o2_e" name="O2 exchange" reversible="true" fbc:lowerFluxBound="cobra_default_lb" fbc:upperFluxBound="cobra_default_ub">
        <listOfReactants>
          <speciesReference constant="true" species="M_o2_e" stoichiometry="1" />
        </listOfReactants>
      </reaction>
      <reaction fast="false" id="R_EX_pi_e" name="Phosphate exchange" reversible="true" fbc:lowerFluxBound="cobra_default_lb" fbc:upperFluxBound="cobra_default_ub">
        <listOfReactants>
          <speciesReference constant="true" species="M_pi_e" stoichiometry="1" />
        </listOfReactants>
      </reaction>
      <reaction fast="false" id="R_EX_pyr_e" name="Pyruvate exchange" reversible="false" fbc:lowerFluxBound="cobra_0_bound" fbc:upperFluxBound="cobra_default_ub">
        <listOfReactants>
          <speciesReference constant="true" species="M_pyr_e" stoichiometry="1" />
        </listOfReactants>
      </reaction>
      <reaction fast="false" id="R_EX_succ_e" name="Succinate exchange" reversible="false" fbc:lowerFluxBound="cobra_0_bound" fbc:upperFluxBound="cobra_default_ub">
        <listOfReactants>
          <speciesReference constant="true" species="M_succ_e" stoichiometry="1" />
        </listOfReactants>
      </reaction>
      <reaction fast="false" id="R_FBA" name="fructose-bisphosphate aldolase" reversible="true" fbc:lowerFluxBound="cobra_default_lb" fbc:upperFluxBound="cobra_default_ub">
        <listOfReactants>
          <speciesReference constant="true" species="M_fdp_c" stoichiometry="1" />
        </listOfReactants>
        <listOfProducts>
          <speciesReference constant="true" species="M_dhap_c" stoichiometry="1" />
          <speciesReference constant="true" species="M_g3p_c" stoichiometry="1" />
        </listOfProducts>
        <fbc:geneProductAssociation>
          <fbc:or>
            <fbc:geneProductRef fbc:geneProduct="G_b2925" />
            <fbc:geneProductRef fbc:geneProduct="G_b1773" />
            <fbc:geneProductRef fbc:geneProduct="G_b2097" />
          </fbc:or>
        </fbc:geneProductAssociation>
      </reaction>
      <reaction fast="false" id="R_FBP" name="fructose-bisphosphatase" reversible="false" fbc:lowerFluxBound="cobra_0_bound" fbc:upperFluxBound="cobra_default_ub">
        <listOfReactants>
          <speciesReference constant="true" species="M_h2o_c" stoichiometry="1" />
          <speciesReference constant="true" species="M_fdp_c" stoichiometry="1" />
        </listOfReactants>
        <listOfProducts>
          <speciesReference constant="true" species="M_pi_c" stoichiometry="1" />
          <speciesReference constant="true" species="M_f6p_c" stoichiometry="1" />
        </listOfProducts>
        <fbc:geneProductAssociation>
          <fbc:or>
            <fbc:geneProductRef fbc:geneProduct="G_b4232" />
            <fbc:geneProductRef fbc:geneProduct="G_b3925" />
          </fbc:or>
        </fbc:geneProductAssociation>
      </reaction>
      <reaction fast="false" id="R_FORt2" name="formate transport in via proton symport" reversible="false" fbc:lowerFluxBound="cobra_0_bound" fbc:upperFluxBound="cobra_default_ub">
        <listOfReactants>
          <speciesReference constant="true" species="M_for_e" stoichiometry="1" />
          <speciesReference constant="true" species="M_h_e" stoichiometry="1" />
        </listOfReactants>
        <listOfProducts>
          <speciesReference constant="true" species="M_h_c" stoichiometry="1" />
          <speciesReference constant="true" species="M_for_c" stoichiometry="1" />
        </listOfProducts>
        <fbc:geneProductAssociation>
          <fbc:or>
            <fbc:geneProductRef fbc:geneProduct="G_b0904" />
            <fbc:geneProductRef fbc:geneProduct="G_b2492" />
          </fbc:or>
        </fbc:geneProductAssociation>
      </reaction>
      <reaction fast="false" id="R_FORti" name="formate transport via diffusion" reversible="false" fbc:lowerFluxBound="cobra_0_bound" fbc:upperFluxBound="cobra_default_ub">
        <listOfReactants>
          <speciesReference constant="true" species="M_for_c" stoichiometry="1" />
        </listOfReactants>
        <listOfProducts>
          <speciesReference constant="true" species="M_for_e" stoichiometry="1" />
        </listOfProducts>
        <fbc:geneProductAssociation>
          <fbc:or>
            <fbc:geneProductRef fbc:geneProduct="G_b0904" />
            <fbc:geneProductRef fbc:geneProduct="G_b2492" />
          </fbc:or>
        </fbc:geneProductAssociation>
      </reaction>
      <reaction fast="false" id="R_FRD7" name="fumarate reductase" reversible="false" fbc:lowerFluxBound="cobra_0_bound" fbc:upperFluxBound="cobra_default_ub">
        <listOfReactants>
          <speciesReference constant="true" species="M_fum_c" stoichiometry="1" />
          <speciesReference constant="true" species="M_q8h2_c" stoichiometry="1" />
        </listOfReactants>
        <listOfProducts>
          <speciesReference constant="true" species="M_succ_c" stoichiometry="1" />
          <speciesReference constant="true" species="M_q8_c" stoichiometry="1" />
        </listOfProducts>
        <fbc:geneProductAssociation>
          <fbc:and>
            <fbc:geneProductRef fbc:geneProduct="G_b4151" />
            <fbc:geneProductRef fbc:geneProduct="G_b4154" />
            <fbc:geneProductRef fbc:geneProduct="G_b4153" />
            <fbc:geneProductRef fbc:geneProduct="G_b4152" />
          </fbc:and>
        </fbc:geneProductAssociation>
      </reaction>
      <reaction fast="false" id="R_FRUpts2" name="Fructose transport via PEP:Pyr PTS (f6p generating)" reversible="false" fbc:lowerFluxBound="cobra_0_bound" fbc:upperFluxBound="cobra_default_ub">
        <listOfReactants>
          <speciesReference constant="true" species="M_pep_c" stoichiometry="1" />
          <speciesReference constant="true" species="M_fru_e" stoichiometry="1" />
        </listOfReactants>
        <listOfProducts>
          <speciesReference constant="true" species="M_pyr_c" stoichiometry="1" />
          <speciesReference constant="true" species="M_f6p_c" stoichiometry="1" />
        </listOfProducts>
        <fbc:geneProductAssociation>
          <fbc:and>
            <fbc:geneProductRef fbc:geneProduct="G_b2415" />
            <fbc:geneProductRef fbc:geneProduct="G_b2416" />
            <fbc:geneProductRef fbc:geneProduct="G_b1818" />
            <fbc:geneProductRef fbc:geneProduct="G_b1817" />
            <fbc:geneProductRef fbc:geneProduct="G_b1819" />
          </fbc:and>
        </fbc:geneProductAssociation>
      </reaction>
      <reaction fast="false" id="R_FUM" name="fumarase" reversible="true" fbc:lowerFluxBound="cobra_default_lb" fbc:upperFluxBound="cobra_default_ub">
        <listOfReactants>
          <speciesReference constant="true" species="M_h2o_c" stoichiometry="1" />
          <speciesReference constant="true" species="M_fum_c" stoichiometry="1" />
        </listOfReactants>
        <listOfProducts>
          <speciesReference constant="true" species="M_mal_DASH_L_c" stoichiometry="1" />
        </listOfProducts>
        <fbc:geneProductAssociation>
          <fbc:or>
            <fbc:geneProductRef fbc:geneProduct="G_b1612" />
            <fbc:geneProductRef fbc:geneProduct="G_b1611" />
            <fbc:geneProductRef fbc:geneProduct="G_b4122" />
          </fbc:or>
        </fbc:geneProductAssociation>
      </reaction>
      <reaction fast="false" id="R_FUMt2_2" name="Fumarate transport via proton symport (2 H)" reversible="false" fbc:lowerFluxBound="cobra_0_bound" fbc:upperFluxBound="cobra_default_ub">
        <listOfReactants>
          <speciesReference constant="true" species="M_h_e" stoichiometry="2" />
          <speciesReference constant="true" species="M_fum_e" stoichiometry="1" />
        </listOfReactants>
        <listOfProducts>
          <speciesReference constant="true" species="M_fum_c" stoichiometry="1" />
          <speciesReference constant="true" species="M_h_c" stoichiometry="2" />
        </listOfProducts>
        <fbc:geneProductAssociation>
          <fbc:geneProductRef fbc:geneProduct="G_b3528" />
        </fbc:geneProductAssociation>
      </reaction>
      <reaction fast="false" id="R_G6PDH2r" name="glucose 6-phosphate dehydrogenase" reversible="true" fbc:lowerFluxBound="cobra_default_lb" fbc:upperFluxBound="cobra_default_ub">
        <listOfReactants>
          <speciesReference constant="true" species="M_g6p_c" stoichiometry="1" />
          <speciesReference constant="true" species="M_nadp_c" stoichiometry="1" />
        </listOfReactants>
        <listOfProducts>
          <speciesReference constant="true" species="M_nadph_c" stoichiometry="1" />
          <speciesReference constant="true" species="M_h_c" stoichiometry="1" />
          <speciesReference constant="true" species="M_6pgl_c" stoichiometry="1" />
        </listOfProducts>
        <fbc:geneProductAssociation>
          <fbc:geneProductRef fbc:geneProduct="G_b1852" />
        </fbc:geneProductAssociation>
      </reaction>
      <reaction fast="false" id="R_GAPD" name="glyceraldehyde-3-phosphate dehydrogenase" reversible="true" fbc:lowerFluxBound="cobra_default_lb" fbc:upperFluxBound="cobra_default_ub">
        <listOfReactants>
          <speciesReference constant="true" species="M_pi_c" stoichiometry="1" />
          <speciesReference constant="true" species="M_nad_c" stoichiometry="1" />
          <speciesReference constant="true" species="M_g3p_c" stoichiometry="1" />
        </listOfReactants>
        <listOfProducts>
          <speciesReference constant="true" species="M_13dpg_c" stoichiometry="1" />
          <speciesReference constant="true" species="M_h_c" stoichiometry="1" />
          <speciesReference constant="true" species="M_nadh_c" stoichiometry="1" />
        </listOfProducts>
        <fbc:geneProductAssociation>
          <fbc:geneProductRef fbc:geneProduct="G_b1779" />
        </fbc:geneProductAssociation>
      </reaction>
      <reaction fast="false" id="R_GLCpts" name="D-glucose transport via PEP:Pyr PTS" reversible="false" fbc:lowerFluxBound="cobra_0_bound" fbc:upperFluxBound="cobra_default_ub">
        <listOfReactants>
          <speciesReference constant="true" species="M_glc_DASH_D_e" stoichiometry="1" />
          <speciesReference constant="true" species="M_pep_c" stoichiometry="1" />
        </listOfReactants>
        <listOfProducts>
          <speciesReference constant="true" species="M_pyr_c" stoichiometry="1" />
          <speciesReference constant="true" species="M_g6p_c" stoichiometry="1" />
        </listOfProducts>
        <fbc:geneProductAssociation>
          <fbc:or>
            <fbc:and>
              <fbc:geneProductRef fbc:geneProduct="G_b2415" />
              <fbc:geneProductRef fbc:geneProduct="G_b1621" />
              <fbc:geneProductRef fbc:geneProduct="G_b2417" />
              <fbc:geneProductRef fbc:geneProduct="G_b2416" />
            </fbc:and>
            <fbc:and>
              <fbc:geneProductRef fbc:geneProduct="G_b2415" />
              <fbc:geneProductRef fbc:geneProduct="G_b2416" />
              <fbc:geneProductRef fbc:geneProduct="G_b1818" />
              <fbc:geneProductRef fbc:geneProduct="G_b1819" />
              <fbc:geneProductRef fbc:geneProduct="G_b1817" />
            </fbc:and>
            <fbc:and>
              <fbc:geneProductRef fbc:geneProduct="G_b2415" />
              <fbc:geneProductRef fbc:geneProduct="G_b2417" />
              <fbc:geneProductRef fbc:geneProduct="G_b2416" />
              <fbc:geneProductRef fbc:geneProduct="G_b1101" />
            </fbc:and>
          </fbc:or>
        </fbc:geneProductAssociation>
      </reaction>
      <reaction fast="false" id="R_GLNS" name="glutamine synthetase" reversible="false" fbc:lowerFluxBound="cobra_0_bound" fbc:upperFluxBound="cobra_default_ub">
        <listOfReactants>
          <speciesReference constant="true" species="M_glu_DASH_L_c" stoichiometry="1" />
          <speciesReference constant="true" species="M_atp_c" stoichiometry="1" />
          <speciesReference constant="true" species="M_nh4_c" stoichiometry="1" />
        </listOfReactants>
        <listOfProducts>
          <speciesReference constant="true" species="M_pi_c" stoichiometry="1" />
          <speciesReference constant="true" species="M_h_c" stoichiometry="1" />
          <speciesReference constant="true" species="M_adp_c" stoichiometry="1" />
          <speciesReference constant="true" species="M_gln_DASH_L_c" stoichiometry="1" />
        </listOfProducts>
        <fbc:geneProductAssociation>
          <fbc:or>
            <fbc:geneProductRef fbc:geneProduct="G_b3870" />
            <fbc:geneProductRef fbc:geneProduct="G_b1297" />
          </fbc:or>
        </fbc:geneProductAssociation>
      </reaction>
      <reaction fast="false" id="R_GLNabc" name="L-glutamine transport via ABC system" reversible="false" fbc:lowerFluxBound="cobra_0_bound" fbc:upperFluxBound="cobra_default_ub">
        <listOfReactants>
          <speciesReference constant="true" species="M_h2o_c" stoichiometry="1" />
          <speciesReference constant="true" species="M_gln_DASH_L_e" stoichiometry="1" />
          <speciesReference constant="true" species="M_atp_c" stoichiometry="1" />
        </listOfReactants>
        <listOfProducts>
          <speciesReference constant="true" species="M_pi_c" stoichiometry="1" />
          <speciesReference constant="true" species="M_h_c" stoichiometry="1" />
          <speciesReference constant="true" species="M_adp_c" stoichiometry="1" />
          <speciesReference constant="true" species="M_gln_DASH_L_c" stoichiometry="1" />
        </listOfProducts>
        <fbc:geneProductAssociation>
          <fbc:and>
            <fbc:geneProductRef fbc:geneProduct="G_b0811" />
            <fbc:geneProductRef fbc:geneProduct="G_b0810" />
            <fbc:geneProductRef fbc:geneProduct="G_b0809" />
          </fbc:and>
        </fbc:geneProductAssociation>
      </reaction>
      <reaction fast="false" id="R_GLUDy" name="glutamate dehydrogenase (NADP)" reversible="true" fbc:lowerFluxBound="cobra_default_lb" fbc:upperFluxBound="cobra_default_ub">
        <listOfReactants>
          <speciesReference constant="true" species="M_h2o_c" stoichiometry="1" />
          <speciesReference constant="true" species="M_glu_DASH_L_c" stoichiometry="1" />
          <speciesReference constant="true" species="M_nadp_c" stoichiometry="1" />
        </listOfReactants>
        <listOfProducts>
          <speciesReference constant="true" species="M_nadph_c" stoichiometry="1" />
          <speciesReference constant="true" species="M_h_c" stoichiometry="1" />
          <speciesReference constant="true" species="M_akg_c" stoichiometry="1" />
          <speciesReference constant="true" species="M_nh4_c" stoichiometry="1" />
        </listOfProducts>
        <fbc:geneProductAssociation>
          <fbc:geneProductRef fbc:geneProduct="G_b1761" />
        </fbc:geneProductAssociation>
      </reaction>
      <reaction fast="false" id="R_GLUN" name="glutaminase" reversible="false" fbc:lowerFluxBound="cobra_0_bound" fbc:upperFluxBound="cobra_default_ub">
        <listOfReactants>
          <speciesReference constant="true" species="M_h2o_c" stoichiometry="1" />
          <speciesReference constant="true" species="M_gln_DASH_L_c" stoichiometry="1" />
        </listOfReactants>
        <listOfProducts>
          <speciesReference constant="true" species="M_glu_DASH_L_c" stoichiometry="1" />
          <speciesReference constant="true" species="M_nh4_c" stoichiometry="1" />
        </listOfProducts>
        <fbc:geneProductAssociation>
          <fbc:or>
            <fbc:geneProductRef fbc:geneProduct="G_b1812" />
            <fbc:geneProductRef fbc:geneProduct="G_b1524" />
            <fbc:geneProductRef fbc:geneProduct="G_b0485" />
          </fbc:or>
        </fbc:geneProductAssociation>
      </reaction>
      <reaction fast="false" id="R_GLUSy" name="glutamate synthase (NADPH)" reversible="false" fbc:lowerFluxBound="cobra_0_bound" fbc:upperFluxBound="cobra_default_ub">
        <listOfReactants>
          <speciesReference constant="true" species="M_nadph_c" stoichiometry="1" />
          <speciesReference constant="true" species="M_h_c" stoichiometry="1" />
          <speciesReference constant="true" species="M_gln_DASH_L_c" stoichiometry="1" />
          <speciesReference constant="true" species="M_akg_c" stoichiometry="1" />
        </listOfReactants>
        <listOfProducts>
          <speciesReference constant="true" species="M_glu_DASH_L_c" stoichiometry="2" />
          <speciesReference constant="true" species="M_nadp_c" stoichiometry="1" />
        </listOfProducts>
        <fbc:geneProductAssociation>
          <fbc:and>
            <fbc:geneProductRef fbc:geneProduct="G_b3212" />
            <fbc:geneProductRef fbc:geneProduct="G_b3213" />
          </fbc:and>
        </fbc:geneProductAssociation>
      </reaction>
      <reaction fast="false" id="R_GLUt2r" name="L-glutamate transport via proton symport, reversible" reversible="true" fbc:lowerFluxBound="cobra_default_lb" fbc:upperFluxBound="cobra_default_ub">
        <listOfReactants>
          <speciesReference constant="true" species="M_h_e" stoichiometry="1" />
          <speciesReference constant="true" species="M_glu_DASH_L_e" stoichiometry="1" />
        </listOfReactants>
        <listOfProducts>
          <speciesReference constant="true" species="M_glu_DASH_L_c" stoichiometry="1" />
          <speciesReference constant="true" species="M_h_c" stoichiometry="1" />
        </listOfProducts>
        <fbc:geneProductAssociation>
          <fbc:geneProductRef fbc:geneProduct="G_b4077" />
        </fbc:geneProductAssociation>
      </reaction>
      <reaction fast="false" id="R_GND" name="phosphogluconate dehydrogenase" reversible="false" fbc:lowerFluxBound="cobra_0_bound" fbc:upperFluxBound="cobra_default_ub">
        <listOfReactants>
          <speciesReference constant="true" species="M_nadp_c" stoichiometry="1" />
          <speciesReference constant="true" species="M_6pgc_c" stoichiometry="1" />
        </listOfReactants>
        <listOfProducts>
          <speciesReference constant="true" species="M_co2_c" stoichiometry="1" />
          <speciesReference constant="true" species="M_nadph_c" stoichiometry="1" />
          <speciesReference constant="true" species="M_ru5p_DASH_D_c" stoichiometry="1" />
        </listOfProducts>
        <fbc:geneProductAssociation>
          <fbc:geneProductRef fbc:geneProduct="G_b2029" />
        </fbc:geneProductAssociation>
      </reaction>
      <reaction fast="false" id="R_H2Ot" name="H2O transport via diffusion" reversible="true" fbc:lowerFluxBound="cobra_default_lb" fbc:upperFluxBound="cobra_default_ub">
        <listOfReactants>
          <speciesReference constant="true" species="M_h2o_e" stoichiometry="1" />
        </listOfReactants>
        <listOfProducts>
          <speciesReference constant="true" species="M_h2o_c" stoichiometry="1" />
        </listOfProducts>
        <fbc:geneProductAssociation>
          <fbc:geneProductRef fbc:geneProduct="G_b0875" />
        </fbc:geneProductAssociation>
      </reaction>
      <reaction fast="false" id="R_ICDHyr" name="isocitrate dehydrogenase (NADP)" reversible="true" fbc:lowerFluxBound="cobra_default_lb" fbc:upperFluxBound="cobra_default_ub">
        <listOfReactants>
          <speciesReference constant="true" species="M_icit_c" stoichiometry="1" />
          <speciesReference constant="true" species="M_nadp_c" stoichiometry="1" />
        </listOfReactants>
        <listOfProducts>
          <speciesReference constant="true" species="M_co2_c" stoichiometry="1" />
          <speciesReference constant="true" species="M_akg_c" stoichiometry="1" />
          <speciesReference constant="true" species="M_nadph_c" stoichiometry="1" />
        </listOfProducts>
        <fbc:geneProductAssociation>
          <fbc:geneProductRef fbc:geneProduct="G_b1136" />
        </fbc:geneProductAssociation>
      </reaction>
      <reaction fast="false" id="R_ICL" name="Isocitrate lyase" reversible="false" fbc:lowerFluxBound="cobra_0_bound" fbc:upperFluxBound="cobra_default_ub">
        <listOfReactants>
          <speciesReference constant="true" species="M_icit_c" stoichiometry="1" />
        </listOfReactants>
        <listOfProducts>
          <speciesReference constant="true" species="M_succ_c" stoichiometry="1" />
          <speciesReference constant="true" species="M_glx_c" stoichiometry="1" />
        </listOfProducts>
        <fbc:geneProductAssociation>
          <fbc:geneProductRef fbc:geneProduct="G_b4015" />
        </fbc:geneProductAssociation>
      </reaction>
      <reaction fast="false" id="R_LDH_D" name="D-lactate dehydrogenase" reversible="true" fbc:lowerFluxBound="cobra_default_lb" fbc:upperFluxBound="cobra_default_ub">
        <listOfReactants>
          <speciesReference constant="true" species="M_lac_DASH_D_c" stoichiometry="1" />
          <speciesReference constant="true" species="M_nad_c" stoichiometry="1" />
        </listOfReactants>
        <listOfProducts>
          <speciesReference constant="true" species="M_pyr_c" stoichiometry="1" />
          <speciesReference constant="true" species="M_h_c" stoichiometry="1" />
          <speciesReference constant="true" species="M_nadh_c" stoichiometry="1" />
        </listOfProducts>
        <fbc:geneProductAssociation>
          <fbc:or>
            <fbc:geneProductRef fbc:geneProduct="G_b1380" />
            <fbc:geneProductRef fbc:geneProduct="G_b2133" />
          </fbc:or>
        </fbc:geneProductAssociation>
      </reaction>
      <reaction fast="false" id="R_MALS" name="malate synthase" reversible="false" fbc:lowerFluxBound="cobra_0_bound" fbc:upperFluxBound="cobra_default_ub">
        <listOfReactants>
          <speciesReference constant="true" species="M_h2o_c" stoichiometry="1" />
          <speciesReference constant="true" species="M_accoa_c" stoichiometry="1" />
          <speciesReference constant="true" species="M_glx_c" stoichiometry="1" />
        </listOfReactants>
        <listOfProducts>
          <speciesReference constant="true" species="M_mal_DASH_L_c" stoichiometry="1" />
          <speciesReference constant="true" species="M_h_c" stoichiometry="1" />
          <speciesReference constant="true" species="M_coa_c" stoichiometry="1" />
        </listOfProducts>
        <fbc:geneProductAssociation>
          <fbc:or>
            <fbc:geneProductRef fbc:geneProduct="G_b2976" />
            <fbc:geneProductRef fbc:geneProduct="G_b4014" />
          </fbc:or>
        </fbc:geneProductAssociation>
      </reaction>
      <reaction fast="false" id="R_MALt2_2" name="Malate transport via proton symport (2 H)" reversible="false" fbc:lowerFluxBound="cobra_0_bound" fbc:upperFluxBound="cobra_default_ub">
        <listOfReactants>
          <speciesReference constant="true" species="M_h_e" stoichiometry="2" />
          <speciesReference constant="true" species="M_mal_DASH_L_e" stoichiometry="1" />
        </listOfReactants>
        <listOfProducts>
          <speciesReference constant="true" species="M_mal_DASH_L_c" stoichiometry="1" />
          <speciesReference constant="true" species="M_h_c" stoichiometry="2" />
        </listOfProducts>
        <fbc:geneProductAssociation>
          <fbc:geneProductRef fbc:geneProduct="G_b3528" />
        </fbc:geneProductAssociation>
      </reaction>
      <reaction fast="false" id="R_MDH" name="malate dehydrogenase" reversible="true" fbc:lowerFluxBound="cobra_default_lb" fbc:upperFluxBound="cobra_default_ub">
        <listOfReactants>
          <speciesReference constant="true" species="M_mal_DASH_L_c" stoichiometry="1" />
          <speciesReference constant="true" species="M_nad_c" stoichiometry="1" />
        </listOfReactants>
        <listOfProducts>
          <speciesReference constant="true" species="M_h_c" stoichiometry="1" />
          <speciesReference constant="true" species="M_oaa_c" stoichiometry="1" />
          <speciesReference constant="true" species="M_nadh_c" stoichiometry="1" />
        </listOfProducts>
        <fbc:geneProductAssociation>
          <fbc:geneProductRef fbc:geneProduct="G_b3236" />
        </fbc:geneProductAssociation>
      </reaction>
      <reaction fast="false" id="R_ME1" name="malic enzyme (NAD)" reversible="false" fbc:lowerFluxBound="cobra_0_bound" fbc:upperFluxBound="cobra_default_ub">
        <listOfReactants>
          <speciesReference constant="true" species="M_mal_DASH_L_c" stoichiometry="1" />
          <speciesReference constant="true" species="M_nad_c" stoichiometry="1" />
        </listOfReactants>
        <listOfProducts>
          <speciesReference constant="true" species="M_pyr_c" stoichiometry="1" />
          <speciesReference constant="true" species="M_co2_c" stoichiometry="1" />
          <speciesReference constant="true" species="M_nadh_c" stoichiometry="1" />
        </listOfProducts>
        <fbc:geneProductAssociation>
          <fbc:geneProductRef fbc:geneProduct="G_b1479" />
        </fbc:geneProductAssociation>
      </reaction>
      <reaction fast="false" id="R_ME2" name="malic enzyme (NADP)" reversible="false" fbc:lowerFluxBound="cobra_0_bound" fbc:upperFluxBound="cobra_default_ub">
        <listOfReactants>
          <speciesReference constant="true" species="M_mal_DASH_L_c" stoichiometry="1" />
          <speciesReference constant="true" species="M_nadp_c" stoichiometry="1" />
        </listOfReactants>
        <listOfProducts>
          <speciesReference constant="true" species="M_pyr_c" stoichiometry="1" />
          <speciesReference constant="true" species="M_co2_c" stoichiometry="1" />
          <speciesReference constant="true" species="M_nadph_c" stoichiometry="1" />
        </listOfProducts>
        <fbc:geneProductAssociation>
          <fbc:geneProductRef fbc:geneProduct="G_b2463" />
        </fbc:geneProductAssociation>
      </reaction>
      <reaction fast="false" id="R_NADH16" name="NADH dehydrogenase (ubiquinone-8 &amp; 3 protons)" reversible="false" fbc:lowerFluxBound="cobra_0_bound" fbc:upperFluxBound="cobra_default_ub">
        <listOfReactants>
          <speciesReference constant="true" species="M_h_c" stoichiometry="4" />
          <speciesReference constant="true" species="M_nadh_c" stoichiometry="1" />
          <speciesReference constant="true" species="M_q8_c" stoichiometry="1" />
        </listOfReactants>
        <listOfProducts>
          <speciesReference constant="true" species="M_nad_c" stoichiometry="1" />
          <speciesReference constant="true" species="M_h_e" stoichiometry="3" />
          <speciesReference constant="true" species="M_q8h2_c" stoichiometry="1" />
        </listOfProducts>
        <fbc:geneProductAssociation>
          <fbc:and>
            <fbc:geneProductRef fbc:geneProduct="G_b2285" />
            <fbc:geneProductRef fbc:geneProduct="G_b2284" />
            <fbc:geneProductRef fbc:geneProduct="G_b2281" />
            <fbc:geneProductRef fbc:geneProduct="G_b2287" />
            <fbc:geneProductRef fbc:geneProduct="G_b2276" />
            <fbc:geneProductRef fbc:geneProduct="G_b2283" />
            <fbc:geneProductRef fbc:geneProduct="G_b2288" />
            <fbc:geneProductRef fbc:geneProduct="G_b2282" />
            <fbc:geneProductRef fbc:geneProduct="G_b2286" />
            <fbc:geneProductRef fbc:geneProduct="G_b2277" />
            <fbc:geneProductRef fbc:geneProduct="G_b2278" />
            <fbc:geneProductRef fbc:geneProduct="G_b2280" />
            <fbc:geneProductRef fbc:geneProduct="G_b2279" />
          </fbc:and>
        </fbc:geneProductAssociation>
      </reaction>
      <reaction fast="false" id="R_NADTRHD" name="NAD transhydrogenase" reversible="false" fbc:lowerFluxBound="cobra_0_bound" fbc:upperFluxBound="cobra_default_ub">
        <listOfReactants>
          <speciesReference constant="true" species="M_nadph_c" stoichiometry="1" />
          <speciesReference constant="true" species="M_nad_c" stoichiometry="1" />
        </listOfReactants>
        <listOfProducts>
          <speciesReference constant="true" species="M_nadh_c" stoichiometry="1" />
          <speciesReference constant="true" species="M_nadp_c" stoichiometry="1" />
        </listOfProducts>
        <fbc:geneProductAssociation>
          <fbc:or>
            <fbc:and>
              <fbc:geneProductRef fbc:geneProduct="G_b1602" />
              <fbc:geneProductRef fbc:geneProduct="G_b1603" />
            </fbc:and>
            <fbc:geneProductRef fbc:geneProduct="G_b3962" />
          </fbc:or>
        </fbc:geneProductAssociation>
      </reaction>
      <reaction fast="false" id="R_NH4t" name="ammonia reversible transport" reversible="true" fbc:lowerFluxBound="cobra_default_lb" fbc:upperFluxBound="cobra_default_ub">
        <listOfReactants>
          <speciesReference constant="true" species="M_nh4_e" stoichiometry="1" />
        </listOfReactants>
        <listOfProducts>
          <speciesReference constant="true" species="M_nh4_c" stoichiometry="1" />
        </listOfProducts>
        <fbc:geneProductAssociation>
          <fbc:geneProductRef fbc:geneProduct="G_b0451" />
        </fbc:geneProductAssociation>
      </reaction>
      <reaction fast="false" id="R_O2t" name="o2 transport (diffusion)" reversible="true" fbc:lowerFluxBound="cobra_default_lb" fbc:upperFluxBound="cobra_default_ub">
        <listOfReactants>
          <speciesReference constant="true" species="M_o2_e" stoichiometry="1" />
        </listOfReactants>
        <listOfProducts>
          <speciesReference constant="true" species="M_o2_c" stoichiometry="1" />
        </listOfProducts>
        <fbc:geneProductAssociation>
          <fbc:geneProductRef fbc:geneProduct="G_s0001" />
        </fbc:geneProductAssociation>
      </reaction>
      <reaction fast="false" id="R_PDH" name="pyruvate dehydrogenase" reversible="false" fbc:lowerFluxBound="cobra_0_bound" fbc:upperFluxBound="cobra_default_ub">
        <listOfReactants>
          <speciesReference constant="true" species="M_pyr_c" stoichiometry="1" />
          <speciesReference constant="true" species="M_nad_c" stoichiometry="1" />
          <speciesReference constant="true" species="M_coa_c" stoichiometry="1" />
        </listOfReactants>
        <listOfProducts>
          <speciesReference constant="true" species="M_accoa_c" stoichiometry="1" />
          <speciesReference constant="true" species="M_co2_c" stoichiometry="1" />
          <speciesReference constant="true" species="M_nadh_c" stoichiometry="1" />
        </listOfProducts>
        <fbc:geneProductAssociation>
          <fbc:and>
            <fbc:geneProductRef fbc:geneProduct="G_b0114" />
            <fbc:geneProductRef fbc:geneProduct="G_b0116" />
            <fbc:geneProductRef fbc:geneProduct="G_b0115" />
          </fbc:and>
        </fbc:geneProductAssociation>
      </reaction>
      <reaction fast="false" id="R_PFK" name="phosphofructokinase" reversible="false" fbc:lowerFluxBound="cobra_0_bound" fbc:upperFluxBound="cobra_default_ub">
        <listOfReactants>
          <speciesReference constant="true" species="M_atp_c" stoichiometry="1" />
          <speciesReference constant="true" species="M_f6p_c" stoichiometry="1" />
        </listOfReactants>
        <listOfProducts>
          <speciesReference constant="true" species="M_h_c" stoichiometry="1" />
          <speciesReference constant="true" species="M_adp_c" stoichiometry="1" />
          <speciesReference constant="true" species="M_fdp_c" stoichiometry="1" />
        </listOfProducts>
        <fbc:geneProductAssociation>
          <fbc:or>
            <fbc:geneProductRef fbc:geneProduct="G_b3916" />
            <fbc:geneProductRef fbc:geneProduct="G_b1723" />
          </fbc:or>
        </fbc:geneProductAssociation>
      </reaction>
      <reaction fast="false" id="R_PFL" name="pyruvate formate lyase" reversible="false" fbc:lowerFluxBound="cobra_0_bound" fbc:upperFluxBound="cobra_default_ub">
        <listOfReactants>
          <speciesReference constant="true" species="M_pyr_c" stoichiometry="1" />
          <speciesReference constant="true" species="M_coa_c" stoichiometry="1" />
        </listOfReactants>
        <listOfProducts>
          <speciesReference constant="true" species="M_accoa_c" stoichiometry="1" />
          <speciesReference constant="true" species="M_for_c" stoichiometry="1" />
        </listOfProducts>
        <fbc:geneProductAssociation>
          <fbc:or>
            <fbc:and>
              <fbc:geneProductRef fbc:geneProduct="G_b3951" />
              <fbc:geneProductRef fbc:geneProduct="G_b3952" />
            </fbc:and>
            <fbc:and>
              <fbc:geneProductRef fbc:geneProduct="G_b2579" />
              <fbc:and>
                <fbc:geneProductRef fbc:geneProduct="G_b0902" />
                <fbc:geneProductRef fbc:geneProduct="G_b0903" />
              </fbc:and>
            </fbc:and>
            <fbc:and>
              <fbc:geneProductRef fbc:geneProduct="G_b0902" />
              <fbc:geneProductRef fbc:geneProduct="G_b3114" />
            </fbc:and>
            <fbc:and>
              <fbc:geneProductRef fbc:geneProduct="G_b0902" />
              <fbc:geneProductRef fbc:geneProduct="G_b0903" />
            </fbc:and>
          </fbc:or>
        </fbc:geneProductAssociation>
      </reaction>
      <reaction fast="false" id="R_PGI" name="glucose-6-phosphate isomerase" reversible="true" fbc:lowerFluxBound="cobra_default_lb" fbc:upperFluxBound="cobra_default_ub">
        <listOfReactants>
          <speciesReference constant="true" species="M_g6p_c" stoichiometry="1" />
        </listOfReactants>
        <listOfProducts>
          <speciesReference constant="true" species="M_f6p_c" stoichiometry="1" />
        </listOfProducts>
        <fbc:geneProductAssociation>
          <fbc:geneProductRef fbc:geneProduct="G_b4025" />
        </fbc:geneProductAssociation>
      </reaction>
      <reaction fast="false" id="R_PGK" name="phosphoglycerate kinase" reversible="true" fbc:lowerFluxBound="cobra_default_lb" fbc:upperFluxBound="cobra_default_ub">
        <listOfReactants>
          <speciesReference constant="true" species="M_atp_c" stoichiometry="1" />
          <speciesReference constant="true" species="M_3pg_c" stoichiometry="1" />
        </listOfReactants>
        <listOfProducts>
          <speciesReference constant="true" species="M_13dpg_c" stoichiometry="1" />
          <speciesReference constant="true" species="M_adp_c" stoichiometry="1" />
        </listOfProducts>
        <fbc:geneProductAssociation>
          <fbc:geneProductRef fbc:geneProduct="G_b2926" />
        </fbc:geneProductAssociation>
      </reaction>
      <reaction fast="false" id="R_PGL" name="6-phosphogluconolactonase" reversible="false" fbc:lowerFluxBound="cobra_0_bound" fbc:upperFluxBound="cobra_default_ub">
        <listOfReactants>
          <speciesReference constant="true" species="M_h2o_c" stoichiometry="1" />
          <speciesReference constant="true" species="M_6pgl_c" stoichiometry="1" />
        </listOfReactants>
        <listOfProducts>
          <speciesReference constant="true" species="M_h_c" stoichiometry="1" />
          <speciesReference constant="true" species="M_6pgc_c" stoichiometry="1" />
        </listOfProducts>
        <fbc:geneProductAssociation>
          <fbc:geneProductRef fbc:geneProduct="G_b0767" />
        </fbc:geneProductAssociation>
      </reaction>
      <reaction fast="false" id="R_PGM" name="phosphoglycerate mutase" reversible="true" fbc:lowerFluxBound="cobra_default_lb" fbc:upperFluxBound="cobra_default_ub">
        <listOfReactants>
          <speciesReference constant="true" species="M_2pg_c" stoichiometry="1" />
        </listOfReactants>
        <listOfProducts>
          <speciesReference constant="true" species="M_3pg_c" stoichiometry="1" />
        </listOfProducts>
        <fbc:geneProductAssociation>
          <fbc:or>
            <fbc:geneProductRef fbc:geneProduct="G_b4395" />
            <fbc:geneProductRef fbc:geneProduct="G_b3612" />
            <fbc:geneProductRef fbc:geneProduct="G_b0755" />
          </fbc:or>
        </fbc:geneProductAssociation>
      </reaction>
      <reaction fast="false" id="R_PIt2r" name="phosphate reversible transport via symport" reversible="true" fbc:lowerFluxBound="cobra_default_lb" fbc:upperFluxBound="cobra_default_ub">
        <listOfReactants>
          <speciesReference constant="true" species="M_h_e" stoichiometry="1" />
          <speciesReference constant="true" species="M_pi_e" stoichiometry="1" />
        </listOfReactants>
        <listOfProducts>
          <speciesReference constant="true" species="M_pi_c" stoichiometry="1" />
          <speciesReference constant="true" species="M_h_c" stoichiometry="1" />
        </listOfProducts>
        <fbc:geneProductAssociation>
          <fbc:or>
            <fbc:geneProductRef fbc:geneProduct="G_b2987" />
            <fbc:geneProductRef fbc:geneProduct="G_b3493" />
          </fbc:or>
        </fbc:geneProductAssociation>
      </reaction>
      <reaction fast="false" id="R_PPC" name="phosphoenolpyruvate carboxylase" reversible="false" fbc:lowerFluxBound="cobra_0_bound" fbc:upperFluxBound="cobra_default_ub">
        <listOfReactants>
          <speciesReference constant="true" species="M_h2o_c" stoichiometry="1" />
          <speciesReference constant="true" species="M_co2_c" stoichiometry="1" />
          <speciesReference constant="true" species="M_pep_c" stoichiometry="1" />
        </listOfReactants>
        <listOfProducts>
          <speciesReference constant="true" species="M_pi_c" stoichiometry="1" />
          <speciesReference constant="true" species="M_h_c" stoichiometry="1" />
          <speciesReference constant="true" species="M_oaa_c" stoichiometry="1" />
        </listOfProducts>
        <fbc:geneProductAssociation>
          <fbc:geneProductRef fbc:geneProduct="G_b3956" />
        </fbc:geneProductAssociation>
      </reaction>
      <reaction fast="false" id="R_PPCK" name="phosphoenolpyruvate carboxykinase" reversible="false" fbc:lowerFluxBound="cobra_0_bound" fbc:upperFluxBound="cobra_default_ub">
        <listOfReactants>
          <speciesReference constant="true" species="M_atp_c" stoichiometry="1" />
          <speciesReference constant="true" species="M_oaa_c" stoichiometry="1" />
        </listOfReactants>
        <listOfProducts>
          <speciesReference constant="true" species="M_co2_c" stoichiometry="1" />
          <speciesReference constant="true" species="M_pep_c" stoichiometry="1" />
          <speciesReference constant="true" species="M_adp_c" stoichiometry="1" />
        </listOfProducts>
        <fbc:geneProductAssociation>
          <fbc:geneProductRef fbc:geneProduct="G_b3403" />
        </fbc:geneProductAssociation>
      </reaction>
      <reaction fast="false" id="R_PPS" name="phosphoenolpyruvate synthase" reversible="false" fbc:lowerFluxBound="cobra_0_bound" fbc:upperFluxBound="cobra_default_ub">
        <listOfReactants>
          <speciesReference constant="true" species="M_h2o_c" stoichiometry="1" />
          <speciesReference constant="true" species="M_pyr_c" stoichiometry="1" />
          <speciesReference constant="true" species="M_atp_c" stoichiometry="1" />
        </listOfReactants>
        <listOfProducts>
          <speciesReference constant="true" species="M_pi_c" stoichiometry="1" />
          <speciesReference constant="true" species="M_pep_c" stoichiometry="1" />
          <speciesReference constant="true" species="M_h_c" stoichiometry="2" />
          <speciesReference constant="true" species="M_amp_c" stoichiometry="1" />
        </listOfProducts>
        <fbc:geneProductAssociation>
          <fbc:geneProductRef fbc:geneProduct="G_b1702" />
        </fbc:geneProductAssociation>
      </reaction>
      <reaction fast="false" id="R_PTAr" name="phosphotransacetylase" reversible="true" fbc:lowerFluxBound="cobra_default_lb" fbc:upperFluxBound="cobra_default_ub">
        <listOfReactants>
          <speciesReference constant="true" species="M_accoa_c" stoichiometry="1" />
          <speciesReference constant="true" species="M_pi_c" stoichiometry="1" />
        </listOfReactants>
        <listOfProducts>
          <speciesReference constant="true" species="M_actp_c" stoichiometry="1" />
          <speciesReference constant="true" species="M_coa_c" stoichiometry="1" />
        </listOfProducts>
        <fbc:geneProductAssociation>
          <fbc:or>
            <fbc:geneProductRef fbc:geneProduct="G_b2297" />
            <fbc:geneProductRef fbc:geneProduct="G_b2458" />
          </fbc:or>
        </fbc:geneProductAssociation>
      </reaction>
      <reaction fast="false" id="R_PYK" name="pyruvate kinase" reversible="false" fbc:lowerFluxBound="cobra_0_bound" fbc:upperFluxBound="cobra_default_ub">
        <listOfReactants>
          <speciesReference constant="true" species="M_pep_c" stoichiometry="1" />
          <speciesReference constant="true" species="M_h_c" stoichiometry="1" />
          <speciesReference constant="true" species="M_adp_c" stoichiometry="1" />
        </listOfReactants>
        <listOfProducts>
          <speciesReference constant="true" species="M_pyr_c" stoichiometry="1" />
          <speciesReference constant="true" species="M_atp_c" stoichiometry="1" />
        </listOfProducts>
        <fbc:geneProductAssociation>
          <fbc:or>
            <fbc:geneProductRef fbc:geneProduct="G_b1854" />
            <fbc:geneProductRef fbc:geneProduct="G_b1676" />
          </fbc:or>
        </fbc:geneProductAssociation>
      </reaction>
      <reaction fast="false" id="R_PYRt2r" name="pyruvate reversible transport via proton symport" reversible="true" fbc:lowerFluxBound="cobra_default_lb" fbc:upperFluxBound="cobra_default_ub">
        <listOfReactants>
          <speciesReference constant="true" species="M_h_e" stoichiometry="1" />
          <speciesReference constant="true" species="M_pyr_e" stoichiometry="1" />
        </listOfReactants>
        <listOfProducts>
          <speciesReference constant="true" species="M_pyr_c" stoichiometry="1" />
          <speciesReference constant="true" species="M_h_c" stoichiometry="1" />
        </listOfProducts>
      </reaction>
      <reaction fast="false" id="R_RPE" name="ribulose 5-phosphate 3-epimerase" reversible="true" fbc:lowerFluxBound="cobra_default_lb" fbc:upperFluxBound="cobra_default_ub">
        <listOfReactants>
          <speciesReference constant="true" species="M_ru5p_DASH_D_c" stoichiometry="1" />
        </listOfReactants>
        <listOfProducts>
          <speciesReference constant="true" species="M_xu5p_DASH_D_c" stoichiometry="1" />
        </listOfProducts>
        <fbc:geneProductAssociation>
          <fbc:or>
            <fbc:geneProductRef fbc:geneProduct="G_b3386" />
            <fbc:geneProductRef fbc:geneProduct="G_b4301" />
          </fbc:or>
        </fbc:geneProductAssociation>
      </reaction>
      <reaction fast="false" id="R_RPI" name="ribose-5-phosphate isomerase" reversible="true" fbc:lowerFluxBound="cobra_default_lb" fbc:upperFluxBound="cobra_default_ub">
        <listOfReactants>
          <speciesReference constant="true" species="M_r5p_c" stoichiometry="1" />
        </listOfReactants>
        <listOfProducts>
          <speciesReference constant="true" species="M_ru5p_DASH_D_c" stoichiometry="1" />
        </listOfProducts>
        <fbc:geneProductAssociation>
          <fbc:or>
            <fbc:geneProductRef fbc:geneProduct="G_b2914" />
            <fbc:geneProductRef fbc:geneProduct="G_b4090" />
          </fbc:or>
        </fbc:geneProductAssociation>
      </reaction>
      <reaction fast="false" id="R_SUCCt2_2" name="succinate transport via proton symport (2 H)" reversible="false" fbc:lowerFluxBound="cobra_0_bound" fbc:upperFluxBound="cobra_default_ub">
        <listOfReactants>
          <speciesReference constant="true" species="M_succ_e" stoichiometry="1" />
          <speciesReference constant="true" species="M_h_e" stoichiometry="2" />
        </listOfReactants>
        <listOfProducts>
          <speciesReference constant="true" species="M_h_c" stoichiometry="2" />
          <speciesReference constant="true" species="M_succ_c" stoichiometry="1" />
        </listOfProducts>
        <fbc:geneProductAssociation>
          <fbc:geneProductRef fbc:geneProduct="G_b3528" />
        </fbc:geneProductAssociation>
      </reaction>
      <reaction fast="false" id="R_SUCCt3" name="succinate transport out via proton antiport" reversible="false" fbc:lowerFluxBound="cobra_0_bound" fbc:upperFluxBound="cobra_default_ub">
        <listOfReactants>
          <speciesReference constant="true" species="M_succ_c" stoichiometry="1" />
          <speciesReference constant="true" species="M_h_e" stoichiometry="1" />
        </listOfReactants>
        <listOfProducts>
          <speciesReference constant="true" species="M_succ_e" stoichiometry="1" />
          <speciesReference constant="true" species="M_h_c" stoichiometry="1" />
        </listOfProducts>
      </reaction>
      <reaction fast="false" id="R_SUCDi" name="succinate dehydrogenase (irreversible)" reversible="false" fbc:lowerFluxBound="cobra_0_bound" fbc:upperFluxBound="cobra_default_ub">
        <listOfReactants>
          <speciesReference constant="true" species="M_succ_c" stoichiometry="1" />
          <speciesReference constant="true" species="M_q8_c" stoichiometry="1" />
        </listOfReactants>
        <listOfProducts>
          <speciesReference constant="true" species="M_fum_c" stoichiometry="1" />
          <speciesReference constant="true" species="M_q8h2_c" stoichiometry="1" />
        </listOfProducts>
        <fbc:geneProductAssociation>
          <fbc:and>
            <fbc:geneProductRef fbc:geneProduct="G_b0722" />
            <fbc:geneProductRef fbc:geneProduct="G_b0721" />
            <fbc:geneProductRef fbc:geneProduct="G_b0723" />
            <fbc:geneProductRef fbc:geneProduct="G_b0724" />
          </fbc:and>
        </fbc:geneProductAssociation>
      </reaction>
      <reaction fast="false" id="R_SUCOAS" name="succinyl-CoA synthetase (ADP-forming)" reversible="true" fbc:lowerFluxBound="cobra_default_lb" fbc:upperFluxBound="cobra_default_ub">
        <listOfReactants>
          <speciesReference constant="true" species="M_succ_c" stoichiometry="1" />
          <speciesReference constant="true" species="M_atp_c" stoichiometry="1" />
          <speciesReference constant="true" species="M_coa_c" stoichiometry="1" />
        </listOfReactants>
        <listOfProducts>
          <speciesReference constant="true" species="M_pi_c" stoichiometry="1" />
          <speciesReference constant="true" species="M_adp_c" stoichiometry="1" />
          <speciesReference constant="true" species="M_succoa_c" stoichiometry="1" />
        </listOfProducts>
        <fbc:geneProductAssociation>
          <fbc:and>
            <fbc:geneProductRef fbc:geneProduct="G_b0728" />
            <fbc:geneProductRef fbc:geneProduct="G_b0729" />
          </fbc:and>
        </fbc:geneProductAssociation>
      </reaction>
      <reaction fast="false" id="R_TALA" name="transaldolase" reversible="true" fbc:lowerFluxBound="cobra_default_lb" fbc:upperFluxBound="cobra_default_ub">
        <listOfReactants>
          <speciesReference constant="true" species="M_g3p_c" stoichiometry="1" />
          <speciesReference constant="true" species="M_s7p_c" stoichiometry="1" />
        </listOfReactants>
        <listOfProducts>
          <speciesReference constant="true" species="M_e4p_c" stoichiometry="1" />
          <speciesReference constant="true" species="M_f6p_c" stoichiometry="1" />
        </listOfProducts>
        <fbc:geneProductAssociation>
          <fbc:or>
            <fbc:geneProductRef fbc:geneProduct="G_b0008" />
            <fbc:geneProductRef fbc:geneProduct="G_b2464" />
          </fbc:or>
        </fbc:geneProductAssociation>
      </reaction>
      <reaction fast="false" id="R_THD2" name="NAD(P) transhydrogenase" reversible="false" fbc:lowerFluxBound="cobra_0_bound" fbc:upperFluxBound="cobra_default_ub">
        <listOfReactants>
          <speciesReference constant="true" species="M_nadh_c" stoichiometry="1" />
          <speciesReference constant="true" species="M_nadp_c" stoichiometry="1" />
          <speciesReference constant="true" species="M_h_e" stoichiometry="2" />
        </listOfReactants>
        <listOfProducts>
          <speciesReference constant="true" species="M_nadph_c" stoichiometry="1" />
          <speciesReference constant="true" species="M_h_c" stoichiometry="2" />
          <speciesReference constant="true" species="M_nad_c" stoichiometry="1" />
        </listOfProducts>
        <fbc:geneProductAssociation>
          <fbc:and>
            <fbc:geneProductRef fbc:geneProduct="G_b1602" />
            <fbc:geneProductRef fbc:geneProduct="G_b1603" />
          </fbc:and>
        </fbc:geneProductAssociation>
      </reaction>
      <reaction fast="false" id="R_TKT1" name="transketolase" reversible="true" fbc:lowerFluxBound="cobra_default_lb" fbc:upperFluxBound="cobra_default_ub">
        <listOfReactants>
          <speciesReference constant="true" species="M_r5p_c" stoichiometry="1" />
          <speciesReference constant="true" species="M_xu5p_DASH_D_c" stoichiometry="1" />
        </listOfReactants>
        <listOfProducts>
          <speciesReference constant="true" species="M_s7p_c" stoichiometry="1" />
          <speciesReference constant="true" species="M_g3p_c" stoichiometry="1" />
        </listOfProducts>
        <fbc:geneProductAssociation>
          <fbc:or>
            <fbc:geneProductRef fbc:geneProduct="G_b2935" />
            <fbc:geneProductRef fbc:geneProduct="G_b2465" />
          </fbc:or>
        </fbc:geneProductAssociation>
      </reaction>
      <reaction fast="false" id="R_TKT2" name="transketolase" reversible="true" fbc:lowerFluxBound="cobra_default_lb" fbc:upperFluxBound="cobra_default_ub">
        <listOfReactants>
          <speciesReference constant="true" species="M_e4p_c" stoichiometry="1" />
          <speciesReference constant="true" species="M_xu5p_DASH_D_c" stoichiometry="1" />
        </listOfReactants>
        <listOfProducts>
          <speciesReference constant="true" species="M_f6p_c" stoichiometry="1" />
          <speciesReference constant="true" species="M_g3p_c" stoichiometry="1" />
        </listOfProducts>
        <fbc:geneProductAssociation>
          <fbc:or>
            <fbc:geneProductRef fbc:geneProduct="G_b2935" />
            <fbc:geneProductRef fbc:geneProduct="G_b2465" />
          </fbc:or>
        </fbc:geneProductAssociation>
      </reaction>
      <reaction fast="false" id="R_TPI" name="triose-phosphate isomerase" reversible="true" fbc:lowerFluxBound="cobra_default_lb" fbc:upperFluxBound="cobra_default_ub">
        <listOfReactants>
          <speciesReference constant="true" species="M_dhap_c" stoichiometry="1" />
        </listOfReactants>
        <listOfProducts>
          <speciesReference constant="true" species="M_g3p_c" stoichiometry="1" />
        </listOfProducts>
        <fbc:geneProductAssociation>
          <fbc:geneProductRef fbc:geneProduct="G_b3919" />
        </fbc:geneProductAssociation>
      </reaction>
    </listOfReactions>
  </model>
</sbml>
