# Supplementary material for: Do genome-scale models need exact solvers or clearer standards?
Source: Mol Syst Biol. 2015 Oct 14;11(10):831. doi: 10.15252/msb.20156157 (PMC4631202; doi:10.15252/msb.20156157)
Supplement: Supplementary file 2 — Dataset EV1 [file msb0011-0831-sd2.zip › m_model_collection-master/solve_in_matlab_cobra_toolbox.ipynb]

# %% [markdown]
# Solving models with the COBRA Toolbox in MATLAB.

The [COBRA toolbox](http://dx.doi.org/doi:10.1038/nprot.2011.308) is a commonly used framework for constraint-based modeling in MATLAB. For more information, please visit its [website](https://opencobra.github.io/cobratoolbox/).

Here we will solve all the models in the collection using the COBRA toolbox. The models need to be parsed from SBML/xls into an 'all_models.mat' file, as done by [this script](load_models.ipynb).

The COBRA toolbox also needs to be installed and configured. These paths below may need to be modified:

# %% [code]
addpath(genpath('~/cobratoolbox/'));

solvers = {'glpk', 'ibm_cplex', 'gurobi6'};

addpath('/opt/ibm/ILOG/CPLEX_Studio124/cplex/matlab');
addpath('/opt/gurobi602/linux64/matlab');

# %% [markdown]
Load in all the already-parsed models from 'all_models.mat'

# %% [code]
loaded_mat = matfile('all_models.mat');
model_ids = who(loaded_mat);
n_models = size(model_ids, 1);
all_models = cell(n_models, 1);
for i=1:n_models
    all_models{i} = loaded_mat.(model_ids{i});
end

# %% [markdown]
Solve all the models

# %% [code]
r = zeros(n_models, size(solvers, 2));
for j=1:size(solvers, 2)
    changeCobraSolver(solvers{j});
    for i=1:n_models
        r(i, j) = getfield(optimizeCbModel(all_models{i}), 'f');
    end
end

# %% [markdown]
The solvers all give the same results for each model.

# %% [code]
result_table = array2table(r, 'RowNames', model_ids, 'VariableNames', solvers)

# %% [markdown]
The maximum difference between these solvers is still less than 1e-6

# %% [code]
max_diff = max(max(r, [], 2) - min(r, [], 2))
