# Supplementary material for: Do genome-scale models need exact solvers or clearer standards?
Source: Mol Syst Biol. 2015 Oct 14;11(10):831. doi: 10.15252/msb.20156157 (PMC4631202; doi:10.15252/msb.20156157)
Supplement: Supplementary file 2 — Dataset EV1 [file msb0011-0831-sd2.zip › m_model_collection-master/xls/iCS291.xls]

## Sheet: Sheet1
HELICOBACTER PYLORI METABOLIC NETWORK
Complete list of 381 reactions comprising the Helicobacter pylori metabolic network . Genes associated with the reaction are indicated along with the locus ID number of the gene. There are a total of 290 loci accounted for in the network. Reactions in which there is no underlying genetics or the genes associated with the reaction are unknown are indicated by grey background (total of 49 such reac…
This reaction list is from Schilling, C.H., (2000) "On Systems Biology and the Pathway Analysis of Metabolic Networks." Ph.D. Dissertation, University of California, San Diego, La Jolla, CA.
React. Num.	Subsys.	Name	Reaction	Gene(s)	Locus Number(s)
1	C	PGI	G6P <-> F6P	pgi	HP1166
2	C	FBP	FDP -> F6P + PI	fbp	HP1385
3	C	FBA	FDP <-> T3P1 + T3P2	fba	HP0176
4	C	TPI	T3P2 <-> T3P1	tpi	HP0194
5	C	GAP	T3P1 + PI + NAD <-> NADH + 13DPG	gap	HP0921/HP1346
6	C	PGK	13DPG + ADP <-> 3PG + ATP	pgk	HP1345
7	C	PGM	3PG <-> 2PG	pgm	HP0974
8	C	ENO	2PG <-> PEP	eno	HP0154
9	C	G6PDH1	G6P + NAD -> D6PGL + NADH	(none)	(none)
10	C	G6PDH2	G6P + NADP -> D6PGL + NADPH	zwf	HP1101
11	C	PGL	D6PGL -> D6PGC	(none)	(none)
12	C	GND	D6PGC + NADP -> NADPH + CO2 + RL5P	(none)	(none)
13	C	RPI	RL5P <-> R5P	rpi	HP0574
14	C	RPE	RL5P <-> X5P	rpe	HP1386
15	C	TAL	T3P1 + S7P <-> E4P + F6P	tal	HP1495
16	C	TKTA1	R5P + X5P <-> T3P1 + S7P	tktA	HP1088
17	C	TKTA2	X5P + E4P <-> F6P + T3P1	tktA	HP1088
18	C	EDD	D6PGC -> 2KD6PG	edd	HP1100
19	C	EDA	2KD6PG -> T3P1 + PYR	eda	HP1099
20	C	MAEB	MAL + NAD <-> PYR + CO2 + NADH	(none)	(none)
21	C	GLTA	ACCOA + OA -> COA + CIT	gltA	HP0026
22	C	ACNB	CIT <-> ICIT	acnB	HP0779
23	C	ICD	ICIT + NADP <-> CO2 + NADPH + AKG	icd	HP0027
24	C	AKO	AKG + FAD -> SUCC + FADH	(none)	(none)
25	C	FRD	FUM + NADH -> SUCC + NAD	frdA, frdB, frdC	HP0192, HP0191, HP0193
26	C	FUMC	FUM <-> MAL	fumC	HP1325
27	C	MDH	MAL + NAD <-> NADH + OA	(none)	(none)
28	C	ACEB	ACCOA + GLX -> COA + MAL	(none)	(none)
29	C	OOR_	AKG + FERDX + COA -> CO2 + FERDXH + SUCCOA	oorD, oorA, oorB, oorC	HP0588, HP0589, HP0590, HP0591
30	C	SCOT	SUCCOA + AAC <-> SUCC + AACCOA	yxjD, yxjE	HP0691, HP0692
31	C	ATOB	AACCOA + COA <-> 2 ACCOA	atoB	HP0690
32	C	PPA	PPI -> 2 PI	ppa	HP0620
33	C	PRSA	R5P + ATP <-> PRPP + AMP	prsA	HP0742
34	C	PPSA	PYR + ATP -> PEP + AMP + PI	ppsA	HP0121
35	C	POR_	PYR + COA + FLVDX -> ACCOA + FLVDXH +CO2	porC, porD, porA, porB	HP1108, HP1109, HP1110, HP1111
36	A	GLTMNS	GLN -> GLU + NH3	(none)	(none)
37	A	SDAA	SER -> PYR + NH3	sdaA	HP0132
38	A	DHS1	E4P + PEP -> PI + 3DDAH7P	dhs1	HP0134
39	A	AROB	3DDAH7P -> DQT + PI	aroB	HP0283
40	A	AROQ	DQT <-> DHSK	aroQ	HP1038
41	A	AROE	DHSK + NADPH <-> SME + NADP	aroE	HP1249
42	A	AROK	SME + ATP -> ADP + SME5P	aroK	HP0157
43	A	AROA	SME5P + PEP <-> 3PSME + PI	aroA	HP0401
44	A	AROC	3PSME -> PI + CHOR	aroC	HP0663
45	A	TRPE	CHOR + NH3 -> AN + PYR	trpE	HP1282
46	A	TRPDE	CHOR + GLN -> GLU + PYR + AN	trpE, trpD	HP1282, HP1281/HP1280
47	A	TRPD	AN + PRPP -> PPI + NPRAN	trpD	HP1281/HP1280
48	A	TRPC1	NPRAN -> CPAD5P	trpC	HP1279
49	A	TRPC2	CPAD5P -> CO2 + IGP	trpC	HP1279
50	A	TRPAB	IGP + SER -> T3P1 + TRP	trpA, trpB	HP1277, HP1278
51	A	TYRA1	CHOR -> PHEN	tyrA	HP1380
52	A	TYRA2	PHEN + NAD -> HPHPYR + CO2 + NADH	tyrA	HP1380
53	A	ASPA	ASP -> FUM + NH3	aspA	HP0649
54	A	ASPB1	OA + GLU <-> ASP + AKG	aspB	HP0672 / HP0624
55	A	ASPB2	HPHPYR + GLU <-> AKG + TYR	aspB	HP0672 / HP0624
56	A	METL1	ASP + ATP <-> ADP + BASP	metL	HP0822
57	A	LYSC	ASP + ATP <-> ADP + BASP	lysC	HP1229
58	A	ASD	BASP + NADPH <-> NADP + PI + ASPSA	asd	HP1189
59	A	METL2	ASPSA + NADPH <-> NADP + HSER	metL	HP0822
60	A	THRB	HSER + ATP -> ADP + PHSER	thrB	HP1050
61	A	THRC	PHSER -> PI + THR	thrC	HP0098
62	A	DAPA	ASPSA + PYR -> D23PIC	dapA	HP1013
63	A	DAPB	D23PIC + NADPH -> NADP + PIP26DX	dapB	HP0510
64	A	DAPD	PIP26DX + SUCCOA -> COA + NS2A6O	dapD	HP0626
65	A	DAPC	NS2A6O + GLU <-> AKG + NS26DP	(none)	(none)
66	A	DAPE	NS26DP -> SUCC + D26PIM	dapE	HP0212
67	A	DAPF	D26PIM <-> MDAP	dapF	HP0566
68	A	LYSA	MDAP -> CO2 + LYS	lysA	HP0290
69	A	METB1	OAHSER + CYS -> AC + LLCT	metB	HP0106
70	A	METB2	OSLHSER + CYS -> SUCC + LLCT	metB	HP0106
71	A	METX	MET + ATP -> PPI + PI + SAM	metX	HP0197
72	A	ADCSASE	HCYS + ADN <-> SAH	(none)	(none)
73	A	METH	HCYS + MTHF -> MET + THF	(none)	(none)
74	A	SERA	3PG + NAD -> NADH + PHP	serA	HP0096, HP0397
75	A	SERC	PHP + GLU -> AKG + 3PSER	serC	HP0736
76	A	SERB	3PSER -> PI + SER	serB	HP0652
77	A	GLYA	THF + SER <-> GLY + METTHF	glyA	HP0183
78	A	ILVC1	ABUT + NADPH -> NADP + DHMVA	ilvC	HP0330
79	A	ILVC2	ACLAC + NADPH -> NADP + DHVAL	ilvC	HP0330
80	A	ILVE1	OMVAL + GLU <-> AKG + ILE	ilvE	HP1468
81	A	ILVE2	OIVAL + GLU <-> AKG + VAL	ilvE	HP1468
82	A	ILVE3	OICAP + GLU <-> AKG + LEU	ilvE	HP1468
83	A	PUTA1	PRO + FAD -> FADH + GLUGSAL	putA	HP0056
84	A	PUTA2	GLUGSAL + NAD -> NADH + GLU	putA	HP0056
85	A	PROC	GLUGSAL + NADPH -> PRO + NADP	proC	HP1158
86	A	ORNTRSN	ORN + AKG -> GLUGSAL + GLU	(none)	(none)
87	A	SPEA	ARG -> CO2 + AGM	speA	HP0422
88	A	SPEB	AGM -> UREA + PTRC	(none)	(none)
89	A	SPED	SAM <-> DSAM + CO2	(none)	(none)
90	A	SPEE	PTRC + DSAM -> SPMD + 5MTA	speE	HP0832
91	A	MTHAKN	5MTA -> AD + 5MTR	(none)	(none)
92	A	MTHRKN	5MTR + ATP -> 5MTRP + ADP	(none)	(none)
93	A	MTHIPIS	5MTRP <-> 5MTR1P	(none)	(none)
94	A	NE1PH	5MTR1P -> DKMPP	(none)	(none)
95	A	NE3UNK	DKMPP -> FOR + KMB	(none)	(none)
96	A	TNSUNK	KMB + GLN -> GLU + MET	(none)	(none)
97	A	GDHA	AKG + NH3 + NADPH <-> GLU + NADP	gdhA	HP0380
98	A	GLNA	GLU + NH3 + ATP -> GLN + ADP + PI	glnA	HP0512
99	A	CYSDN	SLF + ATP + GTP -> PPI + APS + GDP + PI	(none)	(none)
100	A	CYSC	APS + ATP -> ADP + PAPS	(none)	(none)
101	A	CYSH	PAPS + RTHIO -> OTHIO + H2SO3 + PAP	(none)	(none)
102	A	CYSIJ	H2SO3 + 3 NADPH <-> H2S + 3 NADP	(none)	(none)
103	A	CYSE	SER + ACCOA <-> COA + ASER	cysE	HP1210
104	A	CYSK	ASER + H2S -> AC + CYS	cysK	HP0107
105	A	ROCF	ARG -> ORN + UREA	rocF	HP1399
106	A	DADA	DALA + FAD -> FADH + PYR + NH3	dadA	HP0943
107	A	ALR	ALA <-> DALA	alr	HP0941
108	A	ALD	ALA + NAD -> PYR + NH3 + NADH	ald	HP1398
109	A	ASNA	ASP + ATP + NH3 -> ASN + AMP + PPI	(none)	(none)
110	A	ANSB	ASN -> ASP + NH3	ansB	HP0723
111	N	PYRA	GLN +2 ATP + CO2 -> GLU + CAP +2 ADP + PI	pyrAa, pyrAb	HP0919, HP1237
112	N	PYRB	CAP + ASP -> CAASP + PI	pyrB	HP1084
113	N	PYRC	CAASP <-> DOROA	pyrC	HP0266, HP0581
114	N	PYRD	DOROA + MK <-> MKH2 + OROA	pyrD	HP1011
115	N	PYRE	OROA + PRPP <-> PPI + OMP	pyrE	HP1257
116	N	PYRF	OMP -> CO2 + UMP	pyrF	HP0005
117	N	PYRH	UMP + ATP <-> UDP + ADP	pyrH	HP0777
118	N	CMKA	CMP + ATP <-> ADP + CDP	(none)	(none)
119	N	PYRG	UTP + GLN + ATP -> GLU + CTP + ADP + PI	pyrG	HP0349
120	N	UPP	URA + PRPP -> UMP + PPI	(none)	(none)
121	N	PURA	IMP + GTP + ASP -> GDP + PI + ASUC	purA	HP0255
122	N	PURB	ASUC <-> FUM + AMP	purB	HP1112
123	N	GUAB	IMP + NAD -> NADH + XMP	guaB	HP0829
124	N	GUAA	XMP + ATP + GLN -> GLU + AMP + PPI + GMP	guaA	HP0409
125	N	GUAC	GMP + NADPH -> NADP + IMP + NH3	guaC	HP0854
126	N	PURD	PRAM + ATP + GLY <-> ADP + PI + GAR	purD	HP1218
127	N	NDK1	GDP + ATP <-> GTP + ADP	ndk	HP0198
128	N	NDK2	UDP + ATP <-> UTP + ADP	ndk	HP0198
129	N	NDK3	CDP + ATP <-> CTP + ADP	ndk	HP0198
130	N	NDK4	DGDP + ATP <-> DGTP + ADP	ndk	HP0198
131	N	NDK5	DUDP + ATP <-> DUTP + ADP	ndk	HP0198
132	N	NDK6	DCDP + ATP <-> DCTP + ADP	ndk	HP0198
133	N	NDK7	DADP + ATP <-> DATP + ADP	ndk	HP0198
134	N	NDK8	DTDP + ATP <-> DTTP + ADP	ndk	HP0198
135	N	THYA	DUMP + METTHF -> DHF + DTMP	(none)	(none)
136	N	TDK1	DT + ATP -> ADP + DTMP	(none)	(none)
137	N	TDK2	DU + ATP -> DUMP + ADP	(none)	(none)
138	N	TMK1	DTMP + ATP <-> ADP + DTDP	tmk	HP1474
139	N	TMK2	DUMP + ATP <-> ADP + DUDP	tmk	HP1474
140	N	DCD	DCTP -> DUTP + NH3	dcd	HP0372
141	N	DUT	DUTP -> PPI + DUMP	dut	HP0865
142	N	ADK1	ATP + AMP <-> 2 ADP	adk	HP0618
143	N	ADK2	DAMP + ATP <-> ADP + DADP	adk	HP0618
144	N	GMK1	GMP + ATP <-> GDP + ADP	gmk	HP0321
145	N	GMK2	DGMP + ATP <-> DGDP + ADP	gmk	HP0321
146	N	APT	AD + PRPP -> PPI + AMP	apt	HP0572
147	N	NRDAB1	CDP + RTHIO -> DCDP + OTHIO	nrdA, nrdB	HP0364, HP0680
148	N	NRDAB2	UDP + RTHIO -> DUDP + OTHIO	nrdA, nrdB	HP0364, HP0680
149	N	NRDAB3	ADP + RTHIO -> DADP + OTHIO	nrdA, nrdB	HP0364, HP0680
150	N	NRDAB4	GDP + RTHIO -> DGDP + OTHIO	nrdA, nrdB	HP0364, HP0680
151	N	TRXB	OTHIO + NADPH -> NADP + RTHIO	trxB, trxA	HP0825/HP1164, HP0824/HP1458
152	N	DEOD1	DIN + PI <-> HYXN + DR1P	deoD	HP1178
153	N	DEOD2	DA + PI <-> AD + DR1P	deoD	HP1178
154	N	DEOD3	DG + PI <-> GN + DR1P	deoD	HP1178
155	N	DEOD4	HYXN + R1P <-> INS + PI	deoD	HP1178
156	N	DEOD5	AD + R1P <-> PI + ADN	deoD	HP1178
157	N	DEOD6	GN + R1P <-> PI + GSN	deoD	HP1178
158	N	DEOD7	XAN + R1P <-> PI + XTSN	deoD	HP1178
159	N	DEOD8	DU + PI <-> URA + DR1P	deoD	HP1178
160	N	GPT1	XAN + PRPP -> XMP + PPI	gpt	HP0735
161	N	GPT2	HYXN + PRPP -> PPI + IMP	gpt	HP0735
162	N	GPT3	GN + PRPP -> PPI + GMP	gpt	HP0735
163	N	DEOB1	DR1P <-> DR5P	deoB	HP1179
164	N	DEOB2	R1P <-> R5P	deoB	HP1179
165	N	ADNUC	ADN -> AD + RIB	(none)	(none)
166	N	GNNUC	GSN -> GN + RIB	(none)	(none)
167	N	ADDM	AD -> NH3 + HYXN	(none)	(none)
168	L	ACCABCD	ACCOA + ATP + CO2 <-> MALCOA + ADP + PI	accA, fabE, accC, accD	HP0557, HP0371, HP0370, HP0950
169	L	FABD	MALCOA + ACP <-> MALACP + COA	fabD	HP0090
170	L	FABH1	ACCOA + ACP <-> ACACP + COA	fabH	HP0202
171	L	FABH2	ACCOA + MALACP -> ACTACP + CO2 + COA	fabH	HP0202
172	L	FABF	ACACP + MALACP -> ACTACP + CO2 + ACP	fabF	HP0558
173	L	C120SN	ACTACP + 4 MALACP + 8 NADPH -> 8 NADP + C120ACP + 4 CO2 + 4 ACP	fabF, fabG, fabZ, fabI	HP0558, HP0561, HP1376, HP0195
174	L	C140SN	ACTACP + 5 MALACP + 10 NADPH -> 10 NADP + C140ACP + 5 CO2 + 5 ACP	fabF, fabG, fabZ, fabI	HP0558, HP0561, HP1376, HP0195
175	L	C141SY	ACTACP + 5 MALACP + 9 NADPH -> 9 NADP + C141ACP + 5 CO2 + 5 ACP	fabF, fabG, fabZ, fabI, fabA	HP0558, HP0561, HP1376, HP0195
176	L	C160SN	ACTACP + 6 MALACP + 12 NADPH -> 12 NADP + C160ACP + 6 CO2 + 6 ACP	fabF, fabG, fabZ, fabI	HP0558, HP0561, HP1376, HP0195
177	L	C161SY	ACTACP + 6 MALACP + 11 NADPH -> 11 NADP + C161ACP + 6 CO2 + 6 ACP	fabF, fabG, fabZ, fabI, fabA	HP0558, HP0561, HP1376, HP0195
178	L	C181SY	ACTACP + 7 MALACP + 13 NADPH -> 13 NADP + C181ACP + 7 CO2 + 7 ACP	fabF, fabG, fabZ, fabI, fabA	HP0558, HP0561, HP1376, HP0195
179	L	GPSA	GL3P + NADP <-> T3P2 + NADPH	gpsA	HP0961
180	L	PLS	GL3P +0.035 C140ACP +0.102 C141ACP +0.717 C160ACP +0.142 C161ACP +1.004 C181ACP -> 2 ACP + PA	plsC, plsB	HP1348
181	L	CDSA	PA + CTP <-> CDPDG + PPI	cdsA	HP0215
182	L	CDH	CDPDG -> CMP + PA	cdh	HP0871
183	L	PSSA	CDPDG + SER <-> CMP + PS	pssA	HP1071
184	L	PSD	PS -> PE + CO2	psd	HP1357
185	L	PGSA2	CDPDG + GL3P <-> CMP + PGP	pgsA	HP1016
186	L	PGPP	PGP -> PI + PG	(none)	(none)
187	L	DGKA	DGR + ATP -> ADP + PA	dgkA	HP0700
188	L	GLMS	F6P + GLN -> GLU + GA6P	glmS	HP1532
189	L	GLMM	GA6P <-> GA1P	glmM	HP0075
190	L	GLMU	UTP + GA1P + ACCOA -> UDPNAG + PPI + COA	glmU	HP0683
191	L	MURZ	UDPNAG + PEP -> UDPNAGEP + PI	murZ	HP0648
192	L	MURB	UDPNAGEP + NADPH -> UDPNAM + NADP	murB	HP1418
193	L	MURC	UDPNAM + ALA + ATP -> ADP + PI + UDPNAMA	murC	HP0623
194	L	MURD	UDPNAMA + DGLU + ATP -> UDPNAMAG + ADP + PI	murD	HP0494
195	L	MURE	UDPNAMAG + ATP + MDAP -> UNAGD + ADP + PI	murE	HP1494
196	L	MURF	UNAGD + ATP + AA -> UNAGDA + ADP + PI	murF	HP0740
197	L	GLR	GLU <-> DGLU	glr	HP0549
198	L	DDLA	2 DALA <-> AA	ddlA	HP0738
199	L	MRAY	UNAGDA -> UMP + PI + UNPTDO	mraY	HP0493
200	L	MURG	UNPTDO + UDPNAG -> UDP + PEPTIDO	murG	HP1155
201	L	LPXA	C140ACP + UDPNAG -> ACP + UDPG2AA	lpxA	HP1375
202	L	ENVA	UDPG2AA -> UDPG2A + AC	envA	HP1052
203	L	LPXD	UDPG2A + C140ACP -> ACP + UDPG23A	lpxD	HP0196
204	L	USHA12	UDPG23A -> UMP + LIPX
205	L	LPXB	LIPX + UDPG23A -> UDP + DISAC1P	lpxB	HP0867
206	L	LPXK	DISAC1P + ATP -> ADP + LIPIV	(none)	(none)
207	L	KDTA1	LIPIV + CMPKDO -> KDOLIPIV + CMP	kdtA	HP0957
208	L	KDOLIPH	KDOLIPIV + ATP -> KDOLIPVP + ADP
209	L	HTRB	KDOLIPVP + C140ACP + C120ACP -> LIPA +2 ACP	(none)	(none)
210	L	MSBB	KDOLIPVP + C140ACP + C120ACP -> LIPA +2 ACP	(none)	(none)
211	L	A5PISO	RL5P <-> A5P	(none)	(none)
212	L	KDSA	PEP + A5P -> KDOP + PI	kdsA	HP0003
213	L	KDOPH	KDOP -> KDO + PI	(none)	(none)
214	L	KDSB	KDO + CTP -> PPI + CMPKDO	kdsB	HP0230
215	L	PAPHTSE	PE + CMP <-> CDPETN + DGR	(none)	(none)
216	L	GMHA	S7P + ATP -> ADPHEP + PPI	gmhA, rfaE, rfaD	HP0857, HP0858, HP0859
217	L	LPSSYN	LIPA +3 ADPHEP +2 UDPG +2 CDPETN + 3 CMPKDO -> LPS +3 ADP +2 UDP +3 CMP +2 CDP	rfaC, rfaJ, others	HP0279, HP0159, HP0208, HP1416
218	V	BIOF	ALA + CHCOA <-> CO2 + COA + AONA	bioF	HP0598
219	V	BIOA	SAM + AONA <-> SAMOB + DANNA	bioA	HP0976
220	V	BIOD	CO2 + DANNA + ATP <-> DTB + PI + ADP	bioD	HP0029
221	V	BIOB	DTB + 2 SAM + 2 NADPH -> BT + 2 NADP + 2 MET + 2 DA	bioB	HP1406
222	V	FOLE	GTP -> FOR + AHTD	folE	HP0928
223	V	DNTPH	AHTD -> PPI + DHPP	(none)	(none)
224	V	DHPPH	DHPP -> DHP + PI	(none)	(none)
225	V	FOLB	DHP -> AHHMP + GLAL	(none)	(none)
226	V	FOLK	AHHMP + ATP -> AMP + AHHMD	folK	HP1036
227	V	PABB	CHOR + NH3 -> ADCHOR	pabB	HP0293
228	V	PABC	ADCHOR -> PYR + PABA	pabC	HP0587
229	V	FOLP	PABA + AHHMD -> PPI + DHPT	folP	HP1232
230	V	FOLC	DHPT + ATP + GLU -> ADP + PI + DHF	folC	HP1545
231	V	FOLA	DHF + NADPH -> NADP + THF	(none)	(none)
232	V	PURU	FTHF -> FOR + THF	purU	HP1434
233	V	FMT	FTHF -> FOR + THF	fmt	HP1141
234	V	FOLD1	METTHF + NADP <-> METHF + NADPH	folD	HP0577
235	V	FOLD2	METHF <-> FTHF	folD	HP0577
236	V	METF	METTHF + NADH -> NAD + MTHF	(none)	(none)
237	V	GLTX	GLU + ATP -> GTRNA + AMP + PPI	gltX	HP0476, HP0643
238	V	HEMA	GTRNA + NADPH -> GSA + NADP	hemA	HP0239
239	V	HEML	GSA -> ALAV	hemL	HP0306
240	V	HEMB	8 ALAV -> 4 PBG	hemB	HP0163
241	V	HEMC	4 PBG -> HMB + 4 NH3	hemC	HP0237
242	V	HEMD	HMB -> UPRG	hemD	HP1224
243	V	HEME	UPRG -> 4 CO2 + CPP	hemE	HP0604
244	V	HEMF	O2 + CPP -> 2 CO2 + PPHG	hemN	HP0665/HP1226
245	V	HEMG	O2 + PPHG -> PPIX	hemK	HP0381
246	V	HEMH	PPIX -> PTH	hemH	HP0376
247	V	UBIA	4HBZ + OPP -> O4HBZ + PPI	ubiA	HP1360
248	V	RIBA	GTP -> D6RP5P + FOR + PPI	ribA	HP0802
249	V	RIBD1	D6RP5P -> A6RP5P + NH3	ribD	HP1505
250	V	RIBD2	A6RP5P + NADPH -> A6RP5P2 + NADP	ribD	HP1505
251	V	PMDPHT	A6RP5P2 -> A6RP + PI	(none)	(none)
252	V	RIBB	RL5P -> DB4P + FOR	ribB	HP0804
253	V	RIBE	DB4P + A6RP -> D8RL + PI	ribE	HP0002
254	V	RIBC	2 D8RL -> RIBFLV + A6RP	ribC	HP1574
255	V	RIBF1	RIBFLV + ATP -> FMN + ADP	ribF	HP1087
256	V	RIBF2	FMN + ATP -> FAD + PPI	ribF	HP1087
257	V	PANB	OIVAL + METTHF -> AKP + THF	panB	HP1058
258	V	ILVC3	AKP + NADPH -> NADP + PANT	ilvC	HP0330
259	V	PAND	ASP -> CO2 + bALA	panD	HP0034
260	V	PANC	PANT + bALA + ATP -> AMP + PPI + PNTO	panC	HP0006
261	V	COAA	PNTO + ATP -> ADP + 4PPNTO	(none)	(none)
262	V	PCLIG	4PPNTO + CTP + CYS -> CMP + PPI + 4PPNCYS	(none)	(none)
263	V	PCDCL	4PPNCYS -> CO2 + 4PPNTE	(none)	(none)
264	V	PATRAN	4PPNTE + ATP -> PPI + DPCOA	(none)	(none)
265	V	DPHCOAK	DPCOA + ATP -> ADP + COA	(none)	(none)
266	V	ACPS	COA -> PAP + ACP	acpS	HP0808
267	V	BISPHDS	PAP -> AMP + PI	(none)	(none)
268	V	IPPPSYN	T3P1 + PYR + 2 NADPH + ATP -> IPPP + ADP + 2 NADP + CO2	(none)	(none)
269	V	IPPPISO	IPPP -> DMPP	(none)	(none)
270	V	ISPA1	DMPP + IPPP -> GPP + PPI	ispA	HP0929
271	V	ISPA2	GPP + IPPP -> FPP + PPI	ispA	HP0929
272	V	ISPB	5 IPPP + FPP -> OPP + 5 PPI	ispB	HP0240
273	V	UPPS	8 IPPP + FPP -> UDPP + 8 PPI	uppS	HP1221
274	V	NADB	ASP + FAD -> FADH + ISUCC	(none)	(none)
275	V	NADA	ISUCC + T3P2 -> PI + QA	nadA	HP1356
276	V	NADC	QA + PRPP -> NAMN + CO2 + PPI	nadC	HP1355
277	V	NADD	NAMN + ATP -> PPI + NAAD	(none)	(none)
278	V	NADE	NAAD + ATP + NH3 -> NAD + AMP + PPI	nadE	HP0329
279	V	NADFG	NAD + ATP -> NADP + ADP	(none)	(none)
280	V	THIM	THZ + ATP -> THZP + ADP	thiM	HP0845
281	V	UNKRXN1	T3P1 + PYR -> DTP	(none)	(none)
282	V	THID	AHMP + ATP -> AHMPP + ADP	thiD	HP0844
283	V	THIB	THZP + AHMPP -> THMP + PPI	thiB	HP0843
284	V	THIF	DTP + TYR + CYS -> THZ + HBA + CO2	thiF	HP0814
285	V	MENF	CHOR -> ICHOR	(none)	(none)
286	V	MEND1	AKG + TPP -> SSALTPP + CO2	(none)	(none)
287	V	MEND2	ICHOR + SSALTPP -> PYR + TPP + SHCHC	(none)	(none)
288	V	MENC	SHCHC -> OSB	(none)	(none)
289	V	MENE	OSB + ATP + COA -> OSBCOA + AMP + PPI	(none)	(none)
290	V	MENB	OSBCOA -> DHNA + COA	(none)	(none)
291	V	MENA	DHNA + OPP -> DMK + PPI + CO2	(none)	(none)
292	V	MENG	DMK + SAM -> MK + SAH	(none)	(none)
293	T	DPEPTP	DIPEPxt + ATP -> DIPEP + ADP + PI	dppA, dppB, dppC, dppD, dppF	HP0298, HP0299, HP0300, HP0301, HP0302
294	T	OPEPTP	OPEPxt + ATP -> OPEP + ADP + PI	oppA, oppB, oppC, oppD	HP1252, HP1251, HP0251, HP0250
295	T	SERTP	SERxt + HEXT <-> SER	sdaC	HP0133
296	T	ADHE2	ACCOA + 2 NADH <-> ETH + 2 NAD + COA	(none)	(none)
297	T	ETHTP	ETHxt + HEXT <-> ETH	(none)	(none)
298	T	PTA	ACCOA + PI <-> ACTP + COA	pta	HP0905
299	T	ACKA	ACTP + ADP <-> ATP + AC	ackA	HP0903
300	T	ACOE	ATP + AC + COA -> AMP + PPI + ACCOA	acoE	HP1045
301	T	ACTP	ACxt + HEXT <-> AC	(none)	(none)
302	T	GALE	UDPGAL <-> UDPG	galE	HP0360
303	T	GALU	G1P + UTP <-> UDPG + PPI	galU	HP0646
304	T	ALGC1	G6P <-> G1P	algC	HP1275
305	T	GLACTP	GLACxt + HEXT -> GLAC	gluP	HP1174
306	T	GLCTP	GLCxt + HEXT -> GLC	gluP	HP1174
307	T	GLK1	GLC + ATP -> G6P + ADP	glk	HP1103
308	T	GLK2	MAN + ATP -> MAN6P + ADP	glk	HP1103
309	T	PMI	MAN6P <-> F6P	pmi	HP0043
310	T	PROTP1	PROxt + NAxt <-> PRO + NA	putP	HP0055
311	T	PROTP2	PROxt + ATP -> PRO + ADP + PI	proV, proWX	HP0819, HP0818
312	T	PROTP3	PROxt + HEXT <-> PRO	proP	HP0936
313	T	LACTP	LACxt + HEXT <-> LAC	lctP	HP0140 / HP0141
314	T	DLD	LAC + MK <-> PYR + MKH2	dld	HP1222
315	T	GLNTP	GLNxt + ATP -> GLN + ADP + PI	glnP, glnQ, glnH	HP1169 / HP1170, HP1171, HP1172
316	T	GLTTP	GLUxt + HEXT <-> GLU	gltS	HP1506
317	T	ALATP	ALAxt + HEXT -> ALA	dagA	HP0942
318	T	DALATP	DALAxt + HEXT -> DALA	dagA	HP0942
319	T	GLYTP2	GLYxt + HEXT -> GLY	dagA	HP0942
320	T	DSERTP	DSERxt + HEXT -> DSER	dagA	HP0942
321	T	ORNTP	ORNxt + HEXT <-> ORN	rocE	HP1017
322	T	ARGTP	ARGxt + HEXT <-> ARG	rocE	HP1017
323	T	NATP	NAxt <-> NA + HEXT	napA	HP1183
324	T	SUCTP	SUCCxt + HEXT <-> SUCC	dcuA	HP0724
325	T	FUMTP	FUMxt + HEXT <-> FUM	dcuA	HP0724
326	T	MALTP	MALxt + HEXT <-> MAL	dcuA	HP0724
327	T	ASPTP	ASPxt + HEXT <-> ASP	dcuA	HP0724
328	T	NUPCTP1	ADNxt + HEXT -> ADN	nupC	HP1180
329	T	NUPCTP2	URIxt + HEXT -> URI	nupC	HP1180
330	T	NUPCTP3	CYTDxt + HEXT -> CYTD	nupC	HP1180
331	T	NUPCTP4	DTxt + HEXT -> DT	nupC	HP1180
332	T	NUPCTP5	DAxt + HEXT -> DA	nupC	HP1180
333	T	NUPCTP6	DCxt + HEXT -> DC	nupC	HP1180
334	T	NUPCTP7	DUxt + HEXT -> DU	nupC	HP1180
335	T	FRDO	FERDXH + NADP -> FERDX + NADPH	(none)	(none)
336	T	FLDO	FLVDXH + NADP -> FLVDX + NADPH	fdo, fldA	HP0642, HP1161
337	T	NDH-1	NADPH + MK -> NADP + MKH2 + 2 HEXT	NQO3, NQO4, NQO5, NQO6, NQO7, NQO8, NQO9, NQO10, NQ011, NQO12, NQO13, NQO14	HP1266, HP1263, HP1262, HP1261, HP1260, HP1267, HP1268, HP1269, HP1270, HP1271, HP1272, HP1273
338	T	FADOX	FADH + MK -> FAD + MKH2	(none)	(none)
339	T	CBB3O	MKH2 +.5 O2 -> MK +2 HEXT	fixN, fixO, fixP, ccoQ	HP0144, HP0145, HP0147, HP0146
340	T	BC1O	MKH2 +.5 O2 -> MK +2 HEXT	fbcH, fbcF	HP1538 / HP1539, HP1540
341	T	HYDA	MK + H2xt -> MKH2 + 2 HEXT	hydA, hydB, hydC, hydD	HP0631, HP0632, HP0633, HP0634
342	T	ATPA	ADP + PI +4 HEXT <-> ATP	atpA, atpB, atpC, atpD, atpE, atpF, atpG, atpH	HP1134, HP0828, HP1131, HP1132, HP1212, HP1136 / HP1137, HP1133, HP1135
343	T	KGTP	AKGxt + HEXT <-> AKG	kgtP	HP1091
344	T	NARK	NO2 -> NO2xt	narK	HP0313
345	T	NMNTP	NMNxt + HEXT -> NMN	pnuC	HP1290
346	T	VALTP	VALxt + ATP -> VAL + ADP + PI	(none)	(none)
347	T	ILETP	ILExt + ATP -> ILE + ADP + PI	(none)	(none)
348	T	LEUTP	LEUxt + ATP -> LEU + ADP + PI	(none)	(none)
349	T	ASNTP	ASNxt + ATP -> ASN + ADP + PI	(none)	(none)
350	T	THIAMTP	THIAMxt + ATP -> THIAMIN + ADP + PI	(none)	(none)
351	T	PITTP	PIxt + HEXT <-> PI	pitB	HP1491
352	T	O2TP	O2xt <-> O2	(none)	(none)
353	T	CO2TP	CO2xt <-> CO2	(none)	(none)
354	T	UREATP	UREAxt <-> UREA	(none)	(none)
355	T	ADTP	ADxt + HEXT -> AD	(none)	(none)
356	T	FORTR	FORxt <-> FOR	(none)	(none)
357	T	GNTP	GNxt <-> GN	(none)	(none)
358	T	GSNTP	GSNxt + HEXT -> GSN	(none)	(none)
359	T	HYXNTP	HYXNxt <-> HYXN	(none)	(none)
360	T	OROATP	OROAxt + HEXT -> OROA	(none)	(none)
361	T	URATP	URAxt + HEXT -> URA	(none)	(none)
362	T	NH3TP	NH3xt + HEXT <-> NH3	(none)	(none)
363	T	PYRT	PYRxt + HEXT <-> PYR	(none)	(none)
364	T	UREASE	UREA -> CO2 +2 NH3	ureA, ureB	HP0073, HP0072
365	T	SLFTP	SLFxt + ATP -> SLF + ADP + PI	(none)	(none)
366	T	CYSTP	CYSxt + ATP -> CYS + ADP + PI	(none)	(none)
367	T	HISTP	HISxt + ATP -> HIS + ADP + PI	(none)	(none)
368	T	LYSTP	LYSxt + HEXT <-> LYS	(none)	(none)
369	T	METTP	METxt + ATP -> MET + ADP + PI	(none)	(none)
370	T	PHETP	PHExt + HEXT <-> PHE	(none)	(none)
371	T	THRTP	THRxt + HEXT <-> THR	(none)	(none)
372	T	TRPTP	TRPxt + HEXT <-> TRP	(none)	(none)
373	T	TYRTP	TYRxt + HEXT <-> TYR	(none)	(none)
374	T	AACTP	AACxt + HEXT <-> AAC	(none)	(none)
375	T	BCRBTP	H2CO3xt <-> H2CO3	(none)	(none)
376	T	ICFA	CO2 <-> H2CO3	icfA	HP0004
377	T	GLYCLTP	GLYCLxt <-> GLYCL	(none)	(none)
378	T	GLCD	GLYCL + O2 -> GLX + H2O2	glcD	HP0509
379	T	GLLDH	GLAL + NAD <-> GLYCL + NADH	(none)	(none)
380	T	GLALTP	GLAL <-> GLALxt	(none)	(none)
381	T	KATA	H2O2 -> O2	katA	HP0875
