# Supplementary material for: Do genome-scale models need exact solvers or clearer standards?
Source: Mol Syst Biol. 2015 Oct 14;11(10):831. doi: 10.15252/msb.20156157 (PMC4631202; doi:10.15252/msb.20156157)
Supplement: Supplementary file 2 — Dataset EV1 [file msb0011-0831-sd2.zip › m_model_collection-master/xls/iCS400.xls]

## Sheet: Demands
	Table 1. Metabolites considered to be required for biomass generation and maintenance
	Classification	Abbreviation	Complete Name
	Amino Acids	ALA	alanine
		ARG	arginine
		ASN	asparagine
		ASP	aspartate
		CYS	cysteine
		GLU	glutamate
		GLN	glutamine
		GLY	glycine
		HIS	histidine
		ILE	isoleucine
		LEU	leucine
		LYS	lysine
		MET	methionine
		PHE	phenylalanine
		PRO	proline
		SER	serine
		THR	threonine
		TRP	tryptophan
		TYR	tyrosine
		VAL	valine
	Polyamines	PTRC	putrescine
		SPMD	spermidine
	Ribonucleotides	ATP	adenosine 5'-triphosphate
		GTP	guanine 5'-triphosphate
		CTP	cytidine 5'-triphosphate
		UTP	uridine 5'-triphosphate
	Deoxyribonucleotides	DATP	deoxyadenosine 5'-triphosphate
		DGTP	deoxyguanine 5'-triphosphate
		DCTP	deoxycytidine 5'-triphosphate
		DTTP	deoxythymidine 5'-triphosphate
	Phospholipids	PS	Phosphatidyl serine
		PE	Phosphatidyl ethanolamine
		PG	Phosphatidyl glycerol
		CL	Cardiolypin
	Cell Envelope	PEPTIDO	Peptidoglycan
		LPS	Lipopolysaccharide
	Isoprenoids	OPP	Octaprenyl pyrophosphate
		UDPP	Undecaprenyl pyrophosphate
	Vitamins and Cofactors	NAD	NAD
		NADP	NADP
		FAD	FAD
		COA	CoenzymeA
		ACP	ACP
		BT	Biotin
		HO	Heme 0
		THIAMIN	Thiamin
		MTHF	Methyl-tetrahydrofolate
		MK	Menaquinone
		Q	Ubiquinone
		DMK	Dimethylmenaquinone
	Other	GLYCOGEN	Glycogen

## Sheet: Complete Rxn List
Appendix A - Complete List of Reactions included in H.influenzae metabolic network. Shaded reactions are those added based on biochemical information as opposed to genomic information.
Reaction Number	Subsys.	Name	Reaction
1	T	ARGTR	ARGxt + ATP -> ARG + ADP + PI
2	T	BCAATR1	ILExt + HEXT <-> ILE
3	T	BCAATR2	LEUxt + HEXT <-> LEU
4	T	BCAATR3	VALxt + HEXT <-> VAL
5	T	ALATR	ALAxt + HEXT -> ALA
6	T	DALATR	DALAxt + HEXT -> DALA
7	T	GLYTR	GLYxt + HEXT -> GLY
8	T	DSERTR	DSERxt + HEXT -> DSER
9	T	DPEPTR	DIPEPxt + ATP -> DIPEP + ADP + PI
10	T	GLNTR	GLNxt + ATP -> GLN + ADP + PI
11	T	GLUTR1	GLUxt + NAxt <-> GLU + NA
12	T	OPEPTR	OPEPxt + ATP -> OPEP + ADP + PI
13	T	PEPTR	PEPTxt + ATP -> PEPT + ADP + PI
14	T	ASPTR1	ASPxt + HEXT -> ASP
15	T	GLUTR2	GLUxt + HEXT <-> GLU
16	T	SPMDTR	SPMDxt + ATP -> SPMD + ADP + PI
17	T	PTRCTR1	PTRCxt + ATP -> PTRC + ADP + PI
18	T	PTRCTR2	PTRCxt + ORN <-> ORNxt + PTRC
19	T	SERTR	SERxt + HEXT <-> SER
20	T	TRPTR	TRPxt + HEXT <-> TRP
21	T	TYRTR	TYRxt + HEXT <-> TYR
22	T	PITR	PIxt + ATP -> ADP + 2 PI
23	T	SUCCTR	SUCCxt + HEXT <-> SUCC
24	T	FUMTR	FUMxt + HEXT <-> FUM
25	T	MALTR	MALxt + HEXT <-> MAL
26	T	ASPTR2	ASPxt + HEXT <-> ASP
27	T	RIBTR	RIBxt + ATP -> RIB + ADP + PI
28	T	XYLTR	XYLxt + ATP -> XYL + ADP + PI
29	T	FORTR	FORxt <-> FOR
30	T	GLACTR	GLACxt + ATP -> GLAC + ADP + PI
31	T	GLTR	GLxt <-> GL
32	T	GLPK	GL + ATP -> GL3P + ADP
33	T	GNTP	GLCNxt + HEXT <-> GLCN
34	T	GL3PTR	GL3Pxt + PI -> GL3P
35	T	FUCTR	FUCxt + HEXT <-> FUC
36	T	FUCI	FUC <-> FCL
37	T	FUCK	FCL + ATP -> FCL1P + ADP
38	T	FUCA	FCL1P <-> LACAL + T3P2
39	T	LACTR	LACxt + HEXT <-> LAC
40	T	C120TR	C120xt-> C120
41	T	C140TR	C140xt -> C140
42	T	C141TR	C141xt -> C141
43	T	C160TR	C160xt -> C160
44	T	C161TR	C161xt -> C161
45	T	C181TR	C181xt -> C181
46	T	FRUTR	FRUxt + PEP -> F1P + PYR
47	T	FRUK	F1P + ATP -> FDP + ADP
48	T	GLK	GLC + ATP -> G6P + ADP
49	T	ATOE1	ACTOACxt <-> ACTOAC
50	T	ATOE2	BUTRATxt <-> BUTRAT
51	T	ATOE3	BUTNOLxt <-> BUTNOL
52	T	ATOAD1	ACTOAC + ACCOA <-> AACCOA + AC
53	T	ATOAD2	BUTRAT + ACCOA <-> BUTRCOA + AC
54	T	ATOB	AACCOA + COA <-> 2 ACCOA
55	T	NAHTR	NAxt <-> NA + HEXT
56	T	PROTR	PROxt + NAxt <-> PRO + NA
57	T	POTTR	Kxt + HEXT <-> K
58	T	URATR	URAxt + HEXT -> URA
59	T	PNTTR	PNTOxt + NAxt <-> PNTO + NA
Reaction Number	Subsys.	Name	Reaction
60	T	GALM	bDGLC <-> GLC
61	T	GALK	GLAC + ATP -> GAL1P + ADP
62	T	GALT	GAL1P + UDPG <-> G1P + UDPGAL
63	T	GALE	UDPGAL <-> UDPG
64	T	GALU	G1P + UTP <-> UDPG + PPI
65	T	NAGB	GA6P -> F6P + NH3
66	T	NAGA	NAGP -> GA6P + AC
67	T	PTA	ACCOA + PI <-> ACTP + COA
68	T	ACKA	ACTP + ADP <-> ATP + AC
69	T	ARAD	LRL5P <-> X5P
70	T	XYLA1	XYL <-> XUL
71	T	XYLB	XUL + ATP -> X5P + ADP
72	T	LYX	XUL + ATP -> X5P + ADP
73	T	XYLA2	FRU -> GLC
74	T	SLATR	SLAxt + ATP -> SLA + ADP + PI
75	T	NANA	SLA -> PYR + NAMAN
76	T	RBSK	RIB + ATP -> R5P + ADP
77	T	GLGC	ATP + G1P -> ADPGLC + PPI
78	T	GLGA	ADPGLC -> ADP + GLYCOGEN
79	T	GLGP	GLYCOGEN + PI -> G1P
80	T	KDGK	KDG + ATP -> 2KD6PG + ADP
81	T	UXUA1	MANNAT -> KDG
82	T	UXUA2	ALTRNT -> KDG
83	T	MALQ	MLT <-> 2 GLC
84	T	DEOC	DR5P -> ACAL + T3P1
85	T	DLD1	NAD + LAC <-> PYR + NADH
86	T	DLD2	LAC + Q -> PYR + QH2
87	T	LDHA	NAD + LAC <-> PYR + NADH
88	T	ADHC1	LACAL + NAD <-> LLAC + NADH
89	T	ADHC2	GLAL + NADH <-> GL + NAD
90	T	LCTD	LLAC + Q -> PYR + QH2
91	T	NDH	NADH + Q -> NAD + QH2
92	T	FDHF1	FOR + Q -> QH2 + CO2 +2 HEXT
93	T	FDHF2	FOR -> CO2
94	T	GLPA	GL3P + Q -> T3P2 + QH2
95	T	GPSA	GL3P + NADP <-> T3P2 + NADPH
96	T	NAPAB	QH2 + NO3 -> Q + NO2
97	T	NRFAB	3 QH2 + NO2 -> 3 Q + NH3 + 3 HEXT
98	T	CYDA	QH2 +.5 O2 -> Q +2 HEXT
99	T	PNTA1	NADPH + NAD -> NADP + NADH
100	T	PNTA2	NADP + NADH +2 HEXT -> NADPH + NAD
101	T	ATPA	ADP + PI +4 HEXT <-> ATP
102	T	FDXG	FOR + Q -> QH2 + CO2 +2 HEXT
103	T	FRD2	FAD + QH2 -> Q + FADH
104	T	GOR	NADPH + OGT <-> NADP + RGT
105	T	MGSA	T3P2 -> MTHGXL + PI
106	T	GLOA	MTHGXL + RGT -> LCTGT
107	T	GLOB	LCTGT -> RGT + LAC
108	T	CYSZ	SLFxt <-> SLF
109	T	NUPCTR1	ADNxt + HEXT -> ADN
110	T	NUPCTR2	URIxt + HEXT -> URI
111	T	NUPCTR3	CYTDxt + HEXT -> CYTD
112	T	NUPCTR4	DTxt + HEXT -> DT
113	T	NUPCTR5	DAxt + HEXT -> DA
114	T	NUPCTR6	DCxt + HEXT -> DC
115	T	NUPCTR7	DUxt + HEXT -> DU
116	T	NUCTR1	GNxt <-> GN
117	T	NUCTR2	HYXNxt <-> HYXN
118	T	NUCTR3	XANxt <-> XAN
119	T	NUCTR4	INSxt <-> INS
120	T	NADTR	NMNxt -> NMN
121	T	PNUE	NADxt -> NMNxt + AMPxt
122	T	O2TR	O2xt <-> O2
123	T	CO2TR	CO2xt <-> CO2
Reaction Number	Subsys.	Name	Reaction
124	T	ACTR	ACxt + HEXT <-> AC
125	T	ETHTR	ETHxt + HEXT <-> ETH
126	T	UREATR	UREAxt +2 HEXT <-> UREA
127	T	H2STR	H2Sxt <-> H2S
128	T	NH3TR	NH3xt <-> NH3
129	T	CYSTR	CYSxt + ATP -> CYS + ADP + PI
130	T	GLCTR	GLCxt + ATP -> GLC + ADP + PI
131	T	PGM	G1P <-> G6P
132	T	NAMPE	NAMAN + ATP -> NAGP + ADP
133	T	HEMNTR	HEMINxt -> HEMEO
134	T	THIAMTR	THIAMINxt + ATP -> THIAMIN + ADP + PI
135	T	LYSTR	LYSxt + ATP -> LYS + ADP + PI
136	T	METTR	METxt + ATP -> MET + ADP + PI
137	T	HISTR	HISxt + ATP -> HIS + ADP + PI
138	T	PHETR	PHExt + HEXT <-> PHE
139	T	THRTR	THRxt + ATP -> THR + ADP + PI
140	T	AKGTR	AKGxt + HEXT <-> AKG
141	T	CITRTR	CITRxt + ATP -> CITR + ADP + PI
142	T	GTTR	RGTxt -> RGT
143	T	NO3TR	NO3xt <-> NO3
144	T	GCV	GLY + THF + NAD -> METTHF + NADH + CO2 + NH3
145	A	AROG	E4P + PEP -> PI + 3DDAH7P
146	A	AROB	3DDAH7P -> DQT + PI
147	A	AROD	DQT <-> DHSK
148	A	AROE	DHSK + NADPH <-> SME + NADP
149	A	AROK	SME + ATP -> ADP + SME5P
150	A	AROA	SME5P + PEP <-> 3PSME + PI
151	A	AROC	3PSME -> PI + CHOR
152	A	TRPE	CHOR + NH3 -> AN + PYR
153	A	TRPDE	CHOR + GLN -> GLU + PYR + AN
154	A	TRPGE	CHOR + GLN -> GLU + PYR + AN
155	A	TRPG	AN + PRPP -> PPI + NPRAN
156	A	TRPD	AN + PRPP -> PPI + NPRAN
157	A	TRPC1	NPRAN -> CPAD5P
158	A	TRPC2	CPAD5P -> CO2 + IGP
159	A	TRPAB	IGP + SER -> T3P1 + TRP
160	A	PHEA1	CHOR -> PHEN
161	A	PHEA2	PHEN -> CO2 + PHPYR
162	A	TYRA1	CHOR -> PHEN
163	A	TYRA2	PHEN + NAD -> HPHPYR + CO2 + NADH
164	A	ILVE3	PHPYR + GLU <-> AKG + PHE
165	A	ASPC1	HPHPYR + GLU <-> AKG + TYR
166	A	THRA1	ASP + ATP <-> ADP + BASP
167	A	ASD	BASP + NADPH <-> NADP + PI + ASPSA
168	A	THRA2	ASPSA + NADPH <-> NADP + HSER
169	A	THRB	HSER + ATP -> ADP + PHSER
170	A	THRC	PHSER -> PI + THR
171	A	DAPA	ASPSA + PYR -> D23PIC
172	A	DAPB	D23PIC + NADPH -> NADP + PIP26DX
173	A	DAPD	PIP26DX + SUCCOA -> COA + NS2A6O
174	A	DAPC	NS2A6O + GLU <-> AKG + NS26DP
175	A	DAPE	NS26DP -> SUCC + D26PIM
176	A	DAPF	D26PIM <-> MDAP
177	A	LYSA	MDAP -> CO2 + LYS
178	A	MET2	ACCOA + HSER -> COA + OAHSER
179	A	METB1	OAHSER + CYS -> AC + LLCT
180	A	METB2	OSLHSER + CYS -> SUCC + LLCT
181	A	METC	LLCT -> HCYS + PYR + NH3
182	A	METE	HCYS + MTHF -> MET + THF
183	A	METH	HCYS + MTHF -> MET + THF
184	A	ADCSASE	HCYS + ADN <-> SAH
185	A	ARGG	CITR + ASP + ATP -> AMP + PPI + ARGSUCC
186	A	ARGH	ARGSUCC <-> FUM + ARG
187	A	PROB	GLU + ATP -> ADP + GLUP
Reaction Number	Subsys.	Name	Reaction
188	A	PROA	GLUP + NADPH <-> NADP + PI + GLUGSAL
189	A	PROC	GLUGSAL + NADPH <-> PRO + NADP
190	A	ILVA	THR -> NH3 + OBUT
191	A	ILVIH1	OBUT + PYR -> ABUT + CO2
192	A	ILVC1	ABUT + NADPH -> NADP + DHMVA
193	A	ILVD1	DHMVA -> OMVAL
194	A	ILVE1	OMVAL + GLU <-> AKG + ILE
195	A	ILVIH2	2 PYR -> CO2 + ACLAC
196	A	ILVC2	ACLAC + NADPH -> NADP + DHVAL
197	A	ILVD2	DHVAL -> OIVAL
198	A	ILVE2	OIVAL + GLU <-> AKG + VAL
199	A	LEUA	ACCOA + OIVAL -> COA + CBHCAP
200	A	LEUCD	CBHCAP <-> IPPMAL
201	A	LEUB	IPPMAL + NAD -> NADH + OICAP + CO2
202	A	ILVE4	OICAP + GLU -> AKG + LEU
203	A	HISG	PRPP + ATP -> PPI + PRBATP
204	A	HISI1	PRBATP -> PPI + PRBAMP
205	A	HISI2	PRBAMP -> PRFP
206	A	HISA	PRFP -> PRLP
207	A	HISFH	PRLP + GLN -> GLU + AICAR + DIMGP
208	A	HISB1	DIMGP -> IMACP
209	A	HISC	IMACP + GLU -> AKG + HISOLP
210	A	HISB2	HISOLP -> PI + HISOL
211	A	HISD	HISOL + 3 NAD -> HIS + 3 NADH
212	A	SERA	3PG + NAD -> NADH + PHP
213	A	SERC	PHP + GLU -> AKG + 3PSER
214	A	SERB	3PSER -> PI + SER
215	A	GLYA	THF + SER <-> GLY + METTHF
216	A	CYSE	SER + ACCOA <-> COA + ASER
217	A	CYSK	ASER + H2S -> AC + CYS
218	A	GLNA	GLU + NH3 + ATP -> GLN + ADP + PI
219	A	GDHA	AKG + NH3 + NADPH <-> GLU + NADP
220	A	ASPC2	OA + GLU <-> ASP + AKG
221	A	ARCB	ORN + CAP <-> CITR + PI
222	A	ASNA	ASP + ATP + NH3 -> ASN + AMP + PPI
223	A	ASPA	ASP -> FUM + NH3
224	A	ANSB	ASN -> ASP + NH3
225	A	SDAA1	SER -> PYR + NH3
226	A	SDAA2	THR -> OBUT + NH3
227	A	SPEF	ORN -> PTRC + CO2
228	A	UREA	UREA -> CO2 +2 NH3
229	A	METX	MET + ATP -> PPI + PI + SAM
230	A	ARCC	ATP + NH3 + CO2 -> ADP + CAP
231	A	ALAB	PYR + GLU <-> AKG + ALA
232	C	PGI	G6P <-> F6P
233	C	PFKA	F6P + ATP -> FDP + ADP
234	C	FBP	FDP -> F6P + PI
235	C	FBA	FDP <-> T3P1 + T3P2
236	C	TPIA	T3P2 <-> T3P1
237	C	GAPA	T3P1 + PI + NAD <-> NADH + 13DPG
238	C	PGK	13DPG + ADP <-> 3PG + ATP
239	C	GPMA	3PG <-> 2PG
240	C	ENO	2PG <-> PEP
241	C	PYKA	PEP + ADP -> PYR + ATP
242	C	ACEEF	PYR + COA + NAD -> NADH + CO2 + ACCOA
243	C	PCKA	OA + ATP -> PEP + CO2 + ADP
244	C	ZWF	G6P + NADP <-> D6PGL + NADPH
245	C	PGL	D6PGL -> D6PGC
246	C	GND	D6PGC + NADP -> NADPH + CO2 + RL5P
247	C	RPIA	RL5P <-> R5P
248	C	RPE	RL5P <-> X5P
249	C	TALB	T3P1 + S7P <-> E4P + F6P
250	C	TKTA1	R5P + X5P <-> T3P1 + S7P
251	C	TKTA2	X5P + E4P <-> F6P + T3P1
Reaction Number	Subsys.	Name	Reaction
252	C	PFLAB	PYR + COA -> ACCOA + FOR
253	C	EDA	2KD6PG -> T3P1 + PYR
254	C	CITEF	CIT -> AC + OA
255	C	SUCAB	AKG + NAD + COA -> CO2 + NADH + SUCCOA
256	C	SUCCD	SUCCOA + ADP + PI <-> ATP + COA + SUCC
257	C	FRD1	FUM + FADH -> SUCC + FAD
258	C	FUMC	FUM <-> MAL
259	C	MDH	MAL + NAD <-> NADH + OA
260	C	SFCA	MAL + NAD -> PYR + NADH + CO2
261	C	PPC	PEP + CO2 -> OA + PI
262	C	PPA	PPI -> 2 PI
263	C	PRSA	R5P + ATP <-> PRPP + AMP
264	N	PURF	PRPP + GLN -> PPI + GLU + PRAM
265	N	PURD	PRAM + ATP + GLY <-> ADP + PI + GAR
266	N	PURN	GAR + FTHF -> THF + FGAR
267	N	PURL	FGAR + ATP + GLN -> GLU + ADP + PI + FGAM
268	N	PURM	FGAM + ATP -> ADP + PI + AIR
269	N	PURK	AIR + CO2 + ATP <-> NCAIR + ADP + PI
270	N	PURE	NCAIR <-> CAIR
271	N	PURC	CAIR + ATP + ASP <-> ADP + PI + SAICAR
272	N	PURB1	SAICAR <-> FUM + AICAR
273	N	PURH1	AICAR + FTHF <-> THF + PRFICA
274	N	PURH2	PRFICA <-> IMP
275	N	PURA	IMP + GTP + ASP -> GDP + PI + ASUC
276	N	PURB2	ASUC <-> FUM + AMP
277	N	GUAB	IMP + NAD -> NADH + XMP
278	N	GUAA	XMP + ATP + GLN -> GLU + AMP + PPI + GMP
279	N	PYRD	DOROA + Q <-> QH2 + OROA
280	N	PYRE	OROA + PRPP <-> PPI + OMP
281	N	PYRF	OMP -> CO2 + UMP
282	N	PYRG	UTP + GLN + ATP -> GLU + CTP + ADP + PI
283	N	PYRH	UMP + ATP <-> UDP + ADP
284	N	NDK1	GDP + ATP <-> GTP + ADP
285	N	NDK2	UDP + ATP <-> UTP + ADP
286	N	NDK3	CDP + ATP <-> CTP + ADP
287	N	NDK4	DGDP + ATP <-> DGTP + ADP
288	N	NDK5	DUDP + ATP <-> DUTP + ADP
289	N	NDK6	DCDP + ATP <-> DCTP + ADP
290	N	NDK7	DADP + ATP <-> DATP + ADP
291	N	NDK8	DTDP + ATP <-> DTTP + ADP
292	N	TMK1	DTMP + ATP <-> ADP + DTDP
293	N	TMK2	DUMP + ATP <-> ADP + DUDP
294	N	TDK1	DT + ATP -> ADP + DTMP
295	N	TDK2	DU + ATP -> DUMP + ADP
296	N	THYA	DUMP + METTHF -> DHF + DTMP
297	N	CDD1	CYTD -> URI + NH3
298	N	CDD2	DC -> NH3 + DU
299	N	UPP	URA + PRPP -> UMP + PPI
300	N	UDK	URI + GTP -> GDP + UMP
301	N	UDP	URI + PI <-> URA + R1P
302	N	NRDAB1	CDP + RTHIO -> DCDP + OTHIO
303	N	NRDAB2	UDP + RTHIO -> DUDP + OTHIO
304	N	NRDAB3	ADP + RTHIO -> DADP + OTHIO
305	N	NRDAB4	GDP + RTHIO -> DGDP + OTHIO
306	N	NRD1	CTP + RTHIO -> DCTP + OTHIO
307	N	NRD2	UTP + RTHIO -> OTHIO + DUTP
308	N	NRD3	ATP + RTHIO -> DATP + OTHIO
309	N	NRD4	GTP + RTHIO -> DGTP + OTHIO
310	N	DCD	DCTP -> DUTP + NH3
311	N	DUT	DUTP -> PPI + DUMP
312	N	ADK1	ATP + AMP <-> 2 ADP
313	N	ADK2	DAMP + ATP <-> ADP + DADP
314	N	GMK1	GMP + ATP <-> GDP + ADP
315	N	GMK2	DGMP + ATP <-> DGDP + ADP
Reaction Number	Subsys.	Name	Reaction
316	N	APT	AD + PRPP -> PPI + AMP
317	N	CMKA1	DCMP + ATP <-> ADP + DCDP
318	N	CMKA2	CMP + ATP <-> ADP + CDP
319	N	CMKA3	UMP + ATP <-> ADP + UDP
320	N	CMKB1	DCMP + ATP <-> ADP + DCDP
321	N	CMKB2	CMP + ATP <-> ADP + CDP
322	N	CMKB3	UMP + ATP <-> ADP + UDP
323	N	GPT1	XAN + PRPP -> XMP + PPI
324	N	GPT2	HYXN + PRPP -> PPI + IMP
325	N	GPT3	GN + PRPP -> PPI + GMP
326	N	HPT1	HYXN + PRPP -> PPI + IMP
327	N	HPT2	GN + PRPP -> PPI + GMP
328	N	DEOD1	DIN + PI <-> HYXN + DR1P
329	N	DEOD2	DA + PI <-> AD + DR1P
330	N	DEOD3	DG + PI <-> GN + DR1P
331	N	DEOD4	HYXN + R1P <-> INS + PI
332	N	DEOD5	AD + R1P <-> PI + ADN
333	N	DEOD6	GN + R1P <-> PI + GSN
334	N	DEOD7	XAN + R1P <-> PI + XTSN
335	N	DEOD8	DU + PI <-> URA + DR1P
336	N	USHA1	DUMP -> DU + PI
337	N	USHA2	DTMP -> DT + PI
338	N	USHA3	DAMP -> DA + PI
339	N	USHA4	DGMP -> DG + PI
340	N	USHA5	DCMP -> DC + PI
341	N	USHA6	CMP -> CYTD + PI
342	N	USHA7	AMP -> PI + ADN
343	N	USHA8	GMP -> PI + GSN
344	N	USHA9	IMP -> PI + INS
345	N	USHA10	XMP -> PI + XTSN
346	N	USHA11	UMP -> PI + URI
347	N	TRXB	OTHIO + NADPH -> NADP + RTHIO
348	V	BIOF	ALA + CHCOA <-> CO2 + COA + AONA
349	V	BIOA	SAM + AONA <-> SAMOB + DANNA
350	V	BIOD	CO2 + DANNA + ATP <-> DTB + PI + ADP
351	V	BIOB	DTB + 2 SAM + 2 NADPH -> BT + 2 NADP + 2 MET + 2 DA
352	V	FOLE	GTP -> FOR + AHTD
353	V	DNTPH	AHTD -> PPI + DHPP
354	V	DHPPH	DHPP -> DHP + PI
355	V	FOLB	DHP -> AHHMP + GLAL
356	V	FOLK	AHHMP + ATP -> AMP + AHHMD
357	V	PABB	CHOR + NH3 -> ADCHOR
358	V	PABC	ADCHOR -> PYR + PABA
359	V	FOLP	PABA + AHHMD -> PPI + DHPT
360	V	FOLC	DHPT + ATP + GLU -> ADP + PI + DHF
361	V	FOLA	DHF + NADPH -> NADP + THF
362	V	PURU	FTHF -> FOR + THF
363	V	FMT	FTHF -> FOR + THF
364	V	METF	METTHF + NADH -> NAD + MTHF
365	V	FOLD1	METTHF + NADP <-> METHF + NADPH
366	V	FOLD2	METHF <-> FTHF
367	V	HEMM	GLU + ATP -> GTRNA + AMP + PPI
368	V	HEMX	SAM + UPRG -> SAH + PC2
369	V	HEMH	PPIX -> PTH
370	V	MENF	CHOR -> ICHOR
371	V	MEND1	AKG + TPP -> SSALTPP + CO2
372	V	MEND2	ICHOR + SSALTPP -> PYR + TPP + SHCHC
373	V	MENC	SHCHC -> OSB
374	V	MENE	OSB + ATP + COA -> OSBCOA + AMP + PPI
375	V	MENB	OSBCOA -> DHNA + COA
376	V	MENA	DHNA + OPP -> DMK + PPI + CO2
377	V	MENG	DMK + SAM -> MK + SAH
378	V	IPPPSYN	T3P1 + PYR + 2 NADPH + ATP -> IPPP + ADP + 2 NADP + CO2
379	V	IPPPISO	IPPP -> DMPP
Reaction Number	Subsys.	Name	Reaction
380	V	ISPA1	DMPP + IPPP -> GPP + PPI
381	V	ISPA2	GPP + IPPP -> FPP + PPI
382	V	ISPB	5 IPPP + FPP -> OPP + 5 PPI
383	V	UDPPSYN	8 IPPP + FPP -> UDPP + 8 PPI
384	V	RIBA	GTP -> D6RP5P + FOR + PPI
385	V	RIBD1	D6RP5P -> A6RP5P + NH3
386	V	RIBD2	A6RP5P + NADPH -> A6RP5P2 + NADP
387	V	PMDPHT	A6RP5P2 -> A6RP + PI
388	V	RIBB	RL5P -> DB4P + FOR
389	V	RIBE	DB4P + A6RP -> D8RL + PI
390	V	RIBC	2 D8RL -> RIBFLV + A6RP
391	V	RIBF1	RIBFLV + ATP -> FMN + ADP
392	V	RIBF2	FMN + ATP -> FAD + PPI
393	V	THID	AHMP + ATP -> AHMPP + ADP
394	V	THIM	THZ + ATP -> THZP + ADP
395	V	THIB	THZP + AHMPP -> THMP + PPI
396	V	THIL	THMP + ATP <-> TPP + ADP
397	V	COAA	PNTO + ATP -> ADP + 4PPNTO
398	V	PCLIG	4PPNTO + CTP + CYS -> CMP + PPI + 4PPNCYS
399	V	PCDCL	4PPNCYS -> CO2 + 4PPNTE
400	V	PATRAN	4PPNTE + ATP -> PPI + DPCOA
401	V	DPHCOAK	DPCOA + ATP -> ADP + COA
402	V	ACPS	COA -> PAP + ACP
403	V	BISPHDS	PAP -> AMP + PI
404	V	NADD1	NMN + ATP -> NAD + PPI
405	V	NADFG	NAD + ATP -> NADP + ADP
406	L	ACCABCD	ACCOA + ATP + CO2 <-> MALCOA + ADP + PI
407	L	FABD	MALCOA + ACP <-> MALACP + COA
408	L	FABH	ACCOA + ACP <-> ACACP + COA
409	L	FABB	MALACP -> ACACP + CO2
410	L	C120SN	ACACP +5 MALACP +10 NADPH -> 10 NADP + C120ACP +5 CO2 +5 ACP
411	L	C140SN	ACACP +6 MALACP +12 NADPH -> 12 NADP + C140ACP +6 CO2 +6 ACP
412	L	C141SY	ACACP +6 MALACP +11 NADPH -> 11 NADP + C141ACP +6 CO2 +6 ACP
413	L	C160SN	ACACP +7 MALACP +14 NADPH -> 14 NADP + C160ACP +7 CO2 +7 ACP
414	L	C161SY	ACACP +7 MALACP +13 NADPH -> 13 NADP + C161ACP +7 CO2 +7 ACP
415	L	C181SY	ACACP +8 MALACP +15 NADPH -> 15 NADP +1 C181ACP +8 CO2 +8 ACP
416	L	PLS	GL3P +0.035 C140ACP +0.102 C141ACP +0.717 C160ACP +0.142 C161ACP +1.004 C181ACP -> 2 ACP + PA
417	L	CDSA	PA + CTP <-> CDPDG + PPI
418	L	PSSA	CDPDG + SER <-> CMP + PS
419	L	PSD	PS -> PE + CO2
420	L	PGSA2	CDPDG + GL3P <-> CMP + PGP
421	L	PGPA	PGP -> PI + PG
422	L	PGPB	PGP -> PI + PG
423	L	DGKA	DGR + ATP -> ADP + PA
424	L	GLMS	F6P + GLN -> GLU + GA6P
425	L	GLMM	GA6P <-> GA1P
426	L	GLMU	UTP + GA1P + ACCOA -> UDPNAG + PPI + COA
427	L	MURA	UDPNAG + PEP -> UDPNAGEP + PI
428	L	MURB	UDPNAGEP + NADPH -> UDPNAM + NADP
429	L	MURC	UDPNAM + ALA + ATP -> ADP + PI + UDPNAMA
430	L	MURD	UDPNAMA + DGLU + ATP -> UDPNAMAG + ADP + PI
431	L	MURE	UDPNAMAG + ATP + MDAP -> UNAGD + ADP + PI
432	L	MURF	UNAGD + ATP + AA -> UNAGDA + ADP + PI
433	L	MURI	GLU <-> DGLU
434	L	DDLB	2 DALA <-> AA
435	L	MRAY	UNAGDA -> UMP + PI + UNPTDO
436	L	MURG	UNPTDO + UDPNAG -> UDP + PEPTIDO
437	L	ALR	ALA <-> DALA
438	L	LPXA	C140ACP + UDPNAG -> ACP + UDPG2AA
439	L	LPXC	UDPG2AA -> UDPG2A + AC
440	L	LPXD	UDPG2A + C140ACP -> ACP + UDPG23A
441	L	USHA12	UDPG23A -> UMP + LIPX
442	L	LPXB	LIPX + UDPG23A -> UDP + DISAC1P
Reaction Number	Subsys.	Name	Reaction
443	L	LPXK	DISAC1P + ATP -> ADP + LIPIV
444	L	KDTA1	LIPIV + CMPKDO -> KDOLIPIV + CMP
445	L	KDOLIPH	KDOLIPIV + ATP -> KDOLIPIVP + ADP
446	L	HTRB	KDOLIPIVP + C140ACP + C120ACP -> LIPA +2 ACP
447	L	MSBB	KDOLIPIVP + C140ACP + C120ACP -> LIPA +2 ACP
448	L	A5PISO	RL5P <-> A5P
449	L	KDSA	PEP + A5P -> KDOP + PI
450	L	KDOPH	KDOP -> KDO + PI
451	L	KDSB	KDO + CTP -> PPI + CMPKDO
452	L	PAPHTSE	PA -> PI + DGR
453	L	ETHAPHT	PE + CMP <-> CDPETN + DGR
454	L	GMHA	S7P + ATP -> ADPHEP + PPI
455	L	FADD1	ATP + C120 + COA <-> AMP + PPI + C120COA
456	L	FADD2	ATP + C140 + COA <-> AMP + PPI + C140COA
457	L	FADD3	ATP + C141 + COA <-> AMP + PPI + C141COA
458	L	FADD4	ATP + C160 + COA <-> AMP + PPI + C160COA
459	L	FADD5	ATP + C161 + COA <-> AMP + PPI + C161COA
460	L	FADD6	ATP + C181 + COA <-> AMP + PPI + C181COA
461	L	LPSSYN	LIPA +3 ADPHEP +2 UDPG +2 CDPETN + 3 CMPKDO -> LPS +3 ADP +2 UDP +3 CMP +2 CDP
		BIOMASS	ALA + ARG + ASN + ASP + CYS + GLU + GLN + GLY + HIS + ILE + LEU + LYS + MET + PHE + PRO + SER + THR + TRP + TYR + VAL + ATP + GTP + CTP + UTP + DATP + DGTP + DCTP + DTTP + PS + PE + PG + PEPTIDO + LPS + PTRC + SPMD + OPP + UDPP + NAD + NADP + FAD + COA + ACP + THIAMIN + MTHF + MK + DMK + GLYCOGEN ->
