# Supplementary material for: Do genome-scale models need exact solvers or clearer standards?
Source: Mol Syst Biol. 2015 Oct 14;11(10):831. doi: 10.15252/msb.20156157 (PMC4631202; doi:10.15252/msb.20156157)
Supplement: Supplementary file 2 — Dataset EV1 [file msb0011-0831-sd2.zip › m_model_collection-master/xls/iJS747.xls]

## Sheet: SupTable3
Additional File 3
This worksheet provides information on all the reactions, genes, and metabolites in the updated G. sulfurreducens model
List of intracellular reactions
Abbreviation	Name	Equation	Confidence	Subsystem	Gene	Protein
4HBTE	4-hydroxybenzoyl-CoA thioesterase	[c] : 4hbcoa + h2o <==> 4hbz + coa + h	2	Aromatic Compound degradation	GSU3461	Hbzt
A5PISO	arabinose-5-phosphate isomerase	[c] : ru5p-D <==> ara5p	2	Alternate Carbon Metabolism	GSU1893	ArpI
AACPAT	Acetyl-CoA:[acyl-carrier-protein] S-acetyltransferase	[c] : ACP + accoa --> acACP + coa	2	Fatty Acid Metabolism	GSU0290, GSU1601	FabH1, FabH2
AACPS1	acyl-[acyl-carrier-protein] synthetase (n-C14:0)	[c] : ACP + atp + ttdca --> amp + myrsACP + ppi	2	Cell Envelope Biosynthesis	GSU3029	Aas
AACPS2	acyl-[acyl-carrier-protein] synthetase (n-C14:1)	[c] : ACP + atp + ttdcea --> amp + ppi + tdeACP	2	Cell Envelope Biosynthesis	GSU3029	Aas
AACPS3	acyl-[acyl-carrier-protein] synthetase (n-C16:0)	[c] : ACP + atp + hdca --> amp + palmACP + ppi	2	Cell Envelope Biosynthesis	GSU3029	Aas
AACPS4	acyl-[acyl-carrier-protein] synthetase (n-C16:1)	[c] : ACP + atp + hdcea --> amp + hdeACP + ppi	2	Cell Envelope Biosynthesis	GSU3029	Aas
AACPS5	acyl-[acyl-carrier-protein] synthetase (n-C18:1)	[c] : ACP + atp + ocdcea --> amp + octeACP + ppi	2	Cell Envelope Biosynthesis	GSU3029	Aas
ACBIPGT	Adenosyl cobainamide GTP transferase	[c] : adcobap + gtp + h --> adgcoba + ppi	3	Vitamins & Cofactor Biosynthesis	GSU3010	CobU
ACCOAC	acetyl-CoA carboxylase	[c] : accoa + atp + hco3 --> adp + h + malcoa + pi	3	Lipid & Cell Wall Metabolism	GSU2020, GSU2019, GSU1402+GSU2370	AccB+AccAD+AccC
ACGK	acetylglutamate kinase	[c] : acglu + atp --> acg5p + adp	3	Amino Acid Metabolism	GSU0150	ArgB
ACGS	N-acetylglutamate synthase	[c] : accoa + glu-L --> acglu + coa + h	3	Amino Acid Metabolism	GSU2061, GSU2049	ArgA, ArgJ
ACHBS	2-aceto-2-hydroxybutanoate synthase	[c] : 2obut + h + pyr --> 2ahbut + co2	2	Amino Acid Metabolism	GSU1910+GSU1911	IlvH
ACKr	acetate kinase	[c] : ac + atp <==> actp + adp	4	Central Metabolism	GSU2707, GSU3448	AckA, AckA2
ACLS	acetolactate synthase (Also catalyzes ACHBS)	[c] : h + (2) pyr --> alac-S + co2	2	Amino Acid Metabolism	GSU1910+GSU1911	IlvH
ACMAT1	Acyl-[acyl-carrier-protein]:malonyl-[acyl-carrier-protein] C-acyltransferase (decarboxylating)	[c] : acACP + h + malACP --> ACP + actACP + co2	3	Fatty Acid Synthesis	GSU0460, GSU0290, GSU0459, GSU1601, GSU1605	FabF3, FabH2, FabH1, FabF2, FabF
ACNPLYS	N-Acetylneuraminate pyruvate-lyase	[c] : acmana + h2o + pep --> acnam + pi	3	Lipid & Cell Wall Metabolism	GSU1970	Anpl
ACONT	aconitase	[c] : cit <==> icit	4	Central Metabolism	GSU0846, GSU1660, GSU2445	Aco2, Aco3, Aco1
ACOTA	acetylornithine transaminase	[c] : acorn + akg <==> acg5sa + glu-L	3	Amino Acid Metabolism	GSU0151	ArgD
ACPS1	acyl-carrier protein synthase	[c] : apoACP + coa --> ACP + h + pap	2	Cofactor and Prosthetic Group Biosynthesis	GSU1803	AcpS
ACt6	acetate transport in/out via proton symport	ac[e] + h[e] <==> ac[c] + h[c]	3	Transport	GSU1068, GSU2352, GSU1070	ActP2, ActP3, ActP
ADCL	4-aminobenzoate synthase	[c] : 4adcho --> 4abz + h + pyr	1	Amino Acid Metabolism	GSU0523	PabABC
ADCOBAK	Adenosyl cobinamide kinase	[c] : adcoba + atp --> adcobap + adp + h	3	Vitamins & Cofactor Biosynthesis	GSU3010	CobU
ADCOBAS	adenosylcobinamide-phosphate synthase	[c] : 1ap2ol + adcobhex --> adcoba + h2o	3	Vitamins & Cofactor Biosynthesis	GSU2990	CbiB
ADCOBHEXS	adenosylcobyric acid synthase	[c] : adcobdam + (4) atp + (4) gln-L + (4) h2o --> adcobhex + (4) adp + (4) glu-L + (4) h + (4) pi	3	Vitamins & Cofactor Biosynthesis	GSU2992	CbiP-CbiH
ADCPS2	adenosylcobinamide-phosphate synthase	[c] : 1ap2olp + adcobhex + atp --> adcobap + adp + h + pi	3	Vitamins & Cofactor Biosynthesis	GSU2990	CbiB
ADCS	4-amino-4-deoxychorismate synthase	[c] : chor + gln-L --> 4adcho + glu-L	2	Amino Acid Metabolism	GSU0523	PabABC
ADK1	adenylate kinase	[c] : amp + atp <==> (2) adp	3	Nucleotide Metabolism	GSU2836	Adk
ADK2	adenylate kinase (Inorganic triphosphate)	[c] : amp + pppi <==> adp + ppi	3	Nucleotide Metabolism	GSU2836	Adk
ADK3	guanylate kinase (aMP:gTP)	[c] : amp + gtp <==> adp + gdp	3	Nucleotide Metabolism	GSU2836	Adk
ADK4	adentylate kinase (ITP)	[c] : amp + itp <==> adp + idp	3	Nucleotide Metabolism	GSU2836	Adk
ADNK1	adenosine kinase	[c] : adn + atp --> adp + amp + h	3	Nucleotide Metabolism	GSU2836	Adk
ADPRDP	ADPribose diphosphatase	[c] : adprib + h2o --> amp + (2) h + r5p	2	Nucleotide Metabolism	GSU3354	NudF
ADPT	adenine phosphoribosyltransferase	[c] : ade + prpp --> amp + ppi	3	Nucleotide Metabolism	GSU1526	Apt
ADSL1	adenylosuccinate lyase	[c] : dcamp --> amp + fum	3	Nucleotide Metabolism	GSU1632	PurB
ADSL2	adenylosuccinate lyase	[c] : 25aics --> aicar + fum	3	Nucleotide Metabolism	GSU1632	PurB
ADSS	adenylosuccinate synthetase	[c] : asp-L + gtp + imp --> dcamp + gdp + (2) h + pi	3	Nucleotide Metabolism	GSU3308	PurA
AGPAT	1-acylglycerol-3-phosphate O-acyltransferase	[c] : 12dag3p + coa --> 1ag3p + acoa	3	Lipid & Cell Wall Metabolism	GSU3116, GSU2072	PlsC2, PlsC1
AGPR	N-acetyl-g-glutamyl-phosphate reductase	[c] : acg5sa + nadp + pi <==> acg5p + h + nadph	3	Amino Acid Metabolism	GSU2874	ArgC
AHC	adenosylhomocysteinase	[c] : ahcys + h2o <==> adn + hcys-L	3	Amino Acid Metabolism	GSU1875	AhcY
AHCYSNS	adenosylhomocysteine nucleosidase	[c] : ahcys + h2o --> ade + rhcys	3	Nucleotide Metabolism	GSU0453, GSU1897	Pfs2, Pfs1
AHMMPS	4-amino-5-hydroxymethyl-2-methylpyrimidine synthetase	[c] : air + h2o --> 4ahmmp + gcald + (0.5) o2 + pi	3	Vitamins & Cofactor Biosynthesis	GSU0604, GSU3005	ThiC , ThiC2
AICART	phosphoribosylaminoimidazolecarboxamide formyltransferase	[c] : 10fthf + aicar <==> fprica + thf	3	Nucleotide Metabolism	GSU0609	PurH
AIRC	phosphoribosylaminoimidazole carboxylase	[c] : air + co2 --> 5aizc + h	2	Nucleotide Metabolism	GSU0611, GSU2306	PurE2, PurE
AKGD	2-oxoglutarate dehydrogenase	[c] : akg + coa + nad --> co2 + nadh + succoa	2	Central Metabolism	GSU2588, GSU2448, GSU2449, GSU2446	SucA+SucB+Lpd2, SucA+Lpd+SucB
ALAALA	D-alanine-D-alanine ligase (reversible)	[c] : (2) ala-D + atp <==> adp + alaala + h + pi	3	Lipid & Cell Wall Metabolism	GSU3066	Ddl
ALAD_L	L-alanine dehydrogenase	[c] : ala-L + h2o + nad --> h + nadh + nh4 + pyr	3	Amino Acid Metabolism	GSU2292	Ald
ALAR	alanine racemase	[c] : ala-L <==> ala-D	3	Lipid & Cell Wall Metabolism	GSU0606	Alr
ALATA_L	L-alanine transaminase	[c] : akg + ala-L <==> glu-L + pyr	2	Amino Acid Metabolism	GSU0117	AlaT
ALATRS	Alanyl-tRNA synthetase	[c] : ala-L + atp + trnaala --> alatrna + amp + ppi	2	Alanine Metabolism	GSU0148	AlaS
ALDD2x	aldehyde dehydrogenase (acetaldehyde, NAD)	[c] : acald + h2o + nad --> ac + (2) h + nadh	2	Amino Acid Metabolism	GSU0818	AldH
AMAA	N-acetylmuramoyl-L-alanine amidase	[c] : acmama + h2o --> acmam + ala-L	3	Lipid & Cell Wall Metabolism	GSU1821	AmiA1
AMALT1	Amylomaltase (maltotriose)	[c] : malt + malttr --> glc-D + maltttr	2	Alternate Carbon Metabolism	GSU1182	MalQ
AMALT2	Amylomaltase (maltotetraose)	[c] : malt + maltttr --> glc-D + maltpt	2	Alternate Carbon Metabolism	GSU1182	MalQ
AMALT3	Amylomaltase (maltopentaose)	[c] : malt + maltpt --> glc-D + malthx	2	Alternate Carbon Metabolism	GSU1182	MalQ
AMALT4	Amylomaltase (maltohexaose)	[c] : malt + malthx --> glc-D + malthp	2	Alternate Carbon Metabolism	GSU1182	MalQ
AMAOT	adenosylmethionine-8-amino-7-oxononanoate transaminase	[c] : 8aonn + amet <==> amob + dann	3	Vitamins & Cofactor Biosynthesis	GSU1582	BioA
AMMQT8_2	S-adenosylmethione:2-demethylmenaquinone methyltransferase	[c] : 2dmmq8 + amet --> ahcys + h + mqn8	3	Vitamins & Cofactor Biosynthesis	GSU0867	UbiE
ANPRT	anthranilate phosphoribosyltransferase	[c] : anth + prpp --> ppi + pran	3	Amino Acid Metabolism	GSU2381	TrpD
ANS1	anthranilate synthase	[c] : chor + gln-L --> anth + glu-L + h + pyr	3	Amino Acid Metabolism	GSU2382, GSU2383	TrpE+TrpG
ANTIMt1	antimonite transporter via uniport	antim[c] --> antim[e]	2	Transport	GSU2954, GSU1411	ArsB, ArsB2
AOXS	8-amino-7-oxononanoate synthase	[c] : ala-L + h + pmcoa <==> 8aonn + co2 + coa	3	Vitamins & Cofactor Biosynthesis	GSU2629	BioF
APAT	apolipoprotein N-acyl transferase	[c] : accoa + h2o + thdp <==> acamoxm + coa	3	Amino Acid Metabolism	GSU2281	CutE
APRAUR	5-amino-6-(5-phosphoribosylamino)uracil reductase	[c] : 5apru + h + nadph --> 5aprbu + nadp	2	Vitamins & Cofactor Biosynthesis	GSU1688	RibD
APSPT	adenosine 5'-phosphosulfate reductase;	[c] : aps + trdrd <==> amp + (2) h + so3 + trdox	3	Amino Acid Metabolism	GSU1716	CysH
APYRH	3-Fumarylpyruvate acylhydrolase	[c] : 3fpyr + h2o --> fum + h + pyr	2	Benzoate Degradation	GSU0585	P_3.7.1.5
ARGDC	arginine decarboxylase	[c] : arg-L + h --> agm + co2	3	Amino Acid Metabolism	GSU2537	SpeA
ARGSL	argininosuccinate lyase	[c] : argsuc <==> arg-L + fum	3	Amino Acid Metabolism	GSU0156	ArgH
ARGSS	argininosuccinate synthase	[c] : asp-L + atp + citr-L --> amp + argsuc + h + ppi	3	Amino Acid Metabolism	GSU0153	ArgG
ARGTRS	Arginyl-tRNA synthetase	[c] : arg-L + atp + trnaarg --> amp + argtrna + ppi	2	Amino Acid Metabolism	GSU1812	ArgS
ARSNAt1	Arsenate transporter	arsna[c] --> arsna[e]	2	Transport	GSU2954, GSU1411	ArsB2, ArsB
ARSt1	arsenite transporter via uniport	arsni2[c] --> arsni2[e]	2	Transport	GSU2954, GSU1411	ArsB2, ArsB
ASAD	aspartate-semialdehyde dehydrogenase	[c] : aspsa + nadp + pi <==> 4pasp + h + nadph	3	Amino Acid Metabolism	GSU2878	Asd
ASNS1	asparagine synthase (glutamine-hydrolysing)	[c] : asp-L + atp + gln-L + h2o --> amp + asn-L + glu-L + h + ppi	3	Amino Acid Metabolism	GSU1953	AsnB
ASNTRS	Asparaginyl-tRNA synthetase	[c] : asn-L + atp + trnaasn --> amp + asntrna + ppi	2	Amino Acid Metabolism	GSU1156	AsnS
ASP1DC	aspartate 1-decarboxylase	[c] : asp-L + h --> ala-B + co2	1	Amino Acid Metabolism	GSU1707	Gad
ASPCT	aspartate carbamoyltransferase	[c] : asp-L + cbp --> cbasp + h + pi	3	Nucleotide Metabolism	GSU1271	PyrB
ASPK	aspartate kinase	[c] : asp-L + atp <==> 4pasp + adp	3	Amino Acid Metabolism	GSU1799	AspK
ASPO1	L-aspartate oxidase	[c] : asp-L + nad --> (2) h + iasp + nadh	2	Amino Acid Metabolism	GSU1827	NadB
ASPT	L-aspartase	[c] : asp-L --> fum + nh4	3	Amino Acid Metabolism	GSU0479	AspA
ASPTA1	aspartate transaminase	[c] : akg + asp-L <==> glu-L + oaa	3	Amino Acid Metabolism	GSU0084, GSU1061, GSU1242, GSU0162	AspB2, AspB4, AspB3, AspB
ASPTRS	Aspartyl-tRNA synthetase	[c] : asp-L + atp + trnaasp --> amp + asptrna + ppi	2	Amino Acid Metabolism	GSU1463	AspS
ATO	acetate CoA-transferase	[c] : ac + succoa --> accoa + succ	4	Central Metabolism	GSU0174, GSU0490	AtoA2, AtoA1
ATPM	ATP maintenance requirment	[c] : atp + h2o --> adp + h + pi	1	Energy Metabolism
ATPPRT	ATP phosphoribosyltransferase	[c] : atp + prpp --> ppi + prbatp	3	Amino Acid Metabolism	GSU1530, GSU3101	HisG2, HisG
ATPS4	ATP synthase (four protons for one ATP)	adp[c] + (4) h[e] + pi[c] --> atp[c] + (3) h[c] + h2o[c]	4	Transport	GSU0108+GSU0109+GSU0111+GSU0333+GSU0113+GSU0110+GSU0114+GSU0334+GSU0112	AtpABCDEFGHI
BACCL	biotin-[acetyl-CoA-carboxylase] ligase	[c] : atp + btn + h --> btamp + ppi	2	Vitamins & Cofactor Biosynthesis	GSU1935	BirA
BTMAT1	Butyryl-[acyl-carrier protein]:malonyl-CoA C-acyltransferase	[c] : 2beACP + h + nadh --> butACP + nad	3	Fatty Acid Synthesis	GSU1008	FabI
BTS	Biotin synthase	[c] : dtbt + (2) s --> btn + h + h2s	3	Vitamins & Cofactor Biosynthesis	GSU1584	BioB
CA2abc	calcium transport via ABC system	atp[c] + ca2[e] + h2o[c] --> adp[c] + ca2[c] + h[c] + pi[c]	1	Transport	GSU2351	Cadp
CA2abc1	calcium efflux via ABC system	atp[c] + ca2[c] + h2o[c] --> adp[c] + ca2[e] + h[c] + pi[c]	2	Transport	GSU1678	Cat
CAT	catalase	[c] : (2) h2o2 --> (2) h2o + o2	3	Other	GSU2100	KatG
CBIAT	Cobinamide adenyltransferase	[c] : atp + cbi + h2o <==> adcoba + pi + ppi	3	Vitamins & Cofactor Biosynthesis	GSU1577	BtuR
CBLAT	cob(I)alamin adenosyltransferase	[c] : atp + cbl1 + h2o <==> cobamcoa + pi + ppi	3	Vitamins & Cofactor Biosynthesis	GSU1577	BtuR
CBMK	carbamate kinase	[c] : atp + cbm --> adp + cbp	3	Central Metabolism	GSU2487	ArcC
CBPS	carbamoyl-phosphate synthase (glutamine-hydrolysing)	[c] : (2) atp + gln-L + h2o + hco3 --> (2) adp + cbp + glu-L + (2) h + pi	3	Nucleotide Metabolism	GSU1273+GSU1276	CarAB
CBSDC	Carboxynorspermidine decarboxylase	[c] : 2cddin + nad --> 56dhin + co2 + nadh	2	Other	GSU2538	NspC
CD2abc1	cadmium transport out via ABC system	atp[c] + cd2[c] + h2o[c] --> adp[c] + cd2[e] + h[c] + pi[c]	1	Transport	GSU2325, GSU2147	Cdp2, Cdp1
CD2abc2	cadmium transport in via ABC system	atp[c] + cd2[e] + h2o[c] --> adp[c] + cd2[c] + h[c] + pi[c]	1	Transport	GSU2325, GSU2147	Cdp2, Cdp1
CD2t4	cadminum transport out via antiport	cd2[c] + h[e] + k[e] --> cd2[e] + h[c] + k[c]	2	Transport	GSU0830+GSU0828+GSU0829, GSU1332+GSU1331+GSU1330, GSU0487, GSU3399+GSU3400+GSU3398, GSU2136+GSU2137+GSU2135	CzcA, CzcA3, CzcA4, CzcD, CzcA2
CDGPT	CDPdiacylglycerol:sn-glycerol-3-phosphate 3-phosphatidyltransferase	[c] : cdpdag + glyc3p --> cmp + h + pglyp	3	Lipid & Cell Wall Metabolism	GSU1825	PgsA
CDPDSP	CDPdiacylglycerol-serine O-phosphatidyltransferase	[c] : cdpdag + ser-L --> cmp + h + ps	3	Lipid & Cell Wall Metabolism	GSU1907	PssA1
CDPMEK	4-(cytidine 5'-diphospho)-2-C-methyl-D-erythritol kinase	[c] : 4c2me + atp --> 2p4c2me + adp + h	3	Vitamins & Cofactor Biosynthesis	GSU0660	IspE
CHCOAL	6-carboxyhexanoate-CoA ligase	[c] : atp + coa + pime --> amp + pmcoa + ppi	3	Cofactor and Prosthetic Group Biosynthesis	GSU2628, GSU2627	BioC+BioH
CHORM	chorismate mutase	[c] : chor --> pphn	3	Amino Acid Metabolism	GSU2608, GSU1828	PheA, PheA2
CHORS	chorismate synthase	[c] : 3psme --> chor + pi	3	Amino Acid Metabolism	GSU2027	AroF
CITt6	citrate transport in/out via proton symport	cit[e] + h[e] <==> cit[c] + h[c]	1	Transport
CLPNS	cardiolipin synthetase	[c] : cdpdag + pgly --> cdlp + cmp + h	3	Other	GSU3384, GSU3372, GSU0482	Cls2, Cls, Cls3
Clt	chlorideion transport out via diffusion	cl[e] <==> cl[c]	2	Transport	GSU2363	ClC
CO2DAMR	cob(II)yrinic acid a,c-diamide reductase	[c] : (2) co2dam + nadh --> (2) co1dam + h + nad	1	Vitamins & Cofactor Biosynthesis
CO2t	CO2 transport out via diffusion	co2[e] <==> co2[c]	4	Transport
Coabc	Cobalt transport via ABC system	atp[c] + cobalt2[e] + h2o[c] --> adp[c] + cobalt2[c] + h[c] + pi[c]	3	Transport	GSU1280+GSU1279+GSU1281, GSU3001+GSU3004+GSU3002	CbiMNQO, CbiMNQO2
COBALTt4	cobalt transport out via proton antiporter	cobalt2[c] + h[e] + k[e] --> cobalt2[e] + h[c] + k[c]	3	Transport	GSU0830+GSU0828+GSU0829, GSU1332+GSU1331+GSU1330, GSU0487, GSU3399+GSU3400+GSU3398, GSU2136+GSU2137+GSU2135	CzcA, CzcA3, CzcD, CzcA2, CzcA4
COBALTt5	cobalt transport in/out via permease (no H+)	cobalt2[c] <==> cobalt2[e]	2	Transport	GSU3322, GSU0853, GSU1399, GSU2282	CorA1, CorA2, CorB, CorC
COBPS	cobalamin-5'-phosphate synthase	[c] : adgcoba + rdmbzi --> cobamcoa + gmp + h	3	Vitamins & Cofactor Biosynthesis	GSU3008	CobS
CODH	carbon-monoxide dehydrogenase	[c] : co + fdxo-4:2 + h2o --> co2 + fdxr-4:2 + (2) h	3	Other	GSU2097+GSU2098	CooS
CPC2MT	precorrin-2 C20-methyltransferase	[c] : amet + copre2 --> ahcys + copre3 + h	3	Vitamins & Cofactor Biosynthesis	GSU2995	CbiL
CPC3MT	precorrin-3B C17-methyltransferase	[c] : amet + copre3 + h --> ahcys + copre4	3	Vitamins & Cofactor Biosynthesis	GSU2992, GSU2993	CbiG, CbiP-CbiH
CPC4MT	precorrin-4 C11-methyltransferase	[c] : amet + copre4 --> ahcys + copre5 + h	3	Vitamins & Cofactor Biosynthesis	GSU2994	CbiF
CPC5MT	precorrin-5 C1-methyltransferase	[c] : amet + copre5 + h2o + (0.5) nadh --> acald + ahcys + copre6 + (1.5) h + (0.5) nad	3	Vitamins & Cofactor Biosynthesis	GSU2997	CbiD
CPC6MT	precorrin-6Y C5,15-methyltransferase (decarboxylating)	[c] : (2) amet + codhpre6 --> (2) ahcys + co2 + copre8 + h	3	Vitamins & Cofactor Biosynthesis	GSU2996	CbiE
CPC6R	precorrin-6A reductase	[c] : copre6 + h + nadph --> codhpre6 + nadp	1	Cofactor and Prosthetic Group Biosynthesis
CPC8MM	precorrin-8X methylmutase	[c] : copre8 <==> cobrnt	3	Vitamins & Cofactor Biosynthesis	GSU2999	CbiC
CPPPGOAN	Oxygen Independent coproporphyrinogen-III oxidase	[c] : (2) amet + cpppg3 + (2) fdxo-4:2 + (2) nadph --> (2) co2 + (2) dad-5 + (2) fdxr-4:2 + (2) h + (2) met-L + (2) nadp + pppg9	3	Vitamins & Cofactor Biosynthesis	GSU0030, GSU2227, GSU3059	HemN3, HemN, HemN2
CRET	creatininase	[c] : crtn + h2o --> creat	1	Amino Acid Metabolism	GSU1722	CreT
CS	citrate synthase	[c] : accoa + h2o + oaa --> cit + coa + h	4	Central Metabolism	GSU1106	Cit
CSND	Cytosine deaminase	[c] : csn + h + h2o --> nh4 + ura	2	Nucleotide Metabolism	GSU0065	YaaJ
CTPS1	CTP synthase (NH3)	[c] : atp + nh4 + utp --> adp + ctp + (2) h + pi	3	Nucleotide Metabolism	GSU1895	PyrG
CTPS2	CTP synthase (glutamine)	[c] : atp + gln-L + h2o + utp --> adp + ctp + glu-L + (2) h + pi	3	Nucleotide Metabolism	GSU1895	PyrG
Cuabc	Copper transport via ABC system	atp[c] + cu2[e] + h2o[c] --> adp[c] + cu2[c] + h[c] + pi[c]	2	Transport	GSU2452	Cudp
CYCPO	cytochrome-c peroxidase	[c] : (2) focytcc + (2) h + h2o2 --> (2) ficytcc + (2) h2o	3	Other	GSU0466, GSU2813	CcpA2, CcpA1
CYOR1m	cytochrome-c reductase (menaquinol 7: 1 protons)	(2) ficytcc[c] + mql7[c] --> (2) focytcc[c] + h[e] + h[c] + mqn7[c]	1	Energy Metabolism
CYRDAAT	cob(I)yrinic acid a,c-diamide adenosyltransferase	[c] : atp + co1dam + h --> adcobdam + pppi	3	Vitamins & Cofactor Biosynthesis	GSU1577	BtuR
CYRDAS	Cob(II)yrinate a,c-diamide synthase (glutamine-hydrolysing)	[c] : (4) atp + (2) cobrnt + (4) gln-L + (2) h2o --> (4) adp + (2) co2dam + (4) glu-L + (2) h + (2) ppi	3	Vitamins & Cofactor Biosynthesis	GSU3006	CbiA
CYSabc	L-cysteine transport via ABC system	atp[c] + cys-L[e] + h2o[c] --> adp[c] + cys-L[c] + h[c] + pi[c]	2	Transport	GSU0799, GSU0798, GSU0800	CysZ1+CysX+CysY
CYSabc2	L-cysteine export via ABC system	atp[c] + cys-L[c] + h2o[c] --> adp[c] + cys-L[e] + h[c] + pi[c]	4	Transport	GSU1216+GSU1215	CydCD
CYSS	cysteine synthase	[c] : acser + h2s --> ac + cys-L	3	Amino Acid Metabolism	GSU3158, GSU0535	CysK2, CysK1
CYSTL	cystathionine b-lyase	[c] : cysth-L + h2o --> hcys-L + nh4 + pyr	3	Amino Acid Metabolism	GSU0944, GSU0945	Cylb, Cylb2
CYSTRS	Cysteinyl-tRNA synthetase	[c] : atp + cys-L + trnacys --> amp + cystrna + ppi	3	Amino Acid Metabolism	GSU3365	CysS
CYTB_B2	menaquinol oxidase (7:1 protons)	(2) h[c] + mql7[c] + (0.5) o2[c] --> (2) h[e] + h2o[c] + mqn7[c]	3	Energy Metabolism	GSU0222+GSU0221+GSU0219+GSU0220	CtaBCDEF
CYTBD	cytochrome oxidase bd (ubiquinol-8: 2 protons)	(2) h[c] + (0.5) o2[c] + ubq8h2[c] --> (2) h[e] + h2o[c] + ubq8[c]	2	Energy Metabolism	GSU1641+GSU1215+GSU1640+GSU1216	CydABCD
CYTK1	cytidylate kinase (CMP)	[c] : atp + cmp <==> adp + cdp	3	Nucleotide Metabolism	GSU2605	Cmk
CYTK2	cytidylate kinase (dCMP)	[c] : atp + dcmp <==> adp + dcdp	3	Nucleotide Metabolism	GSU2605	Cmk
D-LACt2	D-lactate transport via proton symport	h[e] + lac-D[e] <==> h[c] + lac-D[c]	2	Transport	GSU1622, GSU0226	LctP, LctP2
DADK	deoxyadenylate kinase	[c] : atp + damp <==> adp + dadp	3	Nucleotide Metabolism	GSU2836	Adk
DAGK	diacylglycerol kinase	[c] : 12dgr + atp --> 12dag3p + adp + h	3	Lipid & Cell Wall Metabolism	GSU2283	DgkA
DAHPS	3-deoxy-D-arabino-heptulosonate 7-phosphate synthetase	[c] : e4p + h2o + pep --> 2dda7p + pi	3	Amino Acid Metabolism	GSU3333, GSU3142, GSU2291	AroG, AroA , AroA2
DAPDC	diaminopimelate decarboxylase	[c] : 26dap-M + h --> co2 + lys-L	3	Amino Acid Metabolism	GSU0158	LysA
DAPE	diaminopimelate epimerase	[c] : 26dap-LL <==> 26dap-M	3	Amino Acid Metabolism	GSU0531	DapF
DB4PS	3,4-Dihydroxy-2-butanone-4-phosphate synthase	[c] : ru5p-D --> db4p + for + h	3	Vitamins & Cofactor Biosynthesis	GSU1690	RibA
DBTS	dethiobiotin synthase	[c] : atp + co2 + dann --> adp + dtbt + (3) h + pi	2	Vitamins & Cofactor Biosynthesis	GSU0885, GSU1681, GSU1583	BioD2, BioD1, BioD
DCMPDA2ir	dCMP deaminase	[c] : dcmp + h + h2o --> dump + nh4	2	Nucleotide Metabolism	GSU1686	ComEB
DCMPDA3ir	dCMP deaminase (CMP)	[c] : cmp + h + h2o --> nh4 + ump	2	Nucleotide Metabolism	GSU1686	ComEB
DDMAT5	Dodecanoyl-[acyl-carrier protein]: malonyl-CoA C-acyltransferase	[c] : 2tddACP + h + nadh --> ddcaACP + nad	3	Fatty Acid Synthesis	GSU1008	FabI
DEMAT4	Decanoyl-[acyl-carrier protein]:malonyl-CoA C-acyltransferase	[c] : 2tdeACP + h + nadh --> decACP + nad	3	Fatty Acid Synthesis	GSU1008	FabI
DGK1	deoxyguanylate kinase (dGMP:ATP)	[c] : atp + dgmp <==> adp + dgdp	3	Nucleotide Metabolism	GSU2238	Gmk
DGTPH	dGTPase	[c] : dgtp + h2o --> dgsn + pppi	2	Nucleotide Metabolism	GSU1246	Dgt
DHAD1	dihydroxy-acid dehydratase (2,3-dihydroxy-3-methylbutanoate)	[c] : 23dhmb --> 3mob + h2o	3	Amino Acid Metabolism	GSU1912	IlvD
DHAD2	Dihydroxy-acid dehydratase (2,3-dihydroxy-3-methylpentanoate)	[c] : 23dhmp --> 3mop + h2o	3	Amino Acid Metabolism	GSU1912	IlvD
DHDPRy	dihydrodipicolinate reductase (NADPH)	[c] : 23dhdp + h + nadph --> nadp + thdp	3	Amino Acid Metabolism	GSU0160	DapB
DHDPS	dihydrodipicolinate synthase	[c] : aspsa + pyr --> 23dhdp + h + (2) h2o	3	Amino Acid Metabolism	GSU0159	DapA
DHFOR2	dihydrofolate reductase	[c] : dhf + nadp <==> fol + nadph	3	Vitamins & Cofactor Biosynthesis	GSU0571	DfrA
DHFOR3	dihydrofolate reductase	[c] : fol + h + (2) nadph <==> (2) nadp + thf	3	Vitamins & Cofactor Biosynthesis	GSU0571	DfrA
DHFR	dihydrofolate reductase	[c] : dhf + h + nadph <==> nadp + thf	3	Vitamins & Cofactor Biosynthesis	GSU0571	DfrA
DHFS	dihydrofolate synthase	[c] : atp + dhpt + glu-L --> adp + dhf + h + pi	3	Vitamins & Cofactor Biosynthesis	GSU2368	FolC
DHORD4	dihydroorotate dehydrogenase	[c] : dhor-S + mqn7 <==> mql7 + orot	3	Nucleotide Metabolism	GSU1756+GSU1755	PyrDK
DHORTS	dihydroorotase	[c] : dhor-S + h2o <==> cbasp + h	3	Nucleotide Metabolism	GSU1272	PyrC
DHPPDA2	diaminohydroxyphosphoribosylaminopyrimidine deaminase	[c] : 25dhpp + h + h2o --> 5apru + nh4	3	Vitamins & Cofactor Biosynthesis	GSU1688	RibD
DHPS1	dihydropteroate synthase	[c] : 2ahhmp + 4abz --> dhpt + h2o	2	Vitamins & Cofactor Biosynthesis	GSU1808	FolP
DHPS3	dihydropteroate synthase	[c] : 2ahhmd + 4abz --> dhpt + ppi	2	Vitamins & Cofactor Biosynthesis	GSU1808	FolP
DHQD1	3-dehydroquinate dehydratase	[c] : 3dhq <==> 3dhsk + h2o	3	Amino Acid Metabolism	GSU2022	AroC
DHQS	3-dehydroquinate synthase	[c] : 2dda7p --> 3dhq + pi	3	Amino Acid Metabolism	GSU2025	AroB
DMATT	dimethylallyltranstransferase	[c] : dmpp + ipdp --> grdp + ppi	3	Other	GSU1765	IspA
DMOCT	3-deoxy-manno-octulosonate cytidylyltransferase	[c] : ctp + kdo --> ckdo + ppi	3	Other	GSU1896	KdsB
DMPPS	1-hydroxy-2-methyl-2-(E)-butenyl 4-diphosphate reductase (dmpp)	[c] : h + h2mb4p + nadh --> dmpp + h2o + nad	3	Vitamins & Cofactor Biosynthesis	GSU2604	LytB
DMUQ8M	3-demethylubiquinone-8 3-O-methyltransferase (ubiquinone 8)	[c] : 2omhmb + amet --> ahcys + ubq8	2	Vitamins & Cofactor Biosynthesis	GSU2437	UbiG
DOLPMT	Dolichyl-phosphate D-mannosyltransferase	[c] : dolp + gdpman --> dolmanp + gdp	2	Glycan Biosynthesis and Metabolism	GSU0623, GSU2553	Dpm, Dpm1
DPCOAK	dephospho-CoA kinase	[c] : atp + dpcoa --> adp + coa + h	3	Vitamins & Cofactor Biosynthesis	GSU0513	CoaE
DPR	2-dehydropantoate 2-reductase	[c] : 2dhp + h + nadph --> nadp + pant-R	3	Vitamins & Cofactor Biosynthesis	GSU2683	YlbQ
DTMPK	dTMP kinase	[c] : atp + dtmp <==> adp + dtdp	3	Nucleotide Metabolism	GSU3301, GSU2229	Tmk2, Tmk1
DUTPDP	dUTP diphosphatase	[c] : dutp + h2o --> dump + h + ppi	3	Nucleotide Metabolism	GSU1595	YncF
DXPRI	1-deoxy-D-xylulose-5-phosphate reductoisomerase	[c] : dxyl5p + h + nadph <==> 2me4p + nadp	3	Lipid & Cell Wall Metabolism	GSU1915	Dxr
DXPS	1-deoxy-D-xylulose 5-phosphate synthase	[c] : g3p + h + pyr --> co2 + dxyl5p	3	Vitamins & Cofactor Biosynthesis	GSU1764, GSU0686	Dxs1, Dxs2
EDTXS2	Endotoxin Synthesis (myristoyl transferase)	[c] : kdo2lipid4L + myrsACP --> ACP + lipa	2	Cell Envelope Biosynthesis	GSU3420	MsbB
EDTXS4	Endotoxin Synthesis (myristoyl transferase)	[c] : kdo2lipid4p + myrsACP --> ACP + lipa_cold	2	Cell Envelope Biosynthesis	GSU3420	MsbB
ENO	enolase	[c] : 2pg <==> h2o + pep	3	Central Metabolism	GSU2286	Eno
EPPP	exopolyphosphatase	[c] : h2o + polypi --> h + pi	3	Other	GSU1741, GSU2559	Ppx, Ppx1
FACOAL140	fatty-acid--CoA ligase (tetradecanoate)	[c] : atp + coa + ttdca <==> amp + ppi + tdcoa	2	Fatty Acid Metabolism	GSU1677, GSU1103, GSU0229	FadD, FadD1, FadD2
FACOAL140(ISO)	fatty-acid--CoA ligase (Iso-C14:0)	[c] : atp + coa + fa1 <==> amp + fa1coa + ppi	2	Fatty Acid Metabolism	GSU1677, GSU1103, GSU0229	FadD1, FadD, FadD2
FACOAL150(anteiso)	fatty-acid--CoA ligase (anteiso-C15:0)	[c] : atp + coa + fa4 <==> amp + fa4coa + ppi	2	Fatty Acid Metabolism	GSU1677, GSU1103, GSU0229	FadD1, FadD2, FadD
FACOAL150(ISO)	fatty-acid--CoA ligase (Iso-C15:0)	[c] : atp + coa + fa3 <==> amp + fa3coa + ppi	2	Fatty Acid Metabolism	GSU1677, GSU1103, GSU0229	FadD1, FadD2, FadD
FACOAL160(ISO)	fatty-acid--CoA ligase (Iso-C16:0)	[c] : atp + coa + fa6 <==> amp + fa6coa + ppi	2	Fatty Acid Metabolism	GSU1677, GSU1103, GSU0229	FadD1, FadD2, FadD
FACOAL160i	fatty-acid--CoA ligase (hexadecanoate)	[c] : atp + coa + hdca --> amp + pmtcoa + ppi	2	Fatty Acid Metabolism	GSU1677, GSU1103, GSU0229	FadD1, FadD2, FadD
FACOAL161(ISO)	fatty-acid--CoA ligase (Iso-C16:1)	[c] : atp + coa + fa5 <==> amp + fa5coa + ppi	2	Fatty Acid Metabolism	GSU1677, GSU1103, GSU0229	FadD, FadD1, FadD2
FACOAL161i	fatty-acid--CoA ligase (hexadecenoate)	[c] : atp + coa + hdcea --> amp + hdcoa + ppi	2	Fatty Acid Metabolism	GSU1677, GSU1103, GSU0229	FadD1, FadD2, FadD
FACOAL170(anteiso)	fatty-acid--CoA ligase (anteiso-C17:0)	[c] : atp + coa + fa12 <==> amp + fa12coa + ppi	2	Fatty Acid Metabolism	GSU1677, GSU1103, GSU0229	FadD, FadD2, FadD1
FACOAL170(ISO)	fatty-acid--CoA ligase (Iso-C17:0)	[c] : atp + coa + fa11 <==> amp + fa11coa + ppi	2	Fatty Acid Metabolism	GSU1677, GSU1103, GSU0229	FadD1, FadD, FadD2
FACOAL171(anteiso)	fatty-acid--CoA ligase (anteiso-C17:1)	[c] : atp + coa + fa10 <==> amp + fa10coa + ppi	2	Fatty Acid Metabolism	GSU1677, GSU1103, GSU0229	FadD2, FadD, FadD1
FACOAL171(ISO)	fatty-acid--CoA ligase (Iso-C17:1)	[c] : atp + coa + fa9 <==> amp + fa9coa + ppi	2	Fatty Acid Metabolism	GSU1677, GSU1103, GSU0229	FadD, FadD1, FadD2
FACOAL180i	fatty-acid--CoA ligase (octadecanoate)	[c] : atp + coa + ocdca --> amp + ppi + strcoa	2	Fatty Acid Metabolism	GSU1677, GSU1103, GSU0229	FadD, FadD1, FadD2
FACOAL181i	fatty-acid--CoA ligase (octadecenoate)	[c] : atp + coa + ocdcea --> amp + odecoa + ppi	2	Fatty Acid Metabolism	GSU1677, GSU1103, GSU0229	FadD1, FadD, FadD2
FBA	fructose-bisphosphate aldolase	[c] : fdp <==> dhap + g3p	3	Central Metabolism	GSU1245	Fba
FBP	fructose-bisphosphatase	[c] : fdp + h2o --> f6p + pi	3	Central Metabolism	GSU1651	Fbp
FCLT	Heme B synthesis reaction	[c] : fe2 + ppp9 --> h + pheme	3	Vitamins & Cofactor Biosynthesis	GSU3312	HemH
FDH5	Formate Dehydrogenase (menaquinone-7: 2 protons)	for[c] + (3) h[c] + mqn7[c] --> co2[c] + (2) h[e] + mql7[c]	3	Energy Metabolism	GSU0779+GSU0778+GSU0777+GSU0880+GSU0780	Fdh1
FE2abc	iron (II) transport via ABC system	atp[c] + fe2[e] + h2o[c] --> adp[c] + fe2[c] + h[c] + pi[c]	1	Transport	GSU1380, GSU3268	FeoB1, FeoB2
FERCYT	Fe (III) Reductase: G sulfurreducens	fe3[e] + focytcc[c] --> fe2[e] + ficytcc[c]	1	Transport
FMETTRS	Methionyl-tRNA formyltransferase	[c] : 10fthf + mettrna --> fmettrna + thf	2	Other	GSU0130	Fmt
FMNAT	FMN adenylyltransferase	[c] : atp + fmn + h --> fad + ppi	3	Vitamins & Cofactor Biosynthesis	GSU1487	RibC
FNOR	ferredoxin-NADP reductase	[c] : fdxr-4:2 + h + nadp <==> fdxo-4:2 + nadph	2	Energy Metabolism	GSU0510+GSU0509	Sfr
FORt2	formate transport in via proton symport	for[e] + h[e] <==> for[c] + h[c]	3	Transport	GSU0234	YrhG
FRD5	succinate dehydrogenase (menaquinone 7)	[c] : mqn7 + succ <==> fum + mql7	4	Central Metabolism	GSU1178+GSU1177+GSU1176	Frd
FRTT	farnesyltranstransferase	[c] : frdp + ipdp --> ggdp + ppi	3	Lipid & Cell Wall Metabolism	GSU1317	IspB
FTHFCL	5-formyltetrahydrofolate cyclo-ligase	[c] : 5fothf + atp --> adp + methf + pi	3	Vitamins & Cofactor Biosynthesis	GSU1136	Ftcl
FUM	fumarase	[c] : fum + h2o <==> mal-L	4	Central Metabolism	GSU0994	Fum1
G1Dx	glucose 1-dehydrogenase (NAD)	[c] : glc-D + nad --> g15lac + h + nadh	2	Central Metabolism	GSU0696	Gdh
G1Dy	glucose 1-dehydrogenase (NADP)	[c] : glc-D + nadp --> g15lac + h + nadph	2	Central Metabolism	GSU0696	Gdh
G1PACT	glucosamine-1-phosphate N-acetyltransferase	[c] : accoa + gam1p --> acgam1p + coa + h	3	Lipid & Cell Wall Metabolism	GSU0271	GlmU
G1PTMT	glucose-1-phosphate thymidylyltransferase	[c] : dttp + g1p + h --> dtdpglc + ppi	3	Nucleotide Metabolism	GSU2083	RfbA
G1SAT	glutamate-1-semialdehyde aminotransferase	[c] : glu1sa <==> 5aop	3	Vitamins & Cofactor Biosynthesis	GSU0337	HemL
G3PD1	glycerol-3-phosphate dehydrogenase (NAD)	[c] : glyc3p + nad <==> dhap + h + nadh	3	Central Metabolism	GSU0006	GpsA
G3PD2	glycerol-3-phosphate dehydrogenase (NADP)	[c] : glyc3p + nadp <==> dhap + h + nadph	3	Central Metabolism	GSU0006	GpsA
G3PD4	glycerol-3-phosphate dehydrogenase (menaquinone 7)	[c] : glyc3p + mqn7 --> dhap + mql7	3	Central Metabolism	GSU2761	GlpA
G5SADs	L-glutamate 5-semialdehyde dehydratase (spontaneous)	[c] : glu5sa <==> 1pyr5c + h + h2o	4	Amino Acid Metabolism
G5SD	glutamate-5-semialdehyde dehydrogenase	[c] : glu5p + h + nadph --> glu5sa + nadp + pi	3	Amino Acid Metabolism	GSU3211	ProA
GALT	galactose-1-phosphate uridylyltransferase	[c] : gal1p + h + utp <==> ppi + udpgal	3	Carbohydrate Metabolism	GSU3256	GalT
GALU	UTP-glucose-1-phosphate uridylyltransferase	[c] : g1p + h + utp <==> ppi + udpg	3	Lipid & Cell Wall Metabolism	GSU0859	GalU
GAPD	glyceraldehyde-3-phosphate dehydrogenase (NAD)	[c] : g3p + nad + pi <==> 13dpg + h + nadh	3	Central Metabolism	GSU1629	Gap
GAPDy1	glyceraldehyde-3-phosphate dehydrogenase (NADP)	[c] : g3p + h2o + nadp --> 3pg + (2) h + nadph	3	Central Metabolism	GSU1108	GapN
GARFT	phosphoribosylglycinamide formyltransferase	[c] : 10fthf + gar <==> fgam + h + thf	3	Nucleotide Metabolism	GSU1759	PurN
GCCa	part of glycine-cleavage complex	[c] : gly + h + lpro --> alpro + co2	3	Amino Acid Metabolism	GSU2018, GSU0378+GSU0377, GSU0376	GcvH1+GcvP1, GcvH2+GcvP1
GCCb	part of glycine cleavage complex	[c] : alpro + thf --> dhlpro + mlthf + nh4	3	Amino Acid Metabolism	GSU0375	GcvT
GCCc	part of glycine-cleavage complex	[c] : dhlpro + nad --> h + lpro + nadh	2	Amino Acid Metabolism	GSU2588, GSU2446	Lpd, Lpd2
GDMANE	GDP-4-dehydro-6-deoxy-D-mannose epimerase	[c] : gdpddm <==> gdpofuc	3	Lipid & Cell Wall Metabolism	GSU0627	Fcl
GDPMD	GDPmannose 4,6-dehydratase	[c] : gdpman --> gdpddm + h2o	3	Lipid & Cell Wall Metabolism	GSU0626	Gmd
GF6PTA	glutamine-fructose-6-phosphate transaminase	[c] : f6p + gln-L --> gam6p + glu-L	3	Lipid & Cell Wall Metabolism	GSU0270	GlmS
GGTT	geranylgeranyltranstransferase	[c] : ggdp + ipdp --> pendp + ppi	3	Other	GSU1317	IspB
GHMT	glycine hydroxymethyltransferase	[c] : ser-L + thf <==> gly + h2o + mlthf	3	Amino Acid Metabolism	GSU1607	GlyA
GK1	guanylate kinase (GMP:ATP)	[c] : atp + gmp <==> adp + gdp	3	Nucleotide Metabolism	GSU2238	Gmk
GLCP	glycogen phosphorylase	[c] : glycogen + pi --> g1p	3	Carbohydrate Metabolism	GSU2066, GSU0371	GlgP, GlgP2
GLCS1	glycogen synthase (ADPGlc)	[c] : adpglc --> adp + glycogen + h	3	Carbohydrate Metabolism	GSU3257, GSU1023	GlgA2, GlgA1
GLGC	glucose-1-phosphate adenylyltransferase	[c] : atp + g1p + h --> adpglc + ppi	2	Carbohydrate Metabolism
GLNabc	L-glutamine transport via ABC system	atp[c] + gln-L[e] + h2o[c] --> adp[c] + gln-L[c] + h[c] + pi[c]	2	Transport	GSU3404, GSU3405, GSU2649, GSU3406, GSU2650, GSU2651	GlnH2+GlnP2+GlnQ2, GlnP+GlnH+GlnQ
GLNS	glutamine synthetase	[c] : atp + glu-L + nh4 --> adp + gln-L + h + pi	3	Amino Acid Metabolism	GSU1835	GlnA
GLNSP3i	glutamine synthetase (uaagmda)	[c] : atp + nh4 + uaagmda --> adp + h + pi + uaagtmda	3	Lipid & Cell Wall Metabolism	GSU1835	GlnA
GLNTRS	Glutaminyl-tRNA synthetase	[c] : atp + gln-L + trnagln --> amp + glntrna + ppi	3	Amino Acid Metabolism	GSU3366	GlnS
GLU5K	glutamate 5-kinase	[c] : atp + glu-L --> adp + glu5p	3	Amino Acid Metabolism	GSU3212	ProB
GLUADT	glutaminyl-tRNA synthase (glutamine-hydrolysing)	[c] : atp + gln-L + glutrna + h2o --> adp + glntrna + glu-L + h + pi	3	Other	GSU3380+GSU3381+GSU3383	GatABC
GLUDx	glutamate dehydrogenase (NAD)	[c] : glu-L + h2o + nad <==> akg + h + nadh + nh4	1	Amino Acid Metabolism	GSU1564	GudA
GLUDy	glutamate dehydrogenase (NADP)	[c] : glu-L + h2o + nadp <==> akg + h + nadph + nh4	3	Amino Acid Metabolism	GSU1305	GudB
GLUN	glutaminase	[c] : gln-L + h2o --> glu-L + nh4	2	Amino Acid Metabolism	GSU0936	Gls
GLUPRT	glutamine phosphoribosyldiphosphate amidotransferase	[c] : gln-L + h2o + prpp --> glu-L + ppi + pram	3	Nucleotide Metabolism	GSU1636	PurF
GLUR	glutamate racemase	[c] : glu-D <==> glu-L	3	Amino Acid Metabolism	GSU2923	MurI
GLUSx	glutamate synthase (NADH2)	[c] : akg + gln-L + h + nadh --> (2) glu-L + nad	2	Amino Acid Metabolism	GSU1237+GSU1236+GSU1238+GSU1239	GltAB
GLUSz	glutamate synthase (Ferredoxin)	[c] : akg + fdxr-4:2 + gln-L + (2) h <==> fdxo-4:2 + (2) glu-L	3	Amino Acid Metabolism	GSU3450	GltF
GLUTRR	glutamyl-tRNA reductase	[c] : glutrna + h + nadph --> glu1sa + nadp + trnaglu	3	Vitamins & Cofactor Biosynthesis	GSU3284	HemA
GLUTRS	Glutamyl-tRNA synthetase	[c] : atp + glu-L + trnaglu --> amp + glutrna + ppi	2	Vitamins & Cofactor Biosynthesis	GSU1329, GSU1219	GltX1, GltX2
GLYCLTt2r	glycolate transport via proton symport, reversible	glyclt[e] + h[e] <==> glyclt[c] + h[c]	2	Transport	GSU1622, GSU0226	LctP2, LctP
GLYCTO10	glycolate oxidase	[c] : glyclt + o2 --> glx + h2o2	2	Carbohydrates and related molecules	GSU1624+GSU1623, GSU3297+GSU3296	GlcDF, GlcDF2
GLYCTO2	Glycolate oxidase	[c] : glyclt + ubq8 --> glx + ubq8h2	2	Carbohydrates and related molecules	GSU1624+GSU1623, GSU3297+GSU3296	GlcDF2, GlcDF
GLYCTO3	Glycolate oxidase	[c] : glyclt + mqn8 --> glx + mql8	2	Carbohydrates and related molecules	GSU1624+GSU1623, GSU3297+GSU3296	GlcDF2, GlcDF
GLYCTO4	Glycolate oxidase	[c] : 2dmmq8 + glyclt --> 2dmmql8 + glx	2	Carbohydrates and related molecules	GSU1624+GSU1623, GSU3297+GSU3296	GlcDF2, GlcDF
GLYD	glycerate dehydrogenase	[c] : h + hpyr + nadh <==> glyc-R + nad	3	Central Metabolism	GSU1672	HprA
GLYK	glycerol kinase	[c] : atp + glyc --> adp + glyc3p + h	3	Central Metabolism	GSU2762	GlpK
GLYTRS	Glycyl-tRNA synthetase	[c] : atp + gly + trnagly --> amp + glytrna + ppi	2	Amino Acid Metabolism	GSU0579+GSU0578	GlyQS
GMHEPAT	D-glycero-D-manno-hepose 1-phosphate adenyltransferase	[c] : atp + gmh1p + h --> adphep-D,D + ppi	2	Cell Envelope Biosynthesis	GSU2085	RfaE
GMHEPK	D-glycero-D-manno-heptose 7-phosphate kinase	[c] : atp + gmh7p --> adp + gmh17bp + h	2	Cell Envelope Biosynthesis	GSU2085	RfaE
GMPS	GMP synthase	[c] : atp + nh4 + xmp --> amp + gmp + (2) h + ppi	3	Nucleotide Metabolism	GSU2194	GuaA
GMPS2	GMP synthase (glutamine-hydrolysing)	[c] : atp + gln-L + h2o + xmp --> amp + glu-L + gmp + (2) h + ppi	3	Nucleotide Metabolism	GSU2194	GuaA
GOFUCR	GDP-4-oxo-L-fucose reductase	[c] : gdpofuc + h + nadph --> gdpfuc + nadp	3	Lipid & Cell Wall Metabolism	GSU0627	Fcl
GRTT	geranyltranstransferase	[c] : grdp + ipdp --> frdp + ppi	3	Other	GSU1765	IspA
GSADH	L-glutamate 5-semialdehyde dehydrogenase	[c] : glu5sa + h2o + nad --> glu-L + (2) h + nadh	3	Amino Acid Metabolism	GSU3395	PyrcPrd
GSHPO	glutathione peroxidase	[c] : (2) gthrd + h2o2 --> gthox + (2) h2o	1	Other	GSU0352	Gpo1
GTHRDabc	Glutathione export via ABC system	atp[c] + gthrd[c] + h2o[c] --> adp[c] + gthrd[e] + h[c] + pi[c]	4	Transport	GSU1216+GSU1215	CydCD
GTPCII	GTP cyclohydrolase II	[c] : gtp + (3) h2o --> 25dhpp + for + (2) h + ppi	3	Vitamins & Cofactor Biosynthesis	GSU1690	RibA
GTPDPK	GTP diphosphokinase	[c] : atp + gtp --> amp + gdptp + h	3	Nucleotide Metabolism	GSU2236	RelA
GUAPRTr	guanine phosphoribosyltransferase	[c] : gua + prpp <==> gmp + ppi	2	Nucleotide Metabolism	GSU1017	Hpt
GUAt2	guanine transport in via proton symport	gua[e] + h[e] --> gua[c] + h[c]	2	Transport	GSU1019	PbuG
H2Ot5	H2O transport via diffusion	h2o[e] <==> h2o[c]	4	Transport
H2td	hydrogen transport	h2[c] <==> h2[e]	1	Transport
HBUHL1	(3R)-3-Hydroxybutanoyl-[acyl-carrier-protein] hydro-lyase	[c] : 3hbACP --> 2beACP + h2o	3	Fatty Acid Synthesis	GSU0458, GSU2265	FabZ2, FabZ1
HBUR1	(3R)-3-Hydroxybutanoyl-[acyl-carrier protein]:NADP+ oxidoreductase	[c] : actACP + h + nadph --> 3hbACP + nadp	3	Fatty Acid Synthesis	GSU1603, GSU0461	FabG1, FabG2
HBZOPT	4-hydroxybenzoate octaprenyltransferase	[c] : 4hbz + octdp --> 3ophb + ppi	1	Other	GSU1502, GSU0439	UbiA2, UbiA
HCITS	homocitrate synthase	[c] : accoa + akg + h2o --> coa + h + hcit	2	Amino Acid Metabolism	GSU0937	NifV
HCO3E	carbonate dehydratase (HCO3 equilibration reaction)	[c] : co2 + h2o <==> h + hco3	3	Nonenzymatic Chemical Reactions	GSU0809, GSU0067, GSU2307, GSU1442	CynT3, CynT, CynT2, CynT1
HDACPHL	Oleoyl-[acyl-carrier-protein] hydrolase	[c] : h2o + hdeACP + nadph --> ACP + hdca + nadp	1	Fatty Acid Synthesis
HDDHL5	(3R)-3-Hydroxybutanoyl-[acyl-carrier-protein] hydro-lyase	[c] : 3hddACP --> 2tddACP + h2o	3	Fatty Acid Synthesis	GSU0458, GSU2265	FabZ1, FabZ2
HDDR5	3R)-3-Hydroxydodecanoyl-[acyl-carrier-protein]:NADP+ oxidoreductase	[c] : 3oxddACP + h + nadph --> 3hddACP + nadp	3	Fatty Acid Synthesis	GSU1603, GSU0461	FabG1, FabG2
HDEHL4	(3R)-3-Hydroxybutanoyl-[acyl-carrier-protein] hydro-lyase	[c] : 3hdeACP --> 2tdeACP + h2o	3	Fatty Acid Synthesis	GSU0458, GSU2265	FabZ1, FabZ2
HDER4	(3R)-3-Hydroxydecanoyl-[acyl-carrier-protein]:NADP+ oxidoreductase	[c] : 3oxdeACP + h + nadph --> 3hdeACP + nadp	3	Fatty Acid Synthesis	GSU1603, GSU0461	FabG1, FabG2
HDH [deleted 01/16/2007 12:02:30 PM]	hydrogen dehydrogenase	[c] : h2 + nad --> h + nadh	3	Energy Metabolism	GSU2422+GSU2419+GSU2420+GSU2418, GSU2722+GSU2718+GSU2720+GSU2721+GSU2719	Hox2, Hox3
HDH4	hydrogen dehydrogenase menquinone (2 H+)	(2) h[c] + h2[e] + mqn7[c] --> (2) h[e] + mql7[c]	3	Energy Metabolism	GSU0121+GSU0123+GSU0120+GSU0122, GSU0783+GSU0785+GSU0784+GSU0782	Hox1, PhyB
HDMAT7	Hexadecanoyl-[acyl-carrier protein]:malonyl-CoA C-acyltransferase	[c] : nad + palmACP <==> h + hdeACP + nadh	3	Fatty Acid Synthesis	GSU1008	FabI
HEMAT2	Hexanoyl-[acyl-carrier protein]:malonyl-CoA C-acyltransferase	[c] : 2theACP + h + nadh --> hexACP + nad	3	Fatty Acid Synthesis	GSU1008	FabI
HEMEOS	Heme O synthase	[c] : frdp + h2o + pheme --> h + hemeO + ppi	2	Cofactor and Prosthetic Group Biosynthesis	GSU0223	CyoE
HEPTT	trans-heptaprenyltranstransferase	[c] : hepdp + ipdp --> octdp + ppi	3	Lipid & Cell Wall Metabolism	GSU1317	IspB
HEX1	hexokinase (D-glucose:ATP)	[c] : atp + glc-D --> adp + g6p + h	1	Central Metabolism	GSU1702	Glk
HEXTT	trans-hexaprenyltranstransferase	[c] : hexdp + ipdp --> hepdp + ppi	3	Lipid & Cell Wall Metabolism	GSU1317	IspB
HGCOAD	2-hydroxyglutaryl-CoA dehydratase	[c] : 2hglucoa <==> gcoa + h2o	2	Other	GSU2519+GSU2944	HgdAB
HGR	mercury(II) reductase	[c] : hg2 + nadph <==> h + hg0 + nadp	3	Central Metabolism	GSU1315, GSU3424	MerA2, MerA
HHDHL7	(3R)-3-Hydroxypalmitoyl-[acyl-carrier-protein] hydro-lyase	[c] : 3hpaACP --> h2o + hdeACP	3	Fatty Acid Synthesis	GSU0458, GSU2265	FabZ1, FabZ2
HHDR7	(3R)-3-Hydroxypalmitoyl-[acyl-carrier-protein]:NADP+ oxidoreductase	[c] : 3oxhdACP + h + nadph --> 3hpaACP + nadp	3	Fatty Acid Synthesis	GSU1603, GSU0461	FabG1, FabG2
HHYHL2	(3R)-3-Hydroxybutanoyl-[acyl-carrier-protein] hydro-lyase	[c] : 3hhACP --> 2theACP + h2o	3	Fatty Acid Synthesis	GSU0458, GSU2265	FabZ1, FabZ2
HHYR2	(3R)-3-Hydroxyhexanoyl-[acyl-carrier-protein]:NADP+ oxidoreductase	[c] : 3oxhACP + h + nadph --> 3hhACP + nadp	3	Fatty Acid Synthesis	GSU1603, GSU0461	FabG1, FabG2
HIBD [deleted 03/21/2007 01:06:12 PM]	3-hydroxyisobutyrate dehydrogenase	[c] : 3hmp + nad --> h + mmalsa-R + nadh	2	Amino Acid Metabolism	GSU1451, GSU1372	MmsB2, MmsB1
HISTD	histidinol dehydrogenase	[c] : h2o + histd + (2) nad --> (3) h + his-L + (2) nadh	3	Amino Acid Metabolism	GSU3100	HisD
HISTP	histidinol-phosphatase	[c] : h2o + hisp --> histd + pi	1	Amino Acid Metabolism	GSU2084	HisJ
HISTRS	Histidyl-tRNA synthetase	[c] : atp + his-L + trnahis --> amp + histrna + ppi	2	Amino Acid Metabolism	GSU3307, GSU1659	HisS, HisS2
HMBS	hydroxymethylbilane synthase	[c] : h2o + (4) ppbng --> hmbil + (4) nh4	2	Cofactor and Prosthetic Group Biosynthesis	GSU3285	HemC
HMPK1	hydroxymethylpyrimidine kinase (ATP)	[c] : 4ahmmp + atp --> 4ampm + adp + h	3	Vitamins & Cofactor Biosynthesis	GSU0605	ThiD
HMPK2	hydroxymethylpyrimidine kinase (CTP)	[c] : 4ahmmp + ctp --> 4ampm + cdp + h	3	Vitamins & Cofactor Biosynthesis	GSU0605	ThiD
HMPK3	hydroxymethylpyrimidine kinase (UTP)	[c] : 4ahmmp + utp --> 4ampm + h + udp	3	Vitamins & Cofactor Biosynthesis	GSU0605	ThiD
HMPK4	hydroxymethylpyrimidine kinase (GTP)	[c] : 4ahmmp + gtp --> 4ampm + gdp + h	3	Vitamins & Cofactor Biosynthesis	GSU0605	ThiD
HOCHL3	((3R)-3-Hydroxybutanoyl-[acyl-carrier-protein] hydro-lyase	[c] : 3hocACP --> 2toceACP + h2o	3	Fatty Acid Synthesis	GSU0458, GSU2265	FabZ2, FabZ1
HOCR3	(3R)-3-Hydroxyoctanoyl-[acyl-carrier-protein]:NADP+ oxidoreductase	[c] : 3oxocACP + h + nadph --> 3hocACP + nadp	3	Fatty Acid Synthesis	GSU1603, GSU0461	FabG2, FabG1
HODHL8	(3R)-3-Hydroxyoctadecanoyl-[acyl-carrier-protein] hydro-lyase	[c] : 3hocdacp --> 2tocdACP + h2o	3	Fatty Acid Synthesis	GSU0458, GSU2265	FabZ1, FabZ2
HODR8	(3R)-3-Hydroxyoctadecanoyl-[acyl-carrier-protein]:NADP+ oxidoreductase	[c] : 3oxocdacp + h + nadph --> 3hocdacp + nadp	3	Fatty Acid Synthesis	GSU1603, GSU0461	FabG1, FabG2
HP5CD	3-hydroxy-1-pyrroline-5-carboxylate dehydrogenase	[c] : 1p3h5c + (2) h2o + nad --> 4hglu + h + nadh	3	Amino Acid Metabolism	GSU3395	PyrcPrd
HPOD	1-pyrroline-5-carboxylate dehydrogenase	[c] : Lhpro + fad --> 1p3h5c + fadh2 + h	3	Amino Acid Metabolism	GSU3395	PyrcPrd
HPPK	2-amino-4-hydroxy-6-hydroxymethyldihydropteridine diphosphokinase	[c] : 2ahhmp + atp --> 2ahhmd + amp + h	3	Vitamins & Cofactor Biosynthesis	GSU2979	FolK
HSAT	Acetyl-CoA:L-homoserine O-acetyltransferase	[c] : accoa + hom-L <==> achms + coa	3	Amino Acid Metabolism	GSU2462	MetA1
HSDy	homoserine dehydrogenase (NADPH)	[c] : hom-L + nadp <==> aspsa + h + nadph	3	Amino Acid Metabolism	GSU1693	Hom
HSK	homoserine kinase	[c] : atp + hom-L --> adp + h + phom	1	Amino Acid Metabolism
HSTPT	histidinol-phosphate transaminase	[c] : glu-L + imacp --> akg + h + hisp	3	Amino Acid Metabolism	GSU3099	HisC
HTDHL6	(3R)-3-Hydroxypalmitoyl-[acyl-carrier-protein] hydro-lyase	[c] : 3htdACP --> h2o + tdeACP	3	Fatty Acid Synthesis	GSU0458, GSU2265	FabZ2, FabZ1
HTDR6	3R)-3-Hydroxytetradecanoyl-[acyl-carrier-protein]:NADP+ oxidoreductase	[c] : 3oxtdACP + h + nadph --> 3htdACP + nadp	3	Fatty Acid Synthesis	GSU1603, GSU0461	FabG2, FabG1
HXANt2	hypoxanthine transport in via proton symport	h[e] + hxan[e] --> h[c] + hxan[c]	2	Transport	GSU1019	PbuG
HXPRT	hypoxanthine phosphoribosyltransferase (Hypoxanthine)	[c] : hxan + prpp --> imp + ppi	3	Nucleotide Metabolism	GSU1017	Hpt
ICDHy	isocitrate dehydrogenase (NADP)	[c] : icit + nadp <==> akg + co2 + nadph	4	Central Metabolism	GSU1465	Icd
ICHORSi	Isochorismate Synthase	[c] : chor --> ichor	1	Vitamins & Cofactor Biosynthesis
ICHORT	isochorismatase	[c] : h2o + ichor --> 23ddhb + pyr	3	Vitamins & Cofactor Biosynthesis	GSU0569, GSU1002	EntB, EntB1
IG3PS	Imidazole-glycerol-3-phosphate synthase	[c] : gln-L + prlp --> aicar + eig3p + glu-L + (2) h	3	Amino Acid Metabolism	GSU3095+GSU3097	HisF
IGPDH	imidazoleglycerol-phosphate dehydratase	[c] : eig3p + h --> h2o + imacp	3	Amino Acid Metabolism	GSU3098	HisB
IGPS	indole-3-glycerol-phosphate synthase	[c] : 2cpr5p + h --> 3ig3p + co2 + h2o	3	Amino Acid Metabolism	GSU2380	TrpC
ILEabc	L-isoleucine transport via ABC system	atp[c] + h2o[c] + ile-L[e] --> adp[c] + h[c] + ile-L[c] + pi[c]	2	Transport	GSU1735+GSU1733+GSU1734+GSU1732+GSU1731+GSU1730, GSU3394+GSU3393+GSU3392+GSU3401+GSU3391, GSU2008+GSU2005+GSU2007+GSU2009+GSU2006	BraB, BrnQ, AzlCD
ILEt6	L-isoeucine transport in/out via proton symport	h[e] + ile-L[e] <==> h[c] + ile-L[c]	2	Transport	GSU0768	AzlC
ILETA	isoleucine transaminase	[c] : akg + ile-L <==> 3mop + glu-L	3	Amino Acid Metabolism	GSU0656	IlvE
ILETRS	Isoleucyl-tRNA synthetase	[c] : atp + ile-L + trnaile --> amp + iletrna + ppi	3	Amino Acid Metabolism	GSU3136	IleS
IMPC	IMP cyclohydrolase	[c] : h2o + imp <==> fprica	3	Nucleotide Metabolism	GSU0609	PurH
IMPD	IMP dehydrogenase	[c] : h2o + imp + nad --> h + nadh + xmp	3	Nucleotide Metabolism	GSU2195	GuaB
IOR	indolepyruvate ferredoxin oxidoreductase	[c] : coa + (2) fdox + indpyr <==> co2 + (2) fdred + h + indaccoa	2	Tyrosine, Tryptophan, and Phenylalanine Metabolism	GSU2052+GSU2053, GSU1739+GSU1738	IorAB1, IorAB2
IOR2	indolepyruvate ferredoxin oxidoreductase (phenylpyvurate)	[c] : coa + (2) fdox + phpyr <==> co2 + (2) fdred + h + phaccoa	2	Tyrosine, Tryptophan, and Phenylalanine Metabolism	GSU2052+GSU2053, GSU1739+GSU1738	IorAB1, IorAB2
IOR3	indolepyruvate ferredoxin oxidoreductase (hydroxyphenylpyvurate)	[c] : 34hpp + coa + (2) fdox <==> 4hphaccoa + co2 + (2) fdred + h	2	Tyrosine, Tryptophan, and Phenylalanine Metabolism	GSU2052+GSU2053, GSU1739+GSU1738	IorAB1, IorAB2
IPDPS	1-hydroxy-2-methyl-2-(E)-butenyl 4-diphosphate reductase (ipdp)	[c] : h + h2mb4p + nadh --> h2o + ipdp + nad	3	Vitamins & Cofactor Biosynthesis	GSU2604	LytB
IPMD	3-isopropylmalate dehydrogenase	[c] : 3c2hmp + nad --> 3c4mop + h + nadh	3	Amino Acid Metabolism	GSU2879	LeuB
IPPMIa	3-isopropylmalate dehydratase	[c] : 3c2hmp <==> 2ippm + h2o	3	Amino Acid Metabolism	GSU1902+GSU1903	LeuCD
IPPMIb	2-isopropylmalate hydratase	[c] : 2ippm + h2o <==> 3c3hmp	3	Amino Acid Metabolism	GSU1902+GSU1903	LeuCD
IPPS	2-isopropylmalate synthase	[c] : 3mob + accoa + h2o --> 3c3hmp + coa + h	3	Amino Acid Metabolism	GSU1798, GSU1906	LeuA, LeuA2
IQNLOR	isoquinoline 1-oxidoreductase	[c] : (2) ficytcc + h2o + iqnl <==> (2) focytcc + (2) h + iqnln	2	Energy Metabolism	GSU0201+GSU0200	IorAB
ITPASE	dITP pyrophosphatase	[c] : ditp + h2o --> dimp + ppi	2	Nucleotide Metabolism	GSU1794	IxpP
KARA1	ketol-acid reductoisomerase (2,3-dihydroxy-3-methylbutanoate)	[c] : 23dhmb + nadp <==> alac-S + h + nadph	3	Amino Acid Metabolism	GSU1909	IlvC
KARA2	ketol-acid reductoisomerase (2-Acetolactate)	[c] : 2ahbut + h + nadph <==> 23dhmp + nadp	3	Amino Acid Metabolism	GSU1909	IlvC
KAS1	b-ketoacyl synthetase (Iso-C14:0)	[c] : (14) h + ibcoa + (5) malcoa + (10) nadph --> (5) co2 + (6) coa + fa1 + (4) h2o + (10) nadp	1	Fatty Acid Metabolism
KAS17	b-ketoacyl synthetase (n-C18:1)	[c] : accoa + (22) h + (8) malcoa + (15) nadph --> (8) co2 + (9) coa + (7) h2o + (15) nadp + ocdcea	1	Fatty Acid Metabolism
KAS3	b-ketoacyl synthetase (Iso-C15:0)	[c] : (14) h + ivcoa + (5) malcoa + (10) nadph --> (5) co2 + (6) coa + fa3 + (4) h2o + (10) nadp	1	Fatty Acid Metabolism
KAS4	b-ketoacyl synthetase (Anteiso-C15:0)	[c] : 2mbcoa + (14) h + (5) malcoa + (10) nadph --> (5) co2 + (6) coa + fa4 + (4) h2o + (10) nadp	1	Fatty Acid Metabolism
KAS7	b-ketoacyl synthetase (n-C16:1)	[c] : accoa + (19) h + (7) malcoa + (13) nadph --> (7) co2 + (8) coa + (6) h2o + hdcea + (13) nadp	1	Fatty Acid Metabolism
KAS9	b-ketoacyl synthetase (Iso-C17:1)	[c] : (16) h + ivcoa + (6) malcoa + (11) nadph --> (6) co2 + (7) coa + fa9 + (5) h2o + (11) nadp	1	Fatty Acid Metabolism
KDOPP	3-deoxy-manno-octulosonate-8-phosphatase	[c] : h2o + kdo8p --> kdo + pi	3	Cell Envelope Biosynthesis	GSU1892	KdoP
KDOPS	2-dehydro-3-deoxy-phosphooctonate aldolase	[c] : ara5p + h2o + pep --> kdo8p + pi	3	Lipid & Cell Wall Metabolism	GSU1894	KdsA
Kt6	potassium transport in/out via proton symport	h[e] + k[e] <==> h[c] + k[c]	3	Transport	GSU1204, GSU0527, GSU3346, GSU2759, GSU2350, GSU2485, GSU1016	Kup2, TrkA1, Kup, KefC, KefC2, TrkA, Kup1
Ktabc	H+/K+-exchanging ATPase	atp[c] + h2o[c] + k[e] --> adp[c] + h[e] + k[c] + pi[c]	3	Transport	GSU2480+GSU2482+GSU2481	KdpABC
L-LACt2	L-lactate reversible transport via proton symport	h[e] + lac-L[e] <==> h[c] + lac-L[c]	2	Transport	GSU1622, GSU0226	LctP2, LctP
LEUabc	L-leucine transport via ABC system	atp[c] + h2o[c] + leu-L[e] --> adp[c] + h[c] + leu-L[c] + pi[c]	2	Transport	GSU1735+GSU1733+GSU1734+GSU1732+GSU1731+GSU1730, GSU3394+GSU3393+GSU3392+GSU3401+GSU3391, GSU2008+GSU2005+GSU2007+GSU2009+GSU2006	BraB, AzlCD, BrnQ
LEUt6	L-leucine transport in/out via proton symport	h[e] + leu-L[e] <==> h[c] + leu-L[c]	2	Transport	GSU0768	AzlC
LEUTA	leucine transaminase	[c] : akg + leu-L <==> 4mop + glu-L	3	Amino Acid Metabolism	GSU0656	IlvE
LEUTRS	Leucyl-tRNA synthetase	[c] : atp + leu-L + trnaleu --> amp + leutrna + ppi	2	Amino Acid Metabolism	GSU2209	LeuS
LPADSS	Lipid A disaccaride synthase	[c] : lipidX + u23ga --> h + lipidAds + udp	3	Lipid & Cell Wall Metabolism	GSU2261	LpxB
LYSt3	L-lysine transport out via proton antiport	h[e] + lys-L[c] --> h[c] + lys-L[e]	1	Transport	GSU1545, GSU1194, GSU2777	LysE, LysE1, LysE2
LYSTRS	Lysyl-tRNA synthetase	[c] : atp + lys-L + trnalys --> amp + lystrna + ppi	3	Amino Acid Metabolism	GSU1753, GSU2271	LysS, LysS2
MACPMT	Malonyl-CoA:[acyl-carrier-protein] S-malonyltransferase	[c] : ACP + malcoa --> coa + malACP	3	Fatty Acid Synthesis	GSU1602, GSU0240	FabD, FabD2
MAN1PT1	mannose-1-phosphate guanylyltransferase	[c] : gtp + h + man1p --> gdpman + ppi	3	Central Metabolism	GSU3254	Mpg
MAN1PT2	mannose-1-phosphate guanylyltransferase (GDP)	[c] : gdp + h + man1p --> gdpman + pi	2	Cell Envelope Biosynthesis	GSU1202	ManC
MAN6PI	mannose-6-phosphate isomerase	[c] : man6p <==> f6p	3	Central Metabolism	GSU2364	ManA
MCMAT2	Butyryl-[acyl-carrier protein]:malonyl-[acyl-carrier-protein]C-acyltransferase (decarboxylating)	[c] : butACP + h + malACP --> 3oxhACP + ACP + co2	3	Fatty Acid Synthesis	GSU0460, GSU0290, GSU0459, GSU1601, GSU1605	FabF2, FabH1, FabF, FabH2, FabF3
MCMAT3	Hexanoyl-[acyl-carrier protein]:malonyl-[acyl-carrier-protein] C-acyltransferase	[c] : h + hexACP + malACP --> 3oxocACP + ACP + co2	3	Fatty Acid Synthesis	GSU0460, GSU0459, GSU1605	FabF3, FabF, FabF2
MCMAT4	Octanoyl-[acyl-carrier protein]:malonyl-[acyl-carrier-protein] C-acyltransferase (decarboxylating)	[c] : h + malACP + octACP --> 3oxdeACP + ACP + co2	3	Fatty Acid Synthesis	GSU0460, GSU0459, GSU1605	FabF, FabF2, FabF3
MCMAT5	Decanoyl-[acyl-carrier protein]:malonyl-[acyl-carrier-protein] C-acyltransferase	[c] : decACP + h + malACP --> 3oxddACP + ACP + co2	3	Fatty Acid Synthesis	GSU0460, GSU0459, GSU1605	FabF3, FabF, FabF2
MCMAT6	Dodecanoyl-[acyl-carrier-protein]:malonyl-[acyl-carrier-protein] C-acyltransferase	[c] : ddcaACP + h + malACP --> 3oxtdACP + ACP + co2	3	Fatty Acid Synthesis	GSU0460, GSU0459, GSU1605	FabF2, FabF3, FabF
MCMAT7	Tetradecanoyl-[acyl-carrier-protein]:malonyl-[acyl-carrier-protein] C-acyltransferase	[c] : h + malACP + myrsACP --> 3oxhdACP + ACP + co2	3	Fatty Acid Synthesis	GSU0460, GSU0459, GSU1605	FabF, FabF3, FabF2
MCMAT8	Hexadecanoyl-[acyl-carrier-protein]:malonyl-[acyl-carrier-protein] C-acyltransferase	[c] : h + malACP + palmACP --> 3oxocdacp + ACP + co2	3	Fatty Acid Synthesis	GSU0460, GSU0459, GSU1605	FabF3, FabF, FabF2
MCSNAH1r	5-Methylcytosine aminohydrolase	[c] : 5mcsn + h + h2o <==> nh4 + thym	2	Nucleotide Metabolism	GSU0065	YaaJ
MDH	malate dehydrogenase	[c] : mal-L + nad <==> h + nadh + oaa	3	Central Metabolism	GSU1466	MLdh
ME1x	malic enzyme (NAD)	[c] : mal-L + nad --> co2 + nadh + pyr	3	Central Metabolism	GSU2308	Scfa
ME2	malic enzyme (NADP)	[c] : mal-L + nadp --> co2 + nadph + pyr	3	Central Metabolism	GSU1700	Mae
MECDPDH	2C-methyl-D-erythritol 2,4 cyclodiphosphate dehydratase	[c] : 2mecdp + nadh --> h2mb4p + h2o + nad	3	Vitamins & Cofactor Biosynthesis	GSU1459	IspG
MECDPS	2-C-methyl-D-erythritol 2,4-cyclodiphosphate synthase	[c] : 2p4c2me --> 2mecdp + cmp	3	Vitamins & Cofactor Biosynthesis	GSU3367	IspF
MEPCT	2-C-methyl-D-erythritol 4-phosphate cytidylyltransferase	[c] : 2me4p + ctp + h --> 4c2me + ppi	3	Other	GSU3368	IspD
METACH	O-Acetyl-L-homoserine acetate-lyase (adding methanethiol)	[c] : achms + h2s <==> ac + hcys-L	3	Amino Acid Metabolism	GSU2425, GSU1183	MetAC, MetAC2
METAT	methionine adenosyltransferase	[c] : atp + h2o + met-L --> amet + pi + ppi	3	Amino Acid Metabolism	GSU0918, GSU1880	MetK, MetK2
METS	methionine synthase	[c] : 5mthf + hcys-L --> h + met-L + thf	3	Amino Acid Metabolism	GSU2921	MetH
METSR-S1	L-methionine-S-oxide reductase (trdrd)	[c] : metox + trdrd --> h2o + met-L + trdox	2	Amino Acid Metabolism	GSU3161	MsrA
METSR-S2	L-methionine S-oxide reductase (H2O2)	[c] : h2o2 + met-L --> h2o + metox	2	Amino Acid Metabolism	GSU3161	MsrA
METTRS	Methionyl-tRNA synthetase	[c] : atp + met-L + trnamet --> amp + mettrna + ppi	3	Amino Acid Metabolism	GSU2232	MetS
MGt5	magnesium transport in/out via permease (no H+)	mg2[c] <==> mg2[e]	3	Transport	GSU3322, GSU1399	CorA1, CorA2
MI1PP	myo-inositol 1-phosphatase	[c] : h2o + mi1p-D --> inost + pi	2	Cell Envelope Biosynthesis	GSU0942	SuhB
MICITH	2-methylisocitrate hydratase	[c] : 2mcacn + h2o --> micit	2	Alternate Carbon Metabolism	GSU0846, GSU1660, GSU2445	Aco3, Aco1, Aco2
MMCD	methylmalonyl-CoA decarboxylase	[c] : h + mmcoa-S --> co2 + ppcoa	3	Other	GSU3299	MmdA
MME	methylmalonyl-CoA epimerase	[c] : mmcoa-R <==> mmcoa-S	3	Fatty Acid Synthesis	GSU3303	Mce
MMM	methylmalonyl-CoA mutase	[c] : mmcoa-R --> succoa	3	Other	GSU1578+GSU3302	MutAB
MNabc	manganese transport via ABC system	atp[c] + h2o[c] + mn2[e] --> adp[c] + h[c] + mn2[c] + pi[c]	3	Transport	GSU2984, GSU2986, GSU2985	ZnuB+ZnuC+ZnuA
MOAT	3-deoxy-D-manno-octulosonic acid transferase	[c] : ckdo + lipidA --> cmp + h + kdolipid4	2	Lipid & Cell Wall Metabolism	GSU2259	KdtA
MOAT2	3-deoxy-D-manno-octulosonic acid transferase	[c] : ckdo + kdolipid4 --> cmp + h + kdo2lipid4	2	Lipid & Cell Wall Metabolism	GSU2259	KdtA
MOBDabc	molybdate transport via ABC system	atp[c] + h2o[c] + mobd[e] --> adp[c] + h[c] + mobd[c] + pi[c]	3	Transport	GSU2960+GSU2962+GSU2964+GSU2961	ModABCE
MOHMT	3-methyl-2-oxobutanoate hydroxymethyltransferase	[c] : 3mob + h2o + mlthf --> 2dhp + thf	3	Vitamins & Cofactor Biosynthesis	GSU1705	PanB
MTAN	methylthioadenosine nucleosidase	[c] : 5mta + h2o --> 5mtr + ade	3	Nucleotide Metabolism	GSU0453, GSU1897	Pfs1, Pfs2
MTAP	5'-methylthioadenosine phosphorylase	[c] : 5mta + pi --> 5mdr1p + ade	3	Nucleotide Metabolism	GSU1112	MtaP
MTHFC	methenyltetrahydrofolate cyclohydrolase	[c] : h2o + methf <==> 10fthf + h	3	Vitamins & Cofactor Biosynthesis	GSU0215, GSU0862	FolD2, FolD
MTHFD	methylenetetrahydrofolate dehydrogenase (NADP)	[c] : mlthf + nadp <==> methf + nadph	1	Vitamins & Cofactor Biosynthesis	GSU0215, GSU0862	FolD2, FolD
MTHFR	5,10-methylenetetrahydrofolate reductase (FADH2)	[c] : fadh2 + h + mlthf --> 5mthf + fad	3	Vitamins & Cofactor Biosynthesis	GSU2974, GSU0860	MetF, MetF2
MTHFR1	5,10-methylenetetrahydrofolate reductase (NADP)	[c] : (2) h + mlthf + nadph --> 5mthf + nadp	3	Vitamins & Cofactor Biosynthesis	GSU2974, GSU0860	MetF, MetF2
N2t	nitrogen transport diffusion	n2[c] <==> n2[e]	1	Transport
NACCYT	N-acylneuraminate cytidylyltransferase (acetyl)	[c] : acnam + ctp --> cmpacna + ppi	3	Lipid & Cell Wall Metabolism	GSU1972	NeuA
NADH10	NADH dehydrogenase (menaquinone-8 & 0 protons)	[c] : h + mqn8 + nadh --> mql8 + nad	2	Oxidative Phosphorylation	GSU0493	Ndh
NADH12	NADH dehydrogenase (ubiquinone-8 )	[c] : h + nadh + ubq8 --> nad + ubq8h2	2	Oxidative Phosphorylation	GSU0493	Ndh
NADH5	NADH dehydrogenase (Menaquinone 7 & 2 protons)	(3) h[c] + mqn7[c] + nadh[c] --> (2) h[e] + mql7[c] + nad[c]	3	Energy Metabolism	GSU3444+GSU3436+GSU3439+GSU3433+GSU3441+GSU3430+GSU3429+GSU3445+GSU3431+GSU3434+GSU3443+GSU3432, GSU0794+GSU0739+GSU0745+GSU0741+GSU0734+GSU0743+GSU0740+GSU0742, GSU0843, GSU0344+GSU0343+GSU0338+GSU0339+GSU0351+GSU0342+GSU0340+GSU0348+GSU0349+GSU0350+GSU0345+GSU0346+GSU0341+GSU0347, GSU2095	Nadhd5, Nadhd3, NoxA, Nadhd4, NoxA2
NADH9	NADH dehydrogenase (demethylmenaquinone-8 & 0 protons)	[c] : 2dmmq8 + h + nadh --> 2dmmql8 + nad	2	Oxidative Phosphorylation	GSU0493	Ndh
NADK	NAD kinase	[c] : atp + nad --> adp + h + nadp	3	Vitamins & Cofactor Biosynthesis	GSU2065	NadK
NADPH5	NADPH dehydrogenase (Menaquinone 7 & 2 protons)	(3) h[c] + mqn7[c] + nadph[c] --> (2) h[e] + mql7[c] + nadp[c]	2	Energy Metabolism	GSU0510+GSU0509	Sfr
NADS1	NAD synthase (nh4)	[c] : atp + dnad + nh4 --> amp + h + nad + ppi	3	Vitamins & Cofactor Biosynthesis	GSU0651+GSU0652	NadE
NAMNPP	nicotinic acid mononucleotide pyrophosphorylase	[c] : atp + h2o + nac + prpp --> adp + nicrnt + pi + ppi	2	Cofactor and Prosthetic Group Biosynthesis	GSU2289	PncB
NAt7	sodium transport in/out via proton antiport (one H+)	h[e] + na1[c] <==> h[c] + na1[e]	3	Transport	GSU1203, GSU2303, GSU2338, GSU0261, GSU2343	NhaC3, NhaC5, NhaC2, NhaC, NhaC4
NDPK1	nucleoside-diphosphate kinase (ATP:GDP)	[c] : atp + gdp <==> adp + gtp	3	Nucleotide Metabolism	GSU1110	Ndk
NDPK2	nucleoside-diphosphate kinase (ATP:UDP)	[c] : atp + udp <==> adp + utp	3	Nucleotide Metabolism	GSU1110	Ndk
NDPK3	nucleoside-diphosphate kinase (ATP:CDP)	[c] : atp + cdp <==> adp + ctp	3	Nucleotide Metabolism	GSU1110	Ndk
NDPK4	nucleoside-diphosphate kinase (ATP:dTDP)	[c] : atp + dtdp <==> adp + dttp	3	Nucleotide Metabolism	GSU1110	Ndk
NDPK5	nucleoside-diphosphate kinase (ATP:dGDP)	[c] : atp + dgdp <==> adp + dgtp	3	Nucleotide Metabolism	GSU1110	Ndk
NDPK6	nucleoside-diphosphate kinase (ATP:dUDP)	[c] : atp + dudp <==> adp + dutp	3	Nucleotide Metabolism	GSU1110	Ndk
NDPK7	nucleoside-diphosphate kinase (ATP:dCDP)	[c] : atp + dcdp <==> adp + dctp	3	Nucleotide Metabolism	GSU1110	Ndk
NDPK8	nucleoside-diphosphate kinase (ATP:dADP)	[c] : atp + dadp <==> adp + datp	3	Nucleotide Metabolism	GSU1110	Ndk
NH4t3	ammonium transport out via K+ antiport	k[c] + nh4[e] --> k[e] + nh4[c]	3	Transport	GSU1221, GSU0940	AmtB2, AmtB
NIabc	nickel transport via ABC system	atp[c] + h2o[c] + ni2[e] --> adp[c] + h[c] + ni2[c] + pi[c]	1	Transport	GSU2623, GSU1435, GSU1433, GSU1434, GSU2624	NikB+NikE+NikC+NikD+NikA
NIT2	nitrogenase	[c] : (16) atp + (4) fdxr-4:2 + (16) h2o + n2 --> (16) adp + (4) fdxo-4:2 + (6) h + h2 + (2) nh4 + (16) pi	4	Nitrogen Metabolism	GSU2819+GSU2821+GSU2820, GSU2804+GSU2805+GSU2806	Nif1, Nif2
NIt5	nickel transport in/out via permease (no H+)	ni2[c] <==> ni2[e]	3	Transport	GSU3322, GSU1399	CorA1, CorA2
NNAM	nicotinamidase	[c] : h2o + ncam --> nac + nh4	3	Vitamins & Cofactor Biosynthesis	GSU2290	PncA
NNAT	nicotinate-nucleotide adenylyltransferase	[c] : atp + h + nicrnt --> dnad + ppi	3	Vitamins & Cofactor Biosynthesis	GSU3210	NadD
NNDMBRT	nicotinate-nucleotide-dimethylbenzimidazole phosphoribosyltransferase	[c] : dmbzid + nicrnt --> 5prdmbz + h + nac	3	Vitamins & Cofactor Biosynthesis	GSU3009	CobT
NNDMBRT2	nicotinate-nucleotide-dimethylbenzimidazole phosphoribosyltransferase	[c] : ribflv --> dmbzid + unknown1	3	Vitamins & Cofactor Biosynthesis	GSU3009	CobT
NNDPR	nicotinate-nucleotide diphosphorylase (carboxylating)	[c] : (2) h + prpp + quln --> co2 + nicrnt + ppi	3	Vitamins & Cofactor Biosynthesis	GSU2963, GSU1936	NadC2, NadC1
NO3abc	nitrate transport via ABC system	atp[c] + h2o[c] + no3[e] --> adp[c] + h[c] + no3[c] + pi[c]	2	Transport	GSU2951, GSU2950	SsuB+SsuC
NPPDO	2-nitropropane dioxygenase	[c] : (2) n2ppn + o2 --> (2) acetone + (2) h + (2) no2	2	Other	GSU1877	Ncd
NTPP1	Nucleoside triphosphate pyrophosphorylase (dgtp)	[c] : dgtp + h2o --> dgmp + h + ppi	2	Nucleotide Salvage Pathways	GSU1174	MazG
NTPP2	Nucleoside triphosphate pyrophosphorylase (gtp)	[c] : gtp + h2o --> gmp + h + ppi	2	Nucleotide Salvage Pathways	GSU1174	MazG
NTPP3	dCTP diphosphatase	[c] : dctp + h2o --> dcmp + h + ppi	2	Nucleotide Salvage Pathways	GSU1174	MazG
NTPP4	Nucleoside triphosphate pyrophosphorylase (ctp)	[c] : ctp + h2o --> cmp + h + ppi	2	Nucleotide Salvage Pathways	GSU1174	MazG
NTPP5	Nucleoside triphosphate pyrophosphorylase (datp)	[c] : datp + h2o --> damp + h + ppi	2	Nucleotide Salvage Pathways	GSU1174	MazG
NTPP6	Nucleoside triphosphate pyrophosphorylase (atp)	[c] : atp + h2o --> amp + h + ppi	2	Nucleotide Salvage Pathways	GSU1174	MazG
NTPP7	Nucleoside triphosphate pyrophosphorylase (dttp)	[c] : dttp + h2o --> dtmp + h + ppi	2	Nucleotide Salvage Pathways	GSU1174	MazG
NTPP8	Nucleoside triphosphate pyrophosphorylase (utp)	[c] : h2o + utp --> h + ppi + ump	2	Nucleotide Salvage Pathways	GSU1174	MazG
NTRIRfc	nitrite reductase	[c] : (6) focytcc + (8) h + no2 --> (6) ficytcc + (2) h2o + nh4	3	Amino Acid Metabolism	GSU3154+GSU3155	NrfH
NTRIRmq	Nitrite Reductase	(2) h[c] + (3) mql7[c] + no2[e] --> (2) h2o[e] + (3) mqn7[c] + nh4[e]	3	Amino Acid Metabolism	GSU3154+GSU3155	NrfH
NTRLASE	nitrilase	[c] : (2) h2o + ind3acnl --> ind3ac + nh4	2	Nitrogen Metabolism	GSU0029	Nit
NTRLASE2	nitrilase	[c] : aprop + (2) h2o --> ala-L + nh4	2	Other Amino Acid Metabolism	GSU0029	Nit
NTRLASE3	nitrilase	[c] : acybut + (2) h2o --> glu-L + nh4	2	Other Amino Acid Metabolism	GSU0029	Nit
OBTFL	2-Oxobutanoate formate lyase	[c] : 2obut + coa --> for + ppcoa	2	Central Metabolism	GSU2102+GSU2101	Pfl
OCBT	ornithine carbamoyltransferase	[c] : cbp + orn-L <==> citr-L + h + pi	3	Amino Acid Metabolism	GSU0152	ArgF
OCDMAT8	Octadecanoyl-[acyl-carrier protein]:malonyl-CoA C-acyltransferase	[c] : 2tocdACP + h + nadh --> nad + ocdACP	3	Fatty Acid Synthesis	GSU1008	FabI
OCMAT3	Octanoyl-[acyl-carrier protein]:malonyl-CoA C-acyltransferase	[c] : 2toceACP + h + nadh --> nad + octACP	3	Fatty Acid Synthesis	GSU1008	FabI
OCTT	trans-octaprenyltranstransferase	[c] : ipdp + octdp --> nondp + ppi	2	Lipid & Cell Wall Metabolism	GSU1317	IspB
ODACPHL	Oleoyl-[acyl-carrier-protein] hydrolase	[c] : h2o + ocdACP --> ACP + h + ocdca	1	Fatty Acid Synthesis
OIVD1	2-oxoisovalerate dehydrogenase (acylating; 4-methyl-2-oxopentaoate)	[c] : 4mop + coa + nad <==> co2 + ivcoa + nadh	1	Valine, Leucine, and Isoleucine Metabolism
OIVD2	2-oxoisovalerate dehydrogenase (acylating; 3-methyl-2-oxobutanoate)	[c] : 3mob + coa + nad --> co2 + ibcoa + nadh	1	Valine, Leucine, and Isoleucine Metabolism
OIVD3	2-oxoisovalerate dehydrogenase (acylating; 3-methyl-2-oxopentanoate)	[c] : 3mop + coa + nad --> 2mbcoa + co2 + nadh	1	Valine, Leucine, and Isoleucine Metabolism
OMCDC	2-Oxo-4-methyl-3-carboxypentanoate decarboxylation	[c] : 3c4mop + h --> 4mop + co2	2	Amino Acid Metabolism
OMPDC	orotidine-5'-phosphate decarboxylase	[c] : h + orot5p --> co2 + ump	3	Nucleotide Metabolism	GSU1461	PyrF
OOR	2-oxoglutarate synthase	[c] : akg + coa + fdxo-4:2 --> co2 + fdxr-4:2 + h + succoa	3	Central Metabolism	GSU1470+GSU1469+GSU1467+GSU1468	Ofo
OPHBDC	3-octaprenyl-4-hydroxybenzoate carboxy-lyase	[c] : 3ophb + h --> 2oph + co2	2	Other	GSU0437, GSU0440, GSU2004	UbiD, UbiX, UbiD2
OPHHX	2-Octaprenylphenol hydroxylase	[c] : 2oph + (0.5) o2 --> 2ohph	2	Cofactor and Prosthetic Group Biosynthesis	GSU1088	UbiB
ORNTAC	ornithine transacetylase	[c] : acorn + glu-L <==> acglu + orn-L	3	Amino Acid Metabolism	GSU2049	ArgJ
ORPT	orotate phosphoribosyltransferase	[c] : orot5p + ppi <==> orot + prpp	3	Nucleotide Metabolism	GSU1637	PyrE
OXFOt4	Oxalate:Formate antiporter	for[c] + oxa[e] <==> for[e] + oxa[c]	1	Transport	GSU2490	OfA
P5CD	1-pyrroline-5-carboxylate dehydrogenase	[c] : 1pyr5c + (2) h2o + nad --> glu-L + h + nadh	3	Amino Acid Metabolism	GSU3395	PyrcPrd
P5CRy	pyrroline-5-carboxylate reductase	[c] : 1pyr5c + (2) h + nadph --> nadp + pro-L	3	Amino Acid Metabolism	GSU2541	ProG
PACCOAL	phenylacetate-CoA ligase	[c] : atp + coa + pheac --> amp + phaccoa + ppi	2	Aromatic Compound degradation	GSU1729, GSU1737, GSU2051, GSU1950, GSU1955	PaaK, PaaK3, PaaK4, PaaK2, PaaK1
PANTS	pantothenate synthase	[c] : ala-B + atp + pant-R --> amp + h + pnto-R + ppi	3	Vitamins & Cofactor Biosynthesis	GSU1706	PanC
PAPPT3	phospho-N-acetylmuramoyl-pentapeptide-transferase (meso-2,6-diaminopimelate)	[c] : udcpp + ugmda --> uagmda + ump	3	Lipid & Cell Wall Metabolism	GSU3072	MraY
PAPSR	phosphoadenylyl-sulfate reductase (thioredoxin)	[c] : paps + trdrd --> (2) h + pap + so3 + trdox	2	Amino Acid Metabolism	GSU1716	CysH
PBUTT	phosphate butyryltransferase	[c] : btcoa + pi <==> butpi + coa	2	Central Metabolism	GSU2706	Pta
PC	pyruvate carboxylase	[c] : atp + hco3 + pyr --> adp + h + oaa + pi	3	Central Metabolism	GSU2428	Pyc
PDH	pyruvate dehydrogenase	[c] : coa + nad + pyr --> accoa + co2 + nadh	1	Central Metabolism	GSU2655+GSU2654, GSU2656, GSU2588, GSU2443+GSU2436, GSU2435, GSU2446	PdhC+PdhAB+Lpd2, PdhAB+PdhC2+Lpd2, PdhC2+PdhAB2+Lpd2, PdhC+Lpd+PdhAB2, PdhAB+Lpd+PdhC2, Lpd+PdhC2+PdhAB2, PdhC+Lpd2+PdhAB2, PdhC+Lpd+PdhAB
PDX5PS	Pyridoxine 5'-phosphate synthase	[c] : dxyl5p + nad + phthr --> co2 + h + (2) h2o + nadh + pdx5p + pi	2	Cofactor and Prosthetic Group Biosynthesis	GSU1804	PdxJ
PFK	phosphofructokinase	[c] : atp + f6p --> adp + fdp + h	3	Central Metabolism	GSU1703, GSU2068	Pfk4, Pfk3
PFL	Formate C-acetyltransferase	[c] : coa + pyr <==> accoa + for	3	Central Metabolism	GSU2102+GSU2101	Pfl
PGAMT	phosphoglucosamine mutase	[c] : gam1p <==> gam6p	3	Lipid & Cell Wall Metabolism	GSU1805	GlmM
PGCD	phosphoglycerate dehydrogenase	[c] : 3pg + nad --> 3php + h + nadh	3	Amino Acid Metabolism	GSU1198	SerA
PGI	glucose-6-phosphate isomerase	[c] : g6p <==> f6p	3	Central Metabolism	GSU1311	Pgi
PGK	phosphoglycerate kinase	[c] : 13dpg + adp <==> 3pg + atp	3	Central Metabolism	GSU1628	Pgk-Tpi
PGLUSYN	Poly glutamate synthesis Reaction	[c] : atp + glu-D --> adp + h + pi + polglu	2	Lipid & Cell Wall Metabolism	GSU0036	PgsA1
PGLYCP	phosphoglycolate phosphatase	[c] : 2pglyc + h2o --> glyclt + pi	3	Other	GSU2192, GSU2069	Gph1P, Gph2
PGM	phosphoglycerate mutase	[c] : 3pg <==> 2pg	3	Central Metabolism	GSU1612, GSU3207, GSU1818	Pgml, Gpm1, Gpm2
PGMT	phosphoglucomutase	[c] : g1p <==> g6p	3	Central Metabolism	GSU3321, GSU2013	Pmgm2, Pmgm1
PGPPH	Phosphatidylglycerophosphate phosphohydrolase	[c] : h2o + pglyp --> pgly + pi	3	Vitamins & Cofactor Biosynthesis	GSU0142	PgpA
PHCYT	phosphatidate cytidylyltransferase	[c] : 12dag3p + ctp + h --> cdpdag + ppi	3	Lipid & Cell Wall Metabolism	GSU1916	CdsA
PHETA1	phenylalanine transaminase	[c] : akg + phe-L <==> glu-L + phpyr	3	Amino Acid Metabolism	GSU0084, GSU1061, GSU1242, GSU3099, GSU0162	HisC, AspB2, AspB4, AspB3, AspB
PHETRS	Phenylalanyl-tRNA synthetase	[c] : atp + phe-L + trnaphe --> amp + phetrna + ppi	2	Amino Acid Metabolism	GSU1519+GSU1520	PheRS
PIabc	phosphate transport via ABC system	atp[c] + h2o[c] + pi[e] --> adp[c] + h[c] + (2) pi[c]	2	Transport	GSU1098+GSU1096+GSU1099+GSU1097	PstABCS
PIt6	phosphate transport in/out via proton symporter	h[e] + pi[e] <==> h[c] + pi[c]	3	Transport	GSU0389	PitA
PIt7	phosphate transport in/out via three Na+ symporter	(3) na1[e] + pi[e] <==> (3) na1[c] + pi[c]	3	Transport	GSU1742	YjbB
PMANM	phosphomannomutase	[c] : man1p <==> man6p	3	Central Metabolism	GSU3321, GSU2013	Pmgm2, Pmgm1
PMPK	phosphomethylpyrimidine kinase	[c] : 4ampm + atp --> 2mahmp + adp	3	Vitamins & Cofactor Biosynthesis	GSU0605	ThiD
PNTEH	Hydrolase Class ( RXN R02973)	[c] : h2o + ptth --> cysam + pnto-R	2	Vitamins & Cofactor Biosynthesis	GSU2290, GSU0448	PncA, Phyd
PNTK	pantothenate kinase	[c] : atp + pnto-R --> 4ppan + adp + h	1	Vitamins & Cofactor Biosynthesis
POR	pyruvate synthase	[c] : coa + fdxo-4:2 + pyr <==> accoa + co2 + fdxr-4:2 + h	3	Central Metabolism	GSU0097, GSU1860+GSU1859+GSU1861+GSU1862	Pfer, Pfer2
PPA	inorganic diphosphatase	[c] : h2o + ppi --> h + (2) pi	3	Other	GSU2975	Ppa
PPA_1	inorganic diphosphatase (one proton translocation)	h2o[c] + ppi[c] --> h[e] + (2) pi[c]	3	Transport	GSU3291	Ppa1
PPACH	phosphonoacetate hydrolase	[c] : h2o + ppac --> ac + pi	2	Other	GSU3438	PhnA
PPAK	Propionate kinase	[c] : adp + ppap <==> atp + ppa	2	Central Metabolism	GSU2707, GSU3448	AckA2, AckA
PPBNGS	porphobilinogen synthase	[c] : (2) 5aop --> h + (2) h2o + ppbng	3	Vitamins & Cofactor Biosynthesis	GSU0135	HemB
PPCDC	phosphopantothenoylcysteine decarboxylase	[c] : 4ppcys + h --> co2 + pan4p	2	Vitamins & Cofactor Biosynthesis	GSU1124	Dfp
PPCK	phosphoenolpyruvate carboxykinase	[c] : atp + oaa --> adp + co2 + pep	3	Central Metabolism	GSU3385	PckA
PPCKG	phosphoenolpyruvate carboxykinase (GTP)	[c] : gtp + oaa --> co2 + gdp + pep	3	Central Metabolism	GSU3385	PckA
PPDK	pyruvate phosphate dikinase	[c] : atp + pi + pyr --> amp + h + pep + ppi	3	Central Metabolism	GSU0580	PpdK
PPIK	polyphosphate kinase	[c] : atp + ppi --> adp + pppi	3	Other	GSU3323	Ppk
PPNCL	phosphopantothenate-cysteine ligase	[c] : 4ppan + ctp + cys-L --> 4ppcys + cdp + h + pi	2	Vitamins & Cofactor Biosynthesis	GSU1124	Dfp
PPND	prephenate dehydrogenase	[c] : nad + pphn --> 34hpp + co2 + nadh	3	Amino Acid Metabolism	GSU2607	TyrA
PPNDH	prephenate dehydratase	[c] : h + pphn --> co2 + h2o + phpyr	3	Amino Acid Metabolism	GSU2608	PheA
PPPGO	protoporphyrinogen oxidase	[c] : (1.5) o2 + pppg9 --> (3) h2o + ppp9	3	Vitamins & Cofactor Biosynthesis	GSU0012	HemG
PPS	phosphoenolpyruvate synthase	[c] : atp + h2o + pyr --> amp + (2) h + pep + pi	3	Central Metabolism	GSU0803	Pps
PPTT	trans-pentaprenyltranstransferase	[c] : ipdp + pendp --> hexdp + ppi	3	Lipid & Cell Wall Metabolism	GSU1317	IspB
PRAGS	phosphoribosylglycinamide synthetase	[c] : atp + gly + pram --> adp + gar + h + pi	3	Nucleotide Metabolism	GSU0610	PurD
PRAI	phosphoribosylanthranilate isomerase	[c] : pran <==> 2cpr5p	3	Amino Acid Metabolism	GSU2378	TrpF
PRAIS	phosphoribosylaminoimidazole synthetase	[c] : atp + fpram --> adp + air + h + pi	3	Nucleotide Metabolism	GSU1758	PurM
PRAMPC	phosphoribosyl-AMP cyclohydrolase	[c] : h + h2o + prbamp --> prfp	3	Amino Acid Metabolism	GSU1531	HisI
PRASCS	phosphoribosylaminoimidazolesuccinocarboxamide synthase	[c] : 5aizc + asp-L + atp <==> 25aics + adp + h + pi	3	Nucleotide Metabolism	GSU2091	PurC
PRATPP	phosphoribosyl-ATP pyrophosphatase	[c] : h2o + prbatp --> h + ppi + prbamp	3	Amino Acid Metabolism	GSU3094	HisE
PRFGS	phosphoribosylformylglycinamidine synthase	[c] : atp + fgam + gln-L + h2o --> adp + fpram + glu-L + (2) h + pi	3	Nucleotide Metabolism	GSU1634+GSU1635	PurLQS
PRMICI	1-(5-phosphoribosyl)-5-[(5-phosphoribosylamino)methylideneamino)imidazole-4-carboxamide isomerase	[c] : prfp <==> prlp	3	Amino Acid Metabolism	GSU3096	HisA
PRO1z	proline oxidase	[c] : fad + pro-L --> 1pyr5c + fadh2 + h	2	Amino Acid Metabolism	GSU3395	PyrcPrd
PROt5	L-proline:Na+ symporter	na1[e] + pro-L[e] <==> na1[c] + pro-L[c]	1	Transport	GSU0518	NaPt
PROTRS	Prolyl-tRNA synthetase	[c] : atp + pro-L + trnapro --> amp + ppi + protrna	2	Amino Acid Metabolism	GSU1460	ProS
PRPPS	phosphoribosylpyrophosphate synthetase	[c] : atp + r5p <==> amp + h + prpp	3	Amino Acid Metabolism	GSU0661	Prs
PSCVT	3-phosphoshikimate 1-carboxyvinyltransferase	[c] : pep + skm5p <==> 3psme + pi	3	Amino Acid Metabolism	GSU2606	AroE
PSDC	phosphatidylserine decarboxylase	[c] : h + ps --> co2 + psetha	2	Lipid & Cell Wall Metabolism	GSU1908	Psd1
PSERT	phosphoserine transaminase	[c] : 3php + glu-L --> akg + pser-L	2	Amino Acid Metabolism	GSU3260	SerC
PSP_L	phosphoserine phosphatase (L-serine)	[c] : h2o + pser-L --> pi + ser-L	1	Amino Acid Metabolism
PSRED3	Polysulfide reductase (2 proton)	mql7[c] + ss[e] --> h[c] + (2) h2s[e] + mqn7[c]	1	Other	GSU0089+GSU0088+GSU0087+GSU0092+GSU0085+GSU0091+GSU0090	Psr
PSUDS	pseudouridylate synthase	[c] : r5p + ura --> h2o + psd5p	3	Other	GSU0671, GSU3160, GSU0082	RluD3, RluD, RluD2
PSULF	Poly sulfide formation (first step)	[e] : h2s + s <==> ss	4	Other
PTA2	Phosphate acetyltransferase	[c] : pi + ppcoa --> coa + ppap	2	Central Metabolism	GSU2706	Pta
PTAr	phosphotransacetylase	[c] : accoa + pi <==> actp + coa	4	Central Metabolism	GSU2706	Pta
PTHPS	6-pyruvoyltetrahydropterin synthase	[c] : ahdt --> 6pthp + pppi	2	Vitamins & Cofactor Biosynthesis	GSU1720	Ptps
PTPAT	pantetheine-phosphate adenylyltransferase	[c] : atp + h + pan4p <==> dpcoa + ppi	3	Vitamins & Cofactor Biosynthesis	GSU1243	CoaD
PYK	pyruvate kinase	[c] : adp + h + pep --> atp + pyr	3	Central Metabolism	GSU3331	Pyk
PYRt2	pyruvate reversible transport via proton symport	h[e] + pyr[e] <==> h[c] + pyr[c]	2	Transport, Extracellular	GSU1068, GSU2352, GSU1070	ActP2, ActP, ActP3
PYRZAM	Pyrazinamidase	[c] : h2o + malm --> male + nh4	3	Other	GSU2290	PncA
QULNS	quinolinate synthase	[c] : dhap + iasp --> (2) h2o + pi + quln	3	Vitamins & Cofactor Biosynthesis	GSU0021	NadA
RBFK	riboflavin kinase	[c] : atp + ribflv --> adp + fmn + h	3	Vitamins & Cofactor Biosynthesis	GSU1487	RibC
RBFSa	riboflavin synthase	[c] : 4r5au + db4p --> dmlz + (2) h2o + pi	3	Vitamins & Cofactor Biosynthesis	GSU1689+GSU1691	RibEH
RBFSb	riboflavin synthase	[c] : (2) dmlz --> 4r5au + ribflv	3	Vitamins & Cofactor Biosynthesis	GSU1689+GSU1691	RibEH
RBK	ribokinase	[c] : atp + rib-D --> adp + h + r5p	3	Central Metabolism	GSU0692	RbsK
RBZP	alpha-ribazole-5-phosphatase	[c] : 5prdmbz + h2o --> pi + rdmbzi	3	Vitamins & Cofactor Biosynthesis	GSU3007	CobC
RNDR1	ribonucleoside-diphosphate reductase (ADP)	[c] : adp + trdrd --> dadp + h2o + trdox	3	Nucleotide Metabolism	GSU1871	NrdEF
RNDR2	ribonucleoside-diphosphate reductase (GDP)	[c] : gdp + trdrd --> dgdp + h2o + trdox	3	Nucleotide Metabolism	GSU1871	NrdEF
RNDR3	ribonucleoside-diphosphate reductase (CDP)	[c] : cdp + trdrd --> dcdp + h2o + trdox	3	Nucleotide Metabolism	GSU1871	NrdEF
RNDR4	ribonucleoside-diphosphate reductase (UDP)	[c] : trdrd + udp --> dudp + h2o + trdox	3	Nucleotide Metabolism	GSU1871	NrdEF
RPE	ribulose 5-phosphate 3-epimerase	[c] : ru5p-D <==> xu5p-D	3	Central Metabolism	GSU3374	Rpe
RPI	ribose-5-phosphate isomerase	[c] : r5p <==> ru5p-D	3	Central Metabolism	GSU1606	Rpi
S7PI	sedoheptulose 7-phosphate isomerase	[c] : s7p <==> gmh7p	2	Cell Envelope Biosynthesis	GSU2087	GmhA
SACCD2	saccharopine dehydrogenase (NAD, L-lysine forming)	[c] : Lsacchrp + h2o + nad <==> akg + h + lys-L + nadh	2	Amino Acid Metabolism	GSU2539	Lys1
SADT2	sulfate adenylyltransferase	[c] : atp + gtp + h2o + so4 --> aps + gdp + pi + ppi	3	Amino Acid Metabolism	GSU1718+GSU1717	CysD
SBDH	L-sorbosone dehydrogenase	[c] : nadp + sbt6p --> h + nadph + srb1p	2	Carbohydrate Metabolism	GSU0193	Sodh
SDPDS	succinyl-diaminopimelate desuccinylase	[c] : h2o + sl26da --> 26dap-LL + succ	1	Amino Acid Metabolism
SDPTA	succinyldiaminopimelate transaminase	[c] : akg + sl26da <==> glu-L + sl2a6o	3	Amino Acid Metabolism	GSU0151	ArgD
SECYSL	selenocysteine lyase	[c] : dtt_rd + scys-L --> H2Se + ala-L + dtt_ox + h	2	Other	GSU1868	CsdB
SEPPS	selenide, water dikinase	[c] : H2Se + atp + h2o --> amp + h + pi + sepi	2	Other	GSU0607	SelD
SERAT	serine O-acetyltransferase	[c] : accoa + ser-L <==> acser + coa	3	Amino Acid Metabolism	GSU2572	CysE
SERD_L	L-serine deaminase	[c] : ser-L --> nh4 + pyr	2	Amino Acid Metabolism	GSU0486	IlvA
SERTRS	Seryl-tRNA synthetase	[c] : atp + ser-L + trnaser --> amp + ppi + sertrna	3	Glycine and Serine Metabolism	GSU0037	SerS
SERTRST	L-seryl-tRNA selenium transferase	[c] : selnp + sertrna --> h + pi + selcystrna	3	Amino Acid Metabolism	GSU3369	SelA
SHCHCC	sirohydrochlorin cobaltochelatase	[c] : cobalt2 + (0.5) nad + shcl --> copre2 + (2.5) h + (0.5) nadh	3	Vitamins & Cofactor Biosynthesis	GSU3000	CbiX
SHCHD	sirohydrochlorin dehydrogenase	[c] : nadp + shcl --> h + nadph + srch	3	Vitamins & Cofactor Biosynthesis	GSU3282	CysG_N
SHCHF	sirohydrochlorin ferrochetalase	[c] : fe2 + srch --> (2) h + sheme	2	Vitamins & Cofactor Biosynthesis	GSU3282	CysG_N
SHK3D	shikimate dehydrogenase	[c] : 3dhsk + h + nadph <==> nadp + skm	3	Amino Acid Metabolism	GSU1490	AroD
SHKK	shikimate kinase	[c] : atp + skm --> adp + h + skm5p	3	Amino Acid Metabolism	GSU2026	AroK
SO4t2	sulfate transport in via proton symport	h[e] + so4[e] --> h[c] + so4[c]	3	Transport	GSU2312	SulP
SOD	superoxide dismutase	[c] : (2) h + (2) o2- --> h2o2 + o2	3	Other	GSU1158	SodB
SPMS	spermidine synthase	[c] : ametam + ptrc --> 5mta + h + spmd	3	Amino Acid Metabolism	GSU2502	SpeE
SQHOC1	squalene hopene cyclase	[c] : sql --> dplpt	2	Other	GSU3061, GSU0688	Shc2, Shc
SQHOC2	squalene hopene cyclase	[c] : h2o + sql --> 22hop	2	Other	GSU3061, GSU0688	Shc, Shc2
SUCFUMtdc	dicarboyxlic acid transporter (succinate:fumarate)	fum[e] + succ[c] <==> fum[c] + succ[e]	3	Transport	GSU2751	DcuB
SUCOAS	succinyl-CoA synthetase (ADP-forming)	[c] : atp + coa + succ <==> adp + pi + succoa	3	Central Metabolism	GSU1059+GSU1058	SucCD
SULabc	sulfate transport via ABC system	atp[c] + h2o[c] + so4[e] --> adp[c] + h[c] + pi[c] + so4[c]	3	Transport	GSU2951, GSU1346, GSU1347, GSU1348, GSU2950, GSU1349	CysAP+CysT+CysP+CysW, SsuB+SsuC
SULR	sulfite reductase (NADPH2)	[c] : (3) h2o + h2s + (3) nadp <==> (4) h + (3) nadph + so3	2	Central Metabolism	GSU2527	YvgQR
TADSK	ATP:2,3,2',3'-tetrakis(3-hydroxytetradecanoyl)-D-glucosaminyl-beta- $D-1,6-glucosaminyl-beta-phosphate 4-O'-phosphotransferase	[c] : atp + h2o + lipidA --> adp + h + lipid4 + pi	3	Lipid & Cell Wall Metabolism	GSU2258	LpxK
TAL	transaldolase	[c] : g3p + s7p <==> e4p + f6p	3	Central Metabolism	GSU2977	Tal
TDACPHL	Oleoyl-[acyl-carrier-protein] hydrolase	[c] : h2o + nadph + tdeACP --> ACP + nadp + ttdca	1	Fatty Acid Synthesis
TDMAT6	Tetradecanoyl-[acyl-carrier protein]:malonyl-CoA C-acyltransferase	[c] : myrsACP + nad <==> h + nadh + tdeACP	3	Fatty Acid Synthesis	GSU1008	FabI
TDPDRR	dTDP-4-dehydrorhamnose reductase	[c] : dtdp6dm + nadp <==> dtdpddm + h + nadph	3	Carbohydrate Metabolism	GSU2365	RfbD
TDPGDH	dTDPglucose 4,6-dehydratase	[c] : dtdpglc --> dtdpddg + h2o	3	Other	GSU2241, GSU1815, GSU2366	RfbB2, RfbB, RfbB1
THDPS	tetrahydropicolinate succinylase	[c] : h2o + succoa + thdp --> coa + sl2a6o	1	Amino Acid Metabolism
THPDH	NAD-dependent threonine 4-phosphate dehydrogenase	[c] : nad + phthr --> amopbut-L + h + nadh	2	Vitamins & Cofactor Biosynthesis	GSU0115	PdxA
THRA	threonine aldolase	[c] : thr-L <==> acald + gly	3	Amino Acid Metabolism	GSU3408	Tha
THRD_L	L-threonine deaminase	[c] : thr-L --> 2obut + nh4	3	Amino Acid Metabolism	GSU0486	IlvA
THRLAD	L-allo-threonine aldolase	[c] : thr-LA --> acald + gly	3	Amino Acid Metabolism	GSU3162	LtaA
THRPD	threonine-phosphate decarboxylase	[c] : h + thrp --> 1ap2olp + co2	3	Vitamins & Cofactor Biosynthesis	GSU2989	CobD
THRS	threonine synthase	[c] : h2o + phom --> pi + thr-L	3	Amino Acid Metabolism	GSU1695	ThrC
THRTRS	Threonyl-tRNA synthetase	[c] : atp + thr-L + trnathr --> amp + ppi + thrtrna	2	Amino Acid Metabolism	GSU1515	ThrS
TKT1	transketolase	[c] : r5p + xu5p-D <==> g3p + s7p	3	Central Metabolism	GSU2919+GSU2918, GSU3423	Tkt1, Tkt2
TKT2	transketolase	[c] : e4p + xu5p-D <==> f6p + g3p	3	Central Metabolism	GSU2919+GSU2918, GSU3423	Tkt2, Tkt1
TMDK1	thymidine kinase (ATP:thymidine)	[c] : atp + thymd --> adp + dtmp + h	3	Nucleotide Metabolism	GSU3301, GSU2229	Tmk2, Tmk1
TMDS	thymidylate synthase	[c] : dump + mlthf --> dhf + dtmp	1	Nucleotide Metabolism	GSU3106	ThyA
TMPK	thiamine-phosphate kinase	[c] : atp + thmmp --> adp + thmpp	3	Vitamins & Cofactor Biosynthesis	GSU3194	ThiL
TMPPP	thiamine-phosphate diphosphorylase	[c] : 2mahmp + 4mpetz + h --> ppi + thmmp	3	Vitamins & Cofactor Biosynthesis	GSU0587	ThiE
TPI	triose-phosphate isomerase	[c] : dhap <==> g3p	3	Central Metabolism	GSU1628	Pgk-Tpi
TRDR	thioredoxin reductase (NADPH)	[c] : h + nadph + trdox --> nadp + trdrd	3	Central Metabolism	GSU0488	TrxB
TRE6PP	trehalose-phosphatase	[c] : h2o + tre6p --> pi + tre	3	Carbohydrate Metabolism	GSU2302, GSU2336	OtsB, OtsB2
TRE6PS	alpha,alpha-trehalose-phosphate synthase (UDP-forming)	[c] : g6p + udpg --> h + tre6p + udp	2	Alternate Carbon Metabolism	GSU2337	OtsA
TRPS1	tryptophan synthase (indoleglycerol phosphate)	[c] : 3ig3p + ser-L --> g3p + h2o + trp-L	3	Amino Acid Metabolism	GSU2379+GSU2371	TrpAB
TRPTRS	Tryptophanyl-tRNA synthetase	[c] : atp + trnatrp + trp-L --> amp + ppi + trptrna	2	Amino Acid Metabolism	GSU1833	TrpS
TSULabc	thiosulfate transport via ABC system	atp[c] + h2o[c] + tsul[e] --> adp[c] + h[c] + pi[c] + tsul[c]	3	Transport	GSU1346, GSU1347, GSU1348, GSU1349	CysT+CysAP+CysP+CysW
TSULST	thiosulfate sulfurtransferase	[c] : cyan + tsul --> h + so3 + tcynt	2	Other	GSU0505	GlpE
TYRTA	tyrosine transaminase	[c] : akg + tyr-L <==> 34hpp + glu-L	3	Amino Acid Metabolism	GSU0084, GSU1061, GSU1242, GSU3099, GSU0162	AspB, HisC, AspB2, AspB3, AspB4
TYRTRS	Tyrosyl-tRNA synthetase	[c] : atp + trnatyr + tyr-L --> amp + ppi + tyrtrna	2	Amino Acid Metabolism	GSU1139	TyrS
UAAGDS	UDP-N-acetylmuramoyl-L-alanyl-D-glutamyl-meso-2,6-diaminopimelate synthetase	[c] : 26dap-M + atp + uamag --> adp + h + pi + ugmd	3	Lipid & Cell Wall Metabolism	GSU3074	MurE
UACAT	acyl-[acyl-carrier-protein]-UDP-N-acetylglucosamine O-acyltransferase	[c] : 3htdACP + uacgam --> ACP + u3aga	3	Lipid & Cell Wall Metabolism	GSU2264, GSU0999	LpxA, LpxA2
UACMAMO	UDP-N-acetyl-D-mannosamine oxidoreductase	[c] : h2o + (2) nad + uacmam --> (3) h + (2) nadh + uacmamu	2	Cell Envelope Biosynthesis	GSU1942, GSU1854	WecC2, WecC
UAG2E	UDP-N-acetylglucosamine 2-epimerase	[c] : uacgam <==> uacmam	3	Lipid & Cell Wall Metabolism	GSU2245, GSU2243	YvyH1, YvyH2
UAG2EMA	UDP-N-acetyl-D-glucosamine 2-epimerase (Hydrolysis)	[c] : h2o + uacgam <==> acmana + h + udp	3	Lipid & Cell Wall Metabolism	GSU2245, GSU2243	YvyH1, YvyH2
UAGCVT	UDP-N-acetylglucosamine 1-carboxyvinyltransferase	[c] : pep + uacgam --> pi + uaccg	3	Lipid & Cell Wall Metabolism	GSU3102	MurAA
UAGDP	UDP-N-acetylglucosamine diphosphorylase	[c] : acgam1p + h + utp --> ppi + uacgam	3	Lipid & Cell Wall Metabolism	GSU0271	GlmU
UAGPT3	UDP-N-acetylglucosamine-N-acetylmuramyl-(pentapeptide)pyrophosphoryl-undecaprenol N-acetylglucosamine transferase	[c] : uacgam + uagmda --> h + uaagmda + udp	3	Lipid & Cell Wall Metabolism	GSU3069	MurG
UAMAGS	UDP-N-acetylmuramoyl-L-alanyl-D-glutamate synthetase	[c] : atp + glu-D + uama --> adp + h + pi + uamag	3	Lipid & Cell Wall Metabolism	GSU3071	MurD
UAMAS	UDP-N-acetylmuramoyl-L-alanine synthetase	[c] : ala-L + atp + uamr --> adp + h + pi + uama	3	Lipid & Cell Wall Metabolism	GSU3068	MurC
UAPGR	UDP-N-acetylenolpyruvoylglucosamine reductase	[c] : h + nadph + uaccg --> nadp + uamr	3	Lipid & Cell Wall Metabolism	GSU3067	MurB
UDCPDP	undecaprenyl-diphosphatase	[c] : h2o + udcpdp --> h + pi + udcpp	3	Lipid & Cell Wall Metabolism	GSU0387	BacA1
UDPDPS	undecaprenyl-diphosphate synthase	[c] : decdp + ipdp --> ppi + udcpdp	3	Lipid & Cell Wall Metabolism	GSU1917	UppS
UDPG4E	UDPglucose 4-epimerase	[c] : udpg <==> udpgal	3	Lipid & Cell Wall Metabolism	GSU2240	GalE
UDPGD	UDPglucose 6-dehydrogenase	[c] : h2o + (2) nad + udpg <==> (3) h + (2) nadh + udpglcur	3	Lipid & Cell Wall Metabolism	GSU1816	Ugd
UGMDDS	UDP-N-acetylmuramoyl-L-alanyl-D-glutamyl-meso-2,6-diaminopimeloyl-D-alanyl-D-alanine synthetase	[c] : alaala + atp + ugmd --> adp + h + pi + ugmda	1	Lipid & Cell Wall Metabolism	GSU3073	MurF
UGSAT	UDP-2,3-bis(3-hydroxytetradecanoyl)glucosamine acyl transferase	[c] : ACP + h + u23ga <==> 3htdACP + u3hga	3	Lipid & Cell Wall Metabolism	GSU2266	LpxD
UHGADA	UDP-3-0-acyl N-acetylglucosamine deacetylase	[c] : h2o + u3aga --> ac + u3hga	3	Lipid & Cell Wall Metabolism	GSU0731	LpxC
UPP3MT	uroporphyrinogen methyltransferase	[c] : (2) amet + uppg3 --> (2) ahcys + (2) h + shcl	3	Vitamins & Cofactor Biosynthesis	GSU3286	HemD
UPP3S	uroporphyrinogen-III synthase	[c] : hmbil --> h2o + uppg3	3	Vitamins & Cofactor Biosynthesis	GSU3286	HemD
UPPDC1	uroporphyrinogen decarboxylase (uroporphyrinogen III)	[c] : (4) h + uppg3 --> (4) co2 + cpppg3	3	Vitamins & Cofactor Biosynthesis	GSU2386, GSU3453	HemE, UroD
UPPRT	uracil phosphoribosyltransferase	[c] : prpp + ura --> ppi + ump	3	Nucleotide Metabolism	GSU0933, GSU1270	Upp, Upp2
URAt2	uracil transport in via proton symport	h[e] + ura[e] --> h[c] + ura[c]	3	Transport	GSU0932	UraA
URFGTT	UDP-L-rhamnose:flavonol-3-O-D-glucoside L-rhamnosyltransferase	[c] : 2ombz + amet --> 2ommb + ahcys + h	2	Vitamins & Cofactor Biosynthesis	GSU0867	UbiE
URIDK1	uridylate kinase (UMP)	[c] : atp + ump --> adp + udp	3	Nucleotide Metabolism	GSU1919	PyrH
URIDK2	uridylate kinase (dUMP)	[c] : atp + dump --> adp + dudp	3	Nucleotide Metabolism	GSU1919	PyrH
USHD	UDP-sugar hydrolase	[c] : h2o + u23ga --> (2) h + lipidX + ump	2	Cell Envelope Biosynthesis	GSU2456	LpxH
VALabc	L-valine transport via ABC system	atp[c] + h2o[c] + val-L[e] --> adp[c] + h[c] + pi[c] + val-L[c]	2	Transport	GSU1735+GSU1733+GSU1734+GSU1732+GSU1731+GSU1730, GSU3394+GSU3393+GSU3392+GSU3401+GSU3391, GSU2008+GSU2005+GSU2007+GSU2009+GSU2006	AzlCD, BrnQ, BraB
VALt6	L-valine transport in/out via proton symport	h[e] + val-L[e] <==> h[c] + val-L[c]	2	Transport	GSU0768	AzlC
VALTA	valine transaminase	[c] : akg + val-L <==> 3mob + glu-L	3	Amino Acid Metabolism	GSU0656	IlvE
VALTRS	Valyl-tRNA synthetase	[c] : atp + trnaval + val-L --> amp + ppi + valtrna	2	Amino Acid Metabolism	GSU2045	ValS
WO4abc	tungstate transporter	atp[c] + h2o[c] + wo4[e] <==> adp[c] + h[c] + pi[c] + wo4[c]	2	Transport	GSU2700+GSU2701+GSU2702	TupABC
XTPASE	XTP pyrophosphatase	[c] : h2o + xtp --> h + ppi + xmp	2	Nucleotide Metabolism	GSU1794	IxpP
YUMPS	yUMP synthetase	[c] : r5p + ura <==> h2o + psd5p	2	Other	GSU1591	Pus4
ZN2abc2	zinc transport in via ABC system	atp[c] + h2o[c] + zn2[e] --> adp[c] + h[c] + pi[c] + zn2[c]	3	Transport	GSU2984, GSU2986, GSU2985	ZnuB+ZnuA+ZnuC
ZN2t4	zinc transport out via antiport	h[e] + k[e] + zn2[c] --> h[c] + k[c] + zn2[e]	2	Transport	GSU0830+GSU0828+GSU0829, GSU1332+GSU1331+GSU1330, GSU0487, GSU3399+GSU3400+GSU3398, GSU2136+GSU2137+GSU2135	CzcA4, CzcA2, CzcA3, CzcD, CzcA
EX_ac(e)	Acetate exchange	[e] : ac <==>
EX_antim(e)	Antimonite exchange	[e] : antim <==>
EX_arsna(e)	Arsenate exchange	[e] : arsna <==>
EX_arsni2(e)	arsenite exchange	[e] : arsni2 <==>
EX_ca2(e)	Calcium exchange	[e] : ca2 <==>
EX_cd2(e)	Cadmium exchange	[e] : cd2 <==>
EX_cit(e)	Citrate exchange	[e] : cit <==>
EX_cl(e)	Chloride exchange	[e] : cl <==>
EX_co2(e)	CO2 exchange	[e] : co2 <==>
EX_cobalt2(e)	Co2+ exchange	[e] : cobalt2 <==>
EX_cu2(e)	Cu2+ exchange	[e] : cu2 <==>
EX_cys-L(e)	L-Cysteine exchange	[e] : cys-L <==>
EX_fe2(e)	Fe2+ exchange	[e] : fe2 <==>
EX_fe3(e)	Fe3+ exchange	[e] : fe3 <==>
EX_for(e)	Formate exchange	[e] : for <==>
EX_fum(e)	Fumarate exchange	[e] : fum <==>
EX_gln-L(e)	L-Glutamine exchange	[e] : gln-L <==>
EX_gly(e)	Glycine exchange	[e] : gly <==>
EX_glyclt(e)	Glycolate exchange	[e] : glyclt <==>
EX_gthrd(e)	Reduced glutathione exchange	[e] : gthrd <==>
EX_gua(e)	Guanine exchange	[e] : gua <==>
EX_h(e)	H+ exchange	[e] : h <==>
EX_h2(e)	H2 exchange	[e] : h2 <==>
EX_h2o(e)	H2O exchange	[e] : h2o <==>
EX_h2s(e)	Hydrogen sulfide exchange	[e] : h2s <==>
EX_hxan(e)	Hypoxanthine exchange	[e] : hxan <==>
EX_ile-L(e)	L-Isoleucine exchange	[e] : ile-L <==>
EX_k(e)	K+ exchange	[e] : k <==>
EX_lac-D(e)	D-lactate exchange	[e] : lac-D <==>
EX_lac-L(e)	L-Lactate exchange	[e] : lac-L <==>
EX_leu-L(e)	L-Leucine exchange	[e] : leu-L <==>
EX_lys-L(e)	L-Lysine exchange	[e] : lys-L <==>
EX_mal-L(e)	L-Malate exchange	[e] : mal-L <==>
EX_mg2(e)	Mg exchange	[e] : mg2 <==>
EX_mn2(e)	Mn2+ exchange	[e] : mn2 <==>
EX_mobd(e)	Molybdate exchange	[e] : mobd <==>
EX_n2(e)	N2 exchange	[e] : n2 <==>
EX_na1(e)	Sodium exchange	[e] : na1 <==>
EX_nh4(e)	Ammonium exchange	[e] : nh4 <==>
EX_ni2(e)	Ni2+ exchange	[e] : ni2 <==>
EX_no2(e)	Nitrite exchange	[e] : no2 <==>
EX_no3(e)	Nitrate exchange	[e] : no3 <==>
EX_oxa(e)	Oxalate exchange	[e] : oxa <==>
EX_pi(e)	Phosphate exchange	[e] : pi <==>
EX_pro-L(e)	L-Proline exchange	[e] : pro-L <==>
EX_pyr(e)	Pyruvate exchange	[e] : pyr <==>
EX_s(e)	Sulfur exchange	[e] : s <==>
EX_so4(e)	Sulfate exchange	[e] : so4 <==>
EX_ss(e)	Disulfide exchange	[e] : ss <==>
EX_succ(e)	Succinate exchange	[e] : succ <==>
EX_tsul(e)	Thiosulfate exchange	[e] : tsul <==>
EX_ura(e)	Uracil exchange	[e] : ura <==>
EX_val-L(e)	L-Valine exchange	[e] : val-L <==>
EX_wo4(e)	tungstate exchange	[e] : wo4 <==>
EX_zn2(e)	Zinc exchange	[e] : zn2 <==>
agg_GS13m_2	Biomass composition model for GS based on Final Data	[c] : (0.022284123) 26dap-M + (0.0177014) 3pg + (0.021845986) akg + (0.022284123) ala-D + (0.372353129) ala-L + (0.20157662) arg-L + (0.164274185) asn-L + (0.164274185) asp-L + (46.718804) atp + (0.000940527) ca2 + (0.040129178) ctp + (0.062409843) cys-L + (0.020714) datp + (0.020714656) dctp + (0.020714656) dgtp + (0.020714656) dttp + (0.001307241) fa1 + (0.062391063) fa3 + (0.002733323) fa4 + (…
List of Metabolites
Abbreviation	Name
10fthf	10-Formyltetrahydrofolate
12dag3p	1,2-Diacyl-sn-glycerol 3-phosphate
12dgr	1,2-Diacylglycerol
13dpg	3-Phospho-D-glyceroyl phosphate
1ag3p	1-Acyl-sn-glycerol 3-phosphate
1ap2ol	1-Aminopropan-2-ol
1ap2olp	D-1-Aminopropan-2-ol O-phosphate
1p3h5c	L-1-Pyrroline-3-hydroxy-5-carboxylate
1pyr5c	1-Pyrroline-5-carboxylate
22hop	22-Hopanol
23ddhb	2,3-Dihydro-2,3-dihydroxybenzoate
23dhdp	2,3-Dihydrodipicolinate
23dhmb	(R)-2,3-Dihydroxy-3-methylbutanoate
23dhmp	(R)-2,3-Dihydroxy-3-methylpentanoate
25aics	(S)-2-[5-Amino-1-(5-phospho-D-ribosyl)imidazole-4-carboxamido]succinate
25dhpp	2,5-Diamino-6-hydroxy-4-(5'-phosphoribosylamino)-pyrimidine
26dap-LL	LL-2,6-Diaminoheptanedioate
26dap-M	meso-2,6-Diaminoheptanedioate
2ahbut	(S)-2-Aceto-2-hydroxybutanoate
2ahhmd	2-Amino-4-hydroxy-6-hydroxymethyl-7,8-dihydropteridine diphosphate
2ahhmp	2-Amino-4-hydroxy-6-hydroxymethyl-7,8-dihydropteridine
2beACP	But-2-enoyl-[acyl-carrier protein]
2cddin	2-Carboxy-2,3-dihydro-5,6-dihydroxyindole
2cpr5p	1-(2-Carboxyphenylamino)-1-deoxy-D-ribulose 5-phosphate
2dda7p	2-Dehydro-3-deoxy-D-arabino-heptonate 7-phosphate
2dhp	2-Dehydropantoate
2dmmq8	2-Demethylmenaquinone 8
2dmmql8	2-Demethylmenaquinol 8
2ippm	2-Isopropylmaleate
2mahmp	2-Methyl-4-amino-5-hydroxymethylpyrimidine diphosphate
2mbcoa	2-Methylbutanoyl-CoA
2mcacn	cis-2-Methylaconitate
2me4p	2-C-methyl-D-erythritol 4-phosphate
2mecdp	2-C-methyl-D-erythritol 2,4-cyclodiphosphate
2mop	2-Methyl-3-oxopropanoate
2obut	2-Oxobutanoate
2ohph	2-Octaprenyl-6-hydroxyphenol
2ombz	2-Octaprenyl-6-methoxy-1,4-benzoquinone
2ommb	2-Octaprenyl-3-methyl-6-methoxy-1,4-benzoquinone
2oph	2-Octaprenylphenol
2p4c2me	2-phospho-4-(cytidine 5'-diphospho)-2-C-methyl-D-erythritol
2pg	D-Glycerate 2-phosphate
2pglyc	2-Phosphoglycolate
2tddACP	trans-Dodec-2-enoyl-[acyl-carrier protein]
2tdeACP	trans-Dec-2-enoyl-[acyl-carrier protein]
2theACP	trans-Hex-2-enoyl-[acp]
2toceACP	trans-Oct-2-enoyl-[acp]
34hpp	3-(4-Hydroxyphenyl)pyruvate
3c2hmp	3-Carboxy-2-hydroxy-4-methylpentanoate
3c3hmp	3-Carboxy-3-hydroxy-4-methylpentanoate
3dhq	3-Dehydroquinate
3dhsk	3-Dehydroshikimate
3fpyr	3-Fumarylpyruvate
3hbACP	(3R)-3-Hydroxybutanoyl-[acyl-carrier protein]
3hddACP	(R)-3-Hydroxydodecanoyl-[acyl-carrier protein]
3hdeACP	(3R)-3-Hydroxydecanoyl-[acyl-carrier protein]
3hhACP	(R)-3-Hydroxyhexanoyl-[acp]
3hmp	3-Hydroxy-2-methylpropanoate
3hocACP	(R)-3-Hydroxyoctanoyl-[acyl-carrier protein]
3htdACP	(3R)-3-Hydroxytetradecanoyl-[acyl-carrier protein]
3ig3p	C'-(3-Indolyl)-glycerol 3-phosphate
3mob	3-Methyl-2-oxobutanoate
3mop	(S)-3-Methyl-2-oxopentanoate
3ophb	3-Octaprenyl-4-hydroxybenzoate
3pg	3-Phospho-D-glycerate
3php	3-Phosphohydroxypyruvate
3psme	5-O-(1-Carboxyvinyl)-3-phosphoshikimate
4abz	4-Aminobenzoate
4adcho	4-amino-4-deoxychorismate
4ahmmp	4-Amino-5-hydroxymethyl-2-methylpyrimidine
4ampm	4-Amino-2-methyl-5-phosphomethylpyrimidine
4c2me	4-(cytidine 5'-diphospho)-2-C-methyl-D-erythritol
4hbz	4-Hydroxybenzoate
4hglu	4-Hydroxy-L-glutamate
4hphaccoa	4-Hydroxyphenylacetyl-CoA
4mop	4-Methyl-2-oxopentanoate
4mpetz	4-Methyl-5-(2-phosphoethyl)-thiazole
4pasp	4-Phospho-L-aspartate
4ppan	D-4'-Phosphopantothenate
4ppcys	N-((R)-4-Phosphopantothenoyl)-L-cysteine
4r5au	4-(1-D-Ribitylamino)-5-aminouracil
56dhin	5,6-Dihydroxyindole
5aizc	5-amino-1-(5-phospho-D-ribosyl)imidazole-4-carboxylate
5aop	5-Amino-4-oxopentanoate
5aprbu	5-Amino-6-(5'-phosphoribitylamino)uracil
5apru	5-Amino-6-(5'-phosphoribosylamino)uracil
5fothf	5-Formyltetrahydrofolate
5mcsn	5-Methylcytosine
5mdr1p	5-Methylthio-5-deoxy-D-ribose 1-phosphate
5mta	5-Methylthioadenosine
5mthf	5-Methyltetrahydrofolate
5mtr	5-Methylthio-D-ribose
5prdmbz	N1-(5-Phospho-alpha-D-ribosyl)-5,6-dimethylbenzimidazole
6pthp	6-Pyruvoyl-5,6,7,8-tetrahydropterin
8aonn	8-Amino-7-oxononanoate
ACP	acyl carrier protein
H2Se	Selenide
Lhpro	L-Hydroxyproline
Lsacchrp	L-Saccharopine
ac	Acetate
acACP	Acetyl-ACP
acald	Acetaldehyde
acamoxm	N-Acetyl-L-2-amino-6-oxopimelate
accoa	Acetyl-CoA
acetone	Acetone
acg5p	N-Acetyl-L-glutamyl 5-phosphate
acg5sa	N-Acetyl-L-glutamate 5-semialdehyde
acgam1p	N-Acetyl-D-glucosamine 1-phosphate
acglu	N-Acetyl-L-glutamate
achms	O-Acetyl-L-homoserine
acmam	N-Acetyl-D-muramoate
acmama	N-Acetyl-D-muramoyl-L-alanine
acmana	N-Acetyl-D-mannosamine
acnam	N-Acetylneuraminate
acoa	Acyl-CoA
acorn	N2-Acetyl-L-ornithine
actACP	Acetoacetyl-ACP
actp	Acetyl phosphate
adcoba	Adenosyl cobinamide
adcobhex	adenosyl-cobyric acid
adn	Adenosine
adp	ADP
adpglc	ADPglucose
adphep-D,D	ADP-D-glycero-D-manno-heptose
agm	Agmatine
ahcys	S-Adenosyl-L-homocysteine
ahdt	2-Amino-4-hydroxy-6-(erythro-1,2,3-trihydroxypropyl)dihydropteridine triphosphate
aicar	5-Amino-1-(5-Phospho-D-ribosyl)imidazole-4-carboxamide
air	5-amino-1-(5-phospho-D-ribosyl)imidazole
akg	2-Oxoglutarate
ala-B	beta-Alanine
ala-D	D-Alanine
ala-L	L-Alanine
alaala	D-Alanyl-D-alanine
alac-S	(S)-2-Acetolactate
alatrna	L-Alanyl-tRNA(Ala)
alpro	S-Aminomethyldihydrolipoylprotein
amet	S-Adenosyl-L-methionine
ametam	S-Adenosylmethioninamine
amob	S-Adenosyl-4-methylthio-2-oxobutanoate
amp	AMP
anth	Anthranilate
apoACP	apoprotein [acyl carrier protein]
aps	Adenosine 5'-phosphosulfate
ara5p	D-Arabinose 5-phosphate
arg-L	L-Arginine
argsuc	N(omega)-(L-Arginino)succinate
argtrna	L-Arginyl-tRNA(Arg)
arsna	Arsenate
arsni2	arsenite
asn-L	L-Asparagine
asp-L	L-Aspartate
aspsa	L-Aspartate 4-semialdehyde
asptrna	L-Aspartyl-tRNA(Asp)
atp	ATP
btamp	Biotinyl-5'-AMP
btcoa	Butanoyl-CoA
btn	Biotin
butACP	Butyryl-[acyl-carrier protein]
butpi	Butanoyl phosphate
ca2	Calcium
cbasp	N-Carbamoyl-L-aspartate
cbl1	Cob(I)alamin
cbm	Carbamate
cbp	Carbamoyl phosphate
cd2	Cadmium
cdlp	Cardiolipin
cdp	CDP
cdpdag	CDPdiacylglycerol
chor	Chorismate
cit	Citrate
citr-L	L-Citrulline
ckdo	CMP-3-deoxy-D-manno-octulosonate
cl	Chloride
cmp	CMP
cmpacna	CMP-N-acetylneuraminate
co	Carbon monoxide
co2	CO2
coa	Coenzyme A
cobalt2	Co2+
cobamcoa	Cobamide coenzyme
copre2	cobalt-precorrin 2
copre3	cobalt-precorrin 3
cpppg3	Coproporphyrinogen III
crtn	Creatinine
csn	Cytosine
ctp	CTP
cu2	Cu2+
cyan	cyanide
cys-L	L-Cysteine
cysam	Cysteamine
cysth-L	L-Cystathionine
cystrna	L-Cysteinyl-tRNA(Cys)
dad-5	5'-Deoxyadenosine
dadp	dADP
damp	dAMP
dann	7,8-Diaminononanoate
datp	dATP
dcamp	N6-(1,2-Dicarboxyethyl)-AMP
dcdp	dCDP
dcmp	dCMP
dctp	dCTP
ddcaACP	Dodecanoyl-ACP (n-C12:0ACP)
decACP	Decanoyl-[acyl-carrier protein]
decdp	all-trans-Decaprenyl diphosphate
dgdp	dGDP
dgmp	dGMP
dgsn	Deoxyguanosine
dgtp	dGTP
dhap	Dihydroxyacetone phosphate
dhf	7,8-Dihydrofolate
dhlpro	Dihydrolipolprotein
dhor-S	(S)-Dihydroorotate
dhpt	Dihydropteroate
dmbzid	5,6-Dimethylbenzimidazole
dmlz	6,7-Dimethyl-8-(1-D-ribityl)lumazine
dmpp	Dimethylallyl diphosphate
dnad	Deamino-NAD+
dolmanp	Dolichyl phosphate D-mannose
dolp	Dolichol phosphate
dpcoa	Dephospho-CoA
dplpt	Diploptene
dtbt	Dethiobiotin
dtdp	dTDP
dtdp6dm	dTDP-6-deoxy-L-mannose
dtdpddg	dTDP-4-dehydro-6-deoxy-D-glucose
dtdpddm	dTDP-4-dehydro-6-deoxy-L-mannose
dtdpglc	dTDPglucose
dtmp	dTMP
dtt_ox	Oxidized dithiothreitol
dtt_rd	Reduced dithiothreitol
dttp	dTTP
dxyl5p	1-deoxy-D-xylulose 5-phosphate
e4p	D-Erythrose 4-phosphate
eig3p	D-erythro-1-(Imidazol-4-yl)glycerol 3-phosphate
f6p	D-Fructose 6-phosphate
fa1	Fatty acid (Iso-C14:0)
fa10	Fatty acid (Anteiso-C17:1)
fa10coa	Anteiso-C17:1 CoA
fa11	Fatty acid (Iso-C17:0)
fa11coa	Iso-C17:0 CoA
fa12	Fatty acid (Anteiso-C17:0)
fa12coa	Anteiso-C17:0 CoA
fa1coa	Iso-C14:0 CoA
fa3	Fatty acid (Iso-C15:0)
fa3coa	Iso-C15:0 CoA
fa4	Fatty acid (Anteiso-C15:0)
fa4coa	Anteiso-C15:0 CoA
fa5	Fatty acid (Iso-C16:1)
fa5coa	Iso-C16:1 CoA
fa6	Fatty acid (iso-C16:0)
fa6coa	Iso-C16:0 CoA
fa9	Fatty acid (Iso-C17:1)
fa9coa	Iso-C17:1 CoA
fad	FAD
fdp	D-Fructose 1,6-bisphosphate
fe2	Fe2+
fe3	Fe3+
fgam	N2-Formyl-N1-(5-phospho-D-ribosyl)glycinamide
ficytcc	Ferricytochrome c
fmettrna	N-Formylmethionyl-tRNA
fmn	flavin mononucleotide
focytcc	Ferrocytochrome c
fol	Folate
for	Formate
fpram	2-(Formamido)-N1-(5-phospho-D-ribosyl)acetamidine
fprica	5-Formamido-1-(5-phospho-D-ribosyl)imidazole-4-carboxamide
frdp	Farnesyl diphosphate
fum	Fumarate
g15lac	D-Glucono-1,5-lactone
g1p	D-Glucose 1-phosphate
g3p	Glyceraldehyde 3-phosphate
g6p	D-Glucose 6-phosphate
gal1p	alpha-D-Galactose 1-phosphate
gam1p	D-Glucosamine 1-phosphate
gam6p	D-Glucosamine 6-phosphate
gar	N1-(5-Phospho-D-ribosyl)glycinamide
gcald	Glycolaldehyde
gdp	GDP
gdpddm	GDP-4-dehydro-6-deoxy-D-mannose
gdpfuc	GDP-L-fucose
gdpman	GDP-D-mannose
gdpofuc	GDP-4-oxo-L-fucose
gdptp	Guanosine 3'-diphosphate 5'-triphosphate
ggdp	Geranylgeranyl diphosphate
glc-D	D-Glucose
gln-L	L-Glutamine
glntrna	L-Glutaminyl-tRNA(Gln)
glu-D	D-Glutamate
glu-L	L-Glutamate
glu1sa	L-Glutamate 1-semialdehyde
glu5p	L-Glutamate 5-phosphate
glu5sa	L-Glutamate 5-semialdehyde
glutrna	L-Glutamyl-tRNA(Glu)
glx	Glyoxylate
gly	Glycine
glyc	Glycerol
glyc-R	(R)-Glycerate
glyc3p	sn-Glycerol 3-phosphate
glyclt	Glycolate
glycogen	glycogen
glytrna	Glycyl-tRNA(Gly)
gmh17bp	D-Glycero-D-manno-heptose 1,7-bisphosphate
gmh1p	D-Glycero-D-manno-heptose 1-phosphate
gmh7p	D-Glycero-D-manno-heptose 7-phosphate
gmp	GMP
grdp	Geranyl diphosphate
gthox	Oxidized glutathione
gthrd	Reduced glutathione
gtp	GTP
gua	Guanine
h	H+
h2	H2
h2mb4p	1-hydroxy-2-methyl-2-(E)-butenyl 4-diphosphate
h2o	H2O
h2o2	Hydrogen peroxide
h2s	Hydrogen sulfide
hcit	Homocitrate
hco3	Bicarbonate
hcys-L	L-Homocysteine
hdca	hexadecanoate (n-C16:0)
hdcea	hexadecenoate (n-C16:1)
hdeACP	Hexadecenoyl-ACP (n-C16:1ACP)
hepdp	all-trans-Heptaprenyl diphosphate
hexACP	Hexanoyl-[acyl-carrier protein]
hexdp	all-trans-Hexaprenyl diphosphate
hg0	Mercury (uncharged)
hg2	Mercury (charged +2)
his-L	L-Histidine
hisp	L-Histidinol phosphate
hmbil	Hydroxymethylbilane
hom-L	L-Homoserine
hpyr	Hydroxypyruvate
hxan	Hypoxanthine
iasp	Iminoaspartate
ibcoa	Isobutyryl-CoA
ichor	Isochorismate
icit	Isocitrate
idp	IDP
ile-L	L-Isoleucine
iletrna	L-Isoleucyl-tRNA(Ile)
imacp	3-(Imidazol-4-yl)-2-oxopropyl phosphate
imp	IMP
ind3ac	Indole-3-acetate
ind3acnl	3-Indoleacetonitrile
indpyr	Indolepyruvate
inost	myo-Inositol
ipdp	Isopentenyl diphosphate
iqnl	Isoquinoline
iqnln	Isoquinolin-1(2H)-one
itp	ITP
ivcoa	Isovaleryl-CoA
k	K+
kdo	3-Deoxy-D-manno-2-octulosonate
kdo2lipid4	KDO(2)-lipid IV(A)
kdo2lipid4L	KDO(2)-lipid IV(A) with laurate
kdo8p	3-Deoxy-D-manno-octulosonate 8-phosphate
lac-D	D-Lactate
lac-L	L-Lactate
leu-L	L-Leucine
leutrna	L-Leucyl-tRNA(Leu)
lipid4	2,3,2'3'-Tetrakis(3-hydroxytetradecanoyl)-D-glucosaminyl-1,6-beta-D-glucosamine 1,4'-bisphosphate
lipidX	2,3-Bis(3-hydroxytetradecanoyl)-beta-D-glucosaminyl 1-phosphate
lys-L	L-Lysine
lystrna	L-Lysine-tRNA (Lys)
mal-L	L-Malate
malACP	Malonyl-[acyl-carrier protein]
male	Maleate
malm	Maleamate
malt	Maltose
malthp	Maltoheptaose
malthx	Maltohexaose
maltpt	Maltopentaose
malttr	Maltotriose
maltttr	Maltotetraose
man1p	D-Mannose 1-phosphate
man6p	D-Mannose 6-phosphate
met-L	L-Methionine
methf	5,10-Methenyltetrahydrofolate
metox	L-Methionine S-oxide
mettrna	L-Methionyl-tRNA (Met)
mg2	Mg
mi1p-D	1D-myo-Inositol 1-phosphate
micit	Methylisocitrate
mlthf	5,10-Methylenetetrahydrofolate
mn2	Mn2+
mobd	Molybdate
mql7	Menaquinol 7
mql8	Menaquinol 8
mqn7	Menaquinone 7
mqn8	Menaquinone 8
myrsACP	Myristoyl-ACP (n-C14:0ACP)
n2	N2
n2ppn	2-Nitropropane
na1	Sodium
nac	Nicotinate
nad	Nicotinamide adenine dinucleotide
nadh	Nicotinamide adenine dinucleotide - reduced
nadp	Nicotinamide adenine dinucleotide phosphate
nadph	Nicotinamide adenine dinucleotide phosphate - reduced
ncam	Nicotinamide
nh4	Ammonium
ni2	Ni2+
nicrnt	Nicotinate D-ribonucleotide
nondp	all-trans-Nonaprenyl diphosphate
o2	O2
o2-	Superoxide
oaa	Oxaloacetate
ocdACP	Octadecanoyl-ACP (n-C18:0ACP)
ocdca	octadecanoate (n-C18:0)
ocdcea	octadecenoate (n-C18:1)
octACP	Octanoyl-[acyl-carrier protein]
octdp	all-trans-Octaprenyl diphosphate
octeACP	Octadecenoyl-ACP (n-C18:1ACP)
orn-L	L-Ornithine
oxa	Oxalate
palmACP	Palmitoyl-ACP (n-C16:0ACP)
pan4p	Pantetheine 4'-phosphate
pant-R	(R)-Pantoate
pap	Adenosine 3',5'-bisphosphate
paps	3'-Phosphoadenylyl sulfate
pdx5p	Pyridoxine 5'-phosphate
pendp	all-trans-Pentaprenyl diphosphate
pep	Phosphoenolpyruvate
pgly	Phosphatidylglycerol
pglyp	Phosphatidylglycerophosphate
phaccoa	Phenylacetyl-CoA
phe-L	L-Phenylalanine
pheac	Phenylacetate
pheme	Protoheme
phom	O-Phospho-L-homoserine
phpyr	Phenylpyruvate
phthr	O-Phospho-4-hydroxy-L-threonine
pi	Phosphate
pime	Pimelate
pmcoa	Pimeloyl-CoA
pmtcoa	Palmitoyl-CoA (n-C16:0CoA)
pnto-R	(R)-Pantothenate
polypi	Polyphosphate
ppa	Propionate
ppac	Phosphonoacetate
ppap	Propanoyl phosphate
ppbng	Porphobilinogen
ppcoa	Propanoyl-CoA
pphn	Prephenate
ppi	Diphosphate
ppp9	Protoporphyrin
pppg9	Protoporphyrinogen IX
pram	5-Phospho-beta-D-ribosylamine
pran	N-(5-Phospho-D-ribosyl)anthranilate
prbamp	1-(5-Phosphoribosyl)-AMP
prbatp	1-(5-Phosphoribosyl)-ATP
prfp	1-(5-Phosphoribosyl)-5-[(5-phosphoribosylamino)methylideneamino]imidazole-4-carboxamide
prlp	5-[(5-phospho-1-deoxyribulos-1-ylamino)methylideneamino]-1-(5-phosphoribosyl)imidazole-4-carboxamide
pro-L	L-Proline
protrna	L-Prolyl-tRNA(Pro)
prpp	5-Phospho-alpha-D-ribose 1-diphosphate
ps	Phosphatidylserine
psd5p	Pseudouridine 5'-phosphate
pser-L	O-Phospho-L-serine
psetha	Phosphatidylethanolamine
ptrc	Putrescine
ptth	Pantetheine
pyr	Pyruvate
quln	Quinolinate
r5p	alpha-D-Ribose 5-phosphate
rdmbzi	N1-(alpha-D-ribosyl)-5,6-dimethylbenzimidazole
rhcys	S-Ribosyl-L-homocysteine
rib-D	D-Ribose
ribflv	Riboflavin
ru5p-D	D-Ribulose 5-phosphate
s	Sulfur
s7p	Sedoheptulose 7-phosphate
sbt6p	D-Sorbitol 6-phosphate
scys-L	L-Selenocysteine
selcystrna	L-Selenocysteinyl-tRNA(Ser)
selnp	Selenophosphate
ser-L	L-Serine
shcl	dihydrosirohydrochlorin
sheme	Siroheme
skm	Shikimate
skm5p	Shikimate 5-phosphate
sl26da	N-Succinyl-LL-2,6-diaminoheptanedioate
sl2a6o	N-Succinyl-2-L-amino-6-oxoheptanedioate
so3	Sulfite
so4	Sulfate
spmd	Spermidine
sql	Squalene
srb1p	Sorbose 1-phosphate
srch	sirohydrochlorin
ss	Disulfide
strcoa	Stearyl-CoA (n-C18:0CoA)
succ	Succinate
succoa	Succinyl-CoA
tdcoa	Tetradecanoyl-CoA (n-C14:0CoA)
tdeACP	Tetradecenoyl-ACP (n-C14:1ACP)
thdp	2,3,4,5-Tetrahydrodipicolinate
thf	5,6,7,8-Tetrahydrofolate
thmmp	Thiamin monophosphate
thmpp	Thiamine diphosphate
thr-L	L-Threonine
thr-LA	L-Allo-threonine
thym	Thymine
thymd	Thymidine
trdox	Oxidized thioredoxin
trdrd	Reduced thioredoxin
tre	Trehalose
tre6p	alpha,alpha'-Trehalose 6-phosphate
trnaala	tRNA(Ala)
trnaarg	tRNA(Arg)
trnaasn	tRNA(Asn)
trnaasp	tRNA(Asp)
trnacys	tRNA(Cys)
trnagln	tRNA(Gln)
trnaglu	tRNA (Glu)
trnagly	tRNA(Gly)
trnahis	tRNA(His)
trnaile	tRNA(Ile)
trnaleu	tRNA(Leu)
trnalys	tRNA(Lys)
trnamet	tRNA(Met)
trnaphe	tRNA(Phe)
trnapro	tRNA(Pro)
trnaser	tRNA(Ser)
trnathr	tRNA(Thr)
trnatrp	tRNA(Trp)
trnatyr	tRNA(Tyr)
trnaval	tRNA(Val)
trp-L	L-Tryptophan
ttdca	tetradecanoate (C14:0)
ttdcea	tetradecenoate (n-C14:1)
tyr-L	L-Tyrosine
tyrtrna	L-Tyrosyl-tRNA(Tyr)
uaagmda	Undecaprenyl-diphospho-N-acetylmuramoyl-(N-acetylglucosamine)-L-alanyl-D-glutamyl-meso-2,6-diaminopimeloyl-D-alanyl-D-alanine
uaagtmda	Undecaprenyl-diphospho-N-acetylmuramoyl-(N-acetylglucosamine)-L-alanyl-D-glutaminyl-meso-2,6-diaminopimeloyl-D-alanyl-D-alanine
uacmamu	UDP-N-acetyl-D-mannosaminouronate
uagmda	Undecaprenyl-diphospho-N-acetylmuramoyl-L-alanyl-D-glutamyl-meso-2,6-diaminopimeloyl-D-alanyl-D-alanine
ubq8	Ubiquinone-8
ubq8h2	Ubiquinol-8
udcpdp	Undecaprenyl diphosphate
udcpp	Undecaprenyl phosphate
udpglcur	UDP-D-glucuronate
uppg3	Uroporphyrinogen III
val-L	L-Valine
valtrna	L-Valyl-tRNA(Val)
xmp	Xanthosine 5'-phosphate
xtp	XTP
xu5p-D	D-Xylulose 5-phosphate
zn2	Zinc
antim	Antimonite
fdox	ferredoxin (oxidized) 2[4Fe-4S]
fdred	ferredoxin (reduced) 2[4Fe-4S]
fdxo-4:2	ferrodoxin (oxidized form 4:2)
fdxr-4:2	ferrodoxin (reduced form 4:2)
unknown1	Unknown Product
2hglucoa	2-Hydroxyglutaryl-CoA
gcoa	Glutaconyl-1-CoA
2omhmb	2-Octaprenyl-3-methyl-5-hydroxy-6-methoxy-1,4-benzoquinone
2tocdACP	trans-Octadec-2-enoyl-[acyl-carrier-protein]
3c4mop	3-Carboxy-4-methyl-2-oxopentanoate
3hocdacp	(3R)-3-Hydroxyoctadecanoyl-[acyl-carrier protein]
3hpaACP	(3R)-3-Hydroxypalmitoyl-[acyl-carrier protein]
3oxddACP	3-Oxododecanoyl-[acyl-carrier protein]
3oxdeACP	3-Oxodecanoyl-[acyl-carrier protein]
3oxhACP	3-Oxohexanoyl-[acyl-carrier protein]
3oxhdACP	3-Oxohexadecanoyl-[acp]
3oxocACP	3-Oxooctanoyl-[acyl-carrier protein]
3oxocdacp	3-Oxooctadecanoyl-[acp]
3oxtdACP	3-Oxotetradecanoyl-[acyl-carrier protein]
4hbcoa	4-Hydroxybenzoyl-CoA
acser	O-Acetyl-L-serine
acybut	gamma-Amino-gamma-cyanobutanoate
adcobap	Adenosyl cobinamide phosphate
adcobdam	Adenosyl cobyrinate diamide
ade	Adenine
adgcoba	Adenosine-GDP-cobinamide
adprib	ADPribose
amopbut-L	2-Amino-3-oxo-4-phosphonooxybutyrate
aprop	alpha-Aminopropiononitrile
asntrna	L-Asparaginyl-tRNA(Asn)
cbi	Cobinamide
co1dam	Cob(I)yrinate a,c diamide
co2dam	Cob(II)yrinate a,c diamide
cobrnt	Cobyrinate
codhpre6	Cobalt-dihydro-precorrin 6
copre4	cobalt-precorrin 4
copre5	cobalt-precorrin 5
copre6	Cobalt-precorrin 6
copre8	Cobalt-precorrin 8
creat	Creatine
db4p	3,4-dihydroxy-2-butanone 4-phosphate
dimp	dIMP
ditp	dITP
dudp	dUDP
dump	dUMP
dutp	dUTP
fadh2	FADH2
hdcoa	Hexadecenoyl-CoA (n-C16:1CoA)
hemeO	Heme O
histd	L-Histidinol
histrna	L-Histidyl-tRNA(His)
indaccoa	S-2-(indol-3-yl)acetyl-CoA
kdo2lipid4p	KDO(2)-lipid IV(A) with palmitoleoyl
kdolipid4	KDO-lipid IV(A)
lipa	KDO(2)-lipid (A)
lipa_cold	cold adapted KDO(2)-lipid (A)
lipidA	2,3-Bis(3-hydroxytetradecanoyl)-D-glucosaminyl-1,6-beta-D-2,3-bis(3-hydroxytetradecanoyl)-beta-D-glucosaminyl 1-phosphate
lipidAds	Lipid A Disaccharide
lpro	Lipoylprotein
malcoa	Malonyl-CoA
mmcoa-R	(R)-Methylmalonyl-CoA
mmcoa-S	(S)-Methylmalonyl-CoA
no2	Nitrite
no3	Nitrate
odecoa	Octadecenoyl-CoA (n-C18:1CoA)
orot	Orotate
orot5p	Orotidine 5'-phosphate
phetrna	L-Phenylalanyl-tRNA(Phe)
polglu	Poly-gamma-D-glutamate
pppi	Inorganic triphosphate
sepi	Selenophosphate
sertrna	L-Seryl-tRNA(Ser)
tcynt	Thiocyanate
thrp	L-Threonine O-3-phosphate
thrtrna	L-Threonyl-tRNA(Thr)
trptrna	L-Tryptophanyl-tRNA(Trp)
tsul	Thiosulfate
u23ga	UDP-2,3-bis(3-hydroxytetradecanoyl)glucosamine
u3aga	UDP-3-O-(3-hydroxytetradecanoyl)-N-acetylglucosamine
u3hga	UDP-3-O-(3-hydroxytetradecanoyl)-D-glucosamine
uaccg	UDP-N-acetyl-3-O-(1-carboxyvinyl)-D-glucosamine
uacgam	UDP-N-acetyl-D-glucosamine
uacmam	UDP-N-acetyl-D-mannosamine
uama	UDP-N-acetylmuramoyl-L-alanine
uamag	UDP-N-acetylmuramoyl-L-alanyl-D-glutamate
uamr	UDP-N-acetylmuramate
udp	UDP
udpg	UDPglucose
udpgal	UDPgalactose
ugmd	UDP-N-acetylmuramoyl-L-alanyl-D-gamma-glutamyl-meso-2,6-diaminopimelate
ugmda	UDP-N-acetylmuramoyl-L-alanyl-D-glutamyl-meso-2,6-diaminopimeloyl-D-alanyl-D-alanine
ump	UMP
ura	Uracil
utp	UTP
wo4	tungstate
