# Supplementary material for: Do genome-scale models need exact solvers or clearer standards?
Source: Mol Syst Biol. 2015 Oct 14;11(10):831. doi: 10.15252/msb.20156157 (PMC4631202; doi:10.15252/msb.20156157)
Supplement: Supplementary file 2 — Dataset EV1 [file msb0011-0831-sd2.zip › m_model_collection-master/xls/iMA945.xls]

## Sheet: reactions
abbreviation	name	equation	gene association
12DGR120tipp	1,2 diacylglycerol transport via flipping (periplasm to cytoplasm, n-C12:0)	12dgr120[p] --> 12dgr120[c]
12DGR140tipp	1,2 diacylglycerol transport via flipping (periplasm to cytoplasm, n-C14:0)	12dgr140[p] --> 12dgr140[c]
12DGR141tipp	1,2 diacylglycerol transport via flipping (periplasm to cytoplasm, n-C14:1)	12dgr141[p] --> 12dgr141[c]
12DGR160tipp	1,2 diacylglycerol transport via flipping (periplasm to cytoplasm, n-C16:0)	12dgr160[p] --> 12dgr160[c]
12DGR161tipp	1,2 diacylglycerol transport via flipping (periplasm to cytoplasm, n-C16:1)	12dgr161[p] --> 12dgr161[c]
12DGR180tipp	1,2 diacylglycerol transport via flipping (periplasm to cytoplasm, n-C18:0)	12dgr180[p] --> 12dgr180[c]
12DGR181tipp	1,2 diacylglycerol transport via flipping (periplasm to cytoplasm, n-C18:1)	12dgr181[p] --> 12dgr181[c]
12PPDRtex	(R)-Propane-1,2-diol transport via diffusion (extracellular to periplasm)	12ppd-R[e] <==> 12ppd-R[p]	( STM0320 or STM0999 or STM1473 or STM2267 )
12PPDRtpp	(R)-Propane-1,2-diol facilitated transport (periplasm)	12ppd-R[p] <==> 12ppd-R[c]
12PPDStex	(S)-Propane-1,2-diol transport via diffusion (extracellular to periplasm)	12ppd-S[e] <==> 12ppd-S[p]	( STM0320 or STM0999 or STM1473 or STM2267 )
12PPDStpp	(S)-Propane-1,2-diol facilitated transport (periplasm)	12ppd-S[p] <==> 12ppd-S[c]
14GLUCANabcpp	1,4-alpha-D-glucan transport via ABC system (periplasm)	14glucan[p] + atp[c] + h2o[c] --> 14glucan[c] + adp[c] + h[c] + pi[c]	( STM4229 and STM4228 and STM4227 and STM4230 )
14GLUCANtexi	1,4-alpha-D-glucan transport via diffusion (extracellular to periplasm) irreversible	14glucan[e] --> 14glucan[p]	STM4231
23CAMPtex	23cAMP transport via diffusion (extracellular to periplasm)	23camp[e] <==> 23camp[p]	( STM0320 or STM0999 or STM1473 or STM2267 )
23CCMPtex	23cCMP transport via diffusion (extracellular to periplasm)	23ccmp[e] <==> 23ccmp[p]	( STM0320 or STM0999 or STM1473 or STM2267 )
23CGMPtex	23cGMP transport via diffusion (extracellular to periplasm)	23cgmp[e] <==> 23cgmp[p]	( STM0320 or STM0999 or STM1473 or STM2267 )
23CUMPtex	23cUMP transport via diffusion (extracellular to periplasm)	23cump[e] <==> 23cump[p]	( STM0320 or STM0999 or STM1473 or STM2267 )
23DAPPAt2pp	2,3-diaminopropionate transport in via proton symport	23dappa[p] + h[p] --> 23dappa[c] + h[c]
23DAPPAtex	2,3-diaminopropionate transport via diffusion	23dappa[e] <==> 23dappa[p]	( STM0320 or STM0999 or STM1473 or STM2267 )
23PDE2pp	2',3'-cyclic-nucleotide phosphodiesterase (UMP) (periplasm)	[p] : 23cump + h2o --> 3ump + h	STM4403
23PDE4pp	2',3'-cyclic-nucleotide phosphodiesterase (CMP) (periplasm)	[p] : 23ccmp + h2o --> 3cmp + h	STM4403
23PDE7pp	2',3'-cyclic-nucleotide phosphodiesterase (AMP) (periplasm)	[p] : 23camp + h2o --> 3amp + h	STM4403
23PDE9pp	2',3'-cyclic-nucleotide phosphodiesterase (GMP) (periplasm)	[p] : 23cgmp + h2o --> 3gmp + h	STM4403
26DAHtex	meso-2,6-Diaminoheptanedioate transport via diffusion (extracellular to periplasm)	26dap-M[e] <==> 26dap-M[p]	( STM0320 or STM0999 or STM1473 or STM2267 )
2AGPA120tipp	2-Acyl-sn-glycero-3-phosphatidate (n-C12:0) transporter via facilitated diffusion (periplasm)	2ddecg3p[p] --> 2ddecg3p[c]	STM3009
2AGPA140tipp	2-Acyl-sn-glycero-3-phosphatidate (n-C14:0) transporter via facilitated diffusion (periplasm)	2tdecg3p[p] --> 2tdecg3p[c]	STM3009
2AGPA141tipp	2-Acyl-sn-glycero-3-phosphatidate (n-C14:1) transporter via facilitated diffusion (periplasm)	2tdec7eg3p[p] --> 2tdec7eg3p[c]	STM3009
2AGPA160tipp	2-Acyl-sn-glycero-3-phosphatidate (n-C16:0) transporter via facilitated diffusion (periplasm)	2hdecg3p[p] --> 2hdecg3p[c]	STM3009
2AGPA161tipp	2-Acyl-sn-glycero-3-phosphatidate (n-C16:1) transporter via facilitated diffusion (periplasm)	2hdec9eg3p[p] --> 2hdec9eg3p[c]	STM3009
2AGPA180tipp	2-Acyl-sn-glycero-3-phosphatidate (n-C18:0) transporter via facilitated diffusion (periplasm)	2odecg3p[p] --> 2odecg3p[c]	STM3009
2AGPA181tipp	2-Acyl-sn-glycero-3-phosphatidate (n-C18:1) transporter via facilitated diffusion (periplasm)	2odec11eg3p[p] --> 2odec11eg3p[c]	STM3009
2AGPE120tipp	2-Acyl-sn-glycero-3-phosphoethanolamine (n-C12:0) transporter via facilitated diffusion (periplasm)	2agpe120[p] --> 2agpe120[c]	STM3009
2AGPE140tipp	2-Acyl-sn-glycero-3-phosphoethanolamine (n-C14:0) transporter via facilitated diffusion (periplasm)	2agpe140[p] --> 2agpe140[c]	STM3009
2AGPE141tipp	2-Acyl-sn-glycero-3-phosphoethanolamine (n-C14:1) transporter via facilitated diffusion (periplasm)	2agpe141[p] --> 2agpe141[c]	STM3009
2AGPE160tipp	2-Acyl-sn-glycero-3-phosphoethanolamine (n-C16:0) transporter via facilitated diffusion (periplasm)	2agpe160[p] --> 2agpe160[c]	STM3009
2AGPE161tipp	2-Acyl-sn-glycero-3-phosphoethanolamine (n-C16:1) transporter via facilitated diffusion (periplasm)	2agpe161[p] --> 2agpe161[c]	STM3009
2AGPE180tipp	2-Acyl-sn-glycero-3-phosphoethanolamine (n-C18:0) transporter via facilitated diffusion (periplasm)	2agpe180[p] --> 2agpe180[c]	STM3009
2AGPE181tipp	2-Acyl-sn-glycero-3-phosphoethanolamine (n-C18:1) transporter via facilitated diffusion (periplasm)	2agpe181[p] --> 2agpe181[c]	STM3009
2AGPEAT120	2-acyl-glycerophospho-ethanolamine acyltransferase (n-C12:0)	[c] : 2agpe120 + atp + ddca --> amp + pe120 + ppi	STM3010
2AGPEAT140	2-acyl-glycerophospho-ethanolamine acyltransferase (n-C14:0)	[c] : 2agpe140 + atp + ttdca --> amp + pe140 + ppi	STM3010
2AGPEAT141	2-acyl-glycerophospho-ethanolamine acyltransferase (n-C14:1)	[c] : 2agpe141 + atp + ttdcea --> amp + pe141 + ppi	STM3010
2AGPEAT160	2-acyl-glycerophospho-ethanolamine acyltransferase (n-C16:0)	[c] : 2agpe160 + atp + hdca --> amp + pe160 + ppi	STM3010
2AGPEAT161	2-acyl-glycerophospho-ethanolamine acyltransferase (n-C16:1)	[c] : 2agpe161 + atp + hdcea --> amp + pe161 + ppi	STM3010
2AGPEAT180	2-acyl-glycerophospho-ethanolamine acyltransferase (n-C18:0)	[c] : 2agpe180 + atp + ocdca --> amp + pe180 + ppi	STM3010
2AGPEAT181	2-acyl-glycerophospho-ethanolamine acyltransferase (n-C18:1)	[c] : 2agpe181 + atp + ocdcea --> amp + pe181 + ppi	STM3010
2AGPG120tipp	2-Acyl-sn-glycero-3-phosphoglycerol (n-C12:0) transporter via facilitated diffusion (periplasm)	2agpg120[p] --> 2agpg120[c]	STM3009
2AGPG140tipp	2-Acyl-sn-glycero-3-phosphoglycerol (n-C14:0) transporter via facilitated diffusion (periplasm)	2agpg140[p] --> 2agpg140[c]	STM3009
2AGPG141tipp	2-Acyl-sn-glycero-3-phosphoglycerol (n-C14:1) transporter via facilitated diffusion (periplasm)	2agpg141[p] --> 2agpg141[c]	STM3009
2AGPG160tipp	2-Acyl-sn-glycero-3-phosphoglycerol (n-C16:0) transporter via facilitated diffusion (periplasm)	2agpg160[p] --> 2agpg160[c]	STM3009
2AGPG161tipp	2-Acyl-sn-glycero-3-phosphoglycerol (n-C16:1) transporter via facilitated diffusion (periplasm)	2agpg161[p] --> 2agpg161[c]	STM3009
2AGPG180tipp	2-Acyl-sn-glycero-3-phosphoglycerol (n-C18:0) transporter via facilitated diffusion (periplasm)	2agpg180[p] --> 2agpg180[c]	STM3009
2AGPG181tipp	2-Acyl-sn-glycero-3-phosphoglycerol (n-C18:1) transporter via facilitated diffusion (periplasm)	2agpg181[p] --> 2agpg181[c]	STM3009
2AGPGAT120	2-acyl-glycerophospho-glycerol acyltransferase (n-C12:0)	[c] : 2agpg120 + atp + ddca --> amp + pg120 + ppi	STM3010
2AGPGAT140	2-acyl-glycerophospho-glycerol acyltransferase (n-C14:0)	[c] : 2agpg140 + atp + ttdca --> amp + pg140 + ppi	STM3010
2AGPGAT141	2-acyl-glycerophospho-glycerol acyltransferase (n-C14:1)	[c] : 2agpg141 + atp + ttdcea --> amp + pg141 + ppi	STM3010
2AGPGAT160	2-acyl-glycerophospho-glycerol acyltransferase (n-C16:0)	[c] : 2agpg160 + atp + hdca --> amp + pg160 + ppi	STM3010
2AGPGAT161	2-acyl-glycerophospho-glycerol acyltransferase (n-C16:1)	[c] : 2agpg161 + atp + hdcea --> amp + pg161 + ppi	STM3010
2AGPGAT180	2-acyl-glycerophospho-glycerol acyltransferase (n-C18:0)	[c] : 2agpg180 + atp + ocdca --> amp + pg180 + ppi	STM3010
2AGPGAT181	2-acyl-glycerophospho-glycerol acyltransferase (n-C18:1)	[c] : 2agpg181 + atp + ocdcea --> amp + pg181 + ppi	STM3010
2DGLCNRx	2-dehydro-D-gluconate reductase (NADH)	[c] : 2dhglcn + h + nadh --> glcn + nad	STM3646
2DGLCNRy	2-dehydro-D-gluconate reductase (NADPH)	[c] : 2dhglcn + h + nadph --> glcn + nadp	STM3646
2DGULRx	2-dehydro-L-gulonate reductase (NADH)	[c] : 2dhguln + h + nadh --> idon-L + nad	STM3646
2DGULRy	2-dehydro-L-gulonate reductase (NADPH)	[c] : 2dhguln + h + nadph --> idon-L + nadp	STM3646
2MAHMP	2-Methyl-4-amino-5-hydroxymethylpyrimidine diphosphatase	[c] : 2mahmp + h2o --> 4ampm + h + pi	( STM0457 or STM1235 )
2OBUTtex	2-Oxobutanoate transport (extracellular to periplasm)	2obut[e] + h[e] --> 2obut[p] + h[p]
2OBUTtpp	2-Oxobutanoate transport (periplasm)	2obut[p] + h[p] --> 2obut[c] + h[c]
2PGLYCt6ex	2-Phosphoglycolate transport in/out via proton symport (extracellular to periplasm)	2pglyc[e] + h[e] --> 2pglyc[p] + h[p]
2PGLYCt6pp	2-Phosphoglycolate transport in/out via proton symport (periplasm)	2pglyc[p] + h[p] --> 2pglyc[c] + h[c]
2PGt6ex	D-Glycerate 2-phosphate transport in/out via proton symport (extracellular to periplasm)	2pg[e] + h[e] --> 2pg[p] + h[p]
2PGt6pp	D-Glycerate 2-phosphate transport in/out via proton symport (periplasm)	2pg[p] + h[p] --> 2pg[c] + h[c]
34dhpactex	dihydroxyphenylacetaldehyde transport via diffusion (extracellular to periplasm)	34dhpac[e] <==> 34dhpac[p]	( STM0320 or STM0999 or STM1473 or STM2267 )
3AMPtex	3AMP transport via diffusion (extracellular to periplasm)	3amp[e] <==> 3amp[p]	( STM0320 or STM0999 or STM1473 or STM2267 )
3CMPtex	3CMP transport via diffusion (extracellular to periplasm)	3cmp[e] <==> 3cmp[p]	( STM0320 or STM0999 or STM1473 or STM2267 )
3GMPtex	3GMP transport via diffusion (extracellular to periplasm)	3gmp[e] <==> 3gmp[p]	( STM0320 or STM1473 or STM2267 or STM0999 )
3HAD100	3-hydroxyacyl-[acyl-carrier-protein] dehydratase (n-C10:0)	[c] : 3hdecACP --> h2o + tdec2eACP	( STM1067 or STM0227 )
3HAD120	3-hydroxyacyl-[acyl-carrier-protein] dehydratase (n-C12:0)	[c] : 3hddecACP --> h2o + tddec2eACP	( STM1067 or STM0227 )
3HAD121	3-hydroxyacyl-[acyl-carrier-protein] dehydratase (n-C12:1)	[c] : 3hcddec5eACP --> h2o + t3c5ddeceACP	( STM1067 or STM0227 )
3HAD140	3-hydroxyacyl-[acyl-carrier-protein] dehydratase (n-C14:0)	[c] : 3hmrsACP --> h2o + tmrs2eACP	( STM1067 or STM0227 )
3HAD141	3-hydroxyacyl-[acyl-carrier-protein] dehydratase (n-C14:1)	[c] : 3hcmrs7eACP --> h2o + t3c7mrseACP	( STM1067 or STM0227 )
3HAD160	3-hydroxyacyl-[acyl-carrier-protein] dehydratase (n-C16:0)	[c] : 3hpalmACP --> h2o + tpalm2eACP	( STM1067 or STM0227 )
3HAD161	3-hydroxyacyl-[acyl-carrier-protein] dehydratase (n-C16:1)	[c] : 3hcpalm9eACP --> h2o + t3c9palmeACP	( STM1067 or STM0227 )
3HAD180	3-hydroxyacyl-[acyl-carrier-protein] dehydratase (n-C18:0)	[c] : 3hoctaACP --> h2o + toctd2eACP	( STM1067 or STM0227 )
3HAD181	3-hydroxyacyl-[acyl-carrier-protein] dehydratase (n-C18:1)	[c] : 3hcvac11eACP --> h2o + t3c11vaceACP	( STM0227 or STM1067 )
3HAD40	3-hydroxyacyl-[acyl-carrier-protein] dehydratase (n-C4:0)	[c] : 3haACP --> but2eACP + h2o	( STM1067 or STM0227 )
3HAD60	3-hydroxyacyl-[acyl-carrier-protein] dehydratase (n-C6:0)	[c] : 3hhexACP --> h2o + thex2eACP	( STM1067 or STM0227 )
3HAD80	3-hydroxyacyl-[acyl-carrier-protein] dehydratase (n-C8:0)	[c] : 3hoctACP --> h2o + toct2eACP	( STM1067 or STM0227 )
3NTD2pp	3'-nucleotidase (UMP) (periplasm)	[p] : 3ump + h2o --> pi + uri	STM4403
3NTD4pp	3'-nucleotidase (CMP) (periplasm)	[p] : 3cmp + h2o --> cytd + pi	STM4403
3NTD7pp	3'-nucleotidase (AMP) (periplasm)	[p] : 3amp + h2o --> adn + pi	STM4403
3NTD9pp	3'-nucleotidase (GMP) (periplasm)	[p] : 3gmp + h2o --> gsn + pi	STM4403
3OAR100	3-oxoacyl-[acyl-carrier-protein] reductase (n-C10:0)	[c] : 3odecACP + h + nadph <==> 3hdecACP + nadp	STM1195
3OAR120	3-oxoacyl-[acyl-carrier-protein] reductase (n-C12:0)	[c] : 3oddecACP + h + nadph <==> 3hddecACP + nadp	STM1195
3OAR121	3-oxoacyl-[acyl-carrier-protein] reductase (n-C12:1)	[c] : 3ocddec5eACP + h + nadph --> 3hcddec5eACP + nadp	STM1195
3OAR140	3-oxoacyl-[acyl-carrier-protein] reductase (n-C14:0)	[c] : 3omrsACP + h + nadph <==> 3hmrsACP + nadp	STM1195
3OAR141	3-oxoacyl-[acyl-carrier-protein] reductase (n-C14:1)	[c] : 3ocmrs7eACP + h + nadph --> 3hcmrs7eACP + nadp	STM1195
3OAR160	3-oxoacyl-[acyl-carrier-protein] reductase (n-C16:0)	[c] : 3opalmACP + h + nadph <==> 3hpalmACP + nadp	STM1195
3OAR161	3-oxoacyl-[acyl-carrier-protein] reductase (n-C16:1)	[c] : 3ocpalm9eACP + h + nadph --> 3hcpalm9eACP + nadp	STM1195
3OAR180	3-oxoacyl-[acyl-carrier-protein] reductase (n-C18:0)	[c] : 3ooctdACP + h + nadph <==> 3hoctaACP + nadp	STM1195
3OAR181	3-oxoacyl-[acyl-carrier-protein] reductase (n-C18:1)	[c] : 3ocvac11eACP + h + nadph --> 3hcvac11eACP + nadp	STM1195
3OAR40	3-oxoacyl-[acyl-carrier-protein] reductase (n-C4:0)	[c] : actACP + h + nadph <==> 3haACP + nadp	STM1195
3OAR60	3-oxoacyl-[acyl-carrier-protein] reductase (n-C6:0)	[c] : 3ohexACP + h + nadph <==> 3hhexACP + nadp	STM1195
3OAR80	3-oxoacyl-[acyl-carrier-protein] reductase (n-C8:0)	[c] : 3ooctACP + h + nadph <==> 3hoctACP + nadp	STM1195
3OAS100	3-oxoacyl-[acyl-carrier-protein] synthase (n-C10:0)	[c] : h + malACP + ocACP --> 3odecACP + ACP + co2	( STM2378 or STM1197 )
3OAS120	3-oxoacyl-[acyl-carrier-protein] synthase (n-C12:0)	[c] : dcaACP + h + malACP --> 3oddecACP + ACP + co2	( STM2378 or STM1197 )
3OAS121	3-oxoacyl-[acyl-carrier-protein] synthase (n-C12:1)	[c] : cdec3eACP + h + malACP --> 3ocddec5eACP + ACP + co2	STM2378
3OAS140	3-oxoacyl-[acyl-carrier-protein] synthase (n-C14:0)	[c] : ddcaACP + h + malACP --> 3omrsACP + ACP + co2	( STM2378 or STM1197 )
3OAS141	3-oxoacyl-[acyl-carrier-protein] synthase (n-C14:1)	[c] : cddec5eACP + h + malACP --> 3ocmrs7eACP + ACP + co2	STM2378
3OAS160	3-oxoacyl-[acyl-carrier-protein] synthase (n-C16:0)	[c] : h + malACP + myrsACP --> 3opalmACP + ACP + co2	( STM2378 or STM1197 )
3OAS161	3-oxoacyl-[acyl-carrier-protein] synthase (n-C16:1)	[c] : h + malACP + tdeACP --> 3ocpalm9eACP + ACP + co2	STM2378
3OAS180	3-oxoacyl-[acyl-carrier-protein] synthase (n-C18:0)	[c] : h + malACP + palmACP --> 3ooctdACP + ACP + co2	( STM1197 or STM2378 )
3OAS181	3-oxoacyl-[acyl-carrier-protein] synthase (n-C18:1)	[c] : h + hdeACP + malACP --> 3ocvac11eACP + ACP + co2	STM1197
3OAS60	3-oxoacyl-[acyl-carrier-protein] synthase (n-C6:0)	[c] : butACP + h + malACP --> 3ohexACP + ACP + co2	( STM2378 or STM1197 )
3OAS80	3-oxoacyl-[acyl-carrier-protein] synthase (n-C8:0)	[c] : h + hexACP + malACP --> 3ooctACP + ACP + co2	( STM2378 or STM1197 )
3PEPTabcpp	tripeptide (LalaDgluMdap) transport via ABC system (periplasm)	LalaDgluMdap[p] + atp[c] + h2o[c] --> LalaDgluMdap[c] + adp[c] + h[c] + pi[c]	( STM1679 and STM1745 and STM4119 and STM1743 and STM1742 )
3PEPTtex	LalaDgluMdap (tripeptide) transport via diffusion (extracellular to periplasm)	LalaDgluMdap[e] <==> LalaDgluMdap[p]	( STM0320 or STM0999 or STM1473 or STM2267 )
3PGt6ex	3-Phospho-D-glycerate transport in/out via proton symport (extracellular to periplasm)	3pg[e] + h[e] --> 3pg[p] + h[p]
3PGt6pp	3-Phospho-D-glycerate transport in/out via proton symport (periplasm)	3pg[p] + h[p] --> 3pg[c] + h[c]
3SALAtex	3-Sulfino-L-alanine transport (extracellular to periplasm)	3sala[e] + h[e] --> 3sala[p] + h[p]
3SALAtpp	3-Sulfino-L-alanine transport (periplasm)	3sala[p] + h[p] --> 3sala[c] + h[c]
3UMPtex	3UMP transport via diffusion (extracellular to periplasm)	3ump[e] <==> 3ump[p]	( STM0320 or STM0999 or STM1473 or STM2267 )
4HOXPACDtex	4-hydroxyphenylacetaldehyde transport via diffusion (extracellular to periplasm)	4hoxpacd[e] <==> 4hoxpacd[p]	( STM0320 or STM0999 or STM1473 or STM2267 )
4HOXPACDtpp	4-Hydroxyphenylacetaldehyde transport (periplasm)	4hoxpacd[p] --> 4hoxpacd[c]
4HPHACtex	4-Hydroxyphenylacetate transport (extracellular to periplasm)	4hphac[e] + h[e] --> 4hphac[p] + h[p]
4HPHACtpp	4-Hydroxyphenylacetate transport (periplasm)	4hphac[p] + h[p] --> 4hphac[c] + h[c]
4HTHRS	4-Hydroxy-L-threonine synthase	[c] : h2o + phthr --> 4hthr + pi	STM0004
4PCPpp	tetrapeptide L,D-carboxypeptidase (periplasm)	[p] : LalaDgluMdapDala + h2o --> LalaDgluMdap + ala-D
4PEPTabcpp	tetrapeptide (LalaDgluMdapDala) transport via ABC system (periplasm)	LalaDgluMdapDala[p] + atp[c] + h2o[c] --> LalaDgluMdapDala[c] + adp[c] + h[c] + pi[c]	( STM1746 and STM1745 and STM4119 and STM1743 and STM1742 )
4PEPTtex	LalaDgluMdapDala (pentapeptide) transport via diffusion (extracellular to periplasm)	LalaDgluMdapDala[e] <==> LalaDgluMdapDala[p]	( STM0320 or STM0999 or STM1473 or STM2267 )
5DGLCNR	5-dehydro-D-gluconate reductase	[c] : 5dglcn + h + nadph <==> glcn + nadp	STM4483
5DGLCNt2rpp	5-Dehydro-D-gluconate transport via proton symport, reversible (periplasm)	5dglcn[p] + h[p] <==> 5dglcn[c] + h[c]	STM4482
5DGLCNtex	5-Dehydro-D-gluconate transport via diffusion (extracellular to periplasm)	5dglcn[e] <==> 5dglcn[p]	( STM0320 or STM1473 or STM0999 or STM2267 )
5DOAN	5'-deoxyadenosine nuclosidase	[c] : dad-5 + h2o --> 5drib + ade	STM0207
6PGCt6ex	6-Phospho-D-gluconate transport in/out via proton symport (extracellular to periplasm)	6pgc[e] + h[e] --> 6pgc[p] + h[p]
6PGCt6pp	6-Phospho-D-gluconate transport in/out via proton symport (periplasm)	6pgc[p] + h[p] --> 6pgc[c] + h[c]
A5PISO	arabinose-5-phosphate isomerase	[c] : ru5p-D <==> ara5p	( STM2838 or STM3315 )
AACPS1	acyl-[acyl-carrier-protein] synthetase (n-C14:0)	[c] : ACP + atp + ttdca --> amp + myrsACP + ppi	STM3010
AACPS2	acyl-[acyl-carrier-protein] synthetase (n-C14:1)	[c] : ACP + atp + ttdcea --> amp + ppi + tdeACP	STM3010
AACPS3	acyl-[acyl-carrier-protein] synthetase (n-C16:0)	[c] : ACP + atp + hdca --> amp + palmACP + ppi	STM3010
AACPS4	acyl-[acyl-carrier-protein] synthetase (n-C16:1)	[c] : ACP + atp + hdcea --> amp + hdeACP + ppi	STM3010
AACPS5	acyl-[acyl-carrier-protein] synthetase (n-C18:1)	[c] : ACP + atp + ocdcea --> amp + octeACP + ppi	STM3010
AACPS6	acyl-[acyl-carrier-protein] synthetase (n-C18:0)	[c] : ACP + atp + ocdca --> amp + ocdcaACP + ppi	STM3010
AACPS7	acyl-[acyl-carrier-protein] synthetase (n-C12:0)	[c] : ACP + atp + ddca --> amp + ddcaACP + ppi	STM3010
AACPS8	acyl-[acyl-carrier-protein] synthetase (n-C10:0)	[c] : ACP + atp + dca --> amp + dcaACP + ppi	STM3010
AACPS9	acyl-[acyl-carrier-protein] synthetase (n-C8:0)	[c] : ACP + atp + octa --> amp + ocACP + ppi	STM3010
AACTOOR	Aminoacetone:oxygen oxidoreductase(deaminating)(flavin-containing)	[c] : aact + h2o + o2 --> h2o2 + mthgxl + nh4
AAMYL	alpha-amylase	[c] : 14glucan --> malthx	STM1963
AAMYLpp	alpha-amylase (periplasm)	[p] : 14glucan --> malthx	STM3664
AB6PGH	Arbutin 6-phosphate glucohydrolase	[c] : arbt6p + h2o --> g6p + hqn	STM1316
ABTA	4-aminobutyrate transaminase	[c] : 4abut + akg --> glu-L + sucsal	STM2792
ABUTD	Aminobutyraldehyde dehydrogenase	[c] : 4abutn + h2o + nad --> 4abut + (2) h + nadh	STM1597
ABUTt2pp	4-aminobutyrate transport in via proton symport (periplasm)	4abut[p] + h[p] --> 4abut[c] + h[c]	STM2793
ABUTtex	4-aminobutyrate transport via diffusion (extracellular to periplasm)	4abut[e] <==> 4abut[p]	( STM0320 or STM0999 or STM1473 or STM2267 )
ACACCT	acetyl-CoA:acetoacetyl-CoA transferase	[c] : acac + accoa --> aacoa + ac	STM1357.S
ACACt2pp	acetoacetate transport via proton symport (periplasm)	acac[p] + h[p] <==> acac[c] + h[c]	STM4464
ACACtex	acetoacetate transport via diffusion (extracellular to periplasm)	acac[e] <==> acac[p]	( STM0320 or STM0999 or STM1473 or STM2267 )
ACALD	acetaldehyde dehydrogenase (acetylating)	[c] : acald + coa + nad <==> accoa + h + nadh	STM1749
ACALDtex	acetaldehyde transport via diffusion (extracellular to periplasm)	acald[e] <==> acald[p]	( STM0320 or STM0999 or STM1473 or STM2267 )
ACALDtpp	acetaldehyde reversible transport (periplasm)	acald[p] <==> acald[c]	s0001
ACBIPGT	Adenosyl cobinamide phosphate guanyltransferase	[c] : adocbip + gtp + h --> agdpcbi + ppi	STM2018
ACCOAC	acetyl-CoA carboxylase	[c] : accoa + atp + hco3 --> adp + h + malcoa + pi	( STM3204 and STM2366 and STM3379 and STM3380 )
ACCOAL	acetate-CoA ligase (ADP-forming)	[c] : atp + coa + ppa --> adp + pi + ppcoa	STM3483
ACGAL1PPpp	N-acetyl-D-galactosamine 1-phosphatase (periplasm)	[p] : acgal1p + h2o --> acgal + pi
ACGAL1Ptex	N-acetyl-D-galactosamine 1-phosphate transport via diffusion (extracellular to periplasm)	acgal1p[e] <==> acgal1p[p]	( STM0320 or STM0999 or STM1473 or STM2267 )
ACGALtex	N-acetyl-D-galactosamine transport via diffusion (extracellular to periplasm)	acgal[e] <==> acgal[p]	( STM0320 or STM0999 or STM1473 or STM2267 )
ACGAM1PPpp	N-acetyl-D-glucosamine 1-phosphatase (periplasm)	[p] : acgam1p + h2o --> acgam + pi
ACGAM1Ptex	N-acetyl-D-glucosamine 1-phosphate transport via diffusion (extracellular to periplasm)	acgam1p[e] <==> acgam1p[p]	( STM0320 or STM0999 or STM1473 or STM2267 )
ACGAMK	N-acetylglucosamine kinase	[c] : acgam + atp --> acgam6p + adp + h	STM1220
ACGAptspp	N-Acetyl-D-glucosamine transport via PEP:Pyr PTS (periplasm)	acgam[p] + pep[c] --> acgam6p[c] + pyr[c]	( ( STM2433 and STM1203 and STM2431 ) or ( STM0685 and STM2431 ) )
ACGAtex	N-Acetyl-D-glucosamine transport via diffusion (extracellular to periplasm)	acgam[e] <==> acgam[p]	( STM0320 or STM0999 or STM1473 or STM2267 )
ACGK	acetylglutamate kinase	[c] : acglu + atp --> acg5p + adp	STM4122
ACGS	N-acetylglutamate synthase	[c] : accoa + glu-L --> acglu + coa + h	STM2992
ACHBS	2-aceto-2-hydroxybutanoate synthase	[c] : 2obut + h + pyr --> 2ahbut + co2	( ( STM3795 and STM3796 ) or ( STM0116 and STM0117 ) )
ACKr	acetate kinase	[c] : ac + atp <==> actp + adp	( STM3242 or STM1883 )
ACLS	acetolactate synthase	[c] : h + (2) pyr --> alac-S + co2	( ( STM0116 and STM0117 ) or ( STM3795 and STM3796 ) )
ACM6PH	N-acetylmuramate 6-phosphate hydrolase	[c] : acmum6p + h2o --> acgam6p + lac-D
ACMAMUT	UDP-N-acetyl-D-mannosaminuronic acid transferase	[c] : uacmamu + unaga --> h + udp + unagamu	STM3929
ACMANAptspp	N-acetyl-D-mannosamine transport via PTS (periplasm)	acmana[p] + pep[c] --> acmanap[c] + pyr[c]	( STM1831 and STM1832 and STM2431 )
ACMANAtex	N-acetyl-D-mannosamine transport via diffusion (extracellular to periplasm)	acmana[e] <==> acmana[p]	( STM0320 or STM0999 or STM1473 or STM2267 )
ACMUMptspp	N-acetylmuramate transport via PEP:Pyr PTS (periplasm)	acmum[p] + pep[c] --> acmum6p[c] + pyr[c]	( STM2433 and STM2431 )
ACMUMtex	N-acetylmuramate transport via diffusion (extracellular to periplasm)Transport, Outer Membrane Porin	acmum[e] --> acmum[p]	( STM0320 or STM0999 or STM1473 or STM2267 )
ACNAMt2pp	N-acetylneuraminate proton symport (periplasm)	acnam[p] + h[p] --> acnam[c] + h[c]	STM3338
ACNAMtex	N-acetylneuraminate transport via diffusion (extracellular to periplasm)	acnam[e] <==> acnam[p]	( STM0999 or STM2267 )
ACNML	N-Acetylneuraminate lyase	[c] : acnam --> acmana + pyr	STM3339
ACOATA	Acetyl-CoA ACP transacylase	[c] : ACP + accoa <==> acACP + coa	STM1193
ACODA	acetylornithine deacetylase	[c] : acorn + h2o --> ac + orn	STM4120
ACOLIPAtex	arabinose modified core oligosaccharide lipid A transport via vector (periplasm to extracellular)	acolipa[p] --> acolipa[e]
ACONIs	aconitate isomerase (spontaneous)	[c] : acon-T <==> acon-C	s0001
ACONTa	aconitase (half-reaction A, Citrate hydro-lyase)	[c] : cit <==> acon-C + h2o	( STM1712 or STM0158 )
ACONTb	aconitase (half-reaction B, Isocitrate hydro-lyase)	[c] : acon-C + h2o <==> icit	( STM0158 or STM1712 )
ACOTA	acetylornithine transaminase	[c] : acorn + akg <==> acg5sa + glu-L	STM3468
ACPS1	acyl-carrier protein synthase	[c] : apoACP + coa --> ACP + h + pap	STM2577
ACSERtex	O-Acetyl-L-serine transport via diffusion (extracellular to periplasmTransport, Outer Membrane Porin	acser[e] <==> acser[p]	( STM0320 or STM0999 or STM1473 or STM2267 )
ACSERtpp	O-Acetyl-L-serine export via facilitated transport	acser[c] --> acser[p]	STM2645
ACt2rpp	acetate reversible transport via proton symport (periplasm)	ac[p] + h[p] <==> ac[c] + h[c]
ACt4pp	Na+/Acetate symport (periplasm)	ac[p] + na1[p] --> ac[c] + na1[c]	STM4273
ACtex	Acetate transport via diffusion (extracellular to periplasm)	ac[e] <==> ac[p]	( STM0320 or STM0999 or STM1473 or STM2267 )
ADA	Adenosine deaminase	[c] : adn + h + h2o --> ins + nh4	STM1463
ADCL	4-aminobenzoate synthase	[c] : 4adcho --> 4abz + h + pyr	STM1198
ADCOBAPS	adenosylcobinamide-phosphate synthase	[c] : 1ap2olp + adcobhex + atp --> adcobap + adp + h + pi	STM2034
ADCOBHEXS	adenosylcobyric acid synthase	[c] : adcobdam + (4) atp + (4) gln-L + (4) h2o --> adcobhex + (4) adp + (4) glu-L + (4) h + (4) pi	STM2019
ADCS	4-amino-4-deoxychorismate synthase	[c] : chor + gln-L --> 4adcho + glu-L	( STM3469 and STM1824 )
ADEt2rpp	adenine transport via proton symport (reversible) (periplasm)	ade[p] + h[p] <==> ade[c] + h[c]	STM3747
ADEtex	adenine transport via diffusion (extracellular to periplasm)	ade[e] <==> ade[p]	( STM0320 or STM0999 or STM1473 or STM2267 )
ADK1	adenylate kinase	[c] : amp + atp <==> (2) adp	STM0488
ADK3	adentylate kinase (GTP)	[c] : amp + gtp <==> adp + gdp	STM0488
ADK4	adentylate kinase (ITP)	[c] : amp + itp <==> adp + idp	STM0488
ADMDC	adenosylmethionine decarboxylase	[c] : amet + h --> ametam + co2	STM0165
ADNCYC	adenylate cyclase	[c] : atp --> camp + ppi	STM3939
ADNK1	adenosine kinase	[c] : adn + atp --> adp + amp + h	STM0488
ADNt2pp	adenosine transport in via proton symport (periplasm)	adn[p] + h[p] --> adn[c] + h[c]	( STM3113 or STM2409 )
ADNtex	adenosine transport via diffusion (extracellular to periplasm)	adn[e] <==> adn[p]	STM0413
ADNUC	adenosine hydrolase	[c] : adn + h2o --> ade + rib-D	STM0051
ADOCBIK	Adenosyl cobinamide kinase	[c] : adocbi + atp --> adocbip + adp + h	STM2018
ADOCBLabcpp	Adenosylcobalamin transport via ABC system (periplasm)	adocbl[p] + atp[c] + h2o[c] --> adocbl[c] + adp[c] + h[c] + pi[c]
ADOCBLS	Adenosylcobalamin 5'-phosphate synthase	[c] : agdpcbi + rdmbzi --> adocbl + gmp + h	STM2017
ADOCBLtonex	Adenosylcobalimin transport via ton system (extermal)	adocbl[e] + h[p] --> adocbl[p] + h[c]	( STM4130 and STM1737 and STM3158 and STM3159 )
ADPRDP	ADPribose diphosphatase	[c] : adprib + h2o --> amp + (2) h + r5p	STM3494
ADPT	adenine phosphoribosyltransferase	[c] : ade + prpp --> amp + ppi	STM0483
ADSK	adenylyl-sulfate kinase	[c] : aps + atp --> adp + h + paps	STM2933
ADSL1r	adenylsuccinate lyase	[c] : dcamp <==> amp + fum	STM1232
ADSL2r	adenylosuccinate lyase	[c] : 25aics <==> aicar + fum	STM1232
ADSS	adenylosuccinate synthase	[c] : asp-L + gtp + imp --> dcamp + gdp + (2) h + pi	STM4366
AGDC	N-acetylglucosamine-6-phosphate deacetylase	[c] : acgam6p + h2o --> ac + gam6p	STM0683
AGM3PA	N-Acetyl-D-glucosamine(anhydrous)N-Acetylmuramyl-tripeptide amidase	[c] : anhgm3p + h2o --> LalaDgluMdap + anhgm	STM0146
AGM3PApp	N-Acetyl-D-glucosamine(anhydrous)N-Acetylmuramyl-tripeptide amidase (periplasm)	[p] : anhgm3p + h2o --> LalaDgluMdap + anhgm	( STM4358 or STM2450 or STM2991 )
AGM3Pt2pp	GlcNAc-anhMurNAc tripeptide transport in via proton symport (periplasm)	anhgm3p[p] + h[p] --> anhgm3p[c] + h[c]	STM0444
AGM4PA	N-Acetyl-D-glucosamine(anhydrous)N-Acetylmuramyl-tetrapeptide amidase	[c] : anhgm4p + h2o --> LalaDgluMdapDala + anhgm	STM0146
AGM4PApp	N-Acetyl-D-glucosamine(anhydrous)N-Acetylmuramyl-tetrapeptide amidase (periplasm)	[p] : anhgm4p + h2o --> LalaDgluMdapDala + anhgm	( STM2991 or STM4358 or STM2450 )
AGM4PCPpp	N-Acetyl-D-glucosamine(anhydrous)N-Acetylmuramyl-tetrapeptide L,D-carboxypeptidase (periplasmic)	[p] : anhgm4p + h2o --> ala-D + anhgm3p
AGM4Pt2pp	GlcNAc-anhMurNAc tetrapeptide transport in via proton symport (periplasm)	anhgm4p[p] + h[p] --> anhgm4p[c] + h[c]	STM0444
AGMHE	ADP-D-glycero-D-manno-heptose epimerase	[c] : adphep-DD --> adphep-LD	STM3710
AGMT	agmatinase	[c] : agm + h2o --> ptrc + urea	STM3078
AGMt2pp	GlcNAc-anhMurNAc transport in via proton symport (periplasm)	anhgm[p] + h[p] --> anhgm[c] + h[c]	STM0444
AGMtex	agmatine transport via diffusion (extracellular to periplasm)	agm[e] <==> agm[p]	( STM0320 or STM0999 or STM1473 or STM2267 )
AGPAT120	1-tetradecanoyl-sn-glycerol 3-phosphate O-acyltransferase (n-C12:0)	[c] : 1ddecg3p + ddcaACP --> ACP + pa120	STM3173
AGPAT140	1-tetradecanoyl-sn-glycerol 3-phosphate O-acyltransferase (n-C14:0)	[c] : 1tdecg3p + myrsACP --> ACP + pa140	STM3173
AGPAT141	1-tetradec-7-enoyl-sn-glycerol 3-phosphate O-acyltransferase (n-C14:1Glycerophospholipid Metabolism	[c] : 1tdec7eg3p + tdeACP --> ACP + pa141	STM3173
AGPAT160	1-hexadecanoyl-sn-glycerol 3-phosphate O-acyltransferase (n-C16:0)	[c] : 1hdecg3p + palmACP --> ACP + pa160	STM3173
AGPAT161	1-hexadec-7-enoyl-sn-glycerol 3-phosphate O-acyltransferase (n-C16:1)Glycerophospholipid Metabolism	[c] : 1hdec9eg3p + hdeACP --> ACP + pa161	STM3173
AGPAT180	1-octadecanoyl-sn-glycerol 3-phosphate O-acyltransferase (n-C18:0)	[c] : 1odecg3p + ocdcaACP --> ACP + pa180	STM3173
AGPAT181	1-octadec-7-enoyl-sn-glycerol 3-phosphate O-acyltransferase (n-C18:1)Glycerophospholipid Metabolism	[c] : 1odec11eg3p + octeACP --> ACP + pa181	STM3173
AGPR	N-acetyl-g-glutamyl-phosphate reductase	[c] : acg5sa + nadp + pi <==> acg5p + h + nadph	STM4121
AHCYSNS	S-adenosylhomocysteine nucleosidase	[c] : ahcys + h2o --> ade + rhcys	STM0207
AICART	phosphoribosylaminoimidazolecarboxamide formyltransferase	[c] : 10fthf + aicar <==> fprica + thf	STM4176
AIRC2	phosphoribosylaminoimidazole carboxylase	[c] : air + atp + hco3 --> 5caiz + adp + h + pi	STM0533
AIRC3	phosphoribosylaminoimidazole carboxylase (mutase rxn)	[c] : 5aizc <==> 5caiz	STM0534
AKGDH	2-Oxogluterate dehydrogenase	[c] : akg + coa + nad --> co2 + nadh + succoa	( STM0736 and STM0737 )
AKGt2rpp	2-oxoglutarate reversible transport via symport (periplasm)	akg[p] + h[p] <==> akg[c] + h[c]	STM2654
AKGtex	alpha-ketoglutarate transport via diffusion (extracellular to periplasm)	akg[e] <==> akg[p]	( STM0320 or STM0999 or STM1473 or STM2267 )
ALAabcpp	L-alanine transport via ABC system (periplasm)	ala-L[p] + atp[c] + h2o[c] --> adp[c] + ala-L[c] + h[c] + pi[c]	( STM3560 and STM3561 and STM3563 and STM3567 and STM3562 )
ALAALAabcpp	D-alanyl-D-alanine (DalaDala) transport via ABC system (periplasm)	alaala[p] + atp[c] + h2o[c] --> adp[c] + alaala[c] + h[c] + pi[c]
ALAALAr	D-alanine-D-alanine ligase (reversible)	[c] : (2) ala-D + atp <==> adp + alaala + h + pi	( STM0380 or STM0130 )
ALAALAtex	D-alanyl-D-alanine (DalaDala) transport via diffusion (extracellular to periplasm)	alaala[e] <==> alaala[p]	( STM0320 or STM0999 or STM1473 or STM2267 )
ALAGLUE	L-alanyl-gamma-glutamate epimerase	[c] : LalaDglu <==> LalaLglu	STM1681
ALAR	alanine racemase	[c] : ala-L <==> ala-D	STM1802
ALAt2pp	L-alanine transport in via proton symport (periplasm)	ala-L[p] + h[p] --> ala-L[c] + h[c]	STM4398
ALAt4pp	L-alanine transport in via sodium symport (periplasm)	ala-L[p] + na1[p] --> ala-L[c] + na1[c]	STM0006
ALATA_D2	D-alanine transaminase	[c] : ala-D + pydx5p --> pyam5p + pyr	( STM0934 or STM2555 )
ALATA_L	L-alanine transaminase	[c] : akg + ala-L <==> glu-L + pyr
ALATA_L2	alanine transaminase	[c] : ala-L + pydx5p --> pyam5p + pyr	( STM2555 or STM0934 )
ALAtex	L-alanine transport via diffusion (extracellular to periplasm)	ala-L[e] <==> ala-L[p]	( STM0320 or STM0999 or STM1473 or STM2267 )
ALATRS	Alanyl-tRNA synthetase	[c] : ala-L + atp + trnaala --> alatrna + amp + ppi	STM2827
ALCD2x	alcohol dehydrogenase (ethanol)	[c] : etoh + nad <==> acald + h + nadh	( STM1567 or STM1749 )
ALDD2y	aldehyde dehydrogenase (acetaldehyde, NADP)	[c] : acald + h2o + nadp --> ac + (2) h + nadph	STM3680
ALDD3y	aldehyde dehydrogenase (propanal, NADP)	[c] : h2o + nadp + ppal --> (2) h + nadph + ppa	STM3680
ALDD4	aldehyde dehydrogenase (butanal, NAD)	[c] : btal + h2o + nad --> but + (2) h + nadh
ALLTAMH	allantoate amidohydrolase	[c] : alltt + (2) h + (2) h2o --> co2 + (2) nh4 + urdglyc	STM0527
ALLtex	Allose transport via diffusion (extracellular to periplasm)	all-D[e] <==> all-D[p]	( STM0320 or STM0999 or STM1473 or STM2267 )
ALLTN	allantoinase	[c] : alltn + h2o --> alltt + h	STM0523
ALLTNtex	allantoin transport via diffusion (extracellular to periplasm)	alltn[e] <==> alltn[p]	( STM0320 or STM0999 or STM1473 or STM2267 )
ALPATE160pp	apolipoprotein N-acyltransferase (phosphatidylethanolamine, periplasmUnassigned	[p] : alpp + pe160 --> 2agpe160 + lpp	( STM0666 and STM1377 )
ALPATG160pp	apolipoprotein N-acyltransferase (phosphatidylglycerol, periplasm)	[p] : alpp + pg160 --> 2agpg160 + lpp	( STM0666 and STM1377 )
ALR2	aldose reductase (methylglyoxal)	[c] : h + mthgxl + nadph --> acetol + nadp	( STM3165 or STM0255 )
ALTRH	altronate hydrolase	[c] : altrn --> 2ddglcn + h2o	STM3250
AM3PA	anhydrous-N-Acetylmuramyl-tripeptide amidase	[c] : anhm3p + h2o --> LalaDgluMdap + anhm	STM0146
AM4PA	anhydrous-N-Acetylmuramyl-tetrapeptide amidase	[c] : anhm4p + h2o --> LalaDgluMdapDala + anhm	STM0146
AMALT1	Amylomaltase (maltotriose)	[c] : malt + malttr --> glc-D + maltttr	STM3513
AMALT2	Amylomaltase (maltotetraose)	[c] : malt + maltttr --> glc-D + maltpt	STM3513
AMALT3	Amylomaltase (maltopentaose)	[c] : malt + maltpt --> glc-D + malthx	STM3513
AMALT4	Amylomaltase (maltohexaose)	[c] : malt + malthx --> glc-D + malthp	STM3513
AMANAPEr	N-acetylmannosamine 6-phosphate epimerase	[c] : acmanap <==> acgam6p	STM3337
AMANK	N-acetyl-D-mannosamine kinase	[c] : acmana + atp --> acmanap + adp + h	STM3336
AMAOTr	adenosylmethionine-8-amino-7-oxononanoate transaminase	[c] : 8aonn + amet <==> amob + dann	STM0793
AMMQLT8	S-adenosylmethione:2-demthylmenaquinole methyltransferase (menaquinone 8)	[c] : 2dmmql8 + amet --> ahcys + h + mql8	STM3970
AMPEPAD	aminopeptidase (ala-asp)	[c] : LalaLasp + h2o --> ala-L + asp-L
AMPEPAE	aminopeptidase (ala-glu)	[c] : LalaLglu + h2o --> ala-L + glu-L
AMPEPAG	aminopeptidase (ala-gly)	[c] : Lalagly + h2o --> ala-L + gly
AMPEPAH	aminopeptidase (ala-his)	[c] : LalaLhis + h2o --> ala-L + his-L
AMPEPAL	aminopeptidase (ala-leu)	[c] : LalaLleu + h2o --> ala-L + leu-L
AMPEPAQ	aminopeptidase (ala-gln)	[c] : LalaLgln + h2o --> ala-L + gln-L
AMPEPAT	aminopeptidase (ala-thr)	[c] : LalaLthr + h2o --> ala-L + thr-L
AMPEPGE	aminopeptidase (gly-glu)	[c] : glyLglu + h2o --> gly + glu-L
AMPEPGM	aminopeptidase (gly-met)	[c] : glyLmet + h2o --> gly + met-L
AMPEPGN	aminopeptidase (gly-asn)	[c] : glyLasn + h2o --> gly + asn-L
AMPEPGQ	aminopeptidase (gly-gln)	[c] : glyLgln + h2o --> gly + gln-L
AMPEPMA	aminopeptidase (met-ala)	[c] : LmetLala + h2o --> met-L + ala-L
AMPMS2	4-amino-2-methyl-5-phosphomethylpyrimidine synthetase	[c] : air + h2o + nad --> 4ampm + (2) for + (3) h + nadh	STM4164
AMPN	AMP nucleosidase	[c] : amp + h2o --> ade + r5p	STM2009
AMPTASECG	alanyl aminopeptidase (cys-gly)	[c] : cgly + h2o --> cys-L + gly	( STM3070 or STM2536 or STM1057 )
AMPTASEPG	aminopeptidase (pro-gly)	[c] : h2o + progly --> gly + pro-L	( STM3070 or STM1057 or STM2536 )
AMPtex	AMP transport via diffusion (extracellular to periplasm)	amp[e] <==> amp[p]	( STM0999 or STM1473 or STM2267 or STM0320 )
ANHGMtex	GlcNAc-anhMurNAc transport via diffusion (extracellular to periplasm)Transport, Outer Membrane Porin	anhgm[e] <==> anhgm[p]	( STM0320 or STM0999 or STM1473 or STM2267 )
ANHMK	1,6-anhydrous-N-Acetylmuramate kinase	[c] : anhm + atp + h2o --> acmum6p + adp + h	STM1446
ANPRT	anthranilate phosphoribosyltransferase	[c] : anth + prpp --> ppi + pran	STM1724
ANS	anthranilate synthase	[c] : chor + gln-L --> anth + glu-L + h + pyr	( STM1724 and STM3483 )
AOBUTDs	L-2-amino-3-oxobutanoate decarboxylation (spontaneous)	[c] : 2aobut + h --> aact + co2	s0001
AOXSr	8-amino-7-oxononanoate synthase	[c] : ala-L + h + pmcoa <==> 8aonn + co2 + coa	STM0795
AP4AH	Ap4A hydrolase	[c] : ap4a + h2o --> (2) adp + (2) h	STM0088
AP5AH	Ap5A hydrolase	[c] : ap5a + h2o --> adp + atp + (2) h	STM0088
APRAUR	5-amino-6-(5-phosphoribosylamino)uracil reductase	[c] : 5apru + h + nadph --> 5aprbu + nadp	STM0416
ARAI	L-arabinose isomerase	[c] : arab-L <==> rbl-L	STM0102
ARBt2rpp	L-arabinose transport via proton symport (periplasm)	arab-L[p] + h[p] <==> arab-L[c] + h[c]	STM3016
ARBt3ipp	L-arabinose transport via proton antiport (periplasm)	arab-L[c] + h[p] --> arab-L[p] + h[c]	STM1522
ARBtex	L-arabinose transport via diffusion (extracellular to periplasm)	arab-L[e] <==> arab-L[p]	( STM0320 or STM0999 or STM1473 or STM2267 )
ARBTNabcpp	aerobactin transport via ABC system (periplasm)	arbtn-fe3[p] + atp[c] + h2o[c] --> adp[c] + arbtn-fe3[c] + h[c] + pi[c]	( STM0194 and STM0192 and STM0193 )
ARBTNexs	aerobactin Fe-loading reaction (spontaneous)	[e] : arbtn + fe3 --> arbtn-fe3	s0001
ARBTNR1	aerobactin reductase	[c] : (2) arbtn-fe3 + fadh2 --> (2) arbtn + fad + (2) fe2 + (2) h
ARBTNR2	aerobactin reductase	[c] : (2) arbtn-fe3 + fmnh2 --> (2) arbtn + (2) fe2 + fmn + (2) h
ARBTNR3	aerobactin reductase	[c] : (2) arbtn-fe3 + rbflvrd --> (2) arbtn + (2) fe2 + (2) h + ribflv
ARBTNtex	aerobactin secretion (to extracellular)	arbtn[p] + h[p] --> arbtn[e] + h[c]
ARBTNtonex	aerobactin transport via ton system (extracellular)	arbtn-fe3[e] + h[p] --> arbtn-fe3[p] + h[c]
ARBTNtpp	aerobactin secretion (to periplasm)	arbtn[c] + h[p] --> arbtn[p] + h[c]
ARBTptspp	arbutin transport via PEP:Pyr PTS (periplasm)	arbt[p] + pep[c] --> arbt6p[c] + pyr[c]
ARBTtex	arbutin transport via PEP:Pyr PTS (extracellular to periplasm)	arbt[e] --> arbt[p]
ARGabcpp	L-arginine transport via ABC system (periplasm)	arg-L[p] + atp[c] + h2o[c] --> adp[c] + arg-L[c] + h[c] + pi[c]	( ( STM2355 and STM2352 and STM2351 and STM2353 ) or ( STM0890 and STM0887 and STM0888 and STM0891 and STM0889 ) )
ARGAGMt7pp	Arginine/agmatine antiport (periplasm)	agm[c] + arg-L[p] <==> agm[p] + arg-L[c]	STM4294
ARGDCpp	arginine decarboxylase	[p] : arg-L + h --> agm + co2	STM3086
ARGORNt7pp	arginine/ornithine antiporter (periplasm)	arg-L[p] + orn[c] <==> arg-L[c] + orn[p]	STM1477
ARGSL	argininosuccinate lyase	[c] : argsuc <==> arg-L + fum	STM4123
ARGSS	argininosuccinate synthase	[c] : asp-L + atp + citr-L --> amp + argsuc + h + ppi	STM3290
ARGt3pp	L-arginine transport out via proton antiport (cytoplasm to periplasm)	arg-L[c] + h[p] --> arg-L[p] + h[c]	STM3066
ARGtex	L-arginine transport via diffusion (extracellular to periplasm)	arg-L[e] <==> arg-L[p]	( STM0320 or STM0999 or STM1473 or STM2267 )
ARGTRS	Arginyl-tRNA synthetase	[c] : arg-L + atp + trnaarg --> amp + argtrna + ppi	STM1909
ASAD	aspartate-semialdehyde dehydrogenase	[c] : aspsa + nadp + pi <==> 4pasp + h + nadph	STM3539
ASCBPL	L-ascorbate 6-phosphate lactonase	[c] : ascb6p + h2o --> 3dhgulnp + h	STM4382
ASCBptspp	L-ascorbate transport via PEP:Pyr PTS (periplasm)	ascb-L[p] + pep[c] --> ascb6p[c] + pyr[c]	STM2431
ASCBtex	L-ascorbate transport via diffusion (extracellular to periplasm)	ascb-L[e] <==> ascb-L[p]	( STM0320 or STM0999 or STM1473 or STM2267 )
ASNabcpp	L-asparagine transport via ABC system (periplasm)	asn-L[p] + atp[c] + h2o[c] --> adp[c] + asn-L[c] + h[c] + pi[c]
ASNN	L-asparaginase	[c] : asn-L + h2o --> asp-L + nh4	( STM1294 or STM0847 )
ASNS1	asparagine synthase (glutamine-hydrolysing)	[c] : asp-L + atp + gln-L + h2o --> amp + asn-L + glu-L + h + ppi	STM0680
ASNS2	asparagine synthetase	[c] : asp-L + atp + nh4 --> amp + asn-L + h + ppi	STM3877
ASNt2rpp	L-asparagine reversible transport via proton symport (periplasm)	asn-L[p] + h[p] <==> asn-L[c] + h[c]	STM1584
ASNtex	L-asparagine transport via diffusion (extracellular to periplasm)	asn-L[e] <==> asn-L[p]	( STM0320 or STM0999 or STM1473 or STM2267 )
ASO3tex	arsenite transport via diffusion (extracellular to periplasm)	aso3[e] <==> aso3[p]	( STM0320 or STM0999 or STM1473 or STM2267 )
ASP1DC	aspartate 1-decarboxylase	[c] : asp-L + h --> ala-B + co2	STM0180
ASPabcpp	L-aspartate transport via ABC system (periplasm)	asp-L[p] + atp[c] + h2o[c] --> adp[c] + asp-L[c] + h[c] + pi[c]	( STM0664 and STM0663 and STM0662 )
ASPCT	aspartate carbamoyltransferase	[c] : asp-L + cbp --> cbasp + h + pi	STM4459
ASPDt2pp	D-Aspartate transport in/out via proton symport (periplasm)	asp-D[p] + h[p] --> asp-D[c] + h[c]
ASPDtex	D-Aspartate transport (extracellular to periplasm)	asp-D[e] <==> asp-D[p]
ASPK	aspartate kinase	[c] : asp-L + atp <==> 4pasp + adp	( STM0002 or STM4101 )
ASPO3	L-aspartate oxidase	[c] : asp-L + q8 --> h + iasp + q8h2	STM2641
ASPO4	L-aspartate oxidase	[c] : asp-L + mqn8 --> h + iasp + mql8	STM2641
ASPO5	L-aspartate oxidase	[c] : asp-L + fum --> h + iasp + succ	STM2641
ASPO6	L-aspartate oxidase	[c] : asp-L + o2 --> h + h2o2 + iasp	STM2641
ASPRM	aspartate racemase	[c] : asp-D <==> asp-L
ASPT	L-aspartase	[c] : asp-L --> fum + nh4	STM4326
ASPt2_2pp	Aspartate transport via proton symport (2 H) (periplasm)	asp-L[p] + (2) h[p] --> asp-L[c] + (2) h[c]	STM3614
ASPt2_3pp	L-asparate transport via proton symport (3 H) (periplasm)	asp-L[p] + (3) h[p] --> asp-L[c] + (3) h[c]	( STM4325 or STM4301 )
ASPt2pp	L-aspartate transport in via proton symport (periplasm)	asp-L[p] + h[p] --> asp-L[c] + h[c]	STM4283
ASPTA	aspartate transaminase	[c] : akg + asp-L <==> glu-L + oaa	STM0998
ASPtex	L-aspartate transport via diffusion (extracellular to periplasm)	asp-L[e] <==> asp-L[p]	( STM0320 or STM0999 or STM1473 or STM2267 )
ASPTRS	Aspartyl-tRNA synthetase	[c] : asp-L + atp + trnaasp --> amp + asptrna + ppi	STM1901
ASR	arsenate reductase	[c] : aso4 + (2) gthrd --> aso3 + gthox + h2o	STM1165
ATHRDHr	L-allo-threonine dehydrogenase	[c] : athr-L + nadp <==> 2aobut + h + nadph	STM1511
ATPHs	ATP amine hydrolysis (spontaneous)	[c] : atp + h + h2o --> itp + nh4	s0001
ATPM	ATP maintenance requirement	[c] : atp + h2o --> adp + h + pi
ATPPRT	ATP phosphoribosyltransferase	[c] : atp + prpp --> ppi + prbatp	STM2071
ATPS4rpp	ATP synthase (four protons for one ATP) (periplasm)	adp[c] + (4) h[p] + pi[c] <==> atp[c] + (3) h[c] + h2o[c]	( ( STM3869 and STM3864 and STM3871 and STM3864 and STM3868 and STM3866 and STM3867 and STM3868 ) or ( STM3869 and STM3864 and STM3871 and STM3864 and STM3868 and STM3866 and STM3867 and STM3868 and STM3872 ) )
BALAt2pp	beta-alanine transport in via proton symport (periplasm)	ala-B[p] + h[p] --> ala-B[c] + h[c]	STM4398
BALAtex	beta-alanine transport via diffusion (extracellular to periplasm)	ala-B[e] <==> ala-B[p]	( STM0320 or STM0999 or STM1473 or STM2267 )
BG(CELLB)	beta-glucosidase (cellobiose)	[e] : cellb + h2o --> (2) glc-D
BPNT	3',5'-bisphosphate nucleotidase	[c] : h2o + pap --> amp + pi	STM4404
BSORx	Biotin sulfoxide reductase	[c] : btnso + h + nadh --> btn + h2o + nad	STM3644
BSORy	Biotin sulfoxide reductase	[c] : btnso + h + nadph --> btn + h2o + nadp	STM3644
BTS4	Biotin synthase	[c] : amet + dtbt + s --> btn + dad-5 + h + met-L	STM0794
BUTSO3tex	butanesulfonate transport via diffusion (extracellular to periplasm)	butso3[e] <==> butso3[p]	( STM0320 or STM0999 or STM1473 or STM2267 )
BUTtex	Butyrate transport via diffusion (extracellular to periplasm)	but[e] <==> but[p]	( STM0320 or STM0999 or STM1473 or STM2267 )
CA2t3pp	calcium (Ca+2) transport out via proton antiport (periplasm)	ca2[c] + h[p] --> ca2[p] + h[c]	STM1771
CA2tex	calcium (Ca+2) transport via diffusion (extracellular to periplasm)	ca2[e] <==> ca2[p]	( STM0320 or STM0999 or STM1473 or STM2267 )
CADVtpp	Lysine/Cadaverine antiporter (periplasm)	15dap[c] + h[p] + lys-L[p] --> 15dap[p] + h[c] + lys-L[c]	STM2558
CAT	catalase	[c] : (2) h2o2 --> (2) h2o + o2	( STM1318 or STM4106 )
CAt6pp	calcium / sodium antiporter (1:1)	ca2[c] + na1[p] <==> ca2[p] + na1[c]	STM3314
CBIA	Cobyrinic acid A,C-diamide synthase	[c] : (2) atp + cobrnt + (2) gln-L + (2) h2o --> (2) adp + co2dam + (2) glu-L + (2) h + (2) pi	STM2035
CBIAT	Cobinamide adenyltransferase	[c] : atp + cbi + h <==> adocbi + pppi	STM1718
CBItonex	Cobinamide transport via ton system (extermal)	cbi[e] + h[p] --> cbi[p] + h[c]	( STM4130 and STM1737 and STM3158 and STM3159 )
CBIuabcpp	Cobinamide transport via ABC system (uptake, periplasm)	atp[c] + cbi[p] + h2o[c] --> adp[c] + cbi[c] + h[c] + pi[c]	( STM1340 and STM1342 and STM0206 )
CBL1abcpp	Cob(1)alamin transport via ABC system (periplasm)	atp[c] + cbl1[p] + h2o[c] --> adp[c] + cbl1[c] + h[c] + pi[c]	( STM1340 and STM1342 and STM0206 )
CBL1tonex	Cob(1)alamin transport via ton system (extermal)	cbl1[e] + h[p] --> cbl1[p] + h[c]	( STM4130 and STM1737 and STM3158 and STM3159 )
CBLAT	cob(I)alamin adenosyltransferase	[c] : atp + cbl1 + h <==> adocbl + pppi	STM1718
CBPS	carbamoyl-phosphate synthase (glutamine-hydrolysing)	[c] : (2) atp + gln-L + h2o + hco3 --> (2) adp + cbp + glu-L + (2) h + pi
CD2t3pp	cadmium (Cd+2) transport out via proton antiport (periplasm)	cd2[c] + h[p] --> cd2[p] + h[c]	( STM0758 or STM4061 )
CD2tex	cadmium (Cd+2) transport via diffusion (extracellular to periplasm)	cd2[e] <==> cd2[p]	( STM0320 or STM0999 or STM1473 or STM2267 )
CD2tpp	cadmium (+2) transport in via permease (no H+)	cd2[p] --> cd2[c]	STM3190
CDAPPA120	CDP-Diacylglycerol pyrophostatase (n-C12:0)	[c] : cdpdddecg + h2o --> cmp + (2) h + pa120	STM4064
CDAPPA140	CDP-Diacylglycerol pyrophostatase (n-C14:0)	[c] : cdpdtdecg + h2o --> cmp + (2) h + pa140	STM4064
CDAPPA141	CDP-Diacylglycerol pyrophostatase (n-C14:1)	[c] : cdpdtdec7eg + h2o --> cmp + (2) h + pa141	STM4064
CDAPPA160	CDP-Diacylglycerol pyrophostatase (n-C16:0)	[c] : cdpdhdecg + h2o --> cmp + (2) h + pa160	STM4064
CDAPPA161	CDP-Diacylglycerol pyrophostatase (n-C16:1)	[c] : cdpdhdec9eg + h2o --> cmp + (2) h + pa161	STM4064
CDAPPA180	CDP-Diacylglycerol pyrophostatase (n-C18:0)	[c] : cdpdodecg + h2o --> cmp + (2) h + pa180	STM4064
CDAPPA181	CDP-Diacylglycerol pyrophostatase (n-C18:1)	[c] : cdpdodec11eg + h2o --> cmp + (2) h + pa181	STM4064
CDPMEK	4-(cytidine 5'-diphospho)-2-C-methyl-D-erythritol kinase	[c] : 4c2me + atp --> 2p4c2me + adp + h	STM1779
CELBptspp	cellobiose transport via PEP:Pyr PTS (periplasm)	cellb[p] + pep[c] --> 6pgg[c] + pyr[c]
CELBtex	cellobiose transport (extracellular to periplasm)	cellb[e] --> cellb[p]
CFAS160E	cyclopropane fatty acid synthase (Phosphatidylethanolamine, n-C16:0)	[c] : (2) amet + pe161 --> (2) ahcys + cpe160 + (2) h	STM1427
CFAS160G	cyclopropane fatty acid synthase (Phosphatidylglycerol, n-C16:0)	[c] : (2) amet + pg161 --> (2) ahcys + cpg160 + (2) h	STM1427
CFAS180E	cyclopropane fatty acid synthase (Phosphatidylethanolamine, n-C18:0)	[c] : (2) amet + pe181 --> (2) ahcys + cpe180 + (2) h	STM1427
CFAS180G	cyclopropane fatty acid synthase (Phosphatidylglycerol, n-C18:0)	[c] : (2) amet + pg181 --> (2) ahcys + cpg180 + (2) h	STM1427
CGLYabcpp	L-Cysteinylglycine (Cys-Gly) transport via ABC system (periplasm)	atp[c] + cgly[p] + h2o[c] --> adp[c] + cgly[c] + h[c] + pi[c]	( STM3630 and STM3629 and STM3628 and STM3627 and STM3626 )
CGLYtex	L-Cysteinylglycine transport via diffusion (extracellular to periplasm)	cgly[e] <==> cgly[p]	( STM0320 or STM0999 or STM1473 or STM2267 )
CHLabcpp	choline transport via ABC system (periplasm)	atp[c] + chol[p] + h2o[c] --> adp[c] + chol[c] + h[c] + pi[c]	( STM2162 and STM2163 and STM2164 )
CHLtex	choline transport via diffusion (extracellular to periplasm)	chol[e] <==> chol[p]	( STM0320 or STM0999 or STM1473 or STM2267 )
CHORM	chorismate mutase	[c] : chor --> pphn	( STM2667 or STM2669 )
CHORS	chorismate synthase	[c] : 3psme --> chor + pi	STM2384
CHRPL	Chorismate pyruvate lyase	[c] : chor --> 4hbz + pyr	STM4233
CITL	Citrate lyase	[c] : cit --> ac + oaa	( STM0621 and STM0622 and STM0623 and STM0620 )
CITR_Lt2ex	L-Citrulline transport in via proton symport (extracellular to periplasm)	citr-L[e] + h[e] --> citr-L[p] + h[p]
CITR_Lt2pp	L-Citrulline transport in via proton symport (periplasm)	citr-L[p] + h[p] --> citr-L[c] + h[c]
CITt7pp	Citrate transport via succinate antiport (periplasm)	cit[p] + succ[c] --> cit[c] + succ[p]	STM0618
CITtex	citrate transport via diffusion (extracellular to periplasm)	cit[e] <==> cit[p]	( STM0320 or STM0999 or STM1473 or STM2267 )
CLIPAtex	cold lipid A transport via vector (periplasm to extracellular)	lipa_cold[p] --> lipa_cold[e]
CLPNH120pp	cardiolipin hydrolase (periplasm, n-C12:0)	[p] : clpn120 + h2o --> h + pa120 + pg120
CLPNH140pp	cardiolipin hydrolase (periplasm, n-C14:0)	[p] : clpn140 + h2o --> h + pa140 + pg140
CLPNH141pp	cardiolipin hydrolase (periplasm, n-C14:1)	[p] : clpn141 + h2o --> h + pa141 + pg141
CLPNH160pp	cardiolipin hydrolase (periplasm, n-C16:0)	[p] : clpn160 + h2o --> h + pa160 + pg160
CLPNH161pp	cardiolipin hydrolase (periplasm, n-C16:1)	[p] : clpn161 + h2o --> h + pa161 + pg161
CLPNH180pp	cardiolipin hydrolase (periplasm, n-C18:0)	[p] : clpn180 + h2o --> h + pa180 + pg180
CLPNH181pp	cardiolipin hydrolase (periplasm, n-C18:1)	[p] : clpn181 + h2o --> h + pa181 + pg181
CLPNS120pp	cardiolipin synthase (periplasmic, n-C12:0)	[p] : (2) pg120 <==> clpn120 + glyc	( STM1739 or STM0812 )
CLPNS140pp	cardiolipin synthase (periplasmic, n-C14:0)	[p] : (2) pg140 <==> clpn140 + glyc	( STM1739 or STM0812 )
CLPNS141pp	cardiolipin synthase (periplasmic, n-C14:1)	[p] : (2) pg141 <==> clpn141 + glyc	( STM1739 or STM0812 )
CLPNS160pp	cardiolipin synthase (periplasmic, n-C16:0)	[p] : (2) pg160 <==> clpn160 + glyc	( STM1739 or STM0812 )
CLPNS161pp	cardiolipin synthase (periplasmic, n-C16:1)	[p] : (2) pg161 <==> clpn161 + glyc	( STM1739 or STM0812 )
CLPNS180pp	cardiolipin synthase (periplasmic, n-C18:0)	[p] : (2) pg180 <==> clpn180 + glyc	( STM1739 or STM0812 )
CLPNS181pp	cardiolipin synthase (periplasmic, n-C18:1)	[p] : (2) pg181 <==> clpn181 + glyc	( STM1739 or STM0812 )
CLt3_2pp	chloride transport out via proton antiport (2:1) (periplasm)	(2) cl[p] + h[c] --> (2) cl[c] + h[p]	STM0203
CLtex	chloride (Cl-1) transport via diffusion (extracellular to periplasm)	cl[e] <==> cl[p]	( STM0320 or STM0999 or STM1473 or STM2267 )
CMPN	CMP nucleosidase	[c] : cmp + h2o --> csn + r5p
CMPtex	CMP transport via diffusion (extracellular to periplasm)	cmp[e] <==> cmp[p]	( STM0320 or STM0999 or STM1473 or STM2267 )
CO2DAMR	cob(II)yrinic acid a,c-diamide reductase	[c] : (2) co2dam + nadh --> (2) co1dam + h + nad
CO2tex	CO2 transport via diffusion (extracellular to periplasm)	co2[e] <==> co2[p]	( STM0320 or STM0999 or STM1473 or STM2267 )
CO2tpp	CO2 transporter via diffusion (periplasm)	co2[p] <==> co2[c]	s0001
COBALT2t3pp	cobalt (Co+2) transport out via proton antiport (periplasm)	cobalt2[c] + h[p] --> cobalt2[p] + h[c]	( STM4061 or STM0758 )
COBALT2tex	cobalt (Co+2) transport via diffusion (extracellular to periplasm)	cobalt2[e] <==> cobalt2[p]	( STM0320 or STM0999 or STM1473 or STM2267 )
COBALT2tpp	cobalt transport in via permease (no H+)	cobalt2[p] --> cobalt2[c]	( STM3190 or STM3952 )
COLIPAabcpp	core oligosaccharide lipid A transport via ABC system (periplasm)	atp[c] + colipa[c] + h2o[c] --> adp[c] + colipa[p] + h[c] + pi[c]
COLIPAtex	core oligosaccharide lipid A transport via vector (periplasm to extracellular)	colipa[p] --> colipa[e]
COPREC2MT	Cobalt-factor II C(20)-methyltransferase	[c] : amet + copre2 --> ahcys + copre3 + h	STM2024
COPREC3MT	Precorrin-3B C(17)-methyltransferase	[c] : amet + copre3 + h --> ahcys + copre4	STM2027
COPREC4MT	Precorrin-4 C(11)-methyltransferase	[c] : amet + copre4 --> ahcys + copre5 + h	STM2029
COPREC5AHy	Cobalt-precorrin5A hydrolase	[c] : copre5 + h2o --> acald + copre5b + h	STM2028
COPREC6MT	cobalt-precorrin-6Y C(5)-methyltransferase	[c] : amet + codhpre6 --> ahcys + copre7 + h	STM2031
COPREC6R	Precorrin-6A reductase	[c] : copre6 + h + nadph --> codhpre6 + nadp	STM2026
COPREC7MT	cobalt-precorrin-6Y C(15)-methyltransferase [decarboxylating]	[c] : amet + copre7 --> ahcys + co2 + copre8	STM2030
COPRECI	Cobalt-precorrin-8X methylmutase	[c] : copre8 --> cobrnt	STM2033
COPRECT	cobalt-precorrin-6A synthase	[c] : amet + copre5b --> ahcys + copre6	STM2032
CPGNabcpp	coprogen transport via ABC system (periplasm)	atp[c] + cpgn[p] + h2o[c] --> adp[c] + cpgn[c] + h[c] + pi[c]	( STM0194 and STM0192 and STM0193 )
CPGNexs	coprogen Fe-loading reaction (spontaneaous)	[e] : cpgn-un + fe3 --> cpgn	s0001
CPGNR1	coprogen(Fe(III)) reductase	[c] : (2) cpgn + fadh2 --> (2) cpgn-un + fad + (2) fe2 + (2) h
CPGNR2	coprogen(Fe(III)) reductase	[c] : (2) cpgn + fmnh2 --> (2) cpgn-un + (2) fe2 + fmn + (2) h
CPGNR3	coprogen(Fe(III)) reductase	[c] : (2) cpgn + rbflvrd --> (2) cpgn-un + (2) fe2 + (2) h + ribflv
CPGNtonex	Coprogen transport via ton system (extracellular)	cpgn[e] + h[p] --> cpgn[p] + h[c]	( STM1204 and STM1737 and STM3158 and STM3159 )
CPGNUtex	coprogen unloaded secretion (extracellular)	cpgn-un[p] + h[p] --> cpgn-un[e] + h[c]
CPGNUtpp	coprogen unloaded secretion	cpgn-un[c] + h[p] --> cpgn-un[p] + h[c]
CPPPGO	coproporphyrinogen oxidase (O2 required)	[c] : cpppg3 + (2) h + o2 --> (2) co2 + (2) h2o + pppg9	STM2451
CPPPGO2	Oxygen Independent coproporphyrinogen-III oxidase	[c] : (2) amet + cpppg3 --> (2) co2 + (2) dad-5 + (2) met-L + pppg9	STM4004
CRNabcpp	L-carnitine transport via ABC system (periplasm)	atp[c] + crn[p] + h2o[c] --> adp[c] + crn[c] + h[c] + pi[c]	( STM2809 and STM2810 and STM2811 )
CRNBTCT	gamma-butyrobetainyl-CoA: carnitine CoA transferase	[c] : bbtcoa + crn <==> crncoa + gbbtn	STM0072
CRNCAL2	Carnitine-CoA Ligase	[c] : atp + coa + crn --> adp + crncoa + pi	STM0071
CRNCAR	carnitine-CoA racemase	[c] : crncoa <==> crnDcoa	STM0070
CRNCBCT	crotonobetainyl-CoA: carnitine CoA transferase	[c] : crn + ctbtcoa <==> crncoa + ctbt	STM0072
CRNCDH	Carnityl-CoA dehydratse	[c] : crncoa <==> ctbtcoa + h2o	STM0070
CRNDabcpp	D-carnitine transport via ABC system (periplasm)	atp[c] + crn-D[p] + h2o[c] --> adp[c] + crn-D[c] + h[c] + pi[c]	( STM2809 and STM2810 and STM2811 )
CRNDCAL2	D-Carnitine-CoA Ligase	[c] : atp + coa + crn-D --> adp + crnDcoa + pi	STM0071
CRNt7pp	Carnitine/butyrobetaine antiporter (periplasm)	crn[p] + gbbtn[c] --> crn[c] + gbbtn[p]	STM0074
CRNt8pp	L-carnitine/D-carnitine antiporter (periplasm)	crn[p] + crn-D[c] --> crn[c] + crn-D[p]	STM0074
CRNtex	L-carnitine transport via diffusion (extracellular to periplasm)	crn[e] <==> crn[p]	( STM0320 or STM0999 or STM1473 or STM2267 )
CS	citrate synthase	[c] : accoa + h2o + oaa --> cit + coa + h	STM0730
CSNt2pp	cytosine transport in via proton symport (periplasm)	csn[p] + h[p] --> csn[c] + h[c]	STM3333
CSNtex	cytosine transport via diffusion (extracellular to periplasm)	csn[e] <==> csn[p]	( STM0320 or STM0999 or STM1473 or STM2267 )
CTBTabcpp	crotonobetaine transport via ABC system (periplasm)	atp[c] + ctbt[p] + h2o[c] --> adp[c] + ctbt[c] + h[c] + pi[c]	( STM2809 and STM2810 and STM2811 )
CTBTCAL2	Crotonobetaine-CoA Ligase	[c] : atp + coa + ctbt --> adp + ctbtcoa + pi	STM0071
CTPS2	CTP synthase (glutamine)	[c] : atp + gln-L + h2o + utp --> adp + ctp + glu-L + (2) h + pi	STM2953
CU1Opp	Cuprous Oxidase (Cu+1)	[p] : (4) cu + (4) h + o2 --> (4) cu2 + (2) h2o	STM0168
CU2tex	copper (Cu+2) transport via diffusion (extracellular to periplasm)	cu2[e] <==> cu2[p]	( STM2267 or STM0320 or STM0999 or STM1473 )
CU2tpp	copper transport in via permease (no H+)	cu2[p] --> cu2[c]	STM3190
CUtex	copper (Cu+1) transport via diffusion (extracellular to periplasm)	cu[e] <==> cu[p]	( STM0320 or STM0999 or STM1473 or STM2267 )
CYANST	Cyanide sulfurtransferase	[c] : cyan + tsul --> h + so3 + tcynt	STM3525
CYANtex	Cyanide transport via diffusion (extracellular to periplasm)	cyan[e] <==> cyan[p]	( STM0320 or STM0999 or STM1473 or STM2267 )
CYNTtex	Cyanate transport via diffusion (extracellular to periplasm)	cynt[e] <==> cynt[p]	( STM0320 or STM0999 or STM1473 or STM2267 )
CYSabc2pp	L-cysteine export via ABC system (cytoplasm to periplasm)	atp[c] + cys-L[c] + h2o[c] --> adp[c] + cys-L[p] + h[c] + pi[c]	( STM0956 and STM0957 )
CYSabcpp	L-cysteine uptake via ABC system (periplasm)	atp[c] + cys-L[p] + h2o[c] --> adp[c] + cys-L[c] + h[c] + pi[c]
CYSDabcpp	D-cysteine uptake via ABC system (periplasm)	atp[c] + cys-D[p] + h2o[c] --> adp[c] + cys-D[c] + h[c] + pi[c]
CYSDDS	D-cysteine desulfhydrase	[c] : cys-D + h2o --> h2s + nh4 + pyr	STM1953
CYSDS	Cysteine Desulfhydrase	[c] : cys-L + h2o --> h2s + nh4 + pyr	STM3161
CYSDtex	D-cysteine transport via diffusion (extracellular to periplasm)	cys-D[e] <==> cys-D[p]	( STM0320 or STM0999 or STM1473 or STM2267 )
CYSS	cysteine synthase	[c] : acser + h2s --> ac + cys-L + h	( STM2440 or STM2430 )
CYSSADS	L-cysteine sulfinic acid desulfurase	[c] : 3sala + (2) h --> ala-L + so2	STM2984
CYSTabctpp	L-cystine transport via ABC system (periplasm)	atp[c] + cyst-L[p] + h2o[c] --> adp[c] + cyst-L[c] + h[c] + pi[c]
CYStex	L-cysteine transport via diffusion (extracellular to periplasm)	cys-L[e] <==> cys-L[p]	( STM0320 or STM0999 or STM1473 or STM2267 )
CYSTL	cystathionine b-lyase	[c] : cyst-L + h2o --> hcys-L + nh4 + pyr	STM3161
CYStpp	L-cysteine export via facilitated transport	cys-L[c] --> cys-L[p]	STM2645
CYSTRS	Cysteinyl-tRNA synthetase	[c] : atp + cys-L + trnacys --> amp + cystrna + ppi	STM0537
CYSTtex	L-cystine transport (extracellular to periplasm)	cyst-L[e] --> cyst-L[p]
CYTBD2pp	cytochrome oxidase bd (menaquinol-8: 2 protons) (periplasm)	(2) h[c] + mql8[c] + (0.5) o2[c] --> (2) h[p] + h2o[c] + mqn8[c]
CYTBDpp	cytochrome oxidase bd (ubiquinol-8: 2 protons) (periplasm)	(2) h[c] + (0.5) o2[c] + q8h2[c] --> (2) h[p] + h2o[c] + q8[c]	( ( STM4119 and STM1793 ) or ( STM1792 and STM0741 ) )
CYTBO3_4pp	cytochrome oxidase bo3 (ubiquinol-8: 4 protons) (periplasm)	(4) h[c] + (0.5) o2[c] + q8h2[c] --> (4) h[p] + h2o[c] + q8[c]	( STM0440 and STM0441 and STM0442 and STM0443 )
CYTD	cytidine deaminase	[c] : cytd + h + h2o --> nh4 + uri	STM2183
CYTDH	Cytidine hydrolase	[c] : cytd + h2o --> csn + rib-D	STM0051
CYTDK2	cytidine kinase (GTP)	[c] : cytd + gtp --> cmp + gdp + h	STM2122
CYTDt2pp	cytidine transport in via proton symport (periplasm)	cytd[p] + h[p] --> cytd[c] + h[c]	( STM2409 or STM3113 )
CYTDtex	cytidine transport via diffusion (extracellular to periplasm)	cytd[e] <==> cytd[p]	( STM0320 or STM0999 or STM1473 or STM2267 )
CYTK1	cytidylate kinase (CMP)	[c] : atp + cmp <==> adp + cdp	STM0980
CYTK2	cytidylate kinase (dCMP)	[c] : atp + dcmp <==> adp + dcdp	STM0980
DAAD	D-Amino acid dehydrogenase	[c] : ala-D + fad + h2o --> fadh2 + nh4 + pyr	STM2265
DADA	Deoxyadenosine deaminase	[c] : dad-2 + h + h2o --> din + nh4	STM1463
DADK	deoxyadenylate kinase	[c] : atp + damp <==> adp + dadp	STM0488
DADNt2pp	deoxyadenosine transport in via proton symport (periplasm)	dad-2[p] + h[p] --> dad-2[c] + h[c]	( STM2409 or STM3113 )
DADNtex	deoxyadenosine transport via diffusion (extracellular to periplasm)	dad-2[e] <==> dad-2[p]	STM0413
DALAt2pp	D-alanine transport in via proton symport (periplasm)	ala-D[p] + h[p] --> ala-D[c] + h[c]	STM4398
DALAtex	D-Alanine transport via diffusion (extracellular to periplasm)	ala-D[e] <==> ala-D[p]	( STM0320 or STM0999 or STM1473 or STM2267 )
DAMPtex	dAMP transport via diffusion (extracellular to periplasm)	damp[e] <==> damp[p]	( STM0320 or STM0999 or STM1473 or STM2267 )
DAPabcpp	M-diaminopimelic acid ABC transport (periplasm)	26dap-M[p] + atp[c] + h2o[c] --> 26dap-M[c] + adp[c] + h[c] + pi[c]
DAPDC	diaminopimelate decarboxylase	[c] : 26dap-M + h --> co2 + lys-L	STM3013
DAPE	diaminopimelate epimerase	[c] : 26dap-LL <==> 26dap-M	STM3947
DAPtex	1,5-Diaminopentane transport via diffusion (extracellular to periplasm)	15dap[e] <==> 15dap[p]	( STM0320 or STM0999 or STM1473 or STM2267 )
DASYN120	CDP-diacylglycerol synthetase (n-C12:0)	[c] : ctp + h + pa120 --> cdpdddecg + ppi	STM0222
DASYN140	CDP-diacylglycerol synthetase (n-C14:0)	[c] : ctp + h + pa140 --> cdpdtdecg + ppi	STM0222
DASYN141	CDP-diacylglycerol synthetase (n-C14:1)	[c] : ctp + h + pa141 --> cdpdtdec7eg + ppi	STM0222
DASYN160	CDP-diacylglycerol synthetase (n-C16:0)	[c] : ctp + h + pa160 --> cdpdhdecg + ppi	STM0222
DASYN161	CDP-diacylglycerol synthetase (n-C16:1)	[c] : ctp + h + pa161 --> cdpdhdec9eg + ppi	STM0222
DASYN180	CDP-diacylglycerol synthetase (n-C18:0)	[c] : ctp + h + pa180 --> cdpdodecg + ppi	STM0222
DASYN181	CDP-diacylglycerol synthetase (n-C18:1)	[c] : ctp + h + pa181 --> cdpdodec11eg + ppi	STM0222
DATPHs	dATP amine hydrolysis (spontaneous)	[c] : datp + h + h2o --> ditp + nh4	s0001
DB4PS	3,4-Dihydroxy-2-butanone-4-phosphate synthase	[c] : ru5p-D --> db4p + for + h	STM3195
DBTS	dethiobiotin synthase	[c] : atp + co2 + dann --> adp + dtbt + (3) h + pi	STM0797
DCAtex	Decanoate transport via diffusion (extracellular to periplasm)	dca[e] <==> dca[p]	( STM0320 or STM0999 or STM1473 or STM2267 )
DCMPtex	dCMP transport via diffusion (extracellular to periplasm)	dcmp[e] <==> dcmp[p]	( STM0320 or STM0999 or STM1473 or STM2267 )
DCYTD	deoxycytidine deaminase	[c] : dcyt + h + h2o --> duri + nh4	STM2183
DCYTt2pp	deoxycytidine transport in via proton symport (periplasm)	dcyt[p] + h[p] --> dcyt[c] + h[c]	( STM2409 or STM3113 )
DCYTtex	deoxycytidine transport via diffusion (extracellular to periplasm)	dcyt[e] <==> dcyt[p]	STM0413
DDCAtexi	Fatty acid (dodecanoate) transport via facilitated irreversible diffusion (extracellular to periplasm)	ddca[e] --> ddca[p]	STM2391
DDGALK	2-dehydro-3-deoxygalactonokinase	[c] : 2dh3dgal + atp --> 2dh3dgal6p + adp + h	STM3829
DDGLCNt2rpp	2-dehydro-3-deoxy-D-gluconate transport via proton symport, reversible (periplasm)	2ddglcn[p] + h[p] <==> 2ddglcn[c] + h[c]	STM0208
DDGLCNtex	2-dehydro-3-deoxy-D-gluconate transport via diffusion (extracellular to periplasm)	2ddglcn[e] <==> 2ddglcn[p]	( STM0320 or STM0999 or STM1473 or STM2267 )
DDGLK	2-dehydro-3-deoxygluconokinase	[c] : 2ddglcn + atp --> 2ddg6p + adp + h	STM3612
DDPA	3-deoxy-D-arabino-heptulosonate 7-phosphate synthetase	[c] : e4p + h2o + pep --> 2dda7p + pi	( STM2670 or STM0760 or STM1347 )
DDPGALA	2-dehydro-3-deoxy-6-phosphogalactonate aldolase	[c] : 2dh3dgal6p <==> g3p + pyr	STM3828
DGK1	deoxyguanylate kinase (dGMP:ATP)	[c] : atp + dgmp <==> adp + dgdp	STM3740
DGMPtex	dGMP transport via diffusion (extracellular to periplasm)	dgmp[e] <==> dgmp[p]	( STM0320 or STM0999 or STM1473 or STM2267 )
DGSNt2pp	deoxyguanosine transport in via proton symport (periplasm)	dgsn[p] + h[p] --> dgsn[c] + h[c]	STM3113
DGSNtex	deoxyguanosine transport via diffusion (extracellular to periplasm)	dgsn[e] <==> dgsn[p]	( STM0320 or STM0999 or STM1473 or STM2267 )
DHAD1	dihydroxy-acid dehydratase (2,3-dihydroxy-3-methylbutanoate)	[c] : 23dhmb --> 3mob + h2o	STM3904
DHAD2	Dihydroxy-acid dehydratase (2,3-dihydroxy-3-methylpentanoate)	[c] : 23dhmp --> 3mop + h2o	STM3904
DHAPT	Dihydroxyacetone phosphotransferase	[c] : dha + pep --> dhap + pyr	STM2431
DHAtex	Dihydroxyacetone transport via diffusion (extracellular to periplasm)	dha[e] <==> dha[p]	( STM0320 or STM0999 or STM1473 or STM2267 )
DHAtpp	Dihydroxyacetone transport via facilitated diffusion (periplasm)	dha[p] <==> dha[c]
DHBD	2,3-dihydro-2,3-dihydroxybenzoate dehydrogenase	[c] : 23ddhb + nad <==> 23dhb + h + nadh	STM0598
DHBS	2,3-dihydroxybenzoate adenylate synthase	[c] : 23dhb + atp + h --> 23dhba + ppi	STM0596
DHBSH	2,3-dihydroxybenzoylserine hydrolase	[c] : 23dhbzs + h2o --> 23dhb + ser-L
DHDPRy	dihydrodipicolinate reductase (NADPH)	[c] : 23dhdp + h + nadph --> nadp + thdp	STM0064
DHDPS	dihydrodipicolinate synthase	[c] : aspsa + pyr --> 23dhdp + h + (2) h2o	STM2489
DHFR	dihydrofolate reductase	[c] : dhf + h + nadph <==> nadp + thf	STM0087
DHFS	dihydrofolate synthase	[c] : atp + dhpt + glu-L --> adp + dhf + h + pi	STM2365
DHNAOT4	1,4-dihydroxy-2-naphthoate octaprenyltransferase	[c] : dhna + h + octdp --> 2dmmql8 + co2 + ppi	STM4090
DHNPA2	dihydroneopterin aldolase	[c] : dhnpt --> 6hmhpt + gcald	STM3206
DHORD2	dihydoorotic acid dehydrogenase (quinone8)	[c] : dhor-S + q8 --> orot + q8h2	STM1058
DHORD5	dihydroorotic acid (menaquinone-8)	[c] : dhor-S + mqn8 --> mql8 + orot	STM1058
DHORTS	dihydroorotase	[c] : dhor-S + h2o <==> cbasp + h	STM1163
DHPPDA2	diaminohydroxyphosphoribosylaminopryrimidine deaminase (25drapp)	[c] : 25drapp + h + h2o --> 5apru + nh4	STM0416
DHPS2	dihydropteroate synthase	[c] : 4abz + 6hmhptpp --> dhpt + ppi	STM3295
DHPTDCs	4,5-dihydroxy-2,3-pentanedione cyclization (spontaneous)	[c] : dhptd --> h2o + hmfurn	s0001
DHQS	3-dehydroquinate synthase	[c] : 2dda7p --> 3dhq + pi	STM4586
DHQTi	3-dehydroquinate dehydratase, irreversible	[c] : 3dhq --> 3dhsk + h2o	STM1358
DIMPtex	dIMP transport via diffusion (extracellular to periplasm)	dimp[e] <==> dimp[p]	( STM0320 or STM0999 or STM1473 or STM2267 )
DINSt2pp	deoxyinosine transport in via proton symport (periplasm)	din[p] + h[p] --> din[c] + h[c]	STM3113
DINStex	deoxyinosine transport via diffusion (extracellular to periplasm)	din[e] <==> din[p]	( STM0320 or STM0999 or STM1473 or STM2267 )
DIPEPADabctpp	Dipeptide transport via ABC system (ala-asp) (periplasm)	LalaLasp[p] + atp[c] + h2o[c] --> LalaLasp[c] + adp[c] + h[c] + pi[c]
DIPEPADtex	Dipeptide transport (ala-asp) (extracellular to periplasm)	LalaLasp[e] --> LalaLasp[p]
DIPEPAEabctpp	Dipeptide transport via ABC system (ala-glu) (periplasm)	LalaLglu[p] + atp[c] + h2o[c] --> LalaLglu[c] + adp[c] + h[c] + pi[c]
DIPEPAEtex	Dipeptide transport (ala-glu) (extracellular to periplasm)	LalaLglu[e] --> LalaLglu[p]
DIPEPAGabctpp	Dipeptide transport via ABC system (ala-gly) (periplasm)	Lalagly[p] + atp[c] + h2o[c] --> Lalagly[c] + adp[c] + h[c] + pi[c]
DIPEPAGtex	Dipeptide transport (ala-gly) (extracellular to periplasm)	Lalagly[e] --> Lalagly[p]
DIPEPAHabctpp	Dipeptide transport via ABC system (ala-his) (periplasm)	LalaLhis[p] + atp[c] + h2o[c] --> LalaLhis[c] + adp[c] + h[c] + pi[c]
DIPEPAHtex	Dipeptide transport (ala-his) (extracellular to periplasm)	LalaLhis[e] --> LalaLhis[p]
DIPEPALabctpp	Dipeptide transport via ABC system (ala-leu) (periplasm)	LalaLleu[p] + atp[c] + h2o[c] --> LalaLleu[c] + adp[c] + h[c] + pi[c]
DIPEPALtex	Dipeptide transport (ala-leu) (extracellular to periplasm)	LalaLleu[e] --> LalaLleu[p]
DIPEPAQabctpp	Dipeptide transport via ABC system (ala-gln) (periplasm)	LalaLgln[p] + atp[c] + h2o[c] --> LalaLgln[c] + adp[c] + h[c] + pi[c]
DIPEPAQtex	Dipeptide transport (ala-gln) (extracellular to periplasm)	LalaLgln[e] --> LalaLgln[p]
DIPEPATabctpp	Dipeptide transport via ABC system (ala-thr) (periplasm)	LalaLthr[p] + atp[c] + h2o[c] --> LalaLthr[c] + adp[c] + h[c] + pi[c]
DIPEPATtex	Dipeptide transport (ala-thr) (extracellular to periplasm)	LalaLthr[e] --> LalaLthr[p]
DIPEPGEabctpp	Dipeptide transport via ABC system (gly-glu) (periplasm)	glyLglu[p] + atp[c] + h2o[c] --> glyLglu[c] + adp[c] + h[c] + pi[c]
DIPEPGEtex	Dipeptide transport (gly-glu) (extracellular to periplasm)	glyLglu[e] --> glyLglu[p]
DIPEPGMabctpp	Dipeptide transport via ABC system (gly-met) (periplasm)	glyLmet[p] + atp[c] + h2o[c] --> glyLmet[c] + adp[c] + h[c] + pi[c]
DIPEPGMtex	Dipeptide transport (gly-met) (extracellular to periplasm)	glyLmet[e] --> glyLmet[p]
DIPEPGNabctpp	Dipeptide transport via ABC system (gly-asn) (periplasm)	glyLasn[p] + atp[c] + h2o[c] --> glyLasn[c] + adp[c] + h[c] + pi[c]
DIPEPGNtex	Dipeptide transport (gly-asn) (extracellular to periplasm)	glyLasn[e] --> glyLasn[p]
DIPEPGQabctpp	Dipeptide transport via ABC system (gly-gln) (periplasm)	glyLgln[p] + atp[c] + h2o[c] --> glyLgln[c] + adp[c] + h[c] + pi[c]
DIPEPGQtex	Dipeptide transport (gly-gln) (extracellular to periplasm)	glyLgln[e] --> glyLgln[p]
DIPEPMAabctpp	Dipeptide transport via ABC system (met-ala) (periplasm)	LmetLala[p] + atp[c] + h2o[c] --> LmetLala[c] + adp[c] + h[c] + pi[c]
DIPEPMAtex	Dipeptide transport (met-ala) (extracellular to periplasm)	LmetLala[e] --> LmetLala[p]
DKGLCNR1	2,5-diketo-D-gluconate reductase	[c] : 25dkglcn + h + nadph --> 2dhguln + nadp	( STM0255 or STM3165 )
DKGLCNR2x	2,5-diketo-D-gluconate reductase (NADH)	[c] : 25dkglcn + h + nadh --> 5dglcn + nad	STM3646
DKGLCNR2y	2,5-diketo-D-gluconate reductase (NADPH)	[c] : 25dkglcn + h + nadph --> 5dglcn + nadp	STM3646
DKMPPD	2,3-diketo-5-methylthio-1-phosphopentane degradation reaction	[c] : dkmpp + h2o + o2 --> 2kmb + for + (2) h + pi
DKMPPD3	2,3-diketo-5-methylthio-1-phosphopentane degradation reaction	[c] : dkmpp + (3) h2o + (2) nad --> 2kmb + for + (4) h + (2) nadh + pi
D-LACt2pp	D-lactate transport via proton symport (periplasm)	h[p] + lac-D[p] <==> h[c] + lac-D[c]	STM3692
D-LACtex	D-lactate transport via diffusion (extracellular to periplasm)	lac-D[e] <==> lac-D[p]	( STM0320 or STM0999 or STM1473 or STM2267 )
DM_4HBA	Sink needed to allow 4-hydroxy-benzoate to leave system	[c] : 4hba -->
DM_5DRIB	Sink needed to allow 5'-deoxyribose to leave system	[c] : 5drib -->
DM_AACALD	Sink needed to allow aminoacetaldehyde to leave system	[c] : aacald -->
DM_HMFURN	Sink needed to allow 4-hydroxy-5-methyl-3(2H)-furanone to leave system	[c] : hmfurn -->
DM_OXAM	Sink needed to allow oxamate to leave system	[c] : oxam -->
DMATT	dimethylallyltranstransferase	[c] : dmpp + ipdp --> grdp + ppi	STM0423
DMPPS	1-hydroxy-2-methyl-2-(E)-butenyl 4-diphosphate reductase (dmpp)	[c] : h + h2mb4p + nadh --> dmpp + h2o + nad	STM0049
DMQMT	3-Dimethylubiquinonol 3-methyltransferase	[c] : 2omhmbl + amet --> ahcys + h + q8h2	STM2276
DMSOR1	Dimethyl sulfoxide reductase (Menaquinol 8)	[c] : dmso + mql8 --> dms + h2o + mqn8	( STM0964 and STM0966 )
DMSOR2	Dimethyl sulfoxide reductase (Demethylmenaquinol 8)	[c] : 2dmmql8 + dmso --> 2dmmq8 + dms + h2o	( STM0964 and STM0966 )
DMSOtex	Dimethyl sulfoxide transport via diffusion (extracellular to periplasm)	dmso[e] <==> dmso[p]	( STM0320 or STM0999 or STM1473 or STM2267 )
DMStex	Dimethyl sulfide transport via diffusion (extracellular to periplasm)	dms[e] <==> dms[p]	( STM0320 or STM0999 or STM1473 or STM2267 )
DNMPPA	Dihydroneopterin monophosphate dephosphorylase	[c] : dhpmp + h2o --> dhnpt + pi
DNTPPA	Dihydroneopterin triphosphate pyrophosphatase	[c] : ahdt + h2o --> dhpmp + h + ppi	( STM1900 or STM0137 )
DOPAtex	dopamine transport via diffusion (extracellular to periplasm)	dopa[e] <==> dopa[p]	( STM0320 or STM0999 or STM1473 or STM2267 )
DPCOAK	dephospho-CoA kinase	[c] : atp + dpcoa --> adp + coa + h	( STM0434 or STM3909 )
DPR	2-dehydropantoate 2-reductase	[c] : 2dhp + h + nadph --> nadp + pant-R	STM3700
DRPA	deoxyribose-phosphate aldolase	[c] : 2dr5p --> acald + g3p	STM4567
DSBAO1	DsbA protein reoxidation reaction (aerobic)	dsbard[p] + q8[c] --> dsbaox[p] + q8h2[c]	( STM3997 and STM1807 )
DSBAO2	DsbA protein reoxidation reaction (anaerobic)	dsbard[p] + mqn8[c] --> dsbaox[p] + mql8[c]	( STM3997 and STM1807 )
DSBCGT	DsbC:glutathione thiotransferase	[p] : dsbcox + (2) gthrd --> dsbcrd + gthox	STM3043
DSBDR	DsbD reductase	[c] : dsbdox + trdrd --> dsbdrd + trdox	( ( STM4323 and STM3915 ) or STM4323 )
DSBGGT	DsbG:glutathione thiotransferase	[p] : dsbgox + (2) gthrd --> dsbgrd + gthox	STM0607
DSERDHr	D-serine dehydrogenase	[c] : nadp + ser-D <==> 2amsa + h + nadph	STM1511
DSERt2pp	D-serine transport in via proton symport (periplasm)	h[p] + ser-D[p] --> h[c] + ser-D[c]	STM4398
DSERtex	D-serine transport via diffusion (extracellular to periplasm)	ser-D[e] <==> ser-D[p]	( STM0320 or STM0999 or STM1473 or STM2267 )
DTMPK	dTMP kinase	[c] : atp + dtmp <==> adp + dtdp	STM1200
DTMPtex	dTMP transport via diffusion (extracellular to periplasm)	dtmp[e] <==> dtmp[p]	( STM0320 or STM0999 or STM1473 or STM2267 )
DUMPtex	dUMP transport via diffusion (extracellular to periplasm)	dump[e] <==> dump[p]	( STM0320 or STM0999 or STM1473 or STM2267 )
DURIK1	deoxyuridine kinase (ATP:Deoxyuridine)	[c] : atp + duri --> adp + dump + h	STM1750
DURIPP	deoxyuridine phosphorylase	[c] : duri + pi <==> 2dr1p + ura	STM4570
DURIt2pp	deoxyuridine transport in via proton symport (periplasm)	duri[p] + h[p] --> duri[c] + h[c]	( STM2409 or STM3113 )
DURItex	deoxyuridine transport via diffusion (extracellular to periplasm)	duri[e] <==> duri[p]	STM0413
DUTPDP	dUTP diphosphatase	[c] : dutp + h2o --> dump + h + ppi	( STM3731 or STM2295 )
DXPRIi	1-deoxy-D-xylulose reductoisomerase	[c] : dxyl5p + h + nadph --> 2me4p + nadp	STM0220
DXPS	1-deoxy-D-xylulose 5-phosphate synthase	[c] : g3p + h + pyr --> co2 + dxyl5p	STM0422
DXYLK	1-Deoxy-D-xylulose kinase	[c] : atp + dxyl --> adp + dxyl5p + h	STM3660
E4PD	Erythrose 4-phosphate dehydrogenase	[c] : e4p + h2o + nad <==> 4per + (2) h + nadh	STM3070
EAR100x	enoyl-[acyl-carrier-protein] reductase (NADH) (n-C10:0)	[c] : h + nadh + tdec2eACP --> dcaACP + nad	STM1700
EAR100y	enoyl-[acyl-carrier-protein] reductase (NADPH) (n-C10:0)	[c] : h + nadph + tdec2eACP --> dcaACP + nadp	STM1700
EAR120x	enoyl-[acyl-carrier-protein] reductase (NADH) (n-C12:0)	[c] : h + nadh + tddec2eACP --> ddcaACP + nad	STM1700
EAR120y	enoyl-[acyl-carrier-protein] reductase (NADPH) (n-C12:0)	[c] : h + nadph + tddec2eACP --> ddcaACP + nadp	STM1700
EAR121x	enoyl-[acyl-carrier-protein] reductase (NADH) (n-C12:1)	[c] : h + nadh + t3c5ddeceACP --> cddec5eACP + nad	STM1700
EAR121y	enoyl-[acyl-carrier-protein] reductase (NADPH) (n-C12:1)	[c] : h + nadph + t3c5ddeceACP --> cddec5eACP + nadp	STM1700
EAR140x	enoyl-[acyl-carrier-protein] reductase (NADH) (n-C14:0)	[c] : h + nadh + tmrs2eACP --> myrsACP + nad	STM1700
EAR140y	enoyl-[acyl-carrier-protein] reductase (NADPH) (n-C14:0)	[c] : h + nadph + tmrs2eACP --> myrsACP + nadp	STM1700
EAR141x	enoyl-[acyl-carrier-protein] reductase (NADH) (n-C14:1)	[c] : h + nadh + t3c7mrseACP --> nad + tdeACP	STM1700
EAR141y	enoyl-[acyl-carrier-protein] reductase (NADPH) (n-C14:1)	[c] : h + nadph + t3c7mrseACP --> nadp + tdeACP	STM1700
EAR160x	enoyl-[acyl-carrier-protein] reductase (NADH) (n-C16:0)	[c] : h + nadh + tpalm2eACP --> nad + palmACP	STM1700
EAR160y	enoyl-[acyl-carrier-protein] reductase (NADPH) (n-C16:0)	[c] : h + nadph + tpalm2eACP --> nadp + palmACP	STM1700
EAR161x	enoyl-[acyl-carrier-protein] reductase (NADH) (n-C16:1)	[c] : h + nadh + t3c9palmeACP --> hdeACP + nad	STM1700
EAR161y	enoyl-[acyl-carrier-protein] reductase (NADPH) (n-C16:1)	[c] : h + nadph + t3c9palmeACP --> hdeACP + nadp	STM1700
EAR180x	enoyl-[acyl-carrier-protein] reductase (NADH) (n-C18:0)	[c] : h + nadh + toctd2eACP --> nad + ocdcaACP	STM1700
EAR180y	enoyl-[acyl-carrier-protein] reductase (NADPH) (n-C18:0)	[c] : h + nadph + toctd2eACP --> nadp + ocdcaACP	STM1700
EAR181x	enoyl-[acyl-carrier-protein] reductase (NADH) (n-C18:1)	[c] : h + nadh + t3c11vaceACP --> nad + octeACP	STM1700
EAR181y	enoyl-[acyl-carrier-protein] reductase (NADPH) (n-C18:1)	[c] : h + nadph + t3c11vaceACP --> nadp + octeACP	STM1700
EAR40x	enoyl-[acyl-carrier-protein] reductase (NADH) (n-C4:0)	[c] : but2eACP + h + nadh --> butACP + nad	STM1700
EAR40y	enoyl-[acyl-carrier-protein] reductase (NADPH) (n-C4:0)	[c] : but2eACP + h + nadph --> butACP + nadp	STM1700
EAR60x	enoyl-[acyl-carrier-protein] reductase (NADH) (n-C6:0)	[c] : h + nadh + thex2eACP --> hexACP + nad	STM1700
EAR60y	enoyl-[acyl-carrier-protein] reductase (NADPH) (n-C6:0)	[c] : h + nadph + thex2eACP --> hexACP + nadp	STM1700
EAR80x	enoyl-[acyl-carrier-protein] reductase (NADH) (n-C8:0)	[c] : h + nadh + toct2eACP --> nad + ocACP	STM1700
EAR80y	enoyl-[acyl-carrier-protein] reductase (NADPH) (n-C8:0)	[c] : h + nadph + toct2eACP --> nadp + ocACP	STM1700
ECA4COLIPAtex	enterobacterial common antigen (x4) core oligosaccharide lipid A transport (periplasm to extracellular)	eca4colipa[p] --> eca4colipa[e]
ECAP1pp	enterobacterial common antigen polymerase (periplasm)	[p] : (2) unagamuf --> eca2und + h + udcpdp	( STM3928 and STM3919 )
ECAP2pp	enterobacterial common antigen polymerase (periplasm)	[p] : eca2und + unagamuf --> eca3und + h + udcpdp	( STM3928 and STM3919 )
ECAP3pp	enterobacterial common antigen polymerase (periplasm)	[p] : eca3und + unagamuf --> eca4und + h + udcpdp	( STM3928 and STM3919 )
ECAtpp	enterobacterial common antigen transferase (flippase, cytoplasm to periplasm)Lipopolysaccharide Biosynthesis / Recycling	unagamuf[c] --> unagamuf[p]	STM3926
ECOAH1	3-hydroxyacyl-CoA dehydratase (3-hydroxybutanoyl-CoA)	[c] : 3hbcoa <==> b2coa + h2o	( STM3983 or STM2388 )
ECOAH2	3-hydroxyacyl-CoA dehydratase (3-hydroxyhexanoyl-CoA)	[c] : 3hhcoa <==> h2o + hx2coa	( STM3983 or STM2388 )
ECOAH3	3-hydroxyacyl-CoA dehydratase (3-hydroxyoctanoyl-CoA)	[c] : 3hocoa <==> h2o + oc2coa	( STM3983 or STM2388 )
ECOAH4	3-hydroxyacyl-CoA dehydratase (3-hydroxydecanoyl-CoA)	[c] : 3hdcoa <==> dc2coa + h2o	( STM3983 or STM2388 )
ECOAH5	3-hydroxyacyl-CoA dehydratase (3-hydroxydodecanoyl-CoA)	[c] : 3hddcoa <==> dd2coa + h2o	( STM3983 or STM2388 )
ECOAH6	3-hydroxyacyl-CoA dehydratase (3-hydroxytetradecanoyl-CoA)	[c] : 3htdcoa <==> h2o + td2coa	( STM3983 or STM2388 )
ECOAH7	3-hydroxyacyl-CoA dehydratase (3-hydroxyhexadecanoyl-CoA)	[c] : 3hhdcoa <==> h2o + hdd2coa	( STM3983 or STM2388 )
ECOAH8	3-hydroxyacyl-CoA dehydratase (3-hydroxyoctadecanoyl-CoA)	[c] : 3hodcoa <==> h2o + od2coa	( STM3983 or STM2388 )
EDA	2-dehydro-3-deoxy-phosphogluconate aldolase	[c] : 2ddg6p --> g3p + pyr	STM1884
EDD	6-phosphogluconate dehydratase	[c] : 6pgc --> 2ddg6p + h2o	STM1885
EDTXS2	Endotoxin Synthesis (myristoyl transferase)	[c] : kdo2lipid4L + myrsACP --> ACP + lipa	STM1889
EDTXS4	Endotoxin Synthesis (myristoyl transferase)	[c] : kdo2lipid4p + myrsACP --> ACP + lipa_cold	STM1889
ENLIPAtex	phosphoethanolamine lipid A transport via vector (periplasm to extracellular)	enlipa[p] --> enlipa[e]
ENO	enolase	[c] : 2pg <==> h2o + pep	STM2952
ENTCS	enterochelin synthase	[c] : (3) 23dhba + (3) seramp --> (6) amp + enter + (9) h	STM0584
ENTERES	Enterochelin Esterase	[c] : enter + (3) h2o --> (3) 23dhbzs + (3) h	STM0586
ENTERES2	Enterochelin Esterase (Fe containing)	[c] : feenter + (3) h2o --> (3) 23dhbzs + fe3 + (3) h	STM0586
ETHAAL	Ethanolamine ammonia-lyase	[c] : etha --> acald + nh4	( STM2457 and STM2458 )
ETHAt2pp	ethanolamine transport in via proton symport	etha[p] + h[p] --> etha[c] + h[c]
ETHAtex	ethanolamine transport via diffusion (extracellular)	etha[e] <==> etha[p]	( STM0320 or STM0999 or STM1473 or STM2267 )
ETHSO3tex	ethanesulfonate transport via diffusion (extracellular to periplasm)	ethso3[e] <==> ethso3[p]	( STM0320 or STM0999 or STM1473 or STM2267 )
ETOHt2rpp	ethanol reversible transport via proton symport (periplasm)	etoh[p] + h[p] <==> etoh[c] + h[c]
ETOHtex	ethanol transport via diffusion (extracellular to periplasm)	etoh[e] <==> etoh[p]	( STM0320 or STM0999 or STM1473 or STM2267 )
EX_12ppd-R(e)	(R)-Propane-1,2-diol exchange	[e] : 12ppd-R <==>
EX_12ppd-S(e)	(S)-Propane-1,2-diol exchange	[e] : 12ppd-S <==>
EX_14glucan(e)	1,4-alpha-D-glucan exchange	[e] : 14glucan <==>
EX_15dap(e)	1,5-Diaminopentane exchange	[e] : 15dap <==>
EX_23camp(e)	2',3'-Cyclic AMP exchange	[e] : 23camp <==>
EX_23ccmp(e)	2',3'-Cyclic CMP exchange	[e] : 23ccmp <==>
EX_23cgmp(e)	2',3'-Cyclic GMP exchange	[e] : 23cgmp <==>
EX_23cump(e)	2',3'-Cyclic UMP exchange	[e] : 23cump <==>
EX_23dappa(e)	2,3-diaminopropionate exchange	[e] : 23dappa <==>
EX_26dap-M(e)	meso-2,6-Diaminoheptanedioate exchange	[e] : 26dap-M <==>
EX_2ddglcn(e)	2-Dehydro-3-deoxy-D-gluconate exchange	[e] : 2ddglcn <==>
EX_2obut(e)	2-Oxobutanoate exchange	[e] : 2obut <==>
EX_2pg(e)	D-Glycerate 2-phosphate exchange	[e] : 2pg <==>
EX_2pglyc(e)	2-Phosphoglycolate exchange	[e] : 2pglyc <==>
EX_34dhpac(e)	3,4-Dihydroxyphenylacetaldehyde exchange	[e] : 34dhpac <==>
EX_3amp(e)	3'-AMP exchange	[e] : 3amp <==>
EX_3cmp(e)	3'-cmp exchange	[e] : 3cmp <==>
EX_3gmp(e)	3'-GMP exchange	[e] : 3gmp <==>
EX_3hcinnm(e)	3-hydroxycinnamic acid exchange	[e] : 3hcinnm <==>
EX_3hpppn(e)	3-(3-hydroxy-phenyl)propionate exchange	[e] : 3hpppn <==>
EX_3pg(e)	3-Phospho-D-glycerate exchange	[e] : 3pg <==>
EX_3sala(e)	3-Sulfino-L-alanine exchange	[e] : 3sala <==>
EX_3ump(e)	3'-UMP exchange	[e] : 3ump <==>
EX_4abut(e)	4-Aminobutanoate exchange	[e] : 4abut <==>
EX_4hoxpacd(e)	4-Hydroxyphenylacetaldehyde exchange	[e] : 4hoxpacd <==>
EX_4hphac(e)	4-Hydroxyphenylacetate exchange	[e] : 4hphac <==>
EX_5dglcn(e)	5-Dehydro-D-gluconate exchange	[e] : 5dglcn <==>
EX_6pgc(e)	6-Phospho-D-gluconate exchange	[e] : 6pgc <==>
EX_ac(e)	Acetate exchange	[e] : ac <==>
EX_acac(e)	Acetoacetate exchange	[e] : acac <==>
EX_acald(e)	Acetaldehyde exchange	[e] : acald <==>
EX_acgal(e)	N-Acetyl-D-galactosamine exchange	[e] : acgal <==>
EX_acgal1p(e)	N-Acetyl-D-galactosamine 1-phosphate exchange	[e] : acgal1p <==>
EX_acgam(e)	N-Acetyl-D-glucosamine exchange	[e] : acgam <==>
EX_acgam1p(e)	N-Acetyl-D-glucosamine 1-phosphate exchange	[e] : acgam1p <==>
EX_acmana(e)	N-Acetyl-D-mannosamine exchange	[e] : acmana <==>
EX_acmum(e)	N-Acetylmuramate exchange	[e] : acmum <==>
EX_acnam(e)	N-Acetylneuraminate exchange	[e] : acnam <==>
EX_acolipa(e)	4-Amino-4-deoxy-L-arabinose modified core oligosaccharide lipid A exchange	[e] : acolipa <==>
EX_acser(e)	O-Acetyl-L-serine exchange	[e] : acser <==>
EX_ade(e)	Adenine exchange	[e] : ade <==>
EX_adn(e)	Adenosine exchange	[e] : adn <==>
EX_adocbl(e)	Adenosylcobalamin exchange	[e] : adocbl <==>
EX_ag(e)	silver exchange	[e] : ag <==>
EX_agm(e)	Agmatine exchange	[e] : agm <==>
EX_akg(e)	2-Oxoglutarate exchange	[e] : akg <==>
EX_alaala(e)	D-Alanyl-D-alanine exchange	[e] : alaala <==>
EX_ala-B(e)	beta-Alanine exchange	[e] : ala-B <==>
EX_ala-D(e)	D-Alanine exchange	[e] : ala-D <==>
EX_ala-L(e)	L-Alanine exchange	[e] : ala-L <==>
EX_all-D(e)	D-Allose exchange	[e] : all-D <==>
EX_alltn(e)	Allantoin exchange	[e] : alltn <==>
EX_amp(e)	AMP exchange	[e] : amp <==>
EX_anhgm(e)	N-Acetyl-D-glucosamine(anhydrous)N-Acetylmuramic acid exchange	[e] : anhgm <==>
EX_arab-L(e)	L-Arabinose exchange	[e] : arab-L <==>
EX_arbt(e)	Arbutin exchange	[e] : arbt <==>
EX_arbtn(e)	aerobactin minus Fe3 exchange	[e] : arbtn <==>
EX_arbtn-fe3(e)	Aerobactin exchange	[e] : arbtn-fe3 <==>
EX_arg-L(e)	L-Arginine exchange	[e] : arg-L <==>
EX_ascb-L(e)	L-Ascorbate exchange	[e] : ascb-L <==>
EX_asn-L(e)	L-Asparagine exchange	[e] : asn-L <==>
EX_aso3(e)	arsenite exchange	[e] : aso3 <==>
EX_asp-D(e)	D-Aspartate exchange	[e] : asp-D <==>
EX_asp-L(e)	L-Aspartate exchange	[e] : asp-L <==>
EX_but(e)	Butyrate (n-C4:0) exchange	[e] : but <==>
EX_butso3(e)	butanesulfonate exchange	[e] : butso3 <==>
EX_ca2(e)	Calcium exchange	[e] : ca2 <==>
EX_cbi(e)	Cobinamide exchange	[e] : cbi <==>
EX_cbl1(e)	Cob(I)alamin exchange	[e] : cbl1 <==>
EX_cd2(e)	Cadmium exchange	[e] : cd2 <==>
EX_cellb(e)	cellobiose exchange	[e] : cellb <==>
EX_cgly(e)	Cys-Gly exchange	[e] : cgly <==>
EX_chol(e)	Choline exchange	[e] : chol <==>
EX_cit(e)	Citrate exchange	[e] : cit <==>
EX_citr-L(e)	L-Citrulline exchange	[e] : citr-L <==>
EX_cl(e)	Chloride exchange	[e] : cl <==>
EX_cmp(e)	CMP exchange	[e] : cmp <==>
EX_co2(e)	CO2 exchange	[e] : co2 <==>
EX_cobalt2(e)	Co2+ exchange	[e] : cobalt2 <==>
EX_colipa(e)	core oligosaccharide lipid A exchange	[e] : colipa <==>
EX_cpgn(e)	coprogen exchange	[e] : cpgn <==>
EX_cpgn-un(e)	coprogen unloaded (no Fe(III)) exchange	[e] : cpgn-un <==>
EX_crn(e)	L-Carnitine exchange	[e] : crn <==>
EX_csn(e)	Cytosine exchange	[e] : csn <==>
EX_cu(e)	Cu+ exchange	[e] : cu <==>
EX_cu2(e)	Cu2+ exchange	[e] : cu2 <==>
EX_cyan(e)	Hydrogen cyanide exchange	[e] : cyan <==>
EX_cynt(e)	Cyanate exchange	[e] : cynt <==>
EX_cys-D(e)	D-Cysteine exchange	[e] : cys-D <==>
EX_cys-L(e)	L-Cysteine exchange	[e] : cys-L <==>
EX_cyst-L(e)	L-Cystathionine exchange	[e] : cyst-L <==>
EX_cytd(e)	Cytidine exchange	[e] : cytd <==>
EX_dad-2(e)	Deoxyadenosine exchange	[e] : dad-2 <==>
EX_damp(e)	dAMP exchange	[e] : damp <==>
EX_dca(e)	Decanoate (n-C10:0) exchange	[e] : dca <==>
EX_dcmp(e)	dCMP exchange	[e] : dcmp <==>
EX_dcyt(e)	Deoxycytidine exchange	[e] : dcyt <==>
EX_ddca(e)	Dodecanoate (n-C12:0) exchange	[e] : ddca <==>
EX_dgmp(e)	dGMP exchange	[e] : dgmp <==>
EX_dgsn(e)	Deoxyguanosine exchange	[e] : dgsn <==>
EX_dha(e)	Dihydroxyacetone exchange	[e] : dha <==>
EX_dimp(e)	dIMP exchange	[e] : dimp <==>
EX_din(e)	Deoxyinosine exchange	[e] : din <==>
EX_dms(e)	Dimethyl sulfide exchange	[e] : dms <==>
EX_dmso(e)	Dimethyl sulfoxide exchange	[e] : dmso <==>
EX_dopa(e)	Dopamine exchange	[e] : dopa <==>
EX_dtmp(e)	dTMP exchange	[e] : dtmp <==>
EX_dump(e)	dUMP exchange	[e] : dump <==>
EX_duri(e)	Deoxyuridine exchange	[e] : duri <==>
EX_eca4colipa(e)	(enterobacterial common antigen)x4 core oligosaccharide lipid A exchange	[e] : eca4colipa <==>
EX_enlipa(e)	phosphoethanolamine KDO(2)-lipid (A) exchange	[e] : enlipa <==>
EX_enter(e)	Enterochelin exchange	[e] : enter <==>
EX_etha(e)	Ethanolamine exchange	[e] : etha <==>
EX_ethso3(e)	ethanesulfonate exchange	[e] : ethso3 <==>
EX_etoh(e)	Ethanol exchange	[e] : etoh <==>
EX_f6p(e)	D-fructose 6-phosphate exchange	[e] : f6p <==>
EX_fald(e)	Formaldehyde exchange	[e] : fald <==>
EX_fe2(e)	Fe2+ exchange	[e] : fe2 <==>
EX_fe3(e)	Fe3+ exchange	[e] : fe3 <==>
EX_fe3dcit(e)	Fe(III)dicitrate exchange	[e] : fe3dcit <==>
EX_fe3dhbzs(e)	ferric 2,3-dihydroxybenzoylserine exchange	[e] : fe3dhbzs <==>
EX_fe3hox(e)	Fe(III)hydroxamate exchange	[e] : fe3hox <==>
EX_fe3hox-un(e)	Fe(III)hydoxamate, unloaded exchange	[e] : fe3hox-un <==>
EX_fecrm(e)	Ferrichrome exchange	[e] : fecrm <==>
EX_fecrm-un(e)	Ferrichrome minus Fe(III) exchange	[e] : fecrm-un <==>
EX_feenter(e)	Fe-enterobactin exchange	[e] : feenter <==>
EX_feoxam(e)	ferroxamine exchange	[e] : feoxam <==>
EX_feoxam-un(e)	ferroxamine minus Fe(3) exchange	[e] : feoxam-un <==>
EX_for(e)	Formate exchange	[e] : for <==>
EX_fru(e)	D-Fructose exchange	[e] : fru <==>
EX_frulys(e)	fructoselysine exchange	[e] : frulys <==>
EX_fruur(e)	D-Fructuronate exchange	[e] : fruur <==>
EX_fuc-L(e)	L-Fucose exchange	[e] : fuc-L <==>
EX_fum(e)	Fumarate exchange	[e] : fum <==>
EX_g1p(e)	D-Glucose 1-phosphate exchange	[e] : g1p <==>
EX_g3pc(e)	sn-Glycero-3-phosphocholine exchange	[e] : g3pc <==>
EX_g3pe(e)	sn-Glycero-3-phosphoethanolamine exchange	[e] : g3pe <==>
EX_g3pg(e)	Glycerophosphoglycerol exchange	[e] : g3pg <==>
EX_g3pi(e)	sn-Glycero-3-phospho-1-inositol exchange	[e] : g3pi <==>
EX_g3ps(e)	Glycerophosphoserine exchange	[e] : g3ps <==>
EX_g6p(e)	D-Glucose 6-phosphate exchange	[e] : g6p <==>
EX_gal(e)	D-Galactose exchange	[e] : gal <==>
EX_gal1p(e)	alpha-D-Galactose 1-phosphate exchange	[e] : gal1p <==>
EX_gal-bD(e)	beta D-Galactose exchange	[e] : gal-bD <==>
EX_galct-D(e)	D-Galactarate exchange	[e] : galct-D <==>
EX_galctn-D(e)	D-Galactonate exchange	[e] : galctn-D <==>
EX_galctn-L(e)	L-Galactonate exchange	[e] : galctn-L <==>
EX_galt(e)	Galactitol exchange	[e] : galt <==>
EX_galur(e)	D-Galacturonate exchange	[e] : galur <==>
EX_gam(e)	D-Glucosamine exchange	[e] : gam <==>
EX_gam6p(e)	D-Glucosamine 6-phosphate exchange	[e] : gam6p <==>
EX_gbbtn(e)	gamma-butyrobetaine exchange	[e] : gbbtn <==>
EX_gdp(e)	GDP exchange	[e] : gdp <==>
EX_glc(e)	D-Glucose exchange	[e] : glc-D <==>
EX_glcn(e)	D-Gluconate exchange	[e] : glcn <==>
EX_glcr(e)	D-Glucarate exchange	[e] : glcr <==>
EX_glcur(e)	D-Glucuronate exchange	[e] : glcur <==>
EX_glcur1p(e)	D-Glucuronate 1-phosphate exchange	[e] : glcur1p <==>
EX_gln-L(e)	L-Glutamine exchange	[e] : gln-L <==>
EX_glu-L(e)	L-Glutamate exchange	[e] : glu-L <==>
EX_glx(e)	Glyoxylate exchange	[e] : glx <==>
EX_gly(e)	Glycine exchange	[e] : gly <==>
EX_glyald(e)	D-Glyceraldehyde exchange	[e] : glyald <==>
EX_glyb(e)	Glycine betaine exchange	[e] : glyb <==>
EX_glyc(e)	Glycerol exchange	[e] : glyc <==>
EX_glyc2p(e)	Glycerol 2-phosphate exchange	[e] : glyc2p <==>
EX_glyc3p(e)	Glycerol 3-phosphate exchange	[e] : glyc3p <==>
EX_glyclt(e)	Glycolate exchange	[e] : glyclt <==>
EX_glycogen(e)	glycogen exchange	[e] : glycogen <==>
EX_glyc-R(e)	(R)-Glycerate exchange	[e] : glyc-R <==>
EX_glyLasn(e)	gly-L-asn exchange	[e] : glyLasn <==>
EX_glyLgln(e)	gly-L-gln exchange	[e] : glyLgln <==>
EX_glyLglu(e)	gly-L-gly exchange	[e] : glyLglu <==>
EX_glyLmet(e)	gly-L-met exchange	[e] : glyLmet <==>
EX_gmp(e)	GMP exchange	[e] : gmp <==>
EX_gsn(e)	Guanosine exchange	[e] : gsn <==>
EX_gthox(e)	Oxidized glutathione exchange	[e] : gthox <==>
EX_gthrd(e)	Reduced glutathione exchange	[e] : gthrd <==>
EX_gtp(e)	GTP exchange	[e] : gtp <==>
EX_gua(e)	Guanine exchange	[e] : gua <==>
EX_h(e)	H+ exchange	[e] : h <==>
EX_h2(e)	H2 exchange	[e] : h2 <==>
EX_h2o(e)	H2O exchange	[e] : h2o <==>
EX_h2o2(e)	Hydrogen peroxide exchange	[e] : h2o2 <==>
EX_h2s(e)	Hydrogen sulfide exchange	[e] : h2s <==>
EX_hacolipa(e)	hepta-acylated core oligosaccharide lipid A (E. coli) exchange	[e] : hacolipa <==>
EX_halipa(e)	hepta-acylated KDO(2)-lipid (A) exchange	[e] : halipa <==>
EX_hdca(e)	Hexadecanoate (n-C16:0) exchange	[e] : hdca <==>
EX_hdcea(e)	hexadecenoate (n-C16:1) exchange	[e] : hdcea <==>
EX_hg2(e)	Hg2+ exchange	[e] : hg2 <==>
EX_his-L(e)	L-Histidine exchange	[e] : his-L <==>
EX_hom-L(e)	L-Homoserine exchange	[e] : hom-L <==>
EX_hqn(e)	Hydroquinone exchange	[e] : hqn <==>
EX_hxa(e)	Hexanoate (n-C6:0) exchange	[e] : hxa <==>
EX_hxan(e)	Hypoxanthine exchange	[e] : hxan <==>
EX_idon-L(e)	L-Idonate exchange	[e] : idon-L <==>
EX_ile-L(e)	L-Isoleucine exchange	[e] : ile-L <==>
EX_imp(e)	IMP exchange	[e] : imp <==>
EX_indole(e)	Indole exchange	[e] : indole <==>
EX_inost(e)	myo-Inositol exchange	[e] : inost <==>
EX_ins(e)	Inosine exchange	[e] : ins <==>
EX_isetac(e)	Isethionic acid exchange	[e] : isetac <==>
EX_k(e)	K+ exchange	[e] : k <==>
EX_kdo2lipid4(e)	KDO(2)-lipid IV(A) exchange	[e] : kdo2lipid4 <==>
EX_lac-D(e)	D-lactate exchange	[e] : lac-D <==>
EX_lac-L(e)	L-Lactate exchange	[e] : lac-L <==>
EX_LalaDgluMdap(e)	L-alanine-D-glutamate-meso-2,6-diaminoheptanedioate exchange	[e] : LalaDgluMdap <==>
EX_LalaDgluMdapDala(e)	L-alanine-D-glutamate-meso-2,6-diaminoheptanedioate-D-alanine exchange	[e] : LalaDgluMdapDala <==>
EX_Lalagly(e)	L-ala-gly exchange	[e] : Lalagly <==>
EX_LalaLasp(e)	L-ala-L-asp exchange	[e] : LalaLasp <==>
EX_LalaLgln(e)	L-ala-L-gln exchange	[e] : LalaLgln <==>
EX_LalaLglu(e)	L-alanine-L-glutamate exchange	[e] : LalaLglu <==>
EX_LalaLhis(e)	L-ala-L-his exchange	[e] : LalaLhis <==>
EX_LalaLleu(e)	L-ala-L-leu exchange	[e] : LalaLleu <==>
EX_LalaLthr(e)	L-ala-L-thr exchange	[e] : LalaLthr <==>
EX_lcts(e)	Lactose exchange	[e] : lcts <==>
EX_leu-L(e)	L-Leucine exchange	[e] : leu-L <==>
EX_lipa(e)	KDO(2)-lipid (A) exchange	[e] : lipa <==>
EX_lipa_cold(e)	cold adapted KDO(2)-lipid (A) exchange	[e] : lipa_cold <==>
EX_LmetLala(e)	L-met-L-ala exchange	[e] : LmetLala <==>
EX_lys-L(e)	L-Lysine exchange	[e] : lys-L <==>
EX_lyx-L(e)	L-Lyxose exchange	[e] : lyx-L <==>
EX_mal-D(e)	D-Malate exchange	[e] : mal-D <==>
EX_mal-L(e)	L-Malate exchange	[e] : mal-L <==>
EX_malt(e)	Maltose exchange	[e] : malt <==>
EX_malthx(e)	Maltohexaose exchange	[e] : malthx <==>
EX_maltpt(e)	Maltopentaose exchange	[e] : maltpt <==>
EX_malttr(e)	Maltotriose exchange	[e] : malttr <==>
EX_maltttr(e)	Maltotetraose exchange	[e] : maltttr <==>
EX_man(e)	D-Mannose exchange	[e] : man <==>
EX_man1p(e)	D-manose-1-phosphate exchange	[e] : man1p <==>
EX_man6p(e)	D-Mannose 6-phosphate exchange	[e] : man6p <==>
EX_manglyc(e)	2(alpha-D-Mannosyl)-D-glycerate exchange	[e] : manglyc <==>
EX_melib(e)	Melibiose exchange	[e] : melib <==>
EX_met-D(e)	D-Methionine exchange	[e] : met-D <==>
EX_met-L(e)	L-Methionine exchange	[e] : met-L <==>
EX_metsox-R-L(e)	L-methionine-R-sulfoxide exchange	[e] : metsox-R-L <==>
EX_metsox-S-L(e)	L-Methionine S-oxide exchange	[e] : metsox-S-L <==>
EX_mg2(e)	Mg exchange	[e] : mg2 <==>
EX_minohp(e)	myo-Inositol hexakisphosphate exchange	[e] : minohp <==>
EX_mmet(e)	S-Methyl-L-methionine exchange	[e] : mmet <==>
EX_mn2(e)	Mn2+ exchange	[e] : mn2 <==>
EX_mnl(e)	D-Mannitol exchange	[e] : mnl <==>
EX_mobd(e)	Molybdate exchange	[e] : mobd <==>
EX_mso3(e)	methanesulfonate exchange	[e] : mso3 <==>
EX_n2o(e)	Nitrous oxide exchange	[e] : n2o <==>
EX_na1(e)	Sodium exchange	[e] : na1 <==>
EX_nac(e)	Nicotinate exchange	[e] : nac <==>
EX_nh4(e)	Ammonia exchange	[e] : nh4 <==>
EX_ni2(e)	Ni2+ exchange	[e] : ni2 <==>
EX_nmn(e)	NMN exchange	[e] : nmn <==>
EX_no(e)	Nitric oxide exchange	[e] : no <==>
EX_no2(e)	Nitrite exchange	[e] : no2 <==>
EX_no3(e)	Nitrate exchange	[e] : no3 <==>
EX_o16a4colipa(e)	(O16 antigen)x4 core oligosaccharide lipid A exchange	[e] : o16a4colipa <==>
EX_o2(e)	O2 exchange	[e] : o2 <==>
EX_o2s(e)	Superoxide anion exchange	[e] : o2s <==>
EX_ocdca(e)	octadecanoate (n-C18:0) exchange	[e] : ocdca <==>
EX_ocdcea(e)	octadecenoate (n-C18:1) exchange	[e] : ocdcea <==>
EX_octa(e)	octanoate (n-C8:0) exchange	[e] : octa <==>
EX_orn(e)	Ornithine exchange	[e] : orn <==>
EX_orot(e)	Orotate exchange	[e] : orot <==>
EX_pacald(e)	Phenylacetaldehyde exchange	[e] : pacald <==>
EX_peamn(e)	Phenethylamine exchange	[e] : peamn <==>
EX_pep(e)	Phosphoenolpyruvate exchange	[e] : pep <==>
EX_phe-L(e)	L-Phenylalanine exchange	[e] : phe-L <==>
EX_pheme(e)	Protoheme exchange	[e] : pheme <==>
EX_pi(e)	Phosphate exchange	[e] : pi <==>
EX_pnto-R(e)	(R)-Pantothenate exchange	[e] : pnto-R <==>
EX_ppa(e)	Propionate exchange	[e] : ppa <==>
EX_ppal(e)	Propanal exchange	[e] : ppal <==>
EX_ppi(e)	Diphosphate exchange	[e] : ppi <==>
EX_pppn(e)	Phenylpropanoate exchange	[e] : pppn <==>
EX_ppt(e)	Phosphonate exchange	[e] : ppt <==>
EX_progly(e)	L-Prolinylglycine exchange	[e] : progly <==>
EX_pro-L(e)	L-Proline exchange	[e] : pro-L <==>
EX_psclys(e)	psicoselysine exchange	[e] : psclys <==>
EX_pser-L(e)	O-Phospho-L-serine exchange	[e] : pser-L <==>
EX_ptrc(e)	Putrescine exchange	[e] : ptrc <==>
EX_pyr(e)	Pyruvate exchange	[e] : pyr <==>
EX_r5p(e)	alpha-D-Ribose 5-phosphate exchange	[e] : r5p <==>
EX_rib-D(e)	D-Ribose exchange	[e] : rib-D <==>
EX_rmn(e)	L-Rhamnose exchange	[e] : rmn <==>
EX_sbt-D(e)	D-Sorbitol exchange	[e] : sbt-D <==>
EX_ser-D(e)	D-Serine exchange	[e] : ser-D <==>
EX_ser-L(e)	L-Serine exchange	[e] : ser-L <==>
EX_skm(e)	Shikimate exchange	[e] : skm <==>
EX_so2(e)	sulfur dioxide exchange	[e] : so2 <==>
EX_so3(e)	Sulfite exchange	[e] : so3 <==>
EX_so4(e)	Sulfate exchange	[e] : so4 <==>
EX_spmd(e)	Spermidine exchange	[e] : spmd <==>
EX_succ(e)	Succinate exchange	[e] : succ <==>
EX_sucr(e)	Sucrose exchange	[e] : sucr <==>
EX_sulfac(e)	sulfoacetate exchange	[e] : sulfac <==>
EX_tartr-L(e)	L-tartrate exchange	[e] : tartr-L <==>
EX_taur(e)	Taurine exchange	[e] : taur <==>
EX_tcynt(e)	Thiocyanate exchange	[e] : tcynt <==>
EX_thm(e)	Thiamin exchange	[e] : thm <==>
EX_thr-L(e)	L-Threonine exchange	[e] : thr-L <==>
EX_thrp(e)	L-Threonine O-3-phosphate exchange	[e] : thrp <==>
EX_thym(e)	Thymine exchange	[e] : thym <==>
EX_thymd(e)	Thymidine exchange	[e] : thymd <==>
EX_tma(e)	Trimethylamine exchange	[e] : tma <==>
EX_tmao(e)	Trimethylamine N-oxide exchange	[e] : tmao <==>
EX_tre(e)	Trehalose exchange	[e] : tre <==>
EX_trp-L(e)	L-Tryptophan exchange	[e] : trp-L <==>
EX_tsul(e)	Thiosulfate exchange	[e] : tsul <==>
EX_ttdca(e)	tetradecanoate (n-C14:0) exchange	[e] : ttdca <==>
EX_ttdcea(e)	tetradecenoate (n-C14:1) exchange	[e] : ttdcea <==>
EX_tungs(e)	tungstate exchange	[e] : tungs <==>
EX_tym(e)	Tyramine exchange	[e] : tym <==>
EX_tyr-L(e)	L-Tyrosine exchange	[e] : tyr-L <==>
EX_tyrp(e)	Phosphotyrosine exchange	[e] : tyrp <==>
EX_uacgam(e)	UDP-N-acetyl-D-glucosamine exchange	[e] : uacgam <==>
EX_udpacgal(e)	UDP-N-acetyl-D-galactosamine exchange	[e] : udpacgal <==>
EX_udpg(e)	UDPglucose exchange	[e] : udpg <==>
EX_udpgal(e)	UDPgalactose exchange	[e] : udpgal <==>
EX_udpglcur(e)	UDP-D-glucuronate exchange	[e] : udpglcur <==>
EX_ump(e)	UMP exchange	[e] : ump <==>
EX_ura(e)	Uracil exchange	[e] : ura <==>
EX_urate(e)	Urate exchange	[e] : urate <==>
EX_urea(e)	Urea exchange	[e] : urea <==>
EX_uri(e)	Uridine exchange	[e] : uri <==>
EX_val-L(e)	L-Valine exchange	[e] : val-L <==>
EX_xan(e)	Xanthine exchange	[e] : xan <==>
EX_xmp(e)	Xanthosine 5'-phosphate exchange	[e] : xmp <==>
EX_xtsn(e)	Xanthosine exchange	[e] : xtsn <==>
EX_xyl-D(e)	D-Xylose exchange	[e] : xyl-D <==>
EX_xylu-L(e)	L-Xylulose exchange	[e] : xylu-L <==>
EX_zn2(e)	Zinc exchange	[e] : zn2 <==>
F6PA	fructose 6-phosphate aldolase	[c] : f6p <==> dha + g3p	STM4109
F6PP	D-fructose 6-phosphate phosphatase	[c] : f6p + h2o --> fru + pi	STM0842
F6Pt6_2pp	Fructose-6-phosphate transport via phosphate antiport (periplasm)	f6p[p] + (2) pi[c] --> f6p[c] + (2) pi[p]	STM3787
F6Ptex	fructose 6-phosphate transport via diffusion (extracellular to periplasm)	f6p[e] <==> f6p[p]	( STM0320 or STM0999 or STM1473 or STM2267 )
FA100ACPHi	fatty-acyl-ACP hydrolase	[c] : dcaACP + h2o --> ACP + dca + h	STM0403
FA120ACPHi	fatty-acyl-ACP hydrolase	[c] : ddcaACP + h2o --> ACP + ddca + h	STM0403
FA140ACPHi	fatty-acyl-ACP hydrolase	[c] : h2o + myrsACP --> ACP + h + ttdca	STM0403
FA141ACPHi	fatty-acyl-ACP hydrolase	[c] : h2o + tdeACP --> ACP + h + ttdcea	STM0403
FA160ACPHi	fatty-acyl-ACP hydrolase	[c] : h2o + palmACP --> ACP + h + hdca	STM0403
FA161ACPHi	fatty-acyl-ACP hydrolase	[c] : h2o + hdeACP --> ACP + h + hdcea	STM0403
FA80ACPHi	fatty-acyl-ACP hydrolase	[c] : h2o + ocACP --> ACP + h + octa	STM0403
FACOAE100	fatty-acid-CoA thioesterase (decanoate)	[c] : dcacoa + h2o --> coa + dca + h	STM0464
FACOAE120	fatty-acid-CoA thioesterase (dodecanoate)	[c] : ddcacoa + h2o --> coa + ddca + h	STM0464
FACOAE140	fatty-acid-CoA thioesterase (tetradecanoate)	[c] : h2o + tdcoa --> coa + h + ttdca	STM0464
FACOAE141	fatty-acid-CoA thioesterase (tetradecenoate)	[c] : h2o + tdecoa --> coa + h + ttdcea	STM0464
FACOAE160	fatty-acid-CoA thioesterase (hexadecanoate)	[c] : h2o + pmtcoa --> coa + h + hdca	STM0464
FACOAE161	fatty-acid-CoA thioesterase (hexadecenoate)	[c] : h2o + hdcoa --> coa + h + hdcea	STM0464
FACOAE180	fatty-acid-CoA thioesterase (octadecanoate)	[c] : h2o + stcoa --> coa + h + ocdca	STM0464
FACOAE181	fatty-acid-CoA thioesterase (octadecenoate)	[c] : h2o + odecoa --> coa + h + ocdcea	STM0464
FACOAE60	fatty-acid-CoA thioesterase (hexanoate)	[c] : h2o + hxcoa --> coa + h + hxa	STM0464
FACOAE80	fatty-acid-CoA thioesterase (octanoate)	[c] : h2o + occoa --> coa + h + octa	STM0464
FACOAL100t2pp	fatty-acid-CoA ligase (decanoate transport via vectoral Co-A couplingCell Envelope Biosynthesis	atp[c] + coa[c] + dca[p] + h[p] --> amp[c] + dcacoa[c] + h[c] + ppi[cSTM1818
FACOAL120t2pp	fatty-acid-CoA ligase (dodecanoate transport via vectoral Co-A coupling)	atp[c] + coa[c] + ddca[p] + h[p] --> amp[c] + ddcacoa[c] + h[c] + ppi[c]	STM1818
FACOAL140t2pp	fatty-acid-CoA ligase (tetradecanoate transport via vectoral Co-A coupling)	atp[c] + coa[c] + h[p] + ttdca[p] --> amp[c] + h[c] + ppi[c] + tdcoa[c]	STM1818
FACOAL141t2pp	fatty-acid-CoA ligase (tetradecenoate transport via vectoral Co-A coupling)	atp[c] + coa[c] + h[p] + ttdcea[p] --> amp[c] + h[c] + ppi[c] + tdecoa[c]	STM1818
FACOAL160t2pp	fatty-acid-CoA ligase (hexadecanoate transport via vectoral Co-A coupling)	atp[c] + coa[c] + h[p] + hdca[p] --> amp[c] + h[c] + pmtcoa[c] + ppi[c]	STM1818
FACOAL161t2pp	fatty-acid-CoA ligase (hexadecenoate transport via vectoral Co-A coupling)	atp[c] + coa[c] + h[p] + hdcea[p] --> amp[c] + h[c] + hdcoa[c] + ppi[c]	STM1818
FACOAL180t2pp	fatty-acid-CoA ligase (octadecanoate transport via vectoral Co-A coupling)	atp[c] + coa[c] + h[p] + ocdca[p] --> amp[c] + h[c] + ppi[c] + stcoa[c]	STM1818
FACOAL181t2pp	fatty-acid-CoA ligase (octadecenoate transport via vectoral Co-A coupling)	atp[c] + coa[c] + h[p] + ocdcea[p] --> amp[c] + h[c] + odecoa[c] + ppi[c]	STM1818
FACOAL60t2pp	fatty-acid-CoA ligase (hexanoate transport via vectoral Co-A couplingCell Envelope Biosynthesis	atp[c] + coa[c] + h[p] + hxa[p] --> amp[c] + h[c] + hxcoa[c] + ppi[c]STM1818
FACOAL80t2pp	fatty-acid-CoA ligase (octanoate transport via vectoral Co-A couplingCell Envelope Biosynthesis	atp[c] + coa[c] + h[p] + octa[p] --> amp[c] + h[c] + occoa[c] + ppi[cSTM1818
FADRx2	FAD reductase	[c] : fad + h + nadph --> fadh2 + nadp	STM2948
FALDtex	formaldehyde transport via diffusion (extracellular to periplasm)	fald[e] <==> fald[p]	( STM0320 or STM0999 or STM1473 or STM2267 )
FALDtpp	formaldehyde transport via diffusion (periplasm)	fald[p] <==> fald[c]	s0001
FALGTHLs	formaldehyde glutathione ligase (spontaneous)	[c] : fald + gthrd <==> hmgth	s0001
FBA	fructose-bisphosphate aldolase	[c] : fdp <==> dhap + g3p	( STM2141 or STM3068 or STM3253 )
FCI	L-fucose isomerase	[c] : fuc-L <==> fcl-L	STM2976
FCLK	L-fuculokinase	[c] : atp + fcl-L --> adp + fc1p + h	STM2977
FCLPA	L-fuculose 1-phosphate aldolase	[c] : fc1p <==> dhap + lald-L	( STM2974 or STM2916 )
FCLT	Ferrochelatase	[c] : fe2 + ppp9 --> (2) h + pheme	STM0489
FDH4pp	formate dehydrogenase (quinone-8) (periplasm)	for[p] + (2) h[c] + q8[c] --> co2[c] + h[p] + q8h2[c]	( STM4035 and STM4036 and STM4037 )
FDH5pp	Formate Dehydrogenase (menaquinone-8) (periplasm)	for[p] + (2) h[c] + mqn8[c] --> co2[c] + h[p] + mql8[c]	( STM4035 and STM4036 and STM4037 )
FE2abcpp	iron (II) transport via ABC system (periplasm)	atp[c] + fe2[p] + h2o[c] --> adp[c] + fe2[c] + h[c] + pi[c]	STM3506
FE2t2pp	iron (II) transport in via proton symport (periplasm)	fe2[p] + h[p] --> fe2[c] + h[c]	STM2408
FE2t3pp	iron (Fe+2) transport out via proton antiport (periplasm)	fe2[c] + h[p] --> fe2[p] + h[c]	STM4061
FE2tex	iron (II) transport via diffusion (extracellular to periplasm)	fe2[e] <==> fe2[p]	( STM0320 or STM0999 or STM1473 or STM2267 )
FE2tpp	iron (+2) transport in via permease (no H+)	fe2[p] --> fe2[c]	STM3190
FE3abcpp	iron (III) transport via ABC system (periplasm to cytoplasm)	atp[c] + fe3[p] + h2o[c] --> adp[c] + fe3[c] + h[c] + pi[c]
FE3DCITtonex	ferric-dicitrate transport via ton system (extracellular)	fe3dcit[e] + h[p] --> fe3dcit[p] + h[c]	( STM1737 and STM3158 and STM3159 )
FE3DHBZR	release of Fe(III) from ferric 2,3-dihydroxybenzoylserine	[c] : fe3dhbzs --> 23dhbzs + fe3
FE3DHBZSabcpp	ferric 2,3-dihydroxybenzoylserine transport via ABC system (periplasmInorganic Ion Transport and Metabolism	atp[c] + fe3dhbzs[p] + h2o[c] --> adp[c] + fe3dhbzs[c] + h[c] + pi[c]	( STM0594 and STM0590 and STM3070 and STM0591 )
FE3DHBZStonex	ferric 2,3-dihydroxybenzoylserine transport via ton system (extracellular)	fe3dhbzs[e] + h[p] --> fe3dhbzs[p] + h[c]	( ( STM1737 and STM3158 and STM3159 ) or ( STM2199 and STM1737 and STM3158 and STM3159 ) )
FE3HOXabcpp	ferric-dicitrate transport via ABC system (periplasm)	atp[c] + fe3hox[p] + h2o[c] --> adp[c] + fe3hox[c] + h[c] + pi[c]
FE3HOXexs	Fe(III) hydroxamate Fe-loading reaction (spontaneaous)	[e] : fe3 + fe3hox-un --> fe3hox	s0001
FE3HOXR1	Fe(III)hydroxamate reductase	[c] : fadh2 + (2) fe3hox --> fad + (2) fe2 + (2) fe3hox-un + (2) h
FE3HOXR2	Fe(III)hydroxamate reductase	[c] : (2) fe3hox + fmnh2 --> (2) fe2 + (2) fe3hox-un + fmn + (2) h
FE3HOXR3	Fe(III)hydroxamate reductase	[c] : (2) fe3hox + rbflvrd --> (2) fe2 + (2) fe3hox-un + (2) h + ribflv
FE3HOXtonex	Fe(III)hydroxamine transport via ton system (extracellular)	fe3hox[e] + h[p] --> fe3hox[p] + h[c]	( STM1737 and STM3158 and STM3159 )
FE3HOXUtex	Fe(III)hydroxamate unloaded secretion	fe3hox-un[c] + h[p] --> fe3hox-un[p] + h[c]
FE3HOXUtpp	Fe(III)hydroxamate unloaded secretion (extracellular)	fe3hox-un[p] + h[p] --> fe3hox-un[e] + h[c]
FE3tex	iron (III) transport via diffusion (extracellular to periplasm)	fe3[e] <==> fe3[p]	( STM0320 or STM0999 or STM1473 or STM2267 )
FECRMabcpp	ferrichrome transport via ABC system (periplasm)	atp[c] + fecrm[p] + h2o[c] --> adp[c] + fecrm[c] + h[c] + pi[c]	( STM0194 and STM0192 and STM0193 )
FECRMexs	ferrichrome Fe(III)-loading reaction (spontaneous)	[e] : fe3 + fecrm-un --> fecrm	s0001
FECRMR1	Ferrichrome reductase	[c] : fadh2 + (2) fecrm --> fad + (2) fe2 + (2) fecrm-un + (2) h
FECRMR2	Ferrichrome reductase	[c] : (2) fecrm + fmnh2 --> (2) fe2 + (2) fecrm-un + fmn + (2) h
FECRMR3	Ferrichrome reductase	[c] : (2) fecrm + rbflvrd --> (2) fe2 + (2) fecrm-un + (2) h + ribflv
FECRMtonex	ferrichrome transport via ton system (extracellular)	fecrm[e] + h[p] --> fecrm[p] + h[c]	( STM1737 and STM3158 and STM3159 )
FECRMUtex	ferrichrome (minus Fe) secretion (to extracellular)	fecrm-un[p] + h[p] --> fecrm-un[e] + h[c]
FECRMUtpp	ferrichrome (minus Fe) secretion (to periplasm)	fecrm-un[c] + h[p] --> fecrm-un[p] + h[c]
FEENTERabcpp	Fe-enterobactin transport via ABC system (periplasm)	atp[c] + feenter[p] + h2o[c] --> adp[c] + feenter[c] + h[c] + pi[c]
FEENTERexs	enterobactin Fe(III) binding (spontaneous)	[e] : enter + fe3 --> feenter	s0001
FEENTERR1	Fe-enterobactin reduction (Fe(III)-unloading)	[c] : fadh2 + (2) feenter --> (2) enter + fad + (2) fe2 + (2) h
FEENTERR2	Fe-enterobactin reduction (Fe(III)-unloading)	[c] : (2) feenter + fmnh2 --> (2) enter + (2) fe2 + fmn + (2) h
FEENTERR3	Fe-enterobactin reduction (Fe(III)-unloading)	[c] : (2) feenter + rbflvrd --> (2) enter + (2) fe2 + (2) h + ribflv
FEENTERtex	enterochelin transport (secretion periplasm)	enter[p] + h[p] --> enter[e] + h[c]
FEENTERtonex	Fe-enterobactin transport via ton system (extracellular)	feenter[e] + h[p] --> feenter[p] + h[c]	( STM0585 and STM1737 and STM3158 and STM3159 )
FEENTERtpp	enterochelin transport (secretion)	enter[c] + h[p] --> enter[p] + h[c]	STM0593
FEOXAMabcpp	ferroxamine transport via ABC system (periplasm)	atp[c] + feoxam[p] + h2o[c] --> adp[c] + feoxam[c] + h[c] + pi[c]
FEOXAMexs	ferroxamine Fe3-loading reaction (spontaneous)	[e] : fe3 + feoxam-un --> feoxam	s0001
FEOXAMR1	ferroxamine reductase	[c] : fadh2 + (2) feoxam --> fad + (2) fe2 + (2) feoxam-un + (2) h
FEOXAMR2	ferroxamine reductase	[c] : (2) feoxam + fmnh2 --> (2) fe2 + (2) feoxam-un + fmn + (2) h
FEOXAMR3	ferroxamine reductase	[c] : (2) feoxam + rbflvrd --> (2) fe2 + (2) feoxam-un + (2) h + ribflv
FEOXAMtonex	ferroxamine transport via ton system (extracellular)	feoxam[e] + h[p] --> feoxam[p] + h[c]	( STM1737 and STM3158 and STM3159 )
FEOXAMUtex	ferroxamine (minus Fe3) secretion (to extracellular)	feoxam-un[p] + h[p] --> feoxam-un[e] + h[c]
FEOXAMUtpp	ferroxamine (minus Fe3) secretion (to periplasm)	feoxam-un[c] + h[p] --> feoxam-un[p] + h[c]
FEROpp	ferroxidase	[p] : (4) fe2 + (4) h + o2 --> (4) fe3 + (2) h2o	STM0168
FFSD	beta-fructofuranosidase	[c] : h2o + suc6p --> fru + g6p
FHL	Formate-hydrogen lyase	[c] : for + h --> co2 + h2	( STM4285 or ( STM4285 and STM2847 and STM2848 and STM2849 and STM2850 and STM2851 and STM2852 ) )
FLDR	flavodoxin reductase (NADPH)	[c] : fldox + h + nadph --> fldrd + nadp	( ( STM0694 and STM4084 ) or ( STM3045 and STM4084 ) )
FLVR	flavin reductase	[c] : h + nadph + ribflv --> nadp + rbflvrd	STM2948
FMETTRS	Methionyl-tRNA formyltransferase	[c] : 10fthf + mettrna --> fmettrna + h + thf	STM3407
FMNAT	FMN adenylyltransferase	[c] : atp + fmn + h --> fad + ppi	STM0045
FMNRx2	FMN reductase	[c] : fmn + h + nadph --> fmnh2 + nadp	STM2948
FORt2pp	formate transport via proton symport (uptake only, periplasm)	for[p] + h[p] --> for[c] + h[c]	STM0974
FORtex	formate transport via diffusion (extracellular to periplasm)	for[e] <==> for[p]	( STM0320 or STM0999 or STM1473 or STM2267 )
FORtppi	formate transport via diffusion (cytoplasm to periplasm)	for[c] --> for[p]	STM0974
FRD2	fumarate reductase	[c] : fum + mql8 --> mqn8 + succ	( STM4340 and STM4341 and STM4342 and STM4343 )
FRD3	fumarate reductase	[c] : 2dmmql8 + fum --> 2dmmq8 + succ	( STM4340 and STM4341 and STM4342 and STM4343 )
FRUK	fructose-1-phosphate kinase	[c] : atp + f1p --> adp + fdp + h	STM2205
FRULYSK	Fructoselysine Kinase	[c] : atp + frulys --> adp + frulysp + h	STM4361
FRULYStex	fructoselysine transporter via diffusion (extracellular)	frulys[e] <==> frulys[p]	( STM0320 or STM0999 or STM1473 or STM2267 )
FRUpts2pp	Fructose transport via PEP:Pyr PTS (f6p generating) (periplasm)	fru[p] + pep[c] --> f6p[c] + pyr[c]	( STM1831 and STM1832 and STM2431 )
FRUptspp	D-fructose transport via PEP:Pyr PTS (periplasm)	fru[p] + pep[c] --> f1p[c] + pyr[c]	( STM2204 and STM2206 and STM2431 )
FRUtex	D-fructose transport via diffusion (extracellular to periplasm)	fru[e] <==> fru[p]	( STM0320 or STM0999 or STM1473 or STM2267 )
FRUURtex	D-fructuronate transport via diffusion (extracellular)	fruur[e] <==> fruur[p]	( STM0320 or STM0999 or STM1473 or STM2267 )
FTHFD	formyltetrahydrofolate deformylase	[c] : 10fthf + h2o --> for + h + thf	STM1756
FUCtex	L-fucose transport via diffusion (extracellular to periplasm)	fuc-L[e] <==> fuc-L[p]	( STM0320 or STM0999 or STM1473 or STM2267 )
FUCtpp	L-fucose transport via proton symport (periplasm)	fuc-L[p] + h[p] <==> fuc-L[c] + h[c]	STM3792
FUM	fumarase	[c] : fum + h2o <==> mal-L	( STM4300 or STM1469 )
FUMt2_2pp	Fumarate transport via proton symport (2 H) (periplasm)	fum[p] + (2) h[p] --> fum[c] + (2) h[c]	STM3614
FUMt2_3pp	Fumarate transport via proton symport (3 H) (periplasm)	fum[p] + (3) h[p] --> fum[c] + (3) h[c]	( STM4325 or STM4301 )
FUMtex	Fumarate transport via diffusion (extracellular to periplasm)	fum[e] <==> fum[p]	( STM0320 or STM0999 or STM1473 or STM2267 )
G1PACT	glucosamine-1-phosphate N-acetyltransferase	[c] : accoa + gam1p --> acgam1p + coa + h	STM3862
G1PPpp	Glucose-1-phosphatase	[p] : g1p + h2o --> glc-D + pi	STM1117
G1Ptex	D-glucose 1-phosphate transport via diffusion	g1p[e] <==> g1p[p]	( STM0320 or STM0999 or STM1473 or STM2267 )
G1PTT	glucose-1-phosphate thymidylyltransferase	[c] : dttp + g1p + h --> dtdpglu + ppi	STM2677
G1SAT	glutamate-1-semialdehyde aminotransferase	[c] : glu1sa <==> 5aop	STM0202
G2PPpp	glycerol 2-phosphate phosphatase (periplasmic)	[p] : glyc2p + h2o --> glyc + pi	STM4249
G3PAT120	glycerol-3-phosphate acyltransferase (C12:0)	[c] : ddcaACP + glyc3p --> 1ddecg3p + ACP	STM4235
G3PAT140	glycerol-3-phosphate acyltransferase (C14:0)	[c] : glyc3p + myrsACP --> 1tdecg3p + ACP	STM4235
G3PAT141	glycerol-3-phosphate acyltransferase (C14:1)	[c] : glyc3p + tdeACP --> 1tdec7eg3p + ACP	STM4235
G3PAT160	glycerol-3-phosphate acyltransferase (C16:0)	[c] : glyc3p + palmACP --> 1hdecg3p + ACP	STM4235
G3PAT161	glycerol-3-phosphate acyltransferase (C16:1)	[c] : glyc3p + hdeACP --> 1hdec9eg3p + ACP	STM4235
G3PAT180	glycerol-3-phosphate acyltransferase (C18:0)	[c] : glyc3p + ocdcaACP --> 1odecg3p + ACP	STM4235
G3PAT181	glycerol-3-phosphate acyltransferase (C18:1)	[c] : glyc3p + octeACP --> 1odec11eg3p + ACP	STM4235
G3PCabcpp	sn-glycerol-3-phosphocholine transport via ABC system (periplasm)	atp[c] + g3pc[p] + h2o[c] --> adp[c] + g3pc[c] + h[c] + pi[c]	( STM3556 and STM3557 and STM3554 and STM3555 )
G3PCtex	glycero-3-phosphocholine transport via diffusion (extracellular to periplasm)Transport, Outer Membrane Porin	g3pc[e] <==> g3pc[p]	( STM0320 or STM0999 or STM1473 or STM2267 )
G3PD2	glycerol-3-phosphate dehydrogenase (NADP)	[c] : glyc3p + nadp <==> dhap + h + nadph	STM3861
G3PD5	glycerol-3-phosphate dehydrogenase (ubiquinone-8)	[c] : glyc3p + q8 --> dhap + q8h2	( ( STM2284 and STM2285 and STM2286 ) or STM3526 )
G3PD6	glycerol-3-phosphate dehydrogenase (menaquinone-8)	[c] : glyc3p + mqn8 --> dhap + mql8	( STM2284 and STM2285 and STM2286 )
G3PD7	glycerol-3-phosphate dehydrogenase (demethylmenaquinone-8)	[c] : 2dmmq8 + glyc3p --> 2dmmql8 + dhap	( STM2284 and STM2285 and STM2286 )
G3PEabcpp	sn-glycerol-3-phosphoethanolamine transport via ABC system (periplasmTransport, Inner Membrane	atp[c] + g3pe[p] + h2o[c] --> adp[c] + g3pe[c] + h[c] + pi[c]	( STM3556 and STM3557 and STM3554 and STM3555 )
G3PEtex	glycero-3-phosphoethanolamine transport via diffusion (extracellular to periplasm)	g3pe[e] <==> g3pe[p]	( STM0320 or STM0999 or STM1473 or STM2267 )
G3PGabcpp	sn-glycerol-3-phosphoglycerol transport via ABC system (periplasm)	atp[c] + g3pg[p] + h2o[c] --> adp[c] + g3pg[c] + h[c] + pi[c]	( STM3556 and STM3557 and STM3554 and STM3555 )
G3PGtex	glycerophoglycerol transport via diffusion (extracellular to periplasm)	g3pg[e] <==> g3pg[p]	( STM0320 or STM0999 or STM1473 or STM2267 )
G3PIabcpp	sn-glycerol-3-phosphoethanolamine transport via ABC system (periplasmTransport, Inner Membrane	atp[c] + g3pi[p] + h2o[c] --> adp[c] + g3pi[c] + h[c] + pi[c]	( STM3556 and STM3557 and STM3554 and STM3555 )
G3PItex	glycero-3-phospho-1-inositol transport via diffusion (extracellular to periplasm)	g3pi[e] <==> g3pi[p]	( STM0320 or STM0999 or STM1473 or STM2267 )
G3PSabcpp	sn-glycerol-3-phosphoserine transport via ABC system (periplasm)	atp[c] + g3ps[p] + h2o[c] --> adp[c] + g3ps[c] + h[c] + pi[c]	( STM3556 and STM3557 and STM3554 and STM3555 )
G3PStex	glycerophosphserine transport via diffusion (extracellular to periplasm)	g3ps[e] <==> g3ps[p]	( STM0320 or STM0999 or STM1473 or STM2267 )
G3PT	glycerol-3-phosphatase	[c] : glyc3p + h2o --> glyc + pi	STM0842
G5SADs	L-glutamate 5-semialdehyde dehydratase (spontaneous)	[c] : glu5sa --> 1pyr5c + h + h2o	s0001
G5SD	glutamate-5-semialdehyde dehydrogenase	[c] : glu5p + h + nadph --> glu5sa + nadp + pi	STM0322
G6PDA	glucosamine-6-phosphate deaminase	[c] : gam6p + h2o --> f6p + nh4	STM0684
G6PDH2r	glucose 6-phosphate dehydrogenase	[c] : g6p + nadp <==> 6pgl + h + nadph	STM1886
G6PP	glucose-6-phosphate phosphatase	[c] : g6p + h2o --> glc-D + pi	STM0842
G6Pt6_2pp	Glucose-6-phosphate transport via phosphate antiport (periplasm)	g6p[p] + (2) pi[c] --> g6p[c] + (2) pi[p]	STM3787
G6Ptex	glucose 6-phosphate transport via diffusion (extracellular to periplasm)	g6p[e] <==> g6p[p]	( STM0320 or STM0999 or STM1473 or STM2267 )
GAL1PPpp	D-galactose 1-phosphatase	[p] : gal1p + h2o --> gal + pi	STM1117
GAL1Ptex	D-galactose 1-phosphate transport via diffusion (extracellular to periplasm)	gal1p[e] <==> gal1p[p]	( STM0320 or STM0999 or STM1473 or STM2267 )
GALabcpp	D-galactose transport via ABC system (periplasm)	atp[c] + gal[p] + h2o[c] --> adp[c] + gal[c] + h[c] + pi[c]	( STM2189 and STM2190 and STM2188 )
GALBDtex	beta D-galactose transport via diffusion (extracellular to periplasm)Transport, Outer Membrane Porin	gal-bD[e] <==> gal-bD[p]	( STM0320 or STM0999 or STM1473 or STM2267 )
GALCTD	galactarate dehydratase	[c] : galct-D --> 5dh4dglc + h2o	STM3250
GALCTLO	L-galactonate oxidoreductase	[c] : galctn-L + nad --> h + nadh + tagur	STM3082
GALCTND	galactonate dehydratase	[c] : galctn-D --> 2dh3dgal + h2o	STM3828
GALCTNLt2pp	L-galactonate transport via proton symport (periplasm)	galctn-L[p] + h[p] --> galctn-L[c] + h[c]	STM3698
GALCTNLtex	L-galactonate transport via diffusion (extracellular to periplasm)	galctn-L[e] <==> galctn-L[p]	( STM2267 or STM1473 or STM0999 or STM0320 )
GALCTNt2pp	D-galactonate transport via proton symport (periplasm)	galctn-D[p] + h[p] --> galctn-D[c] + h[c]	STM3827
GALCTNtex	D-galactonate transport via diffusion (extracellular to periplasm)	galctn-D[e] <==> galctn-D[p]	( STM0320 or STM0999 or STM1473 or STM2267 )
GALCTt2rpp	D-galactarte transport via proton symport, reversible (periplasm)	galct-D[p] + h[p] <==> galct-D[c] + h[c]	STM3968
GALCTtex	D-galactarte transport via diffusion (extracellular to periplasm)	galct-D[e] <==> galct-D[p]	( STM0320 or STM0999 or STM1473 or STM2267 )
GALKr	galactokinase	[c] : atp + gal <==> adp + gal1p + h	STM0774
GALS3	a-galactosidase (melibiose)	[c] : h2o + melib --> gal + glc-D	STM4298
GALt2pp	D-galactose transport in via proton symport (periplasm)	gal[p] + h[p] --> gal[c] + h[c]	STM3091
GALtex	D-galactose transport via diffusion (extracellular to periplasm)	gal[e] <==> gal[p]	( STM0320 or STM0999 or STM1473 or STM2267 )
GALTptspp	Galactitol transport via PEP:Pyr PTS (periplasm)	galt[p] + pep[c] --> galt1p[c] + pyr[c]	( STM3258 and STM3259 and STM3260 and STM2431 )
GALTtex	Galactitol transport via diffusion (extracellular to periplasm)	galt[e] <==> galt[p]	( STM0320 or STM0999 or STM1473 or STM2267 )
GALUi	UTP-glucose-1-phosphate uridylyltransferase (irreversible)	[c] : g1p + h + utp --> ppi + udpg	STM1752
GALURt2rpp	D-galacturonate transport via proton symport, reversible (periplasm)	galur[p] + h[p] <==> galur[c] + h[c]	STM3134
GALURtex	D-galacturonate transport via diffusion (extracellular to periplasm)	galur[e] <==> galur[p]	( STM0320 or STM0999 or STM1473 or STM2267 )
GAM6Pt6_2pp	D-Glucosamine 6-phosphate transport via phosphate antiport (periplasmTransport, Inner Membrane	gam6p[p] + (2) pi[c] --> gam6p[c] + (2) pi[p]	STM3787
GAMAN6Ptex	D-glucosamine 6-phosphate transport via diffusion (extracellular to periplasm)	gam6p[e] <==> gam6p[p]	( STM0320 or STM0999 or STM1473 or STM2267 )
GAMptspp	D-glucosamine transport via PEP:Pyr PTS (periplasm)	gam[p] + pep[c] --> gam6p[c] + pyr[c]	( STM1831 and STM1832 and STM2431 )
GAMtex	D-glucosamine transport via diffusion (extracellular to periplasm)	gam[e] <==> gam[p]	( STM0320 or STM0999 or STM1473 or STM2267 )
GAPD	glyceraldehyde-3-phosphate dehydrogenase	[c] : g3p + nad + pi <==> 13dpg + h + nadh	STM1290
GARFT	phosphoribosylglycinamide formyltransferase	[c] : 10fthf + gar <==> fgam + h + thf	STM2500
GART	GAR transformylase-T	[c] : atp + for + gar --> adp + fgam + h + pi	STM1883
GBBTNtex	gamma-butyrobetaine transport via diffusion (extracellular to periplasm)	gbbtn[e] <==> gbbtn[p]	( STM0320 or STM0999 or STM1473 or STM2267 )
GCALDD	Glycolaldehyde dehydrogenase	[c] : gcald + h2o + nad --> glyclt + (2) h + nadh	STM1524
GDMANE	GDP-4-dehydro-6-deoxy-D-mannose epimerase	[c] : gdpddman --> gdpofuc	STM2108
GDPDPK	GDP diphosphokinase	[c] : atp + gdp --> amp + h + ppgpp	( STM2956 or STM3742 )
GDPMNH	GDP-mannose mannosyl hydrolase	[c] : gdpmann + h2o --> gdp + h + man	STM2107
GDPMNP	GDP-mannose phyrophosphatase	[c] : gdpmann + h2o --> gmp + (2) h + man1p	STM2677
GDPtex	GDP transport via diffusion (extracellular to periplasm)	gdp[e] <==> gdp[p]	( STM0320 or STM1473 or STM2267 or STM0999 )
GF6PTA	glutamine-fructose-6-phosphate transaminase	[c] : f6p + gln-L --> gam6p + glu-L	STM4131
GHMT2r	glycine hydroxymethyltransferase, reversible	[c] : ser-L + thf <==> gly + h2o + mlthf	STM2555
GK1	guanylate kinase (GMP:ATP)	[c] : atp + gmp <==> adp + gdp	STM3740
GLBRAN2	1,4-alpha-glucan branching enzyme (glycogen -> bglycogen)	[c] : glycogen --> bglycogen	STM3538
GLCabcpp	D-glucose transport via ABC system (periplasm)	atp[c] + glc-D[p] + h2o[c] --> adp[c] + glc-D[c] + h[c] + pi[c]	( STM2189 and STM2190 and STM2188 )
GLCATr	D-glucose O-acetyltransferase	[c] : accoa + glc-D <==> acglc-D + coa	STM0472
GLCDpp	Glucose dehydrogenase (ubiquinone-8 as acceptor) (periplasm)	glc-D[p] + h2o[p] + q8[c] --> glcn[p] + h[p] + q8h2[c]	STM0169
GLCNt2rpp	D-gluconate transport via proton symport, reversible (periplasm)	glcn[p] + h[p] <==> glcn[c] + h[c]	( STM3512 or STM4482 )
GLCNtex	D-gluconate transport via diffusion (extracellular to periplasm)	glcn[e] <==> glcn[p]	( STM0320 or STM0999 or STM1473 or STM2267 )
GLCP	glycogen phosphorylase	[c] : glycogen + pi --> g1p	( STM3534 or STM3514 )
GLCptspp	D-glucose transport via PEP:Pyr PTS (periplasm)	glc-D[p] + pep[c] --> g6p[c] + pyr[c]	( ( STM2433 and STM1203 and STM2431 ) or ( STM1831 and STM1832 and STM2431 ) or ( STM2433 and STM2431 ) )
GLCRAL	5-dehydro-4-deoxyglucarate aldolase	[c] : 5dh4dglc --> 2h3oppan + pyr	STM3249
GLCRD	glucarate dehydratase	[c] : glcr --> 5dh4dglc + h2o	( STM2960 and STM2961 )
GLCRt2rpp	D-glucarate transport via proton symport, reversible (periplasm)	glcr[p] + h[p] <==> glcr[c] + h[c]	STM3968
GLCRtex	D-glucarate transport via diffusion (extracellular to periplasm)	glcr[e] <==> glcr[p]	( STM0320 or STM0999 or STM1473 or STM2267 )
GLCS1	glycogen synthase (ADPGlc)	[c] : adpglc --> adp + glycogen + h	STM3535
GLCt2pp	D-glucose transport in via proton symport (periplasm)	glc-D[p] + h[p] --> glc-D[c] + h[c]	STM3091
GLCtex	glucose transport via diffusion (extracellular to periplasm)	glc-D[e] <==> glc-D[p]	( STM0320 or STM0999 or STM1473 or STM2267 )
GLCtexi	D-glucoseMaltotriose transport via diffusion (extracellular to periplasm) irreversible	glc-D[e] --> glc-D[p]	STM4231
GLCUR1Ptex	D-glucuronate 1-phosphate transport via diffusion (extracellular to periplasm)	glcur1p[e] <==> glcur1p[p]	( STM0320 or STM0999 or STM1473 or STM2267 )
GLCURt2rpp	D-glucuronate transport via proton symport, reversible (periplasm)	glcur[p] + h[p] <==> glcur[c] + h[c]	( STM0208 or STM3134 )
GLCURtex	D-glucuronat transport via diffusion (extracellular to periplasm)	glcur[e] <==> glcur[p]	( STM0320 or STM0999 or STM1473 or STM2267 )
GLDBRAN2	glycogen debranching enzyme (bglycogen -> glycogen)	[c] : bglycogen --> glycogen	STM3537
GLGC	glucose-1-phosphate adenylyltransferase	[c] : atp + g1p + h --> adpglc + ppi	STM3536
GLNabcpp	L-glutamine transport via ABC system (periplasm)	atp[c] + gln-L[p] + h2o[c] --> adp[c] + gln-L[c] + h[c] + pi[c]	( STM0830 and STM0829 and STM0828 )
GLNS	glutamine synthetase	[c] : atp + glu-L + nh4 --> adp + gln-L + h + pi	STM4007
GLNtex	L-glutamine transport via diffusion (extracellular to periplasm)	gln-L[e] <==> gln-L[p]	( STM0999 or STM1473 or STM2267 or STM0320 )
GLTPD	Galactitol-1-phosphate dehydrogenase	[c] : galt1p + nad <==> h + nadh + tag6p-D	STM3261
GLU5K	glutamate 5-kinase	[c] : atp + glu-L --> adp + glu5p	STM4586
GLUabcpp	L-glutamate transport via ABC system (periplasm)	atp[c] + glu-L[p] + h2o[c] --> adp[c] + glu-L[c] + h[c] + pi[c]	( STM0664 and STM0663 and STM0662 )
GLUCYS	gamma-glutamylcysteine synthetase	[c] : atp + cys-L + glu-L --> adp + glucys + h + pi	STM2818
GLUDC	Glutamate Decarboxylase	[c] : glu-L + h --> 4abut + co2	STM2265
GLUDy	glutamate dehydrogenase (NADP)	[c] : glu-L + h2o + nadp <==> akg + h + nadph + nh4	STM1299
GLUN	glutaminase	[c] : gln-L + h2o --> glu-L + nh4	STM1824
GLUPRT	glutamine phosphoribosyldiphosphate amidotransferase	[c] : gln-L + h2o + prpp --> glu-L + ppi + pram	STM2362
GLUR	glutamate racemase	[c] : glu-D <==> glu-L	STM4176
GLUSy	glutamate synthase (NADPH)	[c] : akg + gln-L + h + nadph --> (2) glu-L + nadp	( STM3330 and STM3331 )
GLUt2rpp	L-glutamate transport via proton symport, reversible (periplasm)	glu-L[p] + h[p] <==> glu-L[c] + h[c]	STM4283
GLUt4pp	Na+/glutamate symport (periplasm)	glu-L[p] + na1[p] --> glu-L[c] + na1[c]	STM3746
GLUtex	L-glutamate transport via diffusion (extracellular to periplasm)	glu-L[e] <==> glu-L[p]	( STM0320 or STM0999 or STM1473 or STM2267 )
GLUTRR	glutamyl-tRNA reductase	[c] : glutrna + h + nadph --> glu1sa + nadp + trnaglu	STM1777
GLUTRS	Glutamyl-tRNA synthetase	[c] : atp + glu-L + trnaglu --> amp + glutrna + ppi	STM2415
GLXCL	glyoxalate carboligase	[c] : (2) glx + h --> 2h3oppan + co2	STM0517
GLXt2ex	glyoxylate transport in via proton symport (extracellular to periplasm)	glx[e] + h[e] --> glx[p] + h[p]
GLXt2pp	glyoxylate transport (periplasm)	glx[p] + h[p] --> glx[c] + h[c]
GLYALDtex	Glyceraldehyde transport via diffusion (extracellular to periplasm)	glyald[e] <==> glyald[p]	( STM0320 or STM0999 or STM1473 or STM2267 )
GLYALDtpp	Glyceraldehyde facilitated diffusion (periplasm)	glyald[p] <==> glyald[c]	STM4087
GLYAT	glycine C-acetyltransferase	[c] : accoa + gly <==> 2aobut + coa	STM3709
GLYBabcpp	Glycine betaine transport via ABC system (periplasm)	atp[c] + glyb[p] + h2o[c] --> adp[c] + glyb[c] + h[c] + pi[c]	( STM2162 and STM2163 and STM2164 )
GLYBtex	Glycine betaine transport via diffusion (extracellular to periplasm)	glyb[e] <==> glyb[p]	( STM0320 or STM0999 or STM1473 or STM2267 )
GLYC2Ptex	Glycerol-2-phosphate transport via diffusion (extracellular to periplasm)	glyc2p[e] <==> glyc2p[p]	( STM0320 or STM0999 or STM1473 or STM2267 )
GLYC3Pabcpp	sn-Glycerol 3-phosphate transport via ABC system (periplasm)	atp[c] + glyc3p[p] + h2o[c] --> adp[c] + glyc3p[c] + h[c] + pi[c]
GLYC3Pt6pp	Glycerol-3-phosphate : phosphate antiporter (periplasm)	glyc3p[p] + pi[c] --> glyc3p[c] + pi[p]	STM2283
GLYC3Ptex	Glycerol-3-phosphate transport via diffusion (extracellular to periplasm)	glyc3p[e] <==> glyc3p[p]	( STM0320 or STM0999 or STM1473 or STM2267 )
GLYCAt2rpp	D-glycerate transport via proton symport, reversible (periplasm)	glyc-R[p] + h[p] <==> glyc-R[c] + h[c]	STM3968
GLYCAtex	D-glycerate transport via diffusion (extracellular to periplasm)	glyc-R[e] <==> glyc-R[p]	( STM0320 or STM0999 or STM1473 or STM2267 )
GLYCDx	Glycerol dehydrogenase	[c] : glyc + nad --> dha + h + nadh	STM4108
GLYCK	glycerate kinase	[c] : atp + glyc-R --> 3pg + adp + h	STM0525
GLYCK2	glycerate kinase	[c] : atp + glyc-R --> 2pg + adp + h	STM3247
GLYCL	Glycine Cleavage System	[c] : gly + nad + thf --> co2 + mlthf + nadh + nh4	( STM3054 and STM3053 and STM3055 )
GLYCLTDx	Glycolate dehydrogenase (NAD)	[c] : glx + h + nadh --> glyclt + nad	( STM3646 or STM1135 )
GLYCLTDy	Glycolate dehydrogenase (NADP)	[c] : glx + h + nadph --> glyclt + nadp	( STM1135 or STM3646 )
GLYCLTt2rpp	glycolate transport via proton symport, reversible (periplasm)	glyclt[p] + h[p] <==> glyclt[c] + h[c]	STM3692
GLYCLTt4pp	glycolate transport via sodium symport (periplasm)	glyclt[p] + na1[p] --> glyclt[c] + na1[c]	STM4273
GLYCLTtex	glycolate transport via diffusion (extracellular to periplasm)	glyclt[e] <==> glyclt[p]	( STM0320 or STM0999 or STM1473 or STM2267 )
GLYCOGENtex	Glycogen transport in (extracellular to periplasm)	glycogen[e] --> glycogen[p]
GLYCOGENtpp	Glycogen transport in (periplasm)	glycogen[p] --> glycogen[c]
GLYCtex	glycerol transport via diffusion (extracellular to periplasm)	glyc[e] <==> glyc[p]	( STM0320 or STM0999 or STM1473 or STM2267 )
GLYCTO2	Glycolate oxidase	[c] : glyclt + q8 --> glx + q8h2	( STM1365 and STM2286 )
GLYCTO3	Glycolate oxidase	[c] : glyclt + mqn8 --> glx + mql8	( STM1365 and STM2286 and STM1365 )
GLYCTO4	Glycolate oxidase	[c] : 2dmmq8 + glyclt --> 2dmmql8 + glx	( STM1365 and STM2286 and STM1365 )
GLYCtpp	glycerol transport via channel (periplasm)	glyc[c] <==> glyc[p]	( STM4087 or s0001 )
GLYK	glycerol kinase	[c] : atp + glyc --> adp + glyc3p + h	STM4086
GLYOX3	glyoxalase III	[c] : h2o + mthgxl --> h + lac-D
GLYt2pp	glycine transport in via proton symport (periplasm)	gly[p] + h[p] --> gly[c] + h[c]	STM4398
GLYt4pp	glycine transport in via sodium symport (periplasm)	gly[p] + na1[p] --> gly[c] + na1[c]	STM0006
GLYtex	Glycine transport via diffusion (extracellular to periplasm)	gly[e] <==> gly[p]	( STM0320 or STM0999 or STM1473 or STM2267 )
GLYTRS	Glycyl-tRNA synthetase	[c] : atp + gly + trnagly --> amp + glytrna + ppi	STM3656
GMHEPAT	D-glycero-D-manno-hepose 1-phosphate adenyltransferase	[c] : atp + gmhep1p + h --> adphep-DD + ppi	STM3200
GMHEPK	D-glycero-D-manno-heptose 7-phosphate kinase	[c] : atp + gmhep7p --> adp + gmhep17bp + h	STM3200
GMHEPPA	D-glycero-D-manno-heptose 1,7-bisphosphate phosphatase	[c] : gmhep17bp + h2o --> gmhep1p + pi	STM0248
GMPR	GMP reductase	[c] : gmp + (2) h + nadph --> imp + nadp + nh4	STM0141
GMPS2	GMP synthase	[c] : atp + gln-L + h2o + xmp --> amp + glu-L + gmp + (2) h + ppi	STM2510
GMPtex	GMP transport via diffusion (extracellular to periplasm)	gmp[e] <==> gmp[p]	( STM0320 or STM0999 or STM1473 or STM2267 )
GND	phosphogluconate dehydrogenase	[c] : 6pgc + nadp --> co2 + nadph + ru5p-D	STM2081
GNK	gluconokinase	[c] : atp + glcn --> 6pgc + adp + h	STM3542
GOFUCR	GDP-4-oxo-L-fucose reductase	[c] : gdpofuc + h + nadph --> gdpfuc + nadp	STM2108
GP4GH	Gp4G hydrolase	[c] : gp4g + h2o --> (2) gdp + (2) h	STM0088
GPDDA1	Glycerophosphodiester phosphodiesterase (Glycerophosphocholine)	[c] : g3pc + h2o --> chol + glyc3p + h	STM3553
GPDDA1pp	Glycerophosphodiester phosphodiesterase (Glycerophosphocholine)	[p] : g3pc + h2o --> chol + glyc3p + h	STM2282
GPDDA2	Glycerophosphodiester phosphodiesterase (Glycerophosphoethanolamine)	[c] : g3pe + h2o --> etha + glyc3p + h	STM3553
GPDDA2pp	Glycerophosphodiester phosphodiesterase (Glycerophosphoethanolamine)	[p] : g3pe + h2o --> etha + glyc3p + h	STM2282
GPDDA3	Glycerophosphodiester phosphodiesterase (Glycerophosphoserine)	[c] : g3ps + h2o --> glyc3p + h + ser-L	STM3553
GPDDA3pp	Glycerophosphodiester phosphodiesterase (Glycerophosphoserine)	[p] : g3ps + h2o --> glyc3p + h + ser-L	STM2282
GPDDA4	Glycerophosphodiester phosphodiesterase (Glycerophosphoglycerol)	[c] : g3pg + h2o --> glyc + glyc3p + h	STM3553
GPDDA4pp	Glycerophosphodiester phosphodiesterase (Glycerophosphoglycerol)	[p] : g3pg + h2o --> glyc + glyc3p + h	STM2282
GPDDA5	Glycerophosphodiester phosphodiesterase (Glycerophosphoinositol)	[c] : g3pi + h2o --> glyc3p + h + inost	STM3553
GPDDA5pp	Glycerophosphodiester phosphodiesterase (Glycerophosphoinositol)	[p] : g3pi + h2o --> glyc3p + h + inost	STM2282
GRTT	geranyltranstransferase	[c] : grdp + ipdp --> frdp + ppi	STM0423
GRXR	glutaredoxin reductase	[c] : grxox + (2) gthrd --> grxrd + gthox	( STM3702 or STM0872 or STM1433 or STM1165 )
GSNK	guanosine kinase	[c] : atp + gsn --> adp + gmp + h	STM0491
GSNt2pp	guanosine transport in via proton symport (periplasm)	gsn[p] + h[p] --> gsn[c] + h[c]	STM3113
GSNtex	guanosine transport via diffusion (extracellular to periplasm)	gsn[e] <==> gsn[p]	( STM0320 or STM0999 or STM1473 or STM2267 )
GSPMDA	Glutathionylspermidine amidase	[c] : gtspmd + h2o --> gthrd + spmd	STM4376
GSPMDS	Glutathionylspermidine synthetase	[c] : atp + gthrd + spmd --> adp + gtspmd + h + pi	STM4376
GTHOXtex	glutathione (ox) transport via diffusion (extracellular to periplasm)Transport, Outer Membrane Porin	gthox[e] <==> gthox[p]	( STM0320 or STM0999 or STM1473 or STM2267 )
GTHRDabc2pp	glutathione export via ABC system (cytoplasm to periplasm)	atp[c] + gthrd[c] + h2o[c] --> adp[c] + gthrd[p] + h[c] + pi[c]	( STM0956 and STM0957 )
GTHRDabcpp	Reduced glutathione via ABC system (periplasm)	atp[c] + gthrd[p] + h2o[c] --> adp[c] + gthrd[c] + h[c] + pi[c]	( STM0848 and STM0849 and STM0850 and STM0851 )
GTHRDHpp	glutathione hydralase (periplasmic)	[p] : gthrd + h2o --> cgly + glu-L	STM3551
GTHRDtex	glutathione transport via diffusion (extracellular to periplasm)	gthrd[e] <==> gthrd[p]	( STM0320 or STM0999 or STM1473 or STM2267 )
GTHS	glutathione synthetase	[c] : atp + glucys + gly --> adp + gthrd + h + pi	STM3095
GTPCI	GTP cyclohydrolase I	[c] : gtp + h2o --> ahdt + for + h	STM2193
GTPCII2	GTP cyclohydrolase II (25drapp)	[c] : gtp + (3) h2o --> 25drapp + for + (2) h + ppi	STM1711
GTPDPDP	guanosine-5'-triphosphate,3'-diphosphate diphosphatase	[c] : gdptp + h2o --> h + pi + ppgpp	STM3913
GTPDPK	GTP diphosphokinase	[c] : atp + gtp --> amp + gdptp + h	STM2956
GTPHs	GTP amine hydrolysis (spontaneous)	[c] : gtp + h + h2o --> nh4 + xtp	s0001
GTPtex	GTP transport via diffusion (extracellular to periplasm)	gtp[e] <==> gtp[p]	( STM0320 or STM0999 or STM1473 or STM2267 )
GUAPRT	guanine phosphoribosyltransferase	[c] : gua + prpp --> gmp + ppi	( STM0317 or STM0170 )
GUAt2pp	guanine transport in via proton symport (periplasm)	gua[p] + h[p] --> gua[c] + h[c]	STM3747
GUAtex	Guanine transport via diffusion (extracellular to periplasm)	gua[e] <==> gua[p]	STM0413
GUAtpp	Guanine transport via diffusion (periplasm)	gua[p] <==> gua[c]
GUI1	glucuronate isomerase (D-glucuronate)	[c] : glcur <==> fruur	STM3137
GUI2	glucuronate isomerase (D-galacturonate)	[c] : galur <==> tagur	STM3137
GUR1PPpp	Glucuronate 1-phosphate phosphatase (periplasm)	[p] : glcur1p + h2o --> glcur + pi
H2O2tex	hydrogen peroxide transport via diffusion (external)	h2o2[e] <==> h2o2[p]	( STM0320 or STM0999 or STM1473 or STM2267 )
H2Otex	H2O transport via diffusion (extracellular to periplasm)	h2o[e] <==> h2o[p]	( STM1473 or STM0999 or STM2267 or STM0320 or STM4016 or STM1070 or s0001 )
H2Otpp	H2O transport via diffusion (periplasm)	h2o[p] <==> h2o[c]	s0001
H2SO	Hydrogen sulfide oxidation	[c] : h2s + (2) o2 --> (2) h + so4
H2St1pp	h2s transport (periplasm)	h2s[c] --> h2s[p]	s0001
H2Stex	h2s transport via diffusion (extracellular to periplasm)	h2s[e] <==> h2s[p]	( STM0320 or STM0999 or STM1473 or STM2267 )
H2tex	hydrogen transport via diffusion (extracellular to periplasm)	h2[e] <==> h2[p]	( STM0320 or STM0999 or STM1473 or STM2267 )
H2tpp	hydrogen transport diffusion (periplasm)	h2[p] <==> h2[c]	s0001
HACD1i	3-hydroxyacyl-CoA dehydrogenase (acetoacetyl-CoA)	[c] : 3hbcoa + nad --> aacoa + h + nadh	( STM3983 or STM2388 )
HACD2i	3-hydroxyacyl-CoA dehydrogenase (3-oxohexanoyl-CoA)	[c] : 3hhcoa + nad --> 3ohcoa + h + nadh	( STM3983 or STM2388 )
HACD3i	3-hydroxyacyl-CoA dehydrogenase (3-oxooctanoyl-CoA)	[c] : 3hocoa + nad --> 3oocoa + h + nadh	( STM3983 or STM2388 )
HACD4i	3-hydroxyacyl-CoA dehydrogenase (3-oxodecanoyl-CoA)	[c] : 3hdcoa + nad --> 3odcoa + h + nadh	( STM3983 or STM2388 )
HACD5i	3-hydroxyacyl-CoA dehydrogenase (3-oxododecanoyl-CoA)	[c] : 3hddcoa + nad --> 3oddcoa + h + nadh	( STM3983 or STM2388 )
HACD6i	3-hydroxyacyl-CoA dehydrogenase (3-oxotetradecanoyl-CoA)	[c] : 3htdcoa + nad --> 3otdcoa + h + nadh	( STM3983 or STM2388 )
HACD7i	3-hydroxyacyl-CoA dehydrogenase (3-oxohexadecanoyl-CoA)	[c] : 3hhdcoa + nad --> 3ohdcoa + h + nadh	( STM3983 or STM2388 )
HACD8i	3-hydroxyacyl-CoA dehydrogenase (3-oxooctadecanoyl-CoA)	[c] : 3hodcoa + nad --> 3oodcoa + h + nadh	( STM3983 or STM2388 )
HBZOPT	Hydroxybenzoate octaprenyltransferase	[c] : 4hbz + octdp --> 3ophb + ppi	STM4234
HCINNMt2rpp	3-hydroxycinnamic acid transport via proton symport, reversible (periplasm)	3hcinnm[p] + h[p] <==> 3hcinnm[c] + h[c]	STM0170
HCINNMtex	3-hydroxycinnamic acid transport via diffusion (extracellular to periplasm)	3hcinnm[e] <==> 3hcinnm[p]	( STM0320 or STM0999 or STM1473 or STM2267 )
HCO3E	HCO3 equilibration reaction	[c] : co2 + h2o <==> h + hco3	STM0171
HDCAtexi	Hexadecanoate transport via facilitated irreversible diffusion (extracellular to periplasm)	hdca[e] --> hdca[p]	STM2391
HDCEAtexi	Hexadecenoate transport via facilitated irreversible diffusion (extracellular to periplasm)	hdcea[e] --> hdcea[p]	STM2391
HDCOAI	hexadecenoyl-coa cis-trans isomerization	[c] : hdcoa --> hdd2coa	STM3983
HEMEOS	Heme O synthase	[c] : frdp + h2o + pheme --> hemeO + ppi	STM0439
HEPK2	LPS heptose kinase II (LPS core synthesis)	[c] : atp + hphhlipa --> adp + h + phphhlipa	STM3716
HEPT1	heptosyltransferase I (LPS core synthesis)	[c] : adphep-LD + lipa --> adp + h + hlipa	STM3712
HEPT2	heptosyltransferase II (LPS core synthesis)	[c] : adphep-LD + hlipa --> adp + h + hhlipa	STM3711
HETZK	hydroxyethylthiazole kinase	[c] : 4mhetz + atp --> 4mpetz + adp + h	STM2147
HEX1	hexokinase (D-glucose:ATP)	[c] : atp + glc-D --> adp + g6p + h	STM2403
HEX4	hexokinase (D-mannose:ATP)	[c] : atp + man --> adp + h + man6p
HEX7	hexokinase (D-fructose:ATP)	[c] : atp + fru --> adp + f6p + h	STM0393
HG2t3pp	mercury (Hg+2) transport out via proton antiport (periplasm)	h[p] + hg2[c] --> h[c] + hg2[p]	STM4061
HG2tex	mercury (Hg+2) transport via diffusion (extracellular to periplasm)	hg2[e] <==> hg2[p]	( STM0320 or STM0999 or STM1473 or STM2267 )
HISabcpp	L-histidine transport via ABC system (periplasm)	atp[c] + h2o[c] + his-L[p] --> adp[c] + h[c] + his-L[c] + pi[c]	( STM2354 and STM2352 and STM2351 and STM2353 )
HISt2rpp	L-histidine reversible transport via proton symport (periplasm)	h[p] + his-L[p] <==> h[c] + his-L[c]	STM0150
HISTD	histidinol dehydrogenase	[c] : h2o + histd + (2) nad --> (3) h + his-L + (2) nadh	STM2072
HIStex	L-histidine transport via diffusion (extracellular to periplasm)	his-L[e] <==> his-L[p]	( STM0320 or STM0999 or STM1473 or STM2267 )
HISTP	histidinol-phosphatase	[c] : h2o + hisp --> histd + pi	STM2074
HISTRS	Histidyl-tRNA synthetase	[c] : atp + his-L + trnahis --> amp + histrna + ppi	STM2522
HMBS	hydroxymethylbilane synthase	[c] : h2o + (4) ppbng --> hmbil + (4) nh4	STM3938
HMPK1	hydroxymethylpyrimidine kinase (ATP)	[c] : 4ahmmp + atp --> 4ampm + adp + h	( STM2146 or STM2435 )
HOMt2pp	L-homoserineserine efflux via proton symport	h[p] + hom-L[c] --> h[c] + hom-L[p]	( STM0832 or STM3960 )
HOMtex	L-homoserine transport via diffusion (extracellular to periplasm)	hom-L[e] <==> hom-L[p]	( STM0320 or STM0999 or STM1473 or STM2267 )
HPPK2	6-hydroxymethyl-dihydropterin pyrophosphokinase	[c] : 6hmhpt + atp --> 6hmhptpp + amp + h	STM0183
HPPPNt2rpp	3-(3-hydroxyphenyl)propionate transport via proton symport, reversible (periplasm)	3hpppn[p] + h[p] <==> 3hpppn[c] + h[c]	STM0170
HPPPNtex	3-(3-hydroxyphenyl)propionate transport via diffusion (extracellular to periplasm)	3hpppn[e] <==> 3hpppn[p]	( STM0320 or STM0999 or STM1473 or STM2267 )
HPYRI	hydroxypyruvate isomerase	[c] : hpyr <==> 2h3oppan	STM2915
HPYRRx	Hydroxypyruvate reductase (NADH)	[c] : h + hpyr + nadh --> glyc-R + nad	( STM1135 or STM3646 )
HPYRRy	Hydroxypyruvate reductase (NADPH)	[c] : h + hpyr + nadph --> glyc-R + nadp	( STM1135 or STM3646 )
HQNt6ex	hydroquinone transport in/out via proton symport (extracellular to periplasm)	h[e] + hqn[e] <==> h[p] + hqn[p]
HQNt6pp	hydroquinone transport in/out via proton symport (periplasm)	h[p] + hqn[p] <==> h[c] + hqn[c]
HSDy	homoserine dehydrogenase (NADPH)	[c] : hom-L + nadp <==> aspsa + h + nadph	( STM4101 or STM0002 )
HSK	homoserine kinase	[c] : atp + hom-L --> adp + h + phom	STM0003
HSST	homoserine O-succinyltransferase	[c] : hom-L + succoa --> coa + suchms	STM4182
HSTPT	histidinol-phosphate transaminase	[c] : glu-L + imacp --> akg + hisp	STM2073
Htex	proton transport via diffusion (extracellular to periplasm)	h[e] <==> h[p]	( STM0999 or STM1473 or STM2267 or STM0320 )
HXAtex	Hexanoate transport via diffusion (extracellular to periplasm)	hxa[e] <==> hxa[p]	( STM0320 or STM0999 or STM1473 or STM2267 )
HXPRT	hypoxanthine phosphoribosyltransferase (Hypoxanthine)	[c] : hxan + prpp --> imp + ppi	( STM0317 or STM0170 )
HYD1pp	hydrogenase (ubiquinone-8: 2 protons) (periplasm)	(2) h[c] + h2[c] + q8[c] --> (2) h[p] + q8h2[c]	( ( STM1539 and STM1787 and STM1788 ) or STM3147 or ( STM2847 and STM2848 and STM2849 and STM2850 and STM2851 and STM2852 ) )
HYD2pp	Hydrogenase (menaquinone8: 2 protons) (periplasm)	(2) h[c] + h2[c] + mqn8[c] --> (2) h[p] + mql8[c]	( ( STM1539 and STM1787 and STM1788 ) or STM3147 )
HYD3pp	Hydrogenase (Demethylmenaquinone-8: 2 protons) (periplasm)	2dmmq8[c] + (2) h[c] + h2[c] --> 2dmmql8[c] + (2) h[p]	( ( STM1539 and STM1787 and STM1788 ) or STM3147 )
HYPOE	hypothetical enyme	[c] : h2o + pyam5p --> pi + pydam
HYXNtex	Hypoxanthine transport via diffusion (extracellular to periplasm)	hxan[e] <==> hxan[p]	( STM0320 or STM0999 or STM1473 or STM2267 )
HYXNtpp	Hypoxanthine transport (periplasm)	hxan[p] <==> hxan[c]
ICDHyr	isocitrate dehydrogenase (NADP)	[c] : icit + nadp <==> akg + co2 + nadph	STM1238
ICHORS	isochorismate synthase	[c] : chor <==> ichor	STM2310
ICHORSi	Isochorismate Synthase	[c] : chor --> ichor	STM0595
ICHORT	isochorismatase	[c] : h2o + ichor --> 23ddhb + pyr	STM0597
ICL	Isocitrate lyase	[c] : icit --> glx + succ	STM4184
IDONt2rpp	L-idonate transport via proton symport, reversible (periplasm)	h[p] + idon-L[p] <==> h[c] + idon-L[c]	STM4482
IDONtex	L-idonate transport via diffusion (extracellular to periplasm)	idon-L[e] <==> idon-L[p]	( STM0320 or STM0999 or STM1473 or STM2267 )
IG3PS	Imidazole-glycerol-3-phosphate synthase	[c] : gln-L + prlp --> aicar + eig3p + glu-L + h	( STM2075 and STM2077 )
IGPDH	imidazoleglycerol-phosphate dehydratase	[c] : eig3p --> h2o + imacp	STM2074
IGPS	indole-3-glycerol-phosphate synthase	[c] : 2cpr5p + h --> 3ig3p + co2 + h2o	STM1725
ILEabcpp	L-isoleucine transport via ABC system (periplasm)	atp[c] + h2o[c] + ile-L[p] --> adp[c] + h[c] + ile-L[c] + pi[c]	( STM3560 and STM3561 and STM3563 and STM3567 and STM3562 )
ILEt2rpp	L-isoleucine reversible transport via proton symport (periplasm)	h[p] + ile-L[p] <==> h[c] + ile-L[c]	STM0399
ILETA	isoleucine transaminase	[c] : akg + ile-L <==> 3mop + glu-L	STM3903
ILEtex	L-isoleucine transport via diffusion (extracellular to periplasm)	ile-L[e] <==> ile-L[p]	( STM0320 or STM0999 or STM1473 or STM2267 )
ILETRS	Isoleucyl-tRNA synthetase	[c] : atp + ile-L + trnaile --> amp + iletrna + ppi	STM0046
IMPC	IMP cyclohydrolase	[c] : h2o + imp <==> fprica	STM3909
IMPD	IMP dehydrogenase	[c] : h2o + imp + nad --> h + nadh + xmp	STM2511
IMPtex	IMP transport via diffusion (extracellular to periplasm)	imp[e] <==> imp[p]	( STM0320 or STM0999 or STM1473 or STM2267 )
INDOLEt2pp	Indole transport via proton symport, irreversible (periplasm)	h[c] + indole[c] --> h[p] + indole[p]	( STM3390 and STM3391 )
INDOLEt2rpp	Indole transport via proton symport, reversible (periplasm)	h[p] + indole[p] <==> h[c] + indole[c]	STM3279
INDOLEtex	Indole transport via diffusion (extracellular to periplasm)	indole[e] <==> indole[p]	( STM0320 or STM0999 or STM1473 or STM2267 )
INS2D	inositol 2-dehydrogenase	[c] : inost + nad --> 2ins + h + nadh	STM4425
INSH	Inosine hydrolase	[c] : h2o + ins --> hxan + rib-D	STM0051
INSK	insosine kinase	[c] : atp + ins --> adp + h + imp	STM0491
INSt2pp	inosine transport in via proton symport (periplasm)	h[p] + ins[p] --> h[c] + ins[c]	STM3113
INStex	inosine transport via diffusion (extracellular to periplasm)	ins[e] <==> ins[p]	STM0413
INSTtex	inositol transport via diffusion (extracellular to periplasm)	inost[e] <==> inost[p]	( STM0320 or STM0999 or STM1473 or STM2267 )
IPDDI	isopentenyl-diphosphate D-isomerase	[c] : ipdp <==> dmpp	STM3039
IPDPS	1-hydroxy-2-methyl-2-(E)-butenyl 4-diphosphate reductase (ipdp)	[c] : h + h2mb4p + nadh --> h2o + ipdp + nad	STM0049
IPMD	3-isopropylmalate dehydrogenase	[c] : 3c2hmp + nad --> 3c4mop + h + nadh	STM0112
IPPMIa	3-isopropylmalate dehydratase	[c] : 3c2hmp <==> 2ippm + h2o	( STM0110 and STM0111 )
IPPMIb	2-isopropylmalate hydratase	[c] : 2ippm + h2o <==> 3c3hmp	( STM0110 and STM0111 )
IPPS	2-isopropylmalate synthase	[c] : 3mob + accoa + h2o --> 3c3hmp + coa + h	STM0113
ISETACtex	isethionate transport via diffusion (extracellular to periplasm)	isetac[e] <==> isetac[p]	( STM0320 or STM0999 or STM1473 or STM2267 )
K2L4Aabcpp	KDO(2)-lipid IV A transport via ABC system (periplasm)	atp[c] + h2o[c] + kdo2lipid4[c] --> adp[c] + h[c] + kdo2lipid4[p] + pi[c]	STM0984
K2L4Atex	KDO(2)-lipid IV A transport via vector (periplasm to extracellular)	kdo2lipid4[p] --> kdo2lipid4[e]
Kabcpp	Potassium ABC transporter (periplasm)	atp[c] + h2o[c] + k[p] --> adp[c] + h[c] + k[c] + pi[c]	( STM0706 and STM0705 and STM0704 )
KARA1	ketol-acid reductoisomerase (2,3-dihydroxy-3-methylbutanoate)	[c] : 23dhmb + nadp <==> alac-S + h + nadph	STM3909
KARA2	ketol-acid reductoisomerase (2-Acetolactate)	[c] : 2ahbut + h + nadph <==> 23dhmp + nadp	STM3909
KAS14	beta-ketoacyl-ACP synthase	[c] : acACP + h + malACP --> ACP + actACP + co2	( STM2378 or STM1197 )
KAS15	beta-ketoacyl-ACP synthase (2)	[c] : accoa + h + malACP --> actACP + co2 + coa	STM1193
KAT1	3-ketoacyl-CoA thiolase	[c] : aacoa + coa --> (2) accoa	( STM3982 or STM2389 )
KAT2	3-ketoacyl-CoA thiolase	[c] : 3ohcoa + coa --> accoa + btcoa	( STM3982 or STM2389 )
KAT3	3-ketoacyl-CoA thiolase	[c] : 3oocoa + coa --> accoa + hxcoa	( STM3982 or STM2389 )
KAT4	3-ketoacyl-CoA thiolase	[c] : 3odcoa + coa --> accoa + occoa	( STM3982 or STM2389 )
KAT5	3-ketoacyl-CoA thiolase	[c] : 3oddcoa + coa --> accoa + dcacoa	( STM3982 or STM2389 )
KAT6	3-ketoacyl-CoA thiolase	[c] : 3otdcoa + coa --> accoa + ddcacoa	( STM3982 or STM2389 )
KAT7	3-ketoacyl-CoA thiolase	[c] : 3ohdcoa + coa --> accoa + tdcoa	( STM3982 or STM2389 )
KAT8	3-ketoacyl-CoA thiolase	[c] : 3oodcoa + coa --> accoa + pmtcoa	( STM3982 or STM2389 )
KDOCT2	3-deoxy-manno-octulosonate cytidylyltransferase	[c] : ctp + kdo --> ckdo + ppi	STM0988
KDOPP	3-deoxy-manno-octulosonate-8-phosphatase	[c] : h2o + kdo8p --> kdo + pi	STM3316
KDOPS	3-deoxy -D-manno-octulosonic -acid 8-phosphate synthase	[c] : ara5p + h2o + pep --> kdo8p + pi	STM1772
Kt2pp	potassium transport in via proton symport (periplasm)	h[p] + k[p] --> h[c] + k[c]	( ( STM1695 and STM3409 and STM3986 ) or ( STM1695 and STM3409 ) )
Kt3pp	potassium transport out via proton antiport (periplasm)	h[p] + k[c] --> h[c] + k[p]	( STM1771 or STM4517 or STM3457 or STM0086 )
Ktex	potassium transport via diffusion (extracellular to periplasm)	k[e] <==> k[p]	( STM0320 or STM0999 or STM1473 or STM2267 )
LACZpp	b-galactosidase	[p] : h2o + lcts --> gal + glc-D	STM2166
LADGMDH	L-alanyl-gamma-D-glutamyl-meso-diaminopimelate hydrolase	[c] : LalaDgluMdap + h2o --> 26dap-M + LalaDglu	STM1680
LALGP	L-alanyl-gamma-L-glutamate peptidase	[c] : LalaLglu + h2o --> ala-L + glu-L	STM3070
LCADi	lactaldehyde dehydrogenase	[c] : h2o + lald-L + nad --> (2) h + lac-L + nadh	STM1524
LCARR	lacaldehyde reductase (R-propane-1,2-diol forming)	[c] : h + lald-D + nadh <==> 12ppd-R + nad	STM2973
LCARS	lacaldehyde reductase (S-propane-1,2-diol forming)	[c] : h + lald-L + nadh <==> 12ppd-S + nad	STM2973
LCTSt3ipp	Lactose transport via proton aniport (periplasm)	h[p] + lcts[c] --> h[c] + lcts[p]	STM1522
LCTStex	Lactose transport via diffusion (extracellular to periplasm)	lcts[e] <==> lcts[p]	( STM0320 or STM0999 or STM1473 or STM2267 )
LDH_D	D-lactate dehydrogenase	[c] : lac-D + nad <==> h + nadh + pyr	STM2167
LDH_D2	D-lactate dehydrogenase	[c] : lac-D + q8 --> pyr + q8h2	STM2167
LEUabcpp	L-leucine transport via ABC system (periplasm)	atp[c] + h2o[c] + leu-L[p] --> adp[c] + h[c] + leu-L[c] + pi[c]	( ( STM3560 and STM3561 and STM3563 and STM3564 and STM3562 ) or ( STM3560 and STM3561 and STM3563 and STM3567 and STM3562 ) )
LEUt2rpp	L-leucine reversible transport via proton symport (periplasm)	h[p] + leu-L[p] <==> h[c] + leu-L[c]	STM0399
LEUTAi	leucine transaminase (irreversible)	[c] : 4mop + glu-L --> akg + leu-L	STM3903
LEUtex	L-leucine transport via diffusion (extracellular to periplasm)	leu-L[e] <==> leu-L[p]	( STM0320 or STM0999 or STM1473 or STM2267 )
LEUTRS	Leucyl-tRNA synthetase	[c] : atp + leu-L + trnaleu --> amp + leutrna + ppi	STM0648
LIPAabcpp	lipid A transport via ABC system (periplasm)	atp[c] + h2o[c] + lipa[c] --> adp[c] + h[c] + lipa[p] + pi[c]	STM0984
LIPACabcpp	lipid (cold) A transport via ABC system (periplasm)	atp[c] + h2o[c] + lipa_cold[c] --> adp[c] + h[c] + lipa_cold[p] + pi[c]	STM0984
LIPAHT2ex	core oligosaccharide lipid A:hexadecanoate transferase (n-C16:0) (extracellular membrane)	[e] : colipa + h + hdca --> h2o + hacolipa	STM0628
LIPAHTex	Lipid A:hexadecanoate transferase (n-C16:0) (extracellular membrane)	[e] : h + hdca + lipa --> h2o + halipa	STM0628
LIPAtex	lipid A transport via vector (periplasm to extracellular)	lipa[p] --> lipa[e]
L-LACD2	L-Lactate dehydrogenase (ubiquinone)	[c] : lac-L + q8 --> pyr + q8h2	STM3694
L-LACD3	L-Lactate dehydrogenase (menaquinone)	[c] : lac-L + mqn8 --> mql8 + pyr	STM3694
L-LACt2rpp	L-lactate reversible transport via proton symport (periplasm)	h[p] + lac-L[p] <==> h[c] + lac-L[c]	STM3692
L-LACtex	L-lactate transport via diffusion (extracellular to periplasm)	lac-L[e] <==> lac-L[p]	( STM0320 or STM0999 or STM1473 or STM2267 )
LPADSS	Lipid A disaccaride synthase	[c] : lipidX + u23ga --> h + lipidAds + udp	STM0229
LPLIPAL1A120pp	Lysophospholipase L1 (2-acylglycerophosphotidate, n-C12:0) (periplasmGlycerophospholipid Metabolism	[p] : 1ddecg3p + h2o --> ddca + glyc3p + h	STM0506
LPLIPAL1A140pp	Lysophospholipase L1 (2-acylglycerophosphotidate, n-C14:0) (periplasmGlycerophospholipid Metabolism	[p] : 1tdecg3p + h2o --> glyc3p + h + ttdca	STM0506
LPLIPAL1A141pp	Lysophospholipase L1 (2-acylglycerophosphotidate, n-C14:1) (periplasmGlycerophospholipid Metabolism	[p] : 1tdec7eg3p + h2o --> glyc3p + h + ttdcea	STM0506
LPLIPAL1A160pp	Lysophospholipase L1 (2-acylglycerophosphotidate, n-C16:0) (periplasmGlycerophospholipid Metabolism	[p] : 1hdecg3p + h2o --> glyc3p + h + hdca	STM0506
LPLIPAL1A161pp	Lysophospholipase L1 (2-acylglycerophosphotidate, n-C16:1) (periplasmGlycerophospholipid Metabolism	[p] : 1hdec9eg3p + h2o --> glyc3p + h + hdcea	STM0506
LPLIPAL1A180pp	Lysophospholipase L1 (2-acylglycerophosphotidate, n-C18:0) (periplasmGlycerophospholipid Metabolism	[p] : 1odecg3p + h2o --> glyc3p + h + ocdca	STM0506
LPLIPAL1A181pp	Lysophospholipase L1 (2-acylglycerophosphotidate, n-C18:1) (periplasmGlycerophospholipid Metabolism	[p] : 1odec11eg3p + h2o --> glyc3p + h + ocdcea	STM0506
LPLIPAL1E120pp	Lysophospholipase L1 (2-acylglycerophosphoethanolamine, n-C12:0) (periplasm)	[p] : 1agpe120 + h2o --> ddca + g3pe + h	STM0506
LPLIPAL1E140pp	Lysophospholipase L1 (2-acylglycerophosphoethanolamine, n-C14:0) (periplasm)	[p] : 1agpe140 + h2o --> g3pe + h + ttdca	STM0506
LPLIPAL1E141pp	Lysophospholipase L1 (2-acylglycerophosphoethanolamine, n-C14:1) (periplasm)	[p] : 1agpe141 + h2o --> g3pe + h + ttdcea	STM0506
LPLIPAL1E160pp	Lysophospholipase L1 (2-acylglycerophosphoethanolamine, n-C16:0) (periplasm)	[p] : 1agpe160 + h2o --> g3pe + h + hdca	STM0506
LPLIPAL1E161pp	Lysophospholipase L1 (2-acylglycerophosphoethanolamine, n-C16:1) (periplasm)	[p] : 1agpe161 + h2o --> g3pe + h + hdcea	STM0506
LPLIPAL1E180pp	Lysophospholipase L1 (2-acylglycerophosphoethanolamine, n-C18:0) (periplasm)	[p] : 1agpe180 + h2o --> g3pe + h + ocdca	STM0506
LPLIPAL1E181pp	Lysophospholipase L1 (2-acylglycerophosphoethanolamine, n-C18:1) (periplasm)	[p] : 1agpe181 + h2o --> g3pe + h + ocdcea	STM0506
LPLIPAL1G120pp	Lysophospholipase L1 (2-acylglycerophosphoglycerol, n-C12:0) (periplasm)	[p] : 1agpg120 + h2o --> ddca + g3pg + h	STM0506
LPLIPAL1G140pp	Lysophospholipase L1 (2-acylglycerophosphoglycerol, n-C14:0) (periplasm)	[p] : 1agpg140 + h2o --> g3pg + h + ttdca	STM0506
LPLIPAL1G141pp	Lysophospholipase L1 (2-acylglycerophosphoglycerol, n-C14:1) (periplasm)	[p] : 1agpg141 + h2o --> g3pg + h + ttdcea	STM0506
LPLIPAL1G160pp	Lysophospholipase L1 (2-acylglycerophosphoglycerol, n-C16:0) (periplasm)	[p] : 1agpg160 + h2o --> g3pg + h + hdca	STM0506
LPLIPAL1G161pp	Lysophospholipase L1 (2-acylglycerophosphoglycerol, n-C16:1) (periplasm)	[p] : 1agpg161 + h2o --> g3pg + h + hdcea	STM0506
LPLIPAL1G180pp	Lysophospholipase L1 (2-acylglycerophosphoglycerol, n-C18:0) (periplasm)	[p] : 1agpg180 + h2o --> g3pg + h + ocdca	STM0506
LPLIPAL1G181pp	Lysophospholipase L1 (2-acylglycerophosphoglycerol, n-C18:1) (periplasm)	[p] : 1agpg181 + h2o --> g3pg + h + ocdcea	STM0506
LPLIPAL2A120	Lysophospholipase L2 (2-acylglycerophosphotidate, n-C12:0)	[c] : 2ddecg3p + h2o --> ddca + glyc3p + (2) h	STM3961
LPLIPAL2A140	Lysophospholipase L2 (2-acylglycerophosphotidate, n-C14:0)	[c] : 2tdecg3p + h2o --> glyc3p + (2) h + ttdca	STM3961
LPLIPAL2A141	Lysophospholipase L2 (2-acylglycerophosphotidate, n-C14:1)	[c] : 2tdec7eg3p + h2o --> glyc3p + (2) h + ttdcea	STM3961
LPLIPAL2A160	Lysophospholipase L2 (2-acylglycerophosphotidate, n-C16:0)	[c] : 2hdecg3p + h2o --> glyc3p + (2) h + hdca	STM3961
LPLIPAL2A161	Lysophospholipase L2 (2-acylglycerophosphotidate, n-C16:1)	[c] : 2hdec9eg3p + h2o --> glyc3p + (2) h + hdcea	STM3961
LPLIPAL2A180	Lysophospholipase L2 (2-acylglycerophosphotidate, n-C18:0)	[c] : 2odecg3p + h2o --> glyc3p + (2) h + ocdca	STM3961
LPLIPAL2A181	Lysophospholipase L2 (2-acylglycerophosphotidate, n-C18:1)	[c] : 2odec11eg3p + h2o --> glyc3p + (2) h + ocdcea	STM3961
LPLIPAL2ATE120	Lysophospholipase L2 (acyltransferase, 2-acyl-glycerophosphoethanolamine, n-C12:0)	[c] : 2agpe120 + pg120 --> apg120 + g3pe	STM3961
LPLIPAL2ATE140	Lysophospholipase L2 (acyltransferase, 2-acyl-glycerophosphoethanolamine, n-C14:0)	[c] : 2agpe140 + pg140 --> apg140 + g3pe	STM3961
LPLIPAL2ATE141	Lysophospholipase L2 (acyltransferase, 2-acyl-glycerophosphoethanolamine, n-C14:1)	[c] : 2agpe141 + pg141 --> apg141 + g3pe	STM3961
LPLIPAL2ATE160	Lysophospholipase L2 (acyltransferase, 2-acyl-glycerophosphoethanolamine, n-C16:0)	[c] : 2agpe160 + pg160 --> apg160 + g3pe	STM3961
LPLIPAL2ATE161	Lysophospholipase L2 (acyltransferase, 2-acyl-glycerophosphoethanolamine, n-C16:1)	[c] : 2agpe161 + pg161 --> apg161 + g3pe	STM3961
LPLIPAL2ATE180	Lysophospholipase L2 (acyltransferase, 2-acyl-glycerophosphoethanolamine, n-C18:0)	[c] : 2agpe180 + pg180 --> apg180 + g3pe	STM3961
LPLIPAL2ATE181	Lysophospholipase L2 (acyltransferase, 2-acyl-glycerophosphoethanolamine, n-C18:1)	[c] : 2agpe181 + pg181 --> apg181 + g3pe	STM3961
LPLIPAL2ATG120	Lysophospholipase L2 (acyltransferase, 2-acyl-glycerophosphoglycerol, n-C12:0)	[c] : 2agpg120 + pg120 --> apg120 + g3pg	STM3961
LPLIPAL2ATG140	Lysophospholipase L2 (acyltransferase, 2-acyl-glycerophosphoglycerol, n-C14:0)	[c] : 2agpg140 + pg140 --> apg140 + g3pg	STM3961
LPLIPAL2ATG141	Lysophospholipase L2 (acyltransferase, 2-acyl-glycerophosphoglycerol, n-C14:1)	[c] : 2agpg141 + pg141 --> apg141 + g3pg	STM3961
LPLIPAL2ATG160	Lysophospholipase L2 (acyltransferase, 2-acyl-glycerophosphoglycerol, n-C16:0)	[c] : 2agpg160 + pg160 --> apg160 + g3pg	STM3961
LPLIPAL2ATG161	Lysophospholipase L2 (acyltransferase, 2-acyl-glycerophosphoglycerol, n-C16:1)	[c] : 2agpg161 + pg161 --> apg161 + g3pg	STM3961
LPLIPAL2ATG180	Lysophospholipase L2 (acyltransferase, 2-acyl-glycerophosphoglycerol, n-C18:0)	[c] : 2agpg180 + pg180 --> apg180 + g3pg	STM3961
LPLIPAL2ATG181	Lysophospholipase L2 (acyltransferase, 2-acyl-glycerophosphoglycerol, n-C18:1)	[c] : 2agpg181 + pg181 --> apg181 + g3pg	STM3961
LPLIPAL2E120	Lysophospholipase L2 (2-acylglycerophosphoethanolamine, n-C12:0)	[c] : 2agpe120 + h2o --> ddca + g3pe + h	STM3961
LPLIPAL2E140	Lysophospholipase L2 (2-acylglycerophosphoethanolamine, n-C14:0)	[c] : 2agpe140 + h2o --> g3pe + h + ttdca	STM3961
LPLIPAL2E141	Lysophospholipase L2 (2-acylglycerophosphoethanolamine, n-C14:1)	[c] : 2agpe141 + h2o --> g3pe + h + ttdcea	STM3961
LPLIPAL2E160	Lysophospholipase L2 (2-acylglycerophosphoethanolamine, n-C16:0)	[c] : 2agpe160 + h2o --> g3pe + h + hdca	STM3961
LPLIPAL2E161	Lysophospholipase L2 (2-acylglycerophosphoethanolamine, n-C16:1)	[c] : 2agpe161 + h2o --> g3pe + h + hdcea	STM3961
LPLIPAL2E180	Lysophospholipase L2 (2-acylglycerophosphoethanolamine, n-C18:0)	[c] : 2agpe180 + h2o --> g3pe + h + ocdca	STM3961
LPLIPAL2E181	Lysophospholipase L2 (2-acylglycerophosphoethanolamine, n-C18:1)	[c] : 2agpe181 + h2o --> g3pe + h + ocdcea	STM3961
LPLIPAL2G120	Lysophospholipase L2 (2-acylglycerophosphoglycerol, n-C12:0)	[c] : 2agpg120 + h2o --> ddca + g3pg + h	STM3961
LPLIPAL2G140	Lysophospholipase L2 (2-acylglycerophosphoglycerol, n-C14:0)	[c] : 2agpg140 + h2o --> g3pg + h + ttdca	STM3961
LPLIPAL2G141	Lysophospholipase L2 (2-acylglycerophosphoglycerol, n-C14:1)	[c] : 2agpg141 + h2o --> g3pg + h + ttdcea	STM3961
LPLIPAL2G160	Lysophospholipase L2 (2-acylglycerophosphoglycerol, n-C16:0)	[c] : 2agpg160 + h2o --> g3pg + h + hdca	STM3961
LPLIPAL2G161	Lysophospholipase L2 (2-acylglycerophosphoglycerol, n-C16:1)	[c] : 2agpg161 + h2o --> g3pg + h + hdcea	STM3961
LPLIPAL2G180	Lysophospholipase L2 (2-acylglycerophosphoglycerol, n-C18:0)	[c] : 2agpg180 + h2o --> g3pg + h + ocdca	STM3961
LPLIPAL2G181	Lysophospholipase L2 (2-acylglycerophosphoglycerol, n-C18:1)	[c] : 2agpg181 + h2o --> g3pg + h + ocdcea	STM3961
LSERDHr	L-serine dehydrogenase	[c] : nadp + ser-L <==> 2amsa + h + nadph	STM1511
LYSabcpp	L-lysine transport via ABC system (periplasm)	atp[c] + h2o[c] + lys-L[p] --> adp[c] + h[c] + lys-L[c] + pi[c]	( STM2355 and STM2352 and STM2351 and STM2353 )
LYSDC	lysine decarboxylase	[c] : h + lys-L --> 15dap + co2	STM2559
LYSt2pp	L-lysine transport in via proton symport (periplasm)	h[p] + lys-L[p] --> h[c] + lys-L[c]	STM2200
LYSt3pp	L-lysine transport out via proton antiport (cytoplasm to periplasm)	h[p] + lys-L[c] --> h[c] + lys-L[p]	STM3066
LYStex	L-lysine transport via diffusion (extracellular to periplasm)	lys-L[e] <==> lys-L[p]	( STM0320 or STM0999 or STM1473 or STM2267 )
LYSTRS	Lysyl-tRNA synthetase	[c] : atp + lys-L + trnalys --> amp + lystrna + ppi	STM3040
LYXI	Lyxose isomerase	[c] : lyx-L --> xylu-L	STM4046
LYXt2pp	L-Lyxose transport via proton symport (periplasm)	h[p] + lyx-L[p] --> h[c] + lyx-L[c]	STM4050
LYXtex	L-Lyxose transport via diffusion (extracellular to periplasm)	lyx-L[e] <==> lyx-L[p]	( STM0320 or STM0999 or STM1473 or STM2267 )
M1PD	mannitol-1-phosphate 5-dehydrogenase	[c] : mnl1p + nad <==> f6p + h + nadh	STM3686
MACPD	Malonyl-ACP decarboxylase	[c] : h + malACP --> acACP + co2	STM2378
MALDt2_2pp	D-Malate transport via proton symport (2 H) (periplasm)	(2) h[p] + mal-D[p] --> (2) h[c] + mal-D[c]	STM3614
MALDtex	D-Malate transport via diffusion (extracellular to periplasm)	mal-D[e] <==> mal-D[p]	( STM1473 or STM0999 or STM2267 or STM0320 )
MALS	malate synthase	[c] : accoa + glx + h2o --> coa + h + mal-L	STM4183
MALt2_2pp	Malate transport via proton symport (2 H) (periplasm)	(2) h[p] + mal-L[p] --> (2) h[c] + mal-L[c]	STM3614
MALt2_3pp	Malate transport via proton symport (3 H) (periplasm)	(3) h[p] + mal-L[p] --> (3) h[c] + mal-L[c]	( STM4325 or STM4301 )
MALTabcpp	maltose transport via ABC system (periplasm)	atp[c] + h2o[c] + malt[p] --> adp[c] + h[c] + malt[c] + pi[c]	( STM4229 and STM4228 and STM4227 and STM4230 )
MALTATr	maltose O-acetyltransferase	[c] : accoa + malt <==> acmalt + coa	STM0472
MALtex	Malate transport via diffusion (extracellular to periplasm)	mal-L[e] <==> mal-L[p]	( STM0320 or STM0999 or STM1473 or STM2267 )
MALTHXabcpp	maltohexaose transport via ABC system (periplasm)	atp[c] + h2o[c] + malthx[p] --> adp[c] + h[c] + malthx[c] + pi[c]
MALTHXtexi	maltohexaose transport via diffusion (extracellular to periplasm) irreversible	malthx[e] --> malthx[p]	STM4231
MALTPTabcpp	maltopentaose transport via ABC system (periplasm)	atp[c] + h2o[c] + maltpt[p] --> adp[c] + h[c] + maltpt[c] + pi[c]
MALTptspp	maltose transport via PEP:Pyr PTS (periplasm)	malt[p] + pep[c] --> malt6p[c] + pyr[c]	( STM2433 and STM2431 )
MALTPTtexi	maltopentaoseMaltotriose transport via diffusion (extracellular to periplasm) irreversible	maltpt[e] --> maltpt[p]	STM4231
MALTtexi	maltoseMaltotriose transport via diffusion (extracellular to periplasm) irreversible	malt[e] --> malt[p]	STM4231
MALTTRabcpp	Maltotriose transport via ABC system (periplasm)	atp[c] + h2o[c] + malttr[p] --> adp[c] + h[c] + malttr[c] + pi[c]
MALTTRtexi	Maltotriose transport via diffusion (extracellular to periplasm) irreversible	malttr[e] --> malttr[p]	STM4231
MALTTTRabcpp	maltotetraose transport via ABC system (periplasm)	atp[c] + h2o[c] + maltttr[p] --> adp[c] + h[c] + maltttr[c] + pi[c]
MALTTTRtexi	maltotetraoseMaltotriose transport via diffusion (extracellular to periplasm) irreversible	maltttr[e] --> maltttr[p]	STM4231
MAN1PT2	mannose-1-phosphate guanylyltransferase (GDP)	[c] : gdp + h + man1p --> gdpmann + pi	STM2105
MAN1Pt6ex	D-manose-1-phosphate transport in/out via proton symport (extracellular to periplasm)	h[e] + man1p[e] --> h[p] + man1p[p]
MAN1Pt6pp	D-manose-1-phosphate transport in/out via proton symport (periplasm)	h[p] + man1p[p] --> h[c] + man1p[c]
MAN6PI	mannose-6-phosphate isomerase	[c] : man6p <==> f6p	STM1467
MAN6Pt6_2pp	Mannose-6-phosphate transport via phosphate antiport (periplasm)	man6p[p] + (2) pi[c] --> man6p[c] + (2) pi[p]	STM3787
MAN6Ptex	Mannose 6-phosphate transport via diffusion (extracellular to periplasm)	man6p[e] <==> man6p[p]	( STM0320 or STM0999 or STM1473 or STM2267 )
MANAO	Mannonate oxidoreductase	[c] : mana + nad <==> fruur + h + nadh	STM3136
MANGLYCptspp	2-O-alpha-mannosyl-D-glycerate transport via PEP:Pyr PTS (periplasm)	manglyc[p] + pep[c] --> man6pglyc[c] + pyr[c]	STM2431
MANGLYCtex	2-O-alpha-mannosyl-D-glycerate transport via diffusion (extracellular to periplasm)	manglyc[e] <==> manglyc[p]	( STM0320 or STM0999 or STM1473 or STM2267 )
MANptspp	D-mannose transport via PEP:Pyr PTS (periplasm)	man[p] + pep[c] --> man6p[c] + pyr[c]	( STM1831 and STM1832 and STM2431 )
MANtex	D-mannose transport via diffusion (extracellular to periplasm)	man[e] <==> man[p]	( STM0320 or STM0999 or STM1473 or STM2267 )
MCITD	2-methylcitrate dehydratase	[c] : 2mcit --> 2mcacn + h2o	STM0370
MCITL2	methylisocitrate lyase	[c] : micit <==> pyr + succ	STM0368
MCITS	2-methylcitrate synthase	[c] : h2o + oaa + ppcoa --> 2mcit + coa + h	STM0369
MCOATA	Malonyl-CoA-ACP transacylase	[c] : ACP + malcoa <==> coa + malACP	STM1194
MCPST	3-mercaptopyruvate sulfurtransferase	[c] : cyan + mercppyr --> h + pyr + tcynt	STM2533
MCPSTr	3-mercaptopyruvate sulfurtransferase	[c] : cyan + mercppyr <==> h + pyr + tcynt	STM2533
MCTP1App	murein crosslinking transpeptidase 1A:(A2pm->D-ala) (periplasm)	[p] : murein5p5p --> ala-D + murein5px4p	( STM0122 or STM0640 )
MCTP2App	murein crosslinking transpeptidase 1A:(A2pm->D-ala) (periplasm)	[p] : murein5p5p5p --> (2) ala-D + murein5px4px4p	( STM0122 or STM0640 )
MDDCP1pp	murein D,D-carboxypeptidase (murein5px4p) (periplasm)	[p] : h2o + murein5px4p --> ala-D + murein4px4p	( STM0637 or STM3300 or STM0863 or STM2062 )
MDDCP2pp	murein D,D-carboxypeptidase (murein5px4px4p) (periplasm)	[p] : h2o + murein5px4px4p --> ala-D + murein4px4px4p	( STM0637 or STM3300 or STM0863 or STM2062 )
MDDCP3pp	murein D,D-carboxypeptidase (murein5p5p) (periplasm)	[p] : h2o + murein5p5p --> ala-D + murein5p4p	( STM0637 or STM3300 or STM0863 or STM2062 )
MDDCP4pp	murein D,D-carboxypeptidase (murein5p4p) (periplasm)	[p] : h2o + murein5p4p --> ala-D + murein4p4p	( STM0637 or STM3300 or STM0863 or STM2062 )
MDDCP5pp	murein D,D-carboxypeptidase (murein5p3p) (periplasm)	[p] : h2o + murein5p3p --> ala-D + murein4p3p	( STM0637 or STM3300 or STM0863 or STM2062 )
MDDEP1pp	murein D,D-endopeptidase (murein4px4p) (periplasm)	[p] : h2o + murein4px4p --> murein4p4p	( STM3300 or STM2383 or STM2168 )
MDDEP2pp	murein D,D-endopeptidase (murein3px4p) (periplasm)	[p] : h2o + murein3px4p --> murein4p3p	( STM3300 or STM2383 or STM2168 )
MDDEP3pp	murein D,D-endopeptidase (murein5px4p) (periplasm)	[p] : h2o + murein5px4p --> murein5p4p	( STM3300 or STM2383 or STM2168 )
MDDEP4pp	murein D,D-endopeptidase (murein4px4px4p) (periplasm)	[p] : h2o + murein4px4px4p --> murein4px4p4p	( STM3300 or STM2383 or STM2168 )
MDH	malate dehydrogenase	[c] : mal-L + nad <==> h + nadh + oaa	STM3359
MDRPD	5-Methylthio-5-deoxy-D-ribulose 1-phosphate dehydratase	[c] : 5mdru1p --> dkmpp + h2o
ME1	malic enzyme (NAD)	[c] : mal-L + nad --> co2 + nadh + pyr	STM1566
MECDPDH2	2C-methyl-D-erythritol 2,4 cyclodiphosphate dehydratase	[c] : 2mecdp + nadh --> h2mb4p + h2o + nad	STM3208
MECDPS	2-C-methyl-D-erythritol 2,4-cyclodiphosphate synthase	[c] : 2p4c2me --> 2mecdp + cmp	STM2929
MELIBt2pp	melibiose transport in via symport (periplasm)	h[p] + melib[p] --> h[c] + melib[c]	STM4299
MELIBt3ipp	melibiose transport in via antiport (periplasm)	h[p] + melib[c] --> h[c] + melib[p]	STM1522
MELIBtex	melibiose transport via diffusion (extracellular to periplasm)	melib[e] <==> melib[p]	( STM0320 or STM0999 or STM1473 or STM2267 )
MEPCT	2-C-methyl-D-erythritol 4-phosphate cytidylyltransferase	[c] : 2me4p + ctp + h --> 4c2me + ppi	STM2930
METabcpp	L-methionine transport via ABC system (periplasm)	atp[c] + h2o[c] + met-L[p] --> adp[c] + h[c] + met-L[c] + pi[c]	( STM0246 and STM0247 and STM0245 )
METAT	methionine adenosyltransferase	[c] : atp + h2o + met-L --> amet + pi + ppi	STM3090
METDabcpp	D-methionine transport via ABC system (periplasm)	atp[c] + h2o[c] + met-D[p] --> adp[c] + h[c] + met-D[c] + pi[c]	( STM0246 and STM0247 and STM0245 )
METDtex	D-methionine transport via diffusion (extracellular to periplasm)	met-D[e] <==> met-D[p]	( STM0320 or STM0999 or STM1473 or STM2267 )
METOX1s	methionine oxidation (spontaneous)	[c] : h2o2 + met-L --> h2o + metsox-S-L	s0001
METOX2s	methionine oxidation 2 (spontaneous)	[c] : h2o2 + met-L --> h2o + metsox-R-L	s0001
METS	methionine synthase	[c] : 5mthf + hcys-L --> h + met-L + thf	STM4188
METSOX1abcpp	L-methionine S-oxide transport via ABC system (periplasm)	atp[c] + h2o[c] + metsox-S-L[p] --> adp[c] + h[c] + metsox-S-L[c] + pi[c]
METSOX1tex	L-methionine S-oxide diffusion (extracellular)	metsox-S-L[e] <==> metsox-S-L[p]	( STM0320 or STM0999 or STM1473 or STM2267 )
METSOX2abcpp	L-methionine R-oxide transport via ABC system (periplasm)	atp[c] + h2o[c] + metsox-R-L[p] --> adp[c] + h[c] + metsox-R-L[c] + pi[c]
METSOX2tex	L-methionine R-oxide diffusion (extracellular)	metsox-R-L[e] <==> metsox-R-L[p]	( STM0320 or STM0999 or STM1473 or STM2267 )
METSOXR1	L-methionine-S-oxide reductase	[c] : metsox-S-L + trdrd --> h2o + met-L + trdox	STM3915
METSOXR2	L-methionine-R-sulfoxide reductase	[c] : metsox-R-L + trdrd --> h2o + met-L + trdox	( STM1291 or ( STM1291 and STM3915 ) )
METtex	L-methionine transport via diffusion (extracellular to periplasm)	met-L[e] <==> met-L[p]	( STM0320 or STM0999 or STM1473 or STM2267 )
MG2t3_2pp	magnesium (Mg+2) transport in/out via proton antiport (periplasm)	(2) h[c] + mg2[p] <==> (2) h[p] + mg2[c]
MG2tex	magnesium (Mg+2) transport via diffusion (extracellular to periplasm)	mg2[e] <==> mg2[p]	( STM0320 or STM0999 or STM1473 or STM2267 )
MG2tpp	magnesium (+2) transport in via diffusion	mg2[p] --> mg2[c]	STM3952
MGSA	methylglyoxal synthase	[c] : dhap --> mthgxl + pi	STM1076
MI1PP	myo-inositol 1-phosphatase	[c] : h2o + mi1p-D --> inost + pi	STM2546
MICITD	2-methylisocitrate dehydratase	[c] : 2mcacn + h2o --> micit	STM0158
MINOHPtexi	myo-inositol phosphate transport via diffusion (extracellular to periplasm)	minohp[e] --> minohp[p]
MLDCP1App	murein L,D-carboxypeptidase (murein5px4p) (periplasm)	[p] : h2o + murein5px4p --> alaala + murein3px4p
MLDCP1Bpp	murein L,D-carboxypeptidase (murein4p4p) (periplasm)	[p] : h2o + murein4p4p --> ala-D + murein4p3p
MLDCP2App	murein L,D-carboxypeptidase (murein5p5p) (periplasm)	[p] : h2o + murein5p5p --> alaala + murein5p3p
MLDCP2Bpp	murein L,D-carboxypeptidase (murein4p3p) (periplasm)	[p] : h2o + murein4p3p --> ala-D + murein3p3p
MLDCP3App	murein L,D-carboxypeptidase (murein5px3p) (periplasm)	[p] : h2o + murein5px3p --> alaala + murein3px3p
MLDEP1pp	murein L,D-endopeptidase (murein3px3p) (periplasm)	[p] : h2o + murein3px3p --> murein3p3p
MLDEP2pp	murein L,D-endopeptidase (murein5px3p) (periplasm)	[p] : h2o + murein5px3p --> murein5p3p
MLTG1	Maltodextrin glucosidase (maltotriose)	[c] : h2o + malttr --> glc-D + malt	STM0401
MLTG2	Maltodextrin glucosidase (maltotetraose)	[c] : h2o + maltttr --> glc-D + malttr	STM0401
MLTG3	Maltodextrin glucosidase (maltopentaose)	[c] : h2o + maltpt --> glc-D + maltttr	STM0401
MLTG4	Maltodextrin glucosidase (maltohexaose)	[c] : h2o + malthx --> glc-D + maltpt	STM0401
MLTG5	Maltodextrin glucosidase (maltoheptaose)	[c] : h2o + malthp --> glc-D + malthx	STM0401
MLTGY1pp	murein lytic transglycosylase (murein4p4p) (periplasm)	[p] : murein4p4p --> (2) anhgm4p	( STM4582 or STM2988 or STM2831 or STM3112 )
MLTGY2pp	murein lytic transglycosylase (murein4p3p) (periplasm)	[p] : murein4p3p --> anhgm3p + anhgm4p	( STM4582 or STM2988 or STM2831 or STM3112 )
MLTGY3pp	murein lytic transglycosylase (murein3p3p) (periplasm)	[p] : murein3p3p --> (2) anhgm3p	( STM4582 or STM2988 or STM2831 or STM3112 )
MLTGY4pp	murein lytic transglycosylase (murein4px4p4p) (periplasm)	[p] : murein4px4p4p --> anhgm4p + murein4px4p	( STM4582 or STM2988 or STM2831 or STM3112 )
MLTP1	Maltodextrin phosphorylase (maltopentaose)	[c] : maltpt + pi <==> g1p + maltttr	STM3514
MLTP2	Maltodextrin phosphorylase (maltohexaose)	[c] : malthx + pi <==> g1p + maltpt	STM3514
MLTP3	Maltodextrin phosphorylase (maltoheptaose)	[c] : malthp + pi <==> g1p + malthx	STM3514
MME	methylmalonyl-CoA epimerase	[c] : mmcoa-R <==> mmcoa-S
MMETtex	S-methyl-L-methionine transport via diffusion (extracellular to periplasm)	mmet[e] <==> mmet[p]	( STM0320 or STM0999 or STM1473 or STM2267 )
MMSAD3	methylmalonate-semialdehyde dehydrogenase (malonic semialdehyde)	[c] : coa + msa + nad --> accoa + co2 + nadh	STM4421
MN2t3pp	manganese (Mn+2) transport out via proton antiport (periplasm)	h[p] + mn2[c] --> h[c] + mn2[p]	( STM4061 or STM0758 )
MN2tpp	manganese transport in via permease (no H+)	mn2[p] --> mn2[c]	STM3190
MN6PP	mannose 6-phosphate phosphatase	[c] : h2o + man6p --> man + pi	STM0842
MNLptspp	mannitol transport via PEP:Pyr PTS (periplasm)	mnl[p] + pep[c] --> mnl1p[c] + pyr[c]	( STM3685 and STM2431 )
MNLtex	mannitol transport via diffusion (extracellular to periplasm)	mnl[e] <==> mnl[p]	( STM0320 or STM0999 or STM1473 or STM2267 )
MNNH	D-mannonate hydrolyase	[c] : mana --> 2ddglcn + h2o	STM3135
MNt2pp	manganese (Mn+2) transport in via proton symport (periplasm)	h[p] + mn2[p] --> h[c] + mn2[c]	STM2408
MNtex	Manganese (Mn+2) transport via diffusion (extracellular to periplasm)	mn2[e] <==> mn2[p]	( STM0320 or STM0999 or STM1473 or STM2267 )
MOAT	3-deoxy-D-manno-octulosonic acid transferase	[c] : ckdo + lipidA --> cmp + h + kdolipid4	STM3724
MOAT2	3-deoxy-D-manno-octulosonic acid transferase	[c] : ckdo + kdolipid4 --> cmp + h + kdo2lipid4	STM3724
MOBDabcpp	molybdate transport via ABC system (periplasm)	atp[c] + h2o[c] + mobd[p] --> adp[c] + h[c] + mobd[c] + pi[c]	( ( STM0781 and STM0782 and STM0783 ) or ( STM2441 and STM2443 and STM2442 and STM4063 ) or ( STM2441 and STM2444 and STM2443 and STM2442 ) )
MOBDtex	molybdate transport via diffusion (extracellular to periplasm)	mobd[e] <==> mobd[p]	( STM0320 or STM0999 or STM1473 or STM2267 )
MOHMT	3-methyl-2-oxobutanoate hydroxymethyltransferase	[c] : 3mob + h2o + mlthf --> 2dhp + thf	STM0182
MPTG	murein polymerizing transglycosylase	(2) uaagmda[c] --> (2) h[c] + murein5p5p[p] + (2) udcpdp[c]	STM2531
MPTG2	murein polymerizing transglycosylase 2 (three linked units)	murein5p5p[p] + uaagmda[c] --> h[c] + murein5p5p5p[p] + udcpdp[c]	STM2531
MSO3tex	methanesulfonate transport via diffusion (extracellular to periplasm)	mso3[e] <==> mso3[p]	( STM0320 or STM0999 or STM1473 or STM2267 )
MTAN	methylthioadenosine nucleosidase	[c] : 5mta + h2o --> 5mtr + ade	STM0207
MTHFC	methenyltetrahydrofolate cyclohydrolase	[c] : h2o + methf <==> 10fthf + h	STM0542
MTHFD	methylenetetrahydrofolate dehydrogenase (NADP)	[c] : mlthf + nadp <==> methf + nadph	STM0542
MTHFR2	5,10-methylenetetrahydrofolate reductase (NADH)	[c] : (2) h + mlthf + nadh --> 5mthf + nad	STM4105
MTRI	5-methylthioribose-1-phosphate isomerase	[c] : 5mdr1p <==> 5mdru1p
MTRK	5-methylthioribose kinase	[c] : 5mtr + atp --> 5mdr1p + adp + h
N2Otex	nitrious oxide transport via diffusion (extracellular to periplasm)	n2o[e] <==> n2o[p]	( STM0320 or STM0999 or STM1473 or STM2267 )
N2Otpp	nitrious oxide transport (diffusion)	n2o[p] <==> n2o[c]	s0001
NACODA	N-acetylornithine deacetylase	[c] : acg5sa + h2o --> ac + glu5sa	STM4120
NACtex	Nicotinic acid transport via diffusion (extracellular to periplasm)	nac[e] <==> nac[p]	( STM0320 or STM0999 or STM1473 or STM2267 )
NACtpp	Nicotinic acid uptake (periplasm)	nac[p] --> nac[c]
NADDP	NAD diphosphatase	[c] : h2o + nad --> amp + (2) h + nmn	STM4166
NADH10	NADH dehydrogenase (menaquinone-8 & 0 protons)	[c] : h + mqn8 + nadh --> mql8 + nad	STM1211
NADH16pp	NADH dehydrogenase (ubiquinone-8 & 3 protons) (periplasm)	(4) h[c] + nadh[c] + q8[c] --> (3) h[p] + nad[c] + q8h2[c]	( STM2316 and STM2317 and STM2318 and STM2319 and STM2320 and STM2322 and STM2323 and STM2324 and STM2325 and STM2327 and STM2328 )
NADH17pp	NADH dehydrogenase (menaquinone-8 & 3 protons) (periplasm)	(4) h[c] + mqn8[c] + nadh[c] --> (3) h[p] + mql8[c] + nad[c]	( STM2316 and STM2317 and STM2318 and STM2319 and STM2320 and STM2322 and STM2323 and STM2324 and STM2325 and STM2327 and STM2328 )
NADH18pp	NADH dehydrogenase (demethylmenaquinone-8 & 3 protons) (periplasm)	2dmmq8[c] + (4) h[c] + nadh[c] --> 2dmmql8[c] + (3) h[p] + nad[c]
NADH5	NADH dehydrogenase (ubiquinone-8 )	[c] : h + nadh + q8 --> nad + q8h2	STM1211
NADH9	NADH dehydrogenase (demethylmenaquinone-8 & 0 protons)	[c] : 2dmmq8 + h + nadh --> 2dmmql8 + nad	STM1211
NADK	NAD kinase	[c] : atp + nad --> adp + h + nadp	STM2683
NADN	NAD nucleosidase	[c] : h2o + nad --> adprib + h + ncam
NADPHQR2	NADPH Quinone Reductase (Ubiquinone-8)	[c] : h + nadph + q8 --> nadp + q8h2	STM3179
NADPHQR3	NADPH Quinone Reductase (Menaquinone-8)	[c] : h + mqn8 + nadph --> mql8 + nadp	STM3179
NADPHQR4	NADPH Quinone Reductase (2-Demethylmenaquinone-8)	[c] : 2dmmq8 + h + nadph --> 2dmmql8 + nadp	STM3179
NADPPPS	NADP phosphatase	[c] : h2o + nadp --> nad + pi
NADS1	NAD synthase (nh3)	[c] : atp + dnad + nh4 --> amp + h + nad + ppi	STM1310
NADTRHD	NAD transhydrogenase	[c] : nad + nadph --> nadh + nadp	( STM1480 and STM1479 )
NAMNPP	nicotinic acid mononucleotide pyrophosphorylase	[c] : atp + h2o + nac + prpp --> adp + nicrnt + pi + ppi	STM1004
NAt3_1p5pp	sodium proton antiporter (H:NA is 1.5) (periplasm)	(3) h[p] + (2) na1[c] --> (3) h[c] + (2) na1[p]	STM1806
NAt3_2pp	sodium proton antiporter (H:NA is 2) (periplasm)	(2) h[p] + na1[c] --> (2) h[c] + na1[p]	STM0039
NAt3pp	sodium transport out via proton antiport (cytoplasm to periplasm)	h[p] + na1[c] --> h[c] + na1[p]	( STM4517 or STM1771 )
NAtex	sodium transport via diffusion (extracellular to periplasm)	na1[e] <==> na1[p]	( STM0320 or STM0999 or STM1473 or STM2267 )
NDPK1	nucleoside-diphosphate kinase (ATP:GDP)	[c] : atp + gdp <==> adp + gtp	( STM0488 or STM2526 )
NDPK2	nucleoside-diphosphate kinase (ATP:UDP)	[c] : atp + udp <==> adp + utp	( STM0488 or STM2526 )
NDPK3	nucleoside-diphosphate kinase (ATP:CDP)	[c] : atp + cdp <==> adp + ctp	( STM2526 or STM0488 )
NDPK4	nucleoside-diphosphate kinase (ATP:dTDP)	[c] : atp + dtdp <==> adp + dttp	( STM0488 or STM2526 )
NDPK5	nucleoside-diphosphate kinase (ATP:dGDP)	[c] : atp + dgdp <==> adp + dgtp	( STM0488 or STM2526 )
NDPK6	nucleoside-diphosphate kinase (ATP:dUDP)	[c] : atp + dudp <==> adp + dutp	( STM0488 or STM2526 )
NDPK7	nucleoside-diphosphate kinase (ATP:dCDP)	[c] : atp + dcdp <==> adp + dctp	( STM0488 or STM2526 )
NDPK8	nucleoside-diphosphate kinase (ATP:dADP)	[c] : atp + dadp <==> adp + datp	( STM0488 or STM2526 )
NH4tex	ammonia transport via diffusion (extracellular to periplasm)	nh4[e] <==> nh4[p]	( STM0320 or STM0999 or STM1473 or STM2267 )
NH4tpp	ammonia reversible transport (periplasm)	nh4[p] <==> nh4[c]	( STM0463 or s0001 )
NI2t3pp	nickle (Ni+2) transport out via proton antiport (periplasm)	h[p] + ni2[c] --> h[c] + ni2[p]	( STM4061 or STM0758 )
NI2tex	nickel transport via diffusion (extracellular to periplasm)	ni2[e] <==> ni2[p]	( STM0320 or STM0999 or STM1473 or STM2267 )
NI2tpp	nickel (+2) transport in via permease (no H+)	ni2[p] --> ni2[c]	STM3952
NMNAT	nicotinamide-nucleotide adenylyltransferase	[c] : atp + h + nmn --> nad + ppi	( STM1463 or STM4580 )
NMNDA	nicotinamide-nucleotide amidase	[c] : h2o + nmn --> nh4 + nicrnt
NMNN	NMN nucleosidase	[c] : h2o + nmn --> h + ncam + r5p
NMNPtpp	NMN permease (periplasm)	nmn[p] --> nmn[c]	STM0757
NMNt7pp	NMN transport via NMN glycohydrolase (periplasm)	h2o[c] + nmn[p] --> h[c] + ncam[c] + r5p[c]
NMNtex	NMN transport via diffusion (extracellular to periplasm)	nmn[e] <==> nmn[p]	( STM0320 or STM0999 or STM1473 or STM2267 )
NNAM	nicotinamidase	[c] : h2o + ncam --> nac + nh4	STM1293
NNATr	nicotinate-nucleotide adenylyltransferase	[c] : atp + h + nicrnt <==> dnad + ppi	STM1463
NNDMBRT	Nicotinate-nucleotide dimethylbenzimidazole phosphoribosyltransferase	[c] : dmbzid + nicrnt --> 5prdmbz + h + nac	STM2016
NNDPR	nicotinate-nucleotide diphosphorylase (carboxylating)	[c] : (2) h + prpp + quln --> co2 + nicrnt + ppi	STM0145
NO2t2rpp	nitrite transport in via proton symport, reversible (periplasm)	h[p] + no2[p] <==> h[c] + no2[c]	( STM3476 or STM1765 )
NO2tex	nitrite transport via diffusion (extracellular to periplasm)	no2[e] <==> no2[p]	( STM0320 or STM0999 or STM1473 or STM2267 )
NO3R1bpp	Nitrate reductase (Ubiquinol-8)	no3[p] + q8h2[c] --> h2o[p] + no2[p] + q8[c]	( STM2256 and STM2259 and STM2255 and STM2258 and STM2257 )
NO3R1pp	Nitrate reductase (Ubiquinol-8) (periplasm)	(2) h[c] + no3[c] + q8h2[c] --> (2) h[p] + h2o[c] + no2[c] + q8[c]	( ( STM1579 and STM1578 and STM1577 ) or ( STM1764 and STM1763 and STM1762 and STM1761 ) )
NO3R2bpp	Nitrate reductase (Menaquinol-8) (periplasm)	mql8[c] + no3[p] --> h2o[p] + mqn8[c] + no2[p]	( STM2256 and STM2259 and STM2255 )
NO3R2pp	Nitrate reductase (Menaquinol-8) (periplasm)	(2) h[c] + mql8[c] + no3[c] --> (2) h[p] + h2o[c] + mqn8[c] + no2[c]	( ( STM1579 and STM1578 and STM1577 ) or ( STM1764 and STM1763 and STM1762 and STM1761 ) )
NO3t7pp	nitrate transport in via nitrite antiport (periplasm)	no2[c] + no3[p] --> no2[p] + no3[c]	( STM1765 or STM1576 )
NO3tex	nitrate transport via diffusion (extracellular to periplasm)	no3[e] <==> no3[p]	( STM0320 or STM0999 or STM2267 or STM1473 )
NODOx	nitric oxide dioxygenase	[c] : nadh + (2) no + (2) o2 --> h + nad + (2) no3	STM2556
NODOy	nitric oxide dioxygenase	[c] : nadph + (2) no + (2) o2 --> h + nadp + (2) no3	STM2556
NOtex	nitric oxide transport via diffusion (extracellular to periplasm)	no[e] <==> no[p]	( STM0320 or STM0999 or STM1473 or STM2267 )
NOtpp	NO transport (diffusion)	no[p] <==> no[c]	s0001
NPHS	naphthoate synthase	[c] : sbzcoa --> coa + dhna	STM2307
NTD1	5'-nucleotidase (dUMP)	[c] : dump + h2o --> duri + pi	( STM2927 or STM4559 )
NTD10	5'-nucleotidase (XMP)	[c] : h2o + xmp --> pi + xtsn	STM2927
NTD10pp	5'-nucleotidase (XMP)	[p] : h2o + xmp --> pi + xtsn	STM4249
NTD11	5'-nucleotidase (IMP)	[c] : h2o + imp --> ins + pi	STM2927
NTD11pp	5'-nucleotidase (IMP)	[p] : h2o + imp --> ins + pi	STM4249
NTD12	5'-nucleotidase (dIMP)	[c] : dimp + h2o --> din + pi	STM2927
NTD12pp	5'-nucleotidase (dIMP) (periplasm)	[p] : dimp + h2o --> din + pi	STM4249
NTD1pp	5'-nucleotidase (dUMP)	[p] : dump + h2o --> duri + pi	STM4249
NTD2	5'-nucleotidase (UMP)	[c] : h2o + ump --> pi + uri	( STM2927 or STM4559 )
NTD2pp	5'-nucleotidase (UMP)	[p] : h2o + ump --> pi + uri	STM4249
NTD3	5'-nucleotidase (dCMP)	[c] : dcmp + h2o --> dcyt + pi	STM2927
NTD3pp	5'-nucleotidase (dCMP)	[p] : dcmp + h2o --> dcyt + pi	STM4249
NTD4	5'-nucleotidase (CMP)	[c] : cmp + h2o --> cytd + pi	STM2927
NTD4pp	5'-nucleotidase (CMP)	[p] : cmp + h2o --> cytd + pi	STM4249
NTD5	5'-nucleotidase (dTMP)	[c] : dtmp + h2o --> pi + thymd	( STM2927 or STM4559 )
NTD5pp	5'-nucleotidase (dTMP)	[p] : dtmp + h2o --> pi + thymd	STM4249
NTD6	5'-nucleotidase (dAMP)	[c] : damp + h2o --> dad-2 + pi	STM2927
NTD6pp	5'-nucleotidase (dAMP)	[p] : damp + h2o --> dad-2 + pi	STM4249
NTD7	5'-nucleotidase (AMP)	[c] : amp + h2o --> adn + pi	STM2927
NTD7pp	5'-nucleotidase (AMP)	[p] : amp + h2o --> adn + pi	STM4249
NTD8	5'-nucleotidase (dGMP)	[c] : dgmp + h2o --> dgsn + pi	STM2927
NTD8pp	5'-nucleotidase (dGMP)	[p] : dgmp + h2o --> dgsn + pi	STM4249
NTD9	5'-nucleotidase (GMP)	[c] : gmp + h2o --> gsn + pi	STM2927
NTD9pp	5'-nucleotidase (GMP)	[p] : gmp + h2o --> gsn + pi	STM4249
NTP1	nucleoside-triphosphatase (ATP)	[c] : atp + h2o --> adp + h + pi	STM4349
NTP10	nucleoside-triphosphatase (ITP)	[c] : h2o + itp --> h + idp + pi	( STM4584 or STM4349 )
NTP11	nucleoside-triphosphatase (dITP)	[c] : ditp + h2o --> didp + h + pi	STM4584
NTP12	nucleoside-triphosphatase (XTP)	[c] : h2o + xtp --> h + pi + xdp	STM4584
NTP3	nucleoside-triphosphatase (GTP)	[c] : gtp + h2o --> gdp + h + pi	STM4349
NTP5	nucleoside-triphosphatase (CTP)	[c] : ctp + h2o --> cdp + h + pi	STM4349
NTPP1	Nucleoside triphosphate pyrophosphorylase (dgtp)	[c] : dgtp + h2o --> dgmp + h + ppi	( STM2954 or STM0137 )
NTPP10	Nucleoside triphosphate pyrophosphorylase (ditp)	[c] : ditp + h2o --> dimp + h + ppi	STM3103
NTPP11	Nucleoside triphosphate pyrophosphorylase (xtp)	[c] : h2o + xtp --> h + ppi + xmp	STM3103
NTPP2	Nucleoside triphosphate pyrophosphorylase (gtp)	[c] : gtp + h2o --> gmp + h + ppi	( STM2954 or STM0137 )
NTPP3	Nucleoside triphosphate pyrophosphorylase (dctp)	[c] : dctp + h2o --> dcmp + h + ppi	( STM2954 or STM2295 )
NTPP4	Nucleoside triphosphate pyrophosphorylase (ctp)	[c] : ctp + h2o --> cmp + h + ppi	STM2954
NTPP5	Nucleoside triphosphate pyrophosphorylase (datp)	[c] : datp + h2o --> damp + h + ppi	( STM2954 or STM1900 )
NTPP6	Nucleoside triphosphate pyrophosphorylase (atp)	[c] : atp + h2o --> amp + h + ppi	STM2954
NTPP7	Nucleoside triphosphate pyrophosphorylase (dttp)	[c] : dttp + h2o --> dtmp + h + ppi	( STM2954 or STM2295 )
NTPP8	Nucleoside triphosphate pyrophosphorylase (utp)	[c] : h2o + utp --> h + ppi + ump	STM2954
NTPP9	Nucleoside triphosphate pyrophosphorylase (itp)	[c] : h2o + itp --> h + imp + ppi	STM3103
NTPTP1	Nucleoside triphosphate tripolyhydrolase	[c] : dgtp + h2o --> dgsn + pppi	STM0208
NTPTP2	Nucleoside triphosphate tripolyhydrolase	[c] : gtp + h2o --> gsn + pppi	STM0208
NTRIR2x	nitrite Reductase (NADH)	[c] : (5) h + (3) nadh + no2 --> (2) h2o + (3) nad + nh4	( STM3474 and STM3475 )
NTRIR3pp	nitrite Reductase (Ubiquinole-8, periplasm)	(2) h[p] + no2[p] + (3) q8h2[c] --> (2) h2o[p] + nh4[p] + (3) q8[c]
NTRIR4pp	nitrite Reductase (Menaquinole-8, periplasm)	(2) h[p] + (3) mql8[c] + no2[p] --> (2) h2o[p] + (3) mqn8[c] + nh4[p]	( STM4277 and STM4278 and STM4279 and STM4280 )
O16A4COLIPAtex	O16 antigen (x4) core oligosaccharide lipid A transport (periplasm to extracellular)	o16a4colipa[p] --> o16a4colipa[e]
O16GLCT2	glucosyltransferase II (LPS O16 antigen biosynthesis)	[c] : gfgaragund + udpg --> h + o16aund + udp
O2Stex	superoxide anion transport via diffusion (extracellular to periplasm)	o2s[e] <==> o2s[p]	( STM0320 or STM0999 or STM1473 or STM2267 )
O2tex	oxygen transport via diffusion (extracellular to periplasm)	o2[e] <==> o2[p]	( STM0320 or STM0999 or STM1473 or STM2267 )
O2tpp	o2 transport via diffusion (periplasm)	o2[p] <==> o2[c]	s0001
OBTFL	2-Oxobutanoate formate lyase	[c] : 2obut + coa --> for + ppcoa	( ( STM0970 and STM0973 and STM2646 ) or ( STM0970 and STM0973 ) or ( STM0970 and STM3241 ) )
OCBT	ornithine carbamoyltransferase	[c] : cbp + orn <==> citr-L + h + pi	( STM4469 or STM4468 )
OCDCAtexi	Octadecanoate transport via facilitated irreversible diffusion (extracellular to periplasm)	ocdca[e] --> ocdca[p]	STM2391
OCDCEAtexi	Octadecenoate (n-C18:1) transport via facilitated irreversible diffusion (extracellular to periplasm)	ocdcea[e] --> ocdcea[p]	STM2391
OCTAtex	Octanoate transport via diffusion (extracellular to periplasm)	octa[e] <==> octa[p]	( STM0320 or STM0999 or STM1473 or STM2267 )
OCTDPS	Octaprenyl pyrophosphate synthase	[c] : frdp + (5) ipdp --> octdp + (5) ppi	STM3305
ODECOAI	Octadecenoyl-coa cis-trans isomerization	[c] : odecoa --> od2coa	STM3983
OHPBAT	O-Phospho-4-hydroxy-L-threonine:2-oxoglutarate aminotransferase	[c] : glu-L + ohpb <==> akg + phthr	STM0977
OHPHM	2-octaprenyl-6-hydroxyphenol methylase	[c] : 2ohph + amet --> 2omph + ahcys + h	STM2276
OMBZLM	2-Octaprenyl-6-methoxy-benzoquinol methylase	[c] : 2ombzl + amet --> 2ommbl + ahcys + h	STM3970
OMCDC	2-Oxo-4-methyl-3-carboxypentanoate decarboxylation	[c] : 3c4mop + h --> 4mop + co2	STM0112
OMMBLHX3	2-Octaprenyl-3-methyl-6-methoxy-1,4-benzoquinol hydroxylase (anaerobic)	[c] : 2ommbl + (2) atp + (3) h2o + nad --> 2omhmbl + (2) adp + (3) h + nadh + (2) pi
OMPDC	orotidine-5'-phosphate decarboxylase	[c] : h + orot5p --> co2 + ump	STM1707
OMPHHX3	2-octaprenyl-6-methoxyphenol hydroxylase (anaerobic)	[c] : 2omph + (2) atp + (3) h2o + nad --> 2ombzl + (2) adp + (3) h + nadh + (2) pi
OPHBDC	Octaprenyl-hydroxybenzoate decarboxylase	[c] : 3ophb + h --> 2oph + co2	( STM3978 or STM2356 )
OPHHX	2-Octaprenylphenol hydroxylase	[c] : 2oph + (0.5) o2 --> 2ohph	STM3979
OPHHX3	2-Octaprenylphenol hydroxylase (anaerobic)	[c] : 2oph + (2) atp + (3) h2o + nad --> 2ohph + (2) adp + (3) h + nadh + (2) pi
ORNabcpp	ornithine transport via ABC system (periplasm)	atp[c] + h2o[c] + orn[p] --> adp[c] + h[c] + orn[c] + pi[c]	( STM2355 and STM2352 and STM2351 and STM2353 )
ORNtex	ornithine transport via diffusion (extracellular to periplasm)	orn[e] <==> orn[p]	( STM0320 or STM0999 or STM1473 or STM2267 )
OROTt2_2pp	Orotate transport via proton symport (2 H) (periplasm)	(2) h[p] + orot[p] --> (2) h[c] + orot[c]	STM3614
OROTtex	Orotate transport via diffusion (extracellular to periplasm)	orot[e] <==> orot[p]	( STM1473 or STM0999 or STM0320 or STM2267 )
ORPT	orotate phosphoribosyltransferase	[c] : orot5p + ppi <==> orot + prpp	STM3733
OXAMTC	oxamate transcarbamoylase	[c] : oxur + pi --> cbp + oxam
OXGDC2	2-oxoglutarate decarboxylase	[c] : akg + h + thmpp --> co2 + ssaltpp	STM2309
P5CD	1-pyrroline-5-carboxylate dehydrogenase	[c] : 1pyr5c + (2) h2o + nad --> glu-L + h + nadh	STM1124
P5CR	pyrroline-5-carboxylate reductase	[c] : 1pyr5c + (2) h + nadph --> nadp + pro-L	STM0386
PA120abcpp	phosphatidate transport via ABC system (n-C12:0, periplasm)	atp[c] + h2o[c] + pa120[c] --> adp[c] + h[c] + pa120[p] + pi[c]	STM0984
PA140abcpp	phosphatidate transport via ABC system (n-C14:0, periplasm)	atp[c] + h2o[c] + pa140[c] --> adp[c] + h[c] + pa140[p] + pi[c]	STM0984
PA141abcpp	phosphatidate transport via ABC system (n-C14:1, periplasm)	atp[c] + h2o[c] + pa141[c] --> adp[c] + h[c] + pa141[p] + pi[c]	STM0984
PA160abcpp	phosphatidate transport via ABC system (n-C16:0, periplasm)	atp[c] + h2o[c] + pa160[c] --> adp[c] + h[c] + pa160[p] + pi[c]	STM0984
PA161abcpp	phosphatidate transport via ABC system (n-C16:1, periplasm)	atp[c] + h2o[c] + pa161[c] --> adp[c] + h[c] + pa161[p] + pi[c]	STM0984
PA180abcpp	phosphatidate transport via ABC system (n-C18:0, periplasm)	atp[c] + h2o[c] + pa180[c] --> adp[c] + h[c] + pa180[p] + pi[c]	STM0984
PA181abcpp	phosphatidate transport via ABC system (n-C18:1, periplasm)	atp[c] + h2o[c] + pa181[c] --> adp[c] + h[c] + pa181[p] + pi[c]	STM0984
PACALDt2rpp	phenylacetaldehyde reversible transport via proton symport (periplasmTransport, Inner Membrane	h[p] + pacald[p] <==> h[c] + pacald[c]
PACALDtex	phenethylacetaldehyde transport via diffusion (extracellular to periplasm)	pacald[e] <==> pacald[p]	( STM0320 or STM0999 or STM1473 or STM2267 )
PANTS	pantothenate synthase	[c] : ala-B + atp + pant-R --> amp + h + pnto-R + ppi	STM0181
PAPA120	Phosphatidate phosphatase (n-C12:0)	[c] : h2o + pa120 --> 12dgr120 + pi	STM1710
PAPA120pp	Phosphatidate phosphatase (periplasmic, n-C12:0)	[p] : h2o + pa120 --> 12dgr120 + pi	STM1710
PAPA140	Phosphatidate phosphatase (n-C14:0)	[c] : h2o + pa140 --> 12dgr140 + pi	STM1710
PAPA140pp	Phosphatidate phosphatase (periplasmic, n-C14:0)	[p] : h2o + pa140 --> 12dgr140 + pi	STM1710
PAPA141	Phosphatidate phosphatase (n-C14:1)	[c] : h2o + pa141 --> 12dgr141 + pi	STM1710
PAPA141pp	Phosphatidate phosphatase (periplasmic, n-C14:1)	[p] : h2o + pa141 --> 12dgr141 + pi	STM1710
PAPA160	Phosphatidate phosphatase (n-C16:0)	[c] : h2o + pa160 --> 12dgr160 + pi	STM1710
PAPA160pp	Phosphatidate phosphatase (periplasmic, n-C16:0)	[p] : h2o + pa160 --> 12dgr160 + pi	STM1710
PAPA161	Phosphatidate phosphatase (n-C16:1)	[c] : h2o + pa161 --> 12dgr161 + pi	STM1710
PAPA161pp	Phosphatidate phosphatase (periplasmic, n-C16:1)	[p] : h2o + pa161 --> 12dgr161 + pi	STM1710
PAPA180	Phosphatidate phosphatase (n-C18:0)	[c] : h2o + pa180 --> 12dgr180 + pi	STM1710
PAPA180pp	Phosphatidate phosphatase (periplasmic, n-C18:0)	[p] : h2o + pa180 --> 12dgr180 + pi	STM1710
PAPA181	Phosphatidate phosphatase (n-C18:1)	[c] : h2o + pa181 --> 12dgr181 + pi	STM1710
PAPA181pp	Phosphatidate phosphatase (periplasmic, n-C18:1)	[p] : h2o + pa181 --> 12dgr181 + pi	STM1710
PAPPT3	phospho-N-acetylmuramoyl-pentapeptide-transferase (meso-2,6-diaminopimelate)	[c] : udcpp + ugmda --> uagmda + ump	STM0125
PAPSR	phosphoadenylyl-sulfate reductase (thioredoxin)	[c] : paps + trdrd --> (2) h + pap + so3 + trdox	( STM2946 or ( STM2946 and STM3915 ) )
PAPSR2	phosphoadenylyl-sulfate reductase (glutaredoxin)	[c] : grxrd + paps --> grxox + (2) h + pap + so3	( ( STM2946 and STM0872 ) or ( STM2946 and STM1165 ) or ( STM2946 and STM1433 ) or ( STM2946 and STM3702 ) )
PDH	pyruvate dehydrogenase	[c] : coa + nad + pyr --> accoa + co2 + nadh	( STM0152 and STM0153 )
PDX5PO2	pyridoxine 5'-phosphate oxidase (anaerboic	[c] : nad + pdx5p --> h + nadh + pydx5p
PDX5POi	pyridoxine 5'-phosphate oxidase	[c] : o2 + pdx5p --> h2o2 + pydx5p	STM1448
PDX5PS	Pyridoxine 5'-phosphate synthase	[c] : dxyl5p + nad + phthr --> co2 + h + (2) h2o + nadh + pdx5p + pi	( STM0091 and STM2578 )
PDXPP	Pyridoxine 5-phosphate phosphatase	[c] : h2o + pdx5p --> pi + pydxn
PE120abcpp	phosphatidylethanolamine transport via ABC system (n-C12:0, periplasmTransport, Inner Membrane	atp[c] + h2o[c] + pe120[c] --> adp[c] + h[c] + pe120[p] + pi[c]	STM0984
PE140abcpp	phosphatidylethanolamine transport via ABC system (n-C14:0, periplasmTransport, Inner Membrane	atp[c] + h2o[c] + pe140[c] --> adp[c] + h[c] + pe140[p] + pi[c]	STM0984
PE141abcpp	phosphatidylethanolamine transport via ABC system (n-C14:1, periplasmTransport, Inner Membrane	atp[c] + h2o[c] + pe141[c] --> adp[c] + h[c] + pe141[p] + pi[c]	STM0984
PE160abcpp	phosphatidylethanolamine transport via ABC system (n-C16:0, periplasmTransport, Inner Membrane	atp[c] + h2o[c] + pe160[c] --> adp[c] + h[c] + pe160[p] + pi[c]	STM0984
PE161abcpp	phosphatidylethanolamine transport via ABC system (n-C16:1, periplasmTransport, Inner Membrane	atp[c] + h2o[c] + pe161[c] --> adp[c] + h[c] + pe161[p] + pi[c]	STM0984
PE180abcpp	phosphatidylethanolamine transport via ABC system (n-C18:0, periplasmTransport, Inner Membrane	atp[c] + h2o[c] + pe180[c] --> adp[c] + h[c] + pe180[p] + pi[c]	STM0984
PE181abcpp	phosphatidylethanolamine transport via ABC system (n-C18:1, periplasmTransport, Inner Membrane	atp[c] + h2o[c] + pe181[c] --> adp[c] + h[c] + pe181[p] + pi[c]	STM0984
PEAMNtex	phenethylamine transport via diffusion (extracellular to periplasm)	peamn[e] <==> peamn[p]	( STM0320 or STM0999 or STM1473 or STM2267 )
PEPt6ex	Phosphoenolpyruvate transport in via proton symport (extracellular to periplasm)	h[e] + pep[e] --> h[p] + pep[p]
PEPt6pp	Phosphoenolpyruvate transport in via proton symport (periplasm)	h[p] + pep[p] --> h[c] + pep[c]
PERD	Erythronate 4-phosphate (4per) dehydrogenase	[c] : 4per + nad <==> h + nadh + ohpb	STM2370
PETNT161pp	phosphoethanolamine transferase (c-C16:1)	[p] : lipa + pe161 --> 12dgr161 + enlipa	STM3635
PETNT181pp	phosphoethanolamine transferase (c-C16:1)	[p] : lipa + pe181 --> 12dgr181 + enlipa	STM3635
PFK	phosphofructokinase	[c] : atp + f6p --> adp + fdp + h	( STM4062 or STM1326 )
PFK_2	Phosphofructokinase	[c] : atp + tag6p-D --> adp + h + tagdp-D	STM4062
PFL	pyruvate formate lyase	[c] : coa + pyr --> accoa + for	( ( STM0970 and STM0973 and STM2646 ) or ( STM0970 and STM0973 ) or ( STM0970 and STM3241 ) )
PG120abcpp	phosphatidylglycerol transport via ABC system (n-C12:0, periplasm)	atp[c] + h2o[c] + pg120[c] --> adp[c] + h[c] + pg120[p] + pi[c]	STM0984
PG140abcpp	phosphatidylglycerol transport via ABC system (n-C14:0, periplasm)	atp[c] + h2o[c] + pg140[c] --> adp[c] + h[c] + pg140[p] + pi[c]	STM0984
PG141abcpp	phosphatidylglycerol transport via ABC system (n-C14:1, periplasm)	atp[c] + h2o[c] + pg141[c] --> adp[c] + h[c] + pg141[p] + pi[c]	STM0984
PG160abcpp	phosphatidylglycerol transport via ABC system (n-C16:0, periplasm)	atp[c] + h2o[c] + pg160[c] --> adp[c] + h[c] + pg160[p] + pi[c]	STM0984
PG161abcpp	phosphatidylglycerol transport via ABC system (n-C16:1, periplasm)	atp[c] + h2o[c] + pg161[c] --> adp[c] + h[c] + pg161[p] + pi[c]	STM0984
PG180abcpp	phosphatidylglycerol transport via ABC system (n-C18:0, periplasm)	atp[c] + h2o[c] + pg180[c] --> adp[c] + h[c] + pg180[p] + pi[c]	STM0984
PG181abcpp	phosphatidylglycerol transport via ABC system (n-C18:1, periplasm)	atp[c] + h2o[c] + pg181[c] --> adp[c] + h[c] + pg181[p] + pi[c]	STM0984
PGAMT	phosphoglucosamine mutase	[c] : gam1p <==> gam6p	STM3294
PGCD	phosphoglycerate dehydrogenase	[c] : 3pg + nad --> 3php + h + nadh	STM3062
PGK	phosphoglycerate kinase	[c] : 3pg + atp <==> 13dpg + adp	STM3069
PGL	6-phosphogluconolactonase	[c] : 6pgl + h2o --> 6pgc + h	STM0785
PGLYCP	Phosphoglycolate phosphatase	[c] : 2pglyc + h2o --> glyclt + pi	STM3482
PGM	phosphoglycerate mutase	[c] : 2pg <==> 3pg	STM0772
PGMT	phosphoglucomutase	[c] : g1p <==> g6p	( STM2820 or STM0698 )
PGP120abcpp	phosphatidylglycerophosphate transport via ABC system (n-C12:0, periplasm)	atp[c] + h2o[c] + pgp120[c] --> adp[c] + h[c] + pgp120[p] + pi[c]
PGP140abcpp	phosphatidylglycerophosphate transport via ABC system (n-C14:0, periplasm)	atp[c] + h2o[c] + pgp140[c] --> adp[c] + h[c] + pgp140[p] + pi[c]
PGP141abcpp	phosphatidylglycerophosphate transport via ABC system (n-C14:1, periplasm)	atp[c] + h2o[c] + pgp141[c] --> adp[c] + h[c] + pgp141[p] + pi[c]
PGP160abcpp	phosphatidylglycerophosphate transport via ABC system (n-C16:0, periplasm)	atp[c] + h2o[c] + pgp160[c] --> adp[c] + h[c] + pgp160[p] + pi[c]
PGP161abcpp	phosphatidylglycerophosphate transport via ABC system (n-C16:1, periplasm)	atp[c] + h2o[c] + pgp161[c] --> adp[c] + h[c] + pgp161[p] + pi[c]
PGP180abcpp	phosphatidylglycerophosphate transport via ABC system (n-C18:0, periplasm)	atp[c] + h2o[c] + pgp180[c] --> adp[c] + h[c] + pgp180[p] + pi[c]
PGP181abcpp	phosphatidylglycerophosphate transport via ABC system (n-C18:1, periplasm)	atp[c] + h2o[c] + pgp181[c] --> adp[c] + h[c] + pgp181[p] + pi[c]
PGPP120	phosphatidylglycerol phosphate phosphatase (n-C14:0)	[c] : h2o + pgp120 --> pg120 + pi	( STM1710 or STM0420 )
PGPP120pp	phosphatidylglycerol phosphate phosphatase (periplasm, n-C14:0)	[p] : h2o + pgp120 --> pg120 + pi	( STM1710 or STM0420 )
PGPP140	phosphatidylglycerol phosphate phosphatase (n-C14:0)	[c] : h2o + pgp140 --> pg140 + pi	( STM0420 or STM1710 )
PGPP140pp	phosphatidylglycerol phosphate phosphatase (periplasm, n-C14:0)	[p] : h2o + pgp140 --> pg140 + pi	( STM1710 or STM0420 )
PGPP141	phosphatidylglycerol phosphate phosphatase (n-C14:1)	[c] : h2o + pgp141 --> pg141 + pi	( STM1710 or STM0420 )
PGPP141pp	phosphatidylglycerol phosphate phosphatase (periplasm, n-C14:1)	[p] : h2o + pgp141 --> pg141 + pi	( STM0420 or STM1710 )
PGPP160	phosphatidylglycerol phosphate phosphatase (n-C16:0)	[c] : h2o + pgp160 --> pg160 + pi	( STM0420 or STM1710 )
PGPP160pp	phosphatidylglycerol phosphate phosphatase (periplasm, n-C16:0)	[p] : h2o + pgp160 --> pg160 + pi	( STM0420 or STM1710 )
PGPP161	phosphatidylglycerol phosphate phosphatase (n-C16:1)	[c] : h2o + pgp161 --> pg161 + pi	( STM0420 or STM1710 )
PGPP161pp	phosphatidylglycerol phosphate phosphatase (periplasm, n-C16:1)	[p] : h2o + pgp161 --> pg161 + pi	( STM1710 or STM0420 )
PGPP180	phosphatidylglycerol phosphate phosphatase (n-C18:0)	[c] : h2o + pgp180 --> pg180 + pi	( STM1710 or STM0420 )
PGPP180pp	phosphatidylglycerol phosphate phosphatase (periplasm, n-C18:0)	[p] : h2o + pgp180 --> pg180 + pi	( STM1710 or STM0420 )
PGPP181	phosphatidylglycerol phosphate phosphatase (n-C18:1)	[c] : h2o + pgp181 --> pg181 + pi	( STM0420 or STM1710 )
PGPP181pp	phosphatidylglycerol phosphate phosphatase (periplasm, n-C18:1)	[p] : h2o + pgp181 --> pg181 + pi	( STM0420 or STM1710 )
PGSA120	Phosphatidylglycerol synthase (n-C12:0)	[c] : cdpdddecg + glyc3p --> cmp + h + pgp120	STM1945
PGSA140	Phosphatidylglycerol synthase (n-C14:0)	[c] : cdpdtdecg + glyc3p --> cmp + h + pgp140	STM1945
PGSA141	Phosphatidylglycerol synthase (n-C14:1)	[c] : cdpdtdec7eg + glyc3p --> cmp + h + pgp141	STM1945
PGSA160	Phosphatidylglycerol synthase (n-C16:0)	[c] : cdpdhdecg + glyc3p --> cmp + h + pgp160	STM1945
PGSA161	Phosphatidylglycerol synthase (n-C16:1)	[c] : cdpdhdec9eg + glyc3p --> cmp + h + pgp161	STM1945
PGSA180	Phosphatidylglycerol synthase (n-C18:0)	[c] : cdpdodecg + glyc3p --> cmp + h + pgp180	STM1945
PGSA181	Phosphatidylglycerol synthase (n-C18:1)	[c] : cdpdodec11eg + glyc3p --> cmp + h + pgp181	STM1945
PHEMEtiex	protoheme transport irreversible out via diffusion (periplasm to extracellular)	pheme[p] --> pheme[e]
PHEt2rpp	L-phenylalanine reversible transport via proton symport (periplasm)	h[p] + phe-L[p] <==> h[c] + phe-L[c]	( STM0568 or STM0150 )
PHETA1	phenylalanine transaminase	[c] : akg + phe-L <==> glu-L + phpyr	( STM0998 or STM3903 )
PHEtex	L-phenylalanine transport via diffusion (extracellular to periplasm)	phe-L[e] <==> phe-L[p]	( STM0320 or STM0999 or STM1473 or STM2267 )
PHETRS	Phenylalanyl-tRNA synthetase	[c] : atp + phe-L + trnaphe --> amp + phetrna + ppi	( STM1338 and STM1337 )
PIt2rpp	phosphate reversible transport via symport (periplasm)	h[p] + pi[p] <==> h[c] + pi[c]	STM3589
PItex	phosphate transport via diffusion (extracellular to periplasm)	pi[e] <==> pi[p]	( STM0320 or STM0999 or STM1473 or STM2267 )
PIuabcpp	phosphate transport via ABC system (uptake, periplasm)	atp[c] + h2o[c] + pi[p] --> adp[c] + h[c] + (2) pi[c]	( STM3855 and STM3854 and STM3856 and STM3857 )
PLIPA1A120pp	Phospholipase A1 (phosphatidate, n-C12:0) (periplasm)	[p] : h2o + pa120 --> 2ddecg3p + ddca	STM3957
PLIPA1A140pp	Phospholipase A1 (phosphatidate, n-C14:0) (periplasm)	[p] : h2o + pa140 --> 2tdecg3p + ttdca	STM3957
PLIPA1A141pp	Phospholipase A1 (phosphatidate, n-C14:1) (periplasm)	[p] : h2o + pa141 --> 2tdec7eg3p + ttdcea	STM3957
PLIPA1A160pp	Phospholipase A1 (phosphatidate, n-C16:0) (periplasm)	[p] : h2o + pa160 --> 2hdecg3p + hdca	STM3957
PLIPA1A161pp	Phospholipase A1 (phosphatidate, n-C16:1) (periplasm)	[p] : h2o + pa161 --> 2hdec9eg3p + hdcea	STM3957
PLIPA1A180pp	Phospholipase A1 (phosphatidate, n-C18:0) (periplasm)	[p] : h2o + pa180 --> 2odecg3p + ocdca	STM3957
PLIPA1A181pp	Phospholipase A1 (phosphatidate, n-C18:1) (periplasm)	[p] : h2o + pa181 --> 2odec11eg3p + ocdcea	STM3957
PLIPA1E120pp	Phospholipase A1 (phosphatidylethanolamine, n-C12:0) (periplasm)	[p] : h2o + pe120 --> 2agpe120 + ddca + h	STM3957
PLIPA1E140pp	Phospholipase A1 (phosphatidylethanolamine, n-C14:0) (periplasm)	[p] : h2o + pe140 --> 2agpe140 + h + ttdca	STM3957
PLIPA1E141pp	Phospholipase A1 (phosphatidylethanolamine, n-C14:1) (periplasm)	[p] : h2o + pe141 --> 2agpe141 + h + ttdcea	STM3957
PLIPA1E160pp	Phospholipase A1 (phosphatidylethanolamine, n-C16:0) (periplasm)	[p] : h2o + pe160 --> 2agpe160 + h + hdca	STM3957
PLIPA1E161pp	Phospholipase A1 (phosphatidylethanolamine, n-C16:1) (periplasm)	[p] : h2o + pe161 --> 2agpe161 + h + hdcea	STM3957
PLIPA1E180pp	Phospholipase A1 (phosphatidylethanolamine, n-C18:0) (periplasm)	[p] : h2o + pe180 --> 2agpe180 + h + ocdca	STM3957
PLIPA1E181pp	Phospholipase A1 (phosphatidylethanolamine, n-C18:1) (periplasm)	[p] : h2o + pe181 --> 2agpe181 + h + ocdcea	STM3957
PLIPA1G120pp	Phospholipase A1 (phosphatidylglycerol, n-C12:0) (periplasm)	[p] : h2o + pg120 --> 2agpg120 + ddca + h	STM3957
PLIPA1G140pp	Phospholipase A1 (phosphatidylglycerol, n-C14:0) (periplasm)	[p] : h2o + pg140 --> 2agpg140 + h + ttdca	STM3957
PLIPA1G141pp	Phospholipase A1 (phosphatidylglycerol, n-C14:1) (periplasm)	[p] : h2o + pg141 --> 2agpg141 + h + ttdcea	STM3957
PLIPA1G160pp	Phospholipase A1 (phosphatidylglycerol, n-C16:0) (periplasm)	[p] : h2o + pg160 --> 2agpg160 + h + hdca	STM3957
PLIPA1G161pp	Phospholipase A1 (phosphatidylglycerol, n-C16:1) (periplasm)	[p] : h2o + pg161 --> 2agpg161 + h + hdcea	STM3957
PLIPA1G180pp	Phospholipase A1 (phosphatidylglycerol, n-C18:0) (periplasm)	[p] : h2o + pg180 --> 2agpg180 + h + ocdca	STM3957
PLIPA1G181pp	Phospholipase A1 (phosphatidylglycerol, n-C18:1) (periplasm)	[p] : h2o + pg181 --> 2agpg181 + h + ocdcea	STM3957
PLIPA2A120pp	Phospholipase A2 (phosphatidate, n-C12:0) (periplasm)	[p] : h2o + pa120 --> 1ddecg3p + ddca + h	STM3957
PLIPA2A140pp	Phospholipase A2 (phosphatidate, n-C14:0) (periplasm)	[p] : h2o + pa140 --> 1tdecg3p + h + ttdca	STM3957
PLIPA2A141pp	Phospholipase A2 (phosphatidate, n-C14:1) (periplasm)	[p] : h2o + pa141 --> 1tdec7eg3p + h + ttdcea	STM3957
PLIPA2A160pp	Phospholipase A2 (phosphatidate, n-C16:0) (periplasm)	[p] : h2o + pa160 --> 1hdecg3p + h + hdca	STM3957
PLIPA2A161pp	Phospholipase A2 (phosphatidate, n-C16:1) (periplasm)	[p] : h2o + pa161 --> 1hdec9eg3p + h + hdcea	STM3957
PLIPA2A180pp	Phospholipase A2 (phosphatidate, n-C18:0) (periplasm)	[p] : h2o + pa180 --> 1odecg3p + h + ocdca	STM3957
PLIPA2A181pp	Phospholipase A2 (phosphatidate, n-C18:1) (periplasm)	[p] : h2o + pa181 --> 1odec11eg3p + h + ocdcea	STM3957
PLIPA2E120pp	Phospholipase A2 (phosphatidylethanolamine, n-C12:0) (periplasm)	[p] : h2o + pe120 --> 1agpe120 + ddca + h	STM3957
PLIPA2E140pp	Phospholipase A2 (phosphatidylethanolamine, n-C14:0) (periplasm)	[p] : h2o + pe140 --> 1agpe140 + h + ttdca	STM3957
PLIPA2E141pp	Phospholipase A2 (phosphatidylethanolamine, n-C14:1) (periplasm)	[p] : h2o + pe141 --> 1agpe141 + h + ttdcea	STM3957
PLIPA2E160pp	Phospholipase A2 (phosphatidylethanolamine, n-C16:0) (periplasm)	[p] : h2o + pe160 --> 1agpe160 + h + hdca	STM3957
PLIPA2E161pp	Phospholipase A2 (phosphatidylethanolamine, n-C16:1) (periplasm)	[p] : h2o + pe161 --> 1agpe161 + h + hdcea	STM3957
PLIPA2E180pp	Phospholipase A2 (phosphatidylethanolamine, n-C18:0) (periplasm)	[p] : h2o + pe180 --> 1agpe180 + h + ocdca	STM3957
PLIPA2E181pp	Phospholipase A2 (phosphatidylethanolamine, n-C18:1) (periplasm)	[p] : h2o + pe181 --> 1agpe181 + h + ocdcea	STM3957
PLIPA2G120pp	Phospholipase A2 (phosphatidylglycerol, n-C12:0) (periplasm)	[p] : h2o + pg120 --> 1agpg120 + ddca + h	STM3957
PLIPA2G140pp	Phospholipase A2 (phosphatidylglycerol, n-C14:0) (periplasm)	[p] : h2o + pg140 --> 1agpg140 + h + ttdca	STM3957
PLIPA2G141pp	Phospholipase A2 (phosphatidylglycerol, n-C14:1) (periplasm)	[p] : h2o + pg141 --> 1agpg141 + h + ttdcea	STM3957
PLIPA2G160pp	Phospholipase A2 (phosphatidylglycerol, n-C16:0) (periplasm)	[p] : h2o + pg160 --> 1agpg160 + h + hdca	STM3957
PLIPA2G161pp	Phospholipase A2 (phosphatidylglycerol, n-C16:1) (periplasm)	[p] : h2o + pg161 --> 1agpg161 + h + hdcea	STM3957
PLIPA2G180pp	Phospholipase A2 (phosphatidylglycerol, n-C18:0) (periplasm)	[p] : h2o + pg180 --> 1agpg180 + h + ocdca	STM3957
PLIPA2G181pp	Phospholipase A2 (phosphatidylglycerol, n-C18:1) (periplasm)	[p] : h2o + pg181 --> 1agpg181 + h + ocdcea	STM3957
PMANM	phosphomannomutase	[c] : man1p <==> man6p	STM2104
PMDPHT	pyrimidine phosphatase	[c] : 5aprbu + h2o --> 4r5au + pi
PMPK	phosphomethylpyrimidine kinase	[c] : 4ampm + atp --> 2mahmp + adp	STM2146
PNTK	pantothenate kinase	[c] : atp + pnto-R --> 4ppan + adp + h	STM4139
PNTOt4pp	Pantothenate sodium symporter (periplasm)	na1[p] + pnto-R[p] --> na1[c] + pnto-R[c]	STM3382
PNTOtex	Pantothenate transport via diffusion (extracellular to periplasm)	pnto-R[e] <==> pnto-R[p]	( STM0320 or STM0999 or STM1473 or STM2267 )
POX	pyruvate oxidase	[c] : h2o + pyr + q8 --> ac + co2 + q8h2	STM0935
PPA	inorganic diphosphatase	[c] : h2o + ppi --> h + (2) pi	( STM2502 or STM2927 )
PPA2	inorganic triphosphatase	[c] : h2o + pppi --> h + pi + ppi	( STM2927 or STM2502 )
PPALtex	propanal transport via diffusion (extracellular to periplasm)	ppal[e] <==> ppal[p]	( STM0320 or STM0999 or STM1473 or STM2267 )
PPALtpp	propanal transport via channel (periplasm)	ppal[c] <==> ppal[p]
PPAt4pp	Na+/Propionate symporter (periplasm)	na1[p] + ppa[p] --> na1[c] + ppa[c]	STM1125
PPAtex	propionate transport via diffusion	ppa[e] <==> ppa[p]	( STM1473 or STM0999 or STM2267 or STM0320 )
PPBNGS	porphobilinogen synthase	[c] : (2) 5aop --> h + (2) h2o + ppbng	STM0372
PPC	phosphoenolpyruvate carboxylase	[c] : co2 + h2o + pep --> h + oaa + pi	STM4119
PPCDC	phosphopantothenoylcysteine decarboxylase	[c] : 4ppcys + h --> co2 + pan4p	STM3730
PPCK	phosphoenolpyruvate carboxykinase	[c] : atp + oaa --> adp + co2 + pep	STM3500
PPGPPDP	guanosine-3',5'-bis(diphosphate) 3'-diphosphatase	[c] : h2o + ppgpp --> gdp + ppi	STM3742
PPIabcpp	diphosphate transport in via ABC system (periplasm)	atp[c] + h2o[c] + ppi[p] --> adp[c] + h[c] + pi[c] + ppi[c]
PPItex	diphosphate transport (extracellular to periplasm)	ppi[e] <==> ppi[p]
PPK2r	polyphosphate kinase	[c] : atp + ppi <==> adp + pppi	STM2501
PPKr	polyphosphate kinase	[c] : atp + pi <==> adp + ppi	STM2501
PPM	phosphopentomutase	[c] : r1p <==> r5p	STM4569
PPM2	phosphopentomutase 2 (deoxyribose)	[c] : 2dr1p <==> 2dr5p	STM4569
PPNCL2	phosphopantothenate-cysteine ligase	[c] : 4ppan + ctp + cys-L --> 4ppcys + cmp + h + ppi	STM3730
PPND	prephenate dehydrogenase	[c] : nad + pphn --> 34hpp + co2 + nadh	STM2669
PPNDH	prephenate dehydratase	[c] : h + pphn --> co2 + h2o + phpyr	STM2667
PPPGO	protoporphyrinogen oxidase (aerobic)	[c] : (1.5) o2 + pppg9 --> (3) h2o + ppp9	STM3987
PPPGO3	protoporphyrinogen oxidase (anaerobic)	[c] : (3) fum + pppg9 --> ppp9 + (3) succ	STM3987
PPPNt2rpp	3-phenylpropionate transport via proton symport, reversible (periplasm)	h[p] + pppn[p] <==> h[c] + pppn[c]	STM2554
PPPNtex	3-phenylpropionate transport via diffusion (extracellular to periplasm)	pppn[e] <==> pppn[p]	( STM0320 or STM0999 or STM1473 or STM2267 )
PPS	phosphoenolpyruvate synthase	[c] : atp + h2o + pyr --> amp + (2) h + pep + pi	STM1349
PPTtex	Phosphonate transport via diffusion (extracellular to periplasm)	ppt[e] <==> ppt[p]	( STM0320 or STM0999 or STM1473 or STM2267 )
PRAGSr	phosphoribosylglycinamide synthase	[c] : atp + gly + pram <==> adp + gar + h + pi	STM4175
PRAIi	phosphoribosylanthranilate isomerase (irreversible)	[c] : pran --> 2cpr5p	STM1725
PRAIS	phosphoribosylaminoimidazole synthase	[c] : atp + fpram --> adp + air + (2) h + pi	STM2499
PRAMPC	phosphoribosyl-AMP cyclohydrolase	[c] : h2o + prbamp --> prfp	STM2078
PRASCS	phosphoribosylaminoimidazolesuccinocarboxamide synthase	[c] : 5aizc + asp-L + atp --> 25aics + adp + h + pi	STM2487
PRATPP	phosphoribosyl-ATP pyrophosphatase	[c] : h2o + prbatp --> h + ppi + prbamp	STM2078
PRE2COC	Sirohydrochlorin cobaltochelatase	[c] : cobalt2 + shcl --> copre2 + (2) h	STM2025
PRFGS	phosphoribosylformylglycinamidine synthase	[c] : atp + fgam + gln-L + h2o --> adp + fpram + glu-L + h + pi	STM2565
PRIt2ex	Uric acid permease (extracellular to periplasm)	h[e] + urate[e] --> h[p] + urate[p]
PRIt2pp	Uric acid permease (periplasm)	h[p] + urate[p] --> h[c] + urate[c]
PRMICI	1-(5-phosphoribosyl)-5-[(5-phosphoribosylamino)methylideneamino)imidazole-4-carboxamide isomerase	[c] : prfp <==> prlp	STM2076
PROabcpp	L-proline transport via ABC system (periplasm)	atp[c] + h2o[c] + pro-L[p] --> adp[c] + h[c] + pi[c] + pro-L[c]	( STM2809 and STM2810 and STM2811 )
PROD2	Proline dehydrogenase	[c] : fad + pro-L --> 1pyr5c + fadh2 + h	STM1124
PROGLYabcpp	L-Prolinylglycine (Pro-Gly) transport via ABC system (periplasm)	atp[c] + h2o[c] + progly[p] --> adp[c] + h[c] + pi[c] + progly[c]
PROGLYtex	L-Prolinylglycine transport via diffusion (extracellular to periplasmTransport, Outer Membrane Porin	progly[e] <==> progly[p]	( STM0320 or STM0999 or STM1473 or STM2267 )
PROt4pp	Na+/Proline-L symporter (periplasm)	na1[p] + pro-L[p] --> na1[c] + pro-L[c]	STM1125
PROtex	L-proline transport via diffusion (extracellular to periplasm)	pro-L[e] <==> pro-L[p]	( STM0320 or STM0999 or STM1473 or STM2267 )
PROTRS	Prolyl-tRNA synthetase	[c] : atp + pro-L + trnapro --> amp + ppi + protrna	STM0242
PRPPS	phosphoribosylpyrophosphate synthetase	[c] : atp + r5p <==> amp + h + prpp	STM1780
PSCLYStex	psicoselysine transporter via diffusion (extracellular)	psclys[e] <==> psclys[p]	( STM0999 or STM2267 or STM1473 or STM0320 )
PSCVT	3-phosphoshikimate 1-carboxyvinyltransferase	[c] : pep + skm5p <==> 3psme + pi	STM0978
PSD160	Phosphatidylserine decarboxylase (n-C16:0)	[c] : h + ps160 --> co2 + pe160
[truncated: 301 more rows]

## Sheet: compounds
abbreviation	name	formula	charge	CAS number	formulaNeutral	KEGG ID
10fthf	10-Formyltetrahydrofolate	C20H21N7O7	-2		C20H23N7O7	C00234
12dgr120	1,2-Diacyl-sn-glycerol (didodecanoyl, n-C12:0)	C27H52O5	0		C27H52O5	C00641
12dgr140	1,2-Diacyl-sn-glycerol (ditetradecanoyl, n-C14:0)	C31H60O5	0		C31H60O5	C00641
12dgr141	1,2-Diacyl-sn-glycerol (ditetradec-7-enoyl, n-C14:1)	C31H56O5	0		C31H56O5	C00641
12dgr160	1,2-Diacyl-sn-glycerol (dihexadecanoyl, n-C16:0)	C35H68O5	0		C35H68O5	C00641
12dgr161	1,2-Diacyl-sn-glycerol (dihexadec-9-enoyl, n-C16:1)	C35H64O5	0		C35H64O5	C00641
12dgr180	1,2-Diacyl-sn-glycerol (dioctadecanoyl, n-C18:0)	C39H76O5	0		C39H76O5	C00641
12dgr181	1,2-Diacyl-sn-glycerol (dioctadec-11-enoyl, n-C18:1)	C39H72O5	0		C39H72O5	C00641
12ppd-R	(R)-Propane-1,2-diol	C3H8O2	0	4254-14-2		C02912
12ppd-S	(S)-Propane-1,2-diol	C3H8O2	0	4254-14-3		C02917
13dpg	3-Phospho-D-glyceroyl phosphate	C3H4O10P2	-4		C3H8O10P2	C00236
14glucan	1,4-alpha-D-glucan	C36H62O31	0
15dap	1,5-Diaminopentane	C5H16N2	2	462-94-2		C01672
1agpe120	1-Acyl-sn-glycero-3-phosphoethanolamine (n-C12:0)	C17H36NO7P1	0		C17H36NO7P1	C04438
1agpe140	1-Acyl-sn-glycero-3-phosphoethanolamine (n-C14:0)	C19H40NO7P1	0		C19H40NO7P1	C04438
1agpe141	1-Acyl-sn-glycero-3-phosphoethanolamine (n-C14:1)	C19H38NO7P1	0		C19H38NO7P1	C04438
1agpe160	1-Acyl-sn-glycero-3-phosphoethanolamine (n-C16:0)	C21H44NO7P1	0		C21H44NO7P1	C04438
1agpe161	1-Acyl-sn-glycero-3-phosphoethanolamine (n-C16:1)	C21H42NO7P1	0		C21H42NO7P1	C04438
1agpe180	1-Acyl-sn-glycero-3-phosphoethanolamine (n-C18:0)	C23H48NO7P1	0		C23H48NO7P1	C04438
1agpe181	1-Acyl-sn-glycero-3-phosphoethanolamine (n-C18:1)	C23H46NO7P1	0		C23H46NO7P1	C04438
1agpg120	1-Acyl-sn-glycero-3-phosphoglycerol (n-C12:0)	C18H36O9P1	-1		C18H37O9P1
1agpg140	1-Acyl-sn-glycero-3-phosphoglycerol (n-C14:0)	C20H40O9P1	-1		C20H41O9P1
1agpg141	1-Acyl-sn-glycero-3-phosphoglycerol (n-C14:1)	C20H38O9P1	-1		C20H39O9P1
1agpg160	1-Acyl-sn-glycero-3-phosphoglycerol (n-C16:0)	C22H44O9P1	-1		C22H45O9P1
1agpg161	1-Acyl-sn-glycero-3-phosphoglycerol (n-C16:1)	C22H42O9P1	-1		C22H43O9P1
1agpg180	1-Acyl-sn-glycero-3-phosphoglycerol (n-C18:0)	C24H48O9P1	-1		C24H48O9P1
1agpg181	1-Acyl-sn-glycero-3-phosphoglycerol (n-C18:1)	C24H46O9P1	-1		C24H47O9P1
1ap2olp	D-1-Aminopropan-2-ol O-phosphate	C3H9NO4P	-1	483-34-1	C3H10NO4P	C04122
1ddecg3p	1-dodecanoyl-sn-glycerol 3-phosphate	C15H29O7P1	-2		C15H31O7P1	C00681
1hdec9eg3p	1-hexadec-9-enoyl-sn-glycerol 3-phosphate	C19H35O7P1	-2		C19H37O7P1
1hdecg3p	1-hexadecanoyl-sn-glycerol 3-phosphate	C19H37O7P1	-2		C19H39O7P1	C00681
1odec11eg3p	1-octadec-11-enoyl-sn-glycerol 3-phosphate	C21H39O7P1	-2		C21H41O7P1
1odecg3p	1-octadecanoyl-sn-glycerol 3-phosphate	C21H41O7P1	-2		C21H43O7P1	C00681
1pyr5c	1-Pyrroline-5-carboxylate	C5H6NO2	-1		C5H7NO2	C03912
1tdec7eg3p	1-tetradec-7-enoyl-sn-glycerol 3-phosphate	C17H31O7P1	-2		C17H33O7P1	C00681
1tdecg3p	1-tetradecanoyl-sn-glycerol 3-phosphate	C17H33O7P1	-2		C17H35O7P1	C00681
23camp	2',3'-Cyclic AMP	C10H11N5O6P	-1		C10H12N5O6P	C02353
23ccmp	2',3'-Cyclic CMP	C9H11N3O7P	-1		C9H12N3O7P	C02354
23cgmp	2',3'-Cyclic GMP	C10H11N5O7P	-1		C10H12N5O7P	C06194
23cump	2',3'-Cyclic UMP	C9H10N2O8P	-1		C9H11N2O8P	C02355
23dappa	2,3-diaminopropionate	C3H9N2O2	1		C3H8N2O2	C06393
23ddhb	2,3-Dihydro-2,3-dihydroxybenzoate	C7H7O4	-1		C7H8O4	C04171
23dhb	2,3-Dihydroxybenzoate	C7H5O4	-1	303-38-8	C7H6O4	C00196
23dhba	(2,3-Dihydroxybenzoyl)adenylate	C17H17N5O10P	-1		C17H18N5O10P	C04030
23dhbzs	2,3-dihydroxybenzoylserine	C10H10NO6	-1		C10H11NO6
23dhdp	2,3-Dihydrodipicolinate	C7H5NO4	-2		C7H7NO4	C03340
23dhmb	(R)-2,3-Dihydroxy-3-methylbutanoate	C5H9O4	-1		C5H10O4	C04272
23dhmp	(R)-2,3-Dihydroxy-3-methylpentanoate	C6H11O4	-1		C6H12O4	C06007
24dhh2ed	2,4-Dihydroxyhept-2-enedioate	C7H10O6	0		C7H10O6	C06201
25aics	(S)-2-[5-Amino-1-(5-phospho-D-ribosyl)imidazole-4-carboxamido]succinate	C13H15N4O12P	-4		C13H19N4O12P	C04823
25dkglcn	2,5-diketo-D-gluconate	C6H7O7	-1			C02780
25drapp	2,5-Diamino-6-(ribosylamino)-4-(3H)-pyrimidinone 5'-phosphate	C9H14N5O8P	-2
26dap-LL	LL-2,6-Diaminoheptanedioate	C7H14N2O4	0	583-93-7	C7H14N2O4	C00666
26dap-M	meso-2,6-Diaminoheptanedioate	C7H14N2O4	0		C7H14N2O4	C00680
2agpe120	2-Acyl-sn-glycero-3-phosphoethanolamine (n-C12:0)	C17H36NO7P1	0		C17H36NO7P1	C05973
2agpe140	2-Acyl-sn-glycero-3-phosphoethanolamine (n-C14:0)	C19H40NO7P1	0		C19H40NO7P1	C05973
2agpe141	2-Acyl-sn-glycero-3-phosphoethanolamine (n-C14:1)	C19H38NO7P1	0		C19H38NO7P1	C05973
2agpe160	2-Acyl-sn-glycero-3-phosphoethanolamine (n-C16:0)	C21H44NO7P1	0		C21H44NO7P1	C05973
2agpe161	2-Acyl-sn-glycero-3-phosphoethanolamine (n-C16:1)	C21H42NO7P1	0		C21H42NO7P1	C05973
2agpe180	2-Acyl-sn-glycero-3-phosphoethanolamine (n-C18:0)	C23H48NO7P1	0		C23H48NO7P1	C05973
2agpe181	2-Acyl-sn-glycero-3-phosphoethanolamine (n-C18:1)	C23H46NO7P1	0		C23H46NO7P1	C05973
2agpg120	2-Acyl-sn-glycero-3-phosphoglycerol (n-C12:0)	C18H36O9P1	-1		C18H37O9P1
2agpg140	2-Acyl-sn-glycero-3-phosphoglycerol (n-C14:0)	C20H40O9P1	-1		C20H41O9P1
2agpg141	2-Acyl-sn-glycero-3-phosphoglycerol (n-C14:1)	C20H38O9P1	-1		C20H39O9P1
2agpg160	2-Acyl-sn-glycero-3-phosphoglycerol (n-C16:0)	C22H44O9P1	-1		C22H45O9P1
2agpg161	2-Acyl-sn-glycero-3-phosphoglycerol (n-C16:1)	C22H42O9P1	-1		C22H43O9P1
2agpg180	2-Acyl-sn-glycero-3-phosphoglycerol (n-C18:0)	C24H48O9P1	-1		C24H49O9P1
2agpg181	2-Acyl-sn-glycero-3-phosphoglycerol (n-C18:1)	C24H46O9P1	-1		C24H47O9P1
2ahbut	(S)-2-Aceto-2-hydroxybutanoate	C6H9O4	-1		C6H10O4	C06006
2amsa	2-Aminomalonate semialdehyde	C3H5NO3	0		C3H5NO3	C11822
2aobut	L-2-Amino-3-oxobutanoate	C4H7NO3	0		C4H7NO3	C03508
2cpr5p	1-(2-Carboxyphenylamino)-1-deoxy-D-ribulose 5-phosphate	C12H13NO9P	-3		C12H16NO9P	C01302
2dda7p	2-Dehydro-3-deoxy-D-arabino-heptonate 7-phosphate	C7H10O10P	-3		C7H13O10P	C04691
2ddecg3p	2-dodecanoyl-sn-glycerol 3-phosphate	C15H30O7P1	-1		C15H31O7P1	C03974
2ddg6p	2-Dehydro-3-deoxy-D-gluconate 6-phosphate	C6H8O9P	-3		C6H11O9P	C04442
2ddglcn	2-Dehydro-3-deoxy-D-gluconate	C6H9O6	-1		C6H10O6	C00204
2dh3dgal	2-Dehydro-3-deoxy-D-galactonate	C6H9O6	-1			C01216
2dh3dgal6p	2-Dehydro-3-deoxy-D-galactonate 6-phosphate	C6H8O9P	-3		C01286
2dhglcn	2-Dehydro-D-gluconate	C6H9O7	-1			C00629
2dhguln	2-Dehydro-L-gulonate	C6H9O7	-1
2dhp	2-Dehydropantoate	C6H9O4	-1		C6H10O4	C00966
2dmmq8	2-Demethylmenaquinone 8	C50H70O2	0			C05818
2dmmql8	2-Demethylmenaquinol 8	C50H72O2	0
2dr1p	2-Deoxy-D-ribose 1-phosphate	C5H9O7P	-2		C5H11O7P	C00672
2dr5p	2-Deoxy-D-ribose 5-phosphate	C5H9O7P	-2	102916-66-5	C5H11O7P	C00673
2h3oppan	2-Hydroxy-3-oxopropanoate	C3H3O4	-1			C01146
2hdec9eg3p	2-hexadec-9-enoyl-sn-glycerol 3-phosphate	C19H36O7P1	-1		C19H37O7P1	C03974
2hdecg3p	2-hexadecanoyl-sn-glycerol 3-phosphate	C19H38O7P1	-1		C19H39O7P1	C03974
2hh24dd	2-Hydroxyhepta-2,4-dienedioate	C7H6O5	-2		C7H8O5	C05600
2ins	2-Inosose	C6H10O6	0	488-64-2	C6H10O6	C00691
2ippm	2-Isopropylmaleate	C7H8O4	-2		C7H10O4	C02631
2kmb	2-keto-4-methylthiobutyrate	C5H7O3S	-1		C5H8O3S
2mahmp	2-Methyl-4-amino-5-hydroxymethylpyrimidine diphosphate	C6H8N3O7P2	-3	745-65-3	C6H11N3O7P2	C04752
2mcacn	cis-2-Methylaconitate	C7H5O6	-3	99-98-9		C04225
2mcit	2-Methylcitrate	C7H7O7	-3	96-17-3		C02225
2me4p	2-C-methyl-D-erythritol 4-phosphate	C5H11O7P	-2		C5H13O7P	C11434
2mecdp	2-C-methyl-D-erythritol 2,4-cyclodiphosphate	C5H10O9P2	-2		C5H12O9P2	C11453
2obut	2-Oxobutanoate	C4H5O3	-1	600-18-0	C4H6O3	C00109
2odec11eg3p	2-octadec-11-enoyl-sn-glycerol 3-phosphate	C21H40O7P1	-1		C21H41O7P1	C03974
2odecg3p	2-octadecanoyl-sn-glycerol 3-phosphate	C21H42O7P1	-1		C21H43O7P1	C03974
2oh3d	2-Oxohept-3-ene-1,7-dioate	C7H6O5	-2		C7H8O5	C03063
2ohph	2-Octaprenyl-6-hydroxyphenol	C46H70O2	0			C05811
2ombzl	2-Octaprenyl-6-methoxy-1,4-benzoquinol	C47H72O3	0
2omhmbl	2-Octaprenyl-3-methyl-5-hydroxy-6-methoxy-1,4-benzoquinol	C48H74O4	0
2ommbl	2-Octaprenyl-3-methyl-6-methoxy- 1,4-benzoquinol	C48H74O3	0
2omph	2-Octaprenyl-6-methoxyphenol	C47H72O2	0			C05812
2oph	2-Octaprenylphenol	C46H70O	0			C05810
2p4c2me	2-phospho-4-(cytidine 5'-diphospho)-2-C-methyl-D-erythritol	C14H22N3O17P3-4			C14H26N3O17P3
2pg	D-Glycerate 2-phosphate	C3H4O7P	-3		C3H7O7P	C00631
2pglyc	2-Phosphoglycolate	C2H2O6P	-3		C2H5O6P	C00988
2shchc	2-Succinyl-6-hydroxy-2,4-cyclohexadiene-1-carboxylate	C11H10O6	-2		C11H12O6	C05817
2tdec7eg3p	2-tetradec-7-enoyl-sn-glycerol 3-phosphate	C17H32O7P1	-1	C17H33O7P1	C03974
2tdecg3p	2-tetradecanoyl-sn-glycerol 3-phosphate	C17H34O7P1	-1		C17H35O7P1	C03974
2tpr3dpcoa	2'-(5''-triphosphoribosyl)-3'-dephospho-CoA	C26H40N7O26P5S	-6		C26H46N7O26P5S
34dhpac	3,4-Dihydroxyphenylacetaldehyde	C8H8O3	0		C8H8O3	C04043
34dhpha	3,4-Dihydroxyphenylacetate	C8H7O4	-1	102-32-9	C8H8O4	C01161
34hpp	3-(4-Hydroxyphenyl)pyruvate	C9H7O4	-1		C9H8O4	C01179
3amp	3'-AMP	C10H12N5O7P	-2	84-21-9	C10H14N5O7P	C01367
3c2hmp	3-Carboxy-2-hydroxy-4-methylpentanoate	C7H10O5	-2		C7H12O5	C04411
3c3hmp	3-Carboxy-3-hydroxy-4-methylpentanoate	C7H10O5	-2		C7H12O5	C02504
3c4mop	3-Carboxy-4-methyl-2-oxopentanoate	C7H8O5	-2		C7H10O5	C04236
3cmp	3'-cmp	C9H12N3O8P	-2		C9H14N3O8P	C05822
3dhgulnp	3-keto-L-gulonate-6-phosphate	C6H8O10P	-3
3dhq	3-Dehydroquinate	C7H9O6	-1		C7H10O6	C00944
3dhsk	3-Dehydroshikimate	C7H7O5	-1		C7H8O5	C02637
3gmp	3'-GMP	C10H12N5O8P	-2		C10H14N5O8P	C06193
3haACP	(3R)-3-Hydroxyacyl-[acyl-carrier protein]	C15H27N2O9PRS	-1		C01271
3hbcoa	(S)-3-Hydroxybutanoyl-CoA	C25H38N7O18P3S	-4		C25H42N7O18P3C01144
3hcddec5eACP	(R)-3-hydroxy-cis-dodec-5-enoyl-[acyl-carrier protein]	C23H41N2O9PRS	-1
3hcinnm	3-hydroxycinnamic acid	C9H7O3	-1
3hcmrs7eACP	(R)-3-hydroxy-cis-myristol-7-eoyl-[acyl-carrier protein]	C25H45N2O9PRS	-1
3hcpalm9eACP	(R)-3-hydroxy-cis-palm-9-eoyl-[acyl-carrier protein]	C27H49N2O9PRS	-1
3hcvac11eACP	(R)-3-hydroxy-cis-vacc-11-enoyl-[acyl-carrier protein]	C29H53N2O9PRS	-1
3hdcoa	(S)-3-Hydroxydecanoyl-CoA	C31H50N7O18P3S	-4		C31H54N7O18P3C05264
3hddcoa	(S)-3-Hydroxydodecanoyl-CoA	C33H54N7O18P3S	-4		C33H58N7O18P3C05262
3hddecACP	(R)-3-Hydroxydodecanoyl-[acyl-carrier protein]	C23H43N2O9PRS	-1	7783-08-06		C05757
3hdecACP	(R)-3-Hydroxydecanoyl-[acyl-carrier protein]	C21H39N2O9PRS	-1	320-77-4		C04619
3hhcoa	(S)-3-Hydroxyhexanoyl-CoA	C27H42N7O18P3S	-4		C27H46N7O18P3C05268
3hhdcoa	(S)-3-Hydroxyhexadecanoyl-CoA	C37H62N7O18P3S	-4		C37H66N7O18P3C05258
3hhexACP	(R)-3-Hydroxyhexanoyl-[acyl-carrier protein]	C17H31N2O9PRS	-1	7783-08-06		C05747
3hmrsACP	(R)-3-Hydroxytetradecanoyl-[acyl-carrier protein]	C25H47N2O9PRS-1			C04688
3hocoa	(S)-3-Hydroxyoctanoyl-CoA	C29H46N7O18P3S	-4		C29H50N7O18P3C05266
3hoctaACP	(R)-3-Hydroxyoctadecanoyl-[acyl-carrier protein]	C29H55N2O9PRS-1
3hoctACP	(R)-3-Hydroxyoctanoyl-[acyl-carrier protein]	C19H35N2O9PRS	-1			C04620
3hodcoa	(S)-3-Hydroxyoctadecanoyl-CoA	C39H66N7O18P3S	-4
3hpalmACP	R-3-hydroxypalmitoyl-[acyl-carrier protein]	C27H51N2O9PRS	-1			C04633
3hpppn	3-(3-hydroxy-phenyl)propionate	C9H9O3	-1
3htdcoa	(S)-3-Hydroxytetradecanoyl-CoA	C35H58N7O18P3S	-4		C35H62N7O18P3C05260
3ig3p	C'-(3-Indolyl)-glycerol 3-phosphate	C11H12NO6P	-2		C11H14NO6P	C03506
3mob	3-Methyl-2-oxobutanoate	C5H7O3	-1		C5H8O3	C00141
3mop	(S)-3-Methyl-2-oxopentanoate	C6H9O3	-1		C6H10O3	C00671
3ocddec5eACP	3-oxo-cis-dodec-5-enoyl-[acyl-carrier protein]	C23H39N2O9PRS	-1
3ocmrs7eACP	3-oxo-cis-myristol-7-eoyl-[acyl-carrier protein]	C25H43N2O9PRS-1
3ocpalm9eACP	3-oxo-cis-palm-9-eoyl-[acyl-carrier protein]	C27H47N2O9PRS	-1
3ocvac11eACP	3-oxo-cis-vacc-11-enoyl-[acyl-carrier protein]	C29H51N2O9PRS	-1
3odcoa	3-Oxodecanoyl-CoA	C31H48N7O18P3S	-4		C31H52N7O18P3S	C05265
3oddcoa	3-Oxododecanoyl-CoA	C33H52N7O18P3S	-4		C33H56N7O18P3S	C05263
3oddecACP	3-Oxododecanoyl-[acyl-carrier protein]	C23H41N2O9PRS	-1	7783-08-06		C05756
3odecACP	3-Oxodecanoyl-[acyl-carrier protein]	C21H37N2O9PRS	-1	7783-08-06		C05753
3ohcoa	3-Oxohexanoyl-CoA	C27H40N7O18P3S	-4	5096-70-8	C27H44N7O18P3C05269
3ohdcoa	3-Oxohexadecanoyl-CoA	C37H60N7O18P3S	-4		C37H64N7O18P3S	C05259
3ohexACP	3-Oxohexanoyl-[acyl-carrier protein]	C17H29N2O9PRS	-1	7783-08-06		C05746
3omrsACP	3-Oxotetradecanoyl-[acyl-carrier protein]	C25H45N2O9PRS	-1	7783-08-06		C05759
3oocoa	3-Oxooctanoyl-CoA	C29H44N7O18P3S	-4		C29H48N7O18P3S	C05267
3ooctACP	3-Oxooctanoyl-[acyl-carrier protein]	C19H33N2O9PRS	-1	7783-08-06		C05750
3ooctdACP	3-Oxooctadecanoyl-[acyl-carrier protein]	C29H53N2O9PRS	-1
3oodcoa	3-Oxooctadecanoyl-CoA	C39H64N7O18P3S	-4		C39H68N7O18P3S
3opalmACP	3-Oxohexadecanoyl-[acyl-carrier protein]	C27H49N2O9PRS	-1	7783-08-06		C05762
3ophb	3-Octaprenyl-4-hydroxybenzoate	C47H69O3	-1		C47H70O3	C05809
3otdcoa	3-Oxotetradecanoyl-CoA	C35H56N7O18P3S	-4		C35H60N7O18P3S	C05261
3pg	3-Phospho-D-glycerate	C3H4O7P	-3		C3H7O7P	C00197
3php	3-Phosphohydroxypyruvate	C3H2O7P	-3		C3H5O7P	C03232
3psme	5-O-(1-Carboxyvinyl)-3-phosphoshikimate	C10H9O10P	-4		C10H13O10P	C01269
3sala	3-Sulfino-L-alanine	C3H5NO4S	-2	1115-65-7	C3H7NO4S	C00606
3ump	3'-UMP	C9H11N2O9P	-2	35170-03-7	C9H13N2O9P	C01368
4abut	4-Aminobutanoate	C4H9NO2	0	1956-12-02	C4H9NO2	C00334
4abutn	4-Aminobutanal	C4H10NO	1		C4H9NO	C00555
4abz	4-Aminobenzoate	C7H6NO2	-1	150-13-0	C7H7NO2	C00568
4adcho	4-amino-4-deoxychorismate	C10H10NO5	-1		C10H11NO5	C11355
4ahmmp	4-Amino-5-hydroxymethyl-2-methylpyrimidine	C6H9N3O	0	73-67-6		C01279
4ampm	4-Amino-2-methyl-5-phosphomethylpyrimidine	C6H8N3O4P	-2		C6H10N3O4P	C04556
4c2me	4-(cytidine 5'-diphospho)-2-C-methyl-D-erythritol	C14H23N3O14P2	-2		C14H25N3O14P2	C11435
4h2kpm	4-Hydroxy-2-ketopimelate	C7H8O6	-2		C7H10O6	C05601
4hba	4-Hydroxy-benzyl alcohol	C7H8O2	0
4hbz	4-Hydroxybenzoate	C7H5O3	-1	99-96-7	C7H6O3	C00156
4hoxpacd	4-Hydroxyphenylacetaldehyde	C8H8O2	0	1960-11-07	C8H8O2	C03765
4hphac	4-Hydroxyphenylacetate	C8H7O3	-1	156-38-7	C8H8O3	C00642
4hthr	4-Hydroxy-L-threonine	C4H9NO4	0		C4H9NO4	C06056
4mhetz	4-Methyl-5-(2-hydroxyethyl)-thiazole	C6H9NOS	0	137-00-8		C04294
4mop	4-Methyl-2-oxopentanoate	C6H9O3	-1		C6H10O3	C00233
4mpetz	4-Methyl-5-(2-phosphoethyl)-thiazole	C6H8NO4PS	-2		C6H10NO4PS	C04327
4pasp	4-Phospho-L-aspartate	C4H6NO7P	-2		C4H8NO7P	C03082
4per	4-Phospho-D-erythronate	C4H6O8P	-3		C4H9O8P	C03393
4ppan	D-4'-Phosphopantothenate	C9H15NO8P	-3		C9H18NO8P	C03492
4ppcys	N-((R)-4-Phosphopantothenoyl)-L-cysteine	C12H20N2O9PS	-3		C12H23N2O9PS	C04352
4r5au	4-(1-D-Ribitylamino)-5-aminouracil	C9H16N4O6	0		C9H16N4O6	C04732
5aizc	5-amino-1-(5-phospho-D-ribosyl)imidazole-4-carboxylate	C9H11N3O9P	-3		C9H14N3O9P	C04751
5aop	5-Amino-4-oxopentanoate	C5H9NO3	0	106-60-5	C5H9NO3	C00430
5aprbu	5-Amino-6-(5'-phosphoribitylamino)uracil	C9H15N4O9P	-2		C9H17N4O9P	C04454
5apru	5-Amino-6-(5'-phosphoribosylamino)uracil	C9H13N4O9P	-2		C9H15N4O9P	C01268
5c2oh3e	5-Carboxy-2-oxohept-3-enedioate	C8H5O7	-3		C8H8O7	C04052
5caiz	5-phosphoribosyl-5-carboxyaminoimidazole	C9H11N3O9P	-3		C9H14N3O9P
5cm2hm	5-Carboxymethyl-2-hydroxymuconate	C8H5O7	-3		C8H8O7	C04186
5cm2hms	5-Carboxymethyl-2-hydroxymuconate semialdehyde	C8H5O6	-3	2461-62-3	C8H8O6	C04642
5dglcn	5-Dehydro-D-gluconate	C6H9O7	-1			C01062
5dh4dglc	5-Dehydro-4-deoxy-D-glucarate	C6H6O7	-2			C00679
5drib	5'-deoxyribose	C5H10O4	0		C5H10O4
5mdr1p	5-Methylthio-5-deoxy-D-ribose 1-phosphate	C6H11O7PS	-2		C6H13O7PS	C04188
5mdru1p	5-Methylthio-5-deoxy-D-ribulose 1-phosphate	C6H11O7PS	-2		C6H13O7PS	C04582
5mta	5-Methylthioadenosine	C11H15N5O3S	0	2457-80-9	C11H15N5O3S	C00170
5mthf	5-Methyltetrahydrofolate	C20H24N7O6	-1		C20H25N7O6	C00440
5mtr	5-Methylthio-D-ribose	C6H12O4S	0			C03089
5prdmbz	N1-(5-Phospho-alpha-D-ribosyl)-5,6-dimethylbenzimidazole	C14H17N2O7P	-2		C14H19N2O7P	C04778
6hmhpt	6-hydroxymethyl dihydropterin	C7H9N5O2	0		C7H9N5O2
6hmhptpp	6-hydroxymethyl-dihydropterin pyrophosphate	C7H8N5O8P2	-3		C7H11N5O8P2
6pgc	6-Phospho-D-gluconate	C6H10O10P	-3		C6H13O10P	C00345
6pgg	6-Phospho-beta-D-glucosyl-(1,4)-D-glucose	C12H21O14P	-2		C12H23O14P	C04534
6pgl	6-phospho-D-glucono-1,5-lactone	C6H9O9P	-2		C6H11O9P	C01236
8aonn	8-Amino-7-oxononanoate	C9H17NO3	0		C9H17NO3	C01092
aacald	Aminoacetaldehyde	C2H6NO	1	452-86-8	C2H5NO	C06735
aacoa	Acetoacetyl-CoA	C25H36N7O18P3S	-4	1420-36-6	C25H40N7O18P3S	C00332
aact	Aminoacetone	C3H8NO	1	298-08-8	C3H7NO	C01888
ac	Acetate	C2H3O2	-1	71-50-1	C2H4O2	C00033
acac	Acetoacetate	C4H5O3	-1	541-50-4		C00164
acACP	Acetyl-ACP	C13H23N2O8PRS	-1
acald	Acetaldehyde	C2H4O	0	75-07-0		C00084
accoa	Acetyl-CoA	C23H34N7O17P3S	-4	72-89-9	C23H38N7O17P3S	C00024
acetol	Acetol	C3H6O2	0	116-09-6		C05235
acg5p	N-Acetyl-L-glutamyl 5-phosphate	C7H9NO8P	-3		C7H12NO8P	C04133
acg5sa	N-Acetyl-L-glutamate 5-semialdehyde	C7H10NO4	-1		C7H11NO4	C01250
acgal	N-Acetyl-D-galactosamine	C8H15NO6	0	14215-68-0		C01132
acgal1p	N-Acetyl-D-galactosamine 1-phosphate	C8H14NO9P	-2		C8H16NO9P
acgam	N-Acetyl-D-glucosamine	C8H15NO6	0	7512-17-6		C00140
acgam1p	N-Acetyl-D-glucosamine 1-phosphate	C8H14NO9P	-2		C8H16NO9P	C04256
acgam6p	N-Acetyl-D-glucosamine 6-phosphate	C8H14NO9P	-2	102029-88-9	C8H16NO9P	C00357
acglc-D	6-Acetyl-D-glucose	C8H14O7	0	107-85-7	C8H14O7	C02655
acglu	N-Acetyl-L-glutamate	C7H9NO5	-2	1188-37-0	C7H11NO5	C00624
acmalt	Acetyl-maltose	C14H24O12	0			C02130
acmana	N-Acetyl-D-mannosamine	C8H15NO6	0	3615-17-6		C00645
acmanap	N-Acetyl-D-mannosamine 6-phosphate	C8H14NO9P	-2	157296-99-6	C8H16NO9P	C04257
acmum	N-Acetylmuramate	C11H18NO8	-1	61633-75-8	C11H19NO8	C02713
acmum6p	N-acetylmuramate 6-phosphate	C11H17NO11P	-3		C11H20NO11P
acnam	N-Acetylneuraminate	C11H18NO9	-1	131-48-6	C11H19NO9	C00270
acolipa	4-Amino-4-deoxy-L-arabinose modified core oligosaccharide lipid A	C181H314N3O103P4	-9		C181H323N3O103P4
acon-C	cis-Aconitate	C6H3O6	-3	585-84-2	C6H6O6	C00417
acon-T	trans-Aconitate	C6H3O6	-3	4023-65-8	C6H6O6	C02341
acorn	N2-Acetyl-L-ornithine	C7H14N2O3	0		C7H14N2O3	C00437
ACP	acyl carrier protein	C11H21N2O7PRS	-1			C00229
acser	O-Acetyl-L-serine	C5H9NO4	0	66638-22-0	C5H9NO4	C00979
actACP	Acetoacetyl-ACP	C15H25N2O9PRS	-1			C05744
actp	Acetyl phosphate	C2H3O5P	-2	19926-71-7	C2H5O5P	C00227
adcobap	Adenosyl cobinamide phosphate	C58H83CoN16O14P	-1		C58H85CoN16O14P	C06509
adcobdam	Adenosyl cobyrinate diamide	C55H68CoN11O15	-4		C55H73CoN11O15	C06506
adcobhex	adenosyl-cobyric acid	C55H76CoN15O11	0		C55H77CoN15O11	C06507
ade	Adenine	C5H5N5	0	73-24-5		C00147
adn	Adenosine	C10H13N5O4	0	58-61-7		C00212
adocbi	Adenosyl cobinamide	C58H84CoN16O11	1			C06508
adocbip	Adenosyl cobinamide phosphate	C58H83CoN16O14P	-1			C06509
adocbl	Adenosylcobalamin	C72H100CoN18O17P	0	13870-90-1		C00194
adp	ADP	C10H12N5O10P2	-3	58-64-0	C10H15N5O10P2	C00008
adpglc	ADPglucose	C16H23N5O15P2	-2		C16H25N5O15P2	C00498
adphep-DD	ADP-D-glycero-D-manno-heptose	C17H25N5O16P2	-2	119-61-9	C17H27N5016P2	C06397
adphep-LD	ADP-L-glycero-D-manno-heptose	C17H25N5O16P2	-2		C17H27N5O16P2	C06398
adprib	ADPribose	C15H21N5O14P2	-2		C15H23N5O14P2	C00301
ag	silver	Ag	1	7440-22-4		C06710
agdpcbi	Adenosine-GDP-cobinamide	C68H95CoN21O21P2	-1			C06510
agm	Agmatine	C5H16N4	2	306-60-5	C5H14N4	C00179
ahcys	S-Adenosyl-L-homocysteine	C14H20N6O5S	0	979-92-0	C14H20N6O5S	C00021
ahdt	2-Amino-4-hydroxy-6-(erythro-1,2,3-trihydroxypropyl)dihydropteridine triphosphate	C9H12N5O13P3	-4		C9H16N5O13P3	C04895
aicar	5-Amino-1-(5-Phospho-D-ribosyl)imidazole-4-carboxamide	C9H13N4O8P	-2	3031-94-5	C9H15N4O8P	C04677
air	5-amino-1-(5-phospho-D-ribosyl)imidazole	C8H12N3O7P	-2	25635-88-5	C8H14N3O7P	C03373
akg	2-Oxoglutarate	C5H4O5	-2	328-50-7	C5H6O5	C00026
alaala	D-Alanyl-D-alanine	C6H12N2O3	0	923-16-0	C6H12N2O3	C00993
ala-B	beta-Alanine	C3H7NO2	0	107-95-9	C3H7NO2	C00099
alac-S	(S)-2-Acetolactate	C5H7O4	-1		C5H8O4	C06010
ala-D	D-Alanine	C3H7NO2	0	338-69-2	C3H7NO2	C00133
ala-L	L-Alanine	C3H7NO2	0	56-41-7	C3H7NO2	C00041
alatrna	L-Alanyl-tRNA(Ala)	C3H6NOR	1			C00886
all-D	D-Allose	C6H12O6	0	2595-97-3		C01487
alltn	Allantoin	C4H6N4O3	0	97-59-6		C01551
alltt	Allantoate	C4H7N4O4	-1	99-16-1	C4H8N4O4	C00499
alpp	applipoprotein	X	0		X	C01834
altrn	D-Altronate	C6H11O7	-1		C6H12O7	C00817
amet	S-Adenosyl-L-methionine	C15H23N6O5S	1	29908-03-0	C15H23N6O5S	C00019
ametam	S-Adenosylmethioninamine	C14H24N6O3S	2			C01137
amob	S-Adenosyl-4-methylthio-2-oxobutanoate	C15H19N5O6S	0		C15H20N5O6S	C04425
amp	AMP	C10H12N5O7P	-2	61-19-8	C10H14N5O7P	C00020
anhgm	N-Acetyl-D-glucosamine(anhydrous)N-Acetylmuramic acid	C19H29N2O12	-1		C19H30N2O12
anhgm3p	N-Acetyl-D-glucosamine(anhydrous)N-Acetylmuramyl-tripeptide	C34H52N6O19	-2		C34H54N6O19
anhgm4p	N-Acetyl-D-glucosamine(anhydrous)N-Acetylmuramyl-tetrapeptide	C37H57N7O20	-2		C37H59N7O20
anhm	1,6-anhydrous-N-Acetylmuramate	C11H16NO7	-1		C11H17NO7
anhm3p	1,6-anhydrous-N-Acetylmuramyl-tripeptide	C26H39N5O14	-2		C26H41N5O14
anhm4p	1,6-anhydrous-N-Acetylmuramyl-tetrapeptide	C29H44N6O15	-2		C29H46N6O15
anth	Anthranilate	C7H6NO2	-1	118-92-3	C7H7NO2	C00108
ap4a	P1,P4-Bis(5'-adenosyl) tetraphosphate	C20H24N10O19P4	-4			C01260
ap5a	P1,P5-Bis(5'-adenosyl) pentaphosphate	C20H24N10O22P5	-5	4637-56-3		C04058
apg120	acyl phosphatidylglycerol (n-C12:0)	C42H80O11P	-1		C42H81O11P
apg140	acyl phosphatidylglycerol (n-C14:0)	C48H92O11P	-1		C48H93O11P
apg141	acyl phosphatidylglycerol (n-C14:1)	C48H86O11P	-1		C48H87O11P
apg160	acyl phosphatidylglycerol (n-C16:0)	C54H104O11P	-1		C54H105O11P
apg161	acyl phosphatidylglycerol (n-C16:1)	C54H98O11P	-1		C54H99O11P
apg180	acyl phosphatidylglycerol (n-C18:0)	C60H116O11P	-1
apg181	acyl phosphatidylglycerol (n-C18:1)	C60H110O11P	-1		C60H111O11P
apoACP	apoprotein [acyl carrier protein]	RHO	0
aps	Adenosine 5'-phosphosulfate	C10H12N5O10PS	-2		C10H14N5O10PSC00224
ara5p	D-Arabinose 5-phosphate	C5H9O8P	-2		C5H11O8P	C01112
arab-L	L-Arabinose	C5H10O5	0	147-81-9		C00259
arbt	Arbutin	C12H16O7	0	497-76-7	C12H16O7	C06186
arbt6p	Arbutin 6-phosphate	C12H15O10P	-2		C12H17O10P	C06187
arbtn	aerobactin minus Fe3	C22H33N4O13	-3		C22H36N4O13
arbtn-fe3	Aerobactin	C22H33FeN4O13	0	61-33-6	C22H33FeN4O13	C05554
arg-L	L-Arginine	C6H15N4O2	1	74-79-3	C6H14N4O2	C00062
argsuc	N(omega)-(L-Arginino)succinate	C10H17N4O6	-1		C10H18N4O6	C03406
argtrna	L-Arginyl-tRNA(Arg)	C6H14N4OR	2			C02163
ascb6p	L-ascorbate-6-phosphate	C6H7O9P	-2		C6H9O9P
ascb-L	L-Ascorbate	C6H8O6	0	50-81-7	C6H8O6	C00072
asn-L	L-Asparagine	C4H8N2O3	0	70-47-3	C4H8N2O3	C00152
aso3	arsenite	AsO3	-3		H3AsO3	C06697
aso4	arsenate	AsO4	-3	7778-39-4	H3AsO4	C01478
asp-D	D-Aspartate	C4H6NO4	-1	1783-96-6	C4H7NO4	C00402
asp-L	L-Aspartate	C4H6NO4	-1	56-84-8	C4H7NO4	C00049
aspsa	L-Aspartate 4-semialdehyde	C4H7NO3	0		C4H7NO3	C00441
asptrna	L-Aspartyl-tRNA(Asp)	C4H5NO3R	0			C02984
athr-L	L-Allo-threonine	C4H9NO3	0	28954-12-3	C4H9NO3	C05519
atp	ATP	C10H12N5O13P3	-4	56-65-5	C10H16N5O13P3	C00002
b2coa	Crotonoyl-CoA	C25H36N7O17P3S	-4	102680-35-3	C25H40N7O17P3S	C00877
bbtcoa	gamma-butyrobetainyl-CoA	C28H46N8O17P3S	-3
bglycogen	branching glycogen	C6H10O5	0		C6H10O5
btal	Butanal	C4H8O	0	123-72-8		C01412
btcoa	Butanoyl-CoA	C25H38N7O17P3S	-4		C25H42N7O17P3S	C00136
btn	Biotin	C10H15N2O3S	-1	58-85-5	C10H16N2O3S	C00120
btnso	d-biotin d-sulfoxide	C10H15N2O4S	-1		C10H16N2O4S
but	Butyrate (n-C4:0)	C4H7O2	-1	107-92-6	C4H8O2	C00246
but2eACP	But-2-enoyl-[acyl-carrier protein]	C15H25N2O8PRS	-1	128-33-6		C04246
butACP	Butyryl-ACP (n-C4:0ACP)	C15H27N2O8PRS	-1	7783-08-06		C05745
butso3	butanesulfonate	C4H9O3S	-1		C4H10O3S
C06891	D-2,3-Diketo 4-deoxy-epi-inositol	C6H8O5	0		C6H8O5	C06891
C06892	2-Deoxy-5-keto-D-gluconic acid	C6H10O6	0		C6H10O6	C06892
C06893	2-Deoxy-5-keto-D-gluconic acid 6-phosphate	C6H11O9P	0		C6H11O9P	C06893
C16737	5-Deoxy glucuronic acid	C6H10O6	0		C6H10O6	C16737
ca2	Calcium	Ca	2	7440-70-2		C00076
camp	cAMP	C10H11N5O6P	-1			C00575
cbasp	N-Carbamoyl-L-aspartate	C5H6N2O5	-2		C5H8N2O5	C00438
cbi	Cobinamide	C48H72CoN11O8	0	1867-62-5		C05774
cbl1	Cob(I)alamin	C62H88CoN13O14P	-1	18534-66-2		C00853
cbp	Carbamoyl phosphate	CH2NO5P	-2		CH4NO5P	C00169
cd2	Cadmium	Cd	2		Cd	C01413
cddec5eACP	cis-dodec-5-enoyl-[acyl-carrier protein] (n-C12:1)	C23H41N2O8PRS-1
cdec3eACP	cis-dec-3-enoyl-[acyl-carrier protein] (n-C10:1)	C21H37N2O8PRS-1
cdp	CDP	C9H12N3O11P2	-3	63-38-7	C9H15N3O11P2	C00112
cdpdddecg	CDP-1,2-didodecanoylglycerol	C36H63N3O15P2	-2		C36H65N3O15P2	C00269
cdpdhdec9eg	CDP-1,2-dihexadec-9-enoylglycerol	C44H75N3O15P2	-2		C44H77N3O15P2	C00269
cdpdhdecg	CDP-1,2-dihexadecanoylglycerol	C44H79N3O15P2	-2		C44H81N3O15P2	C00269
cdpdodec11eg	CDP-1,2-dioctadec-11-enoylglycerol	C48H83N3O15P2	-2		C48H85N3O15P2	C00269
cdpdodecg	CDP-1,2-dioctadecanoylglycerol	C48H87N3O15P2	-2		C48H89N3O15P2	C00269
cdpdtdec7eg	CDP-1,2-ditetradec-7-enoylglycerol	C40H67N3O15P2	-2		C40H69N3O15P2	C00269
cdpdtdecg	CDP-1,2-ditetradecanoylglycerol	C40H71N3O15P2	-2		C40H73N3O15P2	C00269
cellb	cellobiose	C12H22O11	0		C12H22O11	C00185
cgly	Cys-Gly	C5H10N2O3S	0	19246-18-5		C01419
chol	Choline	C5H14NO	1	123-41-1		C00114
chor	chorismate	C10H8O6	-2	55508-12-8	C10H10O6	C00251
cit	Citrate	C6H5O7	-3	77-92-9	C6H8O7	C00158
citr-L	L-Citrulline	C6H13N3O3	0	372-75-8	C6H13N3O3	C00327
ckdo	CMP-3-deoxy-D-manno-octulosonate	C17H24N3O15P	-2
cl	Chloride	Cl	-1			C00115
clpn120	cardiolipin (tetradodecanoyl, n-C12:0)	C57H108O17P2	-2		C57H110O17P2	C05980
clpn140	cardiolipin (tetratetradecanoyl, n-C14:0)	C65H124O17P2	-2		C65H126O17P2	C05980
clpn141	cardiolipin (tetratetradec-7-enoyl, n-C14:1)	C65H116O17P2	-2		C65H118O17P2	C05980
clpn160	cardiolipin (tetrahexadecanoyl, n-C16:0)	C73H140O17P2	-2		C73H142O17P2	C05980
clpn161	cardiolipin (tetrahexadec-9-enoyl, n-C16:1)	C73H132O17P2	-2		C73H134O17P2	C05980
clpn180	cardiolipin (tetraoctadecanoyl, n-C18:0)	C81H156O17P2	-2		C81H158O17P2	C05980
clpn181	cardiolipin (tetraoctadec-11-enoyl, n-C18:1)	C81H148O17P2	-2		C81H150O17P2	C05980
cmp	CMP	C9H12N3O8P	-2		C9H14N3O8P	C00055
co1dam	Cob(I)yrinate a,c diamide	C45H56CoN6O12	-5		C45H61CoN6O12	C06505
co2	CO2	CO2	0	124-38-9		C00011
co2dam	Cob(II)yrinate a,c diamide	C45H56CoN6O12	-4		C45H61CoN6O12	C06504
coa	Coenzyme A	C21H32N7O16P3S	-4	85-61-0	C21H36N7O16P3S	C00010
cobalt2	Co2+	Co	2	7440-48-4		C00175
cobrnt	Cobyrinate	C45H52CoN4O14	-6		C45H59CoN4O14	C05773
codhpre6	Cobalt-dihydro-precorrin 6	C44H47CoN4O16	-7		C44H55CoN4O16	C11543
colipa	core oligosaccharide lipid A	C176H303N2O100P4	-11		C176H314N2O100P4
copre2	cobalt-precorrin 2	C42H37N4O16Co	-8		C42H45N4O16Co	C11538
copre3	cobalt-precorrin 3	C43H39N4O16Co	-8		C43H47CoN4O16	C11539
copre4	cobalt-precorrin 4	C44H43CoN4O16	-6		C44H50CoN4O16	C11540
copre5	cobalt-precorrin 5	C45H45CoN4O16	-6		C45H52CoN4O16	C16242
copre5b	Cobalt-precorrin 5B	C43H42CoN4O16	-7		C43H50CoN4O16	C16243
copre6	Cobalt-precorrin 6	C44H45CoN4O16	-7		C44H53CoN4O16	C11542
copre7	Cobalt-precorrin 7	C45H50CoN4O16	-7		C45H57CoN4O16	C16244
copre8	Cobalt-precorrin 8	C45H52CoN4O14	-6		C45H59CoN4O14	C11545
cpe160	cyclopropane phosphatidylethanolamine (dihexadec-9,10-cyclo-anoyl, n-C16:0 cyclo)	C39H74N1O8P1	0		C39H74N1O8P1
cpe180	cyclopropane phosphatidylethanolamine (dioctadec-11,12-cyclo-anoyl, n-C18:0 cyclo)	C43H82N1O8P1	0		C43H82N1O8P1
cpg160	cyclopropane phosphatidylglycerol (dihexadec-9,10-cyclo-anoyl, n-C16:0 cyclo)C40H74O10P1	-1			C40H75O10P1
cpg180	cyclopropane phosphatidylglycerol (dioctadec-11,12-cyclo-anoyl, n-C18:0 cycloC44H82O10P1		-1		C44H83O10P1
cpgn	coprogen	C35H52N6O13Fe	-1		C35H53N6O13Fe
cpgn-un	coprogen unloaded (no Fe(III))	C35H52N6O13	-4
cpppg3	Coproporphyrinogen III	C36H40N4O8	-4	2624-63-7	C36H44N4O8	C03263
crn	L-Carnitine	C7H15NO3	0	541-15-1	C7H15NO3	C00318
crncoa	L-Carnitinyl-CoA	C28H46N8O18P3S	-3
crn-D	D-Carnitine	C7H15NO3	0		C7H15NO3	C00487
crnDcoa	D-carnitinyl-CoA	C28H46N8O18P3S	-3
csn	Cytosine	C4H5N3O	0	71-30-7		C00380
ctbt	crotonobetaine	C7H13NO2	0	6666-46-2		C04114
ctbtcoa	crotonobetainyl-CoA	C28H44N8O17P3S	-3
ctp	CTP	C9H12N3O14P3	-4	65-47-4	C9H16N3O14P3	C00063
cu	Cu+	Cu	1
cu2	Cu2+	Cu	2
cyan	Hydrogen cyanide	CHN	0	1957-12-05	CHN	C01326
cynt	Cyanate	CNO	-1	420-05-3	CHNO	C01417
cys-D	D-Cysteine	C3H7NO2S	0	921-01-7	C3H7NO2S	C00793
cys-L	L-Cysteine	C3H7NO2S	0	52-90-4	C3H7NO2S	C00097
cyst-L	L-Cystathionine	C7H14N2O4S	0	56-88-2	C7H14N2O4S	C02291
cystrna	L-Cysteinyl-tRNA(Cys)	C3H6NOSR	1			C03125
cytd	Cytidine	C9H13N3O5	0	65-46-3		C00475
dad-2	Deoxyadenosine	C10H13N5O3	0	958-09-8		C00559
dad-5	5'-Deoxyadenosine	C10H13N5O3	0			C05198
dadp	dADP	C10H12N5O9P2	-3		C10H15N5O9P2	C00206
damp	dAMP	C10H12N5O6P	-2	653-63-4	C10H14N5O6P	C00360
dann	7,8-Diaminononanoate	C9H21N2O2	1		C9H20N2O2	C01037
datp	dATP	C10H12N5O12P3	-4	1927-31-7	C10H16N5O12P3	C00131
db4p	3,4-dihydroxy-2-butanone 4-phosphate	C4H7O6P	-2		C4H9O6P
dc2coa	trans-Dec-2-enoyl-CoA	C31H48N7O17P3S	-4		C31H52N7O17P3S	C05275
dca	Decanoate (n-C10:0)	C10H19O2	-1	334-48-5	C10H20O2	C01571
dcaACP	Decanoyl-ACP (n-C10:0ACP)	C21H39N2O8PRS	-1			C05755
dcacoa	Decanoyl-CoA (n-C10:0CoA)	C31H50N7O17P3S	-4		C31H54N7O17P3C05274
dcamp	N6-(1,2-Dicarboxyethyl)-AMP	C14H14N5O11P	-4		C14H18N5O11P	C03794
dcdp	dCDP	C9H12N3O10P2	-3		C9H15N3O10P2	C00705
dcmp	dCMP	C9H12N3O7P	-2	1032-65-1	C9H14N3O7P	C00239
dctp	dCTP	C9H12N3O13P3	-4	2056-98-6	C9H16N3O13P3	C00458
dcyt	Deoxycytidine	C9H13N3O4	0	951-77-9		C00881
dd2coa	trans-Dodec-2-enoyl-CoA	C33H52N7O17P3S	-4		C33H56N7O17P3S	C03221
ddca	Dodecanoate (n-C12:0)	C12H23O2	-1	143-07-7	C12H24O2	C02679
ddcaACP	Dodecanoyl-ACP (n-C12:0ACP)	C23H43N2O8PRS	-1			C05223
ddcacoa	Dodecanoyl-CoA (n-C12:0CoA)	C33H54N7O17P3S	-4	6244-92-4	C33H58N7O17P3S	C01832
dgdp	dGDP	C10H12N5O10P2	-3			C00361
dgmp	dGMP	C10H12N5O7P	-2	902-04-5	C10H14N5O7P	C00362
dgsn	Deoxyguanosine	C10H13N5O4	0	961-07-9		C00330
dgtp	dGTP	C10H12N5O13P3	-4	2564-35-4	C10H16N5O13P3	C00286
dha	Dihydroxyacetone	C3H6O3	0	96-26-4		C00184
dhap	Dihydroxyacetone phosphate	C3H5O6P	-2	1957-04-05	C3H7O6P	C00111
dhf	7,8-Dihydrofolate	C19H19N7O6	-2	4033-27-6	C19H21N7O6	C00415
dhna	1,4-Dihydroxy-2-naphthoate	C11H7O4	-1		C11H8O4	C03657
dhnpt	Dihydroneopterin	C9H13N5O4	0		C9H13N5O4	C04874
dhor-S	(S)-Dihydroorotate	C5H5N2O4	-1	5988-19-2	C5H6N2O4	C00337
dhpmp	Dihydroneopterin monophosphate	C9H12N5O7P	-2		C9H14N5O7P	C05925
dhpt	Dihydropteroate	C14H13N6O3	-1		C14H14N6O3	C00921
dhptd	4,5-dihydroxy-2,3-pentanedione	C5H8O4	0			C11838
didp	dIDP	C10H11N4O10P2	-3		C10H14N4O10P2	C01344
dimp	dIMP	C10H11N4O7P	-2		C10H13N4O7P	C06196
din	Deoxyinosine	C10H12N4O4	0	890-38-0		C05512
ditp	dITP	C10H11N4O13P3	-4		C10H15N4O13P3	C01345
dkmpp	2,3-diketo-5-methylthio-1-phosphopentane	C6H9O6PS	-2
dmbzid	5,6-Dimethylbenzimidazole	C9H10N2	0	582-60-5		C03114
dmlz	6,7-Dimethyl-8-(1-D-ribityl)lumazine	C13H18N4O6	0			C04332
dmpp	Dimethylallyl diphosphate	C5H9O7P2	-3	358-71-4	C5H12O7P2	C00235
dms	Dimethyl sulfide	C2H6S	0	75-18-3		C00580
dmso	Dimethyl sulfoxide	C2H6OS	0			C11143
dnad	Deamino-NAD+	C21H24N6O15P2	-2		C21H27N6O15P2	C00857
dopa	Dopamine	C8H12NO2	1	51-61-6	C8H11NO2	C03758
dpcoa	Dephospho-CoA	C21H33N7O13P2S	-2		C21H35N7O13P2S	C00882
dsbaox	periplasmic protein disulfide isomerase I (oxidized)	X	0		X
dsbard	periplasmic protein disulfide isomerase I (reduced)	XH2	0		XH2
dsbcox	protein disulfide isomerase II (oxidized)	X	0		X
dsbcrd	protein disulfide isomerase II (reduced)	XH2	0		XH2
dsbdox	fused thiol:disulfide interchange protein (oxidized)	X	0		X
dsbdrd	fused thiol:disulfide interchange protein (reduced)	XH2	0		XH2
dsbgox	periplasmic disulfide isomerase/thiol-disulphide oxidase (oxidized)	X	X
dsbgrd	periplasmic disulfide isomerase/thiol-disulphide oxidase (reduced)	XH2	XH2
dscl	dihydrosirohydrochlorin	C42H41N4O16	-7	65207-12-7	C42H48N4O16	C02463
dtbt	Dethiobiotin	C10H17N2O3	-1		C10H18N2O3	C01909
dtdp	dTDP	C10H13N2O11P2	-3		C10H16N2O11P2	C00363
dtdp4d6dg	dTDP-4-dehydro-6-deoxy-D-glucose	C16H22N2O15P2	-2		C16H24N2O15P2	C00687
dtdpglu	dTDPglucose	C16H24N2O16P2	-2	2009-24-7	C16H26N2O16P2	C00842
dtmp	dTMP	C10H13N2O8P	-2	365-07-1	C10H15N2O8P	C00364
dttp	dTTP	C10H13N2O14P3	-4		C10H17N2O14P3	C00459
dudp	dUDP	C9H11N2O11P2	-3		C9H14N2O11P2	C01346
dump	dUMP	C9H11N2O8P	-2	964-26-1	C9H13N2O8P	C00365
duri	Deoxyuridine	C9H12N2O5	0	951-78-0		C00526
dutp	dUTP	C9H11N2O14P3	-4		C9H15N2O14P3	C00460
dxyl	1-deoxy-D-xylulose	C5H10O4	0			C06257
dxyl5p	1-deoxy-D-xylulose 5-phosphate	C5H9O7P	-2		C5H11O7P	C11437
e4p	D-Erythrose 4-phosphate	C4H7O7P	-2	585-18-2	C4H9O7P	C00279
eca2und	(enterobacterial common antigen)x2 undecaprenyl-diphosphate	C103H162N6O37P2	-4		C103H165N6O37P2
eca3und	(enterobacterial common antigen)x3 undecaprenyl-diphosphate	C127H198N9O52P2	-5		C127H198N9O52P2
eca4colipa	(enterobacterial common antigen)x4 core oligosaccharide lipid A	C272H447N14O160P4	-15		C272H462N14O160P4
eca4und	(enterobacterial common antigen)x4 undecaprenyl-diphosphate	C151H234N12O67P2	-6		C151H240N12O67P2
eig3p	D-erythro-1-(Imidazol-4-yl)glycerol 3-phosphate	C6H9N2O6P	-2		C6H11N2O6P	C04666
enlipa	phosphoethanolamine KDO(2)-lipid (A)	C112H202N3O42P3	-6		C112H208N3O42P3
enter	Enterochelin	C30H27N3O15	0		C30H27N3O15
etha	Ethanolamine	C2H8NO	1	141-43-5	C2H7NO	C00189
ethso3	ethanesulfonate	C2H5O3S	-1		C2H6O3S
etoh	Ethanol	C2H6O	0	64-17-5		C00469
f1p	D-Fructose 1-phosphate	C6H11O9P	-2	15978-08-2	C6H13O9P	C02976
f6p	D-Fructose 6-phosphate	C6H11O9P	-2	643-13-0	C6H13O9P	C00085
fad	Flavin adenine dinucleotide oxidized	C27H31N9O15P2	-2	146-14-5	C27H33N9O15P2	C00016
fadh2	Flavin adenine dinucleotide reduced	C27H33N9O15P2	-2		C27H35N9O15P2	C01352
fald	Formaldehyde	CH2O	0	50-00-0	CH2O	C00067
fc1p	L-Fuculose 1-phosphate	C6H11O8P	-2		C6H13O8P	C01099
fcl-L	L-fuculose	C6H12O5	0			C01721
fdp	D-Fructose 1,6-bisphosphate	C6H10O12P2	-4	488-69-7	C6H14O12P2	C00354
fe2	Fe2+	Fe	2			C00023
fe3	Fe3+	Fe	3
fe3dcit	Fe(III)dicitrate	C12H10FeO14	-3			C06229
fe3dhbzs	ferric 2,3-dihydroxybenzoylserine	C10H10NO6Fe	2
fe3hox	Fe(III)hydroxamate	C9H18O6N3Fe	0			C06227
fe3hox-un	Fe(III)hydoxamate, unloaded	C9H18O6N3	-3		C9H21O6N3
fecrm	Ferrichrome	C27H42FeN9O12	0			C06228
fecrm-un	Ferrichrome minus Fe(III)	C27H42N9O12	-3		C27H45N9O12
feenter	Fe-enterobactin	C30H27FeN3O15	3		C30H24FeN3O15	C06230
feoxam	ferroxamine	C25H46FeN6O8	1		C25H45FeN6O8
feoxam-un	ferroxamine minus Fe(3)	C25H46N6O8	-2		C25H48N6O8
fgam	N2-Formyl-N1-(5-phospho-D-ribosyl)glycinamide	C8H13N2O9P	-2		C8H15N2O9P	C04376
fldox	flavodoxin (oxidized)	X	0			C02869
fldrd	flavodoxin (reduced)	XH2	0			C02745
fmettrna	N-Formylmethionyl-tRNA	C6H9NO2SR	0			C03294
fmn	FMN	C17H19N4O9P	-2	146-17-8	C17H21N4O9P	C00061
fmnh2	Reduced FMN	C17H21N4O9P	-2	67-63-0
for	Formate	CH1O2	-1	64-18-6	CH2O2	C00058
fpram	2-(Formamido)-N1-(5-phospho-D-ribosyl)acetamidine	C8H15N3O8P	-1		C8H16N3O8P	C04640
fprica	5-Formamido-1-(5-phospho-D-ribosyl)imidazole-4-carboxamide	C10H13N4O9P	-2		C10H15N4O9P	C04734
frdp	Farnesyl diphosphate	C15H25O7P2	-3	13058-04-3	C15H28O7P2	C00448
fru	D-Fructose	C6H12O6	0	57-48-7		C00095
frulys	fructoselysine	C12H25N2O7	1		C12H24N2O7
frulysp	fructoselysine Phosphate	C12H24N2O10P	-1		C12H25N2O10P
fruur	D-Fructuronate	C6H9O7	-1	669-90-9	C6H10O7	C00905
fuc-L	L-Fucose	C6H12O5	0	2438-80-4		C01019
fum	Fumarate	C4H2O4	-2	110-17-8	C4H4O4	C00122
g1p	D-Glucose 1-phosphate	C6H11O9P	-2	59-56-3	C6H13O9P	C00103
g3p	Glyceraldehyde 3-phosphate	C3H5O6P	-2	142-10-9	C3H7O6P	C00661
g3pc	sn-Glycero-3-phosphocholine	C8H20NO6P	0			C00670
g3pe	sn-Glycero-3-phosphoethanolamine	C5H14NO6P	0		C5H14NO6P	C01233
g3pg	Glycerophosphoglycerol	C6H14O8P	-1	11034-93-8		C03274
g3pi	sn-Glycero-3-phospho-1-inositol	C9H18O11P	-1			C01225
g3ps	Glycerophosphoserine	C6H13NO8P	-1		C6H14NO8P
g6p	D-Glucose 6-phosphate	C6H11O9P	-2	56-73-5	C6H13O9P	C00092
gal	D-Galactose	C6H12O6	0	59-23-4		C00124
gal1p	alpha-D-Galactose 1-phosphate	C6H11O9P	-2	2255-14-3	C6H13O9P	C00446
gal-bD	beta D-Galactose	C6H12O6	0	33419-42-0		C01582
galct-D	D-Galactarate	C6H8O8	-2	526-99-8		C00879
galctn-D	D-Galactonate	C6H11O7	-1		C6H12O7	C00880
galctn-L	L-Galactonate	C6H11O7	-1		C6H12O7
galt	Galactitol	C6H14O6	0	608-66-2		C01697
galt1p	Galactitol 1-phosphate	C6H13O9P	-2		C6H15O9P	C06311
galur	D-Galacturonate	C6H9O7	-1	685-73-4	C6H10O7	C00333
gam	D-Glucosamine	C6H14NO5	1	3416-24-8	C6H13NO5	C00329
gam1p	D-Glucosamine 1-phosphate	C6H13NO8P	-1		C6H14NO8P	C06156
gam6p	D-Glucosamine 6-phosphate	C6H13NO8P	-1	3616-42-0	C6H14NO8P	C00352
gar	N1-(5-Phospho-D-ribosyl)glycinamide	C7H14N2O8P	-1		C7H15N2O8P	C03838
gbbtn	gamma-butyrobetaine	C7H15NO2	0
gcald	Glycolaldehyde	C2H4O2	0			C00266
gdp	GDP	C10H12N5O11P2	-3	146-91-8	C10H15N5O11P2	C00035
gdpddman	GDP-4-dehydro-6-deoxy-D-mannose	C16H21N5O15P2	-2		C16H23N5O15P2	C01222
gdpfuc	GDP-L-fucose	C16H23N5O15P2	-2			C00325
gdpmann	GDP-D-mannose	C16H23N5O16P2	-2		C16H25N5O16P2	C00096
gdpofuc	GDP-4-oxo-L-fucose	C16H21N5O15P2	-2		C16H23N5O15P2
gdptp	Guanosine 3'-diphosphate 5'-triphosphate	C10H11N5O20P5	-7		C10H18N5O20P5	C04494
gfgaragund	galactofuranosyl-glucosyl-O-acetyl-rhamanosyl-N-acetylglucosamyl-undecaprenyl diphosphate	C83H135N1O27P2	-2		C83H137N1O27P2
glc-D	D-Glucose	C6H12O6	0	50-99-7		C00031
glcn	D-Gluconate	C6H11O7	-1	526-95-4	C6H12O7	C00257
glcr	D-Glucarate	C6H8O8	-2	87-73-0	C6H10O8	C00818
glcur	D-Glucuronate	C6H9O7	-1	6556-12-03	C6H10O7	C00191
glcur1p	D-Glucuronate 1-phosphate	C6H8O10P	-3			C05385
gln-L	L-Glutamine	C5H10N2O3	0	56-85-9	C5H10N2O3	C00064
glu1sa	L-Glutamate 1-semialdehyde	C5H9NO3	0		C5H9NO3	C03741
glu5p	L-Glutamate 5-phosphate	C5H8NO7P	-2		C5H10NO7P	C03287
glu5sa	L-Glutamate 5-semialdehyde	C5H9NO3	0		C5H9NO3	C01165
glucys	gamma-L-Glutamyl-L-cysteine	C8H13N2O5S	-1	686-58-8	C8H14N2O5S	C00669
glu-D	D-Glutamate	C5H8NO4	-1	6893-26-1	C5H9NO4	C00217
glu-L	L-Glutamate	C5H8NO4	-1	56-86-0	C5H9NO4	C00025
glutrna	L-Glutamyl-tRNA(Glu)	C5H7NO3R	0		C5H7NO3R	C02987
glx	Glyoxylate	C2H1O3	-1	298-12-4	C2H2O3	C00048
gly	Glycine	C2H5NO2	0	56-40-6	C2H5NO2	C00037
glyald	D-Glyceraldehyde	C3H6O3	0	453-17-8		C00577
glyb	Glycine betaine	C5H11NO2	0	107-43-7		C00719
glyc	Glycerol	C3H8O3	0	56-81-5		C00116
glyc2p	Glycerol 2-phosphate	C3H7O6P	-2	3249-68-1	C3H9O6P	C02979
glyc3p	Glycerol 3-phosphate	C3H7O6P	-2		C3H9O6P	C00093
glyclt	Glycolate	C2H3O3	-1	79-14-1	C2H4O3	C00160
glycogen	glycogen	C6H10O5	0			C00182
glyc-R	(R)-Glycerate	C3H5O4	-1	473-81-4	C3H6O4	C00258
glyLasn	gly-L-asn	C6H11N3O4	0		C6H11N3O4
glyLgln	gly-L-gln	C7H13N3O4	0		C7H13N3O4
glyLglu	gly-L-gly	C7H11N2O5	-1		C7H12N2O5
glyLmet	gly-L-met	C7H14N2O3S	0		C7H14N2O3S
glytrna	Glycyl-tRNA(Gly)	C2H4NOR	1			C02412
gmhep17bp	D-Glycero-D-manno-heptose 1,7-bisphosphate	C7H12O13P2	-4			C11472
gmhep1p	D-Glycero-D-manno-heptose 1-phosphate	C7H13O10P	-2			C07838
gmhep7p	D-Glycero-D-manno-heptose 7-phosphate	C7H13O10P	-2			C07836
gmp	GMP	C10H12N5O8P	-2	85-32-5		C00144
gp4g	P1,P4-Bis(5'-guanosyl) tetraphosphate	C20H24N10O21P4	-4			C01261
grdp	Geranyl diphosphate	C10H17O7P2	-3		C10H20O7P2	C00341
grxox	glutaredoxin (oxidized)	X	0
grxrd	glutaredoxin (reduced)	XH2	0
gsn	Guanosine	C10H13N5O5	0	118-00-3		C00387
gthox	Oxidized glutathione	C20H30N6O12S2	-2		C20H32N6O12S2	C00127
gthrd	Reduced glutathione	C10H16N3O6S	-1	70-18-8	C10H17N3O6S	C00051
gtp	GTP	C10H12N5O14P3	-4	1986-01-01	C10H16N5O14P3	C00044
gtspmd	Glutathionylspermidine	C17H36N6O5S	2	7783-08-06	C17H34N6O5S	C05730
gua	Guanine	C5H5N5O	0	73-40-5		C00242
h	H+	H	1	12408-02-5		C00080
h2	H2	H2	0	1333-74-0		C00282
h2mb4p	1-hydroxy-2-methyl-2-(E)-butenyl 4-diphosphate	C5H9O8P2	-3		C11811
h2o	H2O	H2O	0	7732-18-5		C00001
h2o2	Hydrogen peroxide	H2O2	0	7722-84-1		C00027
h2s	Hydrogen sulfide	H2S	0	7783-06-04		C00283
hacolipa	hepta-acylated core oligosaccharide lipid A (E. coli)	C192H333N2O101P4	-11
halipa	hepta-acylated KDO(2)-lipid (A)	C126H226N2O40P2	-6		C126H232N2O40P2
hco3	Bicarbonate	CHO3	-1	71-52-3		C00288
hcys-L	L-Homocysteine	C4H9NO2S	0	6027-13-0	C4H9NO2S	C00155
hdca	Hexadecanoate (n-C16:0)	C16H31O2	-1	1957-10-03	C16H32O2	C00249
hdcea	Hexadecenoate (n-C16:1)	C16H29O2	-1		C16H30O2
hdcoa	Hexadecenoyl-CoA (n-C16:1CoA)	C37H60N7O17P3S	-4
hdd2coa	trans-Hexadec-2-enoyl-CoA	C37H60N7O17P3S	-4		C37H64N7O17P3C05272
hdeACP	cis-hexadec-9-enoyl-[acyl-carrier protein] (n-C16:1)	C27H49N2O8PRS	-1
hemeO	Heme O	C49H56FeN4O5	-2		C49H58FeN4O5
hexACP	Hexanoyl-ACP (n-C6:0ACP)	C17H31N2O8PRS	-1	7783-08-06		C05749
hg2	Hg2+	Hg	2			C00703
hhlipa	heptosyl-heptosyl-kdo2-lipidA	C124H220N2O51P2	-6		C124H226N2O51P2
his-L	L-Histidine	C6H9N3O2	0	71-00-1	C6H9N3O2	C00135
hisp	L-Histidinol phosphate	C6H11N3O4P	-1	25679-93-0	C6H12N3O4P	C01100
histd	L-Histidinol	C6H12N3O	1		C6H11N3O	C00860
histrna	L-Histidyl-tRNA(His)	C6H8N3OR	1			C02988
hlipa	heptosyl-kdo2-lipidA	C117H208N2O45P2	-6		C117H214N2O45P2
hmbil	Hydroxymethylbilane	C40H38N4O17	-8	73023-76-4	C40H46N4O17	C01024
hmfurn	4-hydroxy-5-methyl-3(2H)-furanone	C5H6O3	0
hmgth	hydroxymethylglutathione	C11H18N3O7S	-1		C11H19N3O7S
hom-L	L-Homoserine	C4H9NO3	0	672-15-1	C4H9NO3	C00263
hphhlipa	heptosyl-phospho-heptosyl-heptosyl-kdo2-lipidA	C131H231N2O60P3	-8		C131H239N2O60P3
hpyr	Hydroxypyruvate	C3H3O4	-1	1113-60-6	C3H4O4	C00168
hqn	Hydroquinone	C6H6O2	0	123-31-9		C00530
hx2coa	trans-Hex-2-enoyl-CoA	C27H40N7O17P3S	-4		C27H44N7O17P3S	C05271
hxa	Hexanoate (n-C6:0)	C6H11O2	-1	142-62-1	C6H12O2	C01585
hxan	Hypoxanthine	C5H4N4O	0	68-94-0		C00262
hxcoa	Hexanoyl-CoA (n-C6:0CoA)	C27H42N7O17P3S	-4		C27H46N7O18P3C05270
iasp	Iminoaspartate	C4H3NO4	-2		C4H5NO4	C05840
ichor	Isochorismate	C10H8O6	-2		C10H10O6	C00885
icit	Isocitrate	C6H5O7	-3	30810-51-6	C6H8O7	C00311
idon-L	L-Idonate	C6H11O7	-1	1114-17-6		C00770
idp	IDP	C10H11N4O11P2	-3	1986-04-04	C10H14N4O11P2	C00104
ile-L	L-Isoleucine	C6H13NO2	0	73-32-5	C6H13NO2	C00407
iletrna	L-Isoleucyl-tRNA(Ile)	C6H12NOR	1			C03127
imacp	3-(Imidazol-4-yl)-2-oxopropyl phosphate	C6H7N2O5P	-2		C6H9N2O5P	C01267
imp	IMP	C10H11N4O8P	-2	131-99-7	C10H13N4O8P	C00130
indole	Indole	C8H7N	0	120-72-9	C8H7N	C00463
inost	myo-Inositol	C6H12O6	0	87-89-8		C00137
ins	Inosine	C10H12N4O5	0	58-63-9		C00294
ipdp	Isopentenyl diphosphate	C5H9O7P2	-3		C5H12O7P2	C00129
isetac	Isethionic acid	C2H5O4S	-1	107-36-8	C2H6O4S	C05123
itp	ITP	C10H11N4O14P3	-4	132-06-9	C10H15N4O14P3	C00081
k	potassium	K	1			C00238
kdo	3-Deoxy-D-manno-2-octulosonate	C8H13O8	-1		C8H14O8	C01187
kdo2lipid4	KDO(2)-lipid IV(A)	C84H148N2O37P2	-6			C06025
kdo2lipid4L	KDO(2)-lipid IV(A) with laurate	C96H170N2O38P2	-6			C06251
kdo2lipid4p	KDO(2)-lipid IV(A) with palmitoleoyl	C100H176N2O38P2	-6
kdo8p	3-Deoxy-D-manno-octulosonate 8-phosphate	C8H12O11P	-3		C8H15O11P	C04478
kdolipid4	KDO-lipid IV(A)	C76H137N2O30P2	-5			C06024
lac-D	D-Lactate	C3H5O3	-1	10326-41-7	C3H6O3	C00256
lac-L	L-Lactate	C3H5O3	-1	79-33-4	C3H6O3	C00186
LalaDglu	L-alanine-D-glutamate	C8H13N2O5	-1		C8H14N2O5
LalaDgluMdap	L-alanine-D-glutamate-meso-2,6-diaminoheptanedioate	C15H25N4O8	-1		C15H26N4O8
LalaDgluMdapDala	L-alanine-D-glutamate-meso-2,6-diaminoheptanedioate-D-alanineC18H30N5O9	-1			C18H31N5O9
Lalagly	L-ala-gly	C5H13N2O2	0		C5H13N2O2
LalaLasp	L-ala-L-asp	C7H11N2O5	-1		C7H12N2O5
LalaLgln	L-ala-L-gln	C8H15N3O4	0		C8H15N3O4
LalaLglu	L-alanine-L-glutamate	C8H13N2O5	-1		C8H14N2O5
LalaLhis	L-ala-L-his	C9H14N4O3	0		C9H14N4O3
LalaLleu	L-ala-L-leu	C9H18N2O3	0		C9H18N2O3
LalaLthr	L-ala-L-thr	C7H14N2O4	0		C7H14N2O4
lald-D	D-Lactaldehyde	C3H6O2	0			C00937
lald-L	L-Lactaldehyde	C3H6O2	0	598-35-6		C00424
lcts	Lactose	C12H22O11	0	63-42-3		C00243
leu-L	L-Leucine	C6H13NO2	0	61-90-5	C6H13NO2	C00123
leutrna	L-Leucyl-tRNA(Leu)	C6H12NOR	1			C02047
lipa	KDO(2)-lipid (A)	C110H196N2O39P2	-6			C06026
lipa_cold	cold adapted KDO(2)-lipid (A)	C114H202N2O39P2	-6
lipidA	2,3,2'3'-Tetrakis(beta-hydroxymyristoyl)-D-glucosaminyl-1,6-beta-D-glucosamine 1,4'-bisphosphate	C68H126N2O23P2	-4		C68H130N2O23P2
lipidAds	Lipid A Disaccharide	C68H127N2O20P	-2			C04932
lipidX	2,3-Bis(3-hydroxytetradecanoyl)-beta-D-glucosaminyl 1-phosphate	C34H64NO12P	-2		C34H66NO12P	C04824
LmetLala	L-met-L-ala	C8H16N2O3S	0		C8H16N2O3S
lpp	lipoprotein	XC16H30O1	0		XC16H30O1	C01834
lys-L	L-Lysine	C6H15N2O2	1	56-87-1	C6H14N2O2	C00047
lystrna	L-Lysine-tRNA (Lys)	C6H14N2OR	2			C01931
lyx-L	L-Lyxose	C5H10O5	0	1949-78-6	C5H10O5	C01508
malACP	Malonyl-[acyl-carrier protein]	C14H22N2O10PRS	-2		C3H3O3R	C01209
malcoa	Malonyl-CoA	C24H33N7O19P3S	-5	524-14-1	C24H38N7O19P3S	C00083
mal-D	D-Malate	C4H4O5	-2	636-61-3	C4H6O5	C00497
mal-L	L-Malate	C4H4O5	-2	97-67-6	C4H6O5	C00149
malt	Maltose	C12H22O11	0	69-79-4		C00208
malt6p	Maltose 6'-phosphate	C12H21O14P	-2		C12H23O14P	C02995
malthp	Maltoheptaose	C42H72O36	0
malthx	Maltohexaose	C36H62O31	0	34620-77-4		C01936
maltpt	Maltopentaose	C30H52O26	0
malttr	Maltotriose	C18H32O16	0	1109-28-0		C01835
maltttr	Maltotetraose	C24H42O21	0	34612-38-9		C02052
man	D-Mannose	C6H12O6	0	3458-28-4		C00159
man1p	D-Mannose 1-phosphate	C6H11O9P	-2		C6H13O9P	C03812
man6p	D-Mannose 6-phosphate	C6H11O9P	-2		C6H13O9P	C00275
man6pglyc	2(alpha-D-Mannosyl-6-phosphate)-D-glycerate	C9H14O12P	-3		C9H17O12P
mana	D-Mannonate	C6H11O7	-1		C6H12O7	C00514
manglyc	2(alpha-D-Mannosyl)-D-glycerate	C9H15O9	-1		C9H16O9	C11544
melib	Melibiose	C12H22O11	0	585-99-9		C05402
mercppyr	Mercaptopyruvate	C3H3O3S	-1		C3H4O3S	C00957
met-D	D-Methionine	C5H10NO2S	0	348-67-4	C5H11NO2S	C00855
methf	5,10-Methenyltetrahydrofolate	C20H20N7O6	-1		C20H22N7O6	C00445
met-L	L-Methionine	C5H11NO2S	0	63-68-3	C5H11NO2S	C00073
metsox-R-L	L-methionine-R-sulfoxide	C5H11NO3S	0		C5H11NO3S
metsox-S-L	L-Methionine Sulfoxide	C5H11NO3S	0		C5H11NO3S	C02989
mettrna	L-Methionyl-tRNA (Met)	C5H10NOSR	1			C02430
mg2	magnesium	Mg	2		Mg	C00305
mi1p-D	1D-myo-Inositol 1-phosphate	C6H11O9P	-2			C01177
micit	methylisocitrate	C7H7O7	-3	20298-95-7		C04593
minohp	myo-Inositol hexakisphosphate	C6H6O24P6	-12		C6H18O24P6	C01204
mlthf	5,10-Methylenetetrahydrofolate	C20H21N7O6	-2		C20H23N7O6	C00143
mmcoa-R	(R)-Methylmalonyl-CoA	C25H35N7O19P3S	-5		C25H40N7O19P3S	C01213
mmcoa-S	(S)-Methylmalonyl-CoA	C25H35N7O19P3S	-5		C25H40N7O19P3S	C00683
mmet	S-Methyl-L-methionine	C6H14NO2S	1			C03172
mn2	Mn2+	Mn	2			C00034
mnl	D-Mannitol	C6H14O6	0	69-65-8		C00392
mnl1p	D-Mannitol 1-phosphate	C6H13O9P	-2		C6H15O9P	C00644
mobd	Molybdate	MoO4	-2		H2MoO4	C06232
mql8	Menaquinol 8	C51H74O2	0			C05819
mqn8	Menaquinone 8	C51H72O2	0	84-81-1		C00828
msa	Malonate semialdehyde	C3H3O3	-1		C3H4O3	C00222
mso3	methanesulfonate	CH3O3S	-1		CH4O3S
mthgxl	Methylglyoxal	C3H4O2	0	78-98-8		C00546
murein3p3p	two linked disacharide tripeptide murein units (uncrosslinked, middle of chain)	C68H104N12O38	-4		C68H108N12O38
murein3px3p	two disacharide linked murein units, tripeptide crosslinked tripeptide (A2pm->A2pm) (middle of chain)	C68H102N12O37	-4		C68H106N12O37
murein3px4p	two disacharide linked murein units, tripeptide crosslinked tetrapeptide (A2pm->D-ala) (middle of chain)	C71H107N13O38	-4		C71H111N13O38
murein4p3p	two linked disacharide tetrapeptide and tripeptide murein units (uncrosslinked, middle of chain)	C71H109N13O39	-4		C71H113N13O39
murein4p4p	two linked disacharide tetrapeptide murein units (uncrosslinked, middle of chain)	C74H114N14O40	-4		C74H118N14O40
murein4px4p	two disacharide linked murein units, tetrapeptide corsslinked tetrapeptide (A2pm->D-ala) (middle of chain)	C74H112N14O39	-4		C74H116N14O39
murein4px4p4p	three disacharide linked murein units (tetrapeptide crosslinked tetrapeptide (A2pm->D-ala), one uncrosslinked tetrapaptide) (middle of chain)	C111H169N21O5-6			C111H175N21O59
murein4px4px4p	three disacharide linked murein units (tetrapeptide crosslinked tetrapeptide (A2pm->D-ala) & tetrapeptide corsslinked tetrapeptide (A2pm->D-ala)) (middle of chain)	C111H167N21O58	-6		C111H173N21O58
murein5p3p	two linked disacharide pentapeptide and tripeptide murein units (uncrosslinked, middle of chain)	C74H114N14O40	-4		C74H118N14O40
murein5p4p	two linked disacharide pentapeptide and tetrapeptide murein units (uncrosslinked, middle of chain)	C77H119N15O41	-4		C77H123N15O41
murein5p5p	two linked disacharide pentapeptide murein units (uncrosslinked, middle of chain)	C80H124N16O42	-4		C80H128N16O42
murein5p5p5p	three linked disacharide pentapeptide murein units (uncrosslinked, middle of chain)	C120H186N24O63	-6		C120H192N24O63
murein5px3p	two disacharide linked murein units, pentapeptide corsslinked tripeptide (A2pm->A2pm) (middle of chain)	C74H112N14O39	-4		C74H116N14O39
murein5px4p	two disacharide linked murein units, pentapeptide crosslinked tetrapeptide (A2pm->D-ala) (middle of chain)	C77H117N15O40	-4		C77H121N15O40
murein5px4px4p	three disacharide linked murein units (pentapeptide crosslinked tetrapeptide (A2pm->D-ala) tetrapeptide corsslinked tetrapeptide (A2pm->D-ala)) (middle of chain)	C114H172N22O59	-6		C114H178N22O59
myrsACP	Myristoyl-ACP (n-C14:0ACP)	C25H47N2O8PRS	-1			C05761
N1aspmd	N1-Acetylspermidine	C9H23N3O	2	34450-16-3	C9H21N3O	C00612
n2o	Nitrous oxide	N2O	0	10024-97-2		C00887
n8aspmd	N8-Acetylspermidine	C9H23N3O	2	34450-15-2	C9H21N3O	C01029
na1	Sodium	Na	1	7440-23-5		C01330
nac	Nicotinate	C6H4NO2	-1	59-67-6	C6H5NO2	C00253
nad	Nicotinamide adenine dinucleotide	C21H26N7O14P2	-1	53-84-9	C21H28N7O14P2	C00003
nadh	Nicotinamide adenine dinucleotide - reduced	C21H27N7O14P2	-2	58-68-4	C21H29N7O14P2	C00004
nadp	Nicotinamide adenine dinucleotide phosphate	C21H25N7O17P3	-3	53-59-8		C00006
nadph	Nicotinamide adenine dinucleotide phosphate - reduced	C21H26N7O17P3	-4	2646-71-1	C21H30N7O17P3	C00005
ncam	Nicotinamide	C6H6N2O	0	98-92-0	C6H6N2O	C00153
nh4	Ammonium	H4N	1	14798-03-9	H3N	C01342
ni2	nickel	Ni	2			C00291
nicrnt	Nicotinate D-ribonucleotide	C11H12NO9P	-2		C11H15NO9P	C01185
nmn	NMN	C11H14N2O8P	-1	1094-61-7		C00455
no	Nitric oxide	NO	0	10102-43-9		C00533
no2	Nitrite	NO2	-1	7697-37-2	HNO2	C00088
no3	Nitrate	NO3	-1		HNO3	C00244
o16a4colipa	(O16 antigen)x4 core oligosaccharide lipid A	C312H523N6O200P4	-11		C312H534N6O200P4
o16aund	O16 antigen undecaprenyl diphosphate	C89H145N1O32P2	-2		C89H147N1O32P2
o2	O2	O2	0	7782-44-7		C00007
o2s	Superoxide anion	O2	-1			C00704
oaa	Oxaloacetate	C4H2O5	-2	328-42-7	C4H4O5	C00036
oc2coa	trans-Oct-2-enoyl-CoA	C29H44N7O17P3S	-4		C29H48N7O18P3S	C05276
ocACP	Octanoyl-ACP (n-C8:0ACP)	C19H35N2O8PRS	-1			C05752
occoa	Octanoyl-CoA (n-C8:0CoA)	C29H46N7O17P3S	-4		C29H50N7O17P3C01944
ocdca	octadecanoate (n-C18:0)	C18H35O2	-1	1957-11-04	C18H36O2	C01530
ocdcaACP	Octadecanoyl-ACP (n-C18:0ACP)	C29H55N2O8PRS	-1
ocdcea	octadecenoate (n-C18:1)	C18H33O2	-1		C18H34O2
octa	octanoate (n-C8:0)	C8H15O2	-1	124-07-2	C8H16O2	C06423
octdp	all-trans-Octaprenyl diphosphate	C40H65O7P2	-3		C40H68O7P2	C04146
octeACP	cis-octadec-11-enoyl-[acyl-carrier protein] (n-C18:1)	C29H53N2O8PRS	-1
od2coa	trans-Octadec-2-enoyl-CoA	C39H64N7O17P3S	-4		C39H68N7O17P3S
odecoa	Octadecenoyl-CoA (n-C18:1CoA)	C39H64N7O17P3S	-4
ohpb	2-Oxo-3-hydroxy-4-phosphobutanoate	C4H4O8P	-3			C06054
orn	Ornithine	C5H13N2O2	1	70-26-8	C5H12N2O2	C01602
orot	Orotate	C5H3N2O4	-1	65-86-1	C5H4N2O4	C00295
orot5p	Orotidine 5'-phosphate	C10H10N2O11P	-3	2149-82-8	C10H13N2O11P	C01103
oxam	Oxamate	C2H2NO3	-1	471-47-6	C2H3NO3	C01444
oxur	Oxalureate	C3H3N2O4	-1	585-05-7	C3H4N2O4	C00802
pa120	1,2-didodecanoyl-sn-glycerol 3-phosphate	C27H51O8P1	-2		C27H53O8P1	C00416
pa140	1,2-ditetradecanoyl-sn-glycerol 3-phosphate	C31H59O8P1	-2		C31H61O8P1	C00416
pa141	1,2-ditetradec-7-enoyl-sn-glycerol 3-phosphate	C31H55O8P1	-2		C31H57O8P1	C00416
pa160	1,2-dihexadecanoyl-sn-glycerol 3-phosphate	C35H67O8P1	-2		C35H69O8P1	C00416
pa161	1,2-dihexadec-9-enoyl-sn-glycerol 3-phosphate	C35H63O8P1	-2		C35H67O8P1	C00416
pa180	1,2-dioctadecanoyl-sn-glycerol 3-phosphate	C39H75O8P1	-2		C39H77O8P1	C00416
pa181	1,2-dioctadec-11-enoyl-sn-glycerol 3-phosphate	C39H71O8P1	-2		C39H73O8P1	C00416
pac	Phenylacetic acid	C8H7O2	-1	103-82-2		C07086
pacald	Phenylacetaldehyde	C8H8O	0	122-78-1		C00601
palmACP	Palmitoyl-ACP (n-C16:0ACP)	C27H51N2O8PRS	-1			C05764
pan4p	Pantetheine 4'-phosphate	C11H21N2O7PS	-2		C11H23N2O7PS	C01134
pant-R	(R)-Pantoate	C6H11O4	-1	470-29-1	C6H12O4	C00522
pap	Adenosine 3',5'-bisphosphate	C10H11N5O10P2	-4	1053-73-2	C10H15N5O10P2	C00054
paps	3'-Phosphoadenylyl sulfate	C10H11N5O13P2S	-4	482-67-7	C10H15N5O13P2S	C00053
pdx5p	Pyridoxine 5'-phosphate	C8H10NO6P	-2	447-05-2	C8H12NO6P	C00627
pe120	phosphatidylethanolamine (didodecanoyl, n-C12:0)	C29H58N1O8P1	0		C29H58N1O8P1	C00350
pe140	phosphatidylethanolamine (ditetradecanoyl, n-C14:0)	C33H66N1O8P1	0		C33H66N1O8P1	C00350
pe141	phosphatidylethanolamine (ditetradec-7-enoyl, n-C14:1)	C33H62N1O8P1	0		C33H62N1O8P1	C00350
pe160	phosphatidylethanolamine (dihexadecanoyl, n-C16:0)	C37H74N1O8P1	0		C37H74N1O8P1	C00350
pe161	phosphatidylethanolamine (dihexadec-9enoyl, n-C16:1)	C37H70N1O8P1	0		C37H70N1O8P1	C00350
pe180	phosphatidylethanolamine (dioctadecanoyl, n-C18:0)	C41H82N1O8P1	0		C41H82N1O8P1	C00350
pe181	phosphatidylethanolamine (dioctadec-11-enoyl, n-C18:1)	C41H78N1O8P1	0		C41H78N1O8P1	C00350
peamn	Phenethylamine	C8H12N	1	64-04-0	C8H11N	C05332
pep	Phosphoenolpyruvate	C3H2O6P	-3	138-08-9	C3H5O6P	C00074
pg120	Phosphatidylglycerol (didodecanoyl, n-C12:0)	C30H58O10P1	-1		C30H59O10P1	C00344
pg140	Phosphatidylglycerol (ditetradecanoyl, n-C14:0)	C34H66O10P1	-1		C34H67O10P1	C00344
pg141	Phosphatidylglycerol (ditetradec-7-enoyl, n-C14:1)	C34H62O10P1	-1		C34H63O10P1	C00344
pg160	Phosphatidylglycerol (dihexadecanoyl, n-C16:0)	C38H74O10P1	-1		C38H75O10P1	C00344
pg161	Phosphatidylglycerol (dihexadec-9-enoyl, n-C16:1)	C38H70O10P1	-1		C38H71O10P1	C00344
pg180	Phosphatidylglycerol (dioctadecanoyl, n-C18:0)	C42H82O10P1	-1		C42H83O10P1	C00344
pg181	Phosphatidylglycerol (dioctadec-11-enoyl, n-C18:1)	C42H78O10P1	-1		C42H79O10P1	C00344
pgp120	Phosphatidylglycerophosphate (didodecanoyl, n-C12:0)	C30H57O13P2	-3		C30H60O13P2	C03892
pgp140	Phosphatidylglycerophosphate (ditetradecanoyl, n-C14:0)	C34H65O13P2	-3	C34H68O13P2	C03892
pgp141	Phosphatidylglycerophosphate (ditetradec-7-enoyl, n-C14:1)	C34H61O13P2	-3		C34H64O13P2	C03892
pgp160	Phosphatidylglycerophosphate (dihexadecanoyl, n-C16:0)	C38H73O13P2	-3		C38H76O13P2	C03892
pgp161	Phosphatidylglycerophosphate (dihexadec-9-enoyl, n-C16:1)	C38H69O13P2	-3		C38H72O13P2
pgp180	Phosphatidylglycerophosphate (dioctadecanoyl, n-C18:0)	C42H81O13P2	-3		C42H84O13P2	C03892
pgp181	Phosphatidylglycerophosphate (dioctadec-11-enoyl, n-C18:1)	C42H77O13P2	-3		C42H80O13P2	C03892
phe-L	L-Phenylalanine	C9H11NO2	0	63-91-2	C9H11NO2	C00079
pheme	Protoheme	C34H30FeN4O4	-2	14875-96-8	C34H32FeN4O4	C00032
phetrna	L-Phenylalanyl-tRNA(Phe)	C9H10NOR	1			C03511
phom	O-Phospho-L-homoserine	C4H8NO6P	-2		C4H10NO6P	C01102
phphhlipa	phospho-heptosyl-phospho-heptosyl-heptosyl-kdo2-lipidA	C131H230N2O63P4	-10		C131H240N2O63P4
phpyr	Phenylpyruvate	C9H7O3	-1	156-06-9	C9H8O3	C00166
phthr	O-Phospho-4-hydroxy-L-threonine	C4H8NO7P	-2		C4H10NO7P	C06055
pi	Phosphate	HO4P	-2	14265-44-2	H3O4P	C00009
pmcoa	Pimeloyl-CoA	C28H41N7O19P3S	-5		C28H46N7O19P3S	C01063
pmtcoa	Palmitoyl-CoA (n-C16:0CoA)	C37H62N7O17P3S	-4		C37H66N7O17P3C00154
pnto-R	(R)-Pantothenate	C9H16NO5	-1	79-83-4	C9H17NO5	C00864
ppa	Propionate (n-C3:0)	C3H5O2	-1	1979-09-04	C3H6O2	C00163
ppal	Propanal	C3H6O	0	123-38-6		C00479
ppap	Propanoyl phosphate	C3H5O5P	-2			C02876
ppbng	Porphobilinogen	C10H13N2O4	-1	487-90-1	C10H14N2O4	C00931
ppcoa	Propanoyl-CoA	C24H36N7O17P3S	-4	317-66-8	C24H40N7O17P3S	C00100
ppgpp	Guanosine 3',5'-bis(diphosphate)	C10H11N5O17P4	-6		C10H17N5O17P4	C01228
pphn	Prephenate	C10H8O6	-2	126-49-8	C10H10O6	C00254
ppi	Diphosphate	HO7P2	-3	2466-09-03	H4O7P2	C00013
ppp9	Protoporphyrin	C34H32N4O4	-2	553-12-8	C34H34N4O4	C02191
pppg9	Protoporphyrinogen IX	C34H38N4O4	-2		C34H40N4O4	C01079
pppi	Inorganic triphosphate	HO10P3	-4		H5O10P3	C03279
pppn	Phenylpropanoate	C9H9O2	-1	2628-17-3		C05629
ppt	Phosphonate	HO3P	-2	13598-36-2	H3O3P	C06701
pram	5-Phospho-beta-D-ribosylamine	C5H11NO7P	-1		C5H12NO7P	C03090
pran	N-(5-Phospho-D-ribosyl)anthranilate	C12H13NO9P	-3		C12H16NO9P	C04302
prbamp	1-(5-Phosphoribosyl)-AMP	C15H19N5O14P2	-4		C15H23N5O14P2C02741
prbatp	1-(5-Phosphoribosyl)-ATP	C15H19N5O20P4	-6		C15H25N5O20P4C02739
prfp	1-(5-Phosphoribosyl)-5-[(5-phosphoribosylamino)methylideneamino]imidazole-4-carboxamide	C15H21N5O15P2	-4		C15H25N5O15P2	C04896
prlp	5-[(5-phospho-1-deoxyribulos-1-ylamino)methylideneamino]-1-(5-phosphoribosyl)imidazole-4-carboxamide	C15H21N5O15P2	-4		C15H25N5O15P2	C04916
progly	L-Prolinylglycine	C7H12N2O3	0		C7H12N2O3
pro-L	L-Proline	C5H9NO2	0	147-85-3	C5H9NO2	C00148
protrna	L-Prolyl-tRNA(Pro)	C5H8NOR	1			C02702
prpp	5-Phospho-alpha-D-ribose 1-diphosphate	C5H8O14P3	-5		C5H13O14P3	C00119
ps120	phosphatidylserine (didodecanoyl, n-C12:0)	C30H57N1O10P1	-1		C30H58N1O10P1	C02737
ps140	phosphatidylserine (ditetradecanoyl, n-C14:0)	C34H65N1O10P1	-1		C34H66N1O10P1	C02737
ps141	phosphatidylserine (ditetradec-7-enoyl, n-C14:1)	C34H61N1O10P1	-1		C34H62N1O10P1	C02737
ps160	phosphatidylserine (dihexadecanoyl, n-C16:0)	C38H73N1O10P1	-1		C38H74N1O10P1	C02737
ps161	phosphatidylserine (dihexadec-9-enoyl, n-C16:1)	C38H69N1O10P1	-1		C38H70N1O10P1	C02737
ps180	phosphatidylserine (dioctadecanoyl, n-C18:0)	C42H81N1O10P1	-1		C42H82N1O10P1	C02737
ps181	phosphatidylserine (dioctadec-11-enoyl, n-C18:1)	C42H77N1O10P1	-1		C42H78N1O10P1	C02737
psclys	psicoselysine	C12H25N2O7	1		C12H24N2O7
pser-L	O-Phospho-L-serine	C3H6NO6P	-2	407-41-0	C3H8NO6P	C01005
ptrc	Putrescine	C4H14N2	2	110-60-1	C4H12N2	C00134
pyam5p	Pyridoxamine 5'-phosphate	C8H12N2O5P	-1	529-96-4	C8H13N2O5P	C00647
pydam	Pyridoxamine	C8H13N2O2	1	85-87-0	C8H12N2O2	C00534
pydx	Pyridoxal	C8H9NO3	0	66-72-8	C8H9NO3	C00250
pydx5p	Pyridoxal 5'-phosphate	C8H8NO6P	-2	54-47-7	C8H10NO6P	C00018
pydxn	Pyridoxine	C8H11NO3	0	65-23-6		C00314
pyr	Pyruvate	C3H3O3	-1	127-17-3	C3H4O3	C00022
q8	Ubiquinone-8	C49H74O4	0	1339-63-5		C00399
q8h2	Ubiquinol-8	C49H76O4	0			C00390
quln	Quinolinate	C7H3NO4	-2	89-00-9	C7H5NO4	C03722
r15bp	D-Ribose 1,5-bisphosphate	C5H8O11P2	-4		C5H12O11P2	C01151
r1p	alpha-D-Ribose 1-phosphate	C5H9O8P	-2	58459-37-3	C5H11O8P	C00442
r5p	alpha-D-Ribose 5-phosphate	C5H9O8P	-2	4300-28-1	C5H11O8P	C00117
rbflvrd	Reduced riboflavin	C17H22N4O6	0			C01007
rbl-L	L-Ribulose	C5H10O5	0			C00508
rdmbzi	N1-(alpha-D-ribosyl)-5,6-dimethylbenzimidazole	C14H18N2O4	0		C05775
rhcys	S-Ribosyl-L-homocysteine	C9H17NO6S	0	37558-16-0	C9H17NO6S	C03539
rib-D	D-Ribose	C5H10O5	0	50-69-1		C00121
ribflv	Riboflavin	C17H20N4O6	0	83-88-5		C00255
rml	L-Rhamnulose	C6H12O5	0			C00861
rml1p	L-Rhamnulose 1-phosphate	C6H11O8P	-2		C6H13O8P	C01131
rmn	L-Rhamnose	C6H12O5	0	3615-41-6		C00507
ru5p-D	D-Ribulose 5-phosphate	C5H9O8P	-2	4151-19-3	C5H11O8P	C00199
ru5p-L	L-Ribulose 5-phosphate	C5H9O8P	-2		C5H11O8P	C01101
s	Sulfur	S	0	7704-34-9		C00087
s7p	Sedoheptulose 7-phosphate	C7H13O10P	-2		C7H15O10P	C00281
sbt6p	D-Sorbitol 6-phosphate	C6H13O9P	-2	108392-12-7	C6H15O9P	C01096
sbt-D	D-Sorbitol	C6H14O6	0	50-70-4		C00794
sbzcoa	O-Succinylbenzoyl-CoA	C32H39N7O20P3S	-5		C32H44N7O20P3S	C03160
scl	sirohydrochlorin	C42H39N4O16	-7		C42H46N4O16	C05778
sectrna	L-Selenocysteinyl-tRNA(Sec)	C3H6NOSeR	1			C05173
seln	Selenide	HSe	-1	531-44-2	H2Se	C01528
selnp	Selenophosphate	H2O3PSe	-1		H3O3PSe	C05172
seramp	L-seryl-AMP	C13H19N6O9P	0		C13H19N6O9P
ser-D	D-Serine	C3H7NO3	0	312-84-5	C3H7NO3	C00740
ser-L	L-Serine	C3H7NO3	0	56-45-1	C3H7NO3	C00065
sertrna	L-Seryl-tRNA(Ser)	C3H6NO2R	1			C02553
sertrna(sec)	L-Seryl-tRNA(Sec)	C3H6NO2R	1
Sfglutth	S-Formylglutathione	C11H16N3O7S	-1			C01031
shcl	dihydrosirohydrochlorin	C42H40N4O16	-8	65207-12-7	C42H48N4O16	C02463
sheme	Siroheme	C42H36FeN4O16	-8		C42H46FeN4O16	C00748
skm	Shikimate	C7H9O5	-1	138-59-0	C7H10O5	C00493
skm5p	Shikimate 5-phosphate	C7H8O8P	-3		C7H11O8P	C03175
sl26da	N-Succinyl-LL-2,6-diaminoheptanedioate	C11H16N2O7	-2		C11H18N2O7	C04421
sl2a6o	N-Succinyl-2-L-amino-6-oxoheptanedioate	C11H12NO8	-3		C11H15NO8	C04462
so2	sulfur dioxide	O2S	0		O2S	C09306
so3	Sulfite	O3S	-2	7782-99-2	H2O3S	C00094
so4	Sulfate	O4S	-2	7664-93-9	H2O4S	C00059
spmd	Spermidine	C7H22N3	3	124-20-9	C7H19N3	C00315
ssaltpp	Succinate semialdehyde-thiamin diphosphate anion	C16H21N4O10P2S	-3			C05816
stcoa	Stearoyl-CoA (n-C18:0CoA)	C39H66N7O17P3S	-4	362-66-3		C00412
suc6p	Sucrose 6-phosphate	C12H21O14P	-2		C12H23O14P	C02591
sucarg	N2-Succinyl-L-arginine	C10H17N4O5	-1	1758-80-1	C10H18N4O5	C03296
sucbz	o-Succinylbenzoate	C11H8O5	-2		C11H10O5	C02730
succ	Succinate	C4H4O4	-2	110-15-6	C4H6O4	C00042
succoa	Succinyl-CoA	C25H35N7O19P3S	-5	604-98-8	C25H40N7O19P3S	C00091
sucglu	N2-Succinyl-L-glutamate	C9H10NO7	-3	33981-72-5	C9H13NO7	C05931
sucgsa	N2-Succinyl-L-glutamate 5-semialdehyde	C9H11NO6	-2		C9H13NO6	C05932
suchms	O-Succinyl-L-homoserine	C8H12NO6	-1	1492-23-5	C8H13NO6	C01118
sucorn	N2-Succinyl-L-ornithine	C9H15N2O5	-1	80102-04-1	C9H16N2O5	C03415
sucr	Sucrose	C12H22O11	0	57-50-1		C00089
sucsal	Succinic semialdehyde	C4H5O3	-1	692-29-5	C4H6O3	C00232
sulfac	sulfoacetate	C2H2O5S	-2		C2H4O5S
t3c11vaceACP	trans-3-cis-11-vacceoyl-[acyl-carrier protein]	C29H51N2O8PRS	-1
t3c5ddeceACP	trans-3-cis-5-dodecenoyl-[acyl-carrier protein]	C23H39N2O8PRS	-1
t3c7mrseACP	trans-3-cis-7-myristoleoyl-[acyl-carrier protein]	C25H43N2O8PRS-1
t3c9palmeACP	trans-3-cis-9-palmitoleoyl-[acyl-carrier protein]	C27H47N2O8PRS-1
tag6p-D	D-Tagatose 6-phosphate	C6H11O9P	-2			C01097
tagdp-D	D-Tagatose 1,6-biphosphate	C6H10O12P2	-4		C6H14O12P2	C03785
tagur	D-Tagaturonate	C6H9O7	-1		C6H10O7	C00558
tartr-L	L-tartrate	C4H4O6	-2	87-69-4		C00898
taur	Taurine	C2H7NO3S	0	107-35-7	C2H7NO3S	C00245
tcynt	Thiocyanate	CNS	-1	463-56-9	CHNS	C01755
td2coa	trans-Tetradec-2-enoyl-CoA	C35H56N7O17P3S	-4		C35H60N7O17P3C05273
tdcoa	Tetradecanoyl-CoA (n-C14:0CoA)	C35H58N7O17P3S	-4		C35H62N7O17P3C02593
tddec2eACP	trans-Dodec-2-enoyl-[acyl-carrier protein]	C23H41N2O8PRS	-1	7783-08-06		C05758
tdeACP	cis-tetradec-7-enoyl-[acyl-carrier protein] (n-C14:1)	C25H45N2O8PRS	-1
tdec2eACP	trans-Dec-2-enoyl-[acyl-carrier protein]	C21H37N2O8PRS	-1	7783-08-06		C05754
tdecoa	Tetradecenoyl-CoA (n-C14:1CoA)	C35H56N7O17P3S	-4
thdp	2,3,4,5-Tetrahydrodipicolinate	C7H7NO4	-2		C7H9NO4	C03972
thex2eACP	trans-Hex-2-enoyl-[acyl-carrier protein]	C17H29N2O8PRS	-1	7783-08-06		C05748
thf	5,6,7,8-Tetrahydrofolate	C19H21N7O6	-2	135-16-0	C19H23N7O6	C00101
thm	Thiamin	C12H17N4OS	1	1967-03-08	C12H17N4OS	C00378
thmmp	Thiamin monophosphate	C12H16N4O4PS	-1	532-40-1		C01081
thmpp	Thiamine diphosphate	C12H16N4O7P2S	-2	154-87-0	C12H19N4O7P2SC00068
thr-L	L-Threonine	C4H9NO3	0	72-19-5	C4H9NO3	C00188
thrp	L-Threonine O-3-phosphate	C4H8NO6P	-2		C4H10NO6P	C12147
thrtrna	L-Threonyl-tRNA(Thr)	C4H8NO2R	1			C02992
thym	Thymine	C5H6N2O2	0	65-71-4		C00178
thymd	Thymidine	C10H14N2O5	0	50-89-5		C00214
tma	trimethylamine	C3H10N	1	75-50-3	C3H9N	C00565
tmao	Trimethylamine N-oxide	C3H9NO	0	1184-78-7	C3H9NO	C01104
tmrs2eACP	trans-Tetradec-2-enoyl-[acyl-carrier protein]	C25H45N2O8PRS	-1	7783-08-06		C05760
toct2eACP	trans-Oct-2-enoyl-[acyl-carrier protein]	C19H33N2O8PRS	-1	7783-08-06		C05751
toctd2eACP	trans-octadec-2-enoyl-[acyl-carrier protein]	C29H53N2O8PRS	-1
tpalm2eACP	trans-Hexadec-2-enoyl-[acyl-carrier protein]	C27H49N2O8PRS	-1	7783-08-06		C05763
trdox	Oxidized thioredoxin	X	0			C00343
trdrd	Reduced thioredoxin	XH2	0			C00342
tre	Trehalose	C12H22O11	0	99-20-7		C01083
tre6p	alpha,alpha'-Trehalose 6-phosphate	C12H21O14P	-2	4484-88-2	C12H23O14P	C00689
trnaala	tRNA(Ala)	R	0			C01635
trnaarg	tRNA(Arg)	R	0			C01636
trnaasp	tRNA(Asp)	R	0			C01638
trnacys	tRNA(Cys)	R	0			C01639
trnaglu	tRNA (Glu)	R	0			C01641
trnagly	tRNA(Gly)	R	0			C01642
trnahis	tRNA(His)	R	0			C01643
trnaile	tRNA(Ile)	R	0			C01644
trnaleu	tRNA(Leu)	R	0			C01645
trnalys	tRNA(Lys)	R	0			C01646
trnaphe	tRNA(Phe)	R	0			C01648
trnapro	tRNA(Pro)	R	0			C01649
trnasecys	tRNA(SeCys)	R	0
trnaser	tRNA(Ser)	R	0			C01650
trnathr	tRNA(Thr)	R	0			C01651
trnatyr	tRNA(Tyr)	R	0			C00787
trp-L	L-Tryptophan	C11H12N2O2	0	73-22-3	C11H12N2O2	C00078
tsul	Thiosulfate	O3S2	-2		H2O3S2	C00320
ttdca	tetradecanoate (n-C14:0)	C14H27O2	-1	544-63-8	C14H28O2	C06424
ttdcea	tetradecenoate (n-C14:1)	C14H25O2	-1
tungs	tungstate	O4W1	-2		H2O4W1
tym	Tyramine	C8H12NO	1	51-67-2	C8H11NO	C00483
tyr-L	L-Tyrosine	C9H11NO3	0	60-18-4	C9H11NO3	C00082
tyrp	Phosphotyrosine	C9H10NO6P	-2		C9H12NO6P	C06501
tyrtrna	L-Tyrosyl-tRNA(Tyr)	C9H10NO2R	1			C02839
u23ga	UDP-2,3-bis(3-hydroxytetradecanoyl)glucosamine	C43H75N3O20P2	-2		C43H77N3O20P2	C04652
u3aga	UDP-3-O-(3-hydroxytetradecanoyl)-N-acetylglucosamine	C31H51N3O19P2	-2		C31H53N3O19P2	C04738
u3hga	UDP-3-O-(3-hydroxytetradecanoyl)-D-glucosamine	C29H50N3O18P2	-1		C29H51N3O18P2	C06022
uaagmda	Undecaprenyl-diphospho-N-acetylmuramoyl-(N-acetylglucosamine)-L-ala-D-glu-meso-2,6-diaminopimeloyl-D-ala-D-ala	C95H152N8O28P2	-4		C95H156N8O28PC05898
uaccg	UDP-N-acetyl-3-O-(1-carboxyvinyl)-D-glucosamine	C20H26N3O19P2	-3		C20H29N3O19P2	C04631
uacgam	UDP-N-acetyl-D-glucosamine	C17H25N3O17P2	-2		C17H27N3O17P2C00043
uacmam	UDP-N-acetyl-D-mannosamine	C17H25N3O17P2	-2		C17H27N3O17P2C01170
uacmamu	UDP-N-acetyl-D-mannosaminouronate	C17H22N3O18P2	-3		C17H25N3O18P2	C06240
uagmda	Undecaprenyl-diphospho-N-acetylmuramoyl-L-alanyl-D-glutamyl-meso-2,6-diaminopimeloyl-D-alanyl-D-alanine	C87H139N7O23P2	-4		C87H143N7O23P2	C05897
uama	UDP-N-acetylmuramoyl-L-alanine	C23H33N4O20P2	-3		C23H36N4O20P2C01212
uamag	UDP-N-acetylmuramoyl-L-alanyl-D-glutamate	C28H39N5O23P2	-4		C28H43N5O23P2	C00692
uamr	UDP-N-acetylmuramate	C20H28N3O19P2	-3		C20H31N3O19P2	C01050
udcpdp	Undecaprenyl diphosphate	C55H89O7P2	-3		C55H92O7P2	C03543
udcpp	Undecaprenyl phosphate	C55H89O4P	-2		C55H91O4P	C00348
udp	UDP	C9H11N2O12P2	-3	58-98-0	C9H14N2O12P2	C00015
udpacgal	UDP-N-acetyl-D-galactosamine	C17H25N3O17P2	-2		C17H27N3O17P2	C00203
udpg	UDPglucose	C15H22N2O17P2	-2		C15H24N2O17P2	C00029
udpgal	UDPgalactose	C15H22N2O17P2	-2		C15H24N2O17P2	C00052
udpglcur	UDP-D-glucuronate	C15H19N2O18P2	-3		C15H22N2O18P2C00167
udpLa4fn	uridine 5''-diphospho-{beta}-4-deoxy-4-formamido-L-arabinose	C15H21N3O16P2	-2		C15H23N3O16P2
udpLa4n	uridine 5''-diphospho-{beta}-4-deoxy-4-amino-L-arabinose	C14H22N3O15P2	-1		C14H23N3O15P2
udpLa4o	UDP-4-keto-pyranose	C14H18N2O16P2	-2		C14H20N2O16P2
ugmd	UDP-N-acetylmuramoyl-L-alanyl-D-gamma-glutamyl-meso-2,6-diaminopimelate	C35H51N7O26P2	-4		C35H55N7O26P2	C04877
ugmda	UDP-N-acetylmuramoyl-L-alanyl-D-glutamyl-meso-2,6-diaminopimeloyl-D-alanyl-D-alanine	C41H61N9O28P2	-4		C41H65N9O28P2	C04882
uLa4fn	undecaprenyl phosphate-4-amino-4-formyl-L-arabinose	C61H99N1O8P1	-1		C61H100N1O8P1
uLa4n	undecaprenyl phosphate-4-amino-4-deoxy-L-arabinose	C60H100N1O7P1	0		C60H100N1O7P1
um4p	UDP-N-acetylmuramoyl-L-alanyl-D-gamma-glutamyl-meso-2,6-diaminopimelate-D-alanine	C38H56N8O27P2	-4		C38H60N8O27P2
ump	UMP	C9H11N2O9P	-2	58-97-9	C9H13N2O9P	C00105
unaga	Undecaprenyl diphospho N-acetyl-glucosamine	C63H103NO12P2	-2
unagamu	Undecaprenyl-diphospho-N-acetylglucosamine-N-acetylmannosaminuronate	C71H113N2O18P2	-3
unagamuf	Undecaprenyl-diphospho N-acetylglucosamine-N-acetylmannosaminuronate-N-acetamido-4,6-dideoxy-D-galactose	C79H126N3O22P2	-3
uppg3	Uroporphyrinogen III	C40H36N4O16	-8	1976-85-8	C40H44N4O16	C01051
ura	Uracil	C4H4N2O2	0	66-22-8		C00106
urate	Urate	C5H4N4O3	0	69-93-2		C00366
urdglyc	(-)-Ureidoglycolate	C3H5N2O4	-1		C3H5N2O4	C00603
urea	Urea	CH4N2O	0	57-13-6		C00086
uri	Uridine	C9H12N2O6	0	58-96-8		C00299
utp	UTP	C9H11N2O15P3	-4	63-39-8	C9H15N2O15P3	C00075
val-L	L-Valine	C5H11NO2	0	72-18-4	C5H11NO2	C00183
xan	Xanthine	C5H4N4O2	0	69-89-6		C00385
xdp	XDP	C10H11N4O12P2	-3		C10H14N4O12P2	C01337
xmp	Xanthosine 5'-phosphate	C10H11N4O9P	-2	523-98-8	C10H13N4O9P	C00655
xtp	XTP	C10H11N4O15P3	-4		C10H15N4O15P3	C00700
xtsn	Xanthosine	C10H12N4O6	0	146-80-5		C01762
xu5p-D	D-Xylulose 5-phosphate	C5H9O8P	-2		C5H11O8P	C00231
xu5p-L	L-Xylulose 5-phosphate	C5H9O8P	-2		C5H11O8P	C03291
xyl-D	D-Xylose	C5H10O5	0	58-86-6		C00181
xylu-D	D-Xylulose	C5H10O5	0	551-84-8		C00310
xylu-L	L-Xylulose	C5H10O5	0	527-50-4		C00312
zn2	Zinc	Zn	2	7440-66-6		C00038
