# Supplementary material for: Do genome-scale models need exact solvers or clearer standards?
Source: Mol Syst Biol. 2015 Oct 14;11(10):831. doi: 10.15252/msb.20156157 (PMC4631202; doi:10.15252/msb.20156157)
Supplement: Supplementary file 2 — Dataset EV1 [file msb0011-0831-sd2.zip › m_model_collection-master/xls/iMH551.xls]

## Sheet: Comments
Comments
Two reactions have ambiguous compounds ("acceptor" and "reduced_accpetor"). As both reactions are dead-end reactions and are thus not part of the core model (as indicated by the absence of the “x” in the column PART OF CORE MODEL), any calculation with the model is not influenced by these two reactions. In future model extension efforts, however, the true acceptors have to be defined.

## Sheet: GPR Annotation
	METABOLISM		GENE INFO			BIOCHEMISTRY				ANNOTATION DATABASES					LITERATURE			NEW			NON ENZYMATIC			NOTES
	SUBMETABOLISM	PART OF CORE MODEL	LOCUS	GENE(S)	E.C. #	ENZYME	SUBUNITS	REACTION		KEGG	TIGR	SEED	Kuroda et al. (2001). "Whole genome sequencing of methicillin-resistant Staphylococcus aureus." THE LANCET 357: 1225- 1240.		BIOCHEMISTRY	PHYSIOLOGY		BIOMASS	PHYSIOLOGY		SPONTANEOUS	BIOMASS SYNTHESIS
	Amino acid metabolism	x	SA0224		1.1.1.35	putative 3-hydroxyacyl-CoAdehydrogenase		(2S,3S)-3-Hydroxy-2-methylbutanoyl-CoA + NAD+ => 2-Methylacetoacetyl-CoA + NADH + H+	1	x
	Amino acid metabolism	x	SA0224		1.1.1.35	putative 3-hydroxyacyl-CoAdehydrogenase		(2S,3S)-3-Hydroxy-2-methylbutanoyl-CoA + NADP+ => 2-Methylacetoacetyl-CoA + NADPH + H+	1	x
	Amino acid metabolism	x	SA0224		4.2.1.17	putativ enoyl-CoAhydratase		(2S,3S)-3-Hydroxy-2-methylbutanoyl-CoA <=> 2-Methylbut-2-enoyl-CoA + H2O	1	x
	Amino acid metabolism	x	SA1861	ilvC	1.1.1.86	alpha-keto-beta-hydroxylacilreductoisomerase		(R)-2,3-Dihydroxy-3-methylbutanoate + NADP+ <=> (R)-3-Hydroxy-3-methyl-2-oxobutanoate + NADPH + H+	1	x
	Amino acid metabolism	x	SA1858	ilvD	4.2.1.9	dihydroxy-aciddehydratase		(R)-2,3-Dihydroxy-3-methylbutanoate => 3-Methyl-2-oxobutanoate + H2O	1	x
	Amino acid metabolism	x	SA1861	ilvC	1.1.1.86	alpha-keto-beta-hydroxylacilreductoisomerase		(R)-2,3-Dihydroxy-3-methylpentanoate + NADP+ <=> (S)-2-Hydroxy-3-methyl-3-oxopentanoate + NADPH + H+	1	x
	Amino acid metabolism	x	SA1858	ilvD	4.2.1.9	dihydroxy-aciddehydratase		(R)-2,3-Dihydroxy-3-methylpentanoate => (R)-2-Oxo-3-methylpentanoate + H2O	1	x
	Amino acid metabolism	x	SA0512	ilvE	2.6.1.42	branched-chainaminoacidaminotransferase		(R)-2-Oxo-3-methylpentanoate + L-Glutamate => L-Isoleucine + 2-Oxoglutarate	1	x
	Amino acid metabolism	x	SA2341	rocA	1.5.1.12	1-pyrroline-5-carboxylatedehydrogenase		(S)-1-Pyrroline-5-carboxylate + NAD+ + 2 H2O => L-Glutamate + NADH + H+	1	x
	Amino acid metabolism	x	SA1334		1.5.1.2	putative pyrroline-5-carboxylatereductase		(S)-1-Pyrroline-5-carboxylate + NADPH + H+ => L-Proline + NADP+	1	x
	Amino acid metabolism	x	SA1861	ilvC	1.1.1.86	alpha-keto-beta-hydroxylacilreductoisomerase		(S)-2-Aceto-2-hydroxybutanoate <=> (S)-2-Hydroxy-3-methyl-3-oxopentanoate	1	x
	Amino acid metabolism	x	SA1861	ilvC	1.1.1.86	alpha-keto-beta-hydroxylacilreductoisomerase		(S)-2-Acetolactate <=> (R)-3-Hydroxy-3-methyl-2-oxobutanoate	1	x
	Amino acid metabolism	x	SA0224		1.1.1.35	putative 3-hydroxyacyl-CoAdehydrogenase		(S)-3-Hydroxyisobutyrate + NAD+ => (S)-Methylmalonate_semialdehyde + NADH + H+	1	x
	Amino acid metabolism	x	SA0224		1.1.1.35	putative 3-hydroxyacyl-CoAdehydrogenase		(S)-3-Hydroxyisobutyrate + NADP+ => (S)-Methylmalonate_semialdehyde + NADPH + H+	1	x
	Amino acid metabolism	x	SA1202	trpC	4.1.1.48	indole-3-glycerolphosphatesynthase		1-(2-Carboxyphenylamino)-1'-deoxy-D-ribulose_5'-phosphate <=> Indoleglycerol_phosphate + CO2 + H2O	1	x
	Amino acid metabolism		SA1346	bmfBB	2.3.1.-	branched-chainalpha-ketoaciddehydrogenaseE2		1H-Imidazole-4-ethanamine + Acetyl-CoA => 4-(beta-Acetylaminoethyl)imidazole + CoA	1	x
	Amino acid metabolism		SA1170	katA	1.11.1.6	catalase		2 3-Hydroxyanthranilate + 2 Oxygen => Cinnavalininate + 2 H2O2	1	x
	Amino acid metabolism	x	SA1046/ SA1045	pyrAB/ pyrAA	6.3.5.5	carbamoyl-phosphatesynthase	large chain/ small chain	2 ATP + L-Glutamine + 2 H2O + CO2 => 2 ADP + Orthophosphate + L-Glutamate + Carbamoyl_phosphate	1	x
	Amino acid metabolism		SA1346	bmfBB	2.3.1.-	branched-chainalpha-ketoaciddehydrogenaseE2		2,3,4,5-Tetrahydrodipicolinate + Acetyl-CoA => N-Acetyl-L-2-amino-6-oxopimelate + CoA	1	x
	Amino acid metabolism	x	SA1228	dapB	1.3.1.26	dihydrodipicolinate reductase		2,3-Dihydrodipicolinate + NADPH + H+ <=> 2,3,4,5-Tetrahydrodipicolinate + NADP+	1	x
	Amino acid metabolism	x	SA1298	aroB	4.2.3.4	3-dehydroquinatesynthase		2-Dehydro-3-deoxy-D-arabino-heptonate_7-phosphate => 3-Dehydroquinate + Orthophosphate	1	x
	Amino acid metabolism	x	SA1864	leuC	4.2.1.33	3-isopropylmalatedehydrataselargesubunit		2-Isopropylmalate <=> 2-Isopropylmaleate + H2O	1	x
	Amino acid metabolism	x	SA1865	leuD	4.2.1.33	3-isopropylmalatedehydratasesmallsubunit		2-Isopropylmaleate + H2O <=> 3-Isopropylmalate	1	x
	Amino acid metabolism	x	NT01SA0179		1.3.99.3	putative acyl-CoA dehydrogenase		2-Methylbutanoyl-CoA + FAD => 2-Methylbut-2-enoyl-CoA + FADH2	1		x
	Amino acid metabolism	x	NT01SA0179		1.3.99.2	hypothetical protein, similar to butyryl-CoA dehydrogenase		2-Methylbutanoyl-CoA + Oxygen => 2-Methylbut-2-enoyl-CoA + 2 H2O	1		x
	Amino acid metabolism		SA0224		4.2.1.17	putativ enoyl-CoAhydratase		2-Methylprop-2-enoyl-CoA + H2O => (S)-3-Hydroxyisobutyryl-CoA	1	x
	Amino acid metabolism	x	NT01SA0179		1.3.99.3	putative acyl-CoA dehydrogenase		2-Methylpropanoyl-CoA + FAD => 2-Methylprop-2-enoyl-CoA + FADH2	1		x
	Amino acid metabolism	x	SA0169 or SA2080		1.3.99.2	butyryl-CoA dehydrogenase		2-Methylpropanoyl-CoA + Oxygen => 2-Methylprop-2-enoyl-CoA + 2 H2O	1			x
	Amino acid metabolism	x	SA1245	odhA	1.2.4.2	2-oxoglutaratedehydrogenaseE1		2-Oxoadipate + CoA + NAD+ => Glutaryl-CoA + CO2 + NADH + H+	1	x
	Amino acid metabolism	x	SA1245	odhA	1.2.4.2	2-oxoglutaratedehydrogenaseE1		2-Oxoadipate + Lipoamide => S-Glutaryldihydrolipoamide + CO2	1	x
	Amino acid metabolism		NT01SA2596		1.4.3.4	amine oxidase, flavin-containing superfamily		3-(2-Aminoethyl)-1H-indol-5-ol + H2O + Oxygen => 5-Hydroxyindoleacetaldehyde + NH3 + H2O2	1		x
	Amino acid metabolism		SA1713		2.1.1.-	RNAmethyltransferase homolog		3-(2-Aminoethyl)-1H-indol-5-ol + S-Adenosyl-L-methionine => 5-Methoxytryptamine + S-Adenosyl-L-homocysteine	1	x
	Amino acid metabolism	x				spontaneous		3-Carboxy-4-methyl-2-oxopentanoate + H+ => 4-Methyl-2-oxopentanoate + CO2	1	x											x
	Amino acid metabolism		SA0756		4.2.1.10	putative 3-dehydroquinatedehydratase		3-Dehydroshikimate <=> 3,4-Dihydroxybenzoate + H2O	1	x
	Amino acid metabolism		SA0224		4.2.1.17	putativ enoyl-CoAhydratase		3-Hydroxyisovaleryl-CoA <=> 3-Methylcrotonyl-CoA + H2O	1	x
	Amino acid metabolism		SA1915	glyA	2.1.2.1	serinehydroxymethyltransferase		3-Hydroxy-N6,N6,N6-trimethyl-L-lysine => 4-Trimethylammoniobutanal + Glycine	1	x
	Amino acid metabolism	x	SA1863	leuB	1.1.1.85	3-isopropylmalatedehydrogenase		3-Isopropylmalate + NAD+ <=> 3-Carboxy-4-methyl-2-oxopentanoate + NADH + H+	1	x
	Amino acid metabolism	x	SA0512	ilvE	2.6.1.42	branched-chainaminoacidaminotransferase		3-Methyl-2-oxobutanoate + L-Glutamate => L-Valine + 2-Oxoglutarate	1	x
	Amino acid metabolism	x	NT01SA1477/ NT01SA1476/ NT01SA1475		1.2.1.25	2-oxoisovalerate dehydrogenase	putative E1 component alpha subunit/ putative E1 component beta subunit/ putative E2 component	3-Methyl-2-oxopentanoate + CoA + NAD+ => 2-Methylbutanoyl-CoA + CO2 + NADH	1		x
	Amino acid metabolism	x	SA1347, SA1348	bfmBAB, bfmBAA	1.2.4.4	branched-chainalpha-ketoaciddehydrogenaseE1		3-Methyl-2-oxopentanoate + Lipoamide => S-(2-Methylbutanoyl)-dihydrolipoamide + CO2	1	x
	Amino acid metabolism		NT01SA0179		1.3.99.3	putative acyl-CoA dehydrogenase		3-Methylbutanoyl-CoA + FAD <=> 3-Methylcrotonyl-CoA + FADH2	1		x
	Amino acid metabolism		SA1545	serA	1.1.1.95	D-3-phosphoglyceratedehydrogenase		3-Phospho-D-glycerate + NAD+ <=> 3-Phosphonooxypyruvate + NADH + H+	1	x
	Amino acid metabolism	x	SA2397		2.6.1.19	hypothetical 4-aminobutyrate aminotransferase		4-Aminobutanoate + 2-Oxoglutarate <=> Succinate_semialdehyde + L-Glutamate	1	x
	Amino acid metabolism		SA1346	bmfBB	2.3.1.-	branched-chainalpha-ketoaciddehydrogenaseE2		4-Hydroxyphenylacetyl-CoA + Glycine => 4-Hydroxyphenylacetylglycine + CoA	1	x
	Amino acid metabolism		SA2121	hutI	3.5.2.7	imidazolonepropionase		4-Imidazolone-5-propanoate + H2O => N-Formimino-L-glutamate	1	x
	Amino acid metabolism		SA1347, SA1348	bfmBAB, bfmBAA	1.2.4.4	branched-chainalpha-ketoaciddehydrogenaseE1		4-Methyl-2-oxopentanoate + Lipoamide => S-(3-Methylbutanoyl)-dihydrolipoamide + CO2	1	x
	Amino acid metabolism	x	SA1226	asd	1.2.1.11	aspartate semialdehyde dehydrogenase		4-Phospho-L-aspartate + NADPH + H+ => L-Aspartate_4-semialdehyde + Orthophosphate + NADP+	1	x
	Amino acid metabolism	x	SA2466		5.3.1.16	putative phosphoribosylformimino-5-aminoimidazolecarboxamideribotideisomerase		5-(5-Phospho-D-ribosylaminoformimino)-1-(5-phosphoribosyl)-imidazole-4-carboxamide => N-(5'-Phospho-D-1'-ribulosylformimino)-5-amino-1-(5''-phospho-D-ribosyl)-4-imidazolecarboxamide	1	x
	Amino acid metabolism	x	SA1915	glyA	2.1.2.1	serinehydroxymethyltransferase		5,10-Methylenetetrahydrofolate + Glycine + H2O <=> Tetrahydrofolate + L-Serine	1	x
	Amino acid metabolism		SA0344	metE	2.1.1.14	5-methyltetrahydropteroyltriglutamate-homocysteinemethyltransferase		5-Methyltetrahydropteroyltri-L-glutamate + L-Homocysteine => Tetrahydropteroyltri-L-glutamate + L-Methionine	1	x
	Amino acid metabolism		SA1427	pfs	3.2.2.16/ 3.2.2.9	5'-methylthioadenosine nucleosidase / S-adenosylhomocysteine nucleosidase		5'-Methylthioadenosine + H2O => Adenine + 5-Methylthio-D-ribose	1	x
	Amino acid metabolism	x	SA1299	aroC	4.2.3.5	chorismatesynthase		5-O-(1-Carboxyvinyl)-3-phosphoshikimate => Chorismate + Orthophosphate	1	x
	Amino acid metabolism	x	SA1862	leuA	2.3.3.13	2-isopropylmalatesynthase		Acetyl-CoA + 3-Methyl-2-oxobutanoate + H2O => 2-Isopropylmalate + CoA	1	x
	Amino acid metabolism	x	SA0508		2.3.1.29	putative glycineC-acetyltransferase		Acetyl-CoA + Glycine <=> CoA + L-2-Amino-3-oxobutanoate	1	x
	Amino acid metabolism	x	SA0177	argJ	2.3.1.1	amino-acidN-acetyltransferase		Acetyl-CoA + L-Glutamate => CoA + N-Acetyl-L-glutamate	1	x
	Amino acid metabolism	x	SA0011		2.3.1.31	putative homoserine-o-acetyltransferase		Acetyl-CoA + L-Homoserine <=> CoA + O-Acetyl-L-homoserine	1	x
	Amino acid metabolism	x	SA1201	trpD	2.4.2.18	anthranilatephosphoribosyltransferase		Anthranilate + 5-Phospho-D-ribose_1-diphosphate <=> N-(5-Phospho-D-ribosyl)anthranilate + Pyrophosphate	1	x
	Amino acid metabolism	x		asnB	6.3.5.4	asparagine synthase		ATP + L-Aspartate + L-Glutamine + H2O <=> AMP + Pyrophosphate + L-Asparagine + L-Glutamate	1									x
	Amino acid metabolism	x	SA1225, SA1163	lysC	2.7.2.4	asparto kinase II		ATP + L-Aspartate => ADP + 4-Phospho-L-aspartate	1	x
	Amino acid metabolism	x	SA0822	argG	6.3.4.5	argininosuccinatesynthase		ATP + L-Citrulline + L-Aspartate => AMP + Pyrophosphate + N-(L-Arginino)succinate	1	x
	Amino acid metabolism	x	SA1150	glnA	6.3.1.2	glutamine-ammonialigase		ATP + L-Glutamate + NH3 => ADP + Orthophosphate + L-Glutamine	1	x
	Amino acid metabolism	x	SA1166	thrB	2.7.1.39	homoserinekinase		ATP + L-Homoserine => ADP + O-Phospho-L-homoserine	1	x
	Amino acid metabolism	x	SA1608	metK	2.5.1.6	S-adenosylmethioninesynthetase		ATP + L-Methionine + H2O => Orthophosphate + Pyrophosphate + S-Adenosyl-L-methionine	1	x
	Amino acid metabolism	x	SA0176		2.7.2.8	putative N-acetylglutamate5-phosphotransferase		ATP + N-Acetyl-L-glutamate => ADP + N-Acetyl-L-glutamate_5-phosphate	1	x
	Amino acid metabolism	x	SA1368		2.7.1.71	hypothetical protein,simialrtoshikimatekinase(SK)		ATP + Shikimate => ADP + Shikimate_3-phosphate	1	x
	Amino acid metabolism	x	SA2405	betA	1.1.99.1	cholinedehydrogenase		Betaine_aldehyde + FAD + H2O => FADH2 + Betaine	1	x
	Amino acid metabolism	x	SA2406	gbsA	1.2.1.8	glycinebetainealdehydedehydrogenasegbsA		Betaine_aldehyde + NAD+ + H2O <=> Betaine + NADH + H+	1	x
	Amino acid metabolism	x	SA1012/ SA2427	argF/ arcB	2.1.3.3	ornithinecarbamoyltransferase		Carbamoyl_phosphate + L-Ornithine <=> Orthophosphate + L-Citrulline	1	x
	Amino Acid Metabolism		NT01SA1718		3.4.13.3	dipeptidase		Carnosine + H2O <=> beta-Alanine + L-Histidine	1	x
	Amino acid metabolism	x	SA2405	betA	1.1.99.1	cholinedehydrogenase		Choline + FAD => Betaine_aldehyde + FADH2	1	x														Cofactor source: PUMA2 -- Evolutionary Analysis of Metabolism
	Amino acid metabolism	x	SA1199/ SA1200, SA0668	-/ trpG	4.1.3.27	anthranilatesynthase	putative component I/ component II	Chorismate + L-Glutamine => Anthranilate + Pyruvate + L-Glutamate	1	x
	Amino acid metabolism	x	SA1199/ SA1200, SA0668	-/ trpG	4.1.3.27	anthranilatesynthase	putative component I/ component II	Chorismate + NH3 => Anthranilate + Pyruvate + H2O	1	x
	Amino acid metabolism	x	SA1558		5.4.99.5	chorismatemutase		Chorismate <=> Prephenate	1	x
	Amino acid metabolism		SA0223		2.3.1.16	acetyl-CoAacetyltransferase homologue		CoA + 2-Methylacetoacetyl-CoA => Propanoyl-CoA + Acetyl-CoA	1	x
	Amino acid metabolism	x	SA2468	hisB	4.2.1.19	imidazoleglycerol-phosphatedehydratase		D-erythro-1-(Imidazol-4-yl)glycerol_3-phosphate => 3-(Imidazol-4-yl)-2-oxopropyl_phosphate + H2O	1	x
	Amino acid metabolism	x	SA0946	pdhD	1.8.1.4	dihydrolipoamide dehydrogenase component of pyruvate dehydrogenaseE3		Dihydrolipoylprotein + NAD+ => Lipoylprotein + NADH + H+	1	x
	Amino acid metabolism		SA1571		2.6.1.21	D-alanineaminotransferase		D-Lysine + 2-Oxoglutarate => 6-Amino-2-oxohexanoate + D-Glutamate	1	x
	Amino acid metabolism		SA1571		2.6.1.21	D-alanineaminotransferase		D-Phenylalanine + 2-Oxoglutarate <=> Phenylpyruvate + D-Glutamate	1	x
	Amino acid metabolism	x	SA1244	odhB	2.3.1.61	dihydrolipoamidesuccinyltransferase		Glutaryl-CoA + Dihydrolipoamide <=> CoA + S-Glutaryldihydrolipoamide	1	x
	Amino acid metabolism	x	SA1366/ SA1365		1.4.4.2	glycinedehydrogenase(decarboxylating)	subunit1/ subunit2 homolog	Glycine + Lipoylprotein => S-Aminomethyldihydrolipoylprotein + CO2	1	x
	Amino acid metabolism	x	SA0016	purA	6.3.4.4	adenylosuccinatesynthase		GTP + IMP + L-Aspartate <=> GDP + Orthophosphate + N6-(1,2-Dicarboxyethyl)-AMP	1	x
	Amino Acid Metabolism		NT01SA1718		3.4.13.3	dipeptidase		Homocarnosine + H2O => 4-Aminobutanoate + L-Histidine	1	x
	Amino acid metabolism	x	SA0346		4.4.1.8	putative cystathioninebeta-lyase		Hydrogen_sulfide + Pyruvate + NH3 => L-Cysteine + H2O	1	x
	Amino acid metabolism	x	SA1205/ SA1204	trpA/ trpB	4.2.1.20	tryptophan synthase	alpha chain/ beta chain	Indoleglycerol_phosphate <=> Indole + (2R)-2-Hydroxy-3-(phosphonooxy)-propanal	1	x
	Amino acid metabolism	x	SA1334		1.5.1.2	putative pyrroline-5-carboxylatereductase		L-1-Pyrroline-3-hydroxy-5-carboxylate + NADH + H+ => trans-4-Hydroxy-L-proline + NAD+	1	x
	Amino acid metabolism		SA2341	rocA	1.5.1.12	1-pyrroline-5-carboxylatedehydrogenase		L-1-Pyrroline-3-hydroxy-5-carboxylate + NADP+ + 2 H2O => L-erythro-4-Hydroxyglutamate + NADPH + H+	1	x
	Amino acid metabolism	x	SA1334		1.5.1.2	putative pyrroline-5-carboxylatereductase		L-1-Pyrroline-3-hydroxy-5-carboxylate + NADPH + H+ => trans-4-Hydroxy-L-proline + NADP+	1	x
	Amino acid metabolism		SA1154		4.1.2.5	putative threoninealdolase		L-Allothreonine <=> Glycine + Acetaldehyde	1	x
	Amino acid metabolism	x	SA2428	arcA	3.5.3.6	argininedeiminase		L-Arginine + H2O => L-Citrulline + NH3	1	x
	Amino acid metabolism	x	SA1968	arg	3.5.3.1	arginase		L-Arginine + H2O => L-Ornithine + Urea	1	x
	Amino acid metabolism		SA1731		4.2.1.51	prephenatedehydratase		L-Arogenate => L-Phenylalanine + H2O + CO2	1	x
	Amino acid metabolism	x	SA1310	ansA	3.5.1.1	L-asparaginase		L-Asparagine + H2O => L-Aspartate + NH3	1	x
	Amino acid metabolism	x	SA1749		2.6.1.1	aspartate transaminase		L-Aspartate + 2-Oxoglutarate <=> Oxaloacetate + L-Glutamate	1			x
	Amino acid metabolism	x	SA2390	panD	4.1.1.11	aspartate1-decarboxylase		L-Aspartate => beta-Alanine + CO2	1	x
	Amino acid metabolism	x	SA1227	dapA	4.2.1.52	dihydrodipicolinate synthase		L-Aspartate_4-semialdehyde + Pyruvate => 2,3-Dihydrodipicolinate + 2 H2O	1	x
	Amino acid metabolism	x	SA0346		4.4.1.8	putative cystathioninebeta-lyase		L-Cystathionine + H2O => L-Homocysteine + NH3 + Pyruvate	1	x
	Amino acid metabolism		SA0346		4.4.1.8	putative cystathioninebeta-lyase		L-Cystine + H2O => Pyruvate + NH3 + Thiocysteine	1	x
	Amino acid metabolism		SA2341	rocA	1.5.1.12	1-pyrroline-5-carboxylatedehydrogenase		L-erythro-4-Hydroxyglutamate + NAD+ <=> L-4-Hydroxyglutamate_semialdehyde + NADH + H2O + H+	1	x
	Amino acid metabolism	x	SA0819	gudB	1.4.1.2	NAD-specificglutamatedehydrogenase		L-Glutamate + NAD+ + H2O <=> 2-Oxoglutarate + NH3 + NADH + H+	1	x
	Amino acid metabolism	x	SA0997	murI	5.1.1.3	glutamateracemase		L-Glutamate <=> D-Glutamate	1	x
	Amino acid metabolism	x	SA2341	rocA	1.5.1.12	1-pyrroline-5-carboxylatedehydrogenase		L-Glutamate_5-semialdehyde + NAD+ + H2O <=> L-Glutamate + NADH + H+	1	x
	Amino acid metabolism	x	SA0922	purF	2.4.2.14	phosphoribosylpyrophosphateamidotransferasePurF		L-Glutamine + 5-Phospho-D-ribose_1-diphosphate + H2O => 5-Phosphoribosylamine + Pyrophosphate + L-Glutamate	1	x
	Amino acid metabolism		SA1713		2.1.1.-	RNAmethyltransferase homolog		L-Histidine + S-Adenosyl-L-methionine => N(pai)-Methyl-L-histidine + S-Adenosyl-L-homocysteine	1	x
	Amino acid metabolism	x	SA2470		1.1.1.23	putative histidinoldehydrogenase		L-Histidinol + 2 NAD+ + H2O => L-Histidine + 2 NADH + 2 H+	1	x
	Amino acid metabolism	x	SA0990		3.1.3.15	hypothetical DNA polymerase / putative histidinol phosphatase		L-Histidinol_phosphate + H2O => L-Histidinol + Orthophosphate	1	x
	Amino acid metabolism	x	SA1164	dhoM	1.1.1.3	homoserine dehydrogenase		L-Homoserine + NADP+ <=> L-Aspartate_4-semialdehyde + NADPH + H+	1	x
	Amino acid metabolism	x	SA0512	ilvE	2.6.1.42	branched-chainaminoacidaminotransferase		L-Isoleucine + 2-Oxoglutarate <=> (R)-2-Oxo-3-methylpentanoate + L-Glutamate	1	x
	Amino acid metabolism	x	SA2258		5.1.1.7	diaminopimelate epimerase		LL-2,6-Diaminoheptanedioate <=> meso-2,6-Diaminoheptanedioate	1			x
	Amino acid metabolism	x	SA0512	ilvE	2.6.1.42	branched-chainaminoacidaminotransferase		L-Leucine + 2-Oxoglutarate <=> 4-Methyl-2-oxopentanoate + L-Glutamate	1	x
	Amino acid metabolism		SA2317		2.3.1.-	hypothetical protein,similartoN-acetyltransferase		L-Lysine + Acetyl-CoA => N6-Acetyl-L-lysine + CoA	1	x
	Amino acid metabolism	x	SA0818	rocD	2.6.1.13	ornithineaminotransferase		L-Ornithine + 2-Oxoglutarate <=> L-Glutamate_5-semialdehyde + L-Glutamate	1	x
	Amino acid metabolism	x	SA0113		4.3.1.12	putative ornithinecyclodeaminase		L-Ornithine <=> L-Proline + NH3	1	x
	Amino acid metabolism	x	NT01SA1733		1.5.99.8	Proline dehydrogenase superfamily		L-Proline + FAD + H2O => (S)-1-Pyrroline-5-carboxylate + FADH2	1		x													Scarpulla, R.C. and Sofer, R.L. Membrane-bound proline dehydrogenase from Escherichia coli. Solubilization, purification, and characterization. J. Biol. Chem. 253 (1978) 5997-6001	Acceptor as per E.coli
	Amino acid metabolism	x	SA0487	cysE	2.3.1.30	serineO-acetyltransferase		L-Serine + Acetyl-CoA <=> O-Acetyl-L-serine + CoA	1	x
	Amino acid metabolism	x	SA1205/ SA1204	trpA/ trpB	4.2.1.20	tryptophane synthase	alpha chain/ beta chain	L-Serine + Indole <=> L-Tryptophane + H2O	1	x
	Amino acid metabolism	x	SA1205/ SA1204	trpA/ trpB	4.2.1.20	tryptophan synthase	alpha chain/ beta chain	L-Serine + Indoleglycerol_phosphate <=> L-Tryptophane + (2R)-2-Hydroxy-3-(phosphonooxy)-propanal + H2O	1	x
	Amino acid metabolism	x	SA1866, SA2318/ SA2319	ilvA	4.3.1.19, 4.3.1.17	thereoninedehydratase		L-Serine <=> Pyruvate + NH3	1	x
	Amino acid metabolism		SA2318/ SA2319		4.3.1.17	putative L-serinedehydratase	-/ putative beta-subunit	L-Serine => 2-Aminoacrylate + H2O	1	x
	Amino acid metabolism	x	NT01SA0259		1.1.1.103	sorbitol dehydrogenase		L-Threonine + NAD+ => L-2-Amino-3-oxobutanoate + NADH + H+	1		x
	Amino acid metabolism	x	SA1154		4.1.2.5	putative threoninealdolase		L-Threonine <=> Glycine + Acetaldehyde	1	x
	Amino acid metabolism	x	SA1866, SA1271	ilvA	4.3.1.19	thereoninedehydratase		L-Threonine => 2-Oxobutanoate + NH3	1	x
	Amino acid metabolism	x	SA1232, SA0119	lysA	4.1.1.20	diaminopimelatedecarboxylase		meso-2,6-Diaminoheptanedioate => L-Lysine + CO2	1	x
	Amino acid metabolism	x	SA0158	capO	1.1.1.-	capsularpolysaccharidesynthesisenzymeCap8O		Methylglyoxal + NADH + H+ => Hydroxyacetone + NAD+	1	x
	Amino acid metabolism	x	SA0158	capO	1.1.1.-	capsularpolysaccharidesynthesisenzymeCap8O		Methylglyoxal + NADPH + H+ => Hydroxyacetone + NADP+	1	x
	Amino acid metabolism	x	SA2467	hisH	2.4.2.-	amidotransferasehisH		N-(5'-Phospho-D-1'-ribulosylformimino)-5-amino-1-(5''-phospho-D-ribosyl)-4-imidazolecarboxamide => 1-(5'-Phosphoribosyl)-5-amino-4-imidazolecarboxamide + D-erythro-1-(Imidazol-4-yl)glycerol_3-phosphate	1	x
	Amino acid metabolism	x	SA1203	trpF	5.3.1.24	phosphoriborylanthranilateisomerase		N-(5-Phospho-D-ribosyl)anthranilate <=> 1-(2-Carboxyphenylamino)-1'-deoxy-D-ribulose_5'-phosphate	1	x
	Amino acid metabolism	x	SA0821	argH	4.3.2.1	argininosuccinatelyase		N-(L-Arginino)succinate <=> Fumarate + L-Arginine	1	x
	Amino acid metabolism		SA2341	rocA	1.5.1.12	1-pyrroline-5-carboxylatedehydrogenase		N2-Succinyl-L-glutamate_5-semialdehyde + NAD+ + H2O <=> N2-Succinyl-L-glutamate + NADH + H+	1	x
	Amino acid metabolism		SA0818	rocD	2.6.1.13	ornithineaminotransferase		N2-Succinyl-L-ornithine + 2-Oxoglutarate <=> N2-Succinyl-L-glutamate_5-semialdehyde + L-Glutamate	1	x
	Amino acid metabolism		SA0902		2.6.1.-	His C homolog		N-Acetyl-L-2-amino-6-oxopimelate + L-Glutamate => N6-Acetyl-LL-2,6-diaminoheptanedioate + 2-Oxoglutarate	1	x
	Amino acid metabolism	x	SA0178	argC	1.2.1.38	N-acetylglutamategamma-semialdehydedehydrogenase		N-Acetyl-L-glutamate_5-semialdehyde + Orthophosphate + NADP+ <=> N-Acetyl-L-glutamate_5-phosphate + NADPH + H+	1	x
	Amino acid metabolism	x	SA0179		2.6.1.11	acetylornithineaminotransferase		N-Acetylornithine + 2-Oxoglutarate <=> N-Acetyl-L-glutamate_5-semialdehyde + L-Glutamate	1	x
	Amino acid metabolism	x	SA0177	argJ	2.3.1.35	glutamateN-acetyltransferase		N-Acetylornithine + L-Glutamate <=> L-Ornithine + N-Acetyl-L-glutamate	1	x
	Amino acid metabolism		SA2125		3.5.3.8	hypothetical protein,similartoformiminoglutamase		N-Formimino-L-glutamate + H2O => L-Glutamate + Formamide	1	x
	Amino acid metabolism		SA1713		2.1.1.-	RNAmethyltransferase homolog		N-Methyltyramine + S-Adenosyl-L-methionine => Hordenine + S-Adenosyl-L-homocysteine	1	x
	Amino acid metabolism	x	SA2347		2.6.1.17	N-succinyl diaminopimelate aminotransferase		N-Succinyl-2-L-amino-6-oxoheptanedioate + L-Glutamate <=> N-Succinyl-LL-2,6-diaminoheptanedioate + 2-Oxoglutarate	1	x
	Amino acid metabolism	x	SA1572, SA1814		3.5.1.18	Xaa-His dipeptidase homolog		N-Succinyl-LL-2,6-diaminoheptanedioate + H2O => Succinate + LL-2,6-Diaminoheptanedioate	1	x
	Amino acid metabolism	x	SA1165	thrC	4.2.3.1	threoninesynthase		O-Phospho-L-homoserine + H2O => L-Threonine + Orthophosphate	1	x
	Amino acid metabolism		SA1571		2.6.1.21	D-alanineaminotransferase		Oxaloacetate + L-erythro-4-Hydroxyglutamate => D-Aspartate + D-4-Hydroxy-2-oxoglutarate	1	x
	Amino acid metabolism		SA1346	bmfBB	2.3.1.-	branched-chainalpha-ketoaciddehydrogenaseE2		Phenylacetyl-CoA + Glycine => Phenylacetylglycine + CoA	1	x
	Amino acid metabolism	x	SA1558		2.5.1.54	phospho-2-dehydro-3-deoxyheptonate aldo		Phosphoenolpyruvate + D-Erythrose_4-phosphate + H2O => 2-Dehydro-3-deoxy-D-arabino-heptonate_7-phosphate + Orthophosphate	1	x
	Amino acid metabolism	x	SA1297	aroA	2.5.1.19	3-phosphoshikimate1-carboxyvinyltransferase		Phosphoenolpyruvate + Shikimate_3-phosphate <=> Orthophosphate + 5-O-(1-Carboxyvinyl)-3-phosphoshikimate	1	x
	Amino acid metabolism	x	SA2464	hisI	3.5.4.19	histidinebiosynthesisbifunctionalproteinHisIE		Phosphoribosyl-AMP + H2O => 5-(5-Phospho-D-ribosylaminoformimino)-1-(5-phosphoribosyl)-imidazole-4-carboxamide	1	x
	Amino acid metabolism	x	SA2464	hisI	3.6.1.31	histidinebiosynthesisbifunctionalproteinHisIE		Phosphoribosyl-ATP + H2O => Phosphoribosyl-AMP + Pyrophosphate	1	x
	Amino acid metabolism	x	SA2471	hisG	2.4.2.17	ATPphosphoribosyltransferase		Phosphoribosyl-ATP + Pyrophosphate <=> ATP + 5-Phospho-D-ribose_1-diphosphate	1	x
	Amino acid metabolism	x	SA1197	tyrA	1.3.1.12	prephenatedehydrogenase		Prephenate + NAD+ <=> 3-(4-Hydroxyphenyl)pyruvate + CO2 + NADH + H+	1	x
	Amino acid metabolism	x			4.2.1.51	prephenate dehydratase		Prephenate <=> Phenylpyruvate + H2O + CO2	1	x
	Amino acid metabolism	x	NT01SA2596		1.4.3.6	amine oxidase, flavin-containing superfamily		Putrescine + Oxygen + H2O => 4-Aminobutanal + NH3 + H2O2	1		x
	Amino acid metabolism	x	SA1346	bmfBB	2.3.1.-	branched-chainalpha-ketoaciddehydrogenaseE2		S-(2-Methylbutanoyl)-dihydrolipoamide + CoA => 2-Methylbutanoyl-CoA + Dihydrolipoamide	1	x
	Amino acid metabolism	x	SA1346	bmfBB	2.3.1.-	branched-chainalpha-ketoaciddehydrogenaseE2		S-(2-Methylpropanoyl)-dihydrolipoamide + CoA => 2-Methylpropanoyl-CoA + Dihydrolipoamide	1	x
	Amino acid metabolism		SA1346	bmfBB	2.3.1.-	branched-chainalpha-ketoaciddehydrogenaseE2		S-(3-Methylbutanoyl)-dihydrolipoamide + CoA => 3-Methylbutanoyl-CoA + Dihydrolipoamide	1	x
	Amino acid metabolism		SA1427	pfs	3.2.2.16/ 3.2.2.9	5'-methylthioadenosine nucleosidase / S-adenosylhomocysteine nucleosidase		S-Adenosyl-L-homocysteine + H2O <=> S-Ribosyl-L-homocysteine + Adenine	1	x
	Amino acid metabolism	x	NT01SA0371		2.1.1.10	homocysteine S-methyltransferase		S-Adenosyl-L-methionine + L-Homocysteine => S-Adenosyl-L-homocysteine + L-Methionine	1		x
	Amino acid metabolism	x	SA1083, SA1449	trmD, trmU	2.1.1.31, 2.1.1.61	tRNA (guanine-N1)-methyltransferase, tRNA (5-methylaminomethyl-2-thiouridylate)-methyltransferase		S-Adenosyl-L-methionine <=> S-Adenosyl-L-homocysteine	1	x														modified rxn
	Amino acid metabolism	x	SA1424	aroE	1.1.1.25	shikimatedehydrogenease		Shikimate + NADP+ <=> 3-Dehydroshikimate + NADPH + H+	1	x
	Amino acid metabolism	x	NT01SA2115	gabD	1.2.1.16	succinate-semialdehyde dehydrogenase		Succinate_semialdehyde + NAD+ + H2O => Succinate + NADH + H+	1		x
	Amino acid metabolism	x	NT01SA2115	gabD	1.2.1.16	succinate-semialdehyde dehydrogenase		Succinate_semialdehyde + NADP+ + H2O => Succinate + NADPH + H+	1		x
	Amino acid metabolism	x	SA1229	dapD	2.3.1.117	tetrahydrodipicolinate acetyltransferase		Succinyl-CoA + 2,3,4,5-Tetrahydrodipicolinate + H2O => CoA + N-Succinyl-2-L-amino-6-oxoheptanedioate	1	x
	Amino acid metabolism	x	SA2341	rocA	1.5.1.12	1-pyrroline-5-carboxylatedehydrogenase		trans-4-Hydroxy-L-proline + FAD => L-1-Pyrroline-3-hydroxy-5-carboxylate + FADH2	1	x
	Amino acid metabolism	x	SA2084/ SA2083/ SA2082	ureC/ ureB/ ureA	3.5.1.5	urease	alpha subunit/ beta subunit/ gamma subunit	Urea + H2O => CO2 + 2 NH3	1	x
	Amino acid metabolism		SA2122	hutU	4.2.1.49	urocanatehydratase		Urocanate + H2O => 4-Imidazolone-5-propanoate	1	x
	Amino acid metabolism		SA1713		2.1.1.-	RNAmethyltransferase homolog		Xanthurenic_acid => 8-Methoxykynurenate	1	x
	Amino Acid Metabolism, Aminoacyl-tRNA biosynthesis, Metabolism of Cofactors and Vitamines,	x	SA0486 and SA1497	gltX and hemA	6.1.1.17 and 1.2.1.-	glutamyl-tRNAsynthetase and glutamyl-tRNAreductase		L-Glutamate + ATP + NADH + H+ => Pyrophosphate + AMP + (S)-4-Amino-5-oxopentanoate + NAD+ + H2O	1	x
	Amino acid metabolism, Biodegradation of Xenobiotics, Metabolism of Other Amino Acids		SA0902, SA1544		2.6.1.-	HisC homolog		3-Phosphonopyruvate + L-Glutamate <=> 2-Amino-3-phosphonopropanoate + 2-Oxoglutarate	1	x
	Amino Acid Metabolism, Biodegradation of Xenobiotics, Metabolism of Other Amino Acids		SA1544 or SA0902		2.6.1.-	hypothetical protein,similar to soluble hydrogenase 42kD subunit or HisC homolog		epsilon-Caprolactam + H2O => 6-Aminohexanoate	1	x
	Amino acid metabolism, Biosynthesis of Secondary Metabolites	x	SA0679, SA2469		2.6.1.9	putative histidinol-phosphateaminotransferase		L-Histidinol_phosphate + 2-Oxoglutarate <=> 3-(Imidazol-4-yl)-2-oxopropyl_phosphate + L-Glutamate	1	x
	Amino acid metabolism, Biosynthesis of Secondary Metabolites	x	SA0679, SA2469		2.6.1.9	putativehistidinol-phosphateaminotransferase		L-Phenylalanine + 2-Oxoglutarate <=> Phenylpyruvate + L-Glutamate	1	x
	Amino acid metabolism, Biosynthesis of Secondary Metabolites	x	SA2469, SA0679		2.6.1.9	putative histidinol-phosphatetransaminase		L-Tyrosine + 2-Oxoglutarate <=> 3-(4-Hydroxyphenyl)pyruvate + L-Glutamate	1	x
	Amino acid metabolism, Biosynthesis of Secondary Metabolites, Biodegradation of Xenobiotics, Carbohydrate Metabolism, Lipid Metabolism	x	SA1346, SA1347, SA1348	bmfBB, bfmBAB, bfmBAA	2.3.1.-, 1.2.4.4	branched-chainalpha-ketoaciddehydrogenaseE2		3-Methyl-2-oxobutanoate + Lipoamide => S-(2-Methylpropanoyl)-dihydrolipoamide + CO2	1	x
	Amino acid metabolism, Biosynthesis of Secondary Metabolites, Biodegradation of Xenobiotics, Carbohydrate Metabolism, Lipid Metabolism	x	SA0226 and NT01SA0179 and SA0224 and SA0223		1.3.99.3 and 4.2.1.17 and 1.1.1.35 and 2.3.1.16			Hexadecanoyl-CoA + 6 CoA + 7 FAD + 6 NAD+ + 6 H2O => Crotonoyl-CoA + 6 Acetyl-CoA + 7 FADH2 + 6 NADH + 6 H+	1	x
	Amino acid metabolism, Biosynthesis of Secondary Metabolites, Biodegradation of Xenobiotics, Carbohydrate Metabolism, Lipid Metabolism	x	SA0226 and NT01SA0179 and SA0224 and SA0223		1.3.99.3 and 4.2.1.17 and 1.1.1.35 and 2.3.1.16			Hexadecanoyl-CoA + 6 CoA + 7 FAD + 6 NADP+ + 6 H2O => Crotonoyl-CoA + 6 Acetyl-CoA + 7 FADH2 + 6 NADPH + 6 H+	1	x
	Amino acid metabolism, Biosynthesis of Secondary Metabolites, Biodegradation of Xenobiotics, Carbohydrate Metabolism, Lipid Metabolism, Metabolism of Other Amino Acids		SA0162, SA1736, SA1924	aldA, aldH	1.2.1.3	aldehydedehydrogenase		(S)-Methylmalonate_semialdehyde + NAD+ + H2O => Methylmalonate + NADH + H+	1	x
	Amino acid metabolism, Biosynthesis of Secondary Metabolites, Biodegradation of Xenobiotics, Carbohydrate Metabolism, Lipid Metabolism, Metabolism of Other Amino Acids		SA0162, SA1736, SA1924	aldA, aldH	1.2.1.3	aldehydedehydrogenase		2-Propyn-1-al + NAD+ + H2O => Propynoate + NADH + H+	1	x
	Amino acid metabolism, Biosynthesis of Secondary Metabolites, Biodegradation of Xenobiotics, Carbohydrate Metabolism, Lipid Metabolism, Metabolism of Other Amino Acids		SA0162, SA1736, SA1924	aldA, aldH	1.2.1.3	aldehydedehydrogenase		3alpha,7alpha-Dihydroxy-5beta-cholestan-26-al + NAD+ + H2O => 3alpha,7alpha-Dihydroxy-5beta-cholestanate + NADH + H+	1	x
	Amino acid metabolism, Biosynthesis of Secondary Metabolites, Biodegradation of Xenobiotics, Carbohydrate Metabolism, Lipid Metabolism, Metabolism of Other Amino Acids		SA0162, SA1736, SA1924	aldA, aldH	1.2.1.3	aldehydedehydrogenase		3-Butyn-1-al + NAD+ + H2O => 3-Butynoate + NADH + H+	1	x
	Amino acid metabolism, Biosynthesis of Secondary Metabolites, Biodegradation of Xenobiotics, Carbohydrate Metabolism, Lipid Metabolism, Metabolism of Other Amino Acids	x	SA0162, SA1736, SA1924	aldA, aldH, -	1.2.1.3	aldehydedehydrogenase, aldehydedehydrogenase, simialr to aldehyde dehydrogenase		4-Aminobutanal + NAD+ + H2O => 4-Aminobutanoate + NADH + H+	1	x
	Amino acid metabolism, Biosynthesis of Secondary Metabolites, Biodegradation of Xenobiotics, Carbohydrate Metabolism, Lipid Metabolism, Metabolism of Other Amino Acids		SA0162, SA1736, SA1924	aldA, aldH	1.2.1.3	aldehydedehydrogenase		4-Trimethylammoniobutanal + NAD+ + H2O => 4-Trimethylammoniobutanoate + NADH + H+	1	x
	Amino acid metabolism, Biosynthesis of Secondary Metabolites, Biodegradation of Xenobiotics, Carbohydrate Metabolism, Lipid Metabolism, Metabolism of Other Amino Acids		SA0162, SA1736, SA1924	aldA, aldH	1.2.1.3	aldehydedehydrogenase		5-Hydroxyindoleacetaldehyde + NAD+ + H2O => 5-Hydroxyindoleacetate + H+ + NADH	1	x
	Amino acid metabolism, Biosynthesis of Secondary Metabolites, Biodegradation of Xenobiotics, Carbohydrate Metabolism, Lipid Metabolism, Metabolism of Other Amino Acids	x	SA0162, SA1736, SA1924	aldA, aldH	1.2.1.3	aldehyde dehydrogenase		Acetaldehyde + NAD+ + H2O => Acetate + NADH + H+	1	x
	Amino acid metabolism, Biosynthesis of Secondary Metabolites, Biodegradation of Xenobiotics, Carbohydrate Metabolism, Lipid Metabolism, Metabolism of Other Amino Acids		SA0162, SA1736, SA1924	aldA, aldH	1.2.1.3	aldehydedehydrogenase		beta-Aminopropion_aldehyde + NAD+ + H2O => beta-Alanine + NADH + H+	1	x
	Amino acid metabolism, Biosynthesis of Secondary Metabolites, Biodegradation of Xenobiotics, Carbohydrate Metabolism, Lipid Metabolism, Metabolism of Other Amino Acids		SA0162, SA1736, SA1924	aldA, aldH	1.2.1.3	aldehydedehydrogenase		Chloroacetaldehyde + NAD+ + H2O => Chloroacetic_acid + NADH + H+	1	x
	Amino acid metabolism, Biosynthesis of Secondary Metabolites, Biodegradation of Xenobiotics, Carbohydrate Metabolism, Lipid Metabolism, Metabolism of Other Amino Acids	x	SA0162, SA1736, SA1924	aldA, aldH	1.2.1.3	aldehydedehydrogenase		D-Glyceraldehyde + NAD+ + H2O <=> D-Glycerate + NADH + H+	1	x
	Amino acid metabolism, Biosynthesis of Secondary Metabolites, Biodegradation of Xenobiotics, Carbohydrate Metabolism, Lipid Metabolism, Metabolism of Other Amino Acids		SA0162, SA1736, SA1924	aldA, aldH	1.2.1.3	aldehydedehydrogenase		Imidazole-4-acetaldehyde + NAD+ + H2O <=> Imidazole-4-acetate + NADH + H+	1	x
	Amino acid metabolism, Biosynthesis of Secondary Metabolites, Biodegradation of Xenobiotics, Carbohydrate Metabolism, Lipid Metabolism, Metabolism of Other Amino Acids		SA0162, SA1736, SA1924	aldA, aldH	1.2.1.3	aldehydedehydrogenase		Indole-3-acetaldehyde + NAD+ + H2O => Indole-3-acetate + NADH + H+	1	x
	Amino acid metabolism, Biosynthesis of Secondary Metabolites, Biodegradation of Xenobiotics, Carbohydrate Metabolism, Lipid Metabolism, Metabolism of Other Amino Acids		SA0162, SA1736, SA1924	aldA, aldH, -	1.2.1.3	aldehydedehydrogenase, aldehydedehydrogenase, simialr to aldehyde dehydrogenase		N4-Acetylaminobutanal + NAD+ + H2O => 4-Acetamidobutanoate + NADH + H+	1	x
	Amino Acid Metabolism, Carbohydrate metabolism	x	SA0232, SA2395	lctE	1.1.1.27	L-lactate dehydrogenase 1 (ldhA)		(S)-Lactate + NAD+ <=> Pyruvate + NADH + H+	1	x
	Amino Acid Metabolism, Carbohydrate metabolism		SA0232, SA2395	lctE	1.1.1.27	L-lactatedehydrogenase		2-Hydroxybutyrate + NAD+ => 2-Oxobutanoate + NADH + H+	1	x
	Amino acid metabolism, Carbohydrate Metabolism	x	SA0731, SA0756	eno	4.2.1.11, 4.2.1.10	enolase		3-Dehydroquinate <=> 3-Dehydroshikimate + H2O	1	x
	Amino acid metabolism, Carbohydrate Metabolism, Lipid Metabolism		SA0143, SA0562	adhE, adh1	1.1.1.1/ 1.2.1.10	alcohol dehydrogenase / acetaldehyde dehydrogenase		3,4-Dihydroxyphenylethyleneglycol + NAD+ <=> 3,4-Dihydroxymandelaldehyde + NADH + H+	1	x
	Amino acid metabolism, Carbohydrate Metabolism, Lipid Metabolism		SA0143, SA0562	adhE, adh1	1.1.1.1/ 1.2.1.10	alcohol dehydrogenase / acetaldehyde dehydrogenase		3alpha,7alpha,26-Trihydroxy-5beta-cholestane + NAD+ => 3alpha,7alpha-Dihydroxy-5beta-cholestan-26-al + NADH + H+	1	x
	Amino acid metabolism, Carbohydrate Metabolism, Lipid Metabolism	x	SA0143, SA0562	adhE, adh1	1.1.1.1/ 1.2.1.10	alcohol dehydrogenase/ acetaldehyde dehydrogenase		Ethanol + NAD+ <=> Acetaldehyde + NADH + H+	1	x
	Amino acid metabolism, Carbohydrate Metabolism, Lipid Metabolism	x	SA0143, SA0562	adhE, adh1	1.1.1.1/ 1.2.1.10	alcohol dehydrogenase / acetaldehyde dehydrogenase		Glycerol + NAD+ <=> D-Glyceraldehyde + NADH + H+	1	x
	Amino acid metabolism, Carbohydrate Metabolism, Metabolism of Cofactors and Vitamins	x	SA1859 and or SA2008 / SA1860	ilvB and or alsS/ -	2.2.1.6	acetolactatesynthase	large subunit/ small subunit	2-(alpha-Hydroxyethyl)thiamine_diphosphate + Pyruvate => (S)-2-Acetolactate + Thiamin_diphosphate	1	x
	Amino acid metabolism, Carbohydrate Metabolism, Metabolism of Cofactors and Vitamins	x	SA1859 and or SA2008 / SA1860	ilvB and or alsS/ -	2.2.1.6	acetolactatesynthase	large subunit/ small subunit	2-Oxobutanoate + 2-(alpha-Hydroxyethyl)thiamine_diphosphate => (S)-2-Aceto-2-hydroxybutanoate + Thiamin_diphosphate	1	x
	Amino acid metabolism, Carbohydrate metabolism, Metabolism of Cofactors and Vitamins		SA0944, SA1859 and or SA2008 / SA1860; SA1859 and or SA2008 / SA1860	phdB, ilvB and or alsS/ -; ilvB and or alsS/ -	1.2.4.1; 2.2.1.6	pyruvate dehydrogenase; acetolactatesynthase	component E1 beta subunit; large subunit/ small subunit	Thiamin_diphosphate + Pyruvate => 2-(alpha-Hydroxyethyl)thiamine_diphosphate + CO2	1	x														2.2.1.6: Multyenzyme complex INDEPENDENT enzyme. Catalyses only "same" reaction as 1.2.4.1 subunit. Separation in this case with ";". See http://www.chem.qmul.ac.uk/iubmb/enzyme/reaction/misc/oxoacid.html and http://www.chem.qmul.ac.uk/iubmb/enzyme/reaction/single/2216.html
	Amino acid metabolism, Energy Metabolism, Metabolism of Other Amino Acids	x	SA0419, SA0347	metB	2.5.1.48	cystathioninegamma-synthase		O-Acetyl-L-homoserine + L-Cysteine <=> L-Cystathionine + Acetate	1	x
	Amino acid metabolism, Energy Metabolism, Metabolism of Other Amino Acids	x	SA0419, SA0347	metB	2.5.1.48	cystathioninegamma-synthase		O-Acetyl-L-homoserine + L-Selenocysteine => L-Selenocystathionine + Acetate	1	x
	Amino acid metabolism, Energy Metabolism, Metabolism of Other Amino Acids	x	SA0418, SA0471	cysM, cysK	2.5.1.47	cysteinesynthase		O-Acetyl-L-serine + Hydrogen_sulfide => L-Cysteine + Acetate	1	x
	Amino acid metabolism, Energy Metabolism, Metabolism of Other Amino Acids		SA0418, SA0471	cysM, cysK	2.5.1.47	cysteinesynthase		O-Acetyl-L-serine + Selenide => L-Selenocysteine + Acetate	1	x
	Amino acid metabolism, Energy Metabolism, Metabolism of Other Amino Acids	x	SA0418, SA0471	cysM, cysK	2.5.1.47	cysteinesynthase		O-Acetyl-L-serine + Thiosulfate + Thioredoxin + H+ => L-Cysteine + Sulfite + Oxidized_thioredoxin + Acetate	1	x
	Amino acid metabolism, Energy Metabolism, Metabolism of Other Amino Acids		SA0418, SA0471, SA0419, SA0347	cysM, cysK, metB	2.5.1.47, 2.5.1.48	cysteinesynthase		O-Acetyl-L-serine + Thiosulfate => S-Sulfo-L-cysteine + Acetate	1	x
	Amino acid metabolism, Energy Metabolism, Metabolism of Other Amino Acids	x	SA0419, SA0347	metB	2.5.1.48	cystathioninegamma-synthase		O-Phospho-L-homoserine + L-Selenocysteine => L-Selenocystathionine + Orthophosphate	1	x
	Amino acid metabolism, Energy Metabolism, Metabolism of Other Amino Acids	x	SA0419, SA0347	metB	2.5.1.48	cystathioninegamma-synthase		O-Succinyl-L-homoserine + H2O <=> 2-Oxobutanoate + Succinate + NH3	1	x
	Amino acid metabolism, Energy Metabolism, Metabolism of Other Amino Acids	x	SA0419, SA0347	metB	2.5.1.48	cystathioninegamma-synthase		O-Succinyl-L-homoserine + L-Cysteine <=> L-Cystathionine + Succinate	1	x
	Amino acid metabolism, Energy Metabolism, Metabolism of Other Amino Acids	x	SA0419, SA0347	metB	2.5.1.48	cystathioninegamma-synthase		O-Succinyl-L-homoserine + L-Selenocysteine => L-Selenocystathionine + Succinate	1	x
	Amino acid metabolism, Energy Metabolism, Metabolism of Other Amino Acids	x	SA0419, SA0347	metB	2.5.1.48	cystathioninegamma-synthase		O-Succinyl-L-homoserine + Sulfide <=> L-Homocysteine + Succinate	1	x
	Amino acid metabolism, Energy metabolism, Nucleotide Metabolism		SA2425, SA1013	arcC	2.7.2.2	carbamatekinase		ATP + Carbamate => ADP + Carbamoyl_phosphate	1	x
	Amino acid metabolism, Energy Metabolism, Nucleotide Metabolism	x	SA2425, SA1013	arcC	2.7.2.2	carbamatekinase		ATP + NH3 + CO2 <=> ADP + Carbamoyl_phosphate	1	x
	Amino Acid Metabolism, Metabolism of other AA's	x	SA1874, SA1231	alr	5.1.1.1	alanineracemase		L-Alanine <=> D-Alanine	1	x
	Biodegradation of Xenobiotics	x	SA0224		1.1.1.35	putative 3-hydroxyacyl-CoAdehydrogenase		(Hydroxymethylphenyl)succinyl-CoA + NAD+ => Benzoylsuccinyl-CoA + NADH + H+	1	x
	Biodegradation of Xenobiotics	x	SA0224		1.1.1.35	putative 3-hydroxyacyl-CoAdehydrogenase		(Hydroxymethylphenyl)succinyl-CoA + NADP+ => Benzoylsuccinyl-CoA + NADPH + H+	1	x
	Biodegradation of Xenobiotics	x	SA0158	capO	1.1.1.-	capsularpolysaccharidesynthesisenzymeCap8O		2-Hydroxycyclohexane-1-carboxyl-CoA + NAD+ => 2-Ketocyclohexane-1-carboxyl-CoA + NADH + H+	1	x
	Biodegradation of Xenobiotics	x	SA0158	capO	1.1.1.-	capsularpolysaccharidesynthesisenzymeCap8O		2-Hydroxycyclohexane-1-carboxyl-CoA + NADP+ => 2-Ketocyclohexane-1-carboxyl-CoA + NADPH + H+	1	x
	Biodegradation of Xenobiotics		SA1346	bmfBB	2.3.1.-	branched-chainalpha-ketoaciddehydrogenaseE2		3-Oxopimeloyl-CoA + CoA => Glutaryl-CoA + Acetyl-CoA	1	x
	Biodegradation of Xenobiotics	x	SA0158	capO	1.1.1.-	capsularpolysaccharidesynthesisenzymeCap8O		6-Hydroxycyclohex-1-enecarbonyl-CoA + NAD+ => 6-Ketoxycyclohex-1-ene-1-carboxyl-CoA + NADH + H+	1	x
	Biodegradation of Xenobiotics	x	SA0158	capO	1.1.1.-	capsularpolysaccharidesynthesisenzymeCap8O		6-Hydroxycyclohex-1-enecarbonyl-CoA + NADP+ => 6-Ketoxycyclohex-1-ene-1-carboxyl-CoA + NADPH + H+	1	x
	Biodegradation of Xenobiotics		SA1236		3.6.1.7	putative acylphosphatase		Benzoyl_phosphate + H2O => Benzoate + Orthophosphate	1	x
	Biodegradation of Xenobiotics		SA1346	bmfBB	2.3.1.-	branched-chainalpha-ketoaciddehydrogenaseE2		Benzoylsuccinyl-CoA + CoA => S-Benzoate_coenzyme_A + Succinyl-CoA	1	x
	Biodegradation of Xenobiotics		SA0225		1.3.99.7	putative glutaryl-CoAdehydrogenase		Glutaryl-CoA + FAD => Glutaconyl-1-CoA + FADH2	1	x														Acceptor as per IUBMB
	Biomass and Maintenance	x						0.0008 ATP + 0.1161 L-Alanine + 0.0288 L-Arginine + 0.5959 L-Aspartate + 0.5256 L-Glutamate + 0.0086 L-Glutamine + 0.0398 Glycine + 0.0169 L-Histidine + 0.0481 L-Isoleucine + 0.0222 L-Leucine + 0.0405 L-Lysine + 0.0222 L-Methionine + 0.0043 L-Phenylalanine + 0.1293 L-Proline + 0.0756 L-Serine + 0.0156 L-Threonine + 0.0017 L-Tryptophane + 0.0162 L-Valine + 13.3495 K+ + 0.8953 Mg2+ + 1.9895 Na+ + 0…	1													x
	Biomass and Maintenance	x						0.363 Crosslinked_peptidoglycan + 0.019 Wallteichoic_acid => 1gCellwall	1													x
	Biomass and Maintenance	x						0.4 1gProtein + 0.12 1gRNA + 0.03 1gDNA + 0.07 1gLipid + 0.24 1gCellwall + 0.14 1gPool + 40 ATP => Biomass + 40 ADP + 40 Orthophosphate	1													x
	Biomass and Maintenance	x						0.4588 Phosphatidylglycerol + 0.0574 Cardiolipin + 0.0574 Lysylphosphatidylglycerol + 0.0115 3-D-Glucosyl-1,2-dihexadecanoylglycerol + 0.0688 Diglucosyl-dihexadecanoylglycerol + 0.0344 Lipoteichoic_acid + 0.0765 MKbiomass + 0.1912 1,2-Dihexadecanoyl-sn-glycerol => 1gLipid	1													x
	Biomass and Maintenance	x						0.492 L-Alanine + 0.268 L-Arginine + 0.433 L-Asparagine + 0.446 L-Aspartate + 0.048 L-Cysteine + 0.318 L-Glutamine + 0.497 L-Glutamate + 0.462 Glycine + 0.178 L-Histidine + 0.658 L-Isoleucine + 0.699 L-Leucine + 0.576 L-Lysine + 0.202 L-Methionine + 0.343 L-Phenylalanine + 0.246 L-Proline + 0.469 L-Serine + 0.443 L-Threonine + 0.057 L-Tryptophane + 0.298 L-Tyrosine + 0.514 L-Valine + 39.94 ATP =>…	1													x
	Biomass and Maintenance	x						0.676 dATP + 0.33 dCTP + 0.33 dGTP + 0.676 dTTP + 4.39 ATP => 1gDNA + 4.39 ADP + 4.39 Orthophosphate	1													x
	Biomass and Maintenance	x						1.756 ATP + 0.496 CTP + 0.496 GTP + 0.496 UTP => 1gRNA + 1.25 ADP + 1.25 Orthophosphate	1													x
	Biomass and Maintenance	x						ATP + H2O => ADP + Orthophosphate	1													x
	Biomass and Maintenance	x						Biomass =>	1													x
	Biomass and Maintenance	x						Menaquinol => MKbiomass	1													x
	Biomass and Maintenance	x						Menaquinone => MKbiomass	1													x
	Biosynthesis of Secondary Metabolites		SA1346	bmfBB	2.3.1.-	branched-chainalpha-ketoaciddehydrogenaseE2		2,6-Dimethyl-5-methylene-3-oxo-heptanoyl-CoA + CoA => 3-Isopropylbut-3-enoyl-CoA + Propanoyl-CoA	1	x
	Biosynthesis of Secondary Metabolites		SA0224		1.1.1.35/ 4.2.1.17	putative 3-hydroxyacyl-CoA dehydrogenase / enoyl-CoA hydratase		cis-2-Methyl-5-isopropylhexa-2,5-dienoyl-CoA + H2O => 3-Hydroxy-2,6-dimethyl-5-methylene-heptanoyl-CoA	1	x
	Biosynthesis of Secondary Metabolites		SA2240, SA0734, SA0416		3.1.1.1	carboxylesterase		Cocaine + H2O => Ecgonine_methyl_ester + Benzoate	1	x
	Biosynthesis of Secondary Metabolites		SA0162, SA1736, SA1924	aldA, aldH	1.2.1.3	aldehydedehydrogenase		Perillyl_aldehyde + H2O + NAD+ => Perillic_acid + NADH + H+	1	x
	Biosynthesis of Secondary Metabolites		SA1103	uppS	2.5.1.31	undecaprenylpyrophosphatasesynthetase		trans,trans-Farnesyl_diphosphate + Isopentenyl_diphosphate => trans,trans,cis-Geranylgeranyl_diphosphate + Pyrophosphate	1	x
	Biosynthesis of Secondary Metabolites		SA0224		1.1.1.35/ 4.2.1.17	putative 3-hydroxyacyl-CoA dehydrogenase / enoyl-CoA hydratase		trans-2-Methyl-5-isopropylhexa-2,5-dienoyl-CoA + H2O => 3-Hydroxy-2,6-dimethyl-5-methylene-heptanoyl-CoA	1	x
	Carbohydrate metabolism	x	SA0133	dra	4.1.2.4	deoxyribose-phosphate aldolase		(2R)-2-Hydroxy-3-(phosphonooxy)-propanal + Acetaldehyde <=> 2-Deoxy-D-ribose_5-phosphate	1	x
	Carbohydrate metabolism	x	SA0727, SA1510	gap, gapB	1.2.1.12	glyceraldehyde-3-phosphate dehydrogenase		(2R)-2-Hydroxy-3-(phosphonooxy)-propanal + Orthophosphate + NAD+ <=> 3-Phospho-D-glyceroyl_phosphate + NADH + H+	1	x
	Carbohydrate metabolism	x	SA0729	tpi	5.3.1.1	triosephosphate isomerase		(2R)-2-Hydroxy-3-(phosphonooxy)-propanal <=> Glycerone_phosphate	1	x
	Carbohydrate metabolism		SA1346	bmfBB	2.3.1.-	branched-chain alpha-ketoacid dehydrogenase E2		(R)-3-Hydroxybutanoyl-CoA <=> Poly-beta-hydroxybutyrate	1	x
	Carbohydrate metabolism	x	SA2312, SA2346	ddh	1.1.1.28	D-specificD-2-hydroxyaciddehydrogenase		(R)-Lactate + NAD+ <=> Pyruvate + NADH + H+	1	x
	Carbohydrate metabolism		SA2007, SA2394		4.1.1.5	hypothetical protein,similar to alpha-acetolactatedecarboxylase		(S)-2-Acetolactate => (R)-Acetoin + CO2	1	x
	Carbohydrate metabolism	x	SA2400, SA2155	mqo2	1.1.99.16	malate:quinoneoxidoreductase		(S)-Malate + Menaquinone => Menaquinol + Oxaloacetate	1	x
	Carbohydrate metabolism	x			1.1.1.37	malate dehydrogenase		(S)-Malate + NAD+ <=> NADH + Oxaloacetate + H+	1						x									Kubak, B. M. and W. W. Yotis (1981). "Analysis of Staphylococcus aureus cytoplasmic membrane proteins by isoelectric focusing." Biochimica et Biophysica Acta 649: 642-650.
	Carbohydrate metabolism	x	SA1524		1.1.1.38	malatedehydrogenase homolog		(S)-Malate + NAD+ => Pyruvate + CO2 + NADH + H+	1	x
	Carbohydrate metabolism	x	SA1669	citG	4.2.1.2	fumarate hydratase, class-II		(S)-Malate <=> Fumarate + H2O	1	x
	Carbohydrate metabolism	x	SA0915		3.5.4.9	methenyl tetrahydrofolate cyclohydrolase		10-Formyltetrahydrofolate + H+ => 5,10-Methenyltetrahydrofolate + H2O	1	x
	Carbohydrate metabolism		SA0715	hprK	2.7.1.-/ 2.7.4.-	HPr kinase/phosphatase		1D-myo-Inositol_1,3,4,5,6-pentakisphosphate + ATP => myo-Inositol_hexakisphosphate + ADP	1	x
	Carbohydrate metabolism		SA0958		3.1.3.25	putative myo-Inositol 1-phosphate phosphohydrolase		1L-myo-Inositol_1-phosphate + H2O => myo-Inositol + Orthophosphate	1	x
	Carbohydrate metabolism		SA0091	plc	4.6.1.13 or 3.1.4.3	1-phosphatidylinositolphosphodiesteraseprecursor		1-Phosphatidyl-D-myo-inositol + H2O => 1L-myo-Inositol_1-phosphate + 1,2-Dihexadecanoyl-sn-glycerol	1	x
	Carbohydrate metabolism	x				pyruvate dehydrogenase	component E2: dihydrolipoyltransacetylase	2-(alpha-Hydroxyethyl)thiamine_diphosphate + Lipoamide <=> S-Acetyldihydrolipoamide + Thiamin_diphosphate	1									x
	Carbohydrate metabolism	x	SA0182		4.1.1.1	putative indole-3-pyruvate decarboxylase		2-(alpha-Hydroxyethyl)thiamine_diphosphate <=> Acetaldehyde + Thiamin_diphosphate	1	x
	Carbohydrate metabolism	x	SA0134	drm	5.4.2.7	phosphopentomutase		2-Deoxy-D-ribose_1-phosphate <=> 2-Deoxy-D-ribose_5-phosphate	1	x
	Carbohydrate metabolism	x	SA1245	odhA	1.2.4.2	2-oxoglutarate dehydrogenase E1		2-Oxoglutarate + Thiamin_diphosphate => 3-Carboxy-1-hydroxypropyl-ThPP + CO2	1	x
	Carbohydrate metabolism	x	SA0730, SA0361, SA2204	pgm	5.4.2.1	phosphoglycerate mutase		2-Phospho-D-glycerate <=> 3-Phospho-D-glycerate	1	x
	Carbohydrate metabolism	x	SA0731	eno	4.2.1.11	enolase		2-Phospho-D-glycerate <=> Phosphoenolpyruvate + H2O	1	x
	Carbohydrate metabolism		SA0513		3.1.3.18	putative phosphoglycolate phosphatase		2-Phosphoglycolate + H2O => Glycolate + Orthophosphate	1	x
	Carbohydrate metabolism	x	SA1245	odhA	1.2.4.2	2-oxoglutarate dehydrogenase E1		3-Carboxy-1-hydroxypropyl-ThPP + Lipoamide => S-Succinyldihydrolipoamide + Thiamin_diphosphate	1	x
	Carbohydrate metabolism	x	SA1236		3.6.1.7	putative acylphosphatase		3-Phospho-D-glyceroyl_phosphate + H2O => 3-Phospho-D-glycerate + Orthophosphate	1	x
	Carbohydrate metabolism	x	SA1342	gnd	1.1.1.44	phosphogluconate dehydrogenase		6-Phospho-D-gluconate + NADP+ => D-Ribulose_5-phosphate + CO2 + NADPH + H+	1	x														may also use NAD+
	Carbohydrate metabolism	x	SA0143	adhE	1.1.1.1/ 1.2.1.10	alcohol dehydrogenase/ acetaldehydedehydrogenase		Acetaldehyde + CoA + NAD+ => Acetyl-CoA + NADH + H+	1	x
	Carbohydrate metabolism	x	SA1554	acsA	6.2.1.1	acetyl-CoAsynthetase		Acetyl_adenylate + CoA <=> AMP + Acetyl-CoA	1	x
	Carbohydrate metabolism	x	SA1236		3.6.1.7	putative acylphosphatase		Acetyl_phosphate + H2O => Acetate + Orthophosphate	1	x
	Carbohydrate metabolism	x	SA0457	gcaD	2.3.1.157	glucosamine-1-phosphateN-acetyltransferase		Acetyl-CoA + D-Glucosamine_1-phosphate => CoA + N-Acetyl-D-glucosamine_1-phosphate	1	x
	Carbohydrate metabolism	x	SA0218	pflB	2.3.1.54	formateacetyltransferase		Acetyl-CoA + Formate <=> CoA + Pyruvate	1	x
	Carbohydrate metabolism	x	SA2334	mvaS	2.3.3.10	hydroxymethylglutaryl-CoAsynthase		Acetyl-CoA + H2O + Acetoacetyl-CoA <=> (S)-3-Hydroxy-3-methylglutaryl-CoA + CoA	1	x
	Carbohydrate metabolism	x	SA1518	citZ	2.3.3.1	citrate synthase		Acetyl-CoA + H2O + Oxaloacetate => Citrate + CoA	1	x
	Carbohydrate metabolism	x	SA0545	pta	2.3.1.8	phosphotransacetylase		Acetyl-CoA + Orthophosphate <=> CoA + Acetyl_phosphate	1	x
	Carbohydrate metabolism	x	SA1520	pykA	2.7.1.40	pyruvate kinase		ADP + Phosphoenolpyruvate => ATP + Pyruvate	1	x
	Carbohydrate metabolism	x	SA0728	pgk	2.7.2.3	phosphoglycerate kinase		ATP + 3-Phospho-D-glycerate <=> ADP + 3-Phospho-D-glyceroyl_phosphate	1	x
	Carbohydrate metabolism	x	SA1554/ SA2402	acsA/ -	6.2.1.1	acetyl-CoA synthetase/ ligase		ATP + Acetate + CoA => AMP + Pyrophosphate + Acetyl-CoA	1	x
	Carbohydrate metabolism	x	SA2402		6.2.1.1	acetate-CoAligase		ATP + Acetate => Pyrophosphate + Acetyl_adenylate	1	x
	Carbohydrate metabolism	x	SA1358/ SA1523/ SA1522	accB/ -/ accA	6.4.1.2	acetyl-CoA carboxylase	biotin carboxyl carriersubunit/ transferase beta subunit/ carboxyltransferase subunit alpha	ATP + Acetyl-CoA + H2O + CO2 => ADP + Orthophosphate + Malonyl-CoA	1	x
	Carbohydrate metabolism	x	SA1845		2.7.1.4	fructokinase,putative		ATP + D-Fructose <=> ADP + D-Fructose_6-phosphate	1	x
	Carbohydrate metabolism	x	SA0654	fruB	2.7.1.56	fructose1-phosphatekinase		ATP + D-Fructose_1-phosphate => ADP + D-Fructose_1,6-bisphosphate	1	x
	Carbohydrate metabolism	x	SA1521	pfk	2.7.1.11	6-phosphofructokinase		ATP + D-Fructose_6-phosphate => ADP + D-Fructose_1,6-bisphosphate	1	x
	Carbohydrate metabolism	x	SA2294	gntK	2.7.1.12	gluconokinase		ATP + D-Gluconic_acid => ADP + 6-Phospho-D-gluconate	1	x
	Carbohydrate metabolism	x	SA1377	glcK	2.7.1.2	glucokinase		ATP + D-Glucose <=> ADP + D-Glucose_6-phosphate	1	x
	Carbohydrate metabolism	x	SA0258	rbsK	2.7.1.15	ribokinase		ATP + D-Ribose <=> ADP + D-Ribose_5-phosphate	1	x
	Carbohydrate metabolism	x	SA0458	prs	2.7.6.1	ribose-phosphate pyrophosphokinase		ATP + D-Ribose_5-phosphate <=> AMP + 5-Phospho-D-ribose_1-diphosphate	1	x
	Carbohydrate metabolism		SA0510	araB	2.7.1.16	L-ribulokinase		ATP + D-Ribulose <=> ADP + D-Ribulose_5-phosphate	1	x
	Carbohydrate metabolism		SA1089/ SA1088	sucD/ sucC	6.2.1.5	succinyl-CoAsynthetase	alphachain/ betachain	ATP + Itaconate + CoA <=> ADP + Orthophosphate + Itaconyl-CoA	1	x
	Carbohydrate metabolism		SA0510	araB	2.7.1.16	L-ribulokinase		ATP + L-Ribulose <=> ADP + L-Ribulose_5-phosphate	1	x
	Carbohydrate metabolism	x	SA1609	pckA	4.1.1.49	phosphoenolpyruvate carboxykinase		ATP + Oxaloacetate => ADP + Phosphoenolpyruvate + CO2	1	x
	Carbohydrate metabolism		SA1533	ackA	2.7.2.1	acetatekinase		ATP + Propanoate <=> ADP + Propanoyl_phosphate	1	x
	Carbohydrate metabolism		SA1554	acsA	6.2.1.1	acetyl-CoA synthetase		ATP + Propanoate <=> Pyrophosphate + Propinol_adenylate	1	x
	Carbohydrate metabolism	x	SA0963	pycA	6.4.1.1	pyruvate carboxylase		ATP + Pyruvate + H2O + CO2 <=> ADP + Orthophosphate + Oxaloacetate	1	x
	Carbohydrate metabolism	x	SA1089/ SA1088	sucD/ sucC	6.2.1.5	succinyl-CoA synthetase	alpha chain/ beta chain	ATP + Succinate + CoA <=> ADP + Orthophosphate + Succinyl-CoA	1	x
	Carbohydrate metabolism		SA0143	adhE	1.1.1.1/ 1.2.1.10	alcohol dehydrogenase / acetaldehyde dehydrogenase		Butanal + CoA + NAD+ => Butanoyl-CoA + NADH + H+	1	x
	Carbohydrate metabolism	x	SA0945	pdhC	2.3.1.12	pyruvate dehydrogenase	dihydrolipoamide S-acetyltransferase component of complex E2	CoA + S-Acetyldihydrolipoamide => Acetyl-CoA + Dihydrolipoamide	1	x
	Carbohydrate metabolism	x		tarI	2.7.7.40	D-ribitol-5-phosphate cytidylyltransferase		CTP + D-Ribitol_5-phosphate <=> Pyrophosphate + CDPribitol	1						x									Pereira, M. P. and E. D. Brown (2004). "Bifunctional catalysis by CDP-ribitol synthase: Convergent recruitment of reductase and cytidylyltransferase activities in Haemophilus influenzae and Staphylococcus aureus." Biochemistry 43(37): 11802-11812.
	Carbohydrate metabolism	x	SA1521	pfk	2.7.1.11	6-phosphofructokinase		CTP + D-Tagatose_6-phosphate <=> CDP + D-Tagatose_1,6-bisphosphate	1	x
	Carbohydrate metabolism		SA0258	rbsK	2.7.1.15	ribokinase		Deoxyribose + ATP <=> 2-Deoxy-D-ribose_5-phosphate + ADP	1	x
	Carbohydrate metabolism	x	SA2304	fbp	3.1.3.11	fructose-bisphosphatase		D-Fructose_1,6-bisphosphate + H2O => D-Fructose_6-phosphate + Orthophosphate	1	x
	Carbohydrate metabolism	x	SA1177	tkt	2.2.1.1	transketolase		D-Fructose_6-phosphate + (2R)-2-Hydroxy-3-(phosphonooxy)-propanal <=> D-Erythrose_4-phosphate + D-Xylulose_5-phosphate	1	x
	Carbohydrate metabolism	x	SA1997/ SA1996	lacA/ lacB	5.3.1.26	galactose-6-phosphateisomerase	LacAsubunit/ LacBsubunit	D-Galactose_6-phosphate <=> D-Tagatose_6-phosphate	1	x
	Carbohydrate metabolism	x			3.1.1.31	6-Phospho-D-glucono-1,5-lactone lactonohydrolase		D-Glucono-1,5-lactone_6-phosphate + H2O => 6-Phospho-D-gluconate	1						x									Blumenthal, H. J. (1972). Glucose catabolism in staphylococci. Staphylococci. J. O. Cohen. New York, Interscience: 111-135.
	Carbohydrate metabolism	x	SA0527	nagB	3.5.99.6	glucosamine-6-phosphateisomerase		D-Glucosamine_6-phosphate + H2O => D-Fructose_6-phosphate + NH3	1	x
	Carbohydrate metabolism	x		glmM	5.4.2.10	phosphoglucosamine mutase		D-Glucosamine_6-phosphate => D-Glucosamine_1-phosphate	1						x									Jolly, L., S. Wu, et al. (1997). "The femR315 gene from Staphylococcus aureus, the interruption of which results in reduced methicillin resistance, encodes a phosphoglucosamine mutase." J. Bacteriol. 179(17): 5321-5325.
	Carbohydrate metabolism	x	SA1965	glmM(femD)	5.4.2.2	phosphoglucosamine-mutase		D-Glucose_1-phosphate <=> D-Glucose_6-phosphate	1	x
	Carbohydrate metabolism	x	SA1336		1.1.1.49	glucose-6-phosphate 1-dehydrogenase		D-Glucose_6-phosphate + NADP+ => D-Glucono-1,5-lactone_6-phosphate + NADPH + H+	1	x														may also use NAD+
	Carbohydrate metabolism	x	SA0823	pgi	5.3.1.9	glucose-6-phosphate isomerase A		D-Glucose_6-phosphate <=> D-Fructose_6-phosphate	1	x
	Carbohydrate metabolism		SA0162, SA1736, SA1924	aldA, aldH	1.2.1.3	aldehydedehydrogenase		D-Glucuronolactone + NAD+ + 2 H2O <=> D-Glucarate + NADH + H+	1	x
	Carbohydrate metabolism		SA0122	butA	1.1.1.5	acetoinreductase		Diacetyl + NADH + H+ => (R)-Acetoin + NAD+	1	x														Strecker, H. J. and I. Harary (1954). "Bacterial butylene glycol dehydrogenase and diacetyl reductase." Journal of Biological Chemistry 211: 263-270.	Gonzalez, J., I. Vidal, et al. (1988). "Kinetics of the diacetyl and 2,3-pentanedione reduction by diacetyl reductase ([alpha]-diketone reductase (NAD)) from Staphylococcus aureus." Biochimie 70(12): 1791-1797.
	Carbohydrate metabolism	x	SA0946	pdhD	1.8.1.4	pyruvate dehydrogenase	E3: dihydrolipoamide dehydrogenase component	Dihydrolipoamide + NAD+ <=> Lipoamide + NADH + H+	1	x
	Carbohydrate metabolism	x	SA1963	mtlD	1.1.1.17	mannitol-1-phosphate5-dehydrogenase		D-Mannitol_1-phosphate + NAD+ <=> D-Fructose_6-phosphate + NADH + H+	1	x
	Carbohydrate metabolism	x	SA2435, SA1945	pmi	5.3.1.8	mannose-6-phosphate isomerase		D-Mannose_6-phosphate <=> D-Fructose_6-phosphate	1	x
	Carbohydrate metabolism		SA2279		5.4.2.8	phosphomannomutase		D-Mannose_6-phosphate <=> D-Mannose_1-phosphate	1	x
	Carbohydrate metabolism				1.1.1.56			D-Ribitol + NAD+ <=> D-Ribulose + NADH + H+	1						x									Pereira, M. P. and E. D. Brown (2004). "Bifunctional catalysis by CDP-ribitol synthase: Convergent recruitment of reductase and cytidylyltransferase activities in Haemophilus influenzae and Staphylococcus aureus." Biochemistry 43(37): 11802-11812.
	Carbohydrate metabolism	x	SA0134, SA1965	drm, glmM(femD)	5.4.2.7, 5.4.2.2	phosphopentomutase, phosphoglucosamine-mutase		D-Ribose_1-phosphate <=> D-Ribose_5-phosphate	1	x
	Carbohydrate metabolism	x	SA2127	rpi	5.3.1.6	ribose 5-phosphate isomerase A		D-Ribose_5-phosphate <=> D-Ribulose_5-phosphate	1	x
	Carbohydrate metabolism		SA0528		4.1.2.-	putative hexulose-6-phosphate synthase		D-Ribulose_5-phosphate + Formaldehyde => D-Arabino-6-hexulose_3-phosphate	1	x
	Carbohydrate metabolism	x		tarJ	1.1.1.137	ribitol-5-phosphate 2-dehydrogenase		D-Ribulose_5-phosphate + NADPH <=> D-Ribitol_5-phosphate + NADP+	1						x									Pereira, M. P. and E. D. Brown (2004). "Bifunctional catalysis by CDP-ribitol synthase: Convergent recruitment of reductase and cytidylyltransferase activities in Haemophilus influenzae and Staphylococcus aureus." Biochemistry 43(37): 11802-11812.
	Carbohydrate metabolism	x	SA1065	cfxE	5.1.3.1	ribulose-phosphate 3-epimerase		D-Ribulose_5-phosphate <=> D-Xylulose_5-phosphate	1	x
	Carbohydrate Metabolism	x	NT01SA1746		2.2.1.2	Transaldolase superfamily		D-Sedoheptulose_7-phosphate + (2R)-2-Hydroxy-3-(phosphonooxy)-propanal <=> D-Erythrose_4-phosphate + D-Fructose_6-phosphate	1		x
	Carbohydrate metabolism	x	SA1177	tkt	2.2.1.1	transketolase		D-Sedoheptulose_7-phosphate + (2R)-2-Hydroxy-3-(phosphonooxy)-propanal <=> D-Ribose_5-phosphate + D-Xylulose_5-phosphate	1	x
	Carbohydrate metabolism		SA0239		1.1.1.14	sorbitoldehydrogenase		D-Sorbitol + NAD+ <=> D-Fructose + NADH + H+	1	x
	Carbohydrate metabolism	x	SA1994	lacD	4.1.2.40	tagatose1,6-diphosphatealdolase		D-Tagatose_1,6-bisphosphate <=> Glycerone_phosphate + (2R)-2-Hydroxy-3-(phosphonooxy)-propanal	1	x
	Carbohydrate metabolism	x	SA1521, SA1995	pfk, lacC	2.7.1.11, 2.7.1.144	6-phosphofructokinase		D-Tagatose_6-phosphate + ATP <=> D-Tagatose_1,6-bisphosphate + ADP	1	x
	Carbohydrate metabolism	x	SA0158	capO	1.1.1.-	capsularpolysaccharidesynthesisenzymeCap8O		dTDPglucose + 2 NAD+ + H2O => dTDP-D-glucuronate + 2 NADH + 2 H+	1	x
	Carbohydrate metabolism	x	SA0158	capO	1.1.1.-	capsularpolysaccharidesynthesisenzymeCap8O		dTDPglucose + 2 NADP+ + H2O => dTDP-D-glucuronate + 2 NADPH + 2 H+	1	x
	Carbohydrate metabolism		SA0123		5.1.3.2	putative UDP-glucose4-epimerase(gale-1)		dTDPglucose <=> dTDPgalactose	1	x
	Carbohydrate metabolism	x	SA0433		3.2.1.93	trehalose-6-phosphatehydrolase		H2O + alpha,alpha'-Trehalose_6-phosphate => D-Glucose + D-Glucose_6-phosphate	1	x
	Carbohydrate metabolism	x	SA1517	citC	1.1.1.42	isocitrate dehyrogenase		Isocitrate + NADP+ <=> Oxalosuccinate + NADPH + H+	1	x
	Carbohydrate metabolism		SA1313		3.6.1.-	probable ATP-dependentDNAhelicaseRecQ		Isomaltose(extracellular) => Isomaltose	1	x
	Carbohydrate metabolism	x	SA1521	pfk	2.7.1.11	6-phosphofructokinase		ITP + D-Tagatose_6-phosphate <=> IDP + D-Tagatose_1,6-bisphosphate	1	x
	Carbohydrate metabolism	x	SA1991	lacG	3.2.1.85	6-phospho-beta-galactosidase		Lactose_6-phosphate + H2O <=> D-Glucose + D-Galactose_6-phosphate	1	x
	Carbohydrate metabolism	x	SA1959	glmS	2.6.1.16	glucosamine-fructose-6-phosphateaminotransferase		L-Glutamine + D-Fructose_6-phosphate => L-Glutamate + D-Glucosamine_6-phosphate	1	x
	Carbohydrate Metabolism		NT01SA1464	malA	3.2.1.20	alpha-glucosidase		Maltose + H2O => 2 D-Glucose	1		x
	Carbohydrate Metabolism		NT01SA1464	malA	3.2.1.20	alpha-glucosidase		Melibiose + H2O => D-Galactose + D-Glucose	1		x
	Carbohydrate metabolism		SA0958		3.1.3.25	putative myo-Inositol 4-phosphate phosphohydrolase		myo-Inositol_4-phosphate + H2O => myo-Inositol + Orthophosphate	1	x
	Carbohydrate metabolism	x	SA0656	nagA	3.5.1.25	N-acetylglucosamine-6-phosphatedeacetylase		N-Acetyl-D-glucosamine_6-phosphate + H2O <=> D-Glucosamine_6-phosphate + Acetate	1	x
	Carbohydrate metabolism		SA0307		5.1.3.9	putative N-acylglucosamine-6-phosphate2-epimerase		N-Acetyl-D-glucosamine_6-phosphate <=> N-Acetyl-D-mannosamine_6-phosphate	1	x
	Carbohydrate metabolism		SA0304	nanA	4.1.3.3	N-acetylneuraminatelyasesubunit		N-Acetylneuraminate <=> N-Acetyl-D-mannosamine + Pyruvate	1	x
	Carbohydrate metabolism	x	SA1517	citC	1.1.1.42	isocitrate dehyrogenase		Oxalosuccinate <=> 2-Oxoglutarate + CO2	1	x
	Carbohydrate metabolism		SA1131/ SA1132		1.2.7.3	putative 2-oxoacid ferredoxin oxidoreductase	alpha subunit/ beta subunit	Oxidized_ferredoxin + 2-Oxoglutarate + CoA <=> Reduced_ferredoxin + Succinyl-CoA + CO2	1	x
	Carbohydrate metabolism	x	SA1902, SA1926	murA, murZ	2.5.1.7	UDP-N-acetylglucosamine1-carboxyvinyltransferase1		Phosphoenolpyruvate + UDP-N-acetyl-D-glucosamine <=> UDP-N-acetyl-3-(1-carboxyvinyl)-D-glucosamine + Orthophosphate	1	x
	Carbohydrate metabolism		SA1554	acsA	6.2.1.1	acetyl-CoA synthetase		Propinol_adenylate + CoA <=> AMP + Propanoyl-CoA	1	x
	Carbohydrate metabolism	x	SA2327		1.2.3.3	putative pyruvateoxidase		Pyruvate + Orthophosphate + Oxygen => Acetyl_phosphate + H2O2 + CO2	1	x
	Carbohydrate metabolism	x	SA1846	scrB	3.2.1.26	sucrose-6-phosphatehydrolase		Raffinose + H2O => Melibiose + D-Fructose	1	x
	Carbohydrate metabolism		SA0256	bglA	3.2.1.86	6-phospho-beta-glucosidase		Salicin_6-phosphate + H2O <=> 2-(Hydroxymethyl)phenol + D-Glucose_6-phosphate	1	x
	Carbohydrate metabolism	x	SA0158	capO	1.1.1.-	capsularpolysaccharidesynthesisenzymeCap8O		Sorbose_1-phosphate + NADH + H+ => D-Sorbitol_6-phosphate + NAD+	1	x
	Carbohydrate metabolism	x	SA0158	capO	1.1.1.-	capsularpolysaccharidesynthesisenzymeCap8O		Sorbose_1-phosphate + NADPH + H+ => D-Sorbitol_6-phosphate + NADP+	1	x
	Carbohydrate metabolism		SA1846	scrB	3.2.1.26	sucrose-6-phosphatehydrolase		Stachyose + H2O => D-Gal_alpha_1->6D-Gal_alpha_1->6D-Glucose + D-Fructose	1	x
	Carbohydrate metabolism	x	SA0995/ SA0996/ SA0994	sdhA/ sdhB/ sdhC	1.3.99.1	succinate dehydrogenase	flavoprotein subunit/ iron-sulfur protein subunit/ cytochrome b-558	Succinate + FAD => FADH2 + Fumarate	1	x
	Carbohydrate metabolism	x	SA1244	odhB	2.3.1.61	dihydrolipoamide succinyltransferase		Succinyl-CoA + Dihydrolipoamide <=> CoA + S-Succinyldihydrolipoamide	1	x
	Carbohydrate metabolism		SA1846	scrB	3.2.1.26	sucrose-6-phosphatehydrolase, alpha-glucosidase		Sucrose + H2O => D-Fructose + D-Glucose	1	x
	Carbohydrate metabolism	x	SA1846	scrB	3.2.1.26	sucrose-6-phosphatehydrolase		Sucrose_6-phosphate + H2O <=> D-Fructose + D-Glucose_6-phosphate	1	x
	Carbohydrate metabolism	x	SA1553	fhs	6.3.4.3	formyl tetrahydrofolate synthetase		Tetrahydrofolate + Formate + ATP => ADP + Orthophosphate + 10-Formyltetrahydrofolate	1	x
	Carbohydrate metabolism		SA0123		5.1.3.2	putative UDP-glucose4-epimerase(gale-1)		UDPglucose <=> UDP-D-galactose	1	x
	Carbohydrate metabolism	x	SA0693	murB	1.1.1.158	putative UDP-N-acetylenolpyruvoylglucosaminereductase		UDP-N-acetyl-3-(1-carboxyvinyl)-D-glucosamine + NADPH + H+ => UDP-N-acetylmuramate + NADP+	1	x														Harris, M. S., J. T. Herberg, et al. (2001). "Crystallization and preliminary X-ray analysis of UDP-N-acetylenolpyruvylglucosamine reductase (MurB) from Staphylococcus aureus." Acta Crystallographica Section D 57(7): 1032-1035.
	Carbohydrate metabolism		SA0159	capP	5.1.3.14	capsularpolysaccharidesynthesisenzymeCap5P		UDP-N-acetyl-D-glucosamine + H2O <=> N-Acetyl-D-mannosamine + UDP	1	x
	Carbohydrate metabolism	x	SA1913	mnaA	5.1.3.14	UDP-GlcNAc2-epimerase		UDP-N-acetyl-D-glucosamine <=> UDP-N-acetyl-D-mannosamine	1	x
	Carbohydrate metabolism	x	SA2288	gtaB	2.7.7.9	UTP-glucose-1-phosphateuridyltransferase		UTP + D-Glucose_1-phosphate <=> Pyrophosphate + UDPglucose	1	x
	Carbohydrate metabolism	x	SA1521	pfk	2.7.1.11	6-phosphofructokinase		UTP + D-Tagatose_6-phosphate <=> UDP + D-Tagatose_1,6-bisphosphate	1	x
	Carbohydrate metabolism	x	SA0457		2.7.7.23	UDP-N-acetylglucosaminepyrophosphorylase		UTP + N-Acetyl-D-glucosamine_1-phosphate <=> Pyrophosphate + UDP-N-acetyl-D-glucosamine	1	x
	Carbohydrate Metabolism, Amino Acid Metabolism		NT01SA1153	def	3.5.1.31	polypeptide deformylase		N-Formyl-L-methionine + H2O => Formate + L-Methionine	1		x
	Carbohydrate metabolism, Energy Metabolism	x	SA1518, SA1184	citB	4.2.1.3	aconitate hydratase		cis-Aconitate + H2O <=> Isocitrate	1	x
	Carbohydrate metabolism, Energy Metabolism	x	SA1518, SA1184	citB	4.2.1.3	aconitate hydratase		Citrate <=> cis-Aconitate + H2O	1	x
	Carbohydrate metabolism, Energy Metabolism	x	SA1927, SA2399	fbaA	4.1.2.13	fructose-bisphosphate aldolase		D-Fructose_1,6-bisphosphate <=> Glycerone_phosphate + (2R)-2-Hydroxy-3-(phosphonooxy)-propanal	1	x
	Carbohydrate metabolism, Energy Metabolism	x	SA0171, SA2102	fdh	1.2.1.2	NAD-dependent formate dehydrogenase		Formate + NAD+ => H+ + CO2 + NADH	1	x
	Energy metabolism	x						(S)-Lactate + Menaquinone => Pyruvate + Menaquinol	1						x									Tynecka, Z., Z. Szczesniak, et al. (1999). "Energy conservation in aerobically grown Staphylococcus aureus." Research in Microbiology 150(8): 555-566.	Sehnalova, H. and V. Dadak (1976). "The influence of MK on the activity of dehydrogenases of Staphylococcus epidermidis." Scripta Fac. Sci. Nat. UJEP Brunensis 6: 97-102.
	Energy metabolism	x	SA1170	katA	1.11.1.6	catalase		2 H2O2 => Oxygen + 2 H2O	1	x
	Energy metabolism					spontaneous		3-Oxohexulose_6-phosphate <=> D-Fructose_6-phosphate	1	x											x
	Energy metabolism	x	SA1367		2.1.2.10	aminomethyltransferase		5,10-Methylenetetrahydrofolate + NH3 + CO2 + NADH + H+ => Glycine + Tetrahydrofolate + NAD+	1	x
	Energy metabolism	x	SA1905/ SA1906/ SA1907/ SA1908/ SA1904/ SA1909/ SA1910/ SA1911	atpD/ atpG/ atpA/ atpH/ atpC/ atpF/ atpE/ atpB	3.6.3.14	ATPsynthase complex	betachain/ gammachain/ alphachain/ deltachain/ epsilonsubunit/ Bchain/ Cchain/ Achain	ADP + Orthophosphate + 2.4 H+(extracellular) => ATP + H2O + 2.4 H+	1	x
	Energy metabolism	x				menaquinol oxidase		Cytochrome_b_reduced + 2 H+ + 0.5 Oxygen <=> Cytochrome_b + H2O + 2 H+(extracellular)	1						x									Tynecka, Z., Z. Szczesniak, et al. (1999). "Energy conservation in aerobically grown Staphylococcus aureus." Research in Microbiology 150(8): 555-566.	Wilkinson, B. J. (1997). Biology. The staphylococci in human disease. K. B. Crossley and G. L. Archer. New York, Churchill Livingstone: 1-38.
	Energy metabolism	x				nitrate reductase		Cytochrome_b_reduced + Nitrate <=> Cytochrome_b + H2O + Nitrite	1						x									Burke, K. A. and J. Lascelles (1975). "Nitrate Reductase System in Staphylococcus-Aureus Wild-Type and Mutants." Journal of Bacteriology 123(1): 308-316.	Burke, K. A. and J. Lascelles (1979). "Partial-Purification and Some Properties of the Staphylococcus-Aureus Cytoplasmic Nitrate Reductase." Journal of Bacteriology 139(1): 120-125.	Lascelles, J. and K. A. Burke (1978). "Reduction of Ferric Iron by L-Lactate and Dl-Glycerol-3-Phosphate in Membrane Preparations from Staphylococcus-Aureus and Interactions with Nitrate Reductase System." Journal of Bacteriology 134(2): 585-589.	Sasarman, A., P. Purvis, et al. (1974). "Role of Menaquinone in Nitrate Respiration in Staphylococcus-Aureus." Journal of Bacteriology 117(2): 911-913.	Neubauer, H. and F. Gotz (1996). "Physiology and interaction of nitrate and nitrite reduction in Staphylococcus carnosus." J. Bacteriol. 178(7): 2005-2009.	Burke, K. A., A. E. Brown, et al. (1981). "Membrane and Cytoplasmic Nitrate Reductase of Staphylococcus-Aureus and Application of Crossed Immunoelectrophoresis." Journal of Bacteriology 148(2): 724-727.
	Energy metabolism		SA0528		4.1.2.-	putative hexulose-6-phosphate synthase		D-Ribulose_5-phosphate + Formaldehyde => 3-Oxohexulose_6-phosphate	1	x
	Energy metabolism	x						FADH2 + Menaquinone => FAD + Menaquinol	1						x									McNamara, P. J. and R. A. Proctor (2000). "Staphylococcus aureus small colony variants, electron transport and persistent infections." International Journal of Antimicrobial Agents 14(2): 117-122.
	Energy metabolism		SA1927	fbaA	4.1.2.13	fructose-bisphosphatealdolase		Glycerone_phosphate + D-Erythrose_4-phosphate => Sedoheptulose_1,7-bisphosphate	1	x
	Energy metabolism	x	SA0430/ SA2248/ SA0431	gltB/ - / gltD	1.4.1.13	glutamatesynthase	largesubunit/ hypothetical protein,similar to glutamatesynthase(ferredoxin)/ NADH-glutamatesynthase small subunit	L-Glutamine + 2-Oxoglutarate + NADPH + H+ => 2 L-Glutamate + NADP+	1	x
	Energy metabolism	x				menaquinol oxidase		Menaquinol + Cytochrome_b => Menaquinone + Cytochrome_b_reduced	1						x									McNamara, P. J. and R. A. Proctor (2000). "Staphylococcus aureus small colony variants, electron transport and persistent infections." International Journal of Antimicrobial Agents 14(2): 117-122.	Wilkinson, B. J. (1997). Biology. The staphylococci in human disease. K. B. Crossley and G. L. Archer. New York, Churchill Livingstone: 1-38.
	Energy metabolism	x						Menaquinone + NADH + H+ => Menaquinol + NAD+ + 2 H+(extracellular)	1						x									Yagi, T. Bacterial NADH-quinone oxidoreductases.
	Energy metabolism		SA1170	katA	1.11.1.6	catalase		Methanol + H2O2 => Formaldehyde + 2 H2O	1	x
	Energy metabolism		SA2185/ SA2184/ SA2183/ -	narG/ narH/ narI/ -	1.7.99.4	nitratereductase	respiratory alphachain/ betachain narH/ gammachain/ hypothetical protein similar to deltachain	Nitrate + Ferrocytochrome_c <=> Ferricytochrome_c + Nitrite	1	x
	Energy metabolism	x	SA2188/ SA2187	nasD/ nasE	1.7.1.4	nitritereductase/ assimilatory nitritereductase		Nitrite + 3 NADH + 3 H+ => NH3 + 2 H2O + 3 NAD+	1	x
	Energy metabolism	x	SA2188/ SA2187	nasD/ nasE	1.7.1.4	nitritereductase/ assimilatory nitritereductase		Nitrite + 3 NADPH + 3 H+ => NH3 + 2 H2O + 3 NADP+	1	x
	Energy metabolism	x	SA1735		3.6.1.1	manganese-dependent inorganic pyrophosphatase		Pyrophosphate + H2O => 2 Orthophosphate	1	x
	Energy metabolism	x	SA1531, SA1272	ald	1.4.1.1	alaninedehydrogenase		Pyruvate + NH3 + NADH + H+ => L-Alanine + NAD+ + H2O	1	x
	Energy metabolism	x	SA2413		1.8.1.2	sulfitereductase(NADPH)flavoprotein		Sulfite + 3 NADPH => Hydrogen_sulfide + 3 NADP+ + 3 H2O	1	x
	Energy metabolism		SA0311		1.5.8.2	trimethylaminedehydrogenase		Trimethylamine + H2O + Acceptor => Dimethylamine + Formaldehyde + Reduced_acceptor	1	x
	Energy metabolism		SA0411/ SA0578/ SA0813/ SA0799	ndhF/ -/ mnhA/ -	1.6.5.3/ 1.6.5.3/ 1.6.5.3/ 1.6.99.3	NADHdehydrogenase	subunit 5/ putative NADHdehydrogenase I chainL/ Na+H+ antiporter subunit/ putative NADHdehydrogenase	Ubiquinone + NADH + H+ => Ubiquinol + NAD+ + 2 H+(extracellular)	1	x
	Energy metabolism		SA0008	hutH	4.3.1.3	histidineammonia-lyase		Urocanate + NH3 <=> L-Histidine	1	x
	Glycan biosynthesis and metabolism	x						(Gro-P)3_N-Acetyl-D-mannosamine-N-acetyl-D-glucosamine-c55p + 40 CDPribitol => 40 CMP + unmodified_Wallteichoic_acid-c55p	1						x									Microbiology and Molecular Biology Reviews, March 1999, p. 174-229, Vol. 63, No. 1
	Glycan biosynthesis and metabolism	x			2.3.2.10	putative UDP-N-acetylmuramoylpentapeptide-lysine N6-alanyltransferase		5 Glycine + N-acetylmuramoyl-(N-acetylglucosamine)-L-alanyl-D-isoglutaminyl-L-lysyl-D-alanyl-D-alanine-c55p => N-acetylmuramoyl-(N-acetylglucosamine)-L-alanyl-D-isoglutaminyl-L-lysyl-(glycyl)5-D-alanyl-D-alanine-c55p	1						x									Microbiology and Molecular Biology Reviews, March 1999, p. 174-229, Vol. 63, No. 1
	Glycan biosynthesis and metabolism	x	SA1887	ddlA	6.3.2.4	D-alanine-D-alanineligase		ATP + 2 D-Alanine => ADP + Orthophosphate + D-Alanyl-D-alanine	1	x
	Glycan biosynthesis and metabolism	x	SA1150	glnA	6.3.1.2	glutamine-ammonialigase		ATP + N-acetylmuramoyl-(N-acetylglucosamine)-L-alanyl-gamma-D-glutamyl-L-lysyl-D-alanyl-D-alanine-c55p + NH3 => ADP + Orthophosphate + N-acetylmuramoyl-(N-acetylglucosamine)-L-alanyl-D-isoglutaminyl-L-lysyl-D-alanyl-D-alanine-c55p	1	x
	Glycan biosynthesis and metabolism	x		murE	6.3.2.7	UDP-N-acetylmuramoyl-L-alanyl-D-glutamate-L-lysine ligase		ATP + UDP-N-acetylmuramoyl-L-alanyl-D-glutamate + L-Lysine => ADP + Orthophosphate + UDP-N-acetylmuramoyl-L-alanyl-gamma-D-glutamyl-L-lysine	1						x									Ito, E.; Strominger, J.L.; J. Biol. Chem. 237, 2689-2695 (1962)
	Glycan biosynthesis and metabolism	x	SA1886	murF	6.3.2.10	UDP-N-acetylmuramoylalanyl-D-glutamyl-2,6-diaminopimelate--D-alanyl-D-alanineligase		ATP + UDP-N-acetylmuramoyl-L-alanyl-gamma-D-glutamyl-L-lysine + D-Alanyl-D-alanine => ADP + Orthophosphate + UDPMurAc(oyl-L-Ala-D-gamma-Glu-L-Lys-D-Ala-D-Ala)	1	x
	Glycan biosynthesis and metabolism	x	SA1571		2.6.1.21	D-alanineaminotransferase		Crosslinked_N-acetylmuramoyl-(N-acetylglucosamine)-L-alanyl-D-isoglutaminyl-L-lysyl-(glycyl)5-D-alanyl-D-alanine + H2O => D-Alanine + Crosslinked_peptidoglycan	1	x
	Glycan biosynthesis and metabolism	x	SA1251	murG	2.4.1.227	UDP-N-acetylglucosamine--N-acetylmuramyl-(pentapeptide)pyrophosphoryl-undecaprenolN-acetylglucosaminetransferase		MurAc(oyl-L-Ala-D-gamma-Glu-L-Lys-D-Ala-D-Ala)-c55p + UDP-N-acetyl-D-glucosamine => N-acetylmuramoyl-(N-acetylglucosamine)-L-alanyl-gamma-D-glutamyl-L-lysyl-D-alanyl-D-alanine-c55p + UDP	1	x
	Glycan biosynthesis and metabolism	x						N-Acetyl-D-glucosamine-c55p + UDP-N-acetyl-D-mannosamine => UDP + N-Acetyl-D-mannosamine-N-acetyl-D-glucosamine-c55p	1						x									Microbiology and Molecular Biology Reviews, March 1999, p. 174-229, Vol. 63, No. 1
	Glycan biosynthesis and metabolism	x						N-acetyl-D-glucosaminemodified_Wallteichoic_acid-c55p + 2 D-Alanine + 2 ATP => Wallteichoic_acid-c55p + 2 AMP + 2 Pyrophosphate	1						x									Michael Y. Kiriukhin and Francis C. Neuhaus. D-Alanylation of Lipoteichoic Acid: Role of the D-Alanyl Carrier Protein in Acylation. Journal of Bacteriology, March 2001, p. 2051-2058, Vol. 183, No. 6
	Glycan biosynthesis and metabolism	x						N-Acetyl-D-mannosamine-N-acetyl-D-glucosamine-c55p + 3 CDPglycerol => 3 CMP + (Gro-P)3_N-Acetyl-D-mannosamine-N-acetyl-D-glucosamine-c55p	1						x									Microbiology and Molecular Biology Reviews, March 1999, p. 174-229, Vol. 63, No. 1
	Glycan biosynthesis and metabolism	x				unspecified transpeptidase		N-acetylmuramoyl-(N-acetylglucosamine)-L-alanyl-D-isoglutaminyl-L-lysyl-(glycyl)5-D-alanyl-D-alanine => Crosslinked_N-acetylmuramoyl-(N-acetylglucosamine)-L-alanyl-D-isoglutaminyl-L-lysyl-(glycyl)5-D-alanyl-D-alanine	1						x									Microbiology and Molecular Biology Reviews, March 1999, p. 174-229, Vol. 63, No. 1
	Glycan biosynthesis and metabolism	x				unspecified transglycosylase		N-acetylmuramoyl-(N-acetylglucosamine)-L-alanyl-D-isoglutaminyl-L-lysyl-(glycyl)5-D-alanyl-D-alanine-c55p => N-acetylmuramoyl-(N-acetylglucosamine)-L-alanyl-D-isoglutaminyl-L-lysyl-(glycyl)5-D-alanyl-D-alanine	1						x									Microbiology and Molecular Biology Reviews, March 1999, p. 174-229, Vol. 63, No. 1
	Glycan biosynthesis and metabolism		SA0905, SA1458	atl, lytH	3.5.1.28/ 3.2.1.96	N-acetylmuramoyl-L-alanine amidase / mannosyl-glycoprotein endo-beta-N-acetylglucosaminidase		N-Acetylmuramoyl-Ala + H2O => N-Acetyl-D-muramoate + L-Alanine	1	x
	Glycan biosynthesis and metabolism	x	SA1025	mraY	2.7.8.13	phospho-N-muramicacid-pentapeptidetranslocase		UDPMurAc(oyl-L-Ala-D-gamma-Glu-L-Lys-D-Ala-D-Ala) => UMP + MurAc(oyl-L-Ala-D-gamma-Glu-L-Lys-D-Ala-D-Ala)-c55p	1	x
	Glycan biosynthesis and metabolism	x						UDP-N-acetyl-D-glucosamine => UMP + N-Acetyl-D-glucosamine-c55p	1						x									Microbiology and Molecular Biology Reviews, March 1999, p. 174-229, Vol. 63, No. 1
	Glycan biosynthesis and metabolism	x						unmodified_Wallteichoic_acid-c55p + 39 UDP-N-acetyl-D-glucosamine => N-acetyl-D-glucosaminemodified_Wallteichoic_acid-c55p + 39 UDP	1									x						The Journal of Biological Chemistry, Vol.274, No.13, Issue of March 26, 99. 8405- 8410, 1999
	Glycan biosynthesis and metabolism	x						Wallteichoic_acid-c55p => Wallteichoic_acid	1						x									Microbiology and Molecular Biology Reviews, March 1999, p. 174-229, Vol. 63, No. 1
	Glycan Biosynthesis and Metabolism, Lipid Metabolism, Metabolism of other AA's		SA1155, SA1891		2.7.8.-	cardiolipinsynthetase homolog		CMP-2-aminoethylphosphonate + N-Hexadecanoylsphingosine => Ceramide_2-aminoethylphosphonate + CMP	1	x
	Glycan Biosynthesis and Metabolism, Lipid Metabolism, Metabolism of other AA's	x	SA1155 or SA1891		2.7.8.-	cardiolipinsynthetase homolog or hypothetical protein,simialrtocardiolipinsynthetase		Phosphatidylglycerol + CDPdihexadecanoylglycerol <=> Cardiolipin + CMP	1	x
	Lipid metabolism	x	SA2333	mvaA	1.1.1.34	hydroxymethylglutaryl-CoA reductase		(S)-3-Hydroxy-3-methylglutaryl-CoA + 2 NADPH + 2 H+ => (R)-Mevalonate + CoA + 2 NADP+	1	x														Wilding, E. I., D.-Y. Kim, et al. (2000). "Essentiality, Expression, and Characterization of the Class II 3-Hydroxy-3-Methylglutaryl Coenzyme A Reductase of Staphylococcus aureus." J. Bacteriol. 182(18): 5147-5152.
	Lipid metabolism	x	SA0224		1.1.1.35	putative 3-hydroxyacyl-Co Adehydrogenase		(S)-3-Hydroxybutanoyl-CoA + NAD+ <=> Acetoacetyl-CoA + NADH + H+	1	x
	Lipid metabolism		SA0309	geh	3.1.1.3	glycerolesterhydrolase		1,2-Dihexadecanoyl-sn-glycerol + H2O => Hexadecanoylglycerol + Hexadecanoate	1	x
	Lipid metabolism		SA1346	bmfBB	2.3.1.-	branched-chain alpha-ketoacid dehydrogenaseE2		1-Hexadecanoyl-sn-glycero-3-phosphoethanolamine + Hexadecanoyl-CoA => Phosphatidylethanolamine + CoA	1	x
	Lipid metabolism	x			2.3.1.51	1-acylglycerol-3-phosphate O-acyltransferase		1-Hexadecanoyl-sn-glycerol_3-phosphate + Hexadecanoyl-CoA => Phosphatidate + CoA	1			x												Koch, H. U., R. Haas, et al. (1984). "The Role of Lipoteichoic Acid Biosynthesis in Membrane Lipid-Metabolism of Growing Staphylococcus-Aureus." European Journal of Biochemistry 138(2): 357-363.
	Lipid metabolism		SA0241, SA0245		2.7.7.60	hypothetical protein,similar to 4-diphosphocytidyl-2C-methyl-D-erythritol synthase		2-C-Methyl-D-erythritol_4-phosphate + CTP => 4-(Cytidine_5'-diphospho)-2-C-methyl-D-erythritol + Pyrophosphate	1	x
	Lipid metabolism	x	SA0158	capO	1.1.1.-	capsularpolysaccharidesynthesisenzymeCap8O		3alpha,7alpha,12alpha,24-Tetrahydroxy-5beta-cholestanoyl-CoA + NAD+ => 3alpha,7alpha,12alpha-Trihydroxy-5beta-24-oxocholestanoyl-CoA + NADH + H+	1	x
	Lipid metabolism	x	SA0158	capO	1.1.1.-	capsularpolysaccharidesynthesisenzymeCap8O		3alpha,7alpha,12alpha,24-Tetrahydroxy-5beta-cholestanoyl-CoA + NADP+ => 3alpha,7alpha,12alpha-Trihydroxy-5beta-24-oxocholestanoyl-CoA + NADPH + H+	1	x
	Lipid metabolism	x	SA0158	capO	1.1.1.-	capsularpolysaccharidesynthesisenzymeCap8O		3alpha,7alpha,24-Trihydroxy-5beta-cholestanoyl-CoA + NAD+ => 3alpha,7alpha-Dihydroxy-5beta-24-oxocholestanoyl-CoA + NADH + H+	1	x
	Lipid metabolism	x	SA0158	capO	1.1.1.-	capsularpolysaccharidesynthesisenzymeCap8O		3alpha,7alpha,24-Trihydroxy-5beta-cholestanoyl-CoA + NADP+ => 3alpha,7alpha-Dihydroxy-5beta-24-oxocholestanoyl-CoA + NADPH + H+	1	x
	Lipid metabolism		SA0453		2.7.1.148	4-diphosphocytidyl-2-C-methyl-D-erythritol kinase		4-(Cytidine_5'-diphospho)-2-C-methyl-D-erythritol + ATP => 2-Phospho-4-(cytidine_5'-diphospho)-2-C-methyl-D-erythritol + ADP	1	x
	Lipid metabolism	x			2.7.8.20	phosphatidylglycerol—membrane-oligosaccharide glycerophosphotransferase		48 Phosphatidylglycerol + (Gro-P)-Glycolipid => 48 1,2-Dihexadecanoyl-sn-glycerol + unmodified_Lipoteichoic_acid	1						x									MICROBIOLOGY AND MOLECULAR BIOLOGY REVIEWS, Mar. 1999, p. 174–229 and Eur.J. Biochem. 138, 357- 363 (1984)
	Lipid metabolism	x	SA0843/ SA0842 and SA1074, SA1123 and - and SA0869	fabH and fabG and - and fabl	2.3.1.41 and 1.1.1.100 and 4.2.1.- and 1.3.1.9			Acetyl-[acp] + 7 Malonyl-[acp] + 7 NADPH + 7 NADH + 14 H+ => 7 [acp] + Hexadecanoyl-[acp] + 7 NADP+ + 7 NAD+ + 7 H2O + 7 CO2	1						x									Appl Microbiol Biotechnol (2002) 58:695–703
	Lipid metabolism	x	SA0843/ SA0842	fabH	2.3.1.41	3-oxoacyl-[acyl-carrier-protein] synthaseII/ III: Acetyl-CoA:[acyl-carrier-protein] S-acetyltransferase		Acetyl-CoA + [acp] => CoA + Acetyl-[acp]	1	x														Appl Microbiol Biotechnol (2002) 58:695–703
	Lipid metabolism	x	SA1522/ SA1523	accA/ -	6.4.1.2	acetyl-CoAcarboxylase tranferase	carboxyltransferase subunit alpha/ transferase beta subunit	Acetyl-CoA + Carboxybiotin-carboxyl-carrier_protein <=> Malonyl-CoA + Holo-[carboxylase]	1	x														Appl Microbiol Biotechnol (2002) 58:695–703
	Lipid metabolism	x			2.5.1.11	polyprenylpyrophosphate synthetase		all-trans-Heptaprenyl_diphosphate + Isopentenyl_diphosphate => all-trans-Octaprenyl_diphosphate + Pyrophosphate	1									x
	Lipid metabolism	x	SA1302	gerCC	2.5.1.30	heptaprenyl diphosphatesynthase componen II		all-trans-Hexaprenyl_diphosphate + Isopentenyl_diphosphate => all-trans-Heptaprenyl_diphosphate + Pyrophosphate	1	x
	Lipid metabolism	x	SA1304		2.5.1.33	hypothetical protein, similar to component A of hexaprenyl diphosphate synthase		all-trans-Pentaprenyl_diphosphate + Isopentenyl_diphosphate => all-trans-Hexaprenyl_diphosphate + Pyrophosphate	1	x
	Lipid metabolism	x	SA0548	mvaD	4.1.1.33	mevalonatediphosphate decarboxylase		ATP + (R)-5-Diphosphomevalonate => ADP + Orthophosphate + Isopentenyl_diphosphate + CO2	1	x
	Lipid metabolism	x	SA0549	mvaK2	2.7.4.2	phosphomevalonatekinase		ATP + (R)-5-Phosphomevalonate => ADP + (R)-5-Diphosphomevalonate	1	x
	Lipid metabolism	x	SA0547	mvaK1	2.7.1.36	mevalonatekinase		ATP + (R)-Mevalonate => ADP + (R)-5-Phosphomevalonate	1	x
	Lipid metabolism	x	SA1398		2.7.1.107	hypothetical protein,similar to diacylglycerolkinase		ATP + 1,2-Dihexadecanoyl-sn-glycerol => ADP + Phosphatidate	1	x
	Lipid metabolism	x	SA2220		2.7.1.31	glyceratekinase		ATP + D-Glycerate => ADP + 3-Phospho-D-glycerate	1	x
	Lipid metabolism	x	SA1141	glpK	2.7.1.30	glycerolkinase		ATP + Glycerol => ADP + sn-Glycerol_3-phosphate	1	x
	Lipid metabolism	x	SA0605		2.7.1.29	dihydroxyacetonekinase		ATP + Glycerone => ADP + Glycerone_phosphate	1	x
	Lipid metabolism	x			6.2.1.3			ATP + Hexadecanoate + CoA <=> AMP + Hexadecanoyl-CoA + Pyrophosphate	1	x
	Lipid metabolism	x	SA1357/ SA1358	accC/ accB	6.3.4.14	acetyl-CoAcarboxylase	(biotincarboxylase subunit)accC/ biotincarboxyl carrier subunit	ATP + Holo-[carboxylase] + H2O + CO2 => ADP + Orthophosphate + Carboxybiotin-carboxyl-carrier_protein	1	x														Appl Microbiol Biotechnol (2002) 58:695–703
	Lipid metabolism	x	SA1126	pgsA	2.7.8.5	phosphatidyl glycerophosphate synthase		CDPdihexadecanoylglycerol + sn-Glycerol_3-phosphate <=> CMP + Phosphatidylglycerophosphate	1	x
	Lipid metabolism		SA0223		2.3.1.16	acetyl-CoAacetyltransferase homologue		CoA + 3alpha,7alpha,12alpha-Trihydroxy-5beta-24-oxocholestanoyl-CoA => Propanoyl-CoA + Choloyl-CoA	1	x
	Lipid metabolism		SA0223		2.3.1.16	acetyl-CoAacetyltransferase homologue		CoA + 3alpha,7alpha-Dihydroxy-5beta-24-oxocholestanoyl-CoA => Propanoyl-CoA + Chenodeoxyglycocholoyl-CoA	1	x
	Lipid metabolism		SA0223		2.3.1.16	acetyl-CoAacetyltransferase homologue		CoA + 3alpha,7alpha-Dihydroxy-5beta-cholestanoyl-CoA => Propanoyl-CoA + Chenodeoxycholoyl-CoA	1	x
	Lipid metabolism	x	SA0342		2.3.1.16, 2.3.1.9	acetyl-CoAC-acetyltransferase homologue		CoA + Acetoacetyl-CoA <=> 2 Acetyl-CoA	1	x
	Lipid metabolism	x	SA0224		4.2.1.17	putative enoyl-CoAhydratase		Crotonoyl-CoA + H2O <=> (S)-3-Hydroxybutanoyl-CoA	1	x
	Lipid metabolism	x	SA1104	cdsA	2.7.7.41	phosphatidate cytidylyl transferase		CTP + Phosphatidate <=> Pyrophosphate + CDPdihexadecanoylglycerol	1	x
	Lipid metabolism	x	SA0597	tagD	2.7.7.39	teichoicacidbiosynthesisproteinD		CTP + sn-Glycerol_3-phosphate => Pyrophosphate + CDPglycerol	1	x
	Lipid metabolism	x						D-Alaninemodified_Lipoteichoic_acid + 7 N-Acetyl-D-glucosamine-c55p => Lipoteichoic_acid	1									x						(The Journal of Biological Chemistry, Vol.270, No.26, Issue of June 30, 99. 15598- 15606, 1995)
	Lipid metabolism	x	SA1352	ispA	2.5.1.10	geranyl transtransferase		Dimethylallyl_diphosphate + Isopentenyl_diphosphate => Pyrophosphate + Geranyl_diphosphate	1	x
	Lipid metabolism	x	SA1352	ispA	2.5.1.10	geranyl transtransferase		Geranyl_diphosphate + Isopentenyl_diphosphate => Pyrophosphate + trans,trans-Farnesyl_diphosphate	1	x
	Lipid metabolism	x						Geranylgeranyl_diphosphate + Isopentenyl_diphosphate => all-trans-Pentaprenyl_diphosphate + Pyrophosphate	1									x
	Lipid metabolism	x	SA0225		1.3.99.7	putative glutaryl-CoAdehydrogenase		Glutaryl-CoA + FAD => FADH2 + Crotonoyl-CoA + CO2	1	x
	Lipid metabolism	x	SA2420	phoB	3.1.3.1	alkalinephosphataseIIIprecursor		Glycerone_phosphate + H2O => Glycerone + Orthophosphate	1	x
	Lipid metabolism	x			2.3.1.85 or 3.1.2.14	fatty-acid synthase or oleoyl-[acyl-carrier-protein] hydrolase		Hexadecanoyl-[acp] + H2O => Hexadecanoate + [acp]	1									x
	Lipid metabolism	x	SA2136	fni	5.3.3.2	isopentenyldiphosphate isomerase		Isopentenyl_diphosphate <=> Dimethylallyl_diphosphate	1	x
	Lipid metabolism	x	SA1073	fabD	2.3.1.39	malonylCoA-acylcarrierproteintransacylase		Malonyl-CoA + [acp] <=> CoA + Malonyl-[acp]	1	x														Appl Microbiol Biotechnol (2002) 58:695–703
	Lipid metabolism	x	SA0158	capO	1.1.1.-	capsularpolysaccharidesynthesisenzymeCap8O		O-Alkylglycerone_phosphate + NADH + H+ => 1-Alkyl-sn-glycero-3-phosphate + NAD+	1	x
	Lipid metabolism	x	SA0158	capO	1.1.1.-	capsularpolysaccharidesynthesisenzymeCap8O		O-Alkylglycerone_phosphate + NADPH + H+ => 1-Alkyl-sn-glycero-3-phosphate + NADP+	1	x
	Lipid metabolism		NT01SA1922		3.1.4.3	phospholipase c		Phosphatidylcholine + H2O <=> 1,2-Dihexadecanoyl-sn-glycerol + Choline_phosphate	1						x									MICROBIOLOGY AND MOLECULAR BIOLOGY REVIEWS, Mar. 1999, p. 174–229
	Lipid metabolism				3.1.4.3	phospholipase C		Phosphatidylethanolamine + H2O => 1,2-Dihexadecanoyl-sn-glycerol + Ethanolamine_phosphate	1						x									MICROBIOLOGY AND MOLECULAR BIOLOGY REVIEWS, Mar. 1999, p. 174–229
	Lipid metabolism	x			2.7.8.20	phosphatidylglycerol—membrane-oligosaccharide glycerophosphotransferase		Phosphatidylglycerol + Diglucosyl-dihexadecanoylglycerol => 1,2-Dihexadecanoyl-sn-glycerol + (Gro-P)-Glycolipid	1						x									MICROBIOLOGY AND MOLECULAR BIOLOGY REVIEWS, Mar. 1999, p. 174–229 and Eur.J. Biochem. 138, 357- 363 (1984)
	Lipid metabolism	x			3.1.4.3	phospholipase C		Phosphatidylglycerol + H2O => 1,2-Dihexadecanoyl-sn-glycerol + sn-Glycerol_3-phosphate	1						x									MICROBIOLOGY AND MOLECULAR BIOLOGY REVIEWS, Mar. 1999, p. 174–229
	Lipid metabolism	x		mprF	2.3.2.3	putative LPG synthase		Phosphatidylglycerol + L-Lysine <=> Lysylphosphatidylglycerol + H2O	1						x									Koch, H., R. Haas, et al. (1984). "The role of lipoteichoic acid biosynthesis in membrane lipid metabolism of growing Staphylococcus aureus." Eur J Biochem 138(2): 357-363.	Oku, Y., K. Kurokawa, et al. (2004). "Characterization of the Staphylococcus aureus mprF gene, involved in lysinylation of phosphatidylglycerol." Microbiology-Sgm 150: 45-51.	Ruhland, G. J. and F. Fiedler (1990). "Occurrence and Structure of Lipoteichoic Acids in the Genus Staphylococcus." Archives of Microbiology 154(4): 375-379.	formulation without t-rna carrier, and therefore as reversible reaction
	Lipid metabolism	x			3.1.3.27	phosphatidylglycerophosphatase		Phosphatidylglycerophosphate + H2O => Phosphatidylglycerol + Orthophosphate	1						x									MICROBIOLOGY AND MOLECULAR BIOLOGY REVIEWS, Mar. 1999, p. 174–229
	Lipid metabolism		SA0036, SA0220, SA0820, SA0969, SA1542	glpQ	3.1.4.46	glycero phosphoryldiester phosphodiesterase		sn-Glycero-3-phosphocholine + H2O <=> Choline + sn-Glycerol_3-phosphate	1	x
	Lipid metabolism		SA0036, SA0220, SA0820, SA0969, SA1542	glpQ	3.1.4.46	glycerophosphoryldiesterphosphodiesterase		sn-Glycero-3-phosphoethanolamine + H2O => Ethanolamine + sn-Glycerol_3-phosphate	1	x
	Lipid metabolism	x	SA1142	glpD	1.1.99.5	aerobicglycerol-3-phosphatedehydrogenase		sn-Glycerol_3-phosphate + FAD => Glycerone_phosphate + FADH2	1	x
	Lipid metabolism	x			2.3.1.15	glycerol-3-phosphate O-acyltransferase		sn-Glycerol_3-phosphate + Hexadecanoyl-CoA => 1-Hexadecanoyl-sn-glycerol_3-phosphate + CoA	1						x									Koch, H. U., R. Haas, et al. (1984). "The Role of Lipoteichoic Acid Biosynthesis in Membrane Lipid-Metabolism of Growing Staphylococcus-Aureus." European Journal of Biochemistry 138(2): 357-363.
	Lipid metabolism	x	SA1306	gpsA	1.1.1.94	glycerol-3-phosphatedehydrogenase		sn-Glycerol_3-phosphate + NADP+ <=> Glycerone_phosphate + NADPH + H+	1	x
	Lipid metabolism	x			2.5.1.29	farnesyltranstransferase		trans,trans-Farnesyl_diphosphate + Isopentenyl_diphosphate => Pyrophosphate + Geranylgeranyl_diphosphate	1			x
	Lipid metabolism		SA2463	lip	3.1.1.3	triacylglycerollipaseprecursor		Trihexadecanoylglycerol + H2O => 1,2-Dihexadecanoyl-sn-glycerol + Hexadecanoate	1	x
	Lipid metabolism	x	SA0522, SA0523		2.4.1.157	hypothetical protein, similar to poly (glycerol-phosphate) alpha-glucosyltransferase (teichoic acid biosynthesis)		UDPglucose + 1,2-Dihexadecanoyl-sn-glycerol => UDP + 3-D-Glucosyl-1,2-dihexadecanoylglycerol	1						x									MICROBIOLOGY AND MOLECULAR BIOLOGY REVIEWS, Mar. 1999, p. 174–229 and Eur.J. Biochem. 138, 357- 363 (1984)
	Lipid metabolism	x			2.4.1.-	hexoyltransferase		UDPglucose + 3-D-Glucosyl-1,2-dihexadecanoylglycerol => UDP + Diglucosyl-dihexadecanoylglycerol	1						x									MICROBIOLOGY AND MOLECULAR BIOLOGY REVIEWS, Mar. 1999, p. 174–229 and Eur.J. Biochem. 138, 357- 363 (1984)
	Lipid metabolism	x		dltABCD				unmodified_Lipoteichoic_acid + 33 D-Alanine + 33 ATP => D-Alaninemodified_Lipoteichoic_acid + 33 AMP + 33 Pyrophosphate	1						x									The Journal of Biological Chemistry, Vol.274, No.13, Issue of March 26, 99. 8405- 8410, 1999
	Membrane Transport	x	SA0106	lctP	2.A.14.1.1	Lactate permease		(R)-Lactate(extracellular) + H+(extracellular) <=> (R)-Lactate + H+	1	x														Hiramatsu, K. (2001). "Whole genome sequencing of methicillin-resistant Staphylococcus aureus." THE LANCET 357: 1225- 1240.
	Membrane Transport	x	SA0106	lctP	2.A.14.1.1	Lactate permease		(S)-Lactate(extracellular) + H+(extracellular) <=> (S)-Lactate + H+	1	x														Hiramatsu, K. (2001). "Whole genome sequencing of methicillin-resistant Staphylococcus aureus." THE LANCET 357: 1225- 1240.
	Membrane Transport	x	SA2486		2.A.47.3.1	2-oxoglutarate/malate translocator homolog		(S)-Malate(extracellular) + Na+(extracellular) => (S)-Malate + Na+	1	x
	Membrane Transport	x	SA2486		2.A.47.3.1	2-oxoglutarate/malate translocator homolog		2-Oxoglutarate(extracellular) + Na+(extracellular) => 2-Oxoglutarate + Na+	1	x
	Membrane Transport	x				acetate permease		Acetate(extracellular) + H+(extracellular) <=> Acetate + H+	1							x								Somerville, G. A., B. Said-Salim, et al. (2003). "Correlation of Acetate Catabolism and Growth Yield in Staphylococcus aureus: Implications for Host-Pathogen Interactions." Infect. Immun. 71(8): 4724-4732.	Kohler, C., C. von Eiff, et al. (2003). "Physiological characterization of a heme-deficient mutant of Staphylococcus aureus by a proteomic approach." Journal of Bacteriology 185(23): 6928-6937.
	Membrane Transport		SA0138		3.A.1	hypothetical protein, similar to alkylphosphonate ABC tranporter		Alkylphosphonate(extracellular) + ATP => Alkylphosphonate + ADP + Orthophosphate	1	x
	Membrane Transport		SA2172	gltT		proton/sodium-glutamate symport protein		alpha-Methyl_glutamate(extracellular) + Na+(extracellular) => alpha-Methyl_glutamate + Na+	1	x
	Membrane Transport		SAP017	arsB	2.A.45	Arsenic efflux pump protein		Antimonite => Antimonite(extracellular)	1	x
	Membrane Transport		SAP017	arsB	2.A.45	Arsenic efflux pump protein		Arsenite => Arsenite(extracellular)	1	x
	Membrane Transport	x	SA0068, SA0070, SA0071	kdpA, B, C	3.6.3.12	potassium-translocating P-type ATPase	A, B, C chain	ATP + H2O + K+(extracellular) => ADP + Orthophosphate + K+	1	x
	Membrane Transport		SA2235/ SA2234/ SA2236/ SA2237	opuCC/ opuCD/ opuCB/ opuCA	3.A.1.12.4	glycine betaine/carnitine/choline ABC transporter	opuCC(osmoprotec)/ opuCD/ (ATP-bindin) opuCA	Carnitine(extracellular) + ATP => Carnitine + ADP + Orthophosphate	1	x
	Membrane Transport	x	SA2235/ SA2234/ SA2236/ SA2237, SA0678/ SA0677	opuCC/ opuCD/ opuCB/ opuCA, -	3.A.1.12.4, 3.A.1	glycine betaine/carnitine/choline ABC transporter , hypothetical Choline porter	opuCC(osmoprotec)/ opuCD/ (ATP-bindin) opuCA, similar to choline transporter/similar to choline transport ATP-binding protein	Choline(extracellular) + ATP => Choline + ADP + Orthophosphate	1	x
	Membrane Transport	x	SA2411		2.A.11	hypothetical protein, similar to magnesium citrate secondary transporter		Citrate + Mg2+(extracellular) + H+(extracellular) => Citrate + Mg2+ + H+	1	x														plus other divalent cations instead of Mg2+
	Membrane Transport	x				spontaneous		CO2(extracellular) <=> CO2	1	x											x
	Membrane Transport		SA0927		3.A.1	cobalt transport system permease protein		Cobalt(extracellular) + ATP => Cobalt + ADP + Orthophosphate	1	x
	Membrane Transport	x	SA1519	aapA	2.A.3	D-serine/D-alanine/glycine transporter		D-Alanine(extracellular) + H+(extracellular) => D-Alanine + H+	1	x
	Membrane Transport	x	SA0214	uhpT	2.A.1.4.1	Sugar-P:Pi antiporter: hexose phosphate transport protein		D-Fructose_6-phosphate + H+(extracellular) <=> H+ + D-Fructose_6-phosphate(extracellular)	1	x
	Membrane Transport	x	SA0214	uhpT	2.A.1.4.1	Sugar-P:Pi antiporter: hexose phosphate transport protein		D-Galactose_6-phosphate + H+(extracellular) <=> H+ + D-Galactose_6-phosphate(extracellular)	1	x
	Membrane Transport	x	SA2293	gntP	2.A.8	gluconate permease		D-Gluconic_acid(extracellular) + H+(extracellular) => D-Gluconic_acid + H+	1	x
	Membrane Transport	x	SA0214	uhpT	2.A.1.4.1	Sugar-P:Pi antiporter: hexose phosphate transport protein		D-Glucose_1-phosphate + H+(extracellular) <=> H+ + D-Glucose_1-phosphate(extracellular)	1	x
	Membrane Transport	x	SA0214	uhpT	2.A.1.4.1	Sugar-P:Pi antiporter: hexose phosphate transport protein		D-Glucose_6-phosphate + H+(extracellular) <=> H+ + D-Glucose_6-phosphate(extracellular)	1	x
	Membrane Transport	x	SA2172	gltT		proton/sodium-glutamate symport protein		D-Glutamate(extracellular) + Na+(extracellular) => D-Glutamate + Na+	1	x
	Membrane Transport	x	SA0214	uhpT	2.A.1.4.1	Sugar-P:Pi antiporter: hexose phosphate transport protein		D-Mannose_6-phosphate + H+(extracellular) <=> H+ + D-Mannose_6-phosphate(extracellular)	1	x
	Membrane Transport	x	SA0259	rbsD	3.A.1.2.1	ribose permease		D-Ribose(extracellular) + ATP => D-Ribose + ADP + Orthophosphate	1	x														Hiramatsu, K. (2001). "Whole genome sequencing of methicillin-resistant Staphylococcus aureus." THE LANCET 357: 1225- 1240.
	Membrane Transport		SA1519	aapA	2.A.3	D-serine/D-alanine/glycine transporter		D-Serine(extracellular) + H+(extracellular) => D-Serine + H+	1	x
	Membrane Transport	x	SA0214	uhpT	2.A.1.4.1	Sugar-P:Pi antiporter: hexose phosphate transport protein		D-Tagatose_6-phosphate + H+(extracellular) <=> H+ + D-Tagatose_6-phosphate(extracellular)	1	x
	Membrane Transport	x				spontaneous		Ethanol(extracellular) <=> Ethanol	1							x					x			Stein, W. (1986). Transport and Diffusion across Cell Membranes, Academic Press, Inc.	Kohler, C., C. von Eiff, et al. (2003). "Physiological characterization of a heme-deficient mutant of Staphylococcus aureus by a proteomic approach." Journal of Bacteriology 185(23): 6928-6937.						spontaneous, not genomic database
	Membrane Transport		SA0602/ SA0603/ SA0604/ SA2079	fhuA/ fhuB/ fhuG/ -	3.A.1.14.7	Iron (Fe3+)-hydroxamate porter	ferrichrome transport ATP-binding protein/ ferrichrome transport permease/ ferrichrome transport permease/ hypothetical protein, similar to ferrichrome ABC transporter fhuD precursor	Fe3+-ferrichrome(extracellular) + ATP => Fe3+-ferrichrome + ADP + Orthophosphate	1	x														transports Fe3+-ferrichrome and Fe3+-ferrioxamine B with FhuD1, and these compounds plus aerobactin and coprogen with FhuD2
	Membrane Transport		SA0236/ SA0237/ SA0238/ SA0935/ SA0934	-/ - / gatC/ ptsI/ ptsH	2.7.1.69/ 2.7.3.9	galactitol-specific PTS	galactitol-specific IIA component,putative/ galactitol-specific IIB component/ galactitol-specific IIC component/ phosphoenolpyruvate-protein phosphatase/phophocarrier protein HPR	Galactitol + Phosphoenolpyruvate => Galactitol_1-phosphate + Pyruvate	1	x														Hiramatsu, K. (2001). "Whole genome sequencing of methicillin-resistant Staphylococcus aureus." THE LANCET 357: 1225- 1240.
	Membrane Transport	x	SA1140	glpF	1.A.8.2.1	glycerol uptake facilitator		Glycerol(extracellular) <=> Glycerol	1	x
	Membrane Transport	x	SA1519	aapA	2.A.3	D-serine/D-alanine/glycine transporter		Glycine(extracellular) + H+(extracellular) => Glycine + H+	1	x
	Membrane Transport		SA0106	lctP	2.A.14.1.1	Lactate permease		Glycolate(extracellular) + H+(extracellular) => Glycolate + H+	1	x
	Membrane Transport	x	SA0325	glpT	2.A.1.4.3	Glycerol-3-phosphate transporter		H+(extracellular) + sn-Glycerol_3-phosphate <=> H+ + sn-Glycerol_3-phosphate(extracellular)	1	x
	Membrane Transport	x				spontaneous		H2O(extracellular) <=> H2O	1	x											x
	Membrane Transport							Hg2+(extracellular) => Hg2+	1				x											Hiramatsu, K. (2001). "Whole genome sequencing of methicillin-resistant Staphylococcus aureus." THE LANCET 357: 1225- 1240.
	Membrane Transport		SA2337, SA1383/ SA0567/ SA0566	feoB	9.A.8, 3.A.1	ferrous iron transport protein B homolog, Ferric iron (Fe3+) porter	-, ferric uptake regulator homolog/ hypothetical protein, similar to iron(III) ABC transporter permease protein/ hypothetical protein, similar to iron-binding protein	Iron(extracellular) + ATP + H2O => Iron + ADP + Orthophosphate	1	x
	Membrane Transport	x	SA0939	trk	2.A.38	trk system potassium uptake protein TrkA		K+(extracellular) + H+(extracellular) <=> K+ + H+	1	x
	Membrane Transport	x	SA0871		2.A.25	hypothetical protein, similar to Na+/H+-dependent alanine carrier protein		L-Alanine(extracellular) + H+(extracellular) => L-Alanine + H+	1	x
	Membrane Transport	x	SA0871		2.A.25	hypothetical protein, similar to Na+/H+-dependent alanine carrier protein		L-Alanine(extracellular) + Na+(extracellular) => L-Alanine + Na+	1	x
	Membrane Transport	x	SA2426	arcD	2.A.3.2.3	arginine/ornithine antiporter		L-Arginine(extracellular) + L-Ornithine <=> L-Arginine + L-Ornithine(extracellular)	1	x
	Membrane Transport	x	SA1674		3.A.1	glutamate ABC transporter ATP-binding protein		L-Glutamate(extracellular) + ATP => L-Glutamate + ADP + Orthophosphate	1	x
	Membrane Transport	x	SA2172	gltT		proton/sodium-glutamate symport protein		L-Glutamate(extracellular) + Na+(extracellular) => L-Glutamate + Na+	1	x
	Membrane Transport	x	SA1675/ SA2202/ SA1675		3.A.1	hypothetical glutamine porter	hypothetical protein, similar to glutamine-binding periplasmic protein/ hypothetical protein, simialr to ABC transporter, periplasmic amino acid-binding protein/ hypothetical protein, similar to glutamine-binding periplasmic protein	L-Glutamine(extracellular) + ATP => L-Glutamine + ADP + Orthophosphate	1	x
	Membrane Transport	x	SA1239	braB	2.A.26	branched-chain amino acid carrier protein		L-Isoleucine(extracellular) + H+(extracellular) => L-Isoleucine + H+	1	x
	Membrane Transport	x	SA1239	braB	2.A.26	branched-chain amino acid carrier protein		L-Leucine(extracellular) + H+(extracellular) => L-Leucine + H+	1	x
	Membrane Transport	x	SA1505	lysP	2.A.3.1.2	lysine-specific permease		L-Lysine(extracellular) + H+(extracellular) => L-Lysine + H+	1	x
	Membrane Transport	x	SA0531	proP	2.A.1.6.4	proline/betaine transporter		L-Proline(extracellular) + H+(extracellular) <=> L-Proline + H+	1	x
	Membrane Transport	x	SA1718	putP	2.A.21.2.1	High affinity proline permease: Proline:Na+ symporter		L-Proline(extracellular) + Na+(extracellular) => L-Proline + Na+	1	x
	Membrane Transport	x	SA1239	braB	2.A.26	branched-chain amino acid carrier protein		L-Valine(extracellular) + H+(extracellular) => L-Valine + H+	1	x
	Membrane Transport							Maltodextrin(extracellular) => Maltodextrin	1				x											Hiramatsu, K. (2001). "Whole genome sequencing of methicillin-resistant Staphylococcus aureus." THE LANCET 357: 1225- 1240.
	Membrane Transport	x	SA0206/ SA0209/ SA0208/ SA0207	msmX/ -/ -/ -	3.A.1.1.2	Multiple sugar-binding transport ABC transporter	multiple sugar-binding transport ATP-binding protein/ maltose and maltodextrin transport permease homologue/ maltose and maltodextrin transport permease homologue/ hypothetical protein, similar to maltose/maltodextrin-binding protein	Melibiose(extracellular) + ATP => Melibiose + ADP + Orthophosphate	1	x
	Membrane Transport	x						Mg2+(extracellular) => Mg2+	1				x											Hiramatsu, K. (2001). "Whole genome sequencing of methicillin-resistant Staphylococcus aureus." THE LANCET 357: 1225- 1240.
	Membrane Transport							Mn2+(extracellular) => Mn2+	1				x											Hiramatsu, K. (2001). "Whole genome sequencing of methicillin-resistant Staphylococcus aureus." THE LANCET 357: 1225- 1240.
	Membrane Transport		SA2074/ SA2073/ SA2072	modA/ modB/ modC	3.A.1.8.1	Molybdate Uptake Transporter	modA/ modB/ ATP-binding protein ModC	Molybdate(extracellular) + ATP => Molybdate + ADP + Orthophosphate	1	x
	Membrane Transport	x	SA0585		2.A.36	monovalent cation:H+ antiporter, CPA1 family		Na+(extracellular) + H+ <=> Na+ + H+(extracellular)	1	x
	Membrane Transport	x	SA1848	nrgA	2.A.49	probabale ammonium transporter		NH3(extracellular) <=> NH3	1	x
	Membrane Transport							Ni2+(extracellular) => Ni2+	1				x											Hiramatsu, K. (2001). "Whole genome sequencing of methicillin-resistant Staphylococcus aureus." THE LANCET 357: 1225- 1240.
	Membrane Transport	x						Nicotinamide(extracellular) => Nicotinamide	1				x											Hiramatsu, K. (2001). "Whole genome sequencing of methicillin-resistant Staphylococcus aureus." THE LANCET 357: 1225- 1240.
	Membrane Transport	x						Nicotinate(extracellular) => Nicotinate	1				x											Hiramatsu, K. (2001). "Whole genome sequencing of methicillin-resistant Staphylococcus aureus." THE LANCET 357: 1225- 1240.
	Membrane Transport	x	SA0166		3.A.1.16.1	hypothetical protein, similar to nitrate transporter		Nitrate(extracellular) + ATP => Nitrate + ADP + Orthophosphate	1	x
	Membrane Transport	x	SA2176	narK	2.A.1	nitrite extrusion protein		Nitrite(extracellular) + Nitrate <=> Nitrite + Nitrate(extracellular)	1	x
	Membrane Transport	x	SA1218/ SA1219/ SA1220	pstB/ -/ -	3.A.1.7.1	phosphate ABC transporter	ATP-binding protein/ hypothetical protein, similar to phosphate ABC transporter/ hypothetical protein, similar to phosphate ABC transporter	Orthophosphate(extracellular) + ATP => ADP + 2 Orthophosphate	1	x
	Membrane Transport	x	SA0619		2.A.20	hypothetical protein, similar to low-affinity inorganic phosphate transporter		Orthophosphate(extracellular) + H+(extracellular) => Orthophosphate + H+	1	x
	Membrane Transport	x				spontaneous		Oxygen(extracellular) <=> Oxygen	1	x											x
	Membrane Transport	x	SA0432/ SA0935/ SA0934	treP/ ptsI/ ptsH	2.7.1.69/ 2.7.3.9	trehalose-specific PTS	enzyme II, phosphoenolpyruvate-dependent, trehalose-specific	Phosphoenolpyruvate + alpha,alpha'-Trehalose(extracellular) => Pyruvate + alpha,alpha'-Trehalose_6-phosphate	1	x														Hiramatsu, K. (2001). "Whole genome sequencing of methicillin-resistant Staphylococcus aureus." THE LANCET 357: 1225- 1240.
	Membrane Transport		SA2114/ SA0935/ SA0934	glvC/ ptsI/ ptsH	2.7.1.69/ 2.7.3.9	arbutin-specific PTS	arbutin-like IIBC component/ phosphoenolpyruvate-protein phosphatase/phophocarrier protein HPR	Phosphoenolpyruvate + Arbutin(extracellular) => Pyruvate + Arbutin_6-phosphate	1	x														Hiramatsu, K. (2001). "Whole genome sequencing of methicillin-resistant Staphylococcus aureus." THE LANCET 357: 1225- 1240.
	Membrane Transport	x	SA0655/ SA0935/ SA0934	fruA/ ptsI/ ptsH	2.7.1.69/ 2.7.3.9	fructose-specific PTS	fructose-specific IIABC component/ phosphoenolpyruvate-protein phosphatase/phophocarrier protein HPR	Phosphoenolpyruvate + D-Fructose(extracellular) => Pyruvate + D-Fructose_1-phosphate	1	x
	Membrane Transport	x	SA0183/ SA0233/ SA1255/ SA2326/ SA0935/ SA0934	glcA/ -/ -/ ptsG/ ptsI/ ptsH	2.7.1.69/ 2.7.3.9	glucose-specific PTS	glucose-specific factor IIABC component/ maltose and glucose-specific factor II homologe/ glucose-specific enzyme II A component/ glucose-specific IIABC component/phosphoenolpyruvate-protein phosphatase/phophocarrier protein HPR	Phosphoenolpyruvate + D-Glucose(extracellular) => Pyruvate + D-Glucose_6-phosphate	1	x														Hiramatsu, K. (2001). "Whole genome sequencing of methicillin-resistant Staphylococcus aureus." THE LANCET 357: 1225- 1240.
	Membrane Transport	x	SA0255/ SA0935/ SA0934	-/ ptsI/ ptsH	2.7.1.69/ 2.7.3.9	beta-glucosides-specific PTS	PTS system, beta-glucosides-specific II, AB component	Phosphoenolpyruvate + D-Glucoside(extracellular) => Pyruvate + D-Glucoside	1	x
	Membrane Transport	x	SA1960/ SA1962/ SA0935/ SA0934	mtlF/ mtlA/ ptsI/ ptsH	2.7.1.69/ 2.7.3.9	mannitol-specific PTS	mannitol specific IIBC component/ mannitol specific IIA component/ phosphoenolpyruvate-protein phosphatase/phophocarrier protein HPR	Phosphoenolpyruvate + D-Mannitol(extracellular) => Pyruvate + D-Mannitol_1-phosphate	1	x
	Membrane Transport	x	SA2434/ SA0935/ SA0934	-/ ptsI/ ptsH	2.7.1.69/ 2.7.3.9	mannose-specific PTS	mannose-specific II component, putative/ phosphoenolpyruvate-protein phosphatase/phophocarrier protein HPR	Phosphoenolpyruvate + D-Mannose(extracellular) => Pyruvate + D-Mannose_6-phosphate	1	x
	Membrane Transport	x	SA1992/ SA1993/ SA0935/ SA0934	lacE/ lacF/ ptsI/ ptsH	2.7.1.69/ 2.7.3.9	lactose-specific PTS	lactose-specific IIBC component/ lactose-specific IIA component/ phosphoenolpyruvate-protein phosphatase/phophocarrier protein HPR	Phosphoenolpyruvate + Lactose(extracellular) => Pyruvate + Lactose_6-phosphate	1	x
	Membrane Transport		SA0233/ SA0935/ SA0934	-/ ptsI/ ptsH	2.7.1.69/ 2.7.3.9	maltose-specific PTS	maltose-and glucose-specific factor II homologue/ phosphoenolpyruvate-protein phosphatase/phophocarrier protein HPR	Phosphoenolpyruvate + Maltose(extracellular) => Pyruvate + Maltose_6'-phosphate	1	x
	Membrane Transport	x	SA1547/ SA0935/ SA0934	ptaA/ ptsI/ ptsH	2.7.1.69/ 2.7.3.9	N-acetylglucosamine-specific PTS	N-acetylglucosamine-specific IIBC component/ phosphoenolpyruvate-protein phosphatase/phophocarrier protein HPR	Phosphoenolpyruvate + N-Acetyl-D-glucosamine(extracellular) => Pyruvate + N-Acetyl-D-glucosamine_6-phosphate	1	x														Hiramatsu, K. (2001). "Whole genome sequencing of methicillin-resistant Staphylococcus aureus." THE LANCET 357: 1225- 1240.
	Membrane Transport		SA0135/ SA0136		3.A.1	hypothetical protein, similar to phosphonates transport permease		Phosphonate(extracellular) + ATP => Phosphonate + ADP + Orthophosphate	1	x
	Membrane Transport	x	SA0950/ SA0951/ SA0952/ SA0953	potA/ potB/ potC/ potD	3.A.1.11.1	Polyamine (putrescine/spermidine) porter	potA/ potB/ potC/ potD	Putrescine(extracellular) + ATP => Putrescine + ADP + Orthophosphate	1	x
	Membrane Transport		SA0479	nupC	2.A.41.1.2	Pyrimidine nucleoside transport protein: H+ symporter		Pyrimidine(extracellular) + H+(extracellular) => Pyrimidine + H+	1	x
	Membrane Transport	x	SA0206/ SA0209/ SA0208/ SA0207	msmX/ -/ -/ -	3.A.1.1.2	Multiple sugar-binding transport ABC transporter	multiple sugar-binding transport ATP-binding protein/ maltose and maltodextrin transport permease homologue/ maltose and maltodextrin transport permease homologue/ hypothetical protein, similar to maltose/maltodextrin-binding protein	Raffinose(extracellular) + ATP => Raffinose + ADP + Orthophosphate	1	x
	Membrane Transport	x	SA0214	uhpT	2.A.1.4.1	Sugar-P:Pi antiporter: hexose phosphate transport protein		Sorbose_1-phosphate + H+(extracellular) <=> H+ + Sorbose_1-phosphate(extracellular)	1	x
	Membrane Transport		SA0950/ SA0951/ SA0952/ SA0953	potA/ potB/ potC/ potD	3.A.1.11.1	Polyamine (putrescine/spermidine) porter	potA/ potB/ potC/ potD	Spermidine(extracellular) + ATP => Spermidine + ADP + Orthophosphate	1	x
	Membrane Transport	x	SA0186/ SA0186/ SA0935/ SA0934	scrA/ -/ ptsI/ ptsH	2.7.1.69/ 2.7.3.9	sucrose-specific PTS	sucrose-specific IIBC component/ sucrose-specific IIBC component, putative/ phosphoenolpyruvate-protein phosphatase/phophocarrier protein HPR	Sucrose(extracellular) + Phosphoenolpyruvate => Sucrose_6-phosphate + Pyruvate	1	x														Hiramatsu, K. (2001). "Whole genome sequencing of methicillin-resistant Staphylococcus aureus." THE LANCET 357: 1225- 1240.
	Membrane Transport	x	SA2486		2.A.47.3.1	2-oxoglutarate/malate translocator homolog		Sulfide(extracellular) + Na+(extracellular) => Sulfide + Na+	1	x
	Membrane Transport	x	SA2486		2.A.47.3.1	2-oxoglutarate/malate translocator homolog		Sulfite(extracellular) + Na+(extracellular) => Sulfite + Na+	1	x
	Membrane Transport							Sulfur(extracellular) => Sulfur	1										x
	Membrane Transport		SA0593/ SA0594	tagH/ tagG	3.A.1.104.1	Teichoic acid translocation ATP-binding protein (exporter)		Teichoic_acid + ATP => Teichoic_acid(extracellular) + ADP + Orthophosphate	1	x
	Membrane Transport							Thiamin(extracellular) => Thiamin	1				x											Hiramatsu, K. (2001). "Whole genome sequencing of methicillin-resistant Staphylococcus aureus." THE LANCET 357: 1225- 1240.
	Membrane Transport	x	SA2486		2.A.47.3.1	2-oxoglutarate/malate translocator homolog		Thiosulfate(extracellular) + Na+(extracellular) => Thiosulfate + Na+	1	x
	Membrane Transport	x	SA1042	pyrP	2.A.40.1.2	Uracil permease: Cation Symporter-2 (NCS2) Family		Uracil(extracellular) + H+(extracellular) + Ascorbate(extracellular) + Na+(extracellular) => Uracil + H+ + Ascorbate + Na+	1	x
	Membrane Transport	x				uracil permease		Uracil(extracellular) + H+(extracellular) <=> Uracil + H+	1							x								Kashket, E. R. (1981). "Proton Motive Force in Growing Streptococcus-Lactis and Staphylococcus-Aureus Cells under Aerobic and Anaerobic Conditions." Journal of Bacteriology 146(1): 369-376.	Burke, K. A. and J. Lascelles (1975). "Nitrate Reductase System in Staphylococcus-Aureus Wild-Type and Mutants." Journal of Bacteriology 123(1): 308-316.
	Membrane Transport	x	SA0374	pbuX	2.A.40.3.1	Xanthine permease: Cation Symporter-2 (NCS2) Family		Xanthine(extracellular) + H+(extracellular) + Ascorbate(extracellular) + Na+(extracellular) => Xanthine + H+ + Ascorbate + Na+	1	x
	Membrane Transport	x	SA2194		3.A.1	hypothetical protein, similar to Zn-binding lipoprotein adcA		Zn2+(extracellular) + ATP => Zn2+ + ADP + Orthophosphate	1	x
	Membrane Transport	x	SA1948	czrB		czrB		Zn2+(extracellular) => Zn2+	1	x														JOURNAL OF BACTERIOLOGY, Aug. 2001, p. 4664–4667 Vol. 183, No. 15		Prokaryotic members of the CDF family. CzrB (also named ZntA) from Staphylococcus aureus. In addition to zinc, these transporters were also shown to transport cobalt and cadmium. In all CDF transporters characterized so far, neither the transport mechanis
	Metabolism of Cofactors and Vitamines	x	SA1054		4.1.1.36	pantothenatemetabolismflavoprotein homolog		(R)-4'-Phosphopantothenoyl-L-cysteine => Pantetheine_4'-phosphate + CO2	1	x
	Metabolism of Cofactors and Vitamines	x	SA2232, SA2393		1.1.1.169	hypothetical protein,similarto2-dehydropantoate2-reductase		(R)-Pantoate + NADP+ <=> 2-Dehydropantoate + NADPH + H+	1	x
	Metabolism of Cofactors and Vitamines		SA1491	hemL	5.4.3.8	glutamate-1-semialdehyde 2,1-aminomutase		(S)-4-Amino-5-oxopentanoate => 5-Aminolevulinate	1	x
	Metabolism of Cofactors and Vitamines		SA0204		3.1.4.14	acylcarrierproteinphosphodiesterase		[acp] + H2O => Pantetheine_4'-phosphate + Apo-[acp]	1	x
	Metabolism of Cofactors and Vitamines	x	SA0894		2.5.1.-	putative 1,4-dihydroxy-2-naphthodateoctaprenyltransferase		1,4-Dihydroxy-2-naphthoate + all-trans-Octaprenyl_diphosphate => 2-Demethylmenaquinone + Pyrophosphate + CO2	1	x
	Metabolism of Cofactors and Vitamines	x	SA0925	purH	2.1.2.3/ 3.5.4.10	phosphoribosyl aminoimidazolecarboxamide formyltransferase/ IMPcyclohydrolase		10-Formyltetrahydrofolate + 1-(5'-Phosphoribosyl)-5-amino-4-imidazolecarboxamide <=> Tetrahydrofolate + 1-(5'-Phosphoribosyl)-5-formamido-4-imidazolecarboxamide	1	x
	Metabolism of Cofactors and Vitamines	x	SA0924	purN	2.1.2.2	phosphoribosylglycinamideformyltransferase		10-Formyltetrahydrofolate + 5'-Phosphoribosylglycinamide <=> Tetrahydrofolate + 5'-Phosphoribosyl-N-formylglycinamide	1	x
	Metabolism of Cofactors and Vitamines		SA1492	hemB	4.2.1.24	delta-aminolevulinicaciddehydratase		2 5-Aminolevulinate => Porphobilinogen + 2 H2O	1	x
	Metabolism of Cofactors and Vitamines	x	SA1588	ribB	2.5.1.9	riboflavinsynthase alphachain		2 6,7-Dimethyl-8-(1-D-ribityl)lumazine => Riboflavin + 4-(1-D-Ribitylamino)-5-amino-2,6-dihydroxypyrimidine	1	x
	Metabolism of Cofactors and Vitamines		SA1650	hemY	1.3.3.4	protoporphyrinogenoxidase		2 Protoporphyrinogen_IX + 3 Oxygen => 2 Protoporphyrin + 6 H2O	1	x
	Metabolism of Cofactors and Vitamines		SA2186	nasF	2.1.1.107	uroporphyrin-IIIC-methyltransferase		2 S-Adenosyl-L-methionine + Uroporphyrinogen_III => 2 S-Adenosyl-L-homocysteine + Precorrin_2	1	x
	Metabolism of Cofactors and Vitamines	x	SA1589	ribD	3.5.4.26	diaminohydroxyphosphoribosylaminopyrimidinedeaminase		2,5-Diamino-6-hydroxy-4-(5'-phosphoribosylamino)-pyrimidine + H2O => 5-Amino-6-(5'-phosphoribosylamino)uracil + NH3	1	x
	Metabolism of Cofactors and Vitamines		SA0473	folB	4.1.2.25	7,8-dihydroneopterinaldolase		2-Amino-4-hydroxy-6-(D-erythro-1,2,3-trihydroxypropyl)-7,8-dihydropteridine => Glycolaldehyde + 2-Amino-4-hydroxy-6-hydroxymethyl-7,8-dihydropteridine	1	x
	Metabolism of Cofactors and Vitamines	x	SA2420	phoB	3.1.3.1	alkalinephosphataseIIIprecursor		2-Amino-4-hydroxy-6-(erythro-1,2,3-trihydroxypropyl)dihydropteridine_triphosphate + 3 H2O => 2-Amino-4-hydroxy-6-(D-erythro-1,2,3-trihydroxypropyl)-7,8-dihydropteridine + 3 Orthophosphate	1	x
	Metabolism of Cofactors and Vitamines		SA0666		4.2.3.12	6-pyruvoyltetrahydropterinsynthase		2-Amino-4-hydroxy-6-(erythro-1,2,3-trihydroxypropyl)dihydropteridine_triphosphate + H2O => 6-Pyruvoyltetrahydropterin + Triphosphate	1	x
	Metabolism of Cofactors and Vitamines	x	SA1313		3.6.1.-	probable ATP-dependentDNAhelicaseRecQ		2-Amino-4-hydroxy-6-(erythro-1,2,3-trihydroxypropyl)dihydropteridine_triphosphate + H2O => Dihydroneopterin_phosphate + Pyrophosphate	1	x
	Metabolism of Cofactors and Vitamines	x	SA0472	folP	2.5.1.15	dihydropteroatesynthasechainAsynthetase		2-Amino-4-hydroxy-6-hydroxymethyl-7,8-dihydropteridine + 4-Aminobenzoate <=> Dihydropteroate + H2O	1	x
	Metabolism of Cofactors and Vitamines	x	SA0472	folP	2.5.1.15	dihydropteroatesynthasechainAsynthetase		2-Amino-7,8-dihydro-4-hydroxy-6-(diphosphooxymethyl)pteridine + 4-Aminobenzoate => Pyrophosphate + Dihydropteroate	1	x
	Metabolism of Cofactors and Vitamines	x	SA1303	gerCB	2.1.1.-	menaquinone biosynthesis methyltransferase		2-Demethylmenaquinone + S-Adenosyl-L-methionine => Menaquinol + S-Adenosyl-L-homocysteine	1	x
	Metabolism of Cofactors and Vitamines		SA1713		2.1.1.-	RNAmethyltransferase homolog		2-Hexaprenyl-3-methyl-5-hydroxy-6-methoxy-1,4-benzoquinone + S-Adenosyl-L-methionine => Ubiquinone + S-Adenosyl-L-homocysteine	1	x
	Metabolism of Cofactors and Vitamines		SA1713		2.1.1.-	RNAmethyltransferase homolog		2-Hexaprenyl-6-hydroxyphenol + S-Adenosyl-L-methionine => 2-Hexaprenyl-6-methoxyphenol + S-Adenosyl-L-homocysteine	1	x
	Metabolism of Cofactors and Vitamines		SA1713		2.1.1.-	RNAmethyltransferase homolog		2-Hexaprenyl-6-methoxy-1,4-benzoquinone + S-Adenosyl-L-methionine => 2-Hexaprenyl-3-methyl-6-methoxy-1,4-benzoquinone + S-Adenosyl-L-homocysteine	1	x
	Metabolism of Cofactors and Vitamines		SA1894	thiE	2.5.1.3	thiaminephosphate synthase	ChainB	2-Methyl-4-amino-5-hydroxymethylpyrimidine_diphosphate + 4-Methyl-5-(2-phosphoethyl)-thiazole => Pyrophosphate + Thiamin_monophosphate	1	x
	Metabolism of Cofactors and Vitamines		SA1713		2.1.1.-	RNAmethyltransferase homolog		2-Octaprenyl-6-hydroxyphenol + S-Adenosyl-L-methionine => 2-Octaprenyl-6-methoxyphenol + S-Adenosyl-L-homocysteine	1	x
	Metabolism of Cofactors and Vitamines		SA1303	gerCB	2.1.1.-	menaquinonebiosynthesismethyltransferase		2-Octaprenyl-6-methoxy-1,4-benzoquinone + S-Adenosyl-L-methionine => 2-Octaprenyl-3-methyl-6-methoxy-1,4-benzoquinone + S-Adenosyl-L-homocysteine	1	x
	Metabolism of Cofactors and Vitamines	x	SA0896	menD	4.1.1.71	2-oxoglutaratedecarboxylase		2-Oxoglutarate + Thiamin_diphosphate => Succinate_semialdehyde-thiamin_diphosphate_anion + CO2	1	x
	Metabolism of Cofactors and Vitamines	x	SA1614	menC	4.2.1.-	o-succinylbenzoicacid(OSB)synthetase		2-Succinylbenzoate + H2O <=> 2-Succinyl-6-hydroxy-2,4-cyclohexadiene-1-carboxylate	1	x
	Metabolism of Cofactors and Vitamines	x	SA0898	menB	4.1.3.36	naphthoatesynthase		2-Succinylbenzoyl-CoA <=> 1,4-Dihydroxy-2-naphthoate + CoA	1	x
	Metabolism of Cofactors and Vitamines		SA1494	hemC	2.5.1.61	porphobilinogendeaminase		4 Porphobilinogen + H2O => Hydroxymethylbilane + 4 NH3	1	x
	Metabolism of Cofactors and Vitamines	x				riboflavinsynthase betachain		4-(1-D-Ribitylamino)-5-amino-2,6-dihydroxypyrimidine + 3,4-Dihydroxy-2-butanone_4-phosphate => 6,7-Dimethyl-8-(1-D-ribityl)lumazine + 2 H2O + Orthophosphate	1									x						Bacher, A. and R. Ladenstein (1991). The lumazine synthase/riboflavin synthase complex of Bacillus subtilis. Chemistry and biochemistry of flavoenzymes. F. Müller. Boca Raton, CRC Press. 1: 293-316.
	Metabolism of Cofactors and Vitamines	x	SA0670		4.1.3.38	4-amino-4-deoxychorismatelyase		4-amino-4-deoxychorismate => 4-Aminobenzoate + Pyruvate	1	x
	Metabolism of Cofactors and Vitamines		SA1367		2.1.2.10	aminomethyltransferase		5,10-Methenyltetrahydrofolate + H2O => 5-Formyltetrahydrofolate	1	x
	Metabolism of Cofactors and Vitamines	x	SA2392	panB	2.1.2.11	3-methyl-2-oxobutanoatehydroxymethyltransferase		5,10-Methylenetetrahydrofolate + 3-Methyl-2-oxobutanoate + H2O => Tetrahydrofolate + 2-Dehydropantoate	1	x
	Metabolism of Cofactors and Vitamines	x	SA0915	folD	1.5.1.5	methylenetetrahydrofolatedehydrogenase(NADP+)		5,10-Methylenetetrahydrofolate + NADP+ <=> 5,10-Methenyltetrahydrofolate + NADPH + H+	1	x
	Metabolism of Cofactors and Vitamines	x				pyrimidine phosphatase		5-Amino-6-(5'-phosphoribitylamino)uracil + H2O => 4-(1-D-Ribitylamino)-5-amino-2,6-dihydroxypyrimidine + Orthophosphate	1									x						Bacher, A. and R. Ladenstein (1991). The lumazine synthase/riboflavin synthase complex of Bacillus subtilis. Chemistry and biochemistry of flavoenzymes. F. Müller. Boca Raton, CRC Press. 1: 293-316.
	Metabolism of Cofactors and Vitamines	x	SA1589	ribD	1.1.1.193	5-amino-6-(5-phosphoribosylamino)uracilreductase		5-Amino-6-(5'-phosphoribosylamino)uracil + NADPH + H+ => 5-Amino-6-(5'-phosphoribitylamino)uracil + NADP+	1	x
	Metabolism of Cofactors and Vitamines	x	SA0924	purN	2.1.2.2	phosphoribosylglycinamideformyltransferase		5'-Phosphoribosylglycinamide + 5,10-Methenyltetrahydrofolate + H2O => 5'-Phosphoribosyl-N-formylglycinamide + Tetrahydrofolate	1	x
	Metabolism of Cofactors and Vitamines		SA2212		2.3.1.47	hypothetical protein,similarto8-amino-7-oxononanoatesynthase		6-Carboxyhexanoyl-CoA + L-Alanine => 8-Amino-7-oxononanoate + CoA + CO2	1	x
	Metabolism of Cofactors and Vitamines	x	SA2391	panC	6.3.2.1	pantoatebeta-alanineligase		ATP + (R)-Pantoate + beta-Alanine => AMP + Pyrophosphate + Pantothenate	1	x
	Metabolism of Cofactors and Vitamines	x	SA0474	folK	2.7.6.3	2-amino-4-hydroxy-6-hydroxymethyl dihydropteridine pyrophosphokinase		ATP + 2-Amino-4-hydroxy-6-hydroxymethyl-7,8-dihydropteridine => AMP + 2-Amino-7,8-dihydro-4-hydroxy-6-(diphosphooxymethyl)pteridine	1	x
	Metabolism of Cofactors and Vitamines	x	SA1615	menE	6.2.1.26	O-succinylbenzoicacid--CoAligase		ATP + 2-Succinylbenzoate + CoA => AMP + Pyrophosphate + 2-Succinylbenzoyl-CoA	1	x
	Metabolism of Cofactors and Vitamines		SA0537, SA1896	thiD	2.7.4.7	phosphomethylpyrimidinekinase		ATP + 4-Amino-2-methyl-5-phosphomethylpyrimidine => ADP + 2-Methyl-4-amino-5-hydroxymethylpyrimidine_diphosphate	1	x
	Metabolism of Cofactors and Vitamines		SA1895	thiM	2.7.1.50	hydroxyethylthiazolekinase		ATP + 5-(2-Hydroxyethyl)-4-methylthiazole => ADP + 4-Methyl-5-(2-phosphoethyl)-thiazole	1	x
	Metabolism of Cofactors and Vitamines		SA2211		6.2.1.14	hypothetical protein,simialrto6-carboxyhexanoate--CoAligase		ATP + 6-Carboxyhexanoate + CoA => AMP + Pyrophosphate + 6-Carboxyhexanoyl-CoA	1	x
	Metabolism of Cofactors and Vitamines		SA2215	bioD	6.3.3.3	dethiobiotinsynthetase		ATP + 7,8-Diaminononanoate + CO2 => ADP + Orthophosphate + Dethiobiotin	1	x
	Metabolism of Cofactors and Vitamines		SA1289		6.3.4.15	putative bifunctionalbiotinligase/biotinoperonrepressor		ATP + Biotin => Pyrophosphate + Biotinyl-5'-AMP	1	x
	Metabolism of Cofactors and Vitamines	x	SA1054		6.3.2.5	pantothenatemetabolismflavoprotein homolog		ATP + D-4'-Phosphopantothenate + L-Cysteine <=> ADP + Orthophosphate + (R)-4'-Phosphopantothenoyl-L-cysteine	1	x
	Metabolism of Cofactors and Vitamines	x	SA1728	nadE	6.3.5.1	NADsynthetase,prefers NH3 over glutamine		ATP + Deamino-NAD+ + L-Glutamine + H2O => AMP + Pyrophosphate + NAD+ + L-Glutamate	1	x
	Metabolism of Cofactors and Vitamines	x	SA1728	nadE	6.3.5.1	NADsynthetase,prefers NH3 over glutamine		ATP + Deamino-NAD+ + NH3 <=> AMP + Pyrophosphate + NAD+	1	x
	Metabolism of Cofactors and Vitamines	x	SA1511		2.7.1.24	putative dephospho-CoAkinase		ATP + Dephospho-CoA => ADP + CoA	1	x
	Metabolism of Cofactors and Vitamines	x	SA1487	folC	6.3.2.17	folylpolyglutamatesynthase		ATP + Dihydropteroate + L-Glutamate => ADP + Orthophosphate + Dihydrofolate	1	x
	Metabolism of Cofactors and Vitamines	x	SA1115	ribC	2.7.7.2	FADsynthaseribC		ATP + FMN => Pyrophosphate + FAD	1	x
	Metabolism of Cofactors and Vitamines		SA1932		2.7.1.33	pantothenate kinase		ATP + N-((R)-Pantothenoyl)-L-cysteine => ADP + (R)-4'-Phosphopantothenoyl-L-cysteine	1			x
	Metabolism of Cofactors and Vitamines	x	SA0865		2.7.1.23	probable inorganicpolyphosphate/ATP-NADkinase		ATP + NAD+ => ADP + NADP+	1	x
	Metabolism of Cofactors and Vitamines	x	SA1422		2.7.7.18	putative nicotinate-nucleotideadenylyltransferase		ATP + Nicotinamide_D-ribonucleotide <=> Pyrophosphate + NAD+	1	x
	Metabolism of Cofactors and Vitamines	x	SA1422		2.7.7.18	putative nicotinate-nucleotideadenylyltransferase		ATP + Nicotinate_D-ribonucleotide <=> Pyrophosphate + Deamino-NAD+	1	x
	Metabolism of Cofactors and Vitamines	x	SA1932		2.7.1.33	pantothenate kinase		ATP + Pantetheine => ADP + Pantetheine_4'-phosphate	1			x
	Metabolism of Cofactors and Vitamines	x	SA0973		2.7.7.3	phosphopantetheineadenyltransferase homolog		ATP + Pantetheine_4'-phosphate <=> Pyrophosphate + Dephospho-CoA	1	x
	Metabolism of Cofactors and Vitamines	x	SA1932		2.7.1.33	pantothenate kinase		ATP + Pantothenate => ADP + D-4'-Phosphopantothenate	1			x
	Metabolism of Cofactors and Vitamines	x	SA1115	ribC	2.7.1.26	riboflavinkinase		ATP + Riboflavin => ADP + FMN	1	x
	Metabolism of Cofactors and Vitamines		SA1487	folC	6.3.2.17	folylpolyglutamatesynthase		ATP + Tetrahydrofolate + L-Glutamate <=> ADP + Orthophosphate + Tetrahydrofolyl-[Glu](2)	1	x
	Metabolism of Cofactors and Vitamines		SA1487	folC	6.3.2.17	folylpolyglutamatesynthase		ATP + Tetrahydrofolyl-[Glu](2) + n L-Glutamate <=> ADP + Orthophosphate + Tetrahydrofolyl-[Glu](n-2)	1	x
	Metabolism of Cofactors and Vitamines		SA1289		6.3.4.15	putative bifunctionalbiotinligase/biotinoperonrepressor		Biotinyl-5'-AMP + Apo-[carboxylase] => AMP + Holo-[carboxylase]	1	x
	Metabolism of Cofactors and Vitamines	x	SA0669		6.3.5.8	putative para-aminobenzoatesynthasecomponentI		Chorismate + L-Glutamine => 4-amino-4-deoxychorismate + L-Glutamate	1	x
	Metabolism of Cofactors and Vitamines	x	SA0895		5.4.4.2	putative menaquinone-specificisochorismatesynthase		Chorismate <=> Isochorismate	1	x
	Metabolism of Cofactors and Vitamines		SA1875	dpj	2.7.8.7	holo-ACPsynthase		CoA + Apo-[acp] => Adenosine_3',5'-bisphosphate + [acp]	1	x
	Metabolism of Cofactors and Vitamines		SA1919		2.1.1.-	hypothetical protein,simialr to protoporphyrinogen oxidase(hemK)		Cobalt-precorrin_5 + S-Adenosyl-L-methionine + H2O => Cobalt-precorrin_6 + S-Adenosyl-L-homocysteine + Acetaldehyde	1	x
	Metabolism of Cofactors and Vitamines		SA1412	hemN	1.3.3.3	oxygen-independentcoproporphyrinogenoxidaseIII		Coproporphyrinogen_III + Oxygen => Protoporphyrinogen_IX + 2 CO2 + 2 H2O	1	x
	Metabolism of Cofactors and Vitamines	x	SA1054		6.3.2.5	pantothenatemetabolismflavoprotein homolog		CTP + D-4'-Phosphopantothenate + L-Cysteine => CDP + Orthophosphate + (R)-4'-Phosphopantothenoyl-L-cysteine	1	x
	Metabolism of Cofactors and Vitamines		SA2213	bioB	2.8.1.6	biotinsynthase		Dethiobiotin + Sulfur => Biotin	1	x
	Metabolism of Cofactors and Vitamines	x	SA1313		3.6.1.-	probable ATP-dependentDNAhelicaseRecQ		Dihydroneopterin_phosphate + H2O => 2-Amino-4-hydroxy-6-(D-erythro-1,2,3-trihydroxypropyl)-7,8-dihydropteridine + Orthophosphate	1	x
	Metabolism of Cofactors and Vitamines	x						D-Ribulose_5-phosphate => 3,4-Dihydroxy-2-butanone_4-phosphate + Formate + H+	1									x						Bacher, A. and R. Ladenstein (1991). The lumazine synthase/riboflavin synthase complex of Bacillus subtilis. Chemistry and biochemistry of flavoenzymes. F. Müller. Boca Raton, CRC Press. 1: 293-316.
	Metabolism of Cofactors and Vitamines	x	SA1260	thyA	2.1.1.45	thymidylatesynthase		dUMP + 5,10-Methylenetetrahydrofolate <=> Dihydrofolate + dTMP	1	x
	Metabolism of Cofactors and Vitamines	x	SA1587	ribA	3.5.4.25	GTPcyclohydrolaseII/3,4-dihydroxy-2-butanone4-phosphatesynthase		GTP + 3 H2O => Formate + 2,5-Diamino-6-hydroxy-4-(5'-phosphoribosylamino)-pyrimidine + Pyrophosphate	1	x
	Metabolism of Cofactors and Vitamines					spontaneous		Hydroxymethylbilane => Uroporphyrinogen_I + H2O	1	x											x
	Metabolism of Cofactors and Vitamines		SA1493	hemD	4.2.1.75	uroporphyrinogenIIIsynthase		Hydroxymethylbilane => Uroporphyrinogen_III + H2O	1	x
	Metabolism of Cofactors and Vitamines		SA2412		4.99.1.4	ferrochelatase		Iron + Sirohydrochlorin <=> Siroheme + 2 H+	1	x
	Metabolism of Cofactors and Vitamines	x	SA0486 and SA1496	gltX and hemA	6.1.1.17 and 1.2.1.-	glutamyl-tRNAsynthetase and glutamyl-tRNAreductase		L-Glutamate + ATP + NADPH + H+ => Pyrophosphate + AMP + (S)-4-Amino-5-oxopentanoate + NADP+ + H2O	1	x
	Metabolism of Cofactors and Vitamines	x	SA0512	ilvE	2.6.1.42	branched-chainaminoacidaminotransferase		L-Valine + 2-Oxoglutarate <=> 3-Methyl-2-oxobutanoate + L-Glutamate	1	x
	Metabolism of Cofactors and Vitamines	x	SA1940	deoD	2.4.2.1	purinenucleosidephosphorylase		Nicotinamide + D-Ribose_1-phosphate => N-Ribosylnicotinamide + Orthophosphate	1	x
	Metabolism of Cofactors and Vitamines	x	SA0022 or SA0783		3.1.3.5	5'-nucleotidase		Nicotinamide_D-ribonucleotide + H2O => N-Ribosylnicotinamide + Orthophosphate	1	x
	Metabolism of Cofactors and Vitamines	x	SA1729		2.4.2.11	nicotinatephosphoribosyltransferase homolog		Nicotinate + 5-Phospho-D-ribose_1-diphosphate => Nicotinate_D-ribonucleotide + Pyrophosphate	1	x
	Metabolism of Cofactors and Vitamines	x	SA0715	hprK	2.7.1.-/ 2.7.4.-	HPrkinase/phosphatase		Nicotinate_D-ribonucleoside + ATP => Nicotinate_D-ribonucleotide + ADP	1	x
	Metabolism of Cofactors and Vitamines	x	SA0131	pnp	2.4.2.1	purinenucleosidephosphorylase		Nicotinate_D-ribonucleoside + Orthophosphate <=> Nicotinate + D-Ribose_1-phosphate	1	x
	Metabolism of Cofactors and Vitamines		SA2412		1.3.1.76	precorrin-2oxidas		Precorrin_2 + NAD+ => Sirohydrochlorin + NADH + H+	1	x
	Metabolism of Cofactors and Vitamines		SA1651	hemH	4.99.1.1	ferrochelatase		Protoporphyrin + Iron => Heme + 2 H+	1	x
	Metabolism of Cofactors and Vitamines		SA2214	bioA	2.6.1.62	adenosylmethionine-8-amino-7-oxononanoateaminotransferase		S-Adenosyl-L-methionine + 8-Amino-7-oxononanoate => S-Adenosyl-4-methylthio-2-oxobutanoate + 7,8-Diaminononanoate	1	x
	Metabolism of Cofactors and Vitamines	x	SA0896	menD	4.1.3.-	2-succinyl-6-hydroxy-2,4-cyclohexadiene-1-carboxylatesynthase		Succinate_semialdehyde-thiamin_diphosphate_anion + Isochorismate => 2-Succinyl-6-hydroxy-2,4-cyclohexadiene-1-carboxylate + Thiamin_diphosphate + Pyruvate	1	x
	Metabolism of Cofactors and Vitamines	x	SA1259	dfrA	1.5.1.3	dihydrofolatereductase		Tetrahydrofolate + NADP+ <=> Dihydrofolate + NADPH + H+	1	x
	Metabolism of Cofactors and Vitamines	x	SA1367		2.1.2.10	aminomethyltransferase		Tetrahydrofolate + S-Aminomethyldihydrolipoylprotein <=> 5,10-Methylenetetrahydrofolate + NH3 + Dihydrolipoylprotein	1	x
	Metabolism of Cofactors and Vitamines		SA1652	hemE	4.1.1.37	uroporphyrinogendecarboxylase		Uroporphyrinogen_I => Coproporphyrinogen_I + 4 CO2	1	x
	Metabolism of Cofactors and Vitamines		SA1652	hemE	4.1.1.37	uroporphyrinogendecarboxylase		Uroporphyrinogen_III => Coproporphyrinogen_III + 4 CO2	1	x
	Metabolism of Cofactors and Vitamins	x	NT01SA0734		3.5.4.16	GTP cyclohydrolase I subfamily, putative		2,5-Diaminopyrimidine_nucleoside_triphosphate => 2,5-Diamino-6-(5'-triphosphoryl-3',4'-trihydroxy-2'-oxopentyl)-amino-4-oxopyrimidine	1		x
	Metabolism of Cofactors and Vitamins	x	NT01SA0734		3.5.4.16	GTP cyclohydrolase I subfamily, putative		2-Amino-4-hydroxy-6-(erythro-1,2,3-trihydroxypropyl)dihydropteridine_triphosphate + H2O => 2,5-Diamino-6-(5'-triphosphoryl-3',4'-trihydroxy-2'-oxopentyl)-amino-4-oxopyrimidine	1		x
	Metabolism of Cofactors and Vitamins	x	NT01SA0734		3.5.4.16	GTP cyclohydrolase I subfamily, putative		Formamidopyrimidine_nucleoside_triphosphate + H2O => 2,5-Diaminopyrimidine_nucleoside_triphosphate + Formate	1		x
	Metabolism of Cofactors and Vitamins	x	NT01SA0734		3.5.4.16	GTP cyclohydrolase I subfamily, putative		GTP + 2 H2O => 2-Amino-4-hydroxy-6-(erythro-1,2,3-trihydroxypropyl)dihydropteridine_triphosphate + Formate + H2O	1		x
	Metabolism of Cofactors and Vitamins	x	NT01SA0734		3.5.4.16	GTP cyclohydrolase I subfamily, putative		GTP + H2O => Formamidopyrimidine_nucleoside_triphosphate	1		x
	Metabolism of Cofactors and Vitamins		SA1165		4.2.3.1	threonine synthase		O-Phospho-4-hydroxy-L-threonine + H2O => 4-Hydroxy-L-threonine + Orthophosphate	1		x
	Metabolism of Cofactors and Vitamins, Nucleotide metabolism	x	SA0131, SA1940	pnp, deoD	2.4.2.1	purinenucleosidephosphorylase		Adenosine + Orthophosphate <=> Adenine + D-Ribose_1-phosphate	1	x
	Metabolism of Cofactors and Vitamins, Nucleotide metabolism	x	SA0131, SA1940	pnp, deoD	2.4.2.1	purinenucleosidephosphorylase		Deoxyadenosine + Orthophosphate <=> Adenine + 2-Deoxy-D-ribose_1-phosphate	1	x
	Metabolism of Cofactors and Vitamins, Nucleotide metabolism	x	SA0131, SA1940	pnp, deoD	2.4.2.1	purinenucleosidephosphorylase		Deoxyguanosine + Orthophosphate <=> Guanine + 2-Deoxy-D-ribose_1-phosphate	1	x
	Metabolism of Cofactors and Vitamins, Nucleotide metabolism		SA0131, SA1940	pnp, deoD	2.4.2.1	purinenucleosidephosphorylase		Deoxyinosine + Orthophosphate => Hypoxanthine + 2-Deoxy-D-ribose_1-phosphate	1	x
	Metabolism of Cofactors and Vitamins, Nucleotide metabolism	x	SA0131, SA1940	pnp, deoD	2.4.2.1	purinenucleosidephosphorylase		Deoxyuridine + Orthophosphate => Uracil + 2-Deoxy-D-ribose_1-phosphate	1	x
	Metabolism of Cofactors and Vitamins, Nucleotide metabolism		SA0131, SA1940	pnp, deoD	2.4.2.1	purinenucleosidephosphorylase		Guanosine + Orthophosphate <=> Guanine + D-Ribose_1-phosphate	1	x
	Metabolism of Cofactors and Vitamins, Nucleotide metabolism	x	SA0131, SA1940	pnp, deoD	2.4.2.1	purinenucleosidephosphorylase		Inosine + Orthophosphate <=> Hypoxanthine + D-Ribose_1-phosphate	1	x
	Metabolism of Cofactors and Vitamins, Nucleotide metabolism		SA0131, SA1940	pnp, deoD	2.4.2.1	purinenucleosidephosphorylase		Xanthosine + Orthophosphate <=> Xanthine + D-Ribose_1-phosphate	1	x
	Metabolism of other AA's		SA0202		2.3.2.2	putative gamma-glutamyltranspeptidaseprecursor		3-Cyano-L-alanine + Glutamate => gamma-Glutamyl-beta-aminopropiononitrile + H2O + CO2	1	x
	Metabolism of other AA's		SA0224		1.1.1.35/ 4.2.1.17	putative 3-hydroxyacyl-CoA dehydrogenase / enoyl-CoA hydratase		3-Hydroxypropionyl-CoA <=> Propenoyl-CoA + H2O	1	x
	Metabolism of other AA's	x	SA1533	ackA	2.7.2.1	acetatekinase		ADP + Acetyl_phosphate <=> ATP + Acetate	1	x
	Metabolism of other AA's		SA0793/ SA0795	dltA/ dltC	6.1.1.13	D-alanine-D-alanyl carrierprotein ligase/ D-alanyl carrierprotein		ATP + D-Alanine + Poly(ribitol_phosphate) => AMP + Pyrophosphate + O-D-Alanyl-poly(ribitol_phosphate)	1	x
	Metabolism of other AA's		SA1608	metK	2.5.1.6	S-adenosylmethioninesynthetase		ATP + Selenomethionine + H2O <=> Orthophosphate + Pyrophosphate + Se-Adenosylselenomethionine	1	x
	Metabolism of other AA's	x	SA1561	murC	6.3.2.8	UDP-N-Aacerylmuramate-alanine ligase		ATP + UDP-N-acetylmuramate + L-Alanine <=> ADP + Orthophosphate + UDP-N-acetylmuramoyl-L-alanine	1	x
	Metabolism of other AA's	x	SA1026	murD	6.3.2.9	UDP-N-acetylmuramoylalanine--D-glutamate ligase		ATP + UDP-N-acetylmuramoyl-L-alanine + D-Glutamate => ADP + Orthophosphate + UDP-N-acetylmuramoyl-L-alanyl-D-glutamate	1	x
	Metabolism of other AA's		SA2397		2.6.1.19	hypothetica4 -aminobutyrateaminotransferase		beta-Alanine + 2-Oxoglutarate <=> 3-Oxopropanoate + L-Glutamate	1	x
	Metabolism of other AA's	x	SA1571		2.6.1.21	D-alanineaminotransferase		D-Alanine + 2-Oxoglutarate <=> Pyruvate + D-Glutamate	1	x
	Metabolism of other AA's		SA0776		4.4.1.16	aminotransferaseNifS homologue		L-Selenocysteine + Reduced_acceptor <=> Selenide + L-Alanine + Acceptor	1	x
	Metabolism of other AA's		SA1713		2.1.1.-	RNAmethyltransferase homolog		Methylcobalamin + Phosphonoacetaldehyde => 2-Hydroxypropylphosphonate + Vitamin_B12	1	x
	Metabolism of other AA's		SA2413		1.8.1.2	sulfitereductase(NADPH)flavoprotein		Selenite + 3 NADP+ => Selenide + 3 NADPH + 3 H2O + 3 H+	1	x
	Metabolism of other AA's		SA0346		4.4.1.8	putative cystathionine beta-lyase		Selenocystathionine + H2O => Selenohomocysteine + NH3 + Pyruvate	1	x
	Nucleotide metabolism	x	SA2375		1.3.3.1	hypothetical protein,similar to dihydroorotatede hydrogenase		(S)-Dihydroorotate + Oxygen <=> Orotate + H2O2	1	x
	Nucleotide metabolism	x	SA1724	purB	4.3.2.2	adenylosuccinatelyase		1-(5'-Phosphoribosyl)-5-amino-4-(N-succinocarboxamide)-imidazole <=> Fumarate + 1-(5'-Phosphoribosyl)-5-amino-4-imidazolecarboxamide	1	x
	Nucleotide metabolism		SA1461	apt	2.4.2.7	adeninephosphoribosyltransferase		1-(5'-Phosphoribosyl)-5-amino-4-imidazolecarboxamide + Pyrophosphate <=> 5-Amino-4-imidazolecarboxyamide + 5-Phospho-D-ribose_1-diphosphate	1	x
	Nucleotide metabolism	x	SA2078		3.5.4.4	hypothetical protein, similar to inosine-adenosine-guanosine-nucleoside hydrolase		Adenosine + H2O => Inosine + NH3	1	x
	Nucleotide metabolism		SA1330		3.6.1.13	ADP-ribosepyrophosphatase		ADPribose + H2O => AMP + D-Ribose_5-phosphate	1	x
	Nucleotide metabolism	x	SA0916/ SA0917	purE/ purK	4.1.1.21	putative phosphoribosylaminoimidazole carboxylase	PurE/ ATPasesubunit	Aminoimidazole_ribotide + CO2 <=> 1-(5-Phospho-D-ribosyl)-5-amino-4-imidazolecarboxylate	1	x
	Nucleotide metabolism	x	SA1461, SA0468	apt	2.4.2.7, 2.4.2.8	adeninephosphoribosyltransferase		AMP + Pyrophosphate <=> Adenine + 5-Phospho-D-ribose_1-diphosphate	1	x
	Nucleotide metabolism	x	SA0918	purC	6.3.2.6	phosphoribosyl aminoimidazole-succinocarboxamide synthase		ATP + 1-(5-Phospho-D-ribosyl)-5-amino-4-imidazolecarboxylate + L-Aspartate <=> ADP + Orthophosphate + 1-(5'-Phosphoribosyl)-5-amino-4-(N-succinocarboxamide)-imidazole	1	x
	Nucleotide metabolism	x	SA0923	purM	6.3.3.1	phosphoribosylformylglycinamidinecyclo-ligasePurM		ATP + 2-(Formamido)-N1-(5'-phosphoribosyl)acetamidine => ADP + Orthophosphate + Aminoimidazole_ribotide	1	x
	Nucleotide metabolism	x	SA0926	purD	6.3.4.13	phosphoribosylamine--glycineligasePurD		ATP + 5-Phosphoribosylamine + Glycine => ADP + Orthophosphate + 5'-Phosphoribosylglycinamide	1	x
	Nucleotide metabolism	x	SA0920/ SA0921	purQ/ purL	6.3.5.3	phosphoribosylformylglycinamidine synthase I PurQ/ PurL		ATP + 5'-Phosphoribosyl-N-formylglycinamide + L-Glutamine + H2O => ADP + Orthophosphate + 2-(Formamido)-N1-(5'-phosphoribosyl)acetamidine + L-Glutamate	1	x
	Nucleotide metabolism	x	SA2027	adk	2.7.4.3	adenylatekinase		ATP + AMP <=> 2 ADP	1	x
	Nucleotide metabolism	x	SA1301	ndk	2.7.4.6	nucleosidediphosphatekinase		ATP + CDP <=> ADP + CTP	1	x
	Nucleotide metabolism	x	SA1309	cmk	2.7.4.14	cytidylatekinase		ATP + CMP <=> ADP + CDP	1	x
	Nucleotide metabolism	x	SA1439	udk	2.7.1.48	uridinekinase		ATP + Cytidine <=> ADP + CMP	1	x
	Nucleotide metabolism	x	SA1301	ndk	2.7.4.6	nucleosidediphosphatekinase		ATP + dADP <=> ADP + dATP	1	x
	Nucleotide metabolism	x	SA2027	adk	2.7.4.3	adenylatekinase		ATP + dAMP <=> ADP + dADP	1	x
	Nucleotide metabolism	x	SA1301	ndk	2.7.4.6	nucleosidediphosphatekinase		ATP + dCDP <=> ADP + dCTP	1	x
	Nucleotide metabolism	x	SA1309	cmk	2.7.4.14	cytidylatekinase		ATP + dCMP => ADP + dCDP	1	x
	Nucleotide metabolism	x			2.7.1.76	deoxycytidine kinase		ATP + Deoxyadenosine => ADP + dAMP	1									x
	Nucleotide metabolism	x	SA0514 or SA0515		2.7.1.113	deoxyguanosine kinase		ATP + Deoxyguanosine => ADP + dGMP	1	x
	Nucleotide metabolism	x	SA1921	tdk	2.7.1.21	thymidinekinase		ATP + Deoxyuridine => ADP + dUMP	1	x
	Nucleotide metabolism	x	SA1301	ndk	2.7.4.6	nucleosidediphosphatekinase		ATP + dGDP <=> ADP + dGTP	1	x
	Nucleotide metabolism	x	SA1052	gmk	2.7.4.8	guanylatekinase		ATP + dGMP <=> ADP + dGDP	1	x
	Nucleotide metabolism		SA1301	ndk	2.7.4.6	nucleosidediphosphatekinase		ATP + dIDP <=> ADP + dITP	1	x
	Nucleotide metabolism	x	SA1301	ndk	2.7.4.6	nucleosidediphosphatekinase		ATP + dTDP <=> ADP + dTTP	1	x
	Nucleotide metabolism	x	SA0440	tmk	2.7.4.9	dTMPkinase		ATP + dTMP <=> ADP + dTDP	1	x
	Nucleotide metabolism	x	SA1301	ndk	2.7.4.6	nucleosidediphosphatekinase		ATP + dUDP <=> ADP + dUTP	1	x
	Nucleotide metabolism	x	SA0440	tmk	2.7.4.9	dTMPkinase		ATP + dUMP <=> ADP + dUDP	1	x
	Nucleotide metabolism	x	SA1301	ndk	2.7.4.6	nucleosidediphosphatekinase		ATP + GDP <=> ADP + GTP	1	x
	Nucleotide metabolism	x	SA1052	gmk	2.7.4.8	guanylatekinase		ATP + GMP <=> ADP + GDP	1	x
	Nucleotide metabolism		SA1460	relA	2.7.6.5	GTPpyrophosphokinase		ATP + GTP => AMP + Guanosine_3'-diphosphate_5'-triphosphate	1	x
	Nucleotide metabolism	x	SA1301	ndk	2.7.4.6	nucleosidediphosphatekinase		ATP + IDP <=> ADP + ITP	1	x
	Nucleotide metabolism	x	SA2410/ SA0685	nrdD/ nrdI	1.17.4.2	anaerobic ribonucleoside-triphosphatereductase	NrdD/ NrdI protein involved in ribonucleotide reductase function	ATP + Thioredoxin => dATP + Oxidized_thioredoxin + H2O	1	x
	Nucleotide metabolism		SA0440, SA1921	tmk, tdk	2.7.4.9, 2.7.1.21	dTMPkinase		ATP + Thymidine => ADP + dTMP	1	x
	Nucleotide metabolism	x	SA1301	ndk	2.7.4.6	nucleosidediphosphatekinase		ATP + UDP <=> ADP + UTP	1	x
	Nucleotide metabolism	x	SA1309	cmk	2.7.4.14	cytidylatekinase		ATP + UMP <=> ADP + UDP	1	x
	Nucleotide metabolism	x	SA1439	udk	2.7.1.48	uridinekinase		ATP + Uridine <=> ADP + UMP	1	x
	Nucleotide metabolism	x	SA1929	ctrA	6.3.4.2	CTPsynthase		ATP + UTP + L-Glutamine + H2O => ADP + Orthophosphate + CTP + L-Glutamate	1	x
	Nucleotide metabolism	x	SA1929	ctrA	6.3.4.2	CTPsynthase		ATP + UTP + NH3 => ADP + Orthophosphate + CTP	1	x
	Nucleotide metabolism	x	SA0376	guaA	6.3.5.2	GMPsynthase		ATP + Xanthosine_5'-phosphate + L-Glutamine + H2O => AMP + Pyrophosphate + GMP + L-Glutamate	1	x
	Nucleotide metabolism	x	SA0376	guaA	6.3.5.2	GMPsynthase		ATP + Xanthosine_5'-phosphate + NH3 => AMP + Pyrophosphate + GMP	1	x
	Nucleotide metabolism	x	SA1043	pyrB	2.1.3.2	aspartate transcarbamoylase chainA		Carbamoyl_phosphate + L-Aspartate <=> Orthophosphate + N-Carbamoyl-L-aspartate	1	x
	Nucleotide metabolism	x	SA2410	nrdD	1.17.4.2	anaerobicribonucleoside-triphosphatereductase		CTP + Thioredoxin => dCTP + Oxidized_thioredoxin + H2O	1	x
	Nucleotide metabolism	x	SA1397	cdd	3.5.4.5	cytidinedeaminase		Cytidine + H2O => Uridine + NH3	1	x
	Nucleotide metabolism		SA1938	pdp	2.4.2.2	pyrimidine nucleoside phosphorylase		Cytosine + D-Ribose_1-phosphate => Cytidine + Orthophosphate	1	x
	Nucleotide metabolism	x	SA1520	pykA	2.7.1.40	pyruvatekinase		dADP + Phosphoenolpyruvate => dATP + Pyruvate	1	x
	Nucleotide metabolism	x	SA0022 or SA0783		3.1.3.5	5'-nucleotidase		dAMP + H2O <=> Deoxyadenosine + Orthophosphate	1	x
	Nucleotide metabolism	x	SA1439	udk	2.7.1.48	uridinekinase		dATP + Cytidine <=> dADP + CMP	1	x
	Nucleotide metabolism	x	SA1439	udk	2.7.1.48	uridinekinase		dATP + Uridine <=> dADP + UMP	1	x
	Nucleotide metabolism	x	NT01SA0025		3.1.3.5	5-nucleotidase		dCMP + H2O => Deoxycytidine + Orthophosphate	1		x
	Nucleotide metabolism	x	SA1417	comEB	3.5.4.12	putative dCMPdeaminase		dCMP + H2O => dUMP + NH3	1	x
	Nucleotide metabolism	x	SA1439	udk	2.7.1.48	uridinekinase		dCTP + Cytidine <=> dCDP + CMP	1	x
	Nucleotide metabolism	x	SA1439	udk	2.7.1.48	uridinekinase		dCTP + Uridine <=> dCDP + UMP	1	x
	Nucleotide metabolism	x	SA1397	cdd	3.5.4.5	cytidinedeaminase		Deoxycytidine + H2O => Deoxyuridine + NH3	1	x
	Nucleotide metabolism	x	SA1520	pykA	2.7.1.40	pyruvatekinase		dGDP + Phosphoenolpyruvate => dGTP + Pyruvate	1	x
	Nucleotide metabolism	x	SA0022 or SA0783		3.1.3.5	5'-nucleotidase		dGMP + H2O <=> Deoxyguanosine + Orthophosphate	1	x
	Nucleotide metabolism	x	SA1439	udk	2.7.1.48	uridinekinase		dGTP + Cytidine <=> dGDP + CMP	1	x
	Nucleotide metabolism	x	SA1439	udk	2.7.1.48	uridinekinase		dGTP + Uridine <=> dGDP + UMP	1	x
	Nucleotide metabolism	x	SA1439	udk	2.7.1.48	uridinekinase		dTTP + Cytidine => dTDP + CMP	1	x
	Nucleotide metabolism	x	SA1439	udk/ pyrR	2.7.1.48	uridinekinase		dTTP + Uridine => dTDP + UMP	1	x
	Nucleotide metabolism	x	SA1439	udk	2.7.1.48	uridinekinase		dUTP + Cytidine <=> dUDP + CMP	1	x
	Nucleotide metabolism	x	SA1439	udk	2.7.1.48	uridinekinase		dUTP + Uridine <=> dUDP + UMP	1	x
	Nucleotide metabolism	x	SA1520	pykA	2.7.1.40	pyruvatekinase		GDP + Phosphoenolpyruvate => GTP + Pyruvate	1	x
	Nucleotide metabolism	x	SA0686/ SA0687	nrdE/ nrdF	1.17.4.1	ribonucelosidediphosphatereductase	major subunit/ minor subunit	GDP + Thioredoxin => dGDP + Oxidized_thioredoxin + H2O	1	x
	Nucleotide metabolism	x	SA1461, SA0468	apt	2.4.2.7, 2.4.2.8	adeninephosphoribosyltransferase		GMP + Pyrophosphate <=> Guanine + 5-Phospho-D-ribose_1-diphosphate	1	x
	Nucleotide metabolism	x	SA1439	udk	2.7.1.48	uridinekinase		GTP + Cytidine <=> GDP + CMP	1	x
	Nucleotide metabolism	x	SA2410/ SA0685	nrdD/ nrdI	1.17.4.2	anaerobic ribonucleoside-triphosphatereductase	NrdD/ NrdI protein involved in ribonucleotide reductase function	GTP + Thioredoxin => dGTP + Oxidized_thioredoxin + H2O	1	x
	Nucleotide metabolism	x	SA1439	udk	2.7.1.48	uridinekinase		GTP + Uridine <=> GDP + UMP	1	x
	Nucleotide metabolism	x	SA0925	purH	3.5.4.10	IMPcyclohydrolase		IMP + H2O <=> 1-(5'-Phosphoribosyl)-5-formamido-4-imidazolecarboxamide	1	x
	Nucleotide metabolism	x	SA0375	guaB	1.1.1.205	inositol-monophosphatedehydrogenase		IMP + NAD+ + H2O => Xanthosine_5'-phosphate + NADH + H+	1	x
	Nucleotide metabolism	x	SA1172		1.7.1.7	putative GMPreductase		IMP + NH3 + NADP+ <=> GMP + NADPH + H+	1	x
	Nucleotide metabolism	x	SA0468		2.4.2.8	hypoxanthine-guaninephosphoribosyltransferase homologue		IMP + Pyrophosphate <=> Hypoxanthine + 5-Phospho-D-ribose_1-diphosphate	1	x
	Nucleotide metabolism	x	SA1439	udk	2.7.1.48	uridinekinase		ITP + Cytidine <=> IDP + CMP	1	x
	Nucleotide metabolism	x	SA1439	udk	2.7.1.48	uridinekinase		ITP + Uridine <=> IDP + UMP	1	x
	Nucleotide metabolism	x	SA1724	purB	4.3.2.2	adenylosuccinatelyase		N6-(1,2-Dicarboxyethyl)-AMP <=> Fumarate + AMP	1	x
	Nucleotide metabolism	x	SA1044	pyrC	3.5.2.3	dihydroorotase		N-Carbamoyl-L-aspartate <=> (S)-Dihydroorotate + H2O	1	x
	Nucleotide metabolism	x	SA1048	pyrE	2.4.2.10	orotatephosphoribosyltransferase		Orotate + 5-Phospho-D-ribose_1-diphosphate <=> Orotidine_5'-phosphate + Pyrophosphate	1	x
	Nucleotide metabolism	x	SA1047	pyrF	4.1.1.23	orotidine-5-phosphatedecarboxylase		Orotidine_5'-phosphate => UMP + CO2	1	x
	Nucleotide metabolism	x	SA0719, SA2162	trxB	1.8.1.9	thioredoxine reductase		Oxidized_thioredoxin + NADPH + H+ => Thioredoxin + NADP+	1	x
	Nucleotide metabolism	x	SA0686/ SA0687	nrdE/ nrdF	1.17.4.1	ribonucelosidediphosphatereductase	major subunit/ minor subunit	Thioredoxin + ADP => dADP + Oxidized_thioredoxin + H2O	1	x
	Nucleotide metabolism	x	SA0686/ SA0687/ SA0685	nrdE/ nrdF/ nrdI	1.17.4.1	ribonuceloside diphosphate reductase	major subunit/ minor subunit/ NrdI protein in volved in ribonucleotide reductase function	Thioredoxin + CDP => dCDP + Oxidized_thioredoxin + H2O	1	x
	Nucleotide metabolism	x	SA0686/ SA0687/ SA0685	nrdE/ nrdF/ nrdI	1.17.4.1	ribonuceloside diphosphate reductase	major subunit/ minor subunit/ NrdI protein in volved in ribonucleotide reductase function	Thioredoxin + UDP => dUDP + Oxidized_thioredoxin + H2O	1	x
	Nucleotide metabolism	x	SA1041/ SA1914		2.4.2.9	pyrimidine operon repressor chain A / uracilphosphoribosyltransferase		UMP + Pyrophosphate <=> Uracil + 5-Phospho-D-ribose_1-diphosphate	1	x
	Nucleotide metabolism		SA1114	rluB/ rsuA/ rluD	4.2.1.70	pseudouridine synthase	large subunit synthase B/ small subunit pseudouridine synthase A/ large subunit pseudouridine synthase, RluD subfamily	Uracil + D-Ribose_5-phosphate <=> Pseudouridine_5'-phosphate + H2O	1	x
	Nucleotide metabolism	x	SA1439	udk	2.7.1.48	uridinekinase		UTP + Cytidine <=> UDP + CMP	1	x
	Nucleotide metabolism	x	SA2410	nrdD	1.17.4.2	anaerobicribonucleoside-triphosphatereductase		UTP + Thioredoxin => dUTP + Oxidized_thioredoxin + H2O	1	x
	Nucleotide metabolism	x	SA1439	udk	2.7.1.48	uridinekinase		UTP + Uridine <=> UDP + UMP	1	x
	Nucleotide metabolism	x	SA0468		2.4.2.8	hypoxanthine-guaninephosphoribosyltransferase homologue		Xanthosine_5'-phosphate + Pyrophosphate <=> Xanthine + 5-Phospho-D-ribose_1-diphosphate	1	x
	Translation		SA1704	rimI	2.3.1.128	ribosomal-protein-alanine acetyltransferase		Acetyl-CoA + Ribosomal-protein_L-alanine <=> CoA + Ribosomal-protein_N-acetyl-L-alanine	1	x
	unassigned		NT01SA1761		5.5.1.7	o-succinylbenzoic acid (OSB) synthetase		2,5-Dichloro-cis,cis-muconate => trans-2-Chloro-4-carboxymethylenebut-2-en-1,4-olide + HCl	1		x
	unassigned		NT01SA1761		5.5.1.7	o-succinylbenzoic acid (OSB) synthetase		3-Chloro-cis,cis-muconate => 2-Chloro-2,5-dihydro-5-oxofuran-2-acetate	1		x
	unassigned		NT01SA0160	cat	2.3.1.28	antibiotic acetyltransferase		Acetyl-CoA + Chloramphenicol <=> CoA + Chloramphenicol_3-acetate	1		x
	unassigned		NT01SA2587	maa	2.3.1.79	maltose O-acetyltransferase		Acetyl-CoA + Maltose <=> CoA + Acetyl-maltose	1		x
	unassigned		SA0646		4.1.99.3	deoxyribodipyrimidine photolyase, putative		Cyclobutadipyrimidine <=> 2 Pyrimidine_5'-deoxynucleotide	1		x
	unassigned		NT01SA1464	malA	3.2.1.20	alpha-glucosidase		Neohancoside_D + H2O => D-Fructose + D-Glucose	1		x
	unassigned		SA2409	pflA	1.97.1.4	putative anaerobic ribonucleotide reductase activator protein		S-Adenosyl-L-methionine + Dihydroflavodoxin <=> 5'-Deoxyadenosine + Methionine + Flavodoxin	1	x
	STATISTICS							Total metabolic processes		Enzymatic reactions											Nonenzymatic reactions
										Genomic database matches					No genomic database matches
										KEGG	TIGR	SEED	Primary annotation		Biochemical literature	Physiological literature		Added reactions			Spontaneous reactions	Biomass constituting/ maintenance
										663	29	8	8		34	2		12			7	11
										708					48
								774		756
	Distribution of added reactions
	Amino acid matabolism	1
	Carbohydrate metabolism	7
	Energy metabolism	6
	Glycan biosynthesis and metabolism	11
	Lipid metabolism	16
	Membrane transport	3
	Metabolism of cofactors and vitamins	3
	Nucleotide metabolism	1
		48
