# Supplementary material for: Do genome-scale models need exact solvers or clearer standards?
Source: Mol Syst Biol. 2015 Oct 14;11(10):831. doi: 10.15252/msb.20156157 (PMC4631202; doi:10.15252/msb.20156157)
Supplement: Supplementary file 2 — Dataset EV1 [file msb0011-0831-sd2.zip › m_model_collection-master/xls/iNV213.xls]

## Sheet: Reactions
Reaction Abbreviation	EC Number	Description	Reversible	Pathway	Flux	Reaction Formula
R_13DAMPPOX	1.4.3.6	1,3-Diaminopropane:oxygenoxidoreductase(deaminating)	FALSE	beta-Alanine metabolism	0	[c] : 13dampp + h2o + o2 --> bamppald + h2o2 + nh4
R_2HBO	1.1.1.27	2-Hydroxybutyrate:NAD+oxidoreductase	TRUE	Propanoate Metabolism	0	[c] : 2hb + nad <==> 2obut + h + nadh
R_2S6HCCi	.	R_2_succinyl_6_hydroxy_2_4_cyclohexadiene_1_carboxylate_synthase	FALSE	.	0	[c] : akg + h + ichor --> 2shchc + co2 + pyr
R_34DHOXPEGOX	1.1.1.1	3,4-Dihydroxyphenylethyleneglycol:NAD+oxidoreductase	TRUE	Tyrosine metabolism	0	[c] : 34dhmald + h + nadh <==> 34dhoxpeg + nad
R_3HXKYNOXDA	1.4.3.4	3-Hydroxykynurenamine:oxygenoxidoreductase(deaminating)(flavin-containing)	FALSE	Tryptophan metabolism	0	[c] : 3hxkynam + o2 --> 48dhoxquin + h2o2 + nh4
R_3MOXTYROX	1.4.3.4	3-Methoxytyramine:oxygenoxidoreductase(deaminating)	FALSE	Tyrosine metabolism	0	[c] : 3moxtyr + h2o + o2 --> 3mox4hpac + h2o2 + nh4
R_41R1H2MAE12BOOX	1.4.3.4	4-[(1R)-1-Hydroxy-2-(methylamino)ethyl]-1,2-benzenediol:oxygenoxidoreductase(deaminating)(flavin-containing)	FALSE	Tyrosine metabolism	0	[c] : adrnl + h2o + o2 --> 34dhmald + h2o2 + mma
R_41R2A1H12BOOX	1.4.3.4	4-[(1R)-2-Amino-1-hydroxyethyl]-1,2-benzenediol:oxygenoxidoreductase(deaminating)(flavin-containing)	FALSE	Tyrosine metabolism	0	[c] : h2o + nrpphr + o2 --> 34dhmald + h2o2 + nh4
R_42A12BOOX	1.4.3.6	4-(2-Aminoethyl)-1,2-benzenediol:oxygenoxidoreductase(deaminating)(flavin-containing)	FALSE	Tyrosine metabolism	0	[c] : dopa + h2o + o2 --> 34dhpac + h2o2 + nh4
R_4abzt	.	4abztransport	FALSE	Transport Database	0	4abz[e] --> 4abz[c]
R_4HGLSD	1.5.1.12	L-4-hydroxyglutamatesemialdehydedehydrogenase,mitochondrial	TRUE	Glyoxylate Biosynthesis 4	0	[c] : 4hglusa + h2o + nad <==> e4hglu + 2 h + nadh
R_4HGLSDm	1.5.1.12	L-4-hydroxyglutamatesemialdehydedehydrogenase,mitochondrial	TRUE	Arginine and Proline Metabolism	0	[m] : 4hglusa + h2o + nad <==> e4hglu + 2 h + nadh
R_5HOXINOXDA	1.4.3.4	5-Hydroxytryptamine:oxygenoxidoreductase(deaminating)(flavin-containing)	FALSE	Tryptophan metabolism	0	[c] : h2o + o2 + srtn --> 5hoxindact + h2o2 + nh4
R_5HXKYNOXDA	1.4.3.4	5-Hydroxykynurenamine:oxygenoxidoreductase(deaminating)(flavin-containing)	FALSE	Tryptophan metabolism	0	[c] : 5hxkynam + o2 --> 46dhoxquin + h2o2 + nh4
R_a_D_glucost	.	a-D-glucostransport	FALSE	Transport Database	0	a-D-glucos[e] --> a-D-glucos[c]
R_AASAD1	1.2.1.31	L-aminoadipate-semialdehydedehydrogenase(NADPH)	FALSE	Threonine and Lysine Metabolism	0	[c] : L2aadp + atp + h + nadph --> L2aadp6sa + amp + nadp + ppi
R_AASAD2	1.2.1.31	L-aminoadipate-semialdehydedehydrogenase(NADH)	FALSE	Threonine and Lysine Metabolism	0	[c] : L2aadp + atp + h + nadh --> L2aadp6sa + amp + nad + ppi
R_AASAD3	1.2.1.31	L-aminoadipate-semialdehydedehydrogenase(NADH)	FALSE	Lysine Metabolism	0	[c] : L2aadp6sa + h2o + nad --> L2aadp + 2 h + nadh
R_acact	.	acactransport	FALSE	Transport Database	0	acac[c] --> acac[e]
R_ACALD	1.2.1.10	acetaldehydedehydrogenase(acetylating)	TRUE	Pyruvate Metabolism	-211.367	[c] : acald + coa + nad <==> accoa + h + nadh
R_ACALDi	1.2.1.10	acetaldehydedehydrogenase(acetylating)	FALSE	Alternate Carbon Metabolism	0	[c] : acald + coa + nad --> accoa + h + nadh
R_acaldt	.	acaldtransport	FALSE	Transport Database	0	acald[c] --> acald[e]
R_ACCOAC	6.4.1.2	acetyl-CoAcarboxylase	FALSE	Fatty Acid Metabolism	1000	[c] : accoa + atp + hco3 --> adp + h + malcoa + pi
R_ACCOACr	6.4.1.2	acetyl-CoAcarboxylase,reversiblereaction	TRUE	Fatty Acid Biosynthesis	-985.997	[c] : accoa + atp + hco3 <==> adp + h + malcoa + pi
R_acetont	.	acetontransport	FALSE	Transport Database	0	aceton[c] --> aceton[e]
R_ACGAMPM	5.4.2.3	phosphoacetylglucosaminemutase	TRUE	Aminosugar Metabolism	0	[c] : acgam6p <==> acgam1p
R_ACGPID	3.5.1.89	N-acetylglucosaminylphosphatidylinositoldeacetylase	FALSE	Glycosylphosphatidylinositol (GPI)-anchor biosynthesis	0	[c] : acgpail_hs + h2o --> ac + gpail_hs
R_ACOAD2	1.3.99.3	acyl-CoAdehydrogenase(hexanoyl-CoA)	TRUE	Fatty Acid Degradation	0	[c] : h + hx2coa + nadh <==> hxcoa + nad
R_ACOAD3	1.3.99.3	acyl-CoAdehydrogenase(octanoyl-CoA)	TRUE	Fatty Acid Degradation	0	[c] : nad + occoa <==> h + nadh + oc2coa
R_ACOAD4	1.3.99.3	acyl-CoAdehydrogenase(decanoyl-CoA)	TRUE	.	0	[c] : dcacoa + nad <==> dc2coa + h + nadh
R_ACOAD5	1.3.99.3	acyl-CoAdehydrogenase(dodecanoyl-CoA)	TRUE	.	0	[c] : ddcacoa + nad <==> dd2coa + h + nadh
R_ACOAD6	1.3.99.3	acyl-CoAdehydrogenase(tetradecanoyl-CoA)	TRUE	Fatty Acid Degradation	0	[c] : nad + tdcoa <==> h + nadh + td2coa
R_ACOAD7	1.3.99.3	acyl-CoAdehydrogenase(hexadecanoyl-CoA)	FALSE	.	0	[c] : nad + pmtcoa --> h + hdd2coa + nadh
R_ACP1_LPAREN_FMN_RPAREN_	3.1.3.2	acidphosphatase(FMN)	FALSE	Riboflavin Metabolism	0	[c] : fmn + h2o --> pi + ribflv
R_ACS	6.2.1.1	acetyl-CoAsynthetase	FALSE	Glycolysis/Gluconeogenesis	0	[c] : ac + atp + coa --> accoa + amp + ppi
R_ACS2	6.2.1.1	acetyl-CoAsynthase(propionate)	FALSE	Propanoate Metabolism	0	[c] : atp + coa + ppa --> amp + ppcoa + ppi
R_ACSm	6.2.1.1	acetyl-CoAsynthetase	FALSE	Glycolysis/Gluconeogenesis	0	[c] : ac + atp + coa --> accoa + amp + ppi
R_act	.	actransport	TRUE	Transport Database	0	ac[c] <==> ac[e]
R_ACYP	3.6.1.7	acylphosphatase	FALSE	Glycolysis/Gluconeogenesis	0	[c] : 13dpg + h2o --> 3pg + h + pi
R_ACYP_2	3.6.1.7	acylphosphatase(2)	FALSE	Central Metabolism	0	[c] : actp + h2o --> ac + h + pi
R_ADK2	2.7.4.3	adenylatekinase(Inorganictriphosphate)	TRUE	Nucleotide Metabolism	0	[c] : amp + pppi <==> adp + ppi
R_ADNK1	2.7.1.20	adenosinekinase	FALSE	Nucleotides	0	[c] : adn + atp --> adp + amp + h
R_ADNK2	2.7.1.20	adenosinekinase	FALSE	Nucleotides	5.96365	[c] : adn + gtp --> adp + gmp + h
R_adnt	.	adntransport	FALSE	Transport Database	0.284512	adn[e] --> adn[c]
R_adt	.	adtransport	FALSE	Transport Database	0	ad[e] --> ad[c]
R_AGPAT1	2.3.1.51	_1-acylglycerol-3-phosphateO-acyltransferase1	FALSE	Triacylglycerol Synthesis	0	[c] : Rtotal2coa + alpa_hs --> coa + pa_hs
R_AGPATr_CT	2.3.1.51	R_1_acylglycerol_3_phosphate_O_acyltransferase	FALSE	.	1.19061	[c] : 1ag3p_CT + 0.051 dcacoa + 0.022 trdacoa + 0.023 fa1coa + 0.0092 tdcoa + 0.022 ttdcecoa + 0.323 fa6coa + 0.2293 pmtcoa + 0.1334 fa12coa + 0.1255 hdcoa + 0.0479 strcoaiso + 0.0137 strcoa --> 12dag3p_CT + coa
R_AHC	3.3.1.1	adenosylhomocysteinase	TRUE	Methionine Metabolism	-1000	[c] : ahcys + h2o <==> adn + hcys-L
R_AHCi	3.3.1.1	adenosylhomocysteinase	FALSE	Methionine Metabolism	1000	[c] : ahcys + h2o --> adn + hcys-L
R_AKP1	3.1.3.1	alkalinephosphatase(Dihydroneopterin)	FALSE	Folate Metabolism	0	[c] : ahdt + 3 h2o --> dhnpt + 2 h + 3 pi
R_ala_Lt	.	ala-Ltransport	FALSE	Transport Database	2.97562	ala-L[e] --> ala-L[c]
R_ALAR	5.1.1.1	alanineracemase	TRUE	Alanine and Aspartate Metabolism	-1000	[c] : ala-L <==> ala-D
R_ALARi	5.1.1.1	alanineracemase(irreversible)	FALSE	Alanine and Aspartate Metabolism	1000	[c] : ala-L --> ala-D
R_ALATRS	6.1.1.7	Alanyl-tRNAsynthetase	FALSE	Alanine and Aspartate Metabolism	0	[c] : ala-L + atp + trnaala --> alatrna + amp + ppi
R_ALCD19	1.1.1.1	alcoholdehydrogenase(glycerol)	TRUE	Alternate Carbon Metabolism	0	[c] : glyald + h + nadh <==> glyc + nad
R_ALCD2if	1.1.1.1	alcoholdehydrogenase,forwardrxn(ethanol->acetaldehyde)	FALSE	Glycolysis/Gluconeogenesis	788.633	[c] : etoh + nad --> acald + h + nadh
R_ALCD2m	1.1.1.1	alcoholdehydrogenase(ethanol),mitochondrial	TRUE	Glycerolipid Metabolism	0	[m] : etoh + nad <==> acald + h + nadh
R_ALCD2x	1.1.1.1	alcoholdehydrogenase(ethanol)	TRUE	Pyruvate Metabolism	-1000	[c] : etoh + nad <==> acald + h + nadh
R_ALKP	3.1.3.1	alkalinephosphatase	FALSE	Glycerophospholipid Metabolism	0	[c] : dhap + h2o --> dha + pi
R_AMALT1	2.4.1.25	Amylomaltase(maltotriose)	FALSE	Alternate Carbon Metabolism	0	[c] : malt + malttr --> glc-D + maltttr
R_AMALT2	2.4.1.25	Amylomaltase(maltotetraose)	FALSE	Alternate Carbon Metabolism	0	[c] : malt + maltttr --> glc-D + maltpt
R_AMALT3	2.4.1.25	Amylomaltase(maltopentaose)	FALSE	Alternate Carbon Metabolism	0	[c] : malt + maltpt --> glc-D + malthx
R_AMALT4	2.4.1.25	Amylomaltase(maltohexaose)	FALSE	Alternate Carbon Metabolism	0	[c] : malt + malthx --> glc-D + malthp
R_amett	.	amettransport	FALSE	Transport Database	0	amet[e] --> amet[c]
R_AMMQT7	.	R_S_adenosylmethione2_demthylmenaquinone_methyltransferase__menaquinone_7_	FALSE	.	0	[c] : 2dmmq7 + amet + nadph --> ahcys + mql7 + nadp
R_AMPTASECG	3.4.11.2	alanylaminopeptidase(cys-gly)	FALSE	Glutathione Metabolism	0	[c] : cgly + h2o --> cys-L + gly
R_AMY1e	3.2.1.1	alpha-amylase,extracellular(strch1->strch2)	FALSE	Starch and Sucrose Metabolism	0	[e] : 8 h2o + strch1 --> 8 glc-D + strch2
R_AMY2e	3.2.1.1	alpha-amylase,extracellular(glygn2->glygn4)	FALSE	Starch and Sucrose Metabolism	0	[e] : glygn2 + 8 h2o --> 8 glc-D + glygn4
R_AP4AH1	3.6.1.17	Ap4Ahydrolase,asymmetrically	FALSE	Nucleotides	0	[c] : ap4a + h2o --> amp + atp + 2 h
R_APRTO2	1.4.3.4	N-acetylputrescine:oxygenoxireductase(deaminating)	FALSE	Arginine and Proline Metabolism	0	[c] : aprut + h2o + o2 --> h2o2 + n4abutn + nh4
R_arab_Dt	.	arab-Dtransport	FALSE	Transport Database	0	arab-D[e] --> arab-D[c]
R_arg_Lt	.	arg-Ltransport	FALSE	Transport Database	2.03692	arg-L[e] --> arg-L[c]
R_ARGTRS	6.1.1.19	Arginyl-tRNAsynthetase	FALSE	Arginine and Proline Metabolism	0	[c] : arg-L + atp + trnaarg --> amp + argtrna + ppi
R_ascb_Lt	.	ascb-Ltransport	FALSE	Transport Database	0	ascb-L[e] --> ascb-L[c]
R_asn_Lt	.	asn-Ltransport	FALSE	Transport Database	0	asn-L[e] --> asn-L[c]
R_ASNS1	6.3.5.4	asparaginesynthase(glutamine-hydrolysing)	FALSE	Alanine and Aspartate Metabolism	0	[c] : asp-L + atp + gln-L + h2o --> amp + asn-L + glu-L + h + ppi
R_ASNS2	6.3.1.1	asparaginesynthetase	FALSE	Alanine and Aspartate Metabolism	2.51623	[c] : asp-L + atp + nh4 --> amp + asn-L + h + ppi
R_ASNTRS	6.1.1.22	Asparaginyl-tRNAsynthetase	FALSE	Asparagine metabolism	0	[c] : asn-L + atp + trnaasn --> amp + asntrna + ppi
R_asp_Lt	.	asp-Ltransport	FALSE	Transport Database	5.17232	asp-L[e] --> asp-L[c]
R_ASPTRS	6.1.1.12	Aspartyl-tRNAsynthetase	FALSE	Alanine and Aspartate Metabolism	0	[c] : asp-L + atp + trnaasp --> amp + asptrna + ppi
R_ATPasel	3.6.3.14	V-typeATPase,H+transporting,lysosomal	FALSE	Lysosomal,Transport	0	atp[c] + 3 h[c] + h2o[c] --> adp[c] + 4 h[l] + pi[c]
R_ATPH1e	3.6.1.5	ATPdiphosphohydrolase	FALSE	Nucleotides	0	[e] : atp + 2 h2o --> amp + 2 h + 2 pi
R_ATPH2e	3.6.1.5	ATPdiphosphohydrolase	FALSE	Nucleotides	0	[e] : adp + h2o --> amp + h + pi
R_ATPS	3.6.3.6	ATPase,cytosolic	FALSE	Extracellular,Transport	0	atp[c] + h2o[c] --> adp[c] + h[e] + pi[c]
R_ATPS1	3.6.3.6	H+-exportingATPase	FALSE	Transport	0	atp[c] + h[c] + h2o[c] --> adp[c] + 2 h[e] + pi[c]
R_ATPS4r	3.6.3.14	ATPsynthase(fourprotonsforoneATP)	TRUE	Oxidative Phosphorylation	251.877	adp[c] + 4 h[e] + pi[c] <==> atp[c] + 3 h[c] + h2o[c]
R_avite1t	.	avite1transport	FALSE	Transport Database	0	avite1[e] --> avite1[c]
R_b_D_glucost	.	b-D-glucostransport	FALSE	Transport Database	0	b-D-glucos[e] --> b-D-glucos[c]
R_BACCL	6.3.4.15	biotin-[acetyl-CoA-carboxylase]ligase	FALSE	Biotin Metabolism	0	[c] : atp + btn + h --> btamp + ppi
R_biomass_target	.	BiomassRxn	FALSE	BiomassObjective	11.5343	[c] : 0.257980584 ala-L + 0.176597196 arg-L + 0.218152121 asn-L + 0.230278549 asp-L + 0.047389692 cys-L + 0.308171564 glu-L + 0.103857352 gln-L + 0.270219364 gly + 0.057785913 his-L + 0.343142715 ile-L + 0.350014856 leu-L + 0.327413561 lys-L + 0.101531685 met-L + 0.171391596 phe-L + 0.137139492 pro-L + 0.244438532 ser-L + 0.203965923 thr-L + 0.035839999 trp-L + 0.170934701 tyr-L + 0.287641274 val…
R_btnt	.	btntransport	FALSE	Transport Database	0	btn[e] --> btn[c]
R_ca2t	.	ca2transport	FALSE	Transport Database	0	ca2[e] --> ca2[c]
R_CAATPS	3.6.3.6	CaATPase	FALSE	Extracellular,Transport	0	atp[c] + 2 ca2[c] + h2o[c] --> adp[c] + 2 ca2[e] + h[e] + pi[c]
R_CBPS	6.3.5.5	carbamoyl-phosphatesynthase(glutamine-hydrolysing)	FALSE	Pyrimidine Biosynthesis	0	[c] : 2 atp + gln-L + h2o + hco3 --> 2 adp + cbp + glu-L + 2 h + pi
R_cd2t	.	cd2transport	FALSE	Transport Database	0	cd2[e] --> cd2[c]
R_CDGGGS	2.7.7.41	CDP-2,3-di-O-geranylgeranyl-sn-glycerolsynthase	FALSE	Lipid and Cell Wall Metabolism	0	[c] : ctp + dgggp + h --> cdgggp + ppi
R_CDGGGSAT	2.7.8.8	CDP-2,3-di-O-geranylgeranyl-sn-glyceroserineO-archaetidyltransferase	FALSE	Lipid and Cell Wall Metabolism	0	[c] : cdgggp + ser-L --> cmp + dgggps + h
R_CDGGIPT	2.7.8.11	CDP-digeranyl-sn-glycero-myo-inositol3-phosphatidyltransferase	FALSE	Lipid and Cell Wall Metabolism	0	[c] : cdgggp + inost --> cmp + dggpi + h
R_CDGPT_CT	2.7.8.5	R_CDPdiacylglycerolsn_glycerol_3_phosphate_3_phosphatidyltransferase	FALSE	.	0.239485	[c] : cdpdag_CT + glyc3p --> cmp + h + pglyp_CT
R_CDIPTr	2.7.8.11	phosphatidylinositolsynthase(Homosapiens)	TRUE	Glycerophospholipid Metabolism	0	[c] : cdpdag_hs + inost <==> cmp + h + pail_hs
R_CDPDSP_CT	2.7.8.8	R_CDPdiacylglycerol_serine_O_phosphatidyltransferase	FALSE	.	0.648488	[c] : cdpdag_CT + ser-L --> cmp + h + ps_CT
R_CDPMEK	2.7.1.148	_4-(cytidine5'-diphospho)-2-C-methyl-D-erythritolkinase	FALSE	Cofactor and Prosthetic Group Biosynthesis	0	[c] : 4c2me + atp --> 2p4c2me + adp + h
R_CDS	2.7.7.41	phosphatidatecytidylyltransferase	FALSE	Glycerophospholipid Metabolism	0	[c] : ctp + h + pa_hs --> cdpdag_hs + ppi
R_CDSm	2.7.7.41	phosphatidatecytidylyltransferase	FALSE	Glycerophospholipid Metabolism	0	[m] : ctp + h + pa_hs --> cdpdag_hs + ppi
R_cellobiost	.	cellobiostransport	FALSE	Transport Database	0	cellobios[e] --> cellobios[c]
R_cellulost	.	cellulostransport	FALSE	Transport Database	0	cellulos[e] --> cellulos[c]
R_CHLP	2.7.7.15	cholinephosphatephosphatase	FALSE	Glycerophospholipid Metabolism	0	[c] : cholp + h2o --> chol + pi
R_CHLPCTD	2.7.7.15	cholinephosphatecytididyltransferase	FALSE	Glycerophospholipid Metabolism	0	[c] : cholp + ctp + h --> cdpchol + ppi
R_CHOLK	2.7.1.32	Cholinekinase	FALSE	Glycerophospholipid Metabolism	0	[c] : atp + chol --> adp + cholp + h
R_cholt	.	choltransport	FALSE	Transport Database	0	chol[e] --> chol[c]
R_chsterolt	.	chsteroltransport	FALSE	Transport Database	0	chsterol[e] --> chsterol[c]
R_CLPNS2_CT	.	R_cardiolipin_synthase	FALSE	.	0.00528434	[c] : 2 pgly_CT --> cdlp_CT + glyc
R_clt	.	cltransport	FALSE	Transport Database	0	cl[e] --> cl[c]
R_co2t	.	co2transport	TRUE	Transport Database	0	co2[c] <==> co2[e]
R_coat	.	coatransport	FALSE	Transport Database	0	coa[e] --> coa[c]
R_CPCTDTX	2.7.7.15	choline-phosphatecytidylyltransferase	FALSE	Glycerophospholipid Metabolism	0	[c] : ctp + h + ntm2amep --> cmpntm2amep + ppi
R_CS	.	citratesynthase	FALSE	Citric Acid Cycle	0	[c] : accoa + h2o + oaa --> cit + coa + h
R_csnt	.	csntransport	FALSE	Transport Database	0	csn[e] --> csn[c]
R_cu2t	.	cu2transport	FALSE	Transport Database	0	cu2[e] --> cu2[c]
R_CYANST	2.8.1.1	Cyanidesulfurtransferase	FALSE	Unassigned	0	[c] : cyan + tsul --> h + so3 + tcynt
R_CYOO_HP	1.9.3.1	cytochromec553oxidase,Hpylori	FALSE	Respiration chain 4	0	4 focytcc553[c] + 5.98 h[c] + o2[c] --> 4 ficytcc553[c] + 2 h[e] + 1.99 h2o[c] + 0.005 o2s[c]
R_CYOR_DASH_u10m	1.10.2.2	ubiquinol-6cytochromecreductase,ComplexIII	FALSE	Oxidative Phosphorylation	0	2 ficytC[m] + 2 h[m] + q10h2[m] --> 2 focytC[m] + 4 h[c] + q10[m]
R_CYOR_u6m	1.10.2.2	ubiquinol-6cytochromecreductase	FALSE	Oxidative Phosphorylation	0	2 ficytc[m] + 1.5 h[m] + q6h2[m] --> 2 focytc[m] + 1.5 h[c] + q6[m]
R_cys_Lt	.	cys-Ltransport	FALSE	Transport Database	0.546606	cys-L[e] --> cys-L[c]
R_CYSTRS	6.1.1.16	Cysteinyl-tRNAsynthetase	FALSE	Cysteine Metabolism	0	[c] : atp + cys-L + trnacys --> amp + cystrna + ppi
R_cytdt	.	cytdtransport	FALSE	Transport Database	0	cytd[e] --> cytd[c]
R_CYTK1	2.7.4.14	cytidylatekinase(CMP)	TRUE	Nucleotides	-994.189	[c] : atp + cmp <==> adp + cdp
R_CYTK10	2.7.4.14	cytidylatekinase(CMP,dGTP)	TRUE	Nucleotides	1000	[c] : cmp + dgtp <==> cdp + dgdp
R_CYTK11	2.7.4.14	cytidylatekinase(dCMP,dGTP)	TRUE	Nucleotides	-1000	[c] : dcmp + dgtp <==> dcdp + dgdp
R_CYTK12	2.7.4.14	cytidylatekinase(dCMP,dCTP)	TRUE	Nucleotides	999.89	[c] : dcmp + dctp <==> 2 dcdp
R_CYTK13	2.7.4.14	cytidylatekinase(dCMP,dATP)	TRUE	Nucleotides	-1000	[c] : datp + dcmp <==> dadp + dcdp
R_CYTK14	2.7.4.14	cytidylatekinase(dCMP,UTP)	TRUE	Nucleotides	997.098	[c] : dcmp + utp <==> dcdp + udp
R_CYTK2	2.7.4.14	cytidylatekinase(dCMP)	TRUE	Nucleotides	1000	[c] : atp + dcmp <==> adp + dcdp
R_CYTK5	2.7.4.14	cytidylatekinase(dCMP)	TRUE	Nucleotides	-1000	[c] : ctp + dcmp <==> cdp + dcdp
R_CYTK6	2.7.4.14	cytidylatekinase(CMP,CTP)	TRUE	Nucleotides	998.658	[c] : cmp + ctp <==> 2 cdp
R_CYTK7	2.7.4.14	cytidylatekinase(CMP,UTP)	TRUE	Nucleotides	-1000	[c] : cmp + utp <==> cdp + udp
R_CYTK8	2.7.4.14	cytidylatekinase(CMP,dATP)	TRUE	Nucleotides	1000	[c] : cmp + datp <==> cdp + dadp
R_CYTK9	2.7.4.14	cytidylatekinase(CMP,dCTP)	TRUE	Nucleotides	-1000	[c] : cmp + dctp <==> cdp + dcdp
R_DAGK_CT	2.7.1.107	R_diacylglycerol_kinase	FALSE	.	0	[c] : 12dgr_CT + atp --> 12dag3p_CT + adp + h
R_DAGK_EC	2.7.1.107	Diacylglycerolkinase	FALSE	Cell Envelope Biosynthesis	0	[c] : 0.02 12dgr_EC + atp --> adp + h + 0.02 pa_EC
R_DAGK_hs	2.7.1.107	Diacylglycerolphosphatekinase(homosapiens)	TRUE	Glycerophospholipid Metabolism	0	[c] : atp + dag_hs <==> adp + h + pa_hs
R_DAGK_SA	2.7.1.107	Diacylglycerolkinase	FALSE	.	0	[c] : 0.02 12dgr_SA + atp --> adp + h + 0.02 pa_SA
R_DAGKn_hs	2.7.1.107	Diacylglycerolphosphatekinase(homosapiens)	TRUE	Glycerophospholipid Metabolism	0	[n] : atp + dag_hs <==> adp + h + pa_hs
R_DASYN_EC	2.7.7.41	CDP-Diacylglycerolsynthetase(Ecoli)	TRUE	Membrane Lipid Metabolism	0	[c] : ctp + h + 0.02 pa_EC <==> 0.02 cdpdag_EC + ppi
R_DASYN_HP	2.7.7.41	CDP-DiacylglycerolsynthetaseHpspecific	TRUE	Glycerolipid Synthesis 2	0	[c] : ctp + h + pa_Hp <==> cdpdag_HP + ppi
R_DASYN_SA	2.7.7.41	CDP-Diacylglycerolsynthetase(Saureus)	TRUE	Lipid and Cell Wall Metabolism	0	[c] : ctp + h + 0.02 pa_SA <==> 0.02 cdpdag_SA + ppi
R_DASYN_SC	2.7.7.41	CDP-Diacylglycerolsynthetase,yeast-specific	TRUE	Phospholipid Biosynthesis	0	[c] : ctp + h + 0.01 pa_SC <==> 0.01 cdpdag_SC + ppi
R_DASYN_TC	2.7.7.41	CDP-Diacylglycerolsynthetase,cruzi-specific	TRUE	Phospholipid Biosynthesis	0	[c] : ctp + h + 0.01 pa_TC <==> 0.01 cdpdag_TC + ppi
R_DASYNm_SC	2.7.7.41	CDP-Diacylglycerolsynthetase,yeast-specific,mitochondrial	TRUE	Phospholipid Biosynthesis	0	[m] : ctp + h + 0.01 pa_SC <==> 0.01 cdpdag_SC + ppi
R_DASYNm_TC	2.7.7.41	CDP-Diacylglycerolsynthetase,cruzi-specific,mitochondrial	TRUE	Phospholipid Biosynthesis	0	[m] : ctp + h + 0.01 pa_TC <==> 0.01 cdpdag_TC + ppi
R_DCMPDA	3.5.4.12	dCMPdeaminase	TRUE	Pyrimidine Catabolism	3.01247	[c] : dcmp + h + h2o <==> dump + nh4
R_DCYTD	3.5.4.14	deoxycytidinedeaminase	FALSE	Pyrimidine Catabolism	0	[c] : dcyt + h + h2o --> duri + nh4
R_DGK1	2.7.4.8	deoxyguanylatekinase(dGMP:ATP)	TRUE	Nucleotides	0	[c] : atp + dgmp <==> adp + dgdp
R_DHFR	1.5.1.3	dihydrofolatereductase	TRUE	Folate Metabolism	-996.883	[c] : dhf + h + nadph <==> nadp + thf
R_DHFRi	1.5.1.3	dihydrofolatereductase(irreversible)	FALSE	Folate Metabolism	1000	[c] : dhf + h + nadph --> nadp + thf
R_DHNAOT7	.	R_1_4_dihydroxy_2_naphthoate_octaprenyltransferase	FALSE	.	0	[c] : dhna + hepdp + nad --> 2dmmq7 + co2 + nadh + ppi
R_DHQD	4.2.1.10	_3-dehydroquinatedehydratase	TRUE	Tyrosine, Tryptophan, and Phenylalanine Metabolism	-1000	[c] : 3dhq <==> 3dhsk + h2o
R_DHQTi	4.2.1.10	_3-dehydroquinatedehydratase,irreversible	FALSE	Tyrosine, Tryptophan, and Phenylalanine Metabolism	1000	[c] : 3dhq --> 3dhsk + h2o
R_DMATT	2.5.1.1	dimethylallyltranstransferase	FALSE	Cholesterol Metabolism	0	[c] : dmpp + ipdp --> grdp + ppi
R_DNAMTn	2.1.1.37	DNA(cytosine-5-)-methyltransferase,nucleus	FALSE	Methionine Metabolism	0	[n] : amet + dna --> ahcys + dna5mtc + h
R_DNAMTSEn	2.1.1.37	DNA(cytosine-5-)-methyltransferase,nucleus	FALSE	Selenoamino acid metabolism	0	[n] : dna + seasmet --> dna5mtc + h + seahcys
R_DOLASNT_Ler	2.4.1.119	Dolichyl-diphosphooligosaccharide:protein-L-asparagineoligopolysaccharidotransferase(liver)	FALSE	N-Glycan Biosynthesis	0	[r] : Asn-X-Ser_FSLASH_Thr + 0.1 g3m8mpdol_L --> 0.1 doldp_L + g3m8masn + h
R_DOLASNT_Uer	2.4.1.119	Dolichyl-diphosphooligosaccharide:protein-L-asparagineoligopolysaccharidotransferase(uterus)	FALSE	N-Glycan Biosynthesis	0	[r] : Asn-X-Ser_FSLASH_Thr + 0.1 g3m8mpdol_U --> 0.1 doldp_U + g3m8masn + h
R_DOLK	2.7.1.108	Dolicholkinase	FALSE	Glycoprotein Metabolism	0	[c] : ctp + dolichol --> cdp + dolp + h
R_DOLK_L	2.7.1.108	Dolicholkinase,human(liver)	FALSE	N-Glycan Biosynthesis	0	[c] : ctp + 0.1 dolichol_L --> cdp + 0.1 dolp_L + h
R_DOLK_U	2.7.1.108	Dolicholkinase,human(uterus)	FALSE	N-Glycan Biosynthesis	0	[c] : ctp + 0.1 dolichol_U --> cdp + 0.1 dolp_U + h
R_DOLPMT_L	2.4.1.83	Dolichyl-phosphateD-mannosyltransferase(liver)	FALSE	N-Glycan Biosynthesis	0	[c] : 0.1 dolp_L + gdpmann --> 0.1 dolmanp_L + gdp
R_DOLPMT_U	2.4.1.83	Dolichyl-phosphateD-mannosyltransferase(uterus)	FALSE	N-Glycan Biosynthesis	0	[c] : 0.1 dolp_U + gdpmann --> 0.1 dolmanp_U + gdp
R_DOLPMTcer	2.4.1.83	Dolichyl-phosphateD-mannosyltransferase	FALSE	Glycoprotein Metabolism	0	dolp[c] + gdpmann[c] --> dolmanp[r] + gdp[c]
R_DOPABMO	1.14.17.1	dopaminebeta-monooxygenase	FALSE	Tyrosine metabolism	0	[c] : ascb-L + dopa + o2 --> dhdascb + h2o + nrpphr
R_DPCOAK	2.7.1.24	dephospho-CoAkinase	FALSE	CoA Biosynthesis	0	[c] : atp + dpcoa --> adp + coa + h
R_dribt	.	dribtransport	FALSE	Transport Database	0	drib[e] --> drib[c]
R_DTMPK	2.7.4.9	dTMPkinase	TRUE	Nucleotides	0.200312	[c] : atp + dtmp <==> adp + dtdp
R_DUMPK	2.7.4.9	dUMPkinase	TRUE	Nucleotides	-0.104319	[c] : atp + dump <==> adp + dudp
R_DUTPDP	3.6.1.23	dUTPdiphosphatase	FALSE	Purine and Pyrimidine Biosynthesis	0	[c] : dutp + h2o --> dump + h + ppi
R_DXPRIi	1.1.1.267	_1-deoxy-D-xylulosereductoisomerase	FALSE	Cofactor and Prosthetic Group Biosynthesis	0	[c] : dxyl5p + h + nadph --> 2me4p + nadp
R_DXPS	2.2.1.7	_1-deoxy-D-xylulose5-phosphatesynthase	FALSE	Cofactor and Prosthetic Group Biosynthesis	0	[c] : g3p + h + pyr --> co2 + dxyl5p
R_ECHH_1_PERIOD_0	1.6.5.3	EchHydrogenase	TRUE	Methanogenesis	0	2 fdred[c] + 3 h[c] <==> 2 fdox[c] + h[e] + h2[c]
R_ENO	4.2.1.11	enolase	TRUE	Glycolysis/Gluconeogenesis	1000	[c] : 2pg <==> h2o + pep
R_EPCTX	2.7.7.14	ethanolamine-phosphatecytidylyltransferase	FALSE	Glycerophospholipid Metabolism	0	[c] : 2ameph + ctp + h --> cmp2amep + ppi
R_ergstt	.	ergsttransport	FALSE	Transport Database	0	ergst[e] --> ergst[c]
R_ETHAK	2.7.1.82	Ethanolaminekinase	FALSE	Glycerophospholipid Metabolism	0	[c] : atp + etha --> adp + ethamp + h
R_ETHAPT_SC	2.7.8.1	Ethanolaminephosphotransferase,yeast-specific	TRUE	Phospholipid Biosynthesis	0	[c] : 0.01 12dgr_SC + cdpea <==> cmp + h + 0.01 pe_SC
R_ETHAPT_TC	2.7.8.1	Ethanolaminephosphotransferase,cruzi-specific	TRUE	Phospholipid Biosynthesis	0	[c] : 0.01 12dgr_TC + cdpea <==> cmp + h + 0.01 pe_TC
R_etoht	.	etohtransport	FALSE	Transport Database	0	etoh[c] --> etoh[e]
R_EXCH_2mbcoa_c	.	. exchange flux	TRUE	ExchangeFlux	-0.317655	2mbcoa[c] <==> 2mbcoa[b]
R_EXCH_ac_c	.	. exchange flux	TRUE	ExchangeFlux	0	ac[c] <==> ac[b]
R_EXCH_ala_DASH_L_e	.	. exchange flux	TRUE	ExchangeFlux	-2.97562	ala-L[e] <==> ala-L[b]
R_EXCH_amp_e	.	. exchange flux	TRUE	ExchangeFlux	0	amp[e] <==> amp[b]
R_EXCH_arg_DASH_L_e	.	. exchange flux	TRUE	ExchangeFlux	-2.03692	arg-L[e] <==> arg-L[b]
R_EXCH_asp_DASH_L_e	.	. exchange flux	TRUE	ExchangeFlux	-5.17232	asp-L[e] <==> asp-L[b]
R_EXCH_cmp_e	.	. exchange flux	TRUE	ExchangeFlux	0	cmp[e] <==> cmp[b]
R_EXCH_co2_c	.	. exchange flux	TRUE	ExchangeFlux	2.8441	co2[c] <==> co2[b]
R_EXCH_coa_c	.	. exchange flux	TRUE	ExchangeFlux	1.46207	coa[c] <==> coa[b]
R_EXCH_cys_DASH_L_e	.	. exchange flux	TRUE	ExchangeFlux	-0.546606	cys-L[e] <==> cys-L[b]
R_EXCH_etoh_c	.	. exchange flux	TRUE	ExchangeFlux	211.367	etoh[c] <==> etoh[b]
R_EXCH_for_c	.	. exchange flux	TRUE	ExchangeFlux	0	for[c] <==> for[b]
R_EXCH_gcald_c	.	. exchange flux	TRUE	ExchangeFlux	0	gcald[c] <==> gcald[b]
R_EXCH_glc_DASH_D_e	.	. exchange flux	TRUE	ExchangeFlux	-500.715	glc-D[e] <==> glc-D[b]
R_EXCH_gln_DASH_L_e	.	. exchange flux	TRUE	ExchangeFlux	-1.59751	gln-L[e] <==> gln-L[b]
R_EXCH_glyc_c	.	. exchange flux	TRUE	ExchangeFlux	0.00528434	glyc[c] <==> glyc[b]
R_EXCH_gmp_e	.	. exchange flux	TRUE	ExchangeFlux	0	gmp[e] <==> gmp[b]
R_EXCH_h_c	.	. exchange flux	TRUE	ExchangeFlux	1000	h[c] <==> h[b]
R_EXCH_h2o_c	.	. exchange flux	TRUE	ExchangeFlux	0	h2o[c] <==> h2o[b]
R_EXCH_h2o_e	.	. exchange flux	TRUE	ExchangeFlux	1000	h2o[e] <==> h2o[b]
R_EXCH_hco3_c	.	. exchange flux	TRUE	ExchangeFlux	224.041	hco3[c] <==> hco3[b]
R_EXCH_his_DASH_L_e	.	. exchange flux	TRUE	ExchangeFlux	-0.666519	his-L[e] <==> his-L[b]
R_EXCH_ibcoa_c	.	. exchange flux	TRUE	ExchangeFlux	-1.0594	ibcoa[c] <==> ibcoa[b]
R_EXCH_ile_DASH_L_e	.	. exchange flux	TRUE	ExchangeFlux	-3.9579	ile-L[e] <==> ile-L[b]
R_EXCH_ivcoa_c	.	. exchange flux	TRUE	ExchangeFlux	0	ivcoa[c] <==> ivcoa[b]
R_EXCH_lac_DASH_L_c	.	. exchange flux	TRUE	ExchangeFlux	773.764	lac-L[c] <==> lac-L[b]
R_EXCH_leu_DASH_L_e	.	. exchange flux	TRUE	ExchangeFlux	-4.03717	leu-L[e] <==> leu-L[b]
R_EXCH_lys_DASH_L_e	.	. exchange flux	TRUE	ExchangeFlux	-3.80156	lys-L[e] <==> lys-L[b]
R_EXCH_meoh_c	.	. exchange flux	TRUE	ExchangeFlux	0	meoh[c] <==> meoh[b]
R_EXCH_met_DASH_L_e	.	. exchange flux	TRUE	ExchangeFlux	-1.17109	met-L[e] <==> met-L[b]
R_EXCH_nad_c	.	. exchange flux	TRUE	ExchangeFlux	-1.35066	nad[c] <==> nad[b]
R_EXCH_nadh_c	.	. exchange flux	TRUE	ExchangeFlux	1.15112	nadh[c] <==> nadh[b]
R_EXCH_nh4_e	.	. exchange flux	TRUE	ExchangeFlux	0	nh4[e] <==> nh4[b]
R_EXCH_o2_c	.	. exchange flux	TRUE	ExchangeFlux	0	o2[c] <==> o2[b]
R_EXCH_phe_DASH_L_e	.	. exchange flux	TRUE	ExchangeFlux	-1.97688	phe-L[e] <==> phe-L[b]
R_EXCH_pi_e	.	. exchange flux	TRUE	ExchangeFlux	-1.51009	pi[e] <==> pi[b]
R_EXCH_pro_DASH_L_e	.	. exchange flux	TRUE	ExchangeFlux	-4.73675	pro-L[e] <==> pro-L[b]
R_EXCH_ptrc_c	.	. exchange flux	TRUE	ExchangeFlux	0	ptrc[c] <==> ptrc[b]
R_EXCH_ser_DASH_L_e	.	. exchange flux	TRUE	ExchangeFlux	-6.5847	ser-L[e] <==> ser-L[b]
R_EXCH_so4_e	.	. exchange flux	TRUE	ExchangeFlux	0	so4[e] <==> so4[b]
R_EXCH_strcoa_c	.	. exchange flux	TRUE	ExchangeFlux	-0.0326227	strcoa[c] <==> strcoa[b]
R_EXCH_thr_DASH_L_e	.	. exchange flux	TRUE	ExchangeFlux	-2.3526	thr-L[e] <==> thr-L[b]
R_EXCH_thymd_c	.	. exchange flux	TRUE	ExchangeFlux	2.91647	thymd[c] <==> thymd[b]
R_EXCH_trp_DASH_L_e	.	. exchange flux	TRUE	ExchangeFlux	-0.413389	trp-L[e] <==> trp-L[b]
R_EXCH_ttdcecoa_c	.	. exchange flux	TRUE	ExchangeFlux	-0.0523868	ttdcecoa[c] <==> ttdcecoa[b]
R_EXCH_tyr_DASH_L_e	.	. exchange flux	TRUE	ExchangeFlux	-1.97161	tyr-L[e] <==> tyr-L[b]
R_EXCH_udpg_c	.	. exchange flux	TRUE	ExchangeFlux	-0.582992	udpg[c] <==> udpg[b]
R_EXCH_val_DASH_L_e	.	. exchange flux	TRUE	ExchangeFlux	-3.31773	val-L[e] <==> val-L[b]
R_FACOAL100	6.2.1.3	R_fatty_acid__CoA_ligase__Iso_C100_	TRUE	.	0.121442	[c] : atp + coa + dca <==> amp + dcacoa + ppi
R_FACOAL130	6.2.1.3	R_fatty_acid__CoA_ligase__Iso_C130_	TRUE	.	0.0523868	[c] : atp + coa + trdca <==> amp + trdacoa + ppi
R_FACOAL140	6.2.1.3	fatty-acid--CoAligase(tetradecanoate)	TRUE	Fatty Acid Biosynthesis	-999.978	[c] : atp + coa + ttdca <==> amp + ppi + tdcoa
R_FACOAL140_ISO_	6.2.1.3	R_fatty_acid__CoA_ligase__Iso_C140_	TRUE	.	0.054768	[c] : atp + coa + fa1 <==> amp + fa1coa + ppi
R_FACOAL140i	6.2.1.3	fatty-acid--CoAligase(tetradecanoate)	FALSE	Fatty acid activation	1000	[c] : atp + coa + ttdca --> amp + ppi + tdcoa
R_FACOAL141	6.2.1.3	fatty-acid--CoAligase(tetradecenoate)	TRUE	Fatty Acid Biosynthesis	0	[c] : atp + coa + ttdcea <==> amp + ppi + tdecoa
R_FACOAL150	6.2.1.3	fatty-acid--CoAligase	TRUE	Fatty acid activation	0	[c] : atp + coa + ptdca <==> amp + ppi + ptdcacoa
R_FACOAL150_anteiso_	6.2.1.3	R_fatty_acid__CoA_ligase__anteiso_C150_	TRUE	.	0	[c] : atp + coa + fa4 <==> amp + fa4coa + ppi
R_FACOAL150_ISO_	6.2.1.3	R_fatty_acid__CoA_ligase__Iso_C150_	TRUE	.	0	[c] : atp + coa + fa3 <==> amp + fa3coa + ppi
R_FACOAL160	6.2.1.3	fatty-acid--CoAligase(hexadecanoate)	TRUE	Fatty Acid Biosynthesis	-999.454	[c] : atp + coa + hdca <==> amp + pmtcoa + ppi
R_FACOAL160_ISO_	6.2.1.3	R_fatty_acid__CoA_ligase__Iso_C160_	TRUE	.	0.769134	[c] : atp + coa + fa6 <==> amp + fa6coa + ppi
R_FACOAL160i	6.2.1.3	C160fattyacidactivation	FALSE	Fatty acid activation	1000	[c] : atp + coa + hdca --> amp + pmtcoa + ppi
R_FACOAL161	6.2.1.3	fatty-acid--CoAligase(hexadecenoate)	TRUE	Fatty acid activation	0.298843	[c] : atp + coa + hdcea <==> amp + hdcoa + ppi
R_FACOAL161_ISO_	6.2.1.3	R_fatty_acid__CoA_ligase__Iso_C161_	TRUE	.	0	[c] : atp + coa + fa5 <==> amp + fa5coa + ppi
R_FACOAL170	6.2.1.3	fatty-acid--CoAligase	TRUE	Fatty acid activation	0	[c] : atp + coa + hpdca <==> amp + hpdcacoa + ppi
R_FACOAL170_anteiso_	6.2.1.3	R_fatty_acid__CoA_ligase__anteiso_C170_	TRUE	.	0.317655	[c] : atp + coa + fa12 <==> amp + fa12coa + ppi
R_FACOAL170_ISO_	6.2.1.3	R_fatty_acid__CoA_ligase__Iso_C170_	TRUE	.	0	[c] : atp + coa + fa11 <==> amp + fa11coa + ppi
R_FACOAL171_anteiso_	6.2.1.3	R_fatty_acid__CoA_ligase__anteiso_C171_	TRUE	.	0	[c] : atp + coa + fa10 <==> amp + fa10coa + ppi
R_FACOAL171_ISO_	6.2.1.3	R_fatty_acid__CoA_ligase__Iso_C171_	TRUE	.	0	[c] : atp + coa + fa9 <==> amp + fa9coa + ppi
R_FACOAL180	6.2.1.3	fatty-acid--CoAligase(octadecanoate)	TRUE	Fatty Acid Biosynthesis	-1000	[c] : atp + coa + ocdca <==> amp + ppi + stcoa
R_FACOAL180_ISO_	6.2.1.3	R_fatty_acid__CoA_ligase__Iso_C180_	TRUE	.	0.11406	[c] : atp + coa + ocdcaiso <==> amp + ppi + strcoaiso
R_FACOAL180i	6.2.1.3	C180fattyacidactivation	FALSE	Fatty acid activation	1000	[c] : atp + coa + ocdca --> amp + ppi + stcoa
R_FACOAL181	6.2.1.3	fatty-acid--CoAligase(octadecenoate)	TRUE	Fatty Acid Biosynthesis	-1000	[c] : atp + coa + ocdcea <==> amp + odecoa + ppi
R_FACOAL1812	6.2.1.3	fatty-acid--CoAligase	TRUE	Fatty acid activation	0	[c] : atp + coa + vacc <==> amp + ppi + vacccoa
R_FACOAL1813	6.2.1.3	fatty-acid--CoAligase	TRUE	Fatty acid activation	0	[c] : atp + coa + elaid <==> amp + od2coa + ppi
R_FACOAL181i	6.2.1.3	C181fattyacidactivation	FALSE	Fatty acid activation	1000	[c] : atp + coa + ocdcea --> amp + odecoa + ppi
R_FACOAL182	6.2.1.3	fatty-acid--CoAligase(octadecynoate)	TRUE	Fatty Acid Biosynthesis	0	[c] : atp + coa + ocdcya <==> amp + ocdycacoa + ppi
R_FACOAL1821	6.2.1.3	fatty-acid--CoAligase	TRUE	Fatty acid activation	0	[c] : atp + coa + lnlc <==> amp + lnlccoa + ppi
R_FACOAL1822	6.2.1.3	fatty-acid--CoAligase	TRUE	Fatty acid activation	0	[c] : atp + coa + lneldc <==> amp + lneldccoa + ppi
R_FACOAL1831	6.2.1.3	fatty-acid--CoAligase	TRUE	Fatty acid activation	0	[c] : atp + coa + lnlncg <==> amp + lnlncgcoa + ppi
R_FACOAL1832	6.2.1.3	fatty-acid--CoAligase	TRUE	Fatty acid activation	0	[c] : atp + coa + lnlnca <==> amp + lnlncacoa + ppi
R_FACOAL184	6.2.1.3	fatty-acid--CoAligase	TRUE	Fatty acid activation	0	[c] : atp + coa + strdnc <==> amp + ppi + strdnccoa
R_FACOAL191	6.2.1.3	fatty-acid--CoAligase	FALSE	Fatty acid activation	0	[c] : atp + coa + prist --> amp + ppi + pristcoa
R_FACOAL200	6.2.1.3	fatty-acid--CoAligase	TRUE	Fatty acid activation	0	[c] : arach + atp + coa <==> amp + arachcoa + ppi
R_FACOAL203	6.2.1.3	fatty-acid--CoAligase	TRUE	Fatty acid activation	0	[c] : atp + coa + dlnlcg <==> amp + dlnlcgcoa + ppi
R_FACOAL204	6.2.1.3	fatty-acid--CoAligase	TRUE	Fatty acid activation	-1000	[c] : arachd + atp + coa <==> amp + arachdcoa + ppi
R_FACOAL2042	6.2.1.3	fatty-acid--CoAligase	TRUE	Fatty acid activation	0	[c] : atp + coa + eicostet <==> amp + eicostetcoa + ppi
R_FACOAL204i	6.2.1.3	arachidonicacidactivation	FALSE	Fatty acid activation	1000	[c] : arachd + atp + coa --> amp + arachdcoa + ppi
R_FACOAL205	6.2.1.3	fatty-acid--CoAligase	TRUE	Fatty acid activation	0	[c] : atp + coa + tmndnc <==> amp + ppi + tmndnccoa
R_FACOAL206	6.2.1.3	fatty-acid--CoAligase	TRUE	Fatty acid activation	0	[c] : atp + coa + phyt <==> amp + phytcoa + ppi
R_FACOAL224	6.2.1.3	fatty-acid--CoAligase	TRUE	Fatty acid activation	0	[c] : adrn + atp + coa <==> adrncoa + amp + ppi
R_FACOAL2251	6.2.1.3	fatty-acid--CoAligase	TRUE	Fatty acid activation	0	[c] : atp + coa + dcsptn1 <==> amp + dcsptn1coa + ppi
R_FACOAL2252	6.2.1.3	fatty-acid--CoAligase	TRUE	Fatty acid activation	0	[c] : atp + clpnd + coa <==> amp + clpndcoa + ppi
R_FACOAL226	6.2.1.3	fatty-acid--CoAligase	TRUE	Fatty acid activation	-1000	[c] : atp + coa + crvnc <==> amp + c226coa + ppi
R_FACOAL226i	6.2.1.3	C226fattyacidactivation	FALSE	Fatty acid activation	1000	[c] : atp + coa + crvnc --> amp + c226coa + ppi
R_FACOAL240	6.2.1.3	fatty-acid--CoAligase	TRUE	Fatty acid activation	0	[c] : atp + coa + lgnc <==> amp + lgnccoa + ppi
R_FACOAL241	6.2.1.3	fatty-acid--CoAligase	TRUE	Fatty acid activation	0	[c] : atp + coa + nrvnc <==> amp + nrvnccoa + ppi
R_FACOAL244_1	6.2.1.3	fatty-acid--CoAligase	TRUE	Fatty acid activation	0	[c] : atp + coa + tettet6 <==> amp + ppi + tettet6coa
R_FACOAL245_1	6.2.1.3	fatty-acid--CoAligase	TRUE	Fatty acid activation	0	[c] : atp + coa + tetpent6 <==> amp + ppi + tetpent6coa
R_FACOAL245_2	6.2.1.3	fatty-acid--CoAligase	TRUE	Fatty acid activation	0	[c] : atp + coa + tetpent3 <==> amp + ppi + tetpent3coa
R_FACOAL246_1	6.2.1.3	fatty-acid--CoAligase	TRUE	Fatty acid activation	0	[c] : atp + coa + tethex3 <==> amp + ppi + tethex3coa
R_FACOAL260	6.2.1.3	fatty-acid--CoAligase(n-C26:0)	TRUE	Fatty acid activation	0	[c] : atp + coa + hexc <==> amp + hexccoa + ppi
R_FBA	4.1.2.13	fructose-bisphosphatealdolase	TRUE	Glycolysis/Gluconeogenesis	500.715	[c] : fdp <==> dhap + g3p
R_FBA2	4.1.2.13	D-Fructose1-phosphateD-glyceraldehyde-3-phosphate-lyase	TRUE	Fructose and Mannose Metabolism	0	[c] : f1p <==> dhap + glyald
R_FBA3	4.1.2.13	Sedoheptulose1,7-bisphosphateD-glyceraldehyde-3-phosphate-lyase	TRUE	Glycolysis/Gluconeogenesis	0	[c] : s17bp <==> dhap + e4p
R_FBA4	4.1.2.13	D-Fructose1-phosphateD-glyceraldehyde-3-phosphate-lyase	TRUE	Glyoxylate and Dicarboxylate Metabolism	0	[c] : xu1p-D <==> dhap + gcald
R_FBA5	4.1.2.13	D-Tagatose1-phosphateD-glyceraldehyde-3-phosphate-lyase	TRUE	Galactose metabolism	0	[c] : tag1p-D <==> dhap + glyald
R_FCI	5.3.1.25	L-fucoseisomerase	TRUE	Alternate Carbon Metabolism	0	[c] : fuc-L <==> fcl-L
R_fe2t	.	fe2transport	FALSE	Transport Database	0	fe2[e] --> fe2[c]
R_fe3t	.	fe3transport	FALSE	Transport Database	0	fe3[e] --> fe3[c]
R_fmnt	.	fmntransport	FALSE	Transport Database	0	fmn[e] --> fmn[c]
R_FOLR2	1.5.1.3	folatereductase	FALSE	Folate Metabolism	0	[c] : fol + nadph --> dhf + nadp
R_folt	.	foltransport	FALSE	Transport Database	0	fol[e] --> fol[c]
R_fort	.	fortransport	FALSE	Transport Database	0	for[c] --> for[e]
R_FRTT	.	R_farnesyltranstransferase	FALSE	.	0	[c] : frdp + ipdp --> ggdp + ppi
R_frut	.	frutransport	FALSE	Transport Database	0	fru[e] --> fru[c]
R_fumt	.	fumtransport	TRUE	Transport Database	0	fum[c] <==> fum[e]
R_G1PTT	2.7.7.24	glucose-1-phosphatethymidylyltransferase	FALSE	Nucleotide Sugar Metabolism	0	[c] : dttp + g1p + h --> dtdpglu + ppi
R_G3PCT	2.7.7.39	R_glycerol_3_phosphate_cytidylyltransferase	FALSE	.	0	[c] : ctp + glyc3p + h --> cdpglyc + ppi
R_G3PD1ir	1.1.1.8	glycerol-3-phosphatedehydrogenase(NAD)	FALSE	Glycerolipid Metabolism	1.43009	[c] : dhap + h + nadh --> glyc3p + nad
R_G3PD5	1.1.99.5	glycerol-3-phosphatedehydrogenase(ubiquinone-8)	FALSE	Oxidative Phosphorylation	0	[c] : glyc3p + q8 --> dhap + q8h2
R_G3PD6	1.1.99.5	glycerol-3-phosphatedehydrogenase(menaquinone-8)	FALSE	Oxidative Phosphorylation	0	[c] : glyc3p + mqn8 --> dhap + mql8
R_G3PD7	1.1.99.5	glycerol-3-phosphatedehydrogenase(demethylmenaquinone-8)	FALSE	Oxidative Phosphorylation	0	[c] : 2dmmq8 + glyc3p --> 2dmmql8 + dhap
R_G3POA_CT	.	R_glycerol_3_phosphate_O_acyltransferase	FALSE	.	1.19061	[c] : glyc3p + 0.051 dcacoa + 0.022 trdacoa + 0.023 fa1coa + 0.0092 tdcoa + 0.022 ttdcecoa + 0.323 fa6coa + 0.2293 pmtcoa + 0.1334 fa12coa + 0.1255 hdcoa + 0.0479 strcoaiso + 0.0137 strcoa --> 1ag3p_CT + coa
R_G5SD	1.2.1.41	glutamate-5-semialdehydedehydrogenase	FALSE	Arginine and Proline Metabolism	0	[c] : glu5p + h + nadph --> glu5sa + nadp + pi
R_G5SD2	1.2.1.41	glutamate-5-semialdehydedehydrogenase	FALSE	Arginine and Proline Metabolism	0	[c] : glu5p + h + nadh --> glu5sa + nad + pi
R_G6PDH2	1.1.1.49	glucose6-phosphatedehydrogenase	FALSE	Pentose Phosphate Pathway	1000	[c] : g6p + nadp --> 6pgl + h + nadph
R_G6PDH2r	1.1.1.49	glucose6-phosphatedehydrogenase	TRUE	Pentose Phosphate Pathway	-1000	[c] : g6p + nadp <==> 6pgl + h + nadph
R_G6PDH3	1.1.1.49	glucose6-phosphatedehydrogenase(F420-Dependent)	FALSE	Central Metabolism	0	[c] : f420-2 + g6p --> 6pgl + f420-2h2
R_G6PI	5.3.1.9	Glucose-6-phosphateisomerase	TRUE	Glycolysis/Gluconeogenesis	1000	[c] : g6p <==> g6p-B
R_G6PI2	5.3.1.9	Glucose-6-phosphateisomerase	TRUE	Glycolysis/Gluconeogenesis	0	[c] : g6p-B <==> f6p-B
R_GALNTg	2.4.1.41	GalNActransferase,Golgiapparatus	FALSE	O-Glycan Biosynthesis	0	[g] : Ser_FSLASH_Thr + udpacgal --> Tn_antigen + h + udp
R_galt	.	galtransport	FALSE	Transport Database	0	gal[e] --> gal[c]
R_GAPD	1.2.1.12	glyceraldehyde-3-phosphatedehydrogenase	TRUE	Glycolysis/Gluconeogenesis	1000	[c] : g3p + nad + pi <==> 13dpg + h + nadh
R_GBEZ	2.4.1.18	_1,4-alpha-glucanbranchingenzyme	FALSE	Alternate Carbon Metabolism	0	[c] : 14glun --> glycogen + h2o
R_GF6PTA	2.6.1.16	glutamine-fructose-6-phosphatetransaminase	FALSE	Aminosugar Metabolism	0	[c] : f6p + gln-L --> gam6p + glu-L
R_GGTT	.	R_geranylgeranyltranstransferase	FALSE	.	0	[c] : ggdp + ipdp --> pendp + ppi
R_GHMT2	2.1.2.1	glycinehydroxymethyltransferase	FALSE	Glycine and Serine Metabolism	1000	[c] : ser-L + thf --> gly + h2o + mlthf
R_GHMT2r	2.1.2.1	glycinehydroxymethyltransferase,reversible	TRUE	and Threonine Metabolism, Serine,Glycine	-996.883	[c] : ser-L + thf <==> gly + h2o + mlthf
R_GHMT3	2.1.2.1	glycinehydroxymethyltransferase	FALSE	Lysine Metabolism	0	[c] : 3htmelys + h --> 4tmeabut + gly
R_GK1	2.7.4.8	guanylatekinase(GMP:ATP)	TRUE	Nucleotides	6.85371	[c] : atp + gmp <==> adp + gdp
R_GLBRAN	2.4.1.18	_1,4-alpha-glucanbranchingenzyme(glygn1->glygn2)	FALSE	Starch and Sucrose Metabolism	0	[c] : glygn1 --> glygn2
R_glc_Dt	.	glc-Dtransport	FALSE	Transport Database	500.715	glc-D[e] --> glc-D[c]
R_GLCGSD	3.2.1.3	glucan1,4-alpha-glucosidase	FALSE	Central Metabolism	0	[c] : glycogen + h2o --> glc-D
R_GLCNACPT_L	2.7.8.15	UDP-GlcNAc:dolichol-phosphateGlcNAcphosphotransferase(liver)	FALSE	N-Glycan Biosynthesis	0	[c] : 0.1 dolp_L + uacgam --> 0.1 naglc2p_L + ump
R_GLCNACPT_U	2.7.8.15	UDP-GlcNAc:dolichol-phosphateGlcNAcphosphotransferase(uterus)	FALSE	N-Glycan Biosynthesis	0	[c] : 0.1 dolp_U + uacgam --> 0.1 naglc2p_U + ump
R_GLCP	2.4.1.1	glycogenphosphorylase	FALSE	Alternate Carbon Metabolism	0	[c] : glycogen + pi --> g1p
R_GLDBRAN	3.2.1.33	glycogendebranchingenzyme	FALSE	Starch and Sucrose Metabolism	0	[c] : dxtrn + h2o --> glc-D + glygn3
R_gln_Lt	.	gln-Ltransport	FALSE	Transport Database	1.59751	gln-L[e] --> gln-L[c]
R_GLNS	6.3.1.2	glutaminesynthetase	FALSE	Glutamate metabolism	0.496239	[c] : atp + glu-L + nh4 --> adp + gln-L + h + pi
R_GLNTRS	6.1.1.18	Glutaminyl-tRNAsynthetase	FALSE	Glutamine Metabolism	0	[c] : atp + gln-L + trnagln --> amp + glntrna + ppi
R_GLPASE1	2.4.1.1	glycogenphosphorylase(glygn2->dxtrn)	FALSE	Starch and Sucrose Metabolism	0	[c] : glygn2 + 3 pi --> dxtrn + 3 g1p
R_GLPASE2	2.4.1.1	glycogenphosphorylase(amyls->glc-D)	FALSE	Starch and Sucrose Metabolism	0	[c] : glygn3 + 7 h2o --> Tyr-ggn + 7 glc-D
R_glu_Lt	.	glu-Ltransport	FALSE	Transport Database	0	glu-L[e] --> glu-L[c]
R_GLU5K	2.7.2.11	glutamate5-kinase	FALSE	Arginine and Proline Metabolism	0	[c] : atp + glu-L --> adp + glu5p
R_GLUK	2.7.1.2	Glucokinase	FALSE	Glycolysis/Gluconeogenesis	0	[c] : atp + glc-D --> adp + g6p-B + h
R_GLUTRS	6.1.1.17	Glutamyl-tRNAsynthetase	FALSE	Glutamine Metabolism	0	[c] : atp + glu-L + trnaglu --> amp + glutrna + ppi
R_GLUTRS_LPAREN_Gln_RPAREN_	6.1.1.17	Glutamyl-tRNAsynthetase(Gln)	FALSE	Glutamine Metabolism	0	[c] : atp + glu-L + trnagln --> amp + glutrna_LPAREN_gln_RPAREN_ + ppi
R_glyt	.	glytransport	FALSE	Transport Database	0	gly[e] --> gly[c]
R_GLYTRS	6.1.1.14	Glycyl-tRNAsynthetase	FALSE	Glycine and Serine Metabolism	0	[c] : atp + gly + trnagly --> amp + glytrna + ppi
R_GMPS2	6.3.5.2	GMPsynthase	FALSE	Nucleotides	0.89583	[c] : atp + gln-L + h2o + xmp --> amp + glu-L + gmp + 2 h + ppi
R_GPAM_hs	2.3.1.15	glycerol-3-phosphateacyltransferase	FALSE	Triacylglycerol Synthesis	0	[c] : Rtotalcoa + glyc3p --> alpa_hs + coa
R_GPDDA1	3.1.4.46	Glycerophosphodiesterphosphodiesterase(Glycerophosphocholine)	FALSE	Glycerophospholipid Metabolism	0	[c] : g3pc + h2o --> chol + glyc3p + h
R_GPDDA2	3.1.4.46	Glycerophosphodiesterphosphodiesterase(Glycerophosphoethanolamine)	FALSE	Cell Envelope Biosynthesis	0	[c] : g3pe + h2o --> etha + glyc3p + h
R_GPDDA3	3.1.4.46	Glycerophosphodiesterphosphodiesterase(Glycerophosphoserine)	FALSE	Cell Envelope Biosynthesis	0	[c] : g3ps + h2o --> glyc3p + h + ser-L
R_GPDDA4	3.1.4.46	Glycerophosphodiesterphosphodiesterase(Glycerophosphoglycerol)	FALSE	Cell Envelope Biosynthesis	0	[c] : g3pg + h2o --> glyc + glyc3p + h
R_GPDDA5	3.1.4.46	Glycerophosphodiesterphosphodiesterase(Glycerophosphoinositol)	FALSE	Cell Envelope Biosynthesis	0	[c] : g3pi + h2o --> glyc3p + h + inost
R_GRTT	2.5.1.10	geranyltranstransferase	FALSE	Cholesterol Metabolism	0	[c] : grdp + ipdp --> frdp + ppi
R_gsnt	.	gsntransport	FALSE	Transport Database	0	gsn[e] --> gsn[c]
R_GTHP	1.11.1.9	glutathioneperidoxase	TRUE	Glutathione Metabolism	0	[c] : 2 gthrd + h2o2 <==> gthox + 2 h2o
R_gthrdt	.	gthrdtransport	FALSE	Transport Database	0	gthrd[e] --> gthrd[c]
R_GTPH1e	3.6.1.5	GTPdiphosphohydrolase	FALSE	Nucleotides	0	[e] : gtp + 2 h2o --> gmp + 2 h + 2 pi
R_GTPH2e	3.6.1.5	GTPdiphosphohydrolase	FALSE	Nucleotides	0	[e] : gdp + h2o --> gmp + h + pi
R_guat	.	guatransport	FALSE	Transport Database	0	gua[e] --> gua[c]
R_H2CO3D	4.2.1.1	carboxylicaciddissociation	TRUE	Miscellaneous	1000	[c] : co2 + h2o <==> h2co3
R_H2CO3D2	.	carboxylicaciddissociation	TRUE	Miscellaneous	-1000	[c] : h + hco3 <==> h2co3
R_h2ot	.	h2otransport	TRUE	Transport Database	1000	h2o[c] <==> h2o[e]
R_H2Ot	.	H2Otransportviadiffusion	TRUE	Extracellular,Transport	0	h2o[e] <==> h2o[c]
R_HACD1	1.1.1.35	_3-hydroxyacyl-CoAdehydrogenase(acetoacetyl-CoA)	TRUE	.	0	[c] : aacoa + h + nadh <==> 3hbcoa + nad
R_HACD2	1.1.1.35	_3-hydroxyacyl-CoAdehydrogenase(3-oxohexanoyl-CoA)	TRUE	Fatty Acid Degradation	0	[c] : 3ohcoa + h + nadh <==> 3hhcoa + nad
R_HACD3	1.1.1.35	_3-hydroxyacyl-CoAdehydrogenase(3-oxooctanoyl-CoA)	TRUE	Fatty Acid Degradation	0	[c] : 3oocoa + h + nadh <==> 3hocoa + nad
R_HACD4	1.1.1.35	_3-hydroxyacyl-CoAdehydrogenase(3-oxodecanoyl-CoA)	TRUE	Fatty Acid Degradation	0	[c] : 3odcoa + h + nadh <==> 3hdcoa + nad
R_HACD5	1.1.1.35	_3-hydroxyacyl-CoAdehydrogenase(3-oxododecanoyl-CoA)	TRUE	Fatty Acid Degradation	0	[c] : 3oddcoa + h + nadh <==> 3hddcoa + nad
R_HACD6	1.1.1.35	_3-hydroxyacyl-CoAdehydrogenase(3-oxotetradecanoyl-CoA)	TRUE	Fatty Acid Degradation	0	[c] : 3otdcoa + h + nadh <==> 3htdcoa + nad
R_HACD7	1.1.1.35	_3-hydroxyacyl-CoAdehydrogenase(3-oxohexadecanoyl-CoA)	TRUE	Fatty Acid Degradation	0	[c] : 3ohdcoa + h + nadh <==> 3hhdcoa + nad
R_HCITS	4.1.3.21	homocitratesynthase	FALSE	Threonine and Lysine Metabolism	0	[c] : accoa + akg + h2o --> coa + h + hcit
R_HCO3E	4.2.1.1	HCO3equilibrationreaction	TRUE	--	-761.956	[c] : co2 + h2o <==> h + hco3
R_hco3t	.	hco3transport	TRUE	Transport Database	0	hco3[c] <==> hco3[e]
R_HEX1	2.7.1.1	hexokinase	FALSE	Glycolysis/Gluconeogenesis	500.715	[c] : atp + glc-D --> adp + h + g6p
R_HEX10	2.7.1.1	hexokinase(D-glucosamine:ATP)	FALSE	Aminosugar Metabolism	0	[c] : atp + gam --> adp + gam6p + h
R_HEX7	2.7.1.1	hexokinase(D-fructose:ATP)	FALSE	Fructose and Mannose Metabolism	0	[c] : atp + fru --> adp + f6p + h
R_HEXTT	.	R_trans_hexaprenyltranstransferase	FALSE	.	0	[c] : hexdp + ipdp --> hepdp + ppi
R_his_Lt	.	his-Ltransport	FALSE	Transport Database	0.666519	his-L[e] --> his-L[c]
R_HISTASE	1.4.3.6	Histaminase	FALSE	Histidine Metabolism	0	[c] : h2o + hista + o2 --> h2o2 + im4act + nh4
R_HISTRS	6.1.1.21	Histidyl-tRNAsynthetase	FALSE	Histidine Metabolism	0	[c] : atp + his-L + trnahis --> amp + histrna + ppi
R_HPROa	1.5.1.2	L-hydroxyprolinereductase(NAD)	FALSE	Arginine and Proline Metabolism	0	[c] : 1p3h5c + 2 h + nadh --> 4hpro-LT + nad
R_HPROb	1.5.1.2	L-hydroxyprolinereductase(NADP)	FALSE	Arginine and Proline Metabolism	0	[c] : 1p3h5c + 2 h + nadph --> 4hpro-LT + nadp
R_HPROym	1.5.1.12	L-hydroxyprolinedehydrogenase(NADP),mitochondrial	FALSE	Arginine and Proline Metabolism	0	[m] : 4hpro-LT + nadp --> 1p3h5c + 2 h + nadph
R_HSK	2.7.1.39	homoserinekinase	FALSE	Glycine and Serine Metabolism	0	[c] : atp + hom-L --> adp + h + phom
R_ht	.	htransport	FALSE	Transport Database	1000	h[c] --> h[e]
R_hxant	.	hxantransport	FALSE	Transport Database	0	hxan[e] --> hxan[c]
R_ICHORS	.	R_isochorismate_synthase	TRUE	.	0	[c] : chor <==> ichor
R_ile_Lt	.	ile-Ltransport	FALSE	Transport Database	3.9579	ile-L[e] --> ile-L[c]
R_ILETRS	6.1.1.5	Isoleucyl-tRNAsynthetase	FALSE	Valine, Leucine, and Isoleucine Metabolism	0	[c] : atp + ile-L + trnaile --> amp + iletrna + ppi
R_IMPD	1.1.1.205	IMPdehydrogenase	FALSE	Nucleotides	0.89583	[c] : h2o + imp + nad --> h + nadh + xmp
R_inostt	.	inosttransport	FALSE	Transport Database	0	inost[e] --> inost[c]
R_inst	.	instransport	FALSE	Transport Database	0	ins[e] --> ins[c]
R_IPDDI	5.3.3.2	isopentenyl-diphosphateD-isomerase	TRUE	Sterol Biosynthesis	0	[c] : ipdp <==> dmpp
R_IPDPS	1.17.1.2	_1-hydroxy-2-methyl-2-(E)-butenyl4-diphosphatereductase(ipdp)	FALSE	Cofactor and Prosthetic Group Biosynthesis	0	[c] : h + h2mb4p + nadh --> h2o + ipdp + nad
R_KAS1	2.3.1.41	R_b_ketoacyl_synthetase__Iso_C140_	FALSE	.	0.054768	[c] : 14 h + ibcoa + 5 malcoa + 10 nadph --> 5 co2 + 6 coa + fa1 + 4 h2o + 10 nadp
R_KAS10	2.3.1.41	R_b_ketoacyl_synthetase__Anteiso_C171_	FALSE	.	0	[c] : 2mbcoa + 16 h + 6 malcoa + 1nadph --> 6 co2 + 7 coa + fa10 + 5 h2o + 1nadp
R_KAS100iso	2.3.1.41	R_b_ketoacyl_synthetase__branched(iso)_C100	FALSE	.	0.121442	[c] : 8 h + ibcoa + 3 malcoa + 6 nadph --> 3 co2 + 4 coa + dca + 2 h2o + 6 nadp
R_KAS11	2.3.1.41	R_b_ketoacyl_synthetase__Iso_C170_	FALSE	.	0	[c] : 17 h + ivcoa + 6 malcoa + 12 nadph --> 6 co2 + 7 coa + fa11 + 5 h2o + 12 nadp
R_KAS12	2.3.1.41	R_b_ketoacyl_synthetase__Anteiso_C170_	FALSE	.	0.317655	[c] : 2mbcoa + 17 h + 6 malcoa + 12 nadph --> 6 co2 + 7 coa + fa12 + 5 h2o + 12 nadp
R_KAS13	2.3.1.41	R_b_ketoacyl_synthetase__n_C180_	FALSE	.	0	[c] : accoa + 23 h + 8 malcoa + 16 nadph --> 8 co2 + 9 coa + 7 h2o + 16 nadp + ocdca
R_KAS130iso	2.3.1.41	R_b_ketoacyl_synthetase__branched(iso)_C130	FALSE	.	0	[c] : 1h + ivcoa + 4 malcoa + 8 nadph --> 4 co2 + 5 coa + trdca + 3 h2o + 8 nadp
R_KAS141	2.3.1.41	R_b_ketoacyl_synthetase__n_C141_	FALSE	.	0	[c] : accoa + 16 h + 6 malcoa + 1nadph --> 6 co2 + 7 coa + 5 h2o + 1nadp + ttdce
R_KAS17	2.3.1.41	R_b_ketoacyl_synthetase__n_C181_	FALSE	.	0	[c] : accoa + 22 h + 8 malcoa + 15 nadph --> 8 co2 + 9 coa + 7 h2o + 15 nadp + ocdcea
R_KAS180iso	2.3.1.41	R_b_ketoacyl_synthetase__Iso_C180_	FALSE	.	0.11406	[c] : 20 h + ibcoa + 7 malcoa + 14 nadph --> 7 co2 + 8 coa + ocdcaiso + 6 h2o + 14 nadp
R_KAS2	2.3.1.41	R_b_ketoacyl_synthetase__n_C140_	FALSE	.	0.0219072	[c] : accoa + 17 h + 6 malcoa + 12 nadph --> 6 co2 + 7 coa + 5 h2o + 12 nadp + ttdca
R_KAS3	2.3.1.41	R_b_ketoacyl_synthetase__Iso_C150_	FALSE	.	0	[c] : 14 h + ivcoa + 5 malcoa + 10 nadph --> 5 co2 + 6 coa + fa3 + 4 h2o + 10 nadp
R_KAS4	2.3.1.41	R_b_ketoacyl_synthetase__Anteiso_C150_	FALSE	.	0	[c] : 2mbcoa + 14 h + 5 malcoa + 10 nadph --> 5 co2 + 6 coa + fa4 + 4 h2o + 10 nadp
R_KAS5	2.3.1.41	R_b_ketoacyl_synthetase__Iso_C161_	FALSE	.	0	[c] : 16 h + ibcoa + 6 malcoa + 1nadph --> 6 co2 + 7 coa + fa5 + 5 h2o + 1nadp
R_KAS6	2.3.1.41	R_b_ketoacyl_synthetase__Iso_C160_	FALSE	.	0.769134	[c] : 17 h + ibcoa + 6 malcoa + 12 nadph --> 6 co2 + 7 coa + fa6 + 5 h2o + 12 nadp
R_KAS7	2.3.1.41	R_b_ketoacyl_synthetase__n_C161_	FALSE	.	0.298843	[c] : accoa + 19 h + 7 malcoa + 13 nadph --> 7 co2 + 8 coa + 6 h2o + hdcea + 13 nadp
R_KAS8	2.3.1.41	R_b_ketoacyl_synthetase__palmitate__n_C160_	FALSE	.	0.546014	[c] : accoa + 20 h + 7 malcoa + 14 nadph --> 7 co2 + 8 coa + 6 h2o + hdca + 14 nadp
R_KAS9	2.3.1.41	R_b_ketoacyl_synthetase__Iso_C171_	FALSE	.	0	[c] : 16 h + ivcoa + 6 malcoa + 1nadph --> 6 co2 + 7 coa + fa9 + 5 h2o + 1nadp
R_kt	.	ktransport	FALSE	Transport Database	0	k[e] --> k[c]
R_lac_Dt	.	lac-Dtransport	TRUE	Transport Database	0	lac-D[c] <==> lac-D[e]
R_lac_Lt	.	lac-Ltransport	TRUE	Transport Database	0	lac-L[c] <==> lac-L[e]
R_lctst	.	lctstransport	FALSE	Transport Database	0	lcts[e] --> lcts[c]
R_LDH_L	1.1.1.27	L-lactatedehydrogenase	TRUE	Glycolysis/Gluconeogenesis	-773.764	[c] : lac-L + nad <==> h + nadh + pyr
R_leu_Lt	.	leu-Ltransport	FALSE	Transport Database	4.03717	leu-L[e] --> leu-L[c]
R_LEUTRS	6.1.1.4	Leucyl-tRNAsynthetase	FALSE	Valine, Leucine, and Isoleucine Metabolism	0	[c] : atp + leu-L + trnaleu --> amp + leutrna + ppi
R_LIPO1S24_CT	.	R_lipoteichoic_acid_synthesis__n24___linked__glucose_substituted	FALSE	.	0	[c] : 24 cdpglyc + d12dg_CT + 24 udpg --> 24 cmp + 48 h + lipo1_24_CT + 24 udp
R_LIPO2S24_CT	.	R_lipoteichoic_acid_synthesis__n24___linked__N_acetylglucosamine_substituted	FALSE	.	0	[c] : 24 cdpglyc + d12dg_CT + 24 uacgam --> 24 cmp + 48 h + lipo2_24_CT + 24 udp
R_LIPO3S24_CT	.	R_lipoteichoic_acid_synthesis__n24___unliked__D_alanine_substituted	FALSE	.	0	[c] : 24 ala-D + 24 atp + 24 cdpglyc + d12dg_CT + 24 h2o --> 24 amp + 24 cmp + 48 h + lipo3_24_CT + 24 ppi
R_LIPO4S24_CT	.	R_lipoteichoic_acid_synthesis__n24___linked__unsubstituted	FALSE	.	0	[c] : 24 cdpglyc + d12dg_CT --> 24 cmp + 24 h + lipo4_24_CT
R_LNS14DM	1.14.14.1	cytochromeP450lanosterol14-alpha-demethylase(NADP)	FALSE	Cholesterol Metabolism	0	[c] : 2 h + lanost + 3 nadph + 3 o2 --> 44mctr + for + 4 h2o + 3 nadp
R_LPASE	.	lysophospholipase	FALSE	Glycerophospholipid Metabolism	0	[c] : h2o + lpchol_hs --> Rtotal + g3pc + h
R_LPS	3.1.1.3	lipase	FALSE	Triacylglycerol Synthesis	0	[c] : h2o + tag_hs --> Rtotal3 + dag_hs + h
R_LPS2	3.1.1.3	lipase	FALSE	Triacylglycerol Synthesis	0	[c] : dag_hs + h2o --> Rtotal + h + mag_hs
R_lys_Lt	.	lys-Ltransport	FALSE	Transport Database	3.80156	lys-L[e] --> lys-L[c]
R_LYSLG_CT	.	R_lysylphosphatidylglycerol_synthesis	FALSE	.	0.0250823	[c] : atp + lys-L + pgly_CT --> amp + h + lysylpgly_CT + ppi
R_LYSMTF1n	2.1.1.43	histone-lysineN-methyltransferase,nuclear	FALSE	Lysine Metabolism	0	[n] : amet + peplys --> Nmelys + ahcys
R_LYSMTF2n	2.1.1.43	histone-lysineN-methyltransferase,nuclear	FALSE	Lysine Metabolism	0	[n] : Nmelys + amet --> Ndmelys + ahcys
R_LYSMTF3n	2.1.1.43	histone-lysineN-methyltransferase,nuclear	FALSE	Lysine Metabolism	0	[n] : Ndmelys + amet --> Ntmelys + ahcys
R_LYSTRS	6.1.1.6	Lysyl-tRNAsynthetase	FALSE	Threonine and Lysine Metabolism	0	[c] : atp + lys-L + trnalys --> amp + lystrna + ppi
R_mal_Lt	.	mal-Ltransport	TRUE	Transport Database	0	mal-L[c] <==> mal-L[e]
R_MALT	3.2.1.20	alpha-glucosidase	FALSE	Starch and Sucrose Metabolism	0	[c] : h2o + malt --> 2 glc-D
R_maltt	.	malttransport	FALSE	Transport Database	0	malt[e] --> malt[c]
R_malttrt	.	malttrtransport	FALSE	Transport Database	0	malttr[e] --> malttr[c]
R_MAN1PT	2.7.7.13	mannose-1-phosphateguanylyltransferase	FALSE	Fructose and Mannose Metabolism	0	[c] : gtp + h + man1p --> gdpmann + ppi
R_MAN1PT2	2.7.7.22	mannose-1-phosphateguanylyltransferase(GDP)	FALSE	Fructose and Mannose Metabolism	0	[c] : gdp + h + man1p --> gdpmann + pi
R_MAN1PT2r	2.7.7.22	mannose-1-phosphateguanylyltransferase(GDP)reversible	TRUE	Central Metabolism	0	[c] : gdp + h + man1p <==> gdpmann + pi
R_MAN6PI	5.3.1.8	mannose-6-phosphateisomerase	TRUE	Fructose and Mannose Metabolism	0	[c] : man6p <==> f6p
R_mant	.	mantransport	FALSE	Transport Database	0	man[e] --> man[c]
R_MAOLNOR	1.4.3.4	monoamineoxidase(L-Normetanephrine)	FALSE	Tyrosine metabolism	0	[c] : h2o + normete-L + o2 --> 3m4hpga + h2o2 + nh4
R_MAOX	1.4.3.6	Methylamineoxidase	FALSE	Tyrosine metabolism	0	[c] : h2o + mma + o2 --> fald + h2o2 + nh4
R_MCITS	4.1.3.31	_2-methylcitratesynthase	FALSE	Propanoate Metabolism	0	[c] : h2o + oaa + ppcoa --> 2mcit + coa + h
R_MCLOR	1.1.1.27	_3-Mercaptolactate:NAD+oxidoreductase	TRUE	Cysteine Metabolism	0	[c] : mercplac + nad <==> h + mercppyr + nadh
R_MCOATA	2.3.1.39	Malonyl-CoA-ACPtransacylase	TRUE	Fatty Acid Metabolism	0	[c] : ACP + malcoa <==> coa + malACP
R_MDH	1.1.1.37	malatedehydrogenase	TRUE	Citric Acid Cycle	0	[c] : mal-L + nad <==> h + nadh + oaa
R_MDH2	1.1.99.16	Malatedehydrogenase(ubiquinone8asacceptor)	FALSE	Citric Acid Cycle	0	[c] : mal-L + q8 --> oaa + q8h2
R_MDH3	1.1.99.16	Malatedehydrogenase(menaquinone8asacceptor)	FALSE	Citric Acid Cycle	0	[c] : mal-L + mqn8 --> mql8 + oaa
R_MDH4	1.1.99.16	Malatedehydrogenase(menaquinone6asacceptor)	FALSE	TCA cycle 8	0	[c] : mal-L + mqn6 --> mql6 + oaa
R_MDHi2	1.1.1.37	malatedehydrogenase(otherdirection)	FALSE	Vitamins and Cofactor Biosynthesis	0	[c] : h + nadh + oaa --> mal-L + nad
R_MDHm	1.1.1.37	malatedehydrogenase,mitochondrial	TRUE	Citric Acid Cycle	0	[m] : mal-L + nad <==> h + nadh + oaa
R_ME1	1.1.1.38	malicenzyme(NAD)	FALSE	Anaplerotic reactions	0	[c] : mal-L + nad --> co2 + nadh + pyr
R_ME2	1.1.1.40	malicenzyme(NADP)	FALSE	Pyruvate Metabolism	0	[c] : mal-L + nadp --> co2 + nadph + pyr
R_MECDPDH	1.17.4.3	_2C-methyl-D-erythritol2,4cyclodiphosphatedehydratase	FALSE	Cofactor and Prosthetic Group Biosynthesis	0	[c] : 2mecdp + h --> h2mb4p + h2o
R_MECDPS	4.6.1.12	_2-C-methyl-D-erythritol2,4-cyclodiphosphatesynthase	FALSE	Cofactor and Prosthetic Group Biosynthesis	0	[c] : 2p4c2me --> 2mecdp + cmp
R_MELATNOX	1.14.14.1	Melatonin:NADPoxidoreductase	FALSE	Tryptophan metabolism	0	[c] : h + melatn + nadph + o2 --> 6hoxmelatn + h2o + nadp
R_MEPCT	2.7.7.60	_2-C-methyl-D-erythritol4-phosphatecytidylyltransferase	FALSE	Cofactor and Prosthetic Group Biosynthesis	0	[c] : 2me4p + ctp + h --> 4c2me + ppi
R_met_Lt	.	met-Ltransport	FALSE	Transport Database	1.17109	met-L[e] --> met-L[c]
R_METAT	2.5.1.6	methionineadenosyltransferase	FALSE	Methionine Metabolism	0	[c] : atp + h2o + met-L --> amet + pi + ppi
R_METTRS	6.1.1.10	Methionyl-tRNAsynthetase	FALSE	Methionine Metabolism	0	[c] : atp + met-L + trnamet --> amp + mettrna + ppi
R_mg2t	.	mg2transport	FALSE	Transport Database	0	mg2[e] --> mg2[c]
R_MHISOR	1.4.3.4	N-Methylhistamine:oxygenoxidoreductase(deaminating)	FALSE	Histidine Metabolism	0	[c] : h2o + mhista + o2 --> 3mldz + h2o2 + nh4
R_MI1345PP	3.1.3.56	inositol-1,3,4,5-trisphosphate5-phosphatase	FALSE	Inositol Phosphate Metabolism	0	[c] : h2o + mi1345p --> mi134p + pi
R_MI145PP	3.1.3.56	inositol-1,4,5-trisphosphate5-phosphatase	FALSE	Inositol Phosphate Metabolism	0	[c] : h2o + mi145p --> mi14p + pi
R_mn2t	.	mn2transport	FALSE	Transport Database	0	mn2[e] --> mn2[c]
R_mobdt	.	mobdtransport	FALSE	Transport Database	0	mobd[e] --> mobd[c]
R_na1t	.	na1transport	FALSE	Transport Database	0	na1[e] --> na1[c]
R_nact	.	nactransport	FALSE	Transport Database	0	nac[e] --> nac[c]
R_NADH10	1.6.5.3	NADHdehydrogenase(menaquinone-8&0protons)	FALSE	Oxidative Phosphorylation	0	[c] : h + mqn8 + nadh --> mql8 + nad
R_NADH2_DASH_u6cm	1.6.99.3	NADHdehydrogenase,cytosolic/mitochondrial	FALSE	Oxidative Phosphorylation	0	h[c] + nadh[c] + q6[m] --> nad[c] + q6h2[m]
R_NADH5	1.6.5.3	NADHdehydrogenase(ubiquinone-8)	FALSE	Oxidative Phosphorylation	0	[c] : h + nadh + q8 --> nad + q8h2
R_NADH6	1.6.5.3	NADHdehydrogenase(ubiquinone-8&3.5protons)	FALSE	Oxidative Phosphorylation	0	4.5 h[c] + nadh[c] + q8[c] --> 3.5 h[e] + nad[c] + q8h2[c]
R_NADH7	1.6.5.3	NADHdehydrogenase(menaquinone-8&2protons)	FALSE	Oxidative Phosphorylation	0	3 h[c] + mqn8[c] + nadh[c] --> 2 h[e] + mql8[c] + nad[c]
R_NADH8	1.6.5.3	NADHdehydrogenase(demethylmenaquinone-8&2.8protons)	FALSE	Oxidative Phosphorylation	0	2dmmq8[c] + 3.8 h[c] + nadh[c] --> 2dmmql8[c] + 2.8 h[e] + nad[c]
R_NADH9	1.6.5.3	NADHdehydrogenase(demethylmenaquinone-8&0protons)	FALSE	Oxidative Phosphorylation	0	[c] : 2dmmq8 + h + nadh --> 2dmmql8 + nad
R_NADK	2.7.1.23	NADkinase	FALSE	NAD Metabolism	0.0126877	[c] : atp + nad --> adp + h + nadp
R_nadt	.	nadtransport	FALSE	Transport Database	0	nad[e] --> nad[c]
R_NADTRHD	.	NADtranshydrogenase	FALSE	Oxidative Phosphorylation	0	[c] : nad + nadph --> nadh + nadp
R_ncamt	.	ncamtransport	FALSE	Transport Database	0	ncam[e] --> ncam[c]
R_NDP3	3.6.1.6	nucleoside-diphosphatase(GDP)	FALSE	Nucleotide Salvage Pathway	0	[c] : gdp + h2o --> gmp + h + pi
R_NDP4	3.6.1.6	nucleoside-diphosphatase(dGDP)	FALSE	Nucleotide Salvage Pathway	0	[c] : dgdp + h2o --> dgmp + h + pi
R_NDP6	3.6.1.6	nucleoside-diphosphatase(dCDP)	FALSE	Nucleotides	0	[c] : dcdp + h2o --> dcmp + h + pi
R_NDP8	3.6.1.6	nucleoside-diphosphatase(dUDP)	FALSE	Nucleotides	0	[c] : dudp + h2o --> dump + h + pi
R_NDPK1	2.7.4.6	nucleoside-diphosphatekinase(ATP:GDP)	TRUE	Nucleotides	-993.259	[c] : atp + gdp <==> adp + gtp
R_NDPK10	2.7.4.6	nucleoside-diphosphatekinase(ATP:dIDP)	TRUE	Nucleotides	0	[c] : atp + didp <==> adp + ditp
R_NDPK2	2.7.4.6	nucleoside-diphosphatekinase(ATP:UDP)	TRUE	Nucleotides	-2.3131	[c] : atp + udp <==> adp + utp
R_NDPK3	2.7.4.6	nucleoside-diphosphatekinase(ATP:CDP)	TRUE	Nucleotides	1000	[c] : atp + cdp <==> adp + ctp
R_NDPK4	2.7.4.6	nucleoside-diphosphatekinase(ATP:dTDP)	TRUE	Nucleotides	0.200312	[c] : atp + dtdp <==> adp + dttp
R_NDPK5	2.7.4.6	nucleoside-diphosphatekinase(ATP:dGDP)	TRUE	Nucleotides	1000	[c] : atp + dgdp <==> adp + dgtp
R_NDPK6	2.7.4.6	nucleoside-diphosphatekinase(ATP:dUDP)	TRUE	Nucleotides	0	[c] : atp + dudp <==> adp + dutp
R_NDPK7	2.7.4.6	nucleoside-diphosphatekinase(ATP:dCDP)	TRUE	Nucleotides	-1000	[c] : atp + dcdp <==> adp + dctp
R_NDPK8	2.7.4.6	nucleoside-diphosphatekinase(ATP:dADP)	TRUE	Nucleotides	-999.8	[c] : atp + dadp <==> adp + datp
R_NDPK9	2.7.4.6	nucleoside-diphosphatekinase(ATP:IDP)	TRUE	Nucleotides	0.89583	[c] : atp + idp <==> adp + itp
R_nh4t	.	nh4transport	TRUE	Transport Database	0	nh4[c] <==> nh4[e]
R_ni2t	.	ni2transport	FALSE	Transport Database	0	ni2[e] --> ni2[c]
R_nmnt	.	nmntransport	FALSE	Transport Database	0	nmn[e] --> nmn[c]
R_NMPTRCOX	1.4.3.6	N-Methylputrescine:oxygenoxidoreductase(deaminating)	FALSE	Alkaloid biosynthesis II	0	[c] : nmptrc + o2 --> 1mpyr + h2o2 + nh4
R_NOS1	1.14.13.39	NitricOxideSynthase(intermediateforming)	FALSE	Arginine and Proline Metabolism	0	[c] : arg-L + h + nadph + o2 --> h2o + nadp + nwharg
R_NOS2	1.14.13.39	NitricOxideSynthase(NOforming)	FALSE	Arginine and Proline Metabolism	0	[c] : nadph + 2 nwharg + 2 o2 --> 2 citr-L + h + 2 h2o + nadp + 2 no
R_NPHS	.	R_naphthoate_synthase	FALSE	.	0	[c] : sbzcoa --> coa + dhna
R_NT5C	3.1.3.5	_5'-nucleotidase	FALSE	NAD Metabolism	0	[c] : h2o + nicrnt --> nicrns + pi
R_NTD1	3.1.3.5	_5'-nucleotidase(dUMP)	FALSE	Pyrimidine Catabolism	0	[c] : dump + h2o --> duri + pi
R_NTD10	3.1.3.5	_5'-nucleotidase(XMP)	FALSE	Nucleotides	0	[c] : h2o + xmp --> pi + xtsn
R_NTD11	3.1.3.5	_5'-nucleotidase(IMP)	FALSE	Purine Catabolism	0	[c] : h2o + imp --> ins + pi
R_NTD12	3.1.3.5	_5'-nucleotidase(dIMP)	FALSE	Nucleotides	0	[c] : dimp + h2o --> din + pi
R_NTD2	3.1.3.5	_5'-nucleotidase(UMP)	FALSE	Pyrimidine Catabolism	0	[c] : h2o + ump --> pi + uri
R_NTD3	3.1.3.5	_5'-nucleotidase(dCMP)	FALSE	Pyrimidine Catabolism	0	[c] : dcmp + h2o --> dcyt + pi
R_NTD4	3.1.3.5	_5'-nucleotidase(CMP)	FALSE	Pyrimidine Catabolism	0	[c] : cmp + h2o --> cytd + pi
R_NTD5	3.1.3.5	_5'-nucleotidase(dTMP)	FALSE	Pyrimidine Catabolism	2.91647	[c] : dtmp + h2o --> pi + thymd
R_NTD6	3.1.3.5	_5'-nucleotidase(dAMP)	FALSE	Nucleotides	0	[c] : damp + h2o --> dad-2 + pi
R_NTD7	3.1.3.5	_5'-nucleotidase(AMP)	FALSE	Nucleotides	5.67914	[c] : amp + h2o --> adn + pi
R_NTD8	3.1.3.5	_5'-nucleotidase(dGMP)	FALSE	Nucleotides	0	[c] : dgmp + h2o --> dgsn + pi
R_NTD9	3.1.3.5	_5'-nucleotidase(GMP)	FALSE	Nucleotides	0	[c] : gmp + h2o --> gsn + pi
R_NTPP10	3.6.1.19	Nucleosidetriphosphatepyrophosphorylase(ditp)	FALSE	Nucleotides	0	[c] : ditp + h2o --> dimp + h + ppi
R_NTPP11	3.6.1.19	Nucleosidetriphosphatepyrophosphorylase(xtp)	FALSE	Nucleotides	0	[c] : h2o + xtp --> h + ppi + xmp
R_NTPP9	3.6.1.19	Nucleosidetriphosphatepyrophosphorylase(itp)	FALSE	Nucleotides	0.89583	[c] : h2o + itp --> h + imp + ppi
R_o2t	.	o2transport	FALSE	Transport Database	0	o2[e] --> o2[c]
R_OIVD1	1.2.4.4	R_2_oxoisovalerate_dehydrogenase__acylating_4_methyl_2_oxopentaoate_	TRUE	.	0	[c] : 4mop + coa + nad <==> co2 + ivcoa + nadh
R_OIVD2	1.2.4.4	R_2_oxoisovalerate_dehydrogenase__acylating_3_methyl_2_oxobutanoate_	FALSE	.	0	[c] : 3mob + coa + nad --> co2 + ibcoa + nadh
R_OIVD3	1.2.4.4	R_2_oxoisovalerate_dehydrogenase__acylating_3_methyl_2_oxopentanoate_	FALSE	.	0	[c] : 3mop + coa + nad --> 2mbcoa + co2 + nadh
R_ornt	.	orntransport	FALSE	Transport Database	0	orn[e] --> orn[c]
R_orott	.	orottransport	TRUE	Transport Database	0	orot[c] <==> orot[e]
R_P5CD	1.5.1.12	_1-pyrroline-5-carboxylatedehydrogenase	FALSE	Arginine and Proline Metabolism	3.15495	[c] : 1pyr5c + 2 h2o + nad --> glu-L + h + nadh
R_P5CR	1.5.1.2	pyrroline-5-carboxylatereductase	FALSE	Urea cycle/amino group metabolism	0	[c] : 1pyr5c + 2 h + nadph --> nadp + pro-L
R_P5CRm	1.5.1.2	pyrroline-5-carboxylatereductase(m)	FALSE	Arginine and Proline Metabolism	0	[m] : 1pyr5c + 2 h + nadph --> nadp + pro-L
R_P5CRx	1.5.1.2	pyrroline-5-carboxylatereductase	FALSE	Urea cycle/amino group metabolism	0	[c] : 1pyr5c + 2 h + nadh --> nad + pro-L
R_PAP_CT	3.1.3.4	R_phosphatidic_acid_phosphatase	FALSE	.	0.302636	[c] : 12dag3p_CT + h2o --> 12dgr_CT + pi
R_PDE1	3.1.4.17	_3',5'-cyclic-nucleotidephosphodiesterase	FALSE	Nucleotides	0	[c] : camp + h2o --> amp + h
R_PDE2	3.1.4.17	_3',5'-cyclic-nucleotidephosphodiesterase	FALSE	Purine and Pyrimidine Biosynthesis	0	[c] : 35cdamp + h2o --> damp + h
R_PDE3	3.1.4.17	_3',5'-cyclic-nucleotidephosphodiesterase	FALSE	Purine and Pyrimidine Biosynthesis	0	[c] : 35cimp + h2o --> h + imp
R_PDE4	3.1.4.17	_3',5'-cyclic-nucleotidephosphodiesterase	FALSE	Nucleotides	0	[c] : 35cgmp + h2o --> gmp + h
R_PDE5	3.1.4.17	_3',5'-cyclic-nucleotidephosphodiesterase	FALSE	Purine and Pyrimidine Biosynthesis	3.59226	[c] : 35ccmp + h2o --> cmp + h
R_PDH	.	pyruvatedehydrogenase	FALSE	Glycolysis/Gluconeogenesis	226.236	[c] : coa + nad + pyr --> accoa + co2 + nadh
R_PDH2	1.2.7.1	pyruvatedehydrogenase-FMNdependent	FALSE	Glycolysis 11	0	[c] : coa + fmn + h + pyr --> accoa + co2 + fmnh2
R_PDHcr	1.8.1.4	Pyruvatedehydrogenase(dihydrolipoamidedehydrogenase)reversible	TRUE	.	0	[c] : dhlam + nad <==> h + lpam + nadh
R_PDHm	1.2.4.1	pyruvatedehydrogenase	FALSE	Glycolysis/Gluconeogenesis	0	[c] : coa + nad + pyr --> accoa + co2 + nadh
R_PDX5PO	1.4.3.5	pyridoxine5'-phosphateoxidase	TRUE	Vitamin B6 Metabolism	0	[c] : o2 + pdx5p <==> h2o2 + pydx5p
R_PEAMNO	1.4.3.6	Phenethylamineoxidase	FALSE	Phenylalanine metabolism	0	[c] : h2o + o2 + peamn --> h2o2 + nh4 + pacald
R_PEPT_EC	2.7.8.1	ethanolaminephosphotransferase	TRUE	Cell Envelope Biosynthesis	0	[c] : cmp + h + 0.02 pe_EC <==> 0.02 12dgr_EC + cdpea
R_PEPT_HP	2.7.8.1	ethanolaminephosphotransferase	TRUE	Glycerolipid Synthesis	0	[c] : cmp + h + pe_HP <==> 12dgr_HP + cdpea
R_PETHCT	2.7.7.14	phosphoethanolaminecytidyltransferase	FALSE	Glycerophospholipid Metabolism	0	[c] : ctp + ethamp + h --> cdpea + ppi
R_PFK	2.7.1.11	phosphofructokinase	FALSE	Glycolysis/Gluconeogenesis	500.715	[c] : atp + f6p --> adp + fdp + h
R_PFK_2	2.7.1.11	Phosphofructokinase	FALSE	Glycolysis/Gluconeogenesis	0	[c] : atp + tag6p-D --> adp + h + tagdp-D
R_PFK_3	2.7.1.11	phosphofructokinase(s7p)	FALSE	Glycolysis/Gluconeogenesis	0	[c] : atp + s7p --> adp + h + s17bp
R_PFK26	2.7.1.105	_6-phosphofructo-2-kinase	FALSE	Fructose and Mannose Metabolism	0	[c] : atp + f6p --> adp + f26bp + h
R_PFKg	2.7.1.11	phosphofructokinase,glycosome	FALSE	Glycolysis/Gluconeogenesis	0	[c] : atp + f6p --> adp + fdp + h
R_PGI	5.3.1.9	glucose-6-phosphateisomerase	TRUE	Glycolysis/Gluconeogenesis	-499.285	[c] : g6p <==> f6p
R_PGI1	5.3.1.9	glucose-6-phosphateisomerase	TRUE	Glycolysis/Gluconeogenesis	1000	[c] : g6p-B <==> f6p
R_PGI2	5.3.1.9	glucose-6-phosphateisomerase	TRUE	Glycolysis/Gluconeogenesis	0	[c] : g6p-A <==> g6p-B
R_PGI3	5.3.1.9	glucose-6-phosphateisomerase	TRUE	Glycolysis/Gluconeogenesis	0	[c] : g6p-A <==> f6p
R_PGK	2.7.2.3	phosphoglyceratekinase	TRUE	Glycolysis/Gluconeogenesis	0	[c] : 3pg + atp <==> 13dpg + adp
R_PGKg	2.7.2.3	phosphoglyceratekinase	TRUE	Glycolysis/Gluconeogenesis	-1000	[c] : 3pg + atp <==> 13dpg + adp
R_PGM	5.4.2.1	phosphoglyceratemutase	TRUE	Glycolysis/Gluconeogenesis	-1000	[c] : 2pg <==> 3pg
R_PGMT	5.4.2.2	phosphoglucomutase	TRUE	Glycolysis/Gluconeogenesis	0	[c] : g1p <==> g6p
R_PGPPH_CT	3.1.3.27	R_Phosphatidylglycerophosphate_phosphohydrolase	FALSE	.	0.239485	[c] : h2o + pglyp_CT --> pgly_CT + pi
R_PGPPT	2.7.8.11	phosphatidyl-CMP:glycerophosphatephosphatidyltransferase	FALSE	Glycerophospholipid Metabolism	0	[c] : cdpdag_hs + glyc3p --> cmp + h + pgp_hs
R_PHCD	1.5.1.12	L-1-pyrroline-3-hydroxy-5-carboxylatedehydrogenase	FALSE	Glyoxylate Biosynthesis 3	0	[c] : 1p3h5c + 2 h2o + nad --> e4hglu + h + nadh
R_PHCYT_CT	2.7.7.41	R_phosphatidate_cytidylyltransferase	FALSE	.	0.887973	[c] : 12dag3p_CT + ctp + h --> cdpdag_CT + ppi
R_phe_Lt	.	phe-Ltransport	FALSE	Transport Database	1.97688	phe-L[e] --> phe-L[c]
R_phemt	.	phemtransport	FALSE	Transport Database	0	phem[e] --> phem[c]
R_PHETRS	6.1.1.20	Phenylalanyl-tRNAsynthetase	FALSE	Tyrosine, Tryptophan, and Phenylalanine Metabolism	0	[c] : atp + phe-L + trnaphe --> amp + phetrna + ppi
R_PI345P3P	3.1.3.67	phosphatidylinositol-3,4,5-trisphosphate3-phosphatase	FALSE	Inositol Phosphate Metabolism	0	[c] : h2o + pail345p_hs --> pail45p_hs + pi
R_PI45BPP_SC	3.1.4.11	_1-phosphatidylinositol-4,5-bisphosphatephosphodiesterase,yeast-specific	FALSE	Phospholipid Biosynthesis	0	[c] : h2o + 0.01 ptd145bp_SC --> 0.01 12dgr_SC + h + mi145p
R_PI45P5Pn	3.1.3.36	phosphatidylinositol-4,5-bisphosphate5-phosphatase,nuclear	FALSE	Inositol Phosphate Metabolism	0	[n] : h2o + pail45p_hs --> pail4p_hs + pi
R_PI45PLC	3.1.4.11	phosphatidylinositol4,5-bisphosphatephospholipaseC	FALSE	Inositol Phosphate Metabolism	0	[c] : h2o + pail45p_hs --> dag_hs + h + mi145p
R_PI45PLCn	3.1.4.11	phosphatidylinositol4,5-bisphosphatephospholipaseC,nucleus	FALSE	Inositol Phosphate Metabolism	0	[n] : h2o + pail45p_hs --> dag_hs + h + mi145p
R_PI4P5K	2.7.1.68	phosphatidylinositol4-phosphate5-kinase	FALSE	Glycerophospholipid Metabolism	0	[c] : atp + pail4p_hs --> adp + h + pail45p_hs
R_PI4P5K_SC	2.7.1.68	phosphatidylinositol-4-phosphate5-kinase,yeast-specfic	FALSE	Phospholipid Biosynthesis	0	[c] : atp + 0.01 ptd4ino_SC --> adp + h + 0.01 ptd145bp_SC
R_PIK3	2.7.1.137	phosphatidylinositol3-kinase	FALSE	Inositol Phosphate Metabolism	0	[c] : atp + pail_hs --> adp + h + pail3p_hs
R_PIK4	2.7.1.67	phosphatidylinositol4-kinase	FALSE	Glycerophospholipid Metabolism	0	[c] : atp + pail_hs --> adp + h + pail4p_hs
R_PIN3K_SC	2.7.1.137	_1-phosphatidylinositol3-kinase,yeast-specific	FALSE	Phospholipid Biosynthesis	0	[c] : atp + 0.01 ptd1ino_SC --> adp + h + 0.01 ptd3ino_SC
R_PIN4K_SC	2.7.1.67	phosphatidylinositol4-kinase,yeast-specific	FALSE	Phospholipid Biosynthesis	0	[c] : atp + 0.01 ptd1ino_SC --> adp + h + 0.01 ptd4ino_SC
R_PINOS_SC	2.7.8.11	phosphatidylinositolsynthase,yeast-specific	FALSE	Phospholipid Biosynthesis	0	[c] : 0.01 cdpdag_SC + inost --> cmp + h + 0.01 ptd1ino_SC
R_PINOS_TC	2.7.8.11	phosphatidylinositolsynthase,cruzi-specific	FALSE	Phospholipid Biosynthesis	0	[c] : 0.01 cdpdag_TC + inost --> cmp + h + 0.01 ptd1ino_TC
R_PIPLC	3.1.4.3	phosphatidylinositolphospholipaseC	FALSE	Inositol Phosphate Metabolism	0	[c] : h2o + pail_hs --> dag_hs + h + mi1p-D
R_PIPLCn	3.1.4.3	phosphatidylinositolphospholipaseC,nucleus	FALSE	Inositol Phosphate Metabolism	0	[n] : h2o + pail_hs --> dag_hs + h + mi1p-D
R_pit	.	pitransport	FALSE	Transport Database	1.51009	pi[e] --> pi[c]
R_PLA2_2	3.1.1.4	phospholipaseA2	FALSE	Glycerophospholipid Metabolism	0	[c] : h2o + pchol_hs --> Rtotal2 + h + lpchol_hs
R_PMANM	5.4.2.8	phosphomannomutase	TRUE	Fructose and Mannose Metabolism	0	[c] : man1p <==> man6p
R_PNTK	2.7.1.33	pantothenatekinase	FALSE	CoA Biosynthesis	0	[c] : atp + pnto-R --> 4ppan + adp + h
R_pnto_Rt	.	pnto-Rtransport	FALSE	Transport Database	0	pnto-R[e] --> pnto-R[c]
R_PPA	3.6.1.1	inorganicdiphosphatase	FALSE	Oxidative Phosphorylation	0	[c] : h2o + ppi --> h + 2 pi
R_PPA_1	3.6.1.1	inorganicdiphosphatase(oneprotontranslocation)	FALSE	Transport	7.50677	h2o[c] + ppi[c] --> h[e] + 2 pi[c]
R_PPA2	3.6.1.1	inorganictriphosphatase	FALSE	Others	0	[c] : h2o + pppi --> h + pi + ppi
R_PPC	4.1.1.31	phosphoenolpyruvatecarboxylase	FALSE	Anaplerotic reactions	0	[c] : co2 + h2o + pep --> h + oaa + pi
R_PPTGS_CT	.	R_Peptidoglycan_subunit_synthesis	FALSE	.	0	[c] : uaagmda --> h + peptido_CT + udcpdp
R_PPTT	.	R_trans_pentaprenyltranstransferase	FALSE	.	0	[c] : ipdp + pendp --> hexdp + ppi
R_PRDX	1.11.1.7	Peroxidase(multiplesubstrates)	FALSE	Miscellaneous	0	[c] : h2o2 + meoh --> fald + 2 h2o
R_pro_Lt	.	pro-Ltransport	FALSE	Transport Database	4.73675	pro-L[e] --> pro-L[c]
R_PRO1x	1.5.1.2	prolineoxidase(L-proline,NAD)	FALSE	Arginine and Proline Metabolism	3.15495	[c] : nad + pro-L --> 1pyr5c + 2 h + nadh
R_PROAKGOX1r	1.14.11.2	L-Proline,2-oxoglutarate:oxygenoxidoreductase(4-hydroxylating)(ER)	FALSE	Arginine and Proline Metabolism	0	[r] : akg + o2 + pro-L --> 4hpro-LT + co2 + succ
R_PROTRS	6.1.1.15	Prolyl-tRNAsynthetase	FALSE	Arginine and Proline Metabolism	0	[c] : atp + pro-L + trnapro --> amp + ppi + protrna
R_PSD_EC	4.1.1.65	Phosphatidylserinedecarboxylase(Ecoli)	FALSE	Membrane Lipid Metabolism	0	[c] : h + 0.02 ps_EC --> co2 + 0.02 pe_EC
R_PSD_HP	4.1.1.65	PhosphatidylserinedecarboxylaseHpspecific	FALSE	Glycerolipid Synthesis 5	0	[c] : h + ps_HP --> co2 + pe_HP
R_PSD_SA	4.1.1.65	Phosphatidylserinedecarboxylase(Saureus)	FALSE	Lipid and Cell Wall Metabolism	0	[c] : h + 0.02 ps_SA --> co2 + 0.02 pe_SA
R_PSDC_CT	4.1.1.65	R_phosphatidylserine_decarboxylase	FALSE	.	0.648488	[c] : ps_CT --> co2 + psetha_CT
R_PSERS_SC	2.7.8.8	phosphatidylserinesynthase,yeast-specific	TRUE	Phospholipid Biosynthesis	0	[c] : 0.01 cdpdag_SC + ser-L <==> cmp + h + 0.01 ps_SC
R_PSP_D	3.1.3.3	phosphoserinephosphatase(D-serine)	FALSE	Gly Biosynthesis 3,Ser	0	[c] : h2o + pser-D --> pi + ser-D
R_PSP_L	3.1.3.3	phosphoserinephosphatase(L-serine)	FALSE	and Threonine Metabolism, Serine,Glycine	0	[c] : h2o + pser-L --> pi + ser-L
R_PSSA_EC	2.7.8.8	Phosphatidylserinesyntase(Ecoli)	TRUE	Membrane Lipid Metabolism	0	[c] : 0.02 cdpdag_EC + ser-L <==> cmp + h + 0.02 ps_EC
R_PSSA_HP	2.7.8.8	PhosphatidylserinesynthaseHpspecific	TRUE	Glycerolipid Synthesis 4	0	[c] : cdpdag_HP + ser-L <==> cmp + h + ps_HP
R_PSSA_SA	2.7.8.8	Phosphatidylserinesyntase(Saureus)	TRUE	Lipid and Cell Wall Metabolism	0	[c] : 0.02 cdpdag_SA + ser-L <==> cmp + h + 0.02 ps_SA
R_PSSA1_hs	2.7.8.8	Phosphatidylserinesynthasehomosapiens	TRUE	Glycerophospholipid Metabolism	0	[c] : pchol_hs + ser-L <==> chol + ps_hs
R_PSSA2_hs	2.7.8.8	Phosphatidylserinesynthasehomosapiens	TRUE	Glycerophospholipid Metabolism	0	[c] : pe_hs + ser-L <==> etha + ps_hs
R_PTRCOX1	1.4.3.6	Putrescine:oxygenoxidoreductase(deaminating)	FALSE	Arginine and Proline Metabolism	0	[c] : h2o + o2 + ptrc --> 4abutn + h2o2 + nh4
R_ptrct	.	ptrctransport	FALSE	Transport Database	0	ptrc[e] --> ptrc[c]
R_PUTA3	1.5.1.12	puta3	FALSE	Glutamate Biosynthesis 3	0	[c] : glu5sa + h2o + nad --> glu-L + 2 h + nadh
R_PYAM5PO	1.4.3.5	pyridoxamine5'-phosphateoxidase	FALSE	Pyridoxine Metabolism	1000	[c] : h2o + o2 + pyam5p --> h2o2 + nh4 + pydx5p
R_PYAM5POr	1.4.3.5	pyridoxamine5'-phosphateoxidase	TRUE	Vitamin B6 Metabolism	-1000	[c] : h2o + o2 + pyam5p <==> h2o2 + nh4 + pydx5p
R_PYDXNO	1.4.3.5	pyridoxineoxidase	TRUE	Pyridoxine Metabolism	0	[c] : o2 + pydxn <==> h2o2 + pydx
R_pydxnt	.	pydxntransport	FALSE	Transport Database	0	pydxn[e] --> pydxn[c]
R_PYDXO	1.4.3.5	pyridoxaloxidase	TRUE	Pyridoxine Metabolism	0	[c] : 2 h2o + nh4 + 0.5 o2 + pydx <==> 2 h2o2 + pydam
R_pydxt	.	pydxtransport	FALSE	Transport Database	0	pydx[e] --> pydx[c]
R_PYK	2.7.1.40	pyruvatekinase	FALSE	Glycolysis/Gluconeogenesis	1000	[c] : adp + h + pep --> atp + pyr
R_PYR5CDm	1.5.1.12	D1-pyrroline-5-carboxylatedehydrogenase,mitochondrial	FALSE	Glutamate metabolism	0	[m] : glu5sa + h2o + nadp --> glu-L + 2 h + nadph
R_PYRDC	4.1.1.1	pyruvatedecarboxylase	FALSE	Pyruvate Metabolism	0	[c] : h + pyr --> acald + co2
R_pyrt	.	pyrtransport	TRUE	Transport Database	0	pyr[c] <==> pyr[e]
R_RBFSa	2.5.1.9	riboflavinsynthase	FALSE	Riboflavin Metabolism	0	[c] : 4r5au + db4p --> dmlz + 2 h2o + pi
R_RBFSb	2.5.1.9	riboflavinsynthase	FALSE	Riboflavin Metabolism	0	[c] : 2 dmlz --> 4r5au + ribflv
R_RBPC	4.1.1.39	ribulose-bisphosphatecarboxylase	FALSE	Central Metabolism	0	[c] : co2 + h2o + rb15bp --> 2 3pg + 2 h
R_RDH1	1.1.1.105	retinoldehydrogenase(all-trans)	TRUE	Vitamin A Metabolism	1000	[c] : nad + retinol <==> h + nadh + retinal
R_RDH1a	1.1.1.105	retinoldehydrogenase(all-trans,NADPH)	TRUE	Vitamin A Metabolism	-1000	[c] : nadp + retinol <==> h + nadph + retinal
R_RDH2	1.1.1.105	retinoldehydrogenase(9-cis,NADH)	TRUE	Vitamin A Metabolism	-34.3636	[c] : nad + retinol-9-cis <==> h + nadh + retinal-cis-9
R_RDH2a	1.1.1.105	retinoldehydrogenase(9-cis,NADPH)	TRUE	Vitamin A Metabolism	34.3636	[c] : nadp + retinol-9-cis <==> h + nadph + retinal-cis-9
R_RDH3	1.1.1.105	retinoldehydrogenase(11-cis,NADH)	TRUE	Vitamin A Metabolism	-1000	[c] : nad + retinol-cis-11 <==> h + nadh + retinal-11-cis
R_RDH3a	1.1.1.105	retinoldehydrogenase(11-cis,NADPH)	TRUE	Vitamin A Metabolism	1000	[c] : nadp + retinol-cis-11 <==> h + nadph + retinal-11-cis
R_RDH4	1.1.1.105	retinoldehydrogenase(13-cis,NADH)	TRUE	Vitamin A Metabolism	0	[c] : nad + retinol-cis-13 <==> h + nadh + retinal-cis-13
R_retinolt	.	retinoltransport	FALSE	Transport Database	0	retinol[e] --> retinol[c]
R_rib_Dt	.	rib-Dtransport	FALSE	Transport Database	0	rib-D[e] --> rib-D[c]
R_ribflvt	.	ribflvtransport	FALSE	Transport Database	0	ribflv[e] --> ribflv[c]
R_RNDR1	1.17.4.1	ribonucleoside-diphosphatereductase(ADP)	FALSE	Nucleotides	0.200312	[c] : adp + trdrd --> dadp + h2o + trdox
R_RNDR2	1.17.4.1	ribonucleoside-diphosphatereductase(GDP)	FALSE	Nucleotides	0.110346	[c] : gdp + trdrd --> dgdp + h2o + trdox
R_RNDR2n	1.17.4.1	ribonucleoside-diphosphatereductase(GDP),nuclear	FALSE	Nucleotide Salvage Pathway	0	[n] : gdp + trdrd --> dgdp + h2o + trdox
R_RNDR3	1.17.4.1	ribonucleoside-diphosphatereductase(CDP)	FALSE	Nucleotides	3.12281	[c] : cdp + trdrd --> dcdp + h2o + trdox
R_RNDR4	1.17.4.1	ribonucleoside-diphosphatereductase(UDP)	FALSE	Nucleotides	0.104319	[c] : trdrd + udp --> dudp + h2o + trdox
R_RNDR4n	1.17.4.1	ribonucleoside-diphosphatereductase(UDP),nuclear	FALSE	Nucleotide Salvage Pathway	0	[n] : trdrd + udp --> dudp + h2o + trdox
R_SEAHCYSHYD	3.3.1.1	Se-Adenosylselenohomocysteinehydrolase	FALSE	Selenoamino acid metabolism	0	[c] : h2o + seahcys --> adn + selhcys
R_ser_Lt	.	ser-Ltransport	FALSE	Transport Database	6.5847	ser-L[e] --> ser-L[c]
R_SERTRS	6.1.1.11	Seryl-tRNAsynthetase	FALSE	Glycine and Serine Metabolism	0	[c] : atp + ser-L + trnaser --> amp + ppi + sertrna
R_SHKK	2.7.1.71	shikimatekinase	FALSE	Tyrosine, Tryptophan, and Phenylalanine Metabolism	0	[c] : atp + skm --> adp + h + skm5p
R_SIAASE	3.2.1.18	sialidase	FALSE	N-Glycan Degradation	0	[c] : 2 h2o + s2l2n2m2mn --> 2 acnam + l2n2m2mn
R_so4t	.	so4transport	FALSE	Transport Database	0	so4[e] --> so4[c]
R_spmdt	.	spmdtransport	FALSE	Transport Database	0	spmd[e] --> spmd[c]
R_sprmt	.	sprmtransport	FALSE	Transport Database	0	sprm[e] --> sprm[c]
R_SQLS	2.5.1.21	Squalenesynthase	FALSE	Sterol Biosynthesis	0	[c] : 2 frdp + h + nadph --> nadp + 2 ppi + sql
R_SRC_35ccmp_c	.	. source flux	FALSE	SourceFlux	3.59226	35ccmp[b] --> 35ccmp[c]
R_SRC_adn_e	.	. source flux	FALSE	SourceFlux	0.284512	adn[b] --> adn[e]
R_SRC_idp_c	.	. source flux	FALSE	SourceFlux	0.89583	idp[b] --> idp[c]
R_SRC_trdca_c	.	. source flux	FALSE	SourceFlux	0.0523868	trdca[b] --> trdca[c]
R_st	.	stransport	FALSE	Transport Database	0	s[e] --> s[c]
R_strch1t	.	strch1transport	FALSE	Transport Database	0	strch1[e] --> strch1[c]
R_strch2t	.	strch2transport	FALSE	Transport Database	0	strch2[e] --> strch2[c]
R_SUCBZL	.	R_o_succinylbenzoate_CoA_ligase	FALSE	.	0	[c] : atp + coa + sucbz --> amp + ppi + sbzcoa
R_SUCBZS	.	R_O_succinylbenzoate_CoA_synthase	FALSE	.	0	[c] : 2shchc --> h2o + sucbz
R_succt	.	succtransport	TRUE	Transport Database	0	succ[c] <==> succ[e]
R_sucrt	.	sucrtransport	FALSE	Transport Database	0	sucr[e] --> sucr[c]
R_SULR	1.8.2.2	sulfitereductase(NADPH2)	TRUE	Cysteine Metabolism	0	[c] : 3 h2o + h2s + 3 nadp <==> 5 h + 3 nadph + so3
R_tcyntt	.	tcynttransport	FALSE	Transport Database	0	tcynt[e] --> tcynt[c]
R_TDPGDH	4.2.1.46	dTDPglucose4,6-dehydratase	FALSE	Nucleotide Sugar Metabolism	0	[c] : dtdpglu --> dtdp4d6dg + h2o
R_TECA1S45	.	R_glycerol_teichoic_acid__n45___unlinked__unsubstituted	FALSE	.	0	[c] : 45 cdpglyc + uacgam + uacmam --> 45 cmp + gtca1_45_CT + 46 h + udp + ump
R_TECA2S45	.	R_glycerol_teichoic_acid__n45___unlinked__D_ala_substituted	FALSE	.	0	[c] : 45 ala-D + 45 atp + 45 cdpglyc + 45 h2o + uacgam + uacmam --> 45 amp + 45 cmp + gtca2_45_CT + 9h + 45 ppi + udp + ump
R_TECA3S45	.	R_glycerol_teichoic_acid__n45___unlinked__glucose_substituted	FALSE	.	0	[c] : 45 cdpglyc + h2o + uacgam + uacmam + 45 udpg --> 45 cmp + gtca3_45_CT + 9h + 46 udp + ump
R_TECA4S_CT	.	R_minor_teichoic_acid_synthesis__n30_	FALSE	.	0	[c] : 30 h2o + 30 uacgala + 30 udpg --> 60 h + tcam_CT + 30 udp + 30 ump
R_TEICH45	.	R_teichuronic_acid__n45___unlinked__GalNAc_GlcA_repeated	TRUE	.	0	[c] : 45 uacgala + 45 udpglcur <==> 45 h + teich_45_CT + 45 udp + 45 ump
R_THD1m	1.6.1.1	NAD(P)transhydrogenase	TRUE	NAD Metabolism	0	h[c] + nadh[m] + nadp[m] <==> h[m] + nad[m] + nadph[m]
R_THD2	1.6.1.1	NAD(P)transhydrogenase	FALSE	Oxidative Phosphorylation	0	2 h[e] + nadh[c] + nadp[c] --> 2 h[c] + nad[c] + nadph[c]
R_thft	.	thftransport	FALSE	Transport Database	0	thf[e] --> thf[c]
R_thmt	.	thmtransport	FALSE	Transport Database	0	thm[e] --> thm[c]
R_thr_Lt	.	thr-Ltransport	FALSE	Transport Database	2.3526	thr-L[e] --> thr-L[c]
R_THRTRS	6.1.1.3	Threonyl-tRNAsynthetase	FALSE	Threonine and Lysine Metabolism	0	[c] : atp + thr-L + trnathr --> amp + ppi + thrtrna
R_thymdt	.	thymdtransport	FALSE	Transport Database	0	thymd[e] --> thymd[c]
R_thymt	.	thymtransport	FALSE	Transport Database	0	thym[e] --> thym[c]
R_TMDK1	2.7.1.21	thymidinekinase(ATP:thymidine)	FALSE	Nucleotides	0	[c] : atp + thymd --> adp + dtmp + h
R_TMDS	2.1.1.45	thymidylatesynthase	FALSE	Nucleotides	3.11679	[c] : dump + mlthf --> dhf + dtmp
R_TMDSf	2.1.1.45	thymidylatesynthase(Flavin-dependent)	FALSE	N	0	[c] : dump + fmnh2 + mlthf --> dtmp + fmn + thf
R_TPI	5.3.1.1	triose-phosphateisomerase	TRUE	Glycolysis/Gluconeogenesis	1000	[c] : dhap <==> g3p
R_TPIg	5.3.1.1	triose-phosphateisomerase,glycosome	TRUE	Glycolysis/Gluconeogenesis	-500.715	[c] : dhap <==> g3p
R_TRDR	1.8.1.9	thioredoxinreductase(NADPH)	FALSE	Nucleotides	3.53779	[c] : h + nadph + trdox --> nadp + trdrd
R_TRDR2	1.8.1.9	Thioredoxin(ubiquinone10)reductase(NADPH)	FALSE	Miscellaneous	0	[c] : h + nadph + q10 --> nadp + q10h2
R_TRDR3	1.8.1.9	Thioredoxin(ubiquinone10)reductase(NADH)	FALSE	Miscellaneous	0	[c] : h + nadh + q10 --> nad + q10h2
R_TRE6PS	2.4.1.15	alpha,alpha-trehalose-phosphatesynthase(UDP-forming)	FALSE	Alternate Carbon Metabolism	0	[c] : g6p + udpg --> h + tre6p + udp
R_trp_Lt	.	trp-Ltransport	FALSE	Transport Database	0.413389	trp-L[e] --> trp-L[c]
R_TRPS1	4.2.1.20	tryptophansynthase(indoleglycerolphosphate)	FALSE	Tyrosine, Tryptophan, and Phenylalanine Metabolism	0	[c] : 3ig3p + ser-L --> g3p + h2o + trp-L
R_TRPS2	4.2.1.20	tryptophansynthase(indole)	FALSE	Tyrosine, Tryptophan, and Phenylalanine Metabolism	0	[c] : indole + ser-L --> h2o + trp-L
R_TRPS3	4.2.1.20	tryptophansynthase(indoleglycerolphosphate)	FALSE	Tyrosine, Tryptophan, and Phenylalanine Metabolism	0	[c] : 3ig3p --> g3p + indole
R_TRPTRS	6.1.1.2	Tryptophanyl-tRNAsynthetase	FALSE	Tyrosine, Tryptophan, and Phenylalanine Metabolism	0	[c] : atp + trnatrp + trp-L --> amp + ppi + trptrna
R_TRPTRSm	6.1.1.2	Tryptophanyl-tRNAsynthetase,mitochondrial	FALSE	Tyrosine, Tryptophan, and Phenylalanine Metabolism	0	[m] : atp + trnatrp + trp-L --> amp + ppi + trptrna
R_TRYPTAOX	1.4.3.4	Tryptamine:oxygenoxidoreductase(deaminating)(flavin-containing)	FALSE	Tryptophan metabolism	0	[c] : h2o + o2 + trypta --> h2o2 + id3acald + nh4
R_tyr_Lt	.	tyr-Ltransport	FALSE	Transport Database	1.97161	tyr-L[e] --> tyr-L[c]
R_TYROXDAc	1.4.3.6	Tyramine:oxygenoxidoreductase(deaminating)(flavin-containing)(cytosol)	FALSE	Tyrosine metabolism	0	[c] : h2o + o2 + tym --> 4hoxpacd + h2o2 + nh4
R_TYRTRS	6.1.1.1	tyrosyl-tRNAsynthetase	FALSE	Tyrosine, Tryptophan, and Phenylalanine Metabolism	0	[c] : atp + trnatyr + tyr-L --> amp + ppi + tyrtrna
R_UAG4E	5.1.3.7	R_UDP_N_acetylglucosamine_4_epimerase	FALSE	.	0	[c] : uacgam --> uacgala
R_UAGDP	2.7.7.23	UDP-N-acetylglucosaminediphosphorylase	FALSE	Aminosugar Metabolism	0	[c] : acgam1p + h + utp --> ppi + uacgam
R_UAGPT3	.	R_UDP_N_acetylglucosamine_N_acetylmuramyl__pentapeptide_pyrophosphoryl_undecaprenol_N_acetylglucosamine_transferase	FALSE	.	0	[c] : uacgam + uagmda --> h + uaagmda + udp
R_UDPACGLP	2.7.7.23	UDP-N-acetylglucosaminediphosphorylase	TRUE	Glutamate metabolism	0	[c] : acgam1p + h + utp <==> ppi + udpacgal
R_UDPDOLPT_L	2.4.1.117	UDPglucose:dolichyl-phosphatebeta-D-glucosyltransferase(liver)	FALSE	N-Glycan Biosynthesis	0	[c] : 0.1 dolp_L + udpg --> 0.1 dolglcp_L + udp
R_UDPDOLPT_U	2.4.1.117	UDPglucose:dolichyl-phosphatebeta-D-glucosyltransferase(uterus)	FALSE	N-Glycan Biosynthesis	0	[c] : 0.1 dolp_U + udpg --> 0.1 dolglcp_U + udp
R_UDPG4E	5.1.3.2	UDPglucose4-epimerase	TRUE	Galactose metabolism	0	[c] : udpg <==> udpgal
R_UDPGD	1.1.1.22	UDPglucose6-dehydrogenase	FALSE	Starch and Sucrose Metabolism	1000	[c] : h2o + 2 nad + udpg --> 3 h + 2 nadh + udpglcur
R_UDPGDr	1.1.1.22	UDPglucose6-dehydrogenase	TRUE	Central Metabolism	-1000	[c] : h2o + 2 nad + udpg <==> 3 h + 2 nadh + udpglcur
R_UGT_CT	.	R_UDP_glucosyltransferase__diglucosyl_	FALSE	.	0.127386	[c] : 12dgr_CT + 2 udpg --> d12dg_CT + 2 h + 2 udp
R_UGT1_CT	.	R_UDP_glucosyltransferase__monoglucosyl_	FALSE	.	0.0987657	[c] : 12dgr_CT + udpg --> h + m12dg_CT + udp
R_UGT2_CT	.	R_UDP_glucosyltransferase__triglucosyl_	FALSE	.	0.0764845	[c] : 12dgr_CT + 3 udpg --> 3 h + t12dg_CT + 3 udp
R_UMPK	2.7.4.14	UMPkinase	TRUE	Nucleotides	1000	[c] : atp + ump <==> adp + udp
R_UMPK2	2.7.4.14	UMPkinase(CTP)	TRUE	Nucleotides	1000	[c] : ctp + ump <==> cdp + udp
R_UMPK3	2.7.4.14	UMPkinase(UTP)	TRUE	Nucleotides	0.110346	[c] : ump + utp <==> 2 udp
R_UMPK4	2.7.4.14	UMPkinase(GTP)	TRUE	Nucleotides	-1000	[c] : gtp + ump <==> gdp + udp
R_UMPK5	2.7.4.14	UMPkinase(dATP)	TRUE	Nucleotides	-1000	[c] : datp + ump <==> dadp + udp
R_UMPK6	2.7.4.14	UMPkinase(dCTP)	TRUE	Nucleotides	-1000	[c] : dctp + ump <==> dcdp + udp
R_UMPK7	2.7.4.14	UMPkinase(dGTP)	TRUE	Nucleotides	999.89	[c] : dgtp + ump <==> dgdp + udp
R_UPP3S	4.2.1.75	uroporphyrinogen-IIIsynthase	FALSE	Heme Biosynthesis	0	[c] : hmbil --> h2o + uppg3
R_UPPRT	2.4.2.9	uracilphosphoribosyltransferase	FALSE	Purine and Pyrimidine Biosynthesis	1000	[c] : prpp + ura --> ppi + ump
R_UPPRTr	2.4.2.9	uracilphosphoribosyltransferase(r)	TRUE	Purine and Pyrimidine Biosynthesis	-1000	[c] : prpp + ura <==> ppi + ump
R_urat	.	uratransport	FALSE	Transport Database	0	ura[e] --> ura[c]
R_uratt	.	urattransport	FALSE	Transport Database	0	urat[e] --> urat[c]
R_ureat	.	ureatransport	FALSE	Transport Database	0	urea[c] --> urea[e]
R_URIK1	2.7.1.48	uridinekinase(ATP:Uridine)	FALSE	Pyrimidine Biosynthesis	0	[c] : atp + uri --> adp + h + ump
R_URIK2	2.7.1.48	uridinekinase(GTP:Uridine)	FALSE	Purine and Pyrimidine Biosynthesis	0	[c] : gtp + uri --> gdp + h + ump
R_urit	.	uritransport	FALSE	Transport Database	0	uri[e] --> uri[c]
R_UTPH1e	3.6.1.5	UTPdiphosphohydrolase	FALSE	Nucleotides	0	[e] : utp + 2 h2o --> ump + 2 h + 2 pi
R_UTPH2e	3.6.1.5	UTPdiphosphohydrolase	FALSE	Nucleotides	0	[e] : udp + h2o --> ump + h + pi
R_val_Lt	.	val-Ltransport	FALSE	Transport Database	3.31773	val-L[e] --> val-L[c]
R_VALTRS	6.1.1.9	Valyl-tRNAsynthetase	FALSE	Valine, Leucine, and Isoleucine Metabolism	0	[c] : atp + trnaval + val-L --> amp + ppi + valtrna
R_vitd2t	.	vitd2transport	FALSE	Transport Database	0	vitd2[e] --> vitd2[c]
R_xant	.	xantransport	FALSE	Transport Database	0	xan[e] --> xan[c]
R_xyl_Dt	.	xyl-Dtransport	FALSE	Transport Database	0	xyl-D[e] --> xyl-D[c]
R_xyltt	.	xylttransport	FALSE	Transport Database	0	xylt[e] --> xylt[c]
R_YUMPS	4.2.1.70	yUMPsynthetase	TRUE	Purine and Pyrimidine Biosynthesis	0	[c] : r5p + ura <==> h2o + psd5p
R_zn2t	.	zn2transport	FALSE	Transport Database	0	zn2[e] --> zn2[c]
R_zymstt	.	zymsttransport	FALSE	Transport Database	0	zymst[e] --> zymst[c]
