# Supplementary material for: Do genome-scale models need exact solvers or clearer standards?
Source: Mol Syst Biol. 2015 Oct 14;11(10):831. doi: 10.15252/msb.20156157 (PMC4631202; doi:10.15252/msb.20156157)
Supplement: Supplementary file 2 — Dataset EV1 [file msb0011-0831-sd2.zip › m_model_collection-master/xls/iOR363.xls]

## Sheet: Reactions
Abbreviation	Name	Equation	Subsystem	Gene	Protein	EC number
NH3t	ammonia reversible transport	nh3[e] <==> nh3[c]
ADSL1	adenylosuccinate lyase	[c] : dcamp --> amp + fum		RHE_CH02273	PurB	EC-4.3.2.2
3AIBT	L-3-aminoisobutyrate transaminase	[c] : glu-L + mmtsa <==> 3aib + akg		RHE_PF00434	Ypf00232	EC-2.6.1.22
HCO3E	HCO3 equilibration reaction	[c] : co2 + h2o <==> h + hco3				EC-4.2.1.1
MALt2_2	Malate transport via proton symport (2 H)	(2) h[e] + mal-L[e] --> (2) h[c] + mal-L[c]		RHE_CH02971	DctA
FRNDPRR	Ferredoxin : nadp reductase	[c] : (2) fdred + h + nadp <==> (2) fdox + nadph		RHE_CH02078	Fpr	EC-1.18.1.2
GTHP	glutathione peridoxase	[c] : (2) gthrd + h2o2 <==> gthox + (2) h2o		RHE_CH01597	BtuE	EC-1.11.1.9
NH3e	Ammonium dissociation, extracellular	[e] : nh4 <==> h + nh3
SUCCt2_2	succinate transport via proton symport (2 H)	(2) h[e] + succ[e] --> (2) h[c] + succ[c]		RHE_CH02971	DctA
TMDPP	thymidine phosphorylase	[c] : pi + thymd <==> 2dr1p + thym		RHE_CH00194	DeoA	EC-2.4.2.4
ASPt2r	L-aspartate reversible transport via proton symport	asp-L[e] + h[e] <==> asp-L[c] + h[c]
THD2	NAD(P) transhydrogenase	(2) h[e] + nadh[c] + nadp[c] --> (2) h[c] + nad[c] + nadph[c]		RHE_CH03611, RHE_CH03613, RHE_CH03612	PntB+PntA2+PntA1	EC-1.6.1.1,
PRMICIi	1-(5-phosphoribosyl)-5-[(5-phosphoribosylamino)methylideneamino)imidazole-4-carboxamide isomerase (irreversible)	[c] : prfp --> prlp		RHE_CH00043	HisA	EC-5.3.1.16
ARGSS	argininosuccinate synthase	[c] : asp-L + atp + citr-L --> amp + argsuc + h + ppi		RHE_CH03924	ArgG2	EC-6.3.4.5
H2Ot	H2O transport via diffusion	h2o[e] <==> h2o[c]		RHE_PD00339	Ypd00054
METACH	O-Acetyl-L-homoserine acetate-lyase (adding methanethiol)	[c] : achms + h2s <==> ac + h + hcys-L		RHE_CH01577	Ypch00547	EC-4.2.99.10
ALAt2r	L-alanine reversible transport via proton symport	ala-L[e] + h[e] <==> ala-L[c] + h[c]
PPA	inorganic diphosphatase	[c] : h2o + ppi --> h + (2) pi				EC-3.6.1.1
NH3c	Ammomnium proton dissociation	[c] : h + nh3 <==> nh4
HSTPTr	histidinol-phosphate transaminase reversible	[c] : glu-L + imacp <==> akg + hisp		RHE_PD00233, RHE_CH01331, RHE_CH04010, RHE_CH03810	HisCd+HisCch1+HisCch3+HisCch2	EC-2.6.1.9
ATPM	ATP maintenance requirement	[c] : atp + h2o --> adp + h + pi	ATP maintenance
ASPTRS	Aspartyl-tRNA synthetase	[c] : asp-L + atp + trnaasp --> amp + asptrna + ppi	Alanine Aspartate Metabolism	RHE_CH01497	AspS	EC-6.1.1.12
ASPR	Aspartate racemase	[c] : asp-D <==> asp-L	Alanine Aspartate Metabolism	RHE_CH02763	Ypch00952	EC-5.1.1.13
ARGSL	argininosuccinate lyase	[c] : argsuc <==> arg-L + fum	Alanine Aspartate Metabolism	RHE_CH03796	ArgH	EC-4.3.2.1
ASPT_rev	L-aspartase	[c] : asp-L <==> fum + nh4	Alanine and Aspartate Metabolism	RHE_PE00351	AnsB	EC-4.3.1.1
ASNS1_r	asparagine synthase (glutamine-hydrolysing)	[c] : asp-L + atp + gln-L + h2o <==> amp + asn-L + glu-L + h + ppi	Alanine and Aspartate Metabolism	RHE_CH00758	AsnB	EC-6.3.5.4
ALATRS	Alanyl-tRNA synthetase	[c] : ala-L + atp + trnaala --> alatrna + amp + ppi	Alanine and Aspartate Metabolism	RHE_CH02322	AlaS2	EC-6.1.1.7
ASPCT	aspartate carbamoyltransferase	[c] : asp-L + cbp --> cbasp + h + pi	Alanine and Aspartate Metabolism	RHE_CH01642	PyrB	EC-2.1.3.2
ADSS	adenylosuccinate synthase	[c] : asp-L + gtp + imp --> dcamp + gdp + (2) h + pi	Alanine and Aspartate Metabolism	RHE_CH03344	PurA	EC-6.3.4.4
ALAR	alanine racemase	[c] : ala-L <==> ala-D	Alanine and Aspartate Metabolism	RHE_PF00437, RHE_CH01432	DadX+Alr	EC-5.1.1.1
ASPTA	aspartate transaminase	[c] : akg + asp-L <==> glu-L + oaa	Alanine and Aspartate Metabolism	RHE_PC00186, RHE_CH00568, RHE_CH01873, RHE_CH02998, RHE_PF00273	AatAc+AspB1+AspB2+AatAch+Ypf00130	EC-2.6.1.1
PHETRS	Phenylalanyl-tRNA synthetase	[c] : atp + phe-L + trnaphe --> amp + phetrna + ppi	Aminoacyl-tRNA biosynthesis	RHE_CH00264, RHE_CH00263	PheT+PheS	EC-6.1.1.20
TYRTRS	tyrosyl-tRNA synthetase	[c] : atp + trnatyr + tyr-L --> amp + ppi + tyrtrna	Aminoacyl-tRNA biosynthesis	RHE_CH02258	TyrS	EC-6.1.1.1
ARGTRS	Arginyl-tRNA synthetase	[c] : arg-L + atp + trnaarg --> amp + argtrna + ppi	Aminoacyl-tRNA biosynthesis	RHE_CH01818	ArgS	EC-6.1.1.19
TRPTRS	Tryptophanyl-tRNA synthetase	[c] : atp + trnatrp + trp-L --> amp + ppi + trptrna	Aminoacyl-tRNA biosynthesis	RHE_CH00383	TrpS	EC-6.1.1.2
HISTRS	Histidyl-tRNA synthetase	[c] : atp + his-L + trnahis --> amp + histrna + ppi	Aminoacyl-tRNA biosynthesis	RHE_CH00821	HisS	EC-6.1.1.21
CYSTRS	Cysteinyl-tRNA synthetase	[c] : atp + cys-L + trnacys --> amp + cystrna + ppi	Aminoacyl-tRNA biosynthesis	RHE_CH01425	CysS	EC-6.1.1.16
ORNDC	Ornithine Decarboxylase	[c] : h + orn --> co2 + ptrc	Arginine and Proline Metabolism	RHE_CH03629	Ypch01283	EC-4.1.1.17
ORNCD	ornithine cyclodeaminase	[c] : orn --> nh4 + pro-L	Arginine and Proline Metabolism	RHE_CH00058, RHE_PF00181, RHE_CH02026	Ocdch1+Ocdf+Ocdch2	EC-4.3.1.12
CBMKr	Carbamate kinase	[c] : atp + co2 + nh4 <==> adp + cbp + (2) h	Arginine and Proline Metabolism			EC-2.7.2.2
ARGDr	arginine deiminase	[c] : arg-L + h2o <==> citr-L + nh4	Arginine and Proline Metabolism			EC-3.5.3.6
AMPTASEPG	aminopeptidase (pro-gly)	[c] : h2o + progly --> gly + pro-L	Arginine and Proline Metabolism	RHE_PB00090, RHE_CH01420, RHE_CH02208	Pipb2+Pipch1+Pipch2	EC-3.4.11.2
AGMT	agmatinase	[c] : agm + h2o --> ptrc + urea	Arginine and Proline Metabolism	RHE_CH02143, RHE_CH01568	SpeB2+SpeB1	EC-3.5.3.11
PROL_RA	proline racemase	[c] : pro-L --> pro-D	Arginine and Proline Metabolism	RHE_PF00391	Ypf00209
ASDH	aspartate dehydrogenase	[c] : h + nadh + nh4 + oaa --> asp-L + h2o + nad	Aspartate metabolism
FUM	fumarase	[c] : fum + h2o <==> mal-L	Citric Acid Cycle	RHE_CH02385, RHE_CH02383	FumB, FumC	EC-4.2.1.2
SUCOAS	succinyl-CoA synthetase (ADP-forming)	[c] : atp + coa + succ <==> adp + pi + succoa	Citric Acid Cycle	RHE_CH03890, RHE_CH03889	SucC, SucD	EC-6.2.1.5
CS	citrate synthase	[c] : accoa + h2o + oaa --> cit + coa + h	Citric Acid Cycle	RHE_CH02183, RHE_CH01926	Ypch00716, GltA
ACONTb	aconitase (half-reaction B, Isocitrate hydro-lyase)	[c] : acon-C + h2o <==> icit	Citric Acid Cycle	RHE_CH03944	AcnA	EC-4.2.1.3
SUCD1	succinate dehydrogenase	[c] : fad + succ <==> fadh2 + fum	Citric Acid Cycle	RHE_CH03896, RHE_CH03897, RHE_CH03894, RHE_CH03895	SdhD+SdhC+SdhB+SdhA	EC-1.3.99.1
OORr	2-oxoglutarate synthase (reversible)	[c] : akg + coa + (2) fdox <==> co2 + (2) fdred + h + succoa	Citric Acid Cycle	RHE_CH03888	SucA	EC-1.2.7.3
ICDHx	isocitrate dehydrogenase (NAD)	[c] : icit + nad <==> akg + co2 + nadh	Citric Acid Cycle	RHE_CH02318	Icd	EC-1.1.1.41
ACONTa	aconitase (half-reaction A, Citrate hydro-lyase)	[c] : cit <==> acon-C + h2o	Citric Acid Cycle	RHE_CH03944	AcnA	EC-4.2.1.3
AKGDH	2-Oxogluterate dehydrogenase	[c] : akg + coa + nad --> co2 + nadh + succoa	Citric Acid Cycle			EC-Undetermined
EDA	2-dehydro-3-deoxy-phosphogluconate aldolase	[c] : 2ddg6p --> g3p + pyr	Entner-Doudoroff pathwway	RHE_CH03635	Eda	EC-4.1.2.14
EDD	6-phosphogluconate dehydratase	[c] : 6pgc --> 2ddg6p + h2o	Entner-Doudoroff pathwway	RHE_CH00702	Edd	EC-4.2.1.12
AMCPC	aminocyclopropanecarboxylate oxidase	[c] : 1acpr1cx + ascb-L + o2 --> co2 + cyan + dhdascb + ethy + (2) h2o	Ethylene metabolism
ECOAH1	3-hydroxyacyl-CoA dehydratase (3-hydroxybutanoyl-CoA)	[c] : 3hbcoa <==> b2coa + h2o	Fatty Acid Metabolism	RHE_CH00906, RHE_CH00559, RHE_CH01721, RHE_CH00571, RHE_PF00542, RHE_CH01573, RHE_CH00356	Ypch00296+FadB2+Ypch00578+Ypch00209+Ypf00266+Ypch00545+FadB1	EC-4.2.1.17
FACOAL160	fatty-acid--CoA ligase (hexadecanoate)	[c] : atp + coa + hdca <==> amp + pmtcoa + ppi	Fatty Acid Metabolism	RHE_CH00478, RHE_CH00921, RHE_PF00013	FadD+MatB+Ypf00005	EC-6.2.1.3
HACD1	3-hydroxyacyl-CoA dehydrogenase (acetoacetyl-CoA)	[c] : aacoa + h + nadh <==> 3hbcoa + nad	Fatty Acid Metabolism	RHE_PC00126, RHE_CH00559, RHE_CH03794, RHE_PC00067	Ypc00064+FadB2+HbdA+Ypc00039	EC-1.1.1.35
FA05	Fatty acids oxidation	[c] : atp + (10) coa + eico + (9) fad + (9) h2o + (9) nad --> (10) accoa + amp + (9) fadh2 + (9) h + (9) nadh + ppi	Fatty Acid Oxidation
FAO3	Fatty acid oxidation (octadecanoate)	[c] : atp + (9) coa + (8) fad + (8) h2o + (8) nad + ocdca --> (9) accoa + amp + (8) fadh2 + (8) h + (8) nadh + ppi	Fatty Acid Oxidation
FAO2	Fatty acid oxidation (n-C16:0)	[c] : atp + (8) coa + (7) fad + (7) h2o + hdca + (7) nad --> (8) accoa + amp + (7) fadh2 + (7) h + (7) nadh + ppi	Fatty acid oxidation
FAO7	Fatty acid oxidation	[c] : atp + (7) coa + (7) fad + (8) h2o + hpdca + (7) nad --> (7) accoa + amp + (7) fadh2 + (8) h + (7) nadh + ppa + ppi	Fatty acid oxidation
GLUCYS	gamma-glutamylcysteine synthetase	[c] : atp + cys-L + glu-L --> adp + glucys + h + pi	Glutamate Metabolism	RHE_CH00803	Gsh	EC-6.3.2.2
GLUR	glutamate racemase	[c] : glu-D <==> glu-L	Glutamate Metabolism	RHE_CH02314	MurI	EC-5.1.1.3
GLUTRS	Glutamyl-tRNA synthetase	[c] : atp + glu-L + trnaglu --> amp + glutrna + ppi	Glutamate Metabolism	RHE_CH03656	GltX1	EC-6.1.1.17
GTHOr	glutathione oxidoreductase	[c] : gthox + h + nadph <==> (2) gthrd + nadp	Glutamate Metabolism	RHE_CH02377	Gor	EC-1.8.1.7
CBPS	carbamoyl-phosphate synthase (glutamine-hydrolysing)	[c] : (2) atp + gln-L + h2o + hco3 --> (2) adp + cbp + glu-L + (2) h + pi	Glutamate metabolism	RHE_CH02966, RHE_CH02957	CarB, CarA	EC-6.3.5.5
GF6PTA	glutamine-fructose-6-phosphate transaminase	[c] : f6p + gln-L --> gam6p + glu-L	Glutamate metabolism	RHE_CH02091, RHE_CH04036	GlmS1+GlmS2	EC-2.6.1.16
GTHS	glutathione synthetase	[c] : atp + glucys + gly --> adp + gthrd + h + pi	Glutamate metabolism	RHE_CH00322	GshB	EC-6.3.2.3
GPAT_Rhizobium	glutamine-pyruvate aminotransferase	[c] : gln-L + h + pyr <==> 2oxgltrm + ala-L	Glutamate/Nitrogen Metabolism			EC-2.6.1.15
GLUN	glutaminase	[c] : gln-L + h2o --> glu-L + nh4	Glutamate/Nitrogen Metabolism	RHE_CH02311	GAM	EC-3.5.1.2
AMID6	amidase	[c] : 2oxgltrm + h2o --> akg + h + nh4	Glutamate/Nitrogen Metabolism			EC-3.5.1.4
ABTA	4-aminobutyrate transaminase	[c] : 4abut + akg --> glu-L + sucsal	Glutamate/Nitrogen Metabolism	RHE_CH00093	GabT	EC-2.6.1.19
GLNS	glutamine synthetase	[c] : atp + glu-L + nh4 --> adp + gln-L + h + pi	Glutamate/Nitrogen Metabolism	RHE_PE00418, RHE_CH03104, RHE_CH02102, RHE_CH00706, RHE_CH02886, RHE_CH01315	GlnT+GlnII+GlnA2+GlnA1+GlnA3+Ypch00448	EC-6.3.1.2
SSALy	succinate-semialdehyde dehydrogenase (NADP)	[c] : h2o + nadp + sucsal --> (2) h + nadph + succ	Glutamate/Nitrogen Metabolism	RHE_CH00092, RHE_PF00201, RHE_PC00032, RHE_PF00340, RHE_PF00364	GabDch+Ypf00097+GabDc+GabDf1+GabDf2	EC-1.2.1.16
GLUDC	Glutamate Decarboxylase	[c] : glu-L + h --> 4abut + co2	Glutamate/Nitrogen Metabolism			EC-4.1.1.15
GLUSy	glutamate synthase (NADPH)	[c] : akg + gln-L + h + nadph --> (2) glu-L + nadp	Glutamate/Nitrogen Metabolism			EC-1.4.1.13
GTr_Retli	glutamine-glyoxylate Transaminase	[c] : gln-L + glx + h <==> 2oxgltrm + gly	Glutamine degradation
AMPTASECG	alanyl aminopeptidase (cys-gly)	[c] : cgly + h2o --> cys-L + gly	Glutathione Metabolism	RHE_CH01298	PepN	EC-3.4.11.2
GTMLT	g-glutamyltransferase	[c] : ala-L + gthrd --> cgly + gluala	Glutathione Metabolism	RHE_CH03536, RHE_CH02146	Ggt2+Ggt1	EC-2.3.2.2
PGCDr	phosphoglycerate dehydrogenase reversible	[c] : 3pg + nad <==> 3php + h + nadh	Glycine and Serine Metabolism	RHE_CH03454, RHE_PF00379	SerA+Ypf00200	EC-1.1.1.95
SERD_Lr	L-serine deaminase (rev)	[c] : ser-L <==> nh4 + pyr	Glycine and Serine Metabolism	RHE_CH02214, RHE_PF00182, RHE_CH04092, RHE_CH02027, RHE_CH01759, RHE_CH03537	Sda, Ypf00081, Ypch01441, Ypch00645, IlvA, Ypch01250	EC-4.3.1.17
PSSYNi	CDP-diacylglycerol-serine O-phosphatidyltransferase	[c] : cdpdag + ser-L --> cmp + (2) h + ps	Glycine, Serine, and Threonine Metabolism	RHE_CH01410	PssA1	EC-2.7.8.8
HSDy	homoserine dehydrogenase (NADPH)	[c] : hom-L + nadp <==> aspsa + h + nadph	Glycine, Serine, and Threonine Metabolism	RHE_CH01878	Thra	EC-1.1.1.3
ASADi	aspartate-semialdehyde dehydrogenase, irreversible	[c] : 4pasp + h + nadph --> aspsa + nadp + pi	Glycine, Serine, and Threonine Metabolism	RHE_CH04100	Asd	EC-1.2.1.11
THRD_L	L-threonine deaminase	[c] : thr-L --> 2obut + nh4	Glycine, Serine, and Threonine Metabolism	RHE_CH01759, RHE_CH04092, RHE_PF00182, RHE_CH03537, RHE_CH02027	IlvA, Ypch01441, Ypf00081, Ypch01250, Ypch00645	EC-4.3.1.19
SERTRS	Seryl-tRNA synthetase	[c] : atp + ser-L + trnaser --> amp + ppi + sertrna	Glycine, Serine, and Threonine Metabolism	RHE_CH01826, RHE_CH04045	SerS+Ypch01429	EC-6.1.1.11
THRTRS	Threonyl-tRNA synthetase	[c] : atp + thr-L + trnathr --> amp + ppi + thrtrna	Glycine, Serine, and Threonine Metabolism	RHE_CH02196	ThrS	EC-6.1.1.3
PSERTr	phosphoserine transaminase reversible	[c] : 3php + glu-L <==> akg + pser-L	Glycine, Serine, and Threonine Metabolism	RHE_CH03455	SerC	EC-2.6.1.52
PSD-Rhizobium	phosphatidylserine decarboxylase	[c] : h + ps --> co2 + pe	Glycine, Serine, and Threonine Metabolism	RHE_CH01411	Psd	EC-4.1.1.65
CYSTS	cystathionine beta-synthase	[c] : hcys-L + ser-L --> cyst-L + h2o	Glycine, Serine, and Threonine Metabolism	RHE_CH01775	CysK2	EC-4.2.1.22
HSK	homoserine kinase	[c] : atp + hom-L --> adp + h + phom	Glycine, Serine, and Threonine Metabolism	RHE_CH00962	ThrB	EC-2.7.1.39
THRA2r	L-allo-Threonine Aldolase	[c] : athr-L <==> acald + gly	Glycine, Serine, and Threonine Metabolism	RHE_CH03568	Ypch01258	EC-4.1.2.5
THRS	threonine synthase	[c] : h2o + phom --> pi + thr-L	Glycine, Serine, and Threonine Metabolism	RHE_CH00979, RHE_CH04092	ThrC, Ypch01441	EC-4.2.3.1
THRD	L-threonine dehydrogenase	[c] : nad + thr-L --> 2aobut + h + nadh	Glycine, Serine, and Threonine Metabolism	RHE_CH02951	Tdh	EC-1.1.1.103
THRAr	Threonine Aldolase	[c] : thr-L <==> acald + gly	Glycine, Serine, and Threonine Metabolism	RHE_CH03568	Ypch01258	EC-4.1.2.5
GHMT2	glycine hydroxymethyltransferase	[c] : ser-L + thf --> gly + h2o + mlthf	Glycine, Serine, and Threonine Metabolism	RHE_CH01508	GlyA	EC-2.1.2.1
ALAS	5-aminolevulinate synthase	[c] : gly + h + succoa --> 5aop + co2 + coa	Glycine, Serine, and Threonine Metabolism	RHE_PF00489	HemAf	EC-2.3.1.37
GLYAT	glycine C-acetyltransferase	[c] : accoa + gly <==> 2aobut + coa	Glycine, Serine, and Threonine Metabolism	RHE_PF00489, RHE_CH02952	HemAf, Kbl	EC-2.3.1.29
ASPKi	aspartate kinase, irreversible	[c] : asp-L + atp --> 4pasp + adp	Glycine, Serine, and Threonine Metabolism	RHE_CH03758	LysC	EC-2.7.2.4
PSP_L	phosphoserine phosphatase (L-serine)	[c] : h2o + pser-L --> pi + ser-L	Glycine, Serine, and Threonine Metabolism	RHE_CH02794	SerB	EC-3.1.3.3
GLYTRS	Glycyl-tRNA synthetase	[c] : atp + gly + trnagly --> amp + glytrna + ppi	Glycine, Serine, and Threonine Metabolism	RHE_CH00890	GlyS	EC-6.1.1.14
GLCS1	glycogen synthase (ADPGlc)	[c] : adpglc --> adp + glycogen + h	Glycogene synthesis	RHE_CH03596	GlgA	EC-2.4.1.21
GLGC	glucose-1-phosphate adenylyltransferase	[c] : atp + g1p + h --> adpglc + ppi	Glycogene synthesis	RHE_CH03595	GlgC	EC-2.7.7.27
PYK	pyruvate kinase	[c] : adp + h + pep --> atp + pyr	Glycolysis	RHE_CH03542	PykA	EC-2.7.1.40
PFK	phosphofructokinase	[c] : atp + f6p --> adp + fdp + h	Glycolysis	RHE_CH02862	Pfk	EC-2.7.1.11
FBP	fructose-bisphosphatase	[c] : fdp + h2o --> f6p + pi	Glycolysis/Gluconeogenesis			EC-3.1.3.11
GAPD	glyceraldehyde-3-phosphate dehydrogenase	[c] : g3p + nad + pi <==> 13dpg + h + nadh	Glycolysis/Gluconeogenesis	RHE_CH03496	Gap	EC-1.2.1.12
PGI	glucose-6-phosphate isomerase	[c] : g6p <==> f6p	Glycolysis/Gluconeogenesis	RHE_CH00477	Pgi	EC-5.3.1.9
PGM	phosphoglycerate mutase	[c] : 2pg <==> 3pg	Glycolysis/Gluconeogenesis	RHE_CH00169	GpmA	EC-5.4.2.1
PGK	phosphoglycerate kinase	[c] : 3pg + atp <==> 13dpg + adp	Glycolysis/Gluconeogenesis	RHE_CH03499	Pgk	EC-2.7.2.3
PPCK	phosphoenolpyruvate carboxykinase	[c] : atp + oaa --> adp + co2 + pep	Glycolysis/Gluconeogenesis	RHE_CH00037	PckA	EC-4.1.1.49
PGMT	phosphoglucomutase	[c] : g1p <==> g6p	Glycolysis/Gluconeogenesis	RHE_CH03597	Pgm	EC-5.4.2.2
ENO	enolase	[c] : 2pg <==> h2o + pep	Glycolysis/Gluconeogenesis	RHE_CH01931	Eno	EC-4.2.1.11
FBA	fructose-bisphosphate aldolase	[c] : fdp <==> dhap + g3p	Glycolysis/Gluconeogenesis	RHE_CH03500	FbaB	EC-4.1.2.13
PC	pyruvate carboxylase	[c] : atp + hco3 + pyr --> adp + h + oaa + pi	Glycolysis/Gluconeogenesis	RHE_CH04002	Pyc	EC-6.4.1.1
ICL	Isocitrate lyase	[c] : icit --> glx + succ	Glycoxylate Metabolism	RHE_CH00712	AceA	EC-4.1.3.1
MALS	malate synthase	[c] : accoa + glx + h2o --> coa + h + mal-L	Glycoxylate Metabolism			EC-4.1.3.2
MDH	malate dehydrogenase	[c] : mal-L + nad <==> h + nadh + oaa	Glyoxylate and Dicarboxylate Metabolism	RHE_PF00428, RHE_CH03891, RHE_PF00366	Ypf00228+Mdh+Ypf00191	EC-1.1.1.37
MALS_rhizobia	malate synthase	[c] : accoa + glx + h2o <==> coa + h + mal-L	Glyoxylate and Dicarboxylate Metabolism	RHE_CH00052	GlcB	EC-4.1.3.2
IG3PS	Imidazole-glycerol-3-phosphate synthase	[c] : gln-L + prlp --> aicar + eig3p + glu-L + h	Histidine Metabolism
PRATPP	phosphoribosyl-ATP pyrophosphatase	[c] : h2o + prbatp --> h + ppi + prbamp	Histidine Metabolism	RHE_CH00041	HisE	EC-3.6.1.31
HISD	histidase	[c] : his-L --> nh4 + urcan	Histidine Metabolism	RHE_PE00072, RHE_PE00081	HutHe1+HutHe2	EC-4.3.1.3
HISTD	histidinol dehydrogenase	[c] : h2o + histd + (2) nad --> (3) h + his-L + (2) nadh	Histidine Metabolism	RHE_CH00581	HisD	EC-1.1.1.23
ATPPRTr	ATP phosphoribosyltransferase reversible	[c] : atp + prpp <==> ppi + prbatp	Histidine Metabolism	RHE_CH00823	HisG	EC-2.4.2.17
PRAMPC	phosphoribosyl-AMP cyclohydrolase	[c] : h2o + prbamp --> prfp	Histidine Metabolism	RHE_CH00041, RHE_CH02202	HisE+HisI	EC-3.5.4.19
IZPN	imidazolonepropionase	[c] : 4izp + h2o --> forglu + h	Histidine Metabolism	RHE_PE00073	HutI	EC-3.5.2.7
FGLU	formimidoylglutamase	[c] : forglu + h + h2o --> frmd + glu-L	Histidine Metabolism	RHE_PE00071	HutG	EC-3.5.3.8
URCN	urocanase	[c] : h2o + urcan --> 4izp	Histidine Metabolism	RHE_PE00070	HutUe	EC-4.2.1.49
HISTP	histidinol-phosphatase	[c] : h2o + hisp --> histd + pi	Histidine Metabolism			EC-3.1.3.15
IGPDH	imidazoleglycerol-phosphate dehydratase	[c] : eig3p --> h2o + imacp	Histidine Metabolism	RHE_CH00047	HisB	EC-4.2.1.19
TPI	triose-phosphate isomerase	[c] : dhap <==> g3p	Inositol Metabolism	RHE_CH02186, RHE_PF00040	TpiAch+TpiAf	EC-5.3.1.1
MMSAD3	methylmalonate-semialdehyde dehydrogenase (malonic semialdehyde)	[c] : coa + msa + nad --> accoa + co2 + nadh	Inositol Metabolism	RHE_CH00731	IolA	EC-1.2.1.27
INS2D	inositol 2-dehydrogenase	[c] : inost + nad --> 2ins + h + nadh	Inositol Metabolism	RHE_CH03170, RHE_CH01209	IdhA+Ypch00405	EC-1.1.1.18
INSCR	inositol catabolic reactions (lumped)	[c] : 2ins + atp --> adp + dhap + (2) h + msa	Inositol Metabolism
DHDPRy	dihydrodipicolinate reductase (NADPH)	[c] : 23dhdp + h + nadph --> nadp + thdp	Lysine Biosynthesis			EC-1.3.1.26
DHDPRx	dihydrodipicolinate reductase (NADH)	[c] : 23dhdp + h + nadh --> nad + thdp	Lysine Biosynthesis			EC-1.3.1.26
DAPDC	diaminopimelate decarboxylase	[c] : 26dap-M + h --> co2 + lys-L	Lysine Biosynthesis	RHE_CH03797	IysA	EC-4.1.1.20
UAAGDS	UDP-N-acetylmuramoyl-L-alanyl-D-glutamyl-meso-2,6-diaminopimelate synthetase	[c] : 26dap-M + atp + uamag --> adp + h + pi + ugmd	Lysine Biosynthesis	RHE_CH02852	MurE	EC-6.3.2.13
UGMDDS	UDP-N-acetylmuramoyl-L-alanyl-D-glutamyl-meso-2,6-diaminopimeloyl-D-alanyl-D-alanine synthetase	[c] : alaala + atp + ugmd --> adp + h + pi + ugmda	Lysine Biosynthesis	RHE_CH02851	MurF	EC-6.3.2.15
DHDPS	dihydrodipicolinate synthase	[c] : aspsa + pyr --> 23dhdp + h + (2) h2o	Lysine Metabolism	RHE_PF00398, RHE_PC00042, RHE_PF00094, RHE_CH00606, RHE_CH01381, RHE_CH02792	DapAf3, Ypc00025, DapAf1, DapAch1, DapAch2, DapAch3	EC-4.2.1.52
THDPS	tetrahydrodipicolinate succinylase	[c] : h2o + succoa + thdp --> coa + sl2a6o	Lysine Metabolism	RHE_CH00418	DapD	EC-2.3.1.117
SDPTA	succinyldiaminopimelate transaminase	[c] : akg + sl26da <==> glu-L + sl2a6o	Lysine Metabolism	RHE_PD00118, RHE_CH01877	AatCD+AatCch	EC-2.6.1.17
DAPE	diaminopimelate epimerase	[c] : 26dap-LL <==> 26dap-M	Lysine Metabolism	RHE_CH03955	DapF	EC-5.1.1.7
LYSTRS	Lysyl-tRNA synthetase	[c] : atp + lys-L + trnalys --> amp + lystrna + ppi	Lysine Metabolism	RHE_CH03657, RHE_CH04041	IysS+GenX	EC-6.1.1.6
SDPDS	succinyl-diaminopimelate desuccinylase	[c] : h2o + sl26da --> 26dap-LL + succ	Lysine Metabolism	RHE_CH00417	DapE2	EC-3.5.1.18
METTRS	Methionyl-tRNA synthetase	[c] : atp + met-L + trnamet --> amp + mettrna + ppi	Methionine Metabolism	RHE_CH02157, RHE_CH03014, RHE_PD00315	MetS, CsaA, Ypd00050	EC-6.1.1.10
AHC	adenosylhomocysteinase	[c] : ahcys + h2o <==> adn + hcys-L	Methionine Metabolism	RHE_CH00031	AhcY	EC-3.3.1.1
METS	methionine synthase	[c] : 5mthf + hcys-L --> h + met-L + thf	Methionine Metabolism	RHE_CH02901	MetH	EC-2.1.1.13
METB1r	metb1 (rev)	[c] : achms + cys-L <==> ac + cyst-L + h	Methionine Metabolism	RHE_PF00019, RHE_PE00244, RHE_PF00461, RHE_CH00522	MdeAf, MdeAe, VbsL, MetZ	EC-4.2.99.9
SSHy_Rhizobium	L-Serine hydro-lyase (adding homocysteine)	[c] : h + hs- + ser-L --> cys-L + h2o	Methionine Metabolism	RHE_CH01775	CysK2	EC-4.2.1.22
METAT	methionine adenosyltransferase	[c] : atp + h2o + met-L --> amet + pi + ppi	Methionine Metabolism	RHE_CH00370	MetK	EC-2.5.1.6
FMETTRS	Methionyl-tRNA formyltransferase	[c] : 10fthf + mettrna --> fmettrna + h + thf	Methionine Metabolism	RHE_CH00414	Fmt	EC-2.1.2.9
HSST	homoserine O-succinyltransferase	[c] : hom-L + succoa --> coa + suchms	Methionine Metabolism	RHE_CH04033	MetA	EC-2.3.1.46
AHCYSNS	S-adenosylhomocysteine nucleosidase	[c] : ahcys + h2o --> ade + rhcys	Methionine Metabolism	RHE_CH00298	Pfs	EC-3.2.2.9
SHSL1	O-succinylhomoserine lyase (L-cysteine)	[c] : cys-L + suchms --> cyst-L + h + succ	Methionine Metabolism	RHE_PE00244, RHE_PF00019, RHE_CH00522, RHE_PF00019, RHE_PF00461, RHE_PE00244, RHE_PF00461	MdeAe, MdeAf, MetZ+MdeAf+VbsL+MdeAe, VbsL	EC-4.2.99.9
SHSL4r	O-succinylhomoserine lyase (elimination), reversible	[c] : h2o + suchms <==> 2obut + h + nh4 + succ	Methionine Metabolism	RHE_CH00522, RHE_PE00244, RHE_PF00461, RHE_PF00019	MetZ, MdeAe, VbsL, MdeAf	EC-4.2.99.9
HCYSMT	homocysteine S-methyltransferase	[c] : amet + hcys-L --> ahcys + h + met-L	Methionine Metabolism	RHE_PC00163	Ypc00089	EC-2.1.1.10
DNAMTn2	DNA (cytosine-5-)-methyltransferase	[c] : amet + dna --> ahcys + dna5mtc + h	Methionine Metabolism	RHE_PF00108	Ypf00052	EC-2.1.1.37
SHSly_2	O-Succinyl-L-homoserine succinate-lyase (adding cysteine)	[c] : hs- + suchms <==> hcys-L + succ	Methionine Metabolism	RHE_CH00522, RHE_PF00019, RHE_PE00244, RHE_PF00461	MetZ, MdeAf, MdeAe, VbsL
CYSTL	cystathionine b-lyase	[c] : cyst-L + h2o --> hcys-L + nh4 + pyr	Methionine Metabolism	RHE_CH01899	MetC	EC-4.4.1.8
NAPRTr	NAPRTase (rev)	[c] : h + nac + prpp <==> nicrnt + ppi	Nicotinate and Nicotinamide	RHE_CH00181	PncB	EC-2.4.2.11
NNATr	nicotinate-nucleotide adenylyltransferase	[c] : atp + h + nicrnt <==> dnad + ppi	Nicotinate and Nicotinamide	RHE_CH04070	NadD	EC-2.7.7.18
NADS2	NAD synthase (glutamine-hydrolysing)	[c] : atp + dnad + gln-L + h2o --> amp + glu-L + h + nad + ppi	Nicotinate and Nicotinamide	RHE_CH01195, RHE_CH02371	Ypch00397+NadE	EC-6.3.5.1
NT5C	5'-nucleotidase	[c] : h2o + nicrnt --> nicrns + pi	Nicotinate and Nicotinamide	RHE_CH03555	Ypch01255	EC-3.1.3.5
NTD5_a	5'-nucleotidase (dTMP)	[c] : h2o + nmn --> pi + rnam	Nicotinate and Nicotinamide	RHE_CH03555	Ypch01255	EC-3.1.3.5
NADTRHD	NAD transhydrogenase	[c] : nad + nadph --> nadh + nadp	Nicotinate and Nicotinamide	RHE_CH01846, RHE_CH01651	Ypch00610, Ypch00563	EC-Undetermined
NP1_r	nucleotide phosphatase	[c] : h + nac + r1p <==> nicrns + pi	Nicotinate and Nicotinamide	RHE_CH00192	DeoD	EC-2.4.2.1
NNAM	nicotinamidase	[c] : h2o + ncam --> nac + nh4	Nicotinate and Nicotinamide	RHE_CH02821	PncA	EC-3.5.1.19
PNP	purine-nucleoside phosphorylase	[c] : pi + rnam <==> h + ncam + r1p	Nicotinate and Nicotinamide	RHE_CH00192	DeoD	EC-2.4.2.1
NNDPR	nicotinate-nucleotide diphosphorylase (carboxylating)	[c] : (2) h + prpp + quln --> co2 + nicrnt + ppi	Nicotinate and Nicotinamide	RHE_PE00439	NadC	EC-2.4.2.19
NMNATr	nicotinamide-nucleotide adenylyltransferase	[c] : atp + h + nmn <==> nad + ppi	Nicotinate and Nicotinamide	RHE_CH04070	NadD	EC-2.7.7.1
NMNN	NMN nucleosidase	[c] : h2o + nmn --> h + ncam + r5p	Nicotinate and Nicotinamide	RHE_CH02485	IunH2	EC-3.2.2.14
NIT	nitrogenase	[c] : (16) atp + (6) fdred + (16) h2o + n2 --> (16) adp + (6) fdox + (8) h + (2) nh4 + (16) pi	Nitrogen Metabolism	RHE_PD00201, RHE_PD00307, RHE_PD00306, RHE_PD00202, RHE_PD00200, RHE_PD00260, RHE_PD00308	NifD3+NifD1+NifK1+NifH3+NifK2+NifH2+NifH1	EC-1.18.6.1
CYTOX	Cytochrome oxidase	(4) h[c] + o2[c] + (2) qh2[c] --> (4) h[e] + (2) h2o[c] + (2) q[c]	Oxidative Phosphorylation			EC-Undetermined, TC-Undetermined
SUCD3	succinate dehydrogenase cytochrome b	[c] : fadh2 + q <==> fad + qh2	Oxidative Phosphorylation
ATPS2	ATP synthase (two protons for one ATP)	adp[c] + (2) h[e] + pi[c] --> atp[c] + h[c] + h2o[c]	Oxidative Phosphorylation			EC-3.6.3.14,
CYTOX2	Cytochrome oxidase (rhizobium)	(2) h[c] + o2[c] + (2) qh2[c] --> (2) h[e] + (2) h2o[c] + (2) q[c]	Oxidative Phosphorylation			EC-Undetermined, TC-Undetermined
NADH (Rhizobium)	NADH dehydrogenase	(5) h[c] + nadh[c] + q[c] --> (4) h[e] + nad[c] + qh2[c]	Oxidative Phosphorylation			EC-Undetermined, TC-Undetermined
PHBS	PHB synthase	[c] : 3hbcoa-R --> coa + phb	PHB synthesis
ACACT1r	acetyl-CoA C-acetyltransferase	[c] : (2) accoa <==> aacoa + coa	PHB synthesis	RHE_CH00558, RHE_PE00203, RHE_CH04018, RHE_PF00014	FadA+PcaF, PhbAch, PhbAf	EC-2.3.1.9
PHB_deg_1	PHB depolymerase	[c] : h2o + (2) phb --> 3hbb-RR + h	PHB synthesis
PHPB	acetoacetyl-CoA reductase	[c] : aacoa + h + nadph <==> 3hbcoa-R + nadp	PHB synthesis	RHE_CH04019	PhbB	EC-1.1.1.36
HBDH	hydroxybutyrate-dimer hydrolase;	[c] : 3hbb-RR + h2o <==> (2) bhb + h	PHB synthesis
AACOAT_1	acetoacetyl-CoA synthetase	[c] : acac + atp + coa --> aacoa + amp + ppi	PHB synthesis	RHE_CH00719	AcsA1
BDH	(R)-3-Hydroxybutanoate:NAD+ oxidoreductase	[c] : bhb + nad <==> acac + h + nadh	PHB synthesis	RHE_CH03123	BdhA	EC-1.1.1.30
OCOAT1r	3-oxoacid CoA-transferase	[c] : acac + succoa <==> aacoa + succ	PHB synthesis	RHE_PE00202, RHE_PE00201	PcaJ+PcaI	EC-2.8.3.5
PANTS	pantothenate synthase	[c] : ala-B + atp + pant-R --> amp + h + pnto-R + ppi	Pantothenate and CoA Biosynthesis	RHE_PF00001	PanC	EC-6.3.2.1
PPCDC	phosphopantothenoylcysteine decarboxylase	[c] : 4ppcys + h --> co2 + pan4p	Pantothenate and CoA Biosynthesis	RHE_CH00342	Dfp	EC-4.1.1.36
PTPAT	pantetheine-phosphate adenylyltransferase	[c] : atp + h + pan4p <==> dpcoa + ppi	Pantothenate and CoA Biosynthesis	RHE_CH02113	CoaD	EC-2.7.7.3
ACPpds	[acyl-carrier-protein] phosphodiesterase	[c] : ACP + h2o --> apoACP + h + pan4p	Pantothenate and CoA Biosynthesis	RHE_PC00047, RHE_CH01764	Ypc00027+AcpD	EC-3.1.4.14
PNCDC	pantothenoylcysteine decarboxylase	[c] : h + ptcys --> co2 + ptth	Pantothenate and CoA Biosynthesis	RHE_CH00040	CoaA	EC-2.7.1.33
MOHMT	3-methyl-2-oxobutanoate hydroxymethyltransferase	[c] : 3mob + h2o + mlthf --> 2dhp + thf	Pantothenate and CoA Biosynthesis	RHE_PF00002, RHE_PE00443	PanB+Ype00224	EC-2.1.2.11
PTHK	pantetheine kinase	[c] : atp + ptth --> adp + h + pan4p	Pantothenate and CoA Biosynthesis	RHE_CH00040	CoaA	EC-2.7.1.34
DPCOAK	dephospho-CoA kinase	[c] : atp + dpcoa --> adp + coa + h	Pantothenate and CoA Biosynthesis	RHE_CH00004	CoaE	EC-2.7.1.24
PPNCL3	phosphopantothenate-cysteine ligase	[c] : 4ppan + atp + cys-L --> 4ppcys + amp + h + ppi	Pantothenate and CoA Biosynthesis	RHE_CH00342	Dfp	EC-6.3.2.5
ACPS1	acyl-carrier protein synthase	[c] : apoACP + coa --> ACP + h + pap	Pantothenate and CoA Biosynthesis	RHE_CH01388	AcpS	EC-2.7.8.7
DPR	2-dehydropantoate 2-reductase	[c] : 2dhp + h + nadph --> nadp + pant-R	Pantothenate and CoA Biosynthesis	RHE_CH01710	Ypch00569	EC-1.1.1.169
PNTK	pantothenate kinase	[c] : atp + pnto-R --> 4ppan + adp + h	Pantothenate and CoA Biosynthesis	RHE_CH00040	CoaA	EC-2.7.1.33
TKT2	transketolase	[c] : e4p + xu5p-D <==> f6p + g3p	Pentose Phosphate Pathway	RHE_CH02398, RHE_CH03495, RHE_CH02397	TktB+Tkt+TktA	EC-2.2.1.1
RBKr	ribokinase reversible	[c] : atp + rib-D <==> adp + h + r5p	Pentose Phosphate Pathway	RHE_PC00098, RHE_CH00409	Ypc00049, RbsK	EC-2.7.1.15
GND	phosphogluconate dehydrogenase	[c] : 6pgc + nadp --> co2 + nadph + ru5p-D	Pentose Phosphate Pathway	RHE_CH03488, RHE_CH02468	Ypch01234+Gnd	EC-1.1.1.44
TALA	transaldolase	[c] : g3p + s7p <==> e4p + f6p	Pentose Phosphate Pathway	RHE_CH03667	Tal	EC-2.2.1.2
TKT1	transketolase	[c] : r5p + xu5p-D <==> g3p + s7p	Pentose Phosphate Pathway	RHE_CH02398, RHE_CH03495, RHE_CH02397	TktB+Tkt+TktA	EC-2.2.1.1
G6PDH2	glucose 6-phosphate dehydrogenase	[c] : g6p + nadp --> 6pgl + h + nadph	Pentose Phosphate Pathway	RHE_CH01185, RHE_CH00704	Zwf2, Zwf1	EC-1.1.1.49
RPE	ribulose 5-phosphate 3-epimerase	[c] : ru5p-D <==> xu5p-D	Pentose Phosphate Pathway	RHE_CH02270	Rpe	EC-5.1.3.1
RPI	ribose-5-phosphate isomerase	[c] : r5p <==> ru5p-D	Pentose Phosphate Pathway	RHE_CH02380, RHE_PF00039	RpiA+RpiB	EC-5.3.1.6
PGL	6-phosphogluconolactonase	[c] : 6pgl + h2o --> 6pgc + h	Pentose Phosphate Pathway	RHE_CH00703	Pgl	EC-3.1.1.31
ANPRT	anthranilate phosphoribosyltransferase	[c] : anth + prpp --> ppi + pran	Phenylalanine Tyrosine Tryptophan Biosynthesis	RHE_CH02174	TrpD	EC-2.4.2.18
TRPS3r	tryptophan synthase (indoleglycerol phosphate)	[c] : 3ig3p <==> g3p + indole	Phenylalanine Tyrosine Tryptophan Biosynthesis	RHE_CH00021	TrpB	EC-4.2.1.20
IGPS	indole-3-glycerol-phosphate synthase	[c] : 2cpr5p + h --> 3ig3p + co2 + h2o	Phenylalanine Tyrosine Tryptophan Biosynthesis	RHE_CH02175	TrpC	EC-4.1.1.48
DHQD	3-dehydroquinate dehydratase	[c] : 3dhq <==> 3dhsk + h2o	Phenylalanine Tyrosine Tryptophan Biosynthesis	RHE_CH01931, RHE_CH01871, RHE_CH02289	Eno, AroQ1+AroQ2	EC-4.2.1.10
ANS	anthranilate synthase	[c] : chor + gln-L --> anth + glu-L + h + pyr	Phenylalanine Tyrosine Tryptophan Biosynthesis	RHE_CH03075	TrpE	EC-4.1.3.27
PHETHPTOX	L-Phenylalanine,tetrahydrobiopterin:oxygen oxidoreductase (4-hydroxylating)	[c] : o2 + phe-L + thbpt --> dhbpt + h2o + tyr-L	Phenylalanine Tyrosine Tryptophan Biosynthesis	RHE_CH01742	PhhA	EC-1.14.16.1
TRPS2	tryptophan synthase (indole)	[c] : indole + ser-L --> h2o + trp-L	Phenylalanine Tyrosine Tryptophan Biosynthesis	RHE_CH00021	TrpB	EC-4.2.1.20
PPNDHr	prephenate dehydratase	[c] : h + pphn <==> co2 + h2o + phpyr	Phenylalanine Tyrosine Tryptophan Biosynthesis	RHE_CH00131	PheA	EC-4.2.1.51
TRPS1r	tryptophan synthase (indoleglycerol phosphate)	[c] : 3ig3p + ser-L <==> g3p + h2o + trp-L	Phenylalanine Tyrosine Tryptophan Biosynthesis	RHE_CH00021	TrpB	EC-4.2.1.20
PHETA1	phenylalanine transaminase	[c] : akg + phe-L <==> glu-L + phpyr	Phenylalanine Tyrosine Tryptophan Biosynthesis	RHE_CH01331, RHE_CH04010, RHE_CH03810	HisCch1+HisCch3+HisCch2	EC-2.6.1.58
PRAI	phosphoribosylanthranilate isomerase	[c] : pran <==> 2cpr5p	Phenylalanine Tyrosine Tryptophan Biosynthesis	RHE_CH00020	TrpF	EC-5.3.1.24
AROH	L-Arogenate hydro-lyase	[c] : Largn --> co2 + h2o + phe-L	Phenylalanine Tyrosine Tryptophan Biosynthesis	RHE_CH00131	PheA	EC-4.2.1.51
TYRTA	tyrosine transaminase	[c] : akg + tyr-L <==> 34hpp + glu-L	Phenylalanine Tyrosine Tryptophan Biosynthesis	RHE_CH01331, RHE_CH04010, RHE_CH03810, RHE_PC00186, RHE_CH00568, RHE_PF00273, RHE_CH02998, RHE_CH01873	HisCch1+HisCch3+HisCch2, AatAc+AspB1+Ypf00130+AatAch+AspB2	EC-2.6.1.5
DDPA	3-deoxy-D-arabino-heptulosonate 7-phosphate synthetase	[c] : e4p + h2o + pep --> 2dda7p + pi	Phenylalanine Tyrosine Tryptophan Biosynthesis	RHE_CH02375, RHE_CH02369	AroF+AroG	EC-4.1.2.15
SHK3Dr	shikimate dehydrogenase	[c] : 3dhsk + h + nadph <==> nadp + skm	Phenylalanine Tyrosine Tryptophan Biosynthesis	RHE_CH00003, RHE_CH02291, RHE_PC00214	AroEch1+AroEch2+AroEc	EC-1.1.1.25
PSCVT	3-phosphoshikimate 1-carboxyvinyltransferase	[c] : pep + skm5p <==> 3psme + pi	Phenylalanine Tyrosine Tryptophan Biosynthesis	RHE_CH00884	AroA	EC-2.5.1.19
DHQS	3-dehydroquinate synthase	[c] : 2dda7p --> 3dhq + pi	Phenylalanine Tyrosine Tryptophan Biosynthesis	RHE_CH03825	AroB	EC-4.2.3.4
CHORS	chorismate synthase	[c] : 3psme --> chor + pi	Phenylalanine Tyrosine Tryptophan Biosynthesis	RHE_CH00935	AroC	EC-4.2.3.5
SHKK	shikimate kinase	[c] : atp + skm --> adp + h + skm5p	Phenylalanine Tyrosine Tryptophan Biosynthesis	RHE_CH03826	AroK	EC-2.7.1.71
CHORM	chorismate mutase	[c] : chor --> pphn	Phenylalanine Tyrosine Tryptophan Biosynthesis	RHE_CH03958	TyrA	EC-5.4.99.5
PRO1x	proline oxidase (L-proline, NAD)	[c] : nad + pro-L --> 1pyr5c + (2) h + nadh	Proline Biosynthesis			EC-1.5.1.2
PROTRS	Prolyl-tRNA synthetase	[c] : atp + pro-L + trnapro --> amp + ppi + protrna	Proline Biosynthesis	RHE_CH01623	ProS	EC-6.1.1.15
G5SADr	L-glutamate 5-semialdehyde dehydratase, reversible	[c] : glu5sa <==> 1pyr5c + h + h2o	Proline Biosynthesis
1ACPCE_Rhizobium	1-aminocyclopropane-1-carboxylate endolyase (deaminating)	[c] : 1acpr1cx + h2o --> 2obut + h + nh3	Propanoate Metabolism			EC-3.5.99.7
PPMi	phosphopentomutase	[c] : r5p --> r1p	Purine Metabolism	RHE_CH00198, RHE_CH03597	DeoB, Pgm	EC-5.4.2.7
DADA	Deoxyadenosine deaminase	[c] : dad-2 + h + h2o --> din + nh4	Purine Metabolism	RHE_CH00197	Add
NTD11	5'-nucleotidase (IMP)	[c] : h2o + imp --> ins + pi	Purine Metabolism	RHE_CH03555	Ypch01255	EC-3.1.3.5
ADD	adenine deaminase	[c] : ade + h + h2o --> hxan + nh4	Purine Metabolism	RHE_CH03094, RHE_CH03420	AdeC1+AdeC2	EC-3.5.4.2
ADA	Adenosine deaminase	[c] : adn + h + h2o --> ins + nh4	Purine Metabolism	RHE_CH00197	Add	EC-3.5.4.4
PYOPT	dATP:pyruvate O2-phosphotransferase	[c] : dadp + h + pep <==> datp + pyr	Purine Metabolism	RHE_CH03542	PykA	EC-2.7.1.40
GARFTi	phosphoribosylglycinamide formyltransferase, irreversible	[c] : 10fthf + gar --> fgam + h + thf	Purine Metabolism	RHE_CH01487	PurN	EC-2.1.2.2
ADNUC	adenosine hydrolase	[c] : adn + h2o --> ade + rib-D	Purine Metabolism	RHE_CH02485	IunH2	EC-3.2.2.8
NTD8	5'-nucleotidase (dGMP)	[c] : dgmp + h2o --> dgsn + pi	Purine Metabolism	RHE_CH03555	Ypch01255	EC-3.1.3.5
GDPT	Guanosine 3'-diphosphate 5'-triphosphate	[c] : gdptp + h2o <==> h + pi + ppgpp	Purine Metabolism	RHE_CH00788, RHE_CH01492	Ppx1+Ppx2	EC-3.6.1.11
GLUPRT	glutamine phosphoribosyldiphosphate amidotransferase	[c] : gln-L + h2o + prpp --> glu-L + ppi + pram	Purine Metabolism	RHE_CH01428	PurF	EC-2.4.2.14
HXPRTr	hypoxanthine phosphoribosyltransferase (Hypoxanthine)	[c] : hxan + prpp <==> imp + ppi	Purine Metabolism	RHE_CH03800	Hpt	EC-2.4.2.8
AIRCr	phosphoribosylaminoimidazole carboxylase	[c] : air + co2 <==> 5aizc + h	Purine Metabolism	RHE_CH03531, RHE_CH03532	PurE+PurK	EC-4.1.1.21
PUNP5	purine-nucleoside phosphorylase (Inosine)	[c] : ins + pi <==> hxan + r1p	Purine Metabolism	RHE_CH00192	DeoD	EC-2.4.2.1
PUNP1	purine-nucleoside phosphorylase (Adenosine)	[c] : adn + pi <==> ade + r1p	Purine Metabolism	RHE_CH00192	DeoD	EC-2.4.2.1
GMPS2	GMP synthase	[c] : atp + gln-L + h2o + xmp --> amp + glu-L + gmp + (2) h + ppi	Purine Metabolism	RHE_CH00297	GuaA1	EC-6.3.5.2
NTD7	5'-nucleotidase (AMP)	[c] : amp + h2o --> adn + pi	Purine Metabolism	RHE_CH03555	Ypch01255	EC-3.1.3.5
PUNP2	purine-nucleoside phosphorylase (Deoxyadenosine)	[c] : dad-2 + pi <==> 2dr1p + ade	Purine Metabolism	RHE_CH00192	DeoD	EC-2.4.2.1
NDPK1	nucleoside-diphosphate kinase (ATP:GDP)	[c] : atp + gdp <==> adp + gtp	Purine Metabolism	RHE_CH01472	Ndk	EC-2.7.4.6
GUAD	guanine deaminase	[c] : gua + h + h2o --> nh4 + xan	Purine Metabolism	RHE_CH03130	GuaD	EC-3.5.4.3
GTPDPK	GTP diphosphokinase	[c] : atp + gtp --> amp + gdptp + h	Purine Metabolism	RHE_CH01385	RelA	EC-2.7.6.5
PRPPSi	phosphoribosylpyrophosphate synthetase	[c] : atp + r5p --> amp + h + prpp	Purine Metabolism	RHE_CH03023	PrsAch	EC-2.7.6.1
PUNP7	purine-nucleoside phosphorylase (Xanthosine)	[c] : pi + xtsn <==> r1p + xan	Purine Metabolism	RHE_CH00192	DeoD	EC-2.4.2.1
NTPTP1	Nucleoside triphosphate tripolyhydrolase	[c] : dgtp + h2o --> dgsn + pppi	Purine Metabolism	RHE_CH01817	Dgt	EC-3.1.5.1
ADKd	adenylate kinase (d form)	[c] : damp + datp <==> (2) dadp	Purine Metabolism	RHE_CH01696	Adk	EC-2.7.4.3
IMPD	IMP dehydrogenase	[c] : h2o + imp + nad --> h + nadh + xmp	Purine Metabolism	RHE_CH00794	GuaB	EC-1.1.1.205
PRFGS	phosphoribosylformylglycinamidine synthase	[c] : atp + fgam + gln-L + h2o --> adp + fpram + glu-L + h + pi	Purine Metabolism	RHE_CH02281, RHE_CH02286	PurQ+PurL	EC-6.3.5.3
IMPC	IMP cyclohydrolase	[c] : h2o + imp <==> fprica	Purine Metabolism	RHE_CH04107	PurH	EC-3.5.4.10
PPGPPDP	guanosine-3',5'-bis(diphosphate) 3'-diphosphatase	[c] : h2o + ppgpp --> gdp + ppi	Purine Metabolism	RHE_CH01385	RelA	EC-3.1.7.2
PRAGS	phosphoribosylglycinamide synthetase	[c] : atp + gly + pram --> adp + gar + h + pi	Purine Metabolism	RHE_CH00886	PurD	EC-6.3.4.13
ADK1	adenylate kinase	[c] : amp + atp <==> (2) adp	Purine Metabolism	RHE_CH01696	Adk	EC-2.7.4.3
PRASCS	phosphoribosylaminoimidazolesuccinocarboxamide synthase	[c] : 5aizc + asp-L + atp <==> 25aics + adp + h + pi	Purine Metabolism	RHE_CH03409, RHE_CH02278	PurC2+PurC1	EC-6.3.2.6
GUAPRTr	guanine phosphoribosyltransferase	[c] : gua + prpp <==> gmp + ppi	Purine Metabolism	RHE_CH03800, RHE_CH03035, RHE_PD00341	Hpt, Aptch, Aptd	EC-2.4.2.8
PUNP3	purine-nucleoside phosphorylase (Guanosine)	[c] : gsn + pi <==> gua + r1p	Purine Metabolism	RHE_CH00192	DeoD	EC-2.4.2.1
NDPK5	nucleoside-diphosphate kinase (ATP:dGDP)	[c] : atp + dgdp <==> adp + dgtp	Purine Metabolism	RHE_CH01472	Ndk	EC-2.7.4.6
NTD9	5'-nucleotidase (GMP)	[c] : gmp + h2o --> gsn + pi	Purine Metabolism	RHE_CH03555	Ypch01255	EC-3.1.3.5
PRAIS	phosphoribosylaminoimidazole synthase	[c] : atp + fpram --> adp + air + (2) h + pi	Purine Metabolism	RHE_CH01488	PurM	EC-6.3.3.1
PUNP4	purine-nucleoside phosphorylase (Deoxyguanosine)	[c] : dgsn + pi <==> 2dr1p + gua	Purine Metabolism	RHE_CH00192	DeoD	EC-2.4.2.1
NTD10	5'-nucleotidase (XMP)	[c] : h2o + xmp --> pi + xtsn	Purine Metabolism	RHE_CH03555	Ypch01255	EC-3.1.3.5
NTD6r	5'-nucleotidase (dAMP)	[c] : damp + h2o <==> dad-2 + pi	Purine Metabolism	RHE_CH03555	Ypch01255	EC-3.1.3.5
DGK1	deoxyguanylate kinase (dGMP:ATP)	[c] : atp + dgmp <==> adp + dgdp	Purine Metabolism	RHE_CH01448	Gmk2	EC-2.7.4.8
ADSL2r	adenylosuccinate lyase	[c] : 25aics <==> aicar + fum	Purine Metabolism	RHE_CH02273	PurB	EC-4.3.2.2
XPPT	xanthine phosphoribosyltransferase	[c] : prpp + xan --> ppi + xmp	Purine Metabolism	RHE_CH03800	Hpt	EC-2.4.2.22
PUNP6	purine-nucleoside phosphorylase (Deoxyinosine)	[c] : din + pi <==> 2dr1p + hxan	Purine Metabolism	RHE_CH00192	DeoD	EC-2.4.2.1
GK1	guanylate kinase (GMP:ATP)	[c] : atp + gmp <==> adp + gdp	Purine Metabolism	RHE_CH01448	Gmk2	EC-2.7.4.8
AICARTi	phosphoribosylaminoimidazolecarboxamide formyltransferase	[c] : 10fthf + aicar --> fprica + thf	Purine Metabolism	RHE_CH04107	PurH	EC-2.1.2.3
PYPRTr	pyrophosphate phosphoribosyltransferase	[c] : prpp + xan <==> ppi + xmp	Purine Metabolism	RHE_CH03800	Hpt	EC-2.4.2.8
ADPTr	adenine phosphoribosyltransferase (r)	[c] : ade + prpp <==> amp + ppi	Purine Metabolism	RHE_CH03035, RHE_PD00341, RHE_CH03800	Aptch, Aptd, Hpt	EC-2.4.2.7
ADPRDP	ADPribose diphosphatase	[c] : adprib + h2o --> amp + (2) h + r5p	Purine Metabolism	RHE_CH01485	Ypch00514	EC-3.6.1.13
DCTPD2	dCTP deaminase	[c] : ctp + h + h2o --> nh4 + utp	Pyrimidine Biosynthesis	RHE_CH00524	Dcd	EC-3.5.4.13
NTD2	5'-nucleotidase (UMP)	[c] : h2o + ump --> pi + uri	Pyrimidine Biosynthesis	RHE_CH03555	Ypch01255	EC-3.1.3.5
DCYTD	deoxycytidine deaminase	[c] : dcyt + h + h2o --> duri + nh4	Pyrimidine Biosynthesis	RHE_CH00191	Cdd	EC-3.5.4.14
NTD4	5'-nucleotidase (CMP)	[c] : cmp + h2o --> cytd + pi	Pyrimidine Biosynthesis	RHE_CH03555	Ypch01255	EC-3.1.3.5
DUTPDP	dUTP diphosphatase	[c] : dutp + h2o --> dump + h + ppi	Pyrimidine Biosynthesis	RHE_CH00330	Dut	EC-3.6.1.23
DURIPP	deoxyuridine phosphorylase	[c] : duri + pi <==> 2dr1p + ura	Pyrimidine Biosynthesis	RHE_CH00194, RHE_CH00192	DeoA, DeoD
TMDS	thymidylate synthase	[c] : dump + mlthf --> dhf + dtmp	Pyrimidine Biosynthesis	RHE_CH02799	ThyA	EC-2.1.1.45
UPPN	b-ureidopropionase	[c] : cala + (2) h + h2o --> ala-B + co2 + nh4	Pyrimidine Biosynthesis	RHE_CH03290	AmaB	EC-3.5.1.6
CSND	Cytosine deaminase	[c] : csn + h + h2o --> nh4 + ura	Pyrimidine Biosynthesis	RHE_CH02043, RHE_PB00107	CodAch2, CodAB	EC-3.5.4.1
NDPK7	nucleoside-diphosphate kinase (ATP:dCDP)	[c] : atp + dcdp <==> adp + dctp	Pyrimidine Biosynthesis	RHE_CH01472	Ndk	EC-2.7.4.6
DHORD	dihydoorotic acid dehydrogenase	[c] : dhor-S + o2 <==> h2o2 + orot	Pyrimidine Biosynthesis	RHE_CH03278, RHE_CH00540	Ypch01135+PyrD	EC-1.3.3.1
NTD3	5'-nucleotidase (dCMP)	[c] : dcmp + h2o --> dcyt + pi	Pyrimidine Biosynthesis	RHE_CH03555	Ypch01255	EC-3.1.3.5
TMDK1	thymidine kinase (ATP:thymidine)	[c] : atp + thymd --> adp + dtmp + h	Pyrimidine Biosynthesis	RHE_CH03084	Tdk	EC-2.7.1.21
DHORTS	dihydroorotase	[c] : dhor-S + h2o <==> cbasp + h	Pyrimidine Biosynthesis	RHE_CH00351, RHE_CH03292, RHE_CH00469, RHE_CH01641	Ypch00138+Dht+PyrC+Ypch00562	EC-3.5.2.3
DTMPK	dTMP kinase	[c] : atp + dtmp <==> adp + dtdp	Pyrimidine Biosynthesis	RHE_CH02160	Tmk	EC-2.7.4.9
TRDRr	Thioredoxin reductase (NADPH) reversible	[c] : h + nadph + trdox <==> nadp + trdrd	Pyrimidine Biosynthesis	RHE_CH02975, RHE_PF00137	TrxBch+TrxBf	EC-1.8.1.9
NDPK6	nucleoside-diphosphate kinase (ATP:dUDP)	[c] : atp + dudp <==> adp + dutp	Pyrimidine Biosynthesis	RHE_CH01472	Ndk	EC-2.7.4.6
RNDR3	ribonucleoside-diphosphate reductase (CDP)	[c] : cdp + trdrd --> dcdp + h2o + trdox	Pyrimidine Biosynthesis			EC-1.17.4.1
DURAD2	dihydrothymin dehydrogenase (NADP)	[c] : 56dthm + nadp <==> h + nadph + thym	Pyrimidine Biosynthesis			EC-1.3.1.2
CYTDH	Cytidine hydrolase	[c] : cytd + h2o --> csn + rib-D	Pyrimidine Biosynthesis			EC-3.2.2.8
UPPRTr	uracil phosphoribosyltransferase (r)	[c] : prpp + ura <==> ppi + ump	Pyrimidine Biosynthesis	RHE_CH00196	Upp	EC-2.4.2.9
ORPT	orotate phosphoribosyltransferase	[c] : orot5p + ppi <==> orot + prpp	Pyrimidine Biosynthesis	RHE_CH00474	PyrE	EC-2.4.2.10
NTD5	5'-nucleotidase (dTMP)	[c] : dtmp + h2o --> pi + thymd	Pyrimidine Biosynthesis	RHE_CH03555	Ypch01255	EC-3.1.3.5
NDPK4	nucleoside-diphosphate kinase (ATP:dTDP)	[c] : atp + dtdp <==> adp + dttp	Pyrimidine Biosynthesis	RHE_CH01472	Ndk	EC-2.7.4.6
UMPK	UMP kinase	[c] : atp + ump <==> adp + udp	Pyrimidine Biosynthesis	RHE_CH00098	Cmk	EC-2.7.4.14
NDPK2	nucleoside-diphosphate kinase (ATP:UDP)	[c] : atp + udp <==> adp + utp	Pyrimidine Biosynthesis	RHE_CH01472	Ndk	EC-2.7.4.6
DHPM2	dihydropyrimidinase (dihydrothymine)	[c] : 56dthm + h2o --> 3uib + h	Pyrimidine Biosynthesis	RHE_CH03292	Dht	EC-3.5.2.2
DURIK2	deoxyuridine kinase (GTP:Deoxyuridine)	[c] : duri + gtp --> dump + gdp + h	Pyrimidine Biosynthesis	RHE_CH03084	Tdk
NDPK3	nucleoside-diphosphate kinase (ATP:CDP)	[c] : atp + cdp <==> adp + ctp	Pyrimidine Biosynthesis	RHE_CH01472	Ndk	EC-2.7.4.6
NDP8	nucleoside-diphosphatase (dUDP)	[c] : dudp + h2o --> dump + h + pi	Pyrimidine Biosynthesis	RHE_CH02160	Tmk	EC-3.6.1.6
CYTD	cytidine deaminase	[c] : cytd + h + h2o --> nh4 + uri	Pyrimidine Biosynthesis	RHE_CH00191	Cdd	EC-3.5.4.5
CTPS2	CTP synthase (glutamine)	[c] : atp + gln-L + h2o + utp --> adp + ctp + glu-L + (2) h + pi	Pyrimidine Biosynthesis	RHE_CH02184	PyrG	EC-6.3.4.2
CYTK1	cytidylate kinase (CMP)	[c] : atp + cmp <==> adp + cdp	Pyrimidine Metabolism	RHE_CH00098	Cmk	EC-2.7.4.14
CYTK11	cytidylate kinase (dCMP,dGTP)	[c] : dcmp + dgtp <==> dcdp + dgdp	Pyrimidine Metabolism	RHE_CH00098	Cmk	EC-2.7.4.14
MCSNAH	5-Methylcytosine aminohydrolase	[c] : 5mcsn + h + h2o --> nh4 + thym	Pyrimidine Metabolism	RHE_PB00107, RHE_CH02043	CodAB+CodAch2	EC-3.5.2.3
DHPM1	dihydropyrimidinase (5,6-dihydrouracil)	[c] : 56dura + h2o --> cala + h	Pyrimidine Metabolism	RHE_CH03292	Dht	EC-3.5.2.2
DCTPD	dCTP deaminase	[c] : dctp + h + h2o --> dutp + nh4	Pyrimidine Metabolism	RHE_CH00524	Dcd	EC-3.5.4.13
DURADx	dihydrouracil dehydrogenase (NAD)	[c] : 56dura + nad <==> h + nadh + ura	Pyrimidine Metabolism			EC-1.3.1.1
BUP	beta-ureidopropionase	[c] : 3uib + (2) h + h2o --> 3aib + co2 + nh4	Pyrimidine Metabolism	RHE_CH03290	AmaB	EC-3.5.1.6
OMPDC	orotidine-5'-phosphate decarboxylase	[c] : h + orot5p --> co2 + ump	Pyrimidine Metabolism	RHE_CH00314	PyrF	EC-4.1.1.23
ALAD_R	L-alanine dehydrogenase	[c] : ala-L + h2o + nad <==> h + nadh + nh4 + pyr	Reductive carboxylate cycle	RHE_CH01770	AldA	EC-1.4.1.1
DB4PS	3,4-Dihydroxy-2-butanone-4-phosphate synthase	[c] : ru5p-D --> db4p + for + h	Riboflavin Metabolism
FMNAT	FMN adenylyltransferase	[c] : atp + fmn + h --> fad + ppi	Riboflavin Metabolism	RHE_CH00831	RibF	EC-2.7.7.2
APRAUR	5-amino-6-(5-phosphoribosylamino)uracil reductase	[c] : 5apru + h + nadph --> 5aprbu + nadp	Riboflavin Metabolism	RHE_CH01510, RHE_PD00036	RibD, Ypd00011	EC-1.1.1.193
RBFK	riboflavin kinase	[c] : atp + ribflv --> adp + fmn + h	Riboflavin Metabolism	RHE_CH00831	RibF	EC-2.7.1.26
RBFSa	riboflavin synthase	[c] : 4r5au + db4p --> dmlz + (2) h2o + pi	Riboflavin Metabolism			EC-2.5.1.9
ACP1(FMN)	acid phosphatase (FMN)	[c] : fmn + h2o --> pi + ribflv	Riboflavin Metabolism	RHE_CH01827	SurE	EC-3.1.3.2
RBFSb	riboflavin synthase	[c] : (2) dmlz --> 4r5au + ribflv	Riboflavin Metabolism	RHE_CH02688, RHE_CH01511, RHE_CH01525	RibH2+RibE+RibH1	EC-2.5.1.9
PMDPHT	pyrimidine phosphatase	[c] : 5aprbu + h2o --> 4r5au + pi	Riboflavin Metabolism
DHPPDA	diaminohydroxyphosphoribosylaminopyrimidine deaminase	[c] : 25dhpp + h + h2o --> 5apru + nh4	Riboflavin Metabolism	RHE_CH01510	RibD	EC-3.5.4.26
SERATi	serine O-acetyltransferase, irreversible	[c] : accoa + ser-L --> acser + coa	Sulfur Metabolism	RHE_CH03627, RHE_CH01903	CysE2+CysE1	EC-2.3.1.30
SADT	sulfate adenylyltransferase	[c] : atp + h + so4 --> aps + ppi	Sulfur Metabolism	RHE_CH01130, RHE_CH01131	CysN+CysD_r	EC-2.7.7.4
SULRi	sulfite reductase (NADPH2)	[c] : (5) h + (3) nadph + so3 --> (3) h2o + h2s + (3) nadp	Sulfur Metabolism	RHE_CH01960	CysI	EC-1.8.2.2
APS	APS-reductase	[c] : aps + (2) gthrd <==> amp + gthox + (2) h + so3	Sulfur Metabolism
CYSS	cysteine synthase	[c] : acser + h2s --> ac + cys-L + h	Sulfur Metabolism	RHE_CH01775, RHE_CH00325	CysK2+CysK1
PDH	pyruvate dehydrogenase	[c] : coa + nad + pyr --> accoa + co2 + nadh	TCA Cycle
GLUt2r	L-glutamate transport via proton symport, reversible	glu-L[e] + h[e] <==> glu-L[c] + h[c]	Tansport, Inner Membrane
PIt	Inorganic phosphate exchange, diffusion	pi[c] <==> pi[e]	Transport
N2tr	Nitrogen exchange, diffusion	n2[e] <==> n2[c]	Transport
CO2t	CO2 transporter via diffusion	co2[e] <==> co2[c]	Transport
O2t	o2 transport (diffusion)	o2[e] <==> o2[c]	Transport
ORNTAC	ornithine transacetylase	[c] : acorn + glu-L <==> acglu + orn	Urea cycle/amino group metabolism	RHE_CH03768	ArgJ	EC-2.3.1.35
ORNTAr	ornithine transaminase reversible	[c] : akg + orn <==> glu-L + glu5sa	Urea cycle/amino group metabolism	RHE_CH03852	RocD	EC-2.6.1.13
ACGS	N-acetylglutamate synthase	[c] : accoa + glu-L --> acglu + coa + h	Urea cycle/amino group metabolism	RHE_CH03768	ArgJ	EC-2.3.1.1
AGPR	N-acetyl-g-glutamyl-phosphate reductase	[c] : acg5sa + nadp + pi <==> acg5p + h + nadph	Urea cycle/amino group metabolism	RHE_CH01567	ArgC	EC-1.2.1.38
ACODA	acetylornithine deacetylase	[c] : acorn + h2o --> ac + orn	Urea cycle/amino group metabolism	RHE_PF00335	ArgE	EC-3.5.1.16
GLU5K	glutamate 5-kinase	[c] : atp + glu-L --> adp + glu5p	Urea cycle/amino group metabolism	RHE_CH04068	ProB	EC-2.7.2.11
UREA	urease	[c] : (2) h + h2o + urea --> co2 + (2) nh4	Urea cycle/amino group metabolism	RHE_CH03310, RHE_CH03305, RHE_CH03308	UreA+UreC+UreB	EC-3.5.1.5
G5SD	glutamate-5-semialdehyde dehydrogenase	[c] : glu5p + h + nadph --> glu5sa + nadp + pi	Urea cycle/amino group metabolism	RHE_CH04069	ProA	EC-1.2.1.41
ARGN	arginase	[c] : arg-L + h2o --> orn + urea	Urea cycle/amino group metabolism	RHE_CH03851	Argl	EC-3.5.3.1
ACGK	acetylglutamate kinase	[c] : acglu + atp --> acg5p + adp	Urea cycle/amino group metabolism	RHE_CH00428	ArgB	EC-2.7.2.8
ACOTA	acetylornithine transaminase	[c] : acorn + akg <==> acg5sa + glu-L	Urea cycle/amino group metabolism	RHE_CH00516	ArgD1	EC-2.6.1.11
OCBTi	ornithine carbamoyltransferase, irreversible	[c] : cbp + orn --> citr-L + h + pi	Urea cycle/amino group metabolism			EC-2.1.3.3
DHAD2	Dihydroxy-acid dehydratase (2,3-dihydroxy-3-methylpentanoate)	[c] : 23dhmp --> 3mop + h2o	Valine, Leucine, and Isoleucine Metabolism	RHE_PC00044, RHE_CH01704, RHE_CH03160, RHE_CH03347	IlvDc+IlvDch1+IlvDch2+Ypch01167
KARA2	ketol-acid reductoisomerase (2-Acetolactate)	[c] : 2ahbut + h + nadph <==> 23dhmp + nadp	Valine, Leucine, and Isoleucine Metabolism	RHE_CH02744	IlvC	EC-1.1.1.86
VALTRS	Valyl-tRNA synthetase	[c] : atp + trnaval + val-L --> amp + ppi + valtrna	Valine, Leucine, and Isoleucine Metabolism	RHE_CH01811	ValS	EC-6.1.1.9
ilvg	Isoleucine biosynthesi step i	[c] : 2obut + hethmpp --> 2ahbut + thmpp	Valine, Leucine, and Isoleucine Metabolism	RHE_CH02878, RHE_PF00274, RHE_CH02790, RHE_CH02789	IlvG+IlvB+IlvI+IlvH
OMCDC	2-Oxo-4-methyl-3-carboxypentanoate decarboxylation	[c] : 3c4mop + h --> 4mop + co2	Valine, Leucine, and Isoleucine Metabolism
KARA1	ketol-acid reductoisomerase (2,3-dihydroxy-3-methylbutanoate)	[c] : 23dhmb + nadp <==> alac-S + h + nadph	Valine, Leucine, and Isoleucine Metabolism	RHE_CH02744	IlvC	EC-1.1.1.86
IPMDr	3-isopropylmalate dehydrogenase reversible	[c] : 3c2hmp + nad <==> 3c4mop + h + nadh	Valine, Leucine, and Isoleucine Metabolism	RHE_CH04093	LeuB	EC-1.1.1.85
IPPS	2-isopropylmalate synthase	[c] : 3mob + accoa + h2o --> 3c3hmp + coa + h	Valine, Leucine, and Isoleucine Metabolism	RHE_CH03067, RHE_CH01419	LeuA2+LeuA1	EC-4.1.3.12
ILETAi	isoleucine transaminase	[c] : 3mop + glu-L --> akg + ile-L	Valine, Leucine, and Isoleucine Metabolism	RHE_CH01190, RHE_CH02730	IlvE1+IlvE2	EC-2.6.1.42
IPPMIb	2-isopropylmalate hydratase	[c] : 2ippm + h2o <==> 3c3hmp	Valine, Leucine, and Isoleucine Metabolism	RHE_CH04091, RHE_CH03965	LeuD+LeuC	EC-4.2.1.33
ACLS_b	acetolactate synthase	[c] : hethmpp + pyr --> alac-S + thmpp	Valine, Leucine, and Isoleucine Metabolism	RHE_CH02878, RHE_PF00274, RHE_CH02790, RHE_CH02789	IlvG+IlvB+IlvI+IlvH	EC-4.1.3.18
ACLS_a	acetolactate synthase	[c] : h + pyr + thmpp --> co2 + hethmpp	Valine, Leucine, and Isoleucine Metabolism	RHE_CH02878, RHE_PF00274, RHE_CH02790, RHE_CH02789	IlvG+IlvB+IlvI+IlvH	EC-4.1.3.18
LEUTRS	Leucyl-tRNA synthetase	[c] : atp + leu-L + trnaleu --> amp + leutrna + ppi	Valine, Leucine, and Isoleucine Metabolism	RHE_CH04116	LeuS	EC-6.1.1.4
LEUTAi	leucine transaminase (irreversible)	[c] : 4mop + glu-L --> akg + leu-L	Valine, Leucine, and Isoleucine Metabolism	RHE_CH01190, RHE_CH02730	IlvE1+IlvE2	EC-2.6.1.42
VALTAi	valine transaminase	[c] : 3mob + glu-L --> akg + val-L	Valine, Leucine, and Isoleucine Metabolism	RHE_CH01190, RHE_CH02730	IlvE1+IlvE2	EC-2.6.1.42
ILETRS	Isoleucyl-tRNA synthetase	[c] : atp + ile-L + trnaile --> amp + iletrna + ppi	Valine, Leucine, and Isoleucine Metabolism	RHE_CH00832	IleS	EC-6.1.1.5
IPPMIa	3-isopropylmalate dehydratase	[c] : 3c2hmp <==> 2ippm + h2o	Valine, Leucine, and Isoleucine Metabolism	RHE_CH04091, RHE_CH03965	LeuD+LeuC	EC-4.2.1.33
DHAD1	dihydroxy-acid dehydratase (2,3-dihydroxy-3-methylbutanoate)	[c] : 23dhmb --> 3mob + h2o	Valine, Leucine, and Isoleucine Metabolism	RHE_PC00044, RHE_CH01704, RHE_CH03160, RHE_CH03347	IlvDc+IlvDch1+IlvDch2+Ypch01167	EC-4.2.1.9
Exchange Reactions
EX_ala-L	Exchange reaction for alanine	[c] : ala-L <==>
EX_asp-L	Exchange reaction for aspartate	[c] : asp-L <==>
EX_co2	Exchange reaction for CO2	[c] : co2 <==>
EX_glu-L	Exchange reaction for glutamate	[c] : glu-L <==>
EX_h	Exchange reaction for proton	[c] : h <==>
EX_h2o	Exchange reaction for water	[c] : h2o <==>
EX_n2	Exchange reaction for n2	[c] : n2 <==>
EX_o2	Exchange reaction for oxygen	[c] : o2 <==>
EX_pi	Exchange reaction for phosphate	[c] : pi <==>
EX_succ	Exchange reaction for succinate	[c] : succ <==>
EX_arg-L	Exchange reaction for arginine	[c] : arg-L <==>	Used only in Arginine Deiminase Mutant Simulations
EX_orn	Exchange reaction for ornithine	[c] : orn <==>	Used only in Arginine Deiminase Mutant Simulations
Sinks
DM_inost	Cytosolic source for myo-inositol	[c] : inost <==>
Objectives Function
OF14e_Retli	Wildtype Objective Function	[c] : ala-L + asp-L + glycogen + lys-L + nh4 + phb -->	Objective function in wild type
OF14ae_Retli (OF with phb deletion)	Objective Function w/out PHB	[c] : ala-L + asp-L + glycogen + lys-L + nh4 -->	Objective function in PHB mutant
OF14be_Retli (OF with glycogen deletion)	Objective Function w/out Glycogen	[c] : ala-L + asp-L + lys-L + nh4 + phb -->	Objective function in Glycogen mutant
OF14ce_Retli (OF with phb and glycogen deletion)	Objective Function w/out PHB and Glycogen	[c] : ala-L + asp-L + lys-L + nh4 -->	Objective function in PHB and Glycogen mutant
