# Supplementary material for: Do genome-scale models need exact solvers or clearer standards?
Source: Mol Syst Biol. 2015 Oct 14;11(10):831. doi: 10.15252/msb.20156157 (PMC4631202; doi:10.15252/msb.20156157)
Supplement: Supplementary file 2 — Dataset EV1 [file msb0011-0831-sd2.zip › m_model_collection-master/xls/iPP668.xls]

## Sheet: Metabolites
Abbreviations	Metabolite Name	Compartment
10fthf[c]	10-Formyltetrahydrofolate	Cytosol
10fthf[m]	10-Formyltetrahydrofolate	Mitochondria
12dgr_PP[c]	1,2-Diacylglycerol, yeast-specific	Cytosol
13BDglcn[c]	1,3-beta-D-Glucan	Cytosol
13BDglcn[e]	1,3-beta-D-Glucan	Extracellular
13dampp[c]	1,3-Diaminopropane	Cytosol
13dpg[c]	3-Phospho-D-glyceroyl phosphate	Cytosol
14glun[c]	(1,4-alpha-D-Glucosyl)n	Cytosol
16BDglcn[c]	1,6-beta-D-Glucan	Cytosol
1ag3p_PP[c]	1-Acyl-sn-glycerol 3-phosphate	Cytosol
1agly3p_PP[c]	1-Acyl-glycerone 3-phosphate, yeast-specific	Cytosol
1agpc_PP[c]	1-Acyl-sn-glycerol-3-phosphocholine, yeast-specific	Cytosol
1mncam[c]	1-Methylnicotinamide	Cytosol
1p3h5c[c]	L-1-Pyrroline-3-hydroxy-5-carboxylate	Cytosol
1p3h5c[m]	L-1-Pyrroline-3-hydroxy-5-carboxylate	Mitochondria
1pyr5c[c]	1-Pyrroline-5-carboxylate	Cytosol
1pyr5c[m]	1-Pyrroline-5-carboxylate	Mitochondria
23dhmb[m]	(R)-2,3-Dihydroxy-3-methylbutanoate	Mitochondria
23dhmp[m]	(R)-2,3-Dihydroxy-3-methylpentanoate	Mitochondria
23dpg[c]	2,3-Disphospho-D-glycerate	Cytosol
25aics[c]	(S)-2-[5-Amino-1-(5-phospho-D-ribosyl)imidazole-4-carboxamido]succinate	Cytosol
25dhpp[c]	2,5-Diamino-6-hydroxy-4-(5'-phosphoribosylamino)-pyrimidine	Cytosol
25dthpp[c]	2,5-diamino-6-ribitylamino-4(3H)-pyrimidinone 5'-phosphate	Cytosol
2ahbut[m]	(S)-2-Aceto-2-hydroxybutanoate	Mitochondria
2ahhmd[m]	2-Amino-4-hydroxy-6-hydroxymethyl-7,8-dihydropteridine diphosphate	Mitochondria
2ahhmp[m]	2-Amino-4-hydroxy-6-hydroxymethyl-7,8-dihydropteridine	Mitochondria
2amsa[c]	2-Aminomalonate semialdehyde	Cytosol
2aobut[c]	L-2-Amino-3-oxobutanoate	Cytosol
2cpr5p[c]	1-(2-Carboxyphenylamino)-1-deoxy-D-ribulose 5-phosphate	Cytosol
2dda7p[c]	2-Dehydro-3-deoxy-D-arabino-heptonate 7-phosphate	Cytosol
2dda7p[m]	2-Dehydro-3-deoxy-D-arabino-heptonate 7-phosphate	Mitochondria
2dglc[c]	2-Deoxy-D-glucose	Cytosol
2dhp[c]	2-Dehydropantoate	Cytosol
2dhp[m]	2-Dehydropantoate	Mitochondria
2doxg6p[c]	2-Deoxy-D-glucose 6-phosphate	Cytosol
2dr1p[c]	2-Deoxy-D-ribose 1-phosphate	Cytosol
2dr5p[c]	2-Deoxy-D-ribose 5-phosphate	Cytosol
2hhxdal[c]	2-Hydroxy-hexadecanal	Cytosol
2hp6mbq[m]	2-Hexaprenyl-6-methoxy-1,4-benzoquinone	Mitochondria
2hp6mp[m]	2-Hexaprenyl-6-methoxyphenol	Mitochondria
2hpmhmbq[m]	2-hexaprenyl-3-methyl-5-hydroxy-6-methoxy-1,4-benzoquinone	Mitochondria
2hpmmbq[m]	2-hexaprenyl-3-methyl-6-methoxy-1,4-benzoquinone	Mitochondria
2ippm[c]	2-Isopropylmaleate	Cytosol
2kmb[c]	2-keto-4-methylthiobutyrate	Cytosol
2mahmp[c]	2-Methyl-4-amino-5-hydroxymethylpyrimidine diphosphate	Cytosol
2mbald[c]	2-methylbutyraldehyde	Cytosol
2mbald[e]	2-methylbutyraldehyde	Extracellular
2mbald[m]	2-methylbutyraldehyde	Mitochondria
2mbtoh[c]	2-methyl-1-butanol	Cytosol
2mbtoh[e]	2-methyl-1-butanol	Extracellular
2mbtoh[m]	2-methyl-1-butanol	Mitochondria
2mcit[m]	2-Methylcitrate	Mitochondria
2mppal[c]	2-methylpropanal	Cytosol
2mppal[e]	2-methylpropanal	Extracellular
2mppal[m]	2-methylpropanal	Mitochondria
2obut[c]	2-Oxobutanoate	Cytosol
2obut[m]	2-Oxobutanoate	Mitochondria
2oxoadp[c]	2-Oxoadipate	Cytosol
2oxoadp[m]	2-Oxoadipate	Mitochondria
2pg[c]	D-Glycerate 2-phosphate	Cytosol
2phetoh[c]	2-phenylethanol	Cytosol
2phetoh[e]	2-phenylethanol	Extracellular
2phetoh[m]	2-phenylethanol	Mitochondria
34hpl[m]	3-(4-Hydroxyphenyl)lactate	Mitochondria
34hpp[c]	3-(4-Hydroxyphenyl)pyruvate	Cytosol
34hpp[m]	3-(4-Hydroxyphenyl)pyruvate	Mitochondria
34hpp[x]	3-(4-Hydroxyphenyl)pyruvate	Peroxisome
35ccmp[c]	3',5'-Cyclic CMP	Cytosol
35cdamp[c]	3',5'-Cyclic dAMP	Cytosol
35cgmp[c]	3',5'-Cyclic GMP	Cytosol
35cimp[c]	3',5'-Cyclic IMP	Cytosol
3c2hmp[c]	3-Carboxy-2-hydroxy-4-methylpentanoate	Cytosol
3c3hmp[c]	3-Carboxy-3-hydroxy-4-methylpentanoate	Cytosol
3c3hmp[e]	3-Carboxy-3-hydroxy-4-methylpentanoate	Extracellular
3c3hmp[m]	3-Carboxy-3-hydroxy-4-methylpentanoate	Mitochondria
3c4mop[c]	3-Carboxy-4-methyl-2-oxopentanoate	Cytosol
3c4mop[m]	3-Carboxy-4-methyl-2-oxopentanoate	Mitochondria
3dh5hpb[c]	3-Hexaprenyl-4,5-dihydroxybenzoate	Cytosol
3dh5hpb[m]	3-Hexaprenyl-4,5-dihydroxybenzoate	Mitochondria
3dhq[c]	3-Dehydroquinate	Cytosol
3dhsk[c]	3-Dehydroshikimate	Cytosol
3dsphgn[c]	3-Dehydrosphinganine	Cytosol
3hanthrn[c]	3-Hydroxyanthranilate	Cytosol
3hdcoa[x]	(S)-3-Hydroxydecanoyl-CoA	Peroxisome
3hddcoa[x]	(S)-3-Hydroxydodecanoyl-CoA	Peroxisome
3hhdcoa[x]	(S)-3-Hydroxyhexadecanoyl-CoA	Peroxisome
3hodcoa[x]	(S)-3-Hydroxyoctadecanoyl-CoA	Peroxisome
3hph5mb[m]	3-Hexaprenyl-4-hydroxy-5-methoxybenzoate	Mitochondria
3htdcoa[x]	(S)-3-Hydroxytetradecanoyl-CoA	Peroxisome
3hxccoa[x]	(S)-3-Hydroxyhexacosyl-CoA	Peroxisome
3ig3p[c]	C'-(3-Indolyl)-glycerol 3-phosphate	Cytosol
3ipmmest[c]	3-isopropylmalate-methyl-ester	Cytosol
3mbald[c]	3-Methylbutanal	Cytosol
3mbald[e]	3-Methylbutanal	Extracellular
3mbald[m]	3-Methylbutanal	Mitochondria
3mob[c]	3-Methyl-2-oxobutanoate	Cytosol
3mob[m]	3-Methyl-2-oxobutanoate	Mitochondria
3mop[c]	(S)-3-Methyl-2-oxopentanoate	Cytosol
3mop[e]	(S)-3-Methyl-2-oxopentanoate	Extracellular
3mop[m]	(S)-3-Methyl-2-oxopentanoate	Mitochondria
3odcoa[x]	3-Oxodecanoyl-CoA	Peroxisome
3oddcoa[x]	3-Oxododecanoyl-CoA	Peroxisome
3ohdcoa[x]	3-Oxohexadecanoyl-CoA	Peroxisome
3ohodcoa[x]	3-Oxooctadecanoyl-CoA	Peroxisome
3ohxccoa[x]	3-Oxohexacosyl-CoA	Peroxisome
3ophb_5[c]	3-Hexaprenyl-4-hydroxybenzoate	Cytosol
3ophb_5[m]	3-Hexaprenyl-4-hydroxybenzoate	Mitochondria
3otdcoa[x]	3-Oxotetradecanoyl-CoA	Peroxisome
3pg[c]	3-Phospho-D-glycerate	Cytosol
3php[c]	3-Phosphohydroxypyruvate	Cytosol
3psme[c]	5-O-(1-Carboxyvinyl)-3-phosphoshikimate	Cytosol
44mctr[c]	4,4-dimethylcholesta-8,14,24-trienol	Cytosol
44mzym[c]	4,4-dimethylzymosterol	Cytosol
4abut[c]	4-Aminobutanoate	Cytosol
4abut[e]	4-Aminobutanoate	Extracellular
4abut[m]	4-Aminobutanoate	Mitochondria
4abutn[c]	4-Aminobutanal	Cytosol
4abutn[m]	4-Aminobutanal	Mitochondria
4abz[c]	4-Aminobenzoate	Cytosol
4abz[e]	4-Aminobenzoate	Extracellular
4abz[m]	4-Aminobenzoate	Mitochondria
4adcho[c]	4-amino-4-deoxychorismate	Cytosol
4ahmmp[c]	4-Amino-5-hydroxymethyl-2-methylpyrimidine	Cytosol
4ampm[c]	4-Amino-2-methyl-5-phosphomethylpyrimidine	Cytosol
4gudbd[c]	4-Guanidinobutanamide	Cytosol
4gudbutn[c]	4-Guanidinobutanoate	Cytosol
4h2oglt[c]	4-Hydroxy-2-oxoglutarate	Cytosol
4h2oglt[m]	4-Hydroxy-2-oxoglutarate	Mitochondria
4h2oglt[x]	4-Hydroxy-2-oxoglutarate	Peroxisome
4hbz[c]	4-Hydroxybenzoate	Cytosol
4hbz[m]	4-Hydroxybenzoate	Mitochondria
4hbzcoa[m]	4-hydroxybenoyl-CoA	Mitochondria
4hglusa[m]	L-4-Hydroxyglutamate semialdehyde	Mitochondria
4hpro-LT[c]	trans-4-Hydroxy-L-proline	Cytosol
4hpro-LT[m]	trans-4-Hydroxy-L-proline	Mitochondria
4hthr[c]	4-Hydroxy-L-threonine	Cytosol
4mhetz[c]	4-Methyl-5-(2-hydroxyethyl)-thiazole	Cytosol
4mop[c]	4-Methyl-2-oxopentanoate	Cytosol
4mop[m]	4-Methyl-2-oxopentanoate	Mitochondria
4mpetz[c]	4-Methyl-5-(2-phosphoethyl)-thiazole	Cytosol
4mzym[c]	4-methylzymosterol	Cytosol
4mzym_int1[c]	4-Methylzymosterol intermediate 1	Cytosol
4mzym_int2[c]	4-Methylzymosterol intermediate 2	Cytosol
4pasp[c]	4-Phospho-L-aspartate	Cytosol
4ppan[c]	D-4'-Phosphopantothenate	Cytosol
4ppcys[c]	N-((R)-4-Phosphopantothenoyl)-L-cysteine	Cytosol
4r5au[c]	4-(1-D-Ribitylamino)-5-aminouracil	Cytosol
5aizc[c]	5-amino-1-(5-phospho-D-ribosyl)imidazole-4-carboxylate	Cytosol
5aop[c]	5-Amino-4-oxopentanoate	Cytosol
5aop[e]	5-Amino-4-oxopentanoate	Extracellular
5aop[m]	5-Amino-4-oxopentanoate	Mitochondria
5aprbu[c]	5-Amino-6-(5'-phosphoribitylamino)uracil	Cytosol
5dpmev[c]	(R)-5-Diphosphomevalonate	Cytosol
5fthf[c]	5-Formyltetrahydrofolate	Cytosol
5fthf[m]	5-Formyltetrahydrofolate	Mitochondria
5mdr1p[c]	5-Methylthio-5-deoxy-D-ribose 1-phosphate	Cytosol
5mdru1p[c]	5-Methylthio-5-deoxy-D-ribulose 1-phosphate	Cytosol
5mta[c]	5-Methylthioadenosine	Cytosol
5mthf[c]	5-Methyltetrahydrofolate	Cytosol
5pmev[c]	(R)-5-Phosphomevalonate	Cytosol
6pgc[c]	6-Phospho-D-gluconate	Cytosol
6pgl[c]	6-phospho-D-glucono-1,5-lactone	Cytosol
6pgl[r]	6-phospho-D-glucono-1,5-lactone	Endoplasmic reticulum
aacald[c]	Aminoacetaldehyde	Cytosol
aacoa[c]	Acetoacetyl-CoA	Cytosol
aacoa[m]	Acetoacetyl-CoA	Mitochondria
abt[c]	L-Arabinitol	Cytosol
abt[e]	L-Arabinitol	Extracellular
ac[c]	Acetate	Cytosol
ac[e]	Acetate	Extracellular
ac[m]	Acetate	Mitochondria
ac[x]	Acetate	Peroxisome
acACP[c]	Acetyl-ACP	Cytosol
acACP[m]	Acetyl-ACP	Mitochondria
acald[c]	Acetaldehyde	Cytosol
acald[e]	Acetaldehyde	Extracellular
acald[m]	Acetaldehyde	Mitochondria
accoa[c]	Acetyl-CoA	Cytosol
accoa[m]	Acetyl-CoA	Mitochondria
accoa[n]	Acetyl-CoA	Nuclear
accoa[x]	Acetyl-CoA	Peroxisome
aces[c]	Acetic ester	Cytosol
acg5p[m]	N-Acetyl-L-glutamyl 5-phosphate	Mitochondria
acg5sa[m]	N-Acetyl-L-glutamate 5-semialdehyde	Mitochondria
acgam1p[c]	N-Acetyl-D-glucosamine 1-phosphate	Cytosol
acgam6p[c]	N-Acetyl-D-glucosamine 6-phosphate	Cytosol
acglu[m]	N-Acetyl-L-glutamate	Mitochondria
achms[c]	O-Acetyl-L-homoserine	Cytosol
acon5m[c]	E-3-carboxyl-2-pentenedioate 5-methyl ester	Cytosol
acon-T[c]	trans-Aconitate	Cytosol
acorn[m]	N2-Acetyl-L-ornithine	Mitochondria
ACP[c]	acyl carrier protein	Cytosol
ACP[m]	acyl carrier protein	Mitochondria
acrn[c]	O-Acetylcarnitine	Cytosol
acrn[m]	O-Acetylcarnitine	Mitochondria
acrn[x]	O-Acetylcarnitine	Peroxisome
acser[c]	O-Acetyl-L-serine	Cytosol
actn-R[c]	(R)-Acetoin	Cytosol
acybut[c]	gamma-Amino-gamma-cyanobutanoate	Cytosol
ade[c]	Adenine	Cytosol
ade[e]	Adenine	Extracellular
ade[m]	Adenine	Mitochondria
adn[c]	Adenosine	Cytosol
adn[e]	Adenosine	Extracellular
adn[m]	Adenosine	Mitochondria
adp[c]	ADP	Cytosol
adp[g]	ADP	Golgi apparatus
adp[m]	ADP	Mitochondria
adp[n]	ADP	Nuclear
adp[v]	ADP	Vacuolar
adp[x]	ADP	Peroxisome
ahcys[c]	S-Adenosyl-L-homocysteine	Cytosol
ahcys[m]	S-Adenosyl-L-homocysteine	Mitochondria
ahdt[c]	2-Amino-4-hydroxy-6-(erythro-1,2,3-trihydroxypropyl)dihydropteridine triphosphate	Cytosol
aicar[c]	5-Amino-1-(5-Phospho-D-ribosyl)imidazole-4-carboxamide	Cytosol
air[c]	5-amino-1-(5-phospho-D-ribosyl)imidazole	Cytosol
akg[c]	2-Oxoglutarate	Cytosol
akg[e]	2-Oxoglutarate	Extracellular
akg[m]	2-Oxoglutarate	Mitochondria
akg[n]	2-Oxoglutarate	Nuclear
akg[x]	2-Oxoglutarate	Peroxisome
ala-B[c]	beta-Alanine	Cytosol
alac-S[m]	(S)-2-Acetolactate	Mitochondria
ala-D[c]	D-Alanine	Cytosol
ala-D[e]	D-Alanine	Extracellular
ala-L[c]	L-Alanine	Cytosol
ala-L[e]	L-Alanine	Extracellular
ala-L[m]	L-Alanine	Mitochondria
alatrna[c]	L-Alanyl-tRNA(Ala)	Cytosol
allphn[c]	Allophanate	Cytosol
alltn[c]	Allantoin	Cytosol
alltn[e]	Allantoin	Extracellular
alltt[c]	Allantoate	Cytosol
alltt[e]	Allantoate	Extracellular
alpam[m]	S-aminomethyldihydrolipoamide	Mitochondria
alpro[m]	S-Aminomethyldihydrolipoylprotein	Mitochondria
amet[c]	S-Adenosyl-L-methionine	Cytosol
amet[e]	S-Adenosyl-L-methionine	Extracellular
amet[m]	S-Adenosyl-L-methionine	Mitochondria
ametam[c]	S-Adenosylmethioninamine	Cytosol
amp[c]	AMP	Cytosol
amp[m]	AMP	Mitochondria
amp[n]	AMP	Nuclear
amp[x]	AMP	Peroxisome
anth[c]	Anthranilate	Cytosol
ap4a[c]	P1,P4-Bis(5'-adenosyl) tetraphosphate	Cytosol
ap4g[c]	P1-(5'-adenosyl),P4-(5'-guanosyl) tetraphosphate	Cytosol
apep[c]	Nalpha-Acetylpeptide	Cytosol
aproa[c]	3-Aminopropanal	Cytosol
aprop[c]	alpha-Aminopropiononitrile	Cytosol
aprut[c]	N-Acetylputrescine	Cytosol
aps[c]	Adenosine 5'-phosphosulfate	Cytosol
arab-D[c]	D-Arabinose	Cytosol
arab-L[c]	L-Arabinose	Cytosol
arab-L[e]	L-Arabinose	Extracellular
arg-L[c]	L-Arginine	Cytosol
arg-L[e]	L-Arginine	Extracellular
arg-L[m]	L-Arginine	Mitochondria
arg-L[v]	L-Arginine	Vacuolar
argsuc[c]	N(omega)-(L-Arginino)succinate	Cytosol
argtrna[c]	L-Arginyl-tRNA(Arg)	Cytosol
argtrna[m]	L-Arginyl-tRNA(Arg)	Mitochondria
asn-L[c]	L-Asparagine	Cytosol
asn-L[e]	L-Asparagine	Extracellular
asn-L[m]	L-Asparagine	Mitochondria
asn-L[v]	L-Asparagine	Vacuolar
asntrna[c]	L-Asparaginyl-tRNA(Asn)	Cytosol
asntrna[m]	L-Asparaginyl-tRNA(Asn)	Mitochondria
asp-L[c]	L-Aspartate	Cytosol
asp-L[e]	L-Aspartate	Extracellular
asp-L[m]	L-Aspartate	Mitochondria
asp-L[n]	L-Aspartate	Nuclear
asp-L[v]	L-Aspartate	Vacuolar
asp-L[x]	L-Aspartate	Peroxisome
aspsa[c]	L-Aspartate 4-semialdehyde	Cytosol
asptrna[c]	L-Aspartyl-tRNA(Asp)	Cytosol
asptrna[m]	L-Aspartyl-tRNA(Asp)	Mitochondria
athr-L[c]	L-Allo-threonine	Cytosol
atp[c]	ATP	Cytosol
atp[g]	ATP	Golgi apparatus
atp[m]	ATP	Mitochondria
atp[n]	ATP	Nuclear
atp[v]	ATP	Vacuolar
atp[x]	ATP	Peroxisome
b124tc[m]	But-1-ene-1,2,4-tricarboxylate	Mitochondria
btamp[c]	Biotinyl-5'-AMP	Cytosol
btd-RR[c]	(R,R)-2,3-Butanediol	Cytosol
btd-RR[e]	(R,R)-2,3-Butanediol	Extracellular
btn[c]	Biotin	Cytosol
btn[e]	Biotin	Extracellular
camp[c]	cAMP	Cytosol
caphis[c]	2-(3-Carboxy-3-aminopropyl)-L-histidine	Cytosol
cbasp[c]	N-Carbamoyl-L-aspartate	Cytosol
cbp[c]	Carbamoyl phosphate	Cytosol
cdp[c]	CDP	Cytosol
cdp[n]	CDP	Nuclear
cdpchol[c]	CDPcholine	Cytosol
cdpdag_PP[c]	CDPdiacylglycerol, yeast-specific	Cytosol
cdpdag_PP[m]	CDPdiacylglycerol, yeast-specific	Mitochondria
cdpea[c]	CDPethanolamine	Cytosol
cer1_24[c]	Ceramide-1 (Sphinganine:n-C24:0)	Cytosol
cer1_24[r]	Ceramide-1 (Sphinganine:n-C24:0)	Endoplasmic reticulum
cer1_26[c]	Ceramide-1 (Sphinganine:n-C26:0)	Cytosol
cer1_26[r]	Ceramide-1 (Sphinganine:n-C26:0)	Endoplasmic reticulum
cer2_24[c]	Ceramide-2 (Phytosphingosine:n-C24:0)	Cytosol
cer2'_24[c]	Ceramide-2' (Sphinganine:n-C24:0OH)	Cytosol
cer2_24[r]	Ceramide-2 (Phytosphingosine:n-C24:0)	Endoplasmic reticulum
cer2_26[c]	Ceramide-2 (Phytosphingosine:n-C26:0)	Cytosol
cer2'_26[c]	Ceramide-2' (Sphinganine:n-C26:0OH)	Cytosol
cer2_26[r]	Ceramide-2 (Phytosphingosine:n-C26:0)	Endoplasmic reticulum
cer3_24[c]	Ceramide-3 (Phytosphingosine:n-C24:0OH)	Cytosol
cer3_26[c]	Ceramide-3 (Phytosphingosine:n-C26:0OH)	Cytosol
cgly[c]	Cys-Gly	Cytosol
ch4s[c]	Methanethiol	Cytosol
chitin[c]	Chitin (monomer)	Cytosol
chitos[c]	Chitosan	Cytosol
chol[c]	Choline	Cytosol
chol[e]	Choline	Extracellular
cholp[c]	Choline phosphate	Cytosol
chor[c]	chorismate	Cytosol
cit[c]	Citrate	Cytosol
cit[e]	Citrate	Extracellular
cit[m]	Citrate	Mitochondria
cit[x]	Citrate	Peroxisome
citr-L[c]	L-Citrulline	Cytosol
clpn_PP[m]	Cardiolipin, yeast-specific	Mitochondria
cmaphis[c]	2-[3-Carboxy-3-(methylammonio)propyl]-L-histidine	Cytosol
cmp[c]	CMP	Cytosol
cmp[m]	CMP	Mitochondria
cmusa[c]	2-Amino-3-carboxymuconate semialdehyde	Cytosol
co2[c]	CO2	Cytosol
co2[e]	CO2	Extracellular
co2[g]	CO2	Golgi apparatus
co2[m]	CO2	Mitochondria
co2[n]	CO2	Nuclear
co2[v]	CO2	Vacuolar
co2[x]	CO2	Peroxisome
coa[c]	Coenzyme A	Cytosol
coa[m]	Coenzyme A	Mitochondria
coa[n]	Coenzyme A	Nuclear
coa[r]	Coenzyme A	Endoplasmic reticulum
coa[x]	Coenzyme A	Peroxisome
coucoa[m]	p-coumaroyl-CoA	Mitochondria
cpppg3[c]	Coproporphyrinogen III	Cytosol
crn[c]	L-Carnitine	Cytosol
crn[e]	L-Carnitine	Extracellular
crn[m]	L-Carnitine	Mitochondria
crn[x]	L-Carnitine	Peroxisome
csn[c]	Cytosine	Cytosol
csn[e]	Cytosine	Extracellular
ctp[c]	CTP	Cytosol
ctp[m]	CTP	Mitochondria
cys-L[c]	L-Cysteine	Cytosol
cys-L[e]	L-Cysteine	Extracellular
cyst-L[c]	L-Cystathionine	Cytosol
cyst-L[x]	L-Cystathionine	Peroxisome
cystrna[c]	L-Cysteinyl-tRNA(Cys)	Cytosol
cytd[c]	Cytidine	Cytosol
cytd[e]	Cytidine	Extracellular
dad-2[c]	Deoxyadenosine	Cytosol
dad-2[e]	Deoxyadenosine	Extracellular
dadp[c]	dADP	Cytosol
dadp[n]	dADP	Nuclear
dagpy_PP[c]	diacylglycerol pyrophosphate, yeast-specific	Cytosol
damp[c]	dAMP	Cytosol
Dara14lac[c]	D-Arabinono-1,4-lactone	Cytosol
datp[c]	dATP	Cytosol
db4p[c]	3,4-dihydroxy-2-butanone 4-phosphate	Cytosol
dc2coa[x]	trans-Dec-2-enoyl-CoA	Peroxisome
dca[c]	Decanoate (n-C10:0)	Cytosol
dca[x]	Decanoate (n-C10:0)	Peroxisome
dcaACP[m]	Decanoyl-ACP (n-C10:0ACP)	Mitochondria
dcacoa[c]	Decanoyl-CoA (n-C10:0CoA)	Cytosol
dcacoa[x]	Decanoyl-CoA (n-C10:0CoA)	Peroxisome
dcamp[c]	N6-(1,2-Dicarboxyethyl)-AMP	Cytosol
dcdp[c]	dCDP	Cytosol
dcdp[n]	dCDP	Nuclear
dcmp[c]	dCMP	Cytosol
dctp[c]	dCTP	Cytosol
dcyt[c]	Deoxycytidine	Cytosol
dcyt[e]	Deoxycytidine	Extracellular
dd2coa[x]	trans-Dodec-2-enoyl-CoA	Peroxisome
ddca[c]	Dodecanoate (n-C12:0)	Cytosol
ddca[x]	Dodecanoate (n-C12:0)	Peroxisome
ddcaACP[c]	Dodecanoyl-ACP (n-C12:0ACP)	Cytosol
ddcaACP[m]	Dodecanoyl-ACP (n-C12:0ACP)	Mitochondria
ddcacoa[c]	Dodecanoyl-CoA (n-C12:0CoA)	Cytosol
ddcacoa[x]	Dodecanoyl-CoA (n-C12:0CoA)	Peroxisome
dgdp[c]	dGDP	Cytosol
dgdp[n]	dGDP	Nuclear
dgmp[c]	dGMP	Cytosol
dgsn[c]	Deoxyguanosine	Cytosol
dgsn[e]	Deoxyguanosine	Extracellular
dgtp[c]	dGTP	Cytosol
dha[c]	Dihydroxyacetone	Cytosol
dha[x]	Dihydroxyacetone	Peroxisome
dhap[c]	Dihydroxyacetone phosphate	Cytosol
dhap[m]	Dihydroxyacetone phosphate	Mitochondria
dhf[c]	7,8-Dihydrofolate	Cytosol
dhf[m]	7,8-Dihydrofolate	Mitochondria
dhlam[m]	Dihydrolipoamide	Mitochondria
dhlpro[m]	Dihydrolipolprotein	Mitochondria
dhnpt[c]	Dihydroneopterin	Cytosol
dhnpt[m]	Dihydroneopterin	Mitochondria
dhor-S[c]	(S)-Dihydroorotate	Cytosol
dhpmp[c]	Dihydroneopterin monophosphate	Cytosol
dhpt[c]	Dihydropteroate	Cytosol
dhpt[m]	Dihydropteroate	Mitochondria
din[c]	Deoxyinosine	Cytosol
din[e]	Deoxyinosine	Extracellular
dkmpp[c]	2,3-diketo-5-methylthio-1-phosphopentane	Cytosol
dmlz[c]	6,7-Dimethyl-8-(1-D-ribityl)lumazine	Cytosol
dmpp[c]	Dimethylallyl diphosphate	Cytosol
dnad[c]	Deamino-NAD+	Cytosol
dnad[m]	Deamino-NAD+	Mitochondria
dnad[n]	Deamino-NAD+	Nuclear
dolichol[c]	Dolichol	Cytosol
dolmanp[r]	Dolichyl phosphate D-mannose	Endoplasmic reticulum
dolp[c]	Dolichol phosphate	Cytosol
dolp[r]	Dolichol phosphate	Endoplasmic reticulum
dpcoa[c]	Dephospho-CoA	Cytosol
drib[c]	Deoxyribose	Cytosol
dscl[c]	dihydrosirohydrochlorin	Cytosol
dtbt[c]	Dethiobiotin	Cytosol
dtdp[c]	dTDP	Cytosol
dtmp[c]	dTMP	Cytosol
dttp[c]	dTTP	Cytosol
dttp[e]	dTTP	Extracellular
dudp[c]	dUDP	Cytosol
dudp[n]	dUDP	Nuclear
dump[c]	dUMP	Cytosol
dump[n]	dUMP	Nuclear
duri[c]	Deoxyuridine	Cytosol
duri[e]	Deoxyuridine	Extracellular
dutp[c]	dUTP	Cytosol
e4hglu[c]	L-erythro-4-Hydroxyglutamate	Cytosol
e4hglu[m]	L-erythro-4-Hydroxyglutamate	Mitochondria
e4hglu[x]	L-erythro-4-Hydroxyglutamate	Peroxisome
e4p[c]	D-Erythrose 4-phosphate	Cytosol
eig3p[c]	D-erythro-1-(Imidazol-4-yl)glycerol 3-phosphate	Cytosol
epist[c]	episterol	Cytosol
epist[e]	episterol	Extracellular
epistest_PP[c]	episterol ester, yeast-specific	Cytosol
epistest_PP[e]	episterol ester, yeast-specific	Extracellular
ergst[c]	Ergosterol	Cytosol
ergst[e]	Ergosterol	Extracellular
ergst[r]	Ergosterol	Endoplasmic reticulum
ergst3glc[c]	ergosterol 3-beta-D-glucoside	Cytosol
ergstest_PP[c]	ergosterol ester, yeast-specific	Cytosol
ergstest_PP[e]	ergosterol ester, yeast-specific	Extracellular
ergtetrol[c]	Ergosta-5,7,22,24,(28)-tetraen-3beta-ol	Cytosol
ergtetrol[r]	Ergosta-5,7,22,24,(28)-tetraen-3beta-ol	Endoplasmic reticulum
ergtrol[c]	ergosta-5,7,24(28)-trienol	Cytosol
ertascb-D[c]	D-erythro-Ascorbate	Cytosol
etha[c]	Ethanolamine	Cytosol
etha[e]	Ethanolamine	Extracellular
ethamp[c]	Ethanolamine phosphate	Cytosol
etoh[c]	Ethanol	Cytosol
etoh[e]	Ethanol	Extracellular
etoh[m]	Ethanol	Mitochondria
f1p[c]	D-Fructose 1-phosphate	Cytosol
f26bp[c]	D-Fructose 2,6-bisphosphate	Cytosol
f6p[c]	D-Fructose 6-phosphate	Cytosol
fad[c]	Flavin adenine dinucleotide oxidized	Cytosol
fad[m]	Flavin adenine dinucleotide oxidized	Mitochondria
fadh2[m]	Flavin adenine dinucleotide reduced	Mitochondria
fald[c]	Formaldehyde	Cytosol
fald[x]	Formaldehyde	Peroxisome
fdp[c]	D-Fructose 1,6-bisphosphate	Cytosol
fe2[c]	Fe2+	Cytosol
fe2[e]	Fe2+	Extracellular
fe2[m]	Fe2+	Mitochondria
fecost[c]	fecosterol	Cytosol
fecost[e]	fecosterol	Extracellular
fecostest_PP[c]	fecosterol ester, yeast-specific	Cytosol
fecostest_PP[e]	fecosterol ester, yeast-specific	Extracellular
fgam[c]	N2-Formyl-N1-(5-phospho-D-ribosyl)glycinamide	Cytosol
ficytc[m]	Ferricytochrome c	Mitochondria
fmettrna[m]	N-Formylmethionyl-tRNA	Mitochondria
fmn[c]	FMN	Cytosol
fmn[e]	FMN	Extracellular
fmn[m]	FMN	Mitochondria
focytc[m]	Ferrocytochrome c	Mitochondria
for[c]	Formate	Cytosol
for[e]	Formate	Extracellular
for[m]	Formate	Mitochondria
fpram[c]	2-(Formamido)-N1-(5-phospho-D-ribosyl)acetamidine	Cytosol
fprica[c]	5-Formamido-1-(5-phospho-D-ribosyl)imidazole-4-carboxamide	Cytosol
frdp[c]	Farnesyl diphosphate	Cytosol
frdp[m]	Farnesyl diphosphate	Mitochondria
fru[c]	D-Fructose	Cytosol
fru[e]	D-Fructose	Extracellular
fum[c]	Fumarate	Cytosol
fum[e]	Fumarate	Extracellular
fum[m]	Fumarate	Mitochondria
g1p[c]	D-Glucose 1-phosphate	Cytosol
g3p[c]	Glyceraldehyde 3-phosphate	Cytosol
g3p[x]	Glyceraldehyde 3-phosphate	Peroxisome
g3pc[c]	sn-Glycero-3-phosphocholine	Cytosol
g3pc[e]	sn-Glycero-3-phosphocholine	Extracellular
g3pi[c]	sn-Glycero-3-phospho-1-inositol	Cytosol
g3pi[e]	sn-Glycero-3-phospho-1-inositol	Extracellular
g6p[c]	D-Glucose 6-phosphate	Cytosol
g6p[r]	D-Glucose 6-phosphate	Endoplasmic reticulum
g6p-B[c]	beta-D-glucose 6-phosphate	Cytosol
gal[c]	D-Galactose	Cytosol
gal[e]	D-Galactose	Extracellular
gam1p[c]	D-Glucosamine 1-phosphate	Cytosol
gam6p[c]	D-Glucosamine 6-phosphate	Cytosol
gam6p[e]	D-Glucosamine 6-phosphate	Extracellular
gar[c]	N1-(5-Phospho-D-ribosyl)glycinamide	Cytosol
gcald[c]	Glycolaldehyde	Cytosol
gcald[e]	Glycolaldehyde	Extracellular
gcald[m]	Glycolaldehyde	Mitochondria
gdp[c]	GDP	Cytosol
gdp[g]	GDP	Golgi apparatus
gdp[m]	GDP	Mitochondria
gdp[n]	GDP	Nuclear
gdpmann[c]	GDP-D-mannose	Cytosol
gdpmann[g]	GDP-D-mannose	Golgi apparatus
ggdp[c]	Geranylgeranyl diphosphate	Cytosol
glc-D[c]	D-Glucose	Cytosol
glc-D[e]	D-Glucose	Extracellular
glc-D[v]	D-Glucose	Vacuolar
gln-L[c]	L-Glutamine	Cytosol
gln-L[e]	L-Glutamine	Extracellular
gln-L[v]	L-Glutamine	Vacuolar
glntrna[c]	L-Glutaminyl-tRNA(Gln)	Cytosol
glp[c]	Glycylpeptide	Cytosol
glu5p[c]	L-Glutamate 5-phosphate	Cytosol
glu5sa[c]	L-Glutamate 5-semialdehyde	Cytosol
glu5sa[m]	L-Glutamate 5-semialdehyde	Mitochondria
gluala[c]	5-L-Glutamyl-L-alanine	Cytosol
glucys[c]	gamma-L-Glutamyl-L-cysteine	Cytosol
glu-L[c]	L-Glutamate	Cytosol
glu-L[e]	L-Glutamate	Extracellular
glu-L[m]	L-Glutamate	Mitochondria
glu-L[v]	L-Glutamate	Vacuolar
glu-L[x]	L-Glutamate	Peroxisome
glutrna[c]	L-Glutamyl-tRNA(Glu)	Cytosol
glutrna[m]	L-Glutamyl-tRNA(Glu)	Mitochondria
glx[c]	Glyoxylate	Cytosol
glx[e]	Glyoxylate	Extracellular
glx[x]	Glyoxylate	Peroxisome
gly[c]	Glycine	Cytosol
gly[e]	Glycine	Extracellular
gly[m]	Glycine	Mitochondria
glyald[c]	D-Glyceraldehyde	Cytosol
glyc[c]	Glycerol	Cytosol
glyc[e]	Glycerol	Extracellular
glyc3p[c]	Glycerol 3-phosphate	Cytosol
glyc3p[m]	Glycerol 3-phosphate	Mitochondria
glycogen[c]	glycogen	Cytosol
glycogen[v]	glycogen	Vacuolar
glytrna[c]	Glycyl-tRNA(Gly)	Cytosol
gmp[c]	GMP	Cytosol
gmp[g]	GMP	Golgi apparatus
gp4g[c]	P1,P4-Bis(5'-guanosyl) tetraphosphate	Cytosol
grdp[c]	Geranyl diphosphate	Cytosol
gsn[c]	Guanosine	Cytosol
gsn[e]	Guanosine	Extracellular
gsn[m]	Guanosine	Mitochondria
gthox[c]	Oxidized glutathione	Cytosol
gthox[e]	Oxidized glutathione	Extracellular
gthox[m]	Oxidized glutathione	Mitochondria
gthrd[c]	Reduced glutathione	Cytosol
gthrd[e]	Reduced glutathione	Extracellular
gthrd[m]	Reduced glutathione	Mitochondria
gthrd[v]	Reduced glutathione	Vacuolar
gtp[c]	GTP	Cytosol
gtp[m]	GTP	Mitochondria
gua[c]	Guanine	Cytosol
gua[e]	Guanine	Extracellular
gua[m]	Guanine	Mitochondria
h[c]	H+	Cytosol
h[e]	H+	Extracellular
h[g]	H+	Golgi apparatus
h[m]	H+	Mitochondria
h[n]	H+	Nuclear
h[r]	H+	Endoplasmic reticulum
h[v]	H+	Vacuolar
h[x]	H+	Peroxisome
h2o[c]	H2O	Cytosol
h2o[e]	H2O	Extracellular
h2o[g]	H2O	Golgi apparatus
h2o[m]	H2O	Mitochondria
h2o[n]	H2O	Nuclear
h2o[r]	H2O	Endoplasmic reticulum
h2o[v]	H2O	Vacuolar
h2o[x]	H2O	Peroxisome
h2o2[c]	Hydrogen peroxide	Cytosol
h2o2[m]	Hydrogen peroxide	Mitochondria
h2o2[n]	Hydrogen peroxide	Nuclear
h2o2[x]	Hydrogen peroxide	Peroxisome
h2s[c]	Hydrogen sulfide	Cytosol
hcit[m]	2-Hydroxybutane-1,2,4-tricarboxylate	Mitochondria
hcit[n]	2-Hydroxybutane-1,2,4-tricarboxylate	Nuclear
hco3[c]	Bicarbonate	Cytosol
hco3[m]	Bicarbonate	Mitochondria
hco3[n]	Bicarbonate	Nuclear
hcys-L[c]	L-Homocysteine	Cytosol
hcys-L[x]	L-Homocysteine	Peroxisome
hdca[c]	Hexadecanoate (n-C16:0)	Cytosol
hdca[e]	Hexadecanoate (n-C16:0)	Extracellular
hdca[x]	Hexadecanoate (n-C16:0)	Peroxisome
hdcea[c]	Hexadecenoate (n-C16:1)	Cytosol
hdcea[e]	Hexadecenoate (n-C16:1)	Extracellular
hdcea[x]	Hexadecenoate (n-C16:1)	Peroxisome
hdcoa[c]	Hexadecenoyl-CoA (n-C16:1CoA)	Cytosol
hdcoa[x]	Hexadecenoyl-CoA (n-C16:1CoA)	Peroxisome
hdd2coa[x]	trans-Hexadec-2-enoyl-CoA	Peroxisome
hdeACP[c]	cis-hexadec-9-enoyl-[acyl-carrier protein] (n-C16:1)	Cytosol
hdeACP[m]	cis-hexadec-9-enoyl-[acyl-carrier protein] (n-C16:1)	Mitochondria
hemeA[m]	Heme A	Mitochondria
hemeO[m]	Heme O	Mitochondria
hexc[c]	hexacosanoate (n-C26:0)	Cytosol
hexc[x]	hexacosanoate (n-C26:0)	Peroxisome
hexccoa[c]	Hexacosanoyl-CoA (n-C26:0CoA)	Cytosol
hexccoa[r]	Hexacosanoyl-CoA (n-C26:0CoA)	Endoplasmic reticulum
hexccoa[x]	Hexacosanoyl-CoA (n-C26:0CoA)	Peroxisome
hexdp[m]	all-trans-Hexaprenyl diphosphate	Mitochondria
hicit[m]	Homoisocitrate	Mitochondria
his-L[c]	L-Histidine	Cytosol
his-L[e]	L-Histidine	Extracellular
his-L[m]	L-Histidine	Mitochondria
his-L[v]	L-Histidine	Vacuolar
hisp[c]	L-Histidinol phosphate	Cytosol
histd[c]	L-Histidinol	Cytosol
histrna[c]	L-Histidyl-tRNA(His)	Cytosol
histrna[m]	L-Histidyl-tRNA(His)	Mitochondria
hLkynr[c]	3-Hydroxy-L-kynurenine	Cytosol
hmbil[c]	Hydroxymethylbilane	Cytosol
hmgcoa[c]	Hydroxymethylglutaryl-CoA	Cytosol
hmgcoa[m]	Hydroxymethylglutaryl-CoA	Mitochondria
hom-L[c]	L-Homoserine	Cytosol
hpglu[c]	Tetrahydropteroyltri-L-glutamate	Cytosol
hxan[c]	Hypoxanthine	Cytosol
hxan[e]	Hypoxanthine	Extracellular
hxc2coa[x]	trans-Hexacos-2-enoyl-CoA	Peroxisome
hxdcal[c]	Hexadecanal	Cytosol
iad[c]	Indole-3-acetamide	Cytosol
iamac[c]	isoamyl acetate	Cytosol
iamoh[c]	Isoamyl alcohol	Cytosol
iamoh[e]	Isoamyl alcohol	Extracellular
iamoh[m]	Isoamyl alcohol	Mitochondria
ibutac[c]	isobutyl acetate	Cytosol
ibutoh[c]	isobutyl alcohol	Cytosol
ibutoh[e]	isobutyl alcohol	Extracellular
ibutoh[m]	isobutyl alcohol	Mitochondria
icit[c]	Isocitrate	Cytosol
icit[m]	Isocitrate	Mitochondria
icit[x]	Isocitrate	Peroxisome
id3acald[c]	Indole-3-acetaldehyde	Cytosol
id3acald[e]	Indole-3-acetaldehyde	Extracellular
id3acald[m]	Indole-3-acetaldehyde	Mitochondria
idp[c]	IDP	Cytosol
idp[m]	IDP	Mitochondria
ile-L[c]	L-Isoleucine	Cytosol
ile-L[e]	L-Isoleucine	Extracellular
ile-L[m]	L-Isoleucine	Mitochondria
ile-L[v]	L-Isoleucine	Vacuolar
iletrna[c]	L-Isoleucyl-tRNA(Ile)	Cytosol
iletrna[m]	L-Isoleucyl-tRNA(Ile)	Mitochondria
imacp[c]	3-(Imidazol-4-yl)-2-oxopropyl phosphate	Cytosol
imp[c]	IMP	Cytosol
ind3ac[c]	Indole-3-acetate	Cytosol
ind3ac[m]	Indole-3-acetate	Mitochondria
ind3acnl[c]	Indole-3-acetonitrile	Cytosol
ind3eth[c]	Indole-3-ethanol	Cytosol
ind3eth[e]	Indole-3-ethanol	Extracellular
ind3eth[m]	Indole-3-ethanol	Mitochondria
indpyr[c]	Indolepyruvate	Cytosol
inost[c]	myo-Inositol	Cytosol
inost[e]	myo-Inositol	Extracellular
ins[c]	Inosine	Cytosol
ins[e]	Inosine	Extracellular
ipc124_PP[c]	Inositol phosphorylceramide, ceramide-1 (24C), yeast-specific	Cytosol
ipc126_PP[c]	Inositol phosphorylceramide, ceramide-1 (26C), yeast-specific	Cytosol
ipc224_PP[c]	Inositol phosphorylceramide, ceramide-2 (24C), yeast-specific	Cytosol
ipc226_PP[c]	Inositol phosphorylceramide, ceramide-2 (26C), yeast-specific	Cytosol
ipc324_PP[c]	Inositol phosphorylceramide, ceramide-3 (24C), yeast-specific	Cytosol
ipc326_PP[c]	Inositol phosphorylceramide, ceramide-3 (26C), yeast-specific	Cytosol
ipdp[c]	Isopentenyl diphosphate	Cytosol
ipdp[m]	Isopentenyl diphosphate	Mitochondria
itaccoa[m]	Itaconyl-CoA	Mitochondria
itacon[m]	Itaconate	Mitochondria
itp[c]	ITP	Cytosol
itp[m]	ITP	Mitochondria
L2aadp[c]	L-2-Aminoadipate	Cytosol
L2aadp6sa[c]	L-2-Aminoadipate 6-semialdehyde	Cytosol
lac-D[c]	D-Lactate	Cytosol
lac-D[e]	D-Lactate	Extracellular
lac-D[m]	D-Lactate	Mitochondria
lac-L[c]	L-Lactate	Cytosol
lac-L[e]	L-Lactate	Extracellular
lald-L[c]	L-Lactaldehyde	Cytosol
lanost[c]	Lanosterol	Cytosol
lanost[e]	Lanosterol	Extracellular
lanostest_PP[c]	lanosterol ester, yeast-specific	Cytosol
lanostest_PP[e]	lanosterol ester, yeast-specific	Extracellular
Lcystin[c]	L-Cystine	Cytosol
Lcystin[v]	L-Cystine	Vacuolar
leu-L[c]	L-Leucine	Cytosol
leu-L[e]	L-Leucine	Extracellular
leu-L[m]	L-Leucine	Mitochondria
leu-L[v]	L-Leucine	Vacuolar
leutrna[c]	L-Leucyl-tRNA(Leu)	Cytosol
leutrna[m]	L-Leucyl-tRNA(Leu)	Mitochondria
Lfmkynr[c]	L-Formylkynurenine	Cytosol
lgt-S[c]	(R)-S-Lactoylglutathione	Cytosol
lgt-S[m]	(R)-S-Lactoylglutathione	Mitochondria
Lkynr[c]	L-Kynurenine	Cytosol
lpam[m]	Lipoamide	Mitochondria
lpro[m]	Lipoylprotein	Mitochondria
lys-L[c]	L-Lysine	Cytosol
lys-L[e]	L-Lysine	Extracellular
lys-L[m]	L-Lysine	Mitochondria
lys-L[v]	L-Lysine	Vacuolar
lystrna[c]	L-Lysine-tRNA (Lys)	Cytosol
lystrna[m]	L-Lysine-tRNA (Lys)	Mitochondria
m2macchitppdol[g]	(alpha-D-mannosyl)2-beta-D-mannosyl-diacetylchitobiosyldiphosphodolichol	Golgi apparatus
m3macchitppdol[g]	(alpha-D-mannosyl)3-beta-D-mannosyl-diacetylchitodiphosphodolichol	Golgi apparatus
m4macchitppdol[g]	(alpha-D-Mannosyl)4-beta-D-mannosyl-diacetylchitobiosyldiphosphodolichol	Golgi apparatus
malACP[c]	Malonyl-[acyl-carrier protein]	Cytosol
malACP[m]	Malonyl-[acyl-carrier protein]	Mitochondria
malcoa[c]	Malonyl-CoA	Cytosol
malcoa[m]	Malonyl-CoA	Mitochondria
mal-L[c]	L-Malate	Cytosol
mal-L[e]	L-Malate	Extracellular
mal-L[m]	L-Malate	Mitochondria
mal-L[x]	L-Malate	Peroxisome
malt[c]	Maltose	Cytosol
malt[e]	Maltose	Extracellular
man[c]	D-Mannose	Cytosol
man[e]	D-Mannose	Extracellular
man1p[c]	D-Mannose 1-phosphate	Cytosol
man2mi1p-D[c]	Mannose-(inositol-P)2	Cytosol
man6p[c]	D-Mannose 6-phosphate	Cytosol
manmi1p-D[c]	mannose-1D-myo-Inositol 1-phosphate	Cytosol
mannan[r]	Mannan	Endoplasmic reticulum
methf[c]	5,10-Methenyltetrahydrofolate	Cytosol
methf[m]	5,10-Methenyltetrahydrofolate	Mitochondria
met-L[c]	L-Methionine	Cytosol
met-L[e]	L-Methionine	Extracellular
met-L[m]	L-Methionine	Mitochondria
metoh[c]	Methanol	Cytosol
metoh[e]	Methanol	Extracellular
metoh[x]	Methanol	Peroxisome
mettrna[c]	L-Methionyl-tRNA (Met)	Cytosol
mettrna[m]	L-Methionyl-tRNA (Met)	Mitochondria
mev-R[c]	(R)-Mevalonate	Cytosol
mhpglu[c]	5-Methyltetrahydropteroyltri-L-glutamate	Cytosol
mi13456p[c]	1D-myo-Inositol 1,3,4,5,6-pentakisphosphate	Cytosol
mi13456p[n]	1D-myo-Inositol 1,3,4,5,6-pentakisphosphate	Nuclear
mi1345p[n]	1D-myo-Inositol 1,3,4,5-tetrakisphosphate	Nuclear
mi1456p[n]	1D-myo-Inositol 1,4,5,6-tetrakisphosphate	Nuclear
mi145p[c]	1D-myo-Inositol 1,4,5-trisphosphate	Cytosol
mi145p[n]	1D-myo-Inositol 1,4,5-trisphosphate	Nuclear
mi1p-D[c]	1D-myo-Inositol 1-phosphate	Cytosol
micit[m]	methylisocitrate	Mitochondria
minohp[c]	myo-Inositol hexakisphosphate	Cytosol
minohp[n]	myo-Inositol hexakisphosphate	Nuclear
mip2c124_PP[c]	mannose-(inositol-P)2-ceramide, ceramide-1 (24C), yeast-specific	Cytosol
mip2c126_PP[c]	mannose-(inositol-P)2-ceramide, ceramide-1 (26C), yeast-specific	Cytosol
mip2c224_PP[c]	mannose-(inositol-P)2-ceramide, ceramide-2 (24C), yeast-specific	Cytosol
mip2c226_PP[c]	mannose-(inositol-P)2-ceramide, ceramide-2 (26C), yeast-specific	Cytosol
mip2c324_PP[c]	mannose-(inositol-P)2-ceramide, ceramide-3 (24C), yeast-specific	Cytosol
mip2c326_PP[c]	mannose-(inositol-P)2-ceramide, ceramide-3 (26C), yeast-specific	Cytosol
mipc124_PP[c]	mannose-inositol phosphorylceramide, ceramide-1 (24C), yeast-specific	Cytosol
mipc126_PP[c]	mannose-inositol phosphorylceramide, ceramide-1 (26C), yeast-specific	Cytosol
mipc224_PP[c]	mannose-inositol phosphorylceramide, ceramide-2 (24C), yeast-specific	Cytosol
mipc226_PP[c]	mannose-inositol phosphorylceramide, ceramide-2 (26C), yeast-specific	Cytosol
mipc324_PP[c]	mannose-inositol phosphorylceramide, ceramide-3 (24C), yeast-specific	Cytosol
mipc326_PP[c]	mannose-inositol phosphorylceramide, ceramide-3 (26C)	Cytosol
mlthf[c]	5,10-Methylenetetrahydrofolate	Cytosol
mlthf[m]	5,10-Methylenetetrahydrofolate	Mitochondria
mmet[c]	S-Methyl-L-methionine	Cytosol
mmet[e]	S-Methyl-L-methionine	Extracellular
mnt[c]	Mannitol	Cytosol
mnt[e]	Mannitol	Extracellular
mnt1p[c]	Mannitol-1-phosphate	Cytosol
mthgxl[c]	Methylglyoxal	Cytosol
myrsACP[c]	Myristoyl-ACP (n-C14:0ACP)	Cytosol
myrsACP[m]	Myristoyl-ACP (n-C14:0ACP)	Mitochondria
N1aspmd[c]	N1-Acetylspermidine	Cytosol
N1sprm[c]	N1-Acetylspermine	Cytosol
na1[c]	Sodium	Cytosol
na1[e]	Sodium	Extracellular
nac[c]	Nicotinate	Cytosol
nac[e]	Nicotinate	Extracellular
nac[m]	Nicotinate	Mitochondria
nad[c]	Nicotinamide adenine dinucleotide	Cytosol
nad[m]	Nicotinamide adenine dinucleotide	Mitochondria
nad[n]	Nicotinamide adenine dinucleotide	Nuclear
nad[r]	Nicotinamide adenine dinucleotide	Endoplasmic reticulum
nad[x]	Nicotinamide adenine dinucleotide	Peroxisome
nadh[c]	Nicotinamide adenine dinucleotide - reduced	Cytosol
nadh[m]	Nicotinamide adenine dinucleotide - reduced	Mitochondria
nadh[r]	Nicotinamide adenine dinucleotide - reduced	Endoplasmic reticulum
nadh[x]	Nicotinamide adenine dinucleotide - reduced	Peroxisome
nadp[c]	Nicotinamide adenine dinucleotide phosphate	Cytosol
nadp[e]	Nicotinamide adenine dinucleotide phosphate	Extracellular
nadp[m]	Nicotinamide adenine dinucleotide phosphate	Mitochondria
nadp[r]	Nicotinamide adenine dinucleotide phosphate	Endoplasmic reticulum
nadp[x]	Nicotinamide adenine dinucleotide phosphate	Peroxisome
nadph[c]	Nicotinamide adenine dinucleotide phosphate - reduced	Cytosol
nadph[m]	Nicotinamide adenine dinucleotide phosphate - reduced	Mitochondria
nadph[r]	Nicotinamide adenine dinucleotide phosphate - reduced	Endoplasmic reticulum
nadph[x]	Nicotinamide adenine dinucleotide phosphate - reduced	Peroxisome
Nbfortyr[c]	N,N-bisformyl-dityrosine	Cytosol
Nbfortyr[e]	N,N-bisformyl-dityrosine	Extracellular
ncam[c]	Nicotinamide	Cytosol
ncam[m]	Nicotinamide	Mitochondria
Nfortyr[c]	N-Formyl-L-tyrosine	Cytosol
nh4[c]	Ammonium	Cytosol
nh4[e]	Ammonium	Extracellular
nh4[m]	Ammonium	Mitochondria
nh4[n]	Ammonium	Nuclear
nh4[x]	Ammonium	Peroxisome
nicrnt[c]	Nicotinate D-ribonucleotide	Cytosol
nicrnt[m]	Nicotinate D-ribonucleotide	Mitochondria
nmn[c]	NMN	Cytosol
nmn[e]	NMN	Extracellular
nmn[m]	NMN	Mitochondria
NPmehis[c]	N(pai)-Methyl-L-histidine	Cytosol
o2[c]	O2	Cytosol
o2[e]	O2	Extracellular
o2[m]	O2	Mitochondria
o2[r]	O2	Endoplasmic reticulum
o2[x]	O2	Peroxisome
oaa[c]	Oxaloacetate	Cytosol
oaa[e]	Oxaloacetate	Extracellular
oaa[m]	Oxaloacetate	Mitochondria
oaa[x]	Oxaloacetate	Peroxisome
ocACP[m]	Octanoyl-ACP (n-C8:0ACP)	Mitochondria
occoa[c]	Octanoyl-CoA (n-C8:0CoA)	Cytosol
occoa[x]	Octanoyl-CoA (n-C8:0CoA)	Peroxisome
ocdca[c]	octadecanoate (n-C18:0)	Cytosol
ocdca[e]	octadecanoate (n-C18:0)	Extracellular
ocdca[x]	octadecanoate (n-C18:0)	Peroxisome
ocdcaACP[c]	Octadecanoyl-ACP (n-C18:0ACP)	Cytosol
ocdcaACP[m]	Octadecanoyl-ACP (n-C18:0ACP)	Mitochondria
ocdcea[c]	octadecenoate (n-C18:1)	Cytosol
ocdcea[e]	octadecenoate (n-C18:1)	Extracellular
ocdcya[c]	octadecadienoate (n-C18:2)	Cytosol
ocdcya[e]	octadecadienoate (n-C18:2)	Extracellular
ocdcyaACP[c]	Octadecynoyl-ACP (n-C18:2ACP)	Cytosol
ocdcyaACP[m]	Octadecynoyl-ACP (n-C18:2ACP)	Mitochondria
ocdycacoa[c]	Octadecynoyl-CoA (n-C18:2CoA)	Cytosol
ocdycacoa[x]	Octadecynoyl-CoA (n-C18:2CoA)	Peroxisome
octa[c]	octanoate (n-C8:0)	Cytosol
octa[x]	octanoate (n-C8:0)	Peroxisome
octeACP[c]	cis-octadec-11-enoyl-[acyl-carrier protein] (n-C18:1)	Cytosol
octeACP[m]	cis-octadec-11-enoyl-[acyl-carrier protein] (n-C18:1)	Mitochondria
od2coa[x]	trans-Octadec-2-enoyl-CoA	Peroxisome
odecoa[c]	Octadecenoyl-CoA (n-C18:1CoA)	Cytosol
odecoa[x]	Octadecenoyl-CoA (n-C18:1CoA)	Peroxisome
oh1[c]	hydroxide ion	Cytosol
oh1[m]	hydroxide ion	Mitochondria
ohpb[c]	2-Oxo-3-hydroxy-4-phosphobutanoate	Cytosol
orn[c]	Ornithine	Cytosol
orn[e]	Ornithine	Extracellular
orn[m]	Ornithine	Mitochondria
orot[c]	Orotate	Cytosol
orot5p[c]	Orotidine 5'-phosphate	Cytosol
oxag[c]	Oxaloglutarate	Cytosol
oxag[m]	Oxaloglutarate	Mitochondria
pa_PP[c]	Phosphatidate, yeast-specific	Cytosol
pa_PP[m]	Phosphatidate, yeast-specific	Mitochondria
pac[c]	Phenylacetic acid	Cytosol
pacald[c]	Phenylacetaldehyde	Cytosol
pacald[e]	Phenylacetaldehyde	Extracellular
pacald[m]	Phenylacetaldehyde	Mitochondria
pad[c]	2-Phenylacetamide	Cytosol
palmACP[c]	Palmitoyl-ACP (n-C16:0ACP)	Cytosol
palmACP[m]	Palmitoyl-ACP (n-C16:0ACP)	Mitochondria
pan4p[c]	Pantetheine 4'-phosphate	Cytosol
pan4p[x]	Pantetheine 4'-phosphate	Peroxisome
pant-R[c]	(R)-Pantoate	Cytosol
pant-R[m]	(R)-Pantoate	Mitochondria
pap[c]	Adenosine 3',5'-bisphosphate	Cytosol
pap[e]	Adenosine 3',5'-bisphosphate	Extracellular
pap[x]	Adenosine 3',5'-bisphosphate	Peroxisome
paps[c]	3'-Phosphoadenylyl sulfate	Cytosol
pc_PP[c]	Phosphatidylcholine, yeast-specific	Cytosol
pc_PP[e]	Phosphatidylcholine, yeast-specific	Extracellular
pdx5p[c]	Pyridoxine 5'-phosphate	Cytosol
pe_PP[c]	phosphatidylethanolamine, yeast-specific	Cytosol
pe_PP[g]	phosphatidylethanolamine, yeast-specific	Golgi apparatus
pe_PP[m]	phosphatidylethanolamine, yeast-specific	Mitochondria
pe_PP[v]	phosphatidylethanolamine, yeast-specific	Vacuolar
pendp[c]	all-trans-Pentaprenyl diphosphate	Cytosol
pendp[m]	all-trans-Pentaprenyl diphosphate	Mitochondria
pep[c]	Phosphoenolpyruvate	Cytosol
pep[m]	Phosphoenolpyruvate	Mitochondria
pepd[c]	peptide	Cytosol
pg_PP[m]	Phosphatidylglycerol, yeast-specific	Mitochondria
pgp_PP[m]	Phosphatidylglycerophosphate, yeast-specific	Mitochondria
phe-D[c]	D-Phenylalanine	Cytosol
phe-D[e]	D-Phenylalanine	Extracellular
phe-L[c]	L-Phenylalanine	Cytosol
phe-L[e]	L-Phenylalanine	Extracellular
phe-L[m]	L-Phenylalanine	Mitochondria
pheme[m]	Protoheme	Mitochondria
phetrna[c]	L-Phenylalanyl-tRNA(Phe)	Cytosol
phetrna[m]	L-Phenylalanyl-tRNA(Phe)	Mitochondria
phom[c]	O-Phospho-L-homoserine	Cytosol
phpyr[c]	Phenylpyruvate	Cytosol
phthr[c]	O-Phospho-4-hydroxy-L-threonine	Cytosol
pi[c]	Phosphate	Cytosol
pi[e]	Phosphate	Extracellular
pi[g]	Phosphate	Golgi apparatus
pi[m]	Phosphate	Mitochondria
pi[r]	Phosphate	Endoplasmic reticulum
pi[v]	Phosphate	Vacuolar
pi[x]	Phosphate	Peroxisome
pmtcoa[c]	Palmitoyl-CoA (n-C16:0CoA)	Cytosol
pmtcoa[x]	Palmitoyl-CoA (n-C16:0CoA)	Peroxisome
pnto-R[c]	(R)-Pantothenate	Cytosol
pnto-R[e]	(R)-Pantothenate	Extracellular
ppbng[c]	Porphobilinogen	Cytosol
ppcoa[m]	Propanoyl-CoA	Mitochondria
pphn[c]	Prephenate	Cytosol
ppi[c]	Diphosphate	Cytosol
ppi[m]	Diphosphate	Mitochondria
ppi[n]	Diphosphate	Nuclear
ppi[x]	Diphosphate	Peroxisome
ppmi12346p[c]	5-Diphosphoinositol pentakisphosphate	Cytosol
ppmi1346p[c]	Diphosphoinositol tetrakisphosphate	Cytosol
ppp9[m]	Protoporphyrin	Mitochondria
pppg9[c]	Protoporphyrinogen IX	Cytosol
pppg9[m]	Protoporphyrinogen IX	Mitochondria
pram[c]	5-Phospho-beta-D-ribosylamine	Cytosol
pran[c]	N-(5-Phospho-D-ribosyl)anthranilate	Cytosol
prbamp[c]	1-(5-Phosphoribosyl)-AMP	Cytosol
prbatp[c]	1-(5-Phosphoribosyl)-ATP	Cytosol
prfp[c]	1-(5-Phosphoribosyl)-5-[(5-phosphoribosylamino)methylideneamino]imidazole-4-carboxamide	Cytosol
prlp[c]	5-[(5-phospho-1-deoxyribulos-1-ylamino)methylideneamino]-1-(5-phosphoribosyl)imidazole-4-carboxamide	Cytosol
pro-L[c]	L-Proline	Cytosol
pro-L[e]	L-Proline	Extracellular
pro-L[m]	L-Proline	Mitochondria
protrna[c]	L-Prolyl-tRNA(Pro)	Cytosol
prpp[c]	5-Phospho-alpha-D-ribose 1-diphosphate	Cytosol
prpp[m]	5-Phospho-alpha-D-ribose 1-diphosphate	Mitochondria
ps_PP[c]	phosphatidylserine, yeast-specific	Cytosol
ps_PP[g]	phosphatidylserine, yeast-specific	Golgi apparatus
ps_PP[m]	phosphatidylserine, yeast-specific	Mitochondria
ps_PP[v]	phosphatidylserine, yeast-specific	Vacuolar
psd5p[c]	Pseudouridine 5'-phosphate	Cytosol
pser-L[c]	O-Phospho-L-serine	Cytosol
psph1p[c]	Phytosphingosine 1-phosphate	Cytosol
psph1p[r]	Phytosphingosine 1-phosphate	Endoplasmic reticulum
psphings[c]	Phytosphingosine	Cytosol
psphings[r]	Phytosphingosine	Endoplasmic reticulum
ptd135bp_PP[c]	1-Phosphatidyl-D-myo-inositol 3,5-bisphosphate, yeast-specific	Cytosol
ptd145bp_PP[c]	1-Phosphatidyl-D-myo-inositol 4,5-bisphosphate, yeast-specific	Cytosol
ptd1ino_PP[c]	phosphatidyl-1D-myo-inositol, yeast-specific	Cytosol
ptd1ino_PP[e]	phosphatidyl-1D-myo-inositol, yeast-specific	Extracellular
ptd1ino_PP[n]	phosphatidyl-1D-myo-inositol, yeast-specific	Nuclear
ptd2meeta_PP[c]	Phosphatidyl-N-dimethylethanolamine	Cytosol
ptd3ino_PP[c]	phosphatidyl-1D-myo-3-inositol, yeast-specific	Cytosol
ptd4ino_PP[c]	phosphatidyl-1D-myo-4-inositol, yeast specific	Cytosol
ptd4ino_PP[n]	phosphatidyl-1D-myo-4-inositol, yeast specific	Nuclear
ptdmeeta_PP[c]	Phosphatidyl-N-methylethanolamine, yeast-specific	Cytosol
ptrc[c]	Putrescine	Cytosol
ptrc[e]	Putrescine	Extracellular
pyam5p[c]	Pyridoxamine 5'-phosphate	Cytosol
pydam[c]	Pyridoxamine	Cytosol
pydx[c]	Pyridoxal	Cytosol
pydx5p[c]	Pyridoxal 5'-phosphate	Cytosol
pydxn[c]	Pyridoxine	Cytosol
pyr[c]	Pyruvate	Cytosol
pyr[e]	Pyruvate	Extracellular
pyr[m]	Pyruvate	Mitochondria
pyr[x]	Pyruvate	Peroxisome
q6[m]	Ubiquinone-6	Mitochondria
q6h2[m]	Ubiquinol-6	Mitochondria
quln[c]	Quinolinate	Cytosol
quln[m]	Quinolinate	Mitochondria
r1p[c]	alpha-D-Ribose 1-phosphate	Cytosol
r1p[m]	alpha-D-Ribose 1-phosphate	Mitochondria
r5p[c]	alpha-D-Ribose 5-phosphate	Cytosol
rib-D[c]	D-Ribose	Cytosol
rib-D[e]	D-Ribose	Extracellular
ribflv[c]	Riboflavin	Cytosol
ribflv[e]	Riboflavin	Extracellular
ribflv[m]	Riboflavin	Mitochondria
rnam[c]	N-Ribosylnicotinamide	Cytosol
ru5p-D[c]	D-Ribulose 5-phosphate	Cytosol
s[c]	Sulfur	Cytosol
s17bp[c]	Sedoheptulose 1,7-bisphosphate	Cytosol
s7p[c]	Sedoheptulose 7-phosphate	Cytosol
saccrp-L[c]	L-Saccharopine	Cytosol
sbt-D[c]	D-Sorbitol	Cytosol
sbt-D[e]	D-Sorbitol	Extracellular
sbt-L[c]	L-Sorbitol	Cytosol
sbt-L[e]	L-Sorbitol	Extracellular
scl[c]	sirohydrochlorin	Cytosol
sdhlam[m]	S-Succinyldihydrolipoamide	Mitochondria
ser-L[c]	L-Serine	Cytosol
ser-L[e]	L-Serine	Extracellular
ser-L[m]	L-Serine	Mitochondria
sertrna[c]	L-Seryl-tRNA(Ser)	Cytosol
Sfglutth[c]	S-Formylglutathione	Cytosol
sheme[c]	Siroheme	Cytosol
skm[c]	Shikimate	Cytosol
skm5p[c]	Shikimate 5-phosphate	Cytosol
so3[c]	Sulfite	Cytosol
so3[e]	Sulfite	Extracellular
so4[c]	Sulfate	Cytosol
so4[e]	Sulfate	Extracellular
sph1p[c]	Sphinganine 1-phosphate	Cytosol
sph1p[r]	Sphinganine 1-phosphate	Endoplasmic reticulum
sphgn[c]	Sphinganine	Cytosol
sphgn[r]	Sphinganine	Endoplasmic reticulum
spmd[c]	Spermidine	Cytosol
spmd[e]	Spermidine	Extracellular
sprm[c]	Spermine	Cytosol
sprm[e]	Spermine	Extracellular
sql[c]	Squalene	Cytosol
sql[r]	Squalene	Endoplasmic reticulum
srb-L[c]	L-Sorbose	Cytosol
srb-L[e]	L-Sorbose	Extracellular
Ssq23epx[c]	(S)-Squalene-2,3-epoxide	Cytosol
Ssq23epx[r]	(S)-Squalene-2,3-epoxide	Endoplasmic reticulum
stcoa[c]	Stearoyl-CoA (n-C18:0CoA)	Cytosol
stcoa[x]	Stearoyl-CoA (n-C18:0CoA)	Peroxisome
succ[c]	Succinate	Cytosol
succ[e]	Succinate	Extracellular
succ[m]	Succinate	Mitochondria
succoa[m]	Succinyl-CoA	Mitochondria
sucsal[c]	Succinic semialdehyde	Cytosol
T4hcinnm[m]	trans-4-Hydroxycinnamate	Mitochondria
tag6p-D[c]	D-Tagatose 6-phosphate	Cytosol
tagdp-D[c]	D-Tagatose 1,6-biphosphate	Cytosol
taur[c]	Taurine	Cytosol
tchola[c]	taurocholic acid	Cytosol
tchola[v]	taurocholic acid	Vacuolar
td2coa[x]	trans-Tetradec-2-enoyl-CoA	Peroxisome
tdcoa[c]	Tetradecanoyl-CoA (n-C14:0CoA)	Cytosol
tdcoa[x]	Tetradecanoyl-CoA (n-C14:0CoA)	Peroxisome
tdeACP[c]	cis-tetradec-7-enoyl-[acyl-carrier protein] (n-C14:1)	Cytosol
tdeACP[m]	cis-tetradec-7-enoyl-[acyl-carrier protein] (n-C14:1)	Mitochondria
tdecoa[c]	Tetradecenoyl-CoA (n-C14:1CoA)	Cytosol
tdecoa[x]	Tetradecenoyl-CoA (n-C14:1CoA)	Peroxisome
tglp[c]	N-Tetradecanoylglycylpeptide	Cytosol
thf[c]	5,6,7,8-Tetrahydrofolate	Cytosol
thf[m]	5,6,7,8-Tetrahydrofolate	Mitochondria
thfglu[c]	Tetrahydrofolyl-[Glu](2)	Cytosol
thm[c]	Thiamin	Cytosol
thm[e]	Thiamin	Extracellular
thmmp[c]	Thiamin monophosphate	Cytosol
thmmp[e]	Thiamin monophosphate	Extracellular
thmpp[c]	Thiamine diphosphate	Cytosol
thmpp[e]	Thiamine diphosphate	Extracellular
thmpp[m]	Thiamine diphosphate	Mitochondria
thmtp[c]	Thiamin triphosphate	Cytosol
thr-L[c]	L-Threonine	Cytosol
thr-L[e]	L-Threonine	Extracellular
thr-L[m]	L-Threonine	Mitochondria
thrtrna[c]	L-Threonyl-tRNA(Thr)	Cytosol
thrtrna[m]	L-Threonyl-tRNA(Thr)	Mitochondria
thym[c]	Thymine	Cytosol
thym[e]	Thymine	Extracellular
thymd[c]	Thymidine	Cytosol
thymd[e]	Thymidine	Extracellular
trdox[c]	Oxidized thioredoxin	Cytosol
trdox[m]	Oxidized thioredoxin	Mitochondria
trdox[n]	Oxidized thioredoxin	Nuclear
trdox[x]	Oxidized thioredoxin	Peroxisome
trdrd[c]	Reduced thioredoxin	Cytosol
trdrd[m]	Reduced thioredoxin	Mitochondria
trdrd[n]	Reduced thioredoxin	Nuclear
trdrd[x]	Reduced thioredoxin	Peroxisome
tre[c]	Trehalose	Cytosol
tre[e]	Trehalose	Extracellular
tre[v]	Trehalose	Vacuolar
tre6p[c]	alpha,alpha'-Trehalose 6-phosphate	Cytosol
triglyc_PP[c]	triglyceride, yeast-specific	Cytosol
trnaala[c]	tRNA(Ala)	Cytosol
trnaarg[c]	tRNA(Arg)	Cytosol
trnaarg[m]	tRNA(Arg)	Mitochondria
trnaasn[c]	tRNA(Asn)	Cytosol
trnaasn[m]	tRNA(Asn)	Mitochondria
trnaasp[c]	tRNA(Asp)	Cytosol
trnaasp[m]	tRNA(Asp)	Mitochondria
trnacys[c]	tRNA(Cys)	Cytosol
trnagln[c]	tRNA(Gln)	Cytosol
trnaglu[c]	tRNA (Glu)	Cytosol
trnaglu[m]	tRNA (Glu)	Mitochondria
trnagly[c]	tRNA(Gly)	Cytosol
trnahis[c]	tRNA(His)	Cytosol
trnahis[m]	tRNA(His)	Mitochondria
trnaile[c]	tRNA(Ile)	Cytosol
trnaile[m]	tRNA(Ile)	Mitochondria
trnaleu[c]	tRNA(Leu)	Cytosol
trnaleu[m]	tRNA(Leu)	Mitochondria
trnalys[c]	tRNA(Lys)	Cytosol
trnalys[m]	tRNA(Lys)	Mitochondria
trnamet[c]	tRNA(Met)	Cytosol
trnamet[m]	tRNA(Met)	Mitochondria
trnaphe[c]	tRNA(Phe)	Cytosol
trnaphe[m]	tRNA(Phe)	Mitochondria
trnapro[c]	tRNA(Pro)	Cytosol
trnaser[c]	tRNA(Ser)	Cytosol
trnathr[c]	tRNA(Thr)	Cytosol
trnathr[m]	tRNA(Thr)	Mitochondria
trnatrp[c]	tRNA(Trp)	Cytosol
trnatrp[m]	tRNA(Trp)	Mitochondria
trnatyr[c]	tRNA(Tyr)	Cytosol
trnatyr[m]	tRNA(Tyr)	Mitochondria
trnaval[c]	tRNA(Val)	Cytosol
trnaval[m]	tRNA(Val)	Mitochondria
trp-L[c]	L-Tryptophan	Cytosol
trp-L[e]	L-Tryptophan	Extracellular
trp-L[m]	L-Tryptophan	Mitochondria
trptrna[c]	L-Tryptophanyl-tRNA(Trp)	Cytosol
trptrna[m]	L-Tryptophanyl-tRNA(Trp)	Mitochondria
ttc[c]	tetracosanoate (n-C24:0)	Cytosol
ttc[x]	tetracosanoate (n-C24:0)	Peroxisome
ttccoa[c]	tetracosanoyl-CoA (n-C24:0CoA)	Cytosol
ttccoa[r]	tetracosanoyl-CoA (n-C24:0CoA)	Endoplasmic reticulum
ttccoa[x]	tetracosanoyl-CoA (n-C24:0CoA)	Peroxisome
ttdca[c]	tetradecanoate (n-C14:0)	Cytosol
ttdca[e]	tetradecanoate (n-C14:0)	Extracellular
ttdca[x]	tetradecanoate (n-C14:0)	Peroxisome
ttdcea[c]	tetradecenoate (n-C14:1)	Cytosol
ttdcea[x]	tetradecenoate (n-C14:1)	Peroxisome
tyr-L[c]	L-Tyrosine	Cytosol
tyr-L[e]	L-Tyrosine	Extracellular
tyr-L[m]	L-Tyrosine	Mitochondria
tyr-L[v]	L-Tyrosine	Vacuolar
tyr-L[x]	L-Tyrosine	Peroxisome
tyrtrna[c]	L-Tyrosyl-tRNA(Tyr)	Cytosol
tyrtrna[m]	L-Tyrosyl-tRNA(Tyr)	Mitochondria
udp[c]	UDP	Cytosol
udp[n]	UDP	Nuclear
udpacgal[c]	UDP-N-acetyl-D-galactosamine	Cytosol
udpg[c]	UDPglucose	Cytosol
udpgal[c]	UDPgalactose	Cytosol
udpgal[g]	UDPgalactose	Golgi apparatus
ump[c]	UMP	Cytosol
ump[m]	UMP	Mitochondria
ump[n]	UMP	Nuclear
uppg3[c]	Uroporphyrinogen III	Cytosol
ura[c]	Uracil	Cytosol
ura[e]	Uracil	Extracellular
urdglyc[c]	(-)-Ureidoglycolate	Cytosol
urea[c]	Urea	Cytosol
urea[e]	Urea	Extracellular
uri[c]	Uridine	Cytosol
uri[e]	Uridine	Extracellular
utp[c]	UTP	Cytosol
utp[m]	UTP	Mitochondria
val-L[c]	L-Valine	Cytosol
val-L[e]	L-Valine	Extracellular
val-L[m]	L-Valine	Mitochondria
valtrna[c]	L-Valyl-tRNA(Val)	Cytosol
valtrna[m]	L-Valyl-tRNA(Val)	Mitochondria
xan[c]	Xanthine	Cytosol
xan[e]	Xanthine	Extracellular
xmp[c]	Xanthosine 5'-phosphate	Cytosol
xtsn[c]	Xanthosine	Cytosol
xtsn[e]	Xanthosine	Extracellular
xu5p-D[c]	D-Xylulose 5-phosphate	Cytosol
xu5p-D[x]	D-Xylulose 5-phosphate	Peroxisome
xyl-D[c]	D-Xylose	Cytosol
xyl-D[e]	D-Xylose	Extracellular
xylt[c]	Xylitol	Cytosol
xylt[e]	Xylitol	Extracellular
xylu-D[c]	D-Xylulose	Cytosol
zym_int1[c]	zymosterol intermediate 1	Cytosol
zym_int2[c]	zymosterol intermediate 2	Cytosol
zymst[c]	zymosterol	Cytosol
zymst[e]	zymosterol	Extracellular
zymstest_PP[c]	zymosterol ester, yeast-specific	Cytosol
zymstest_PP[e]	zymosterol ester, yeast-specific	Extracellular

## Sheet: Reactions
Abbrev	Rxn_Name	Equation	Subsystem	Gene(s)	References
13BGH	Endo-1,3-beta-glucan glucohydrase	[c] : 13BDglcn + h2o --> glc-D	Starch and Sucrose Metabolism	PAS_chr1-4_0426
13BGHe	Exo-1,3-beta-glucan glucohydrase	[e] : 13BDglcn + h2o --> glc-D	Starch and Sucrose Metabolism	PAS_chr2-1_0454, PAS_chr4_0692
13GS	1,3-beta-glucan synthase	[c] : udpg --> 13BDglcn + h + udp	Alternate Carbon Metabolism	PAS_chr3_0306, PAS_chr1-3_0225+PAS_chr3_0602, PAS_chr2-1_0263+PAS_chr3_0602, PAS_chr2-1_0661+PAS_chr3_0602, PAS_chr1-3_0226, PAS_chr3_0184
16GS	1,6-beta-glucan synthase	[c] : udpg --> 16BDglcn + h + udp	Alternate Carbon Metabolism	PAS_chr4_0508, PAS_chr3_0929
2DDA7Ptm	2-Dehydro-3-deoxy-D-arabino-heptonate7-phohsphate mitochondrial transport via diffusion	2dda7p[c] <==> 2dda7p[m]	Transport, Mitochondrial	NA
2DHPtm	2-Dehydropantoate mitochondrial transport	2dhp[c] <==> 2dhp[m]	Transport, Mitochondrial	NA
2DOXG6PP	2-deoxyglucose-6-phosphatase	[c] : 2doxg6p + h2o --> 2dglc + pi	Other	PAS_chr2-1_0016
2HMHMBQMTm	2-hexaprenyl-3-methyl-5-hydroxy-6-methoxy-1,4-benzoquinone methyltransferase, mitochondrial	[m] : 2hpmhmbq + amet --> ahcys + h + q6	Quinone Biosynthesis	PAS_chr3_0169
2HP6MPMOm	2-Hexaprenyl-6-methoxyphenol monooxygenase, mitochondrial	[m] : 2hp6mp + o2 --> 2hp6mbq + h2o	Quinone Biosynthesis	NA
2HPMBQMTm	2-hexaprenyl-6-methoxy-1,4-benzoquinone methyltransferase, mitochondrial	[m] : 2hp6mbq + amet --> 2hpmmbq + ahcys + h	Quinone Biosynthesis	PAS_chr2-1_0763
2HPMMBQMOm	2-hexaprenyl-3-methyl-6-methoxy-1,4-benzoquinone monooxygenase, mitochondrial	[m] : 2hpmmbq + (0.5) o2 --> 2hpmhmbq	Quinone Biosynthesis	PAS_chr1-1_0169
2MBALDt	2-Methylbutanal transport (extracellular)	2mbald[c] <==> 2mbald[e]	Transport, Extracellular	NA
2MBALDtm	2-Methylbutanal transport (mitochondrial)	2mbald[c] <==> 2mbald[m]	Transport, Mitochondrial	NA
2MBTOHt	2-methyl-1-butanol transport (extracellular)	2mbtoh[c] <==> 2mbtoh[e]	Transport, Extracellular	NA
2MBTOHtm	2-methyl-1-butanol transport (mitochondrial)	2mbtoh[c] <==> 2mbtoh[m]	Transport, Mitochondrial	NA
2MPPALt	2-methylpropanal transport (extracellular)	2mppal[c] <==> 2mppal[e]	Transport, Extracellular	NA
2MPPALtm	2-methylpropanal transport (mitochondrial)	2mppal[c] <==> 2mppal[m]	Transport, Mitochondrial	NA
2OBUTtm	2obut transporter (mitochondrial)	2obut[c] <==> 2obut[m]	Transport, Mitochondrial	NA
2OXOADPtim	2-oxoadipate transport out of mitochondria via diffusion	2oxoadp[m] --> 2oxoadp[c]	Transport, Mitochondrial	NA
2PHETOHt	2-phenylethanol reversible transport	2phetoh[e] <==> 2phetoh[c]	Transport, Extracellular	NA
2PHETOHtm	2-phenylethanol reversible transport, mitochondrial	2phetoh[m] <==> 2phetoh[c]	Transport, Mitochondrial	NA
34HPLFM	3-(4-hydroxyphenyl-)lactate formation	[m] : 34hpp + h + nadh --> 34hpl + nad	Quinone Biosynthesis	NA
34HPPt2m	3-(4-hydroxyphenyl)pyruvate mitochondrial transport via proton symport	34hpp[c] + h[c] <==> 34hpp[m] + h[m]	Transport, Mitochondrial	NA
3C3HMPt	2-Isopropylmalate transport, diffusion	3c3hmp[c] <==> 3c3hmp[e]	Transport, Extracellular	NA
3C3HMPtm	2-Isopropylmalate transport, diffusion, mitochondrial	3c3hmp[c] <==> 3c3hmp[m]	Transport, Mitochondrial	NA
3DH5HPBMTm	S-adenosyl-L-methionine:3-hexaprenyl-4,5-dihydroxylate O-methyltransferase, mitochondrial	[m] : 3dh5hpb + amet --> 3hph5mb + ahcys + h	Quinone Biosynthesis	PAS_chr3_0169
3DH5HPBtm	3-Hexaprenyl-4,5-dihydroxybenzoate transport, mitochondrial	3dh5hpb[c] <==> 3dh5hpb[m]	Transport, Mitochondrial	NA
3DSPHR	3-Dehydrosphinganine reductase	[c] : 3dsphgn + h + nadph --> nadp + sphgn	Sphingolipid Metabolism	PAS_chr1-4_0149
3HAO	3-hydroxyanthranilate 3,4-dioxygenase	[c] : 3hanthrn + o2 --> cmusa + h	Tyrosine, Tryptophan, and Phenylalanine Metabolism	PAS_chr2-2_0311
3HPH5MBDCm	3-Hexaprenyl-4-hydroxy-5-methoxybenzoate decarboxylase, mitochondrial	[m] : 3hph5mb --> 2hp6mp + co2	Quinone Biosynthesis	NA
3IPM3MT	3-Isopropylmalate 3-methyltransferase	[c] : 3c2hmp + amet --> 3ipmmest + ahcys	Complex Alcohol Metabolism	PAS_chr3_0330
3MBALDt	3-methylbutanal transport (extracellular)	3mbald[c] <==> 3mbald[e]	Transport, Extracellular	NA
3MBALDtm	3-methylbutanal transport (mitochondrial)	3mbald[c] <==> 3mbald[m]	Transport, Mitochondrial	NA
3MOBDC	3-Methyl-2-oxobutanoate decarboxylase	[c] : 3mob + h --> 2mppal + co2	Complex Alcohol Metabolism	PAS_chr3_0188
3MOBtm	3-methyl-2-oxobutanoate transport, diffusion, mitochondrial	3mob[c] <==> 3mob[m]	Transport, Mitochondrial	NA
3MOPDC	3-Methyl-2-oxopentanoate decarboxylase	[c] : 3mop + h --> 2mbald + co2	Complex Alcohol Metabolism	PAS_chr3_0188, PAS_chr3_0095
3MOPt	3mop reversible trasport	3mop[e] <==> 3mop[c]	Transport, Extracellular	NA
3MOPtm	3-Methyl-2-oxopentanoate transport, diffusion, mitochondrial	3mop[c] <==> 3mop[m]	Transport, Mitochondrial	NA
3OPHB_5tm	3-Octaprenyl-4-hydroxybenzoate mitochondrial transport	3ophb_5[c] <==> 3ophb_5[m]	Transport, Mitochondrial	NA
3OPHB5Hm	3-Hexaprenyl-4,5-dihydroxybenzoate hydroxylase, mitochondrial	[c] : 3ophb_5 + (0.5) o2 --> 3dh5hpb	Quinone Biosynthesis	NA
4ABZt	4-Aminobenzoate mitochondrial transport via diffusion	4abz[c] <==> 4abz[e]	Transport, Extracellular	NA
4ABZtm	4-Aminobenzoate mitochondrial transport via diffusion	4abz[c] <==> 4abz[m]	Transport, Mitochondrial	NA
4HBZCOAFm	4-hydroxybenzoyl-CoA formation	[m] : coa + coucoa + h2o + nad --> 4hbzcoa + accoa + h + nadh	Quinone Biosynthesis	NA
4HBZFm	4-hydroxybenzoate formation	[m] : 4hbzcoa + h2o --> 4hbz + coa + h	Quinone Biosynthesis	NA
4HBZtm	4-Hydroxybenzoate mitochondrial transport	4hbz[c] <==> 4hbz[m]	Transport, Mitochondrial	NA
4HGLSDm	L-4-hydroxyglutamate semialdehyde dehydrogenase, mitochondrial	[m] : 4hglusa + h2o + nad <==> e4hglu + (2) h + nadh	Arginine and Proline Metabolism	PAS_chr2-2_0496
4HTHRS	4-Hydroxy-L-threonine synthase	[c] : h2o + phthr --> 4hthr + pi	Threonine and Lysine Metabolism	PAS_chr2-1_0269
4MOPDC	4-Methyl-2-oxopentanoate decarboxylase	[c] : 4mop + h --> 3mbald + co2	Complex Alcohol Metabolism	PAS_chr3_0188, PAS_chr3_0095
5AOPt2	5-Aminolevulinate transport in via proton symport	5aop[e] + h[e] --> 5aop[c] + h[c]	Transport, Extracellular	NA
5AOPtm	5-Aminolevulinate mitochondrial transport	5aop[c] <==> 5aop[m]	Transport, Mitochondrial	NA
6PGLter	6-phospho-D-glucono-1,5-lactone endoplasmic reticular transport via diffusion	6pgl[c] <==> 6pgl[r]	Transport, Endoplasmic Reticular	NA
AASAD1	L-aminoadipate-semialdehyde dehydrogenase (NADPH)	[c] : L2aadp + atp + h + nadph --> L2aadp6sa + amp + nadp + ppi	Threonine and Lysine Metabolism	PAS_chr1-4_0153
AASAD2	L-aminoadipate-semialdehyde dehydrogenase (NADH)	[c] : L2aadp + atp + h + nadh --> L2aadp6sa + amp + nad + ppi	Threonine and Lysine Metabolism	PAS_chr1-4_0153
AATA	2-aminoadipate transaminase	[c] : 2oxoadp + glu-L <==> L2aadp + akg	Threonine and Lysine Metabolism	NA
ABTA	4-aminobutyrate transaminase	[c] : 4abut + akg --> glu-L + sucsal	Glutamate metabolism	PAS_chr4_0677, PAS_chr2-1_0107
ABTt	L-arabinitol transport via passive diffusion	abt[e] <==> abt[c]	Transport, Extracellular	NA
ABUTDm	Aminobutyraldehyde dehydrogenase, mitochondrial	[m] : 4abutn + h2o + nad --> 4abut + (2) h + nadh	Other Amino Acid Metabolism	PAS_chr2-1_0506, PAS_chr3_0987, PAS_chr4_0043, PAS_chr4_0470
ABUTt2r	4-aminobutyrate reversible transport in via proton symport	4abut[e] + h[e] <==> 4abut[c] + h[c]	Transport, Extracellular	PAS_chr2-1_0129, PAS_chr3_0511
ACACT1	acetyl-CoA C-acetyltransferase	[c] : (2) accoa --> aacoa + coa	Fatty Acid Biosynthesis	PAS_chr1-4_0304
ACACT1m	acetyl-CoA C-acetyltransferase, mitochondrial	[m] : (2) accoa --> aacoa + coa	Fatty Acid Biosynthesis	PAS_chr1-4_0304
ACACT4p	acetyl-CoA C-acetyltransferase (octanoyl-CoA), peroxisomal	[x] : 3odcoa + coa --> accoa + occoa	Fatty Acid Degradation	PAS_chr2-2_0267
ACACT5p	acetyl-CoA C-acyltransferase (decanoyl-CoA), peroxisomal	[x] : 3oddcoa + coa --> accoa + dcacoa	Fatty Acid Degradation	PAS_chr2-2_0267
ACACT6p	acetyl-CoA C-acetyltransferase (dodecanoyl), peroxisomal	[x] : 3otdcoa + coa --> accoa + ddcacoa	Fatty Acid Degradation	PAS_chr2-2_0267
ACACT7p	acetyl-CoA acyltransferase (tetradecanoyl-CoA), peroxisomal	[x] : 3ohdcoa + coa --> accoa + tdcoa	Fatty Acid Degradation	PAS_chr2-2_0267
ACACT8p	acetyl-CoA acyltransferase (hexadecanoyl-CoA), peroxisomal	[x] : 3ohodcoa + coa --> accoa + pmtcoa	Fatty Acid Degradation	PAS_chr2-2_0267
ACACT9p	acetyl-CoA acyltransferase (tetracosanoyl-CoA), peroxisomal	[x] : 3ohxccoa + coa --> accoa + ttccoa	Fatty Acid Degradation	PAS_chr2-2_0267
ACALDCD	Acetaldehyde condensation	[c] : (2) acald --> actn-R	Alternate Carbon Metabolism	PAS_chr3_0188
ACALDt	acetaldehyde reversible transport	acald[e] <==> acald[c]	Transport, Extracellular	NA
ACALDtm	acetaldehyde mitochondrial diffusion	acald[m] <==> acald[c]	Transport, Mitochondrial	NA
ACCOACr	acetyl-CoA carboxylase, reversible reaction	[c] : accoa + atp + hco3 <==> adp + h + malcoa + pi	Fatty Acid Biosynthesis	PAS_chr1-4_0249
ACCOACrm	Acetyl-Coa carboxylase, mitochondrial	[m] : accoa + atp + hco3 <==> adp + h + malcoa + pi	Fatty Acid Biosynthesis	PAS_chr1-4_0249
ACGAM6PS	N-acetylglucosamine-6-phosphate synthase	[c] : accoa + gam6p <==> acgam6p + coa + h	Glutamate metabolism	PAS_chr4_0060
ACGAMPM	phosphoacetylglucosamine mutase	[c] : acgam6p <==> acgam1p	Glutamate metabolism	PAS_chr1-1_0067
ACGKm	acetylglutamate kinase, mitochondrial	[m] : acglu + atp --> acg5p + adp	Arginine and Proline Metabolism	PAS_chr2-1_0168
ACGSm	N-acteylglutamate synthase, mitochondrial	[m] : accoa + glu-L --> acglu + coa + h	Arginine and Proline Metabolism	PAS_chr1-4_0215, PAS_chr3_0176
ACHBSm	2-aceto-2-hydroxybutanoate synthase, mitochondrial	[m] : 2obut + h + pyr --> 2ahbut + co2	Valine, Leucine, and Isoleucine Metabolism	PAS_chr4_0228+PAS_chr2-1_0864
ACHLE1	Isoamyl acetate-hydrolyzing esterase	[c] : h2o + iamac --> ac + h + iamoh	Complex Alcohol Metabolism	PAS_chr4_0922
ACHLE2	Isobutyl acetate-hydrolyzing esterase	[c] : h2o + ibutac --> ac + h + ibutoh	Complex Alcohol Metabolism	PAS_chr4_0922
ACHLE3	Ethyl acetate-hydrolyzing esterase	[c] : aces + h2o --> ac + etoh + h	Complex Alcohol Metabolism	PAS_chr4_0922
ACLSm	acetolactate synthase, mitochondrial	[m] : h + (2) pyr --> alac-S + co2	Valine, Leucine, and Isoleucine Metabolism	PAS_chr4_0228+PAS_chr2-1_0864
ACOAHim	acetyl-CoA hydrolase, mitochondrial (irreversible)	[m] : accoa + h2o --> ac + coa + h	Pyruvate Metabolism	PAS_chr3_0253
ACOAO4p	acyl-CoA oxidase (decanoyl-CoA), peroxisomal	[x] : dcacoa + o2 --> dc2coa + h2o2	Fatty Acid Degradation	PAS_chr1-4_0538
ACOAO5p	acyl-CoA oxidase (dodecanoyl-CoA), peroxisomal	[x] : ddcacoa + o2 --> dd2coa + h2o2	Fatty Acid Degradation	PAS_chr1-4_0538
ACOAO6p	acyl-CpA oxidase (tetradecanoyl-CoA), peroxisomal	[x] : o2 + tdcoa --> h2o2 + td2coa	Fatty Acid Degradation	PAS_chr1-4_0538
ACOAO7p	acyl-CoA oxidase (hexadecanoyl-CoA), peroxisomal	[x] : o2 + pmtcoa --> h2o2 + hdd2coa	Fatty Acid Degradation	PAS_chr1-4_0538
ACOAO8p	acyl-CoA oxidase (octadecanoyl-CoA), peroxisomal	[x] : o2 + stcoa --> h2o2 + od2coa	Fatty Acid Degradation	PAS_chr1-4_0538
ACOAO9p	acyl-CoA oxidase (hexacanoyl-CoA), peroxisomal	[x] : hexccoa + o2 --> h2o2 + hxc2coa	Fatty Acid Degradation	PAS_chr1-4_0538
ACOATA	Acetyl-CoA ACP transacylase	[c] : ACP + accoa <==> acACP + coa	Fatty Acid Biosynthesis	PAS_chr1-1_0008+PAS_chr1-4_0295
ACOATAm	Acetyl-CoA ACP transacylase	[m] : ACP + accoa <==> acACP + coa	Fatty Acid Biosynthesis	PAS_chr3_0631, PAS_chr3_1119, PAS_chr2-1_0856, PAS_chr2-1_0224, PAS_chr4_0311, PAS_chr4_0511
ACON3MT	trans-aconitate 3-methyltransferase	[c] : acon-T + amet --> acon5m + ahcys	Other	PAS_chr3_0330
ACONT	aconitase	[c] : cit <==> icit	Citric Acid Cycle	PAS_chr1-3_0104
ACONTm	Aconitate hydratase	[m] : cit <==> icit	Citric Acid Cycle	PAS_chr1-3_0104, PAS_chr3_0659
ACOTAim	acteylornithine transaminase, irreversible, mitochondrial	[m] : acg5sa + glu-L --> acorn + akg	Arginine and Proline Metabolism	PAS_chr4_0645
ACP1e	acid phosphatase, extracellular (secreted)	[e] : fmn + h2o --> pi + ribflv	Riboflavin Metabolism	PAS_chr2-1_0103
ACPtm	Acyl carrier protein transport, mitochondrial	ACP[m] <==> ACP[c]	Transport, Mitochondrial	NA
ACRNtm	O-acetylcarnintine transport into mitochondria via diffusion	acrn[c] --> acrn[m]	Transport, Mitochondrial	NA
ACS	acetyl-CoA synthetase	[c] : ac + atp + coa --> accoa + amp + ppi	Pyruvate Metabolism	PAS_chr3_0403
ACSm	acetyl-CoA synthetase	[m] : ac + atp + coa --> accoa + amp + ppi	Pyruvate Metabolism	PAS_chr2-1_0767
ACSp	acetyl-CoA synthetase	[x] : ac + atp + coa --> accoa + amp + ppi	Pyruvate Metabolism	PAS_chr2-1_0767
ACt2r	acetate reversible transport via proton symport	ac[e] + h[e] <==> ac[c] + h[c]	Transport, Extracellular	PAS_chr3_0606
ACtm	acetate transport, mitochondrial	ac[c] <==> ac[m]	Transport, Mitochondrial	NA
ACtr	acetate transporter	ac[e] <==> ac[c]	Transport, Extracellular	PAS_chr1-1_0418
ADCL	4-aminobenzoate synthase	[c] : 4adcho --> 4abz + h + pyr	Folate Metabolism	PAS_chr4_0940
ADCS	4-amino-4-deoxychorismate synthase	[c] : chor + gln-L --> 4adcho + glu-L	Folate Metabolism	PAS_chr2-2_0075
ADEt2	adenine transport in via proton symport	ade[e] + h[e] --> ade[c] + h[c]	Transport, Extracellular	PAS_chr1-3_0153, PAS_chr4_0514
ADHAPR_PP	acyldihydroxyacetonephosphate reductase, yeast-specific	[c] : 1agly3p_PP + h + nadph --> 1ag3p_PP + nadp	Phospholipid Biosynthesis	PAS_chr2-2_0063
ADK1	adenylate kinase	[c] : amp + atp <==> (2) adp	Nucleotide Salvage Pathway	PAS_chr3_0257
ADK1m	adenylate kinase, mitochondrial	[m] : amp + atp <==> (2) adp	Nucleotide Salvage Pathway	PAS_chr2-1_0111
ADK3	adentylate kinase (GTP)	[c] : amp + gtp <==> adp + gdp	Nucleotide Salvage Pathway	PAS_chr3_0257
ADK3m	adentylate kinase (GTP)	[m] : amp + gtp <==> adp + gdp	Nucleotide Salvage Pathway	PAS_chr2-1_0111
ADK4	adentylate kinase (ITP)	[c] : amp + itp <==> adp + idp	Nucleotide Salvage Pathway	PAS_chr3_0257
ADK4m	adentylate kinase (ITP), mitochondrial	[m] : amp + itp <==> adp + idp	Nucleotide Salvage Pathway	PAS_chr2-1_0111
ADMDC	adenosylmethionine decarboxylase	[c] : amet + h --> ametam + co2	Methionine Metabolism	PAS_chr2-1_0202
ADNCYC	adenylate cyclase	[c] : atp --> camp + ppi	Purine and Pyrimidine Biosynthesis	PAS_chr4_0356
ADNK1	adenosine kinase	[c] : adn + atp --> adp + amp + h	Nucleotide Salvage Pathway	PAS_chr2-2_0162
ADNt2	adenosine transport in via proton symport	adn[e] + h[e] --> adn[c] + h[c]	Transport, Extracellular	PAS_chr2-1_0257
ADPT	adenine phosphoribosyltransferase	[c] : ade + prpp --> amp + ppi	Nucleotide Salvage Pathway	PAS_chr3_1138
ADSK	adenylyl-sulfate kinase	[c] : aps + atp --> adp + h + paps	Cysteine Metabolism	PAS_chr3_0667
ADSL1r	adenylsuccinate lyase	[c] : dcamp <==> amp + fum	Purine and Pyrimidine Biosynthesis	PAS_chr2-2_0329
ADSL2r	adenylosuccinate lyase	[c] : 25aics <==> aicar + fum	Purine and Pyrimidine Biosynthesis	PAS_chr2-2_0329
ADSS	adenylosuccinate synthase	[c] : asp-L + gtp + imp --> dcamp + gdp + (2) h + pi	Purine and Pyrimidine Biosynthesis	PAS_chr4_0613
AGAT_PP	1-Acyl-glycerol-3-phosphate acyltransferase, yeast-specific	[c] : 1ag3p_PP + (0.16654) pmtcoa + (0.05956) hdcoa + (0.03292) stcoa + (0.33054) odecoa + (0.41044) ocdycacoa --> coa + pa_PP	Phospholipid Biosynthesis	PAS_chr1-3_0156
AGPRim	N-acetyl-g-glutamyl-phosphate reductase, irreversible, mitochondrial	[m] : acg5p + h + nadph --> acg5sa + nadp + pi	Arginine and Proline Metabolism	PAS_chr2-1_0168
AGTi	Alanine glyoxylate aminotransferase (irreversible)	[c] : ala-L + glx --> gly + pyr	Glycine and Serine Metabolism	PAS_chr4_0416
AHCi	adenosylhomocysteinase	[c] : ahcys + h2o --> adn + hcys-L	Methionine Metabolism	PAS_chr3_0890
AHCYStm	S-adenosyl-L-homocysteine reversible transport, mitochondrial	ahcys[c] <==> ahcys[m]	Transport, Mitochondrial	NA
AHSERL	O-acetylhomoserine (thiol)-lyase	[c] : achms + ch4s --> ac + h + met-L	Methionine Metabolism	PAS_chr4_0330
AHSERL2	O-acetylhomoserine (thiol)-lyase	[c] : achms + h2s --> ac + h + hcys-L	Methionine Metabolism	PAS_chr4_0330
AICART	phosphoribosylaminoimidazolecarboxamide formyltransferase	[c] : 10fthf + aicar <==> fprica + thf	Purine and Pyrimidine Biosynthesis	PAS_chr2-1_0660
AIRCr	phosphoribosylaminoimidazole carboxylase	[c] : air + co2 <==> 5aizc + h	Purine and Pyrimidine Biosynthesis	PAS_chr3_0085
AKGDam	oxoglutarate dehydrogenase (lipoamide)	[m] : akg + h + lpam <==> co2 + sdhlam	Citric Acid Cycle	PAS_chr2-1_0089, PAS_chr2-2_0048, PAS_chr1-3_0094
AKGDbm	oxoglutarate dehydrogenase (dihydrolipoamide S-succinyltransferase)	[m] : coa + sdhlam --> dhlam + succoa	Citric Acid Cycle	PAS_chr2-1_0089, PAS_chr2-2_0048, PAS_chr1-3_0094
AKGMAL	alpha-ketoglutarate/malate transporter	akg[c] + mal-L[e] <==> akg[e] + mal-L[c]	Transport, Extracellular	NA
AKGt2r	2-oxoglutarate reversible transport via symport	akg[e] + h[e] <==> akg[c] + h[c]	Transport, Extracellular	NA
AKP1	alkaline phosphatase (Dihydroneopterin)	[c] : ahdt + (3) h2o --> dhnpt + (2) h + (3) pi	Folate Metabolism	PAS_chr2-2_0084
ALADO	D-alanine oxidase	[c] : ala-D + h2o + o2 <==> pyr + nh4 + h2o2	Other	NA	[8]
ALADt2r	D-alanine reversible transport via proton symport	ala-D[e] + h[e] <==> ala-D[c] + h[c]	Transport, Extracellular	NA
ALASm	5-aminolevulinate synthase	[m] : gly + h + succoa --> 5aop + co2 + coa	Porphyrin and Chlorophyll Metabolism	PAS_chr2-1_0716
ALAt2r	L-alanine reversible transport via proton symport	ala-L[e] + h[e] <==> ala-L[c] + h[c]	Transport, Extracellular	PAS_chr4_0287, PAS_chr1-4_0479, PAS_chr2-1_0129, PAS_chr1-1_0030
ALATA_L	L-alanine transaminase	[c] : akg + ala-L <==> glu-L + pyr	Alanine and Aspartate Metabolism	PAS_chr3_0482
ALATA_Lm	L-alanine transaminase, mitochondrial	[m] : akg + ala-L <==> glu-L + pyr	Alanine and Aspartate Metabolism	PAS_chr3_0482
ALAtmi	Alanine transport from mitochondia to cytoplasm	ala-L[m] --> ala-L[c]	Transport, Mitochondrial	NA
ALATRS	Alanyl-tRNA synthetase	[c] : ala-L + atp + trnaala --> alatrna + amp + ppi	tRNA charging	PAS_chr3_0462
ALCD19y	alcohol dehydrogenase (glycerol, NADP)	[c] : glyald + h + nadph --> glyc + nadp	Glycerolipid Metabolism	PAS_chr3_0744, PAS_chr1-1_0360
ALCD22xi	aldehyde dehydrogenase (2-methylbutanol, NAD)	[c] : 2mbald + h + nadh --> 2mbtoh + nad	Complex Alcohol Metabolism	PAS_chr2-1_0472, PAS_chr3_1028
ALCD22xim	aldehyde dehydrogenase (2-methylbutanol, NAD), mitochondrial	[m] : 2mbald + h + nadh --> 2mbtoh + nad	Complex Alcohol Metabolism	PAS_chr2-1_0472
ALCD22yi	aldehyde dehydrogenase (2-methylbutanol, NADP)	[c] : 2mbald + h + nadph --> 2mbtoh + nadp	Complex Alcohol Metabolism	PAS_chr1-1_0360, PAS_chr4_0576
ALCD23xi	aldehyde dehydrogenase (isobutyl alcohol, NAD)	[c] : 2mppal + h + nadh --> ibutoh + nad	Complex Alcohol Metabolism	PAS_chr2-1_0472, PAS_chr3_1028
ALCD23xim	aldehyde dehydrogenase (isobutyl alcohol, NAD), mitochondrial	[m] : 2mppal + h + nadh --> ibutoh + nad	Complex Alcohol Metabolism	PAS_chr2-1_0472
ALCD23yi	aldehyde dehydrogenase (isobutyl alcohol, NADP)	[c] : 2mppal + h + nadph --> ibutoh + nadp	Complex Alcohol Metabolism	PAS_chr4_0576
ALCD24xi	aldehyde dehydrogenase (isoamyl alcohol, NAD)	[c] : 3mbald + h + nadh --> iamoh + nad	Complex Alcohol Metabolism	PAS_chr2-1_0472, PAS_chr3_1028
ALCD24xim	aldehyde dehydrogenase (isoamyl alcohol, NAD), mitochondrial	[m] : 3mbald + h + nadh --> iamoh + nad	Complex Alcohol Metabolism	PAS_chr2-1_0472
ALCD24yi	aldehyde dehydrogenase (isoamyl alcohol, NADP)	[c] : 3mbald + h + nadph --> iamoh + nadp	Complex Alcohol Metabolism	PAS_chr4_0576
ALCD25xi	aldehyde dehydrogenase (2-phenylethanol, NAD)	[c] : h + nadh + pacald --> 2phetoh + nad	Complex Alcohol Metabolism	PAS_chr2-1_0472, PAS_chr3_1028
ALCD25xim	aldehyde dehydrogenase (2-phenylethanol, NAD), mitochondrial	[m] : h + nadh + pacald --> 2phetoh + nad	Complex Alcohol Metabolism	PAS_chr2-1_0472
ALCD25yi	aldehyde dehydrogenase (2-phenylethanol, NADP)	[c] : h + nadph + pacald --> 2phetoh + nadp	Complex Alcohol Metabolism	PAS_chr4_0576
ALCD26xi	aldehyde dehydrogenase (tryptophol, NAD)	[c] : h + id3acald + nadh --> ind3eth + nad	Complex Alcohol Metabolism	PAS_chr2-1_0472, PAS_chr3_1028
ALCD26xim	aldehyde dehydrogenase (tryptophol, NAD), mitochondrial	[m] : h + id3acald + nadh --> ind3eth + nad	Complex Alcohol Metabolism	PAS_chr2-1_0472
ALCD2if	alcohol dehydrogenase, forward rxn (ethanol -> acetaldehyde)	[c] : etoh + nad --> acald + h + nadh	Pyruvate Metabolism	PAS_chr2-1_0472
ALCD2ir	alcohol dehydrogenase, reverse rxn (acetaldehyde -> ethanol)	[c] : acald + h + nadh --> etoh + nad	Pyruvate Metabolism	PAS_chr2-1_0472
ALCD2irm	alcohol dehydrogenase, reverse rxn (acetaldehyde -> ethanol), mitochondrial	[m] : acald + h + nadh --> etoh + nad	Pyruvate Metabolism	PAS_chr2-1_0472
ALCD2x	alcohol dehydrogenase (ethanol)	[c] : etoh + nad <==> acald + h + nadh	Pyruvate Metabolism	PAS_chr3_1028
ALDD19x	aldehyde dehydrogenase (phenylacetaldehyde, NAD)	[c] : h2o + nad + pacald --> (2) h + nadh + pac	Tyrosine, Tryptophan, and Phenylalanine Metabolism	PAS_chr2-1_0453
ALDD20xm	aldehyde dehydrogenase (indole-3-acetaldehyde, NAD), mitochondrial	[m] : h2o + id3acald + nad --> (2) h + ind3ac + nadh	Tyrosine, Tryptophan, and Phenylalanine Metabolism	PAS_chr2-1_0506, PAS_chr3_0987, PAS_chr4_0043, PAS_chr4_0470
ALDD20y	aldehyde dehydrogenase (indole-3-acetaldehyde, NADP)	[c] : h2o + id3acald + nadp --> (2) h + ind3ac + nadph	Tyrosine, Tryptophan, and Phenylalanine Metabolism	PAS_chr2-1_0506, PAS_chr3_0987, PAS_chr4_0043, PAS_chr4_0470
ALDD20ym	aldehyde dehydrogenase (indole-3-acetaldehyde, NADP), mitochondrial	[m] : h2o + id3acald + nadp --> (2) h + ind3ac + nadph	Tyrosine, Tryptophan, and Phenylalanine Metabolism	PAS_chr2-1_0506, PAS_chr3_0987, PAS_chr4_0043, PAS_chr4_0470
ALDD22x	aldehyde dehydrogenase (3-aminopropanal, NAD)	[c] : aproa + h2o + nad --> ala-B + (2) h + nadh	Pantothenate and CoA Biosynthesis	PAS_chr2-1_0453
ALDD2xm	aldehyde dehydrogenase (acetylaldehyde, NAD), mitochondrial	[m] : acald + h2o + nad --> ac + (2) h + nadh	Pyruvate Metabolism	PAS_chr2-1_0506, PAS_chr3_0987, PAS_chr4_0043, PAS_chr4_0470
ALDD2y	aldehyde dehydrogenase (acetaldehyde, NADP)	[c] : acald + h2o + nadp --> ac + (2) h + nadph	Pyruvate Metabolism	PAS_chr2-1_0506, PAS_chr3_0987, PAS_chr4_0043, PAS_chr4_0470
ALDD2ym	aldehyde dehydrogenase (acetylaldehyde, NADP), mitochondrial	[m] : acald + h2o + nadp --> ac + (2) h + nadph	Pyruvate Metabolism	PAS_chr2-1_0506, PAS_chr3_0987, PAS_chr4_0043, PAS_chr4_0470
ALLTAHr	Allantoate amidinohydrolase, reversible	[c] : alltt + h2o <==> urdglyc + urea	Histidine Metabolism	PAS_chr2-1_0749
ALLTNr	allantoinase, reversible reaction	[c] : alltn + h2o <==> alltt + h	Histidine Metabolism	PAS_chr1-3_0023
ALLTNti	allantoin irreversible uniport	alltn[e] --> alltn[c]	Transport, Extracellular	PAS_chr3_0022
ALLTTti	allantoate irreversible uniport	alltt[e] --> alltt[c]	Transport, Extracellular	PAS_chr1-1_0287
ALPHNH	allophanate hydrolase	[c] : allphn + (3) h + h2o --> (2) co2 + (2) nh4	Nitrogen Metabolism	PAS_chr4_0173
AMETt2	S-adenosyl-L-methionine transport in via proton symport	amet[e] + h[e] --> amet[c] + h[c]	Transport, Extracellular	PAS_chr1-1_0203
AMETtm	S-Adenosyl-L-methionine reversible transport, mitochondrial	amet[c] <==> amet[m]	Transport, Mitochondrial	PAS_chr3_0036
AMID	amidase	[c] : 4gudbd + h2o --> 4gudbutn + nh4	Arginine and Proline Metabolism	PAS_chr2-1_0400, PAS_chr3_0283
AMID2	amidase	[c] : h2o + pad --> nh4 + pac	Tyrosine, Tryptophan, and Phenylalanine Metabolism	PAS_chr3_0283
AMID3	amidase	[c] : h2o + iad --> ind3ac + nh4	Tyrosine, Tryptophan, and Phenylalanine Metabolism	PAS_chr3_0283
AMPDA	Adenosine monophosphate deaminase	[c] : amp + h + h2o --> imp + nh4	Purine and Pyrimidine Biosynthesis	PAS_c121_0009
AMPN	AMP nucleosidase	[c] : amp + h2o --> ade + r5p	Nucleotide Salvage Pathway	PAS_c121_0009
ANPRT	anthranilate phosphoribosyltransferase	[c] : anth + prpp --> ppi + pran	Tyrosine, Tryptophan, and Phenylalanine Metabolism	PAS_chr4_0294
ANS	anthranilate synthase	[c] : chor + gln-L --> anth + glu-L + h + pyr	Glutamine Metabolism	PAS_chr3_0962, PAS_chr2-1_0158
AOD	Alcohol oxidase	[x] : metoh + o2 --> h2o2 + fald	Methanol Metabolism	PAS_chr4_0821	[4], [5]
AP4AHr	Ap4A hydrolase, reversible	[c] : ap4a + h2o <==> (2) adp + (2) h	Purine and Pyrimidine Biosynthesis	PAS_chr2-1_0146
ARAB14LO	D-arabinono-1,4-lactone oxidase	[c] : Dara14lac + o2 <==> ertascb-D + h2o2	Arabinose Metabolism	PAS_chr2-1_0197
ARAB1D2	D-arabinose 1-dehydrogenase (NAD-dependent)	[c] : arab-D + nad --> Dara14lac + h + nadh	Arabinose Metabolism	PAS_chr2-1_0775
ARAB-Lt	L-arabinoase extracellular transport	arab-L[e] <==> arab-L[c]	Transport, Extracellular	NA
ARABR	arabinose reductase	[c] : arab-L + h + nadph --> abt + nadp	Arabinose Metabolism	PAS_chr2-1_0573, PAS_chr3_0744
ARGN	arginase	[c] : arg-L + h2o --> orn + urea	Arginine and Proline Metabolism	PAS_chr2-2_0288
ARGSL	argininosuccinate lyase	[c] : argsuc <==> arg-L + fum	Arginine and Proline Metabolism	PAS_chr1-1_0389
ARGSSr	argininosuccinate synthase, reversible	[c] : asp-L + atp + citr-L <==> amp + argsuc + h + ppi	Arginine and Proline Metabolism	PAS_chr3_0216
ARGt2r	L-arganine reversible transport via proton symport	arg-L[e] + h[e] <==> arg-L[c] + h[c]	Transport, Extracellular	PAS_chr1-4_0601, PAS_chr1-1_0030
ARGt6	L-arginine transport in via proton antiport (vacuolar)	arg-L[c] + h[v] --> arg-L[v] + h[c]	Transport, Vacuolar	PAS_chr3_0519
ARGTRS	Arginyl-tRNA synthetase	[c] : arg-L + atp + trnaarg --> amp + argtrna + ppi	tRNA charging	PAS_chr3_0166
ARGTRSm	Arginyl-tRNA synthetase, mitochondrial	[m] : arg-L + atp + trnaarg --> amp + argtrna + ppi	tRNA charging	PAS_chr3_0166
ARMT	hnRNP arginine N-methyltransferase	[c] : amet + his-L --> NPmehis + ahcys + h	Histidine Metabolism	PAS_chr1-3_0033
ASADi	aspartate-semialdehyde dehydrogenase, irreversible	[c] : 4pasp + h + nadph --> aspsa + nadp + pi	Alanine and Aspartate Metabolism	PAS_chr3_0471
ASNN	L-asparaginase	[c] : asn-L + h2o --> asp-L + nh4	Asparagine metabolism	PAS_chr3_0591
ASNNe	L-asparaginase, extracellular	[e] : asn-L + h2o --> asp-L + nh4	Asparagine metabolism	PAS_chr2-2_0481
ASNS1	asparagine synthase (glutamine-hydrolysing)	[c] : asp-L + atp + gln-L + h2o --> amp + asn-L + glu-L + h + ppi	Alanine and Aspartate Metabolism	PAS_chr3_0675, PAS_chr3_0199
ASNt2r	L-asparagine reversible transport via proton symport	asn-L[e] + h[e] <==> asn-L[c] + h[c]	Transport, Extracellular	PAS_chr4_0287, PAS_chr1-4_0479, PAS_chr1-1_0203, PAS_chr1-1_0030
ASNt6	L-asparagine transport in via proton antiport (vacuolar)	asn-L[c] + h[v] --> asn-L[v] + h[c]	Transport, Vacuolar	PAS_chr3_0226
ASNt7	L-asparagine transport out via proton symport, vacuolar	asn-L[v] + h[v] --> asn-L[c] + h[c]	Transport, Vacuolar	PAS_chr3_0295, PAS_chr2-2_0343
ASNTRS	Asparaginyl-tRNA synthetase	[c] : asn-L + atp + trnaasn --> amp + asntrna + ppi	tRNA charging	PAS_chr1-1_0390
ASNTRSm	asparaginyl-tRNA synthetase, miotchondrial	[m] : asn-L + atp + trnaasn --> amp + asntrna + ppi	tRNA charging	PAS_chr1-1_0392
ASPCT	aspartate carbamoyltransferase	[c] : asp-L + cbp --> cbasp + h + pi	Purine and Pyrimidine Biosynthesis	PAS_chr2-2_0142
ASPGLU2m	Aspartate-glutamate transporter	asp-L[m] + glu-L[c] --> asp-L[c] + glu-L[m]	Transport, Mitochondrial	PAS_chr3_0434
ASPKi	aspartate kinase, irreversible	[c] : asp-L + atp --> 4pasp + adp	Alanine and Aspartate Metabolism	PAS_chr4_0150
ASPt2m	aspartate mitochondrial transport via proton symport	asp-L[c] + h[c] <==> asp-L[m] + h[m]	Transport, Mitochondrial	NA
ASPt2n	aspartate nuclear transport via proton symport	asp-L[c] + h[c] <==> asp-L[n] + h[n]	Transport, Nuclear	NA
ASPt2r	L-aspartate reversible transport via proton symport	asp-L[e] + h[e] <==> asp-L[c] + h[c]	Transport, Extracellular	PAS_chr4_0287, PAS_chr1-4_0601, PAS_chr1-1_0030
ASPt5n	L-aspartate nuclear transport via diffusion	asp-L[n] <==> asp-L[c]	Transport, Nuclear	NA
ASPt7	L-aspartate transport out via proton symport, vacuolar	asp-L[v] + h[v] --> asp-L[c] + h[c]	Transport, Vacuolar	PAS_chr2-2_0160
ASPTA	aspartate transaminase	[c] : akg + asp-L <==> glu-L + oaa	Alanine and Aspartate Metabolism	PAS_chr4_0974
ASPTAm	aspartate transaminase	[m] : akg + asp-L <==> glu-L + oaa	Alanine and Aspartate Metabolism	PAS_chr1-1_0200
ASPTAp	aspartate transaminase, peroxisomal	[x] : akg + asp-L <==> glu-L + oaa	Alanine and Aspartate Metabolism	PAS_chr4_0974
ASPTRS	Aspartyl-tRNA synthetase	[c] : asp-L + atp + trnaasp --> amp + asptrna + ppi	tRNA charging	PAS_chr1-4_0095
ASPTRSm	Aspartyl-tRNA synthetase, mitochondrial	[m] : asp-L + atp + trnaasp --> amp + asptrna + ppi	tRNA charging	PAS_chr4_0101
ATHRDHr	L-allo-threonine dehydrogenase	[c] : athr-L + nadp <==> 2aobut + h + nadph	Threonine and Lysine Metabolism	PAS_chr3_0349
ATP2tp_H	AMP/ATP transporter, peroxisomal	amp[x] + atp[c] + h[x] --> amp[c] + atp[x] + h[c]	Transport, Peroxisomal	PAS_chr4_0347
ATPATF1	ATP adenylyltransferase	[c] : adp + atp + h --> ap4a + pi	Purine and Pyrimidine Biosynthesis	PAS_chr1-1_0323
ATPATF2	ATP adenylyltransferase	[c] : adp + gtp + h --> ap4g + pi	Purine and Pyrimidine Biosynthesis	PAS_chr1-1_0323
ATPATF3	ATP adenylyltransferase	[c] : gdp + gtp + h --> gp4g + pi	Purine and Pyrimidine Biosynthesis	PAS_chr1-1_0323
ATPH1	ATP diphosphohydrolase	[c] : atp + (2) h2o --> amp + (2) h + (2) pi	Nucleotide Salvage Pathway	PAS_chr1-1_0063
ATPM	ATP maintenance requirement	[c] : atp + h2o --> adp + h + pi	ATP maintenance	NA
ATPPRT	ATP phosphoribosyltransferase	[c] : atp + prpp --> ppi + prbatp	Histidine Metabolism	PAS_chr1-4_0234
ATPS	ATPase, cytosolic	atp[c] + h2o[c] --> adp[c] + h[e] + pi[c]	Transport, Extracellular	PAS_chr1-1_0002
ATPS3g	ATP synthase, Golgi Apparatus	adp[g] + (3) h[c] + pi[g] --> atp[g] + (2) h[g] + h2o[g]	Oxidative Phosphorylation	PAS_chr3_0704+PAS_chr4_0990+PAS_chr1-1_0195+PAS_chr3_1236+PAS_chr2-1_0687+PAS_c131_0021+PAS_chr3_1040+PAS_chr1-3_0066+PAS_chr2-2_0227+PAS_chr4_0255+PAS_chr4_0674+PAS_chr1-1_0309+PAS_chr2-1_0246
ATPS3m	ATP synthase, mitochondrial	adp[m] + (3) h[c] + pi[m] --> atp[m] + (2) h[m] + h2o[m]	Oxidative Phosphorylation	PAS_chr3_0576+PAS_chr3_0460+PAS_chr1-4_0465+PAS_chr3_0819+PAS_chr2-2_0165+PAS_chr1-1_0315+PAS_chr1-1_0191+PAS_chr1-4_0445+PAS_chr2-1_0751+PAS_chr3_0059+PAS_chr4_0892+PAS_chr2-2_0119
ATPS3v	ATP synthase, vacuole	adp[v] + (3) h[c] + pi[v] --> atp[v] + (2) h[v] + h2o[v]	Oxidative Phosphorylation	PAS_chr3_1093+PAS_chr3_0704+PAS_chr4_0990+PAS_chr1-1_0195+PAS_chr3_1236+PAS_c131_0021+PAS_chr2-1_0687+PAS_chr3_1040+PAS_chr2-2_0227+PAS_chr4_0255+PAS_chr1-1_0309+PAS_chr4_0674+PAS_chr2-1_0246
ATPtm-H	ADP/ATP transporter, mitochondrial	adp[c] + atp[m] + h[c] --> adp[m] + atp[c] + h[m]	Transport, Mitochondrial	PAS_chr4_0210
ATPtp-H	ADP/ATP transporter, peroxisomal	adp[x] + atp[c] + h[x] --> adp[c] + atp[x] + h[c]	Transport, Peroxisomal	PAS_chr4_0347
BACCL	biotin-[acetyl-CoA-carboxylase] ligase	[c] : atp + btn + h --> btamp + ppi	Pantothenate and CoA Biosynthesis	PAS_chr3_0569
BIOMASS	Pichia Biomass requirement	(1.701) 13BDglcn[c] + (0.349) ala-L[c] + (0.051) amp[c] + (0.22) arg-L[c] + (0.143) asn-L[c] + (0.143) asp-L[c] + (20.4) atp[c] + (0.000001) camp[c] + (0.000001) chitin[c] + (0.0001) clpn_PP[m] + (0.05) cmp[c] + (0.000001) coa[c] + (0.0049) cys-L[c] + (0.00118) damp[c] + (0.000822) dcmp[c] + (0.000822) dgmp[c] + (0.00118) dtmp[c] + (0.0007) epist[c] + (0.0388) ergst[c] + (0.000001) fad[c] + (0.00…	Biomass requirement	NA
BPNT	3',5'-bisphosphate nucleotidase	[c] : h2o + pap --> amp + pi	Cysteine Metabolism	PAS_chr2-1_0547
BTDD-RR	(R,R)-butanediol dehydrogenase	[c] : btd-RR + nad <==> actn-R + h + nadh	Alternate Carbon Metabolism	PAS_chr1-1_0490
BTDt-RR	(R,R)-butanediol transport	btd-RR[c] <==> btd-RR[e]	Transport, Extracellular	NA
BTNt2i	Biotin uptake	btn[e] + h[e] --> btn[c] + h[c]	Transport, Extracellular	PAS_c034_0024
BTSr	biotin synthase	[c] : dtbt + s <==> btn + (2) h	Pantothenate and CoA Biosynthesis	PAS_chr1-3_0052
C14STR	C-14 sterol reductase	[c] : 44mctr + h + nadph --> 44mzym + nadp	Sterol Metabolism	PAS_chr1-1_0411
C22STDS	C-22 sterol desaturase (NADP)	[c] : ergtrol + h + nadph + o2 --> ergtetrol + (2) h2o + nadp	Sterol Metabolism	PAS_chr4_0806, PAS_chr3_0507
C22STDSx	C-22 sterol desaturase (NAD)	[c] : ergtrol + h + nadh + o2 --> ergtetrol + (2) h2o + nad	Sterol Metabolism	PAS_chr4_0953, PAS_chr3_0507, PAS_chr4_0737, PAS_chr4_0149
C24STRer	C-s24 sterol reductase, endoplamic reticular	[r] : ergtetrol + h + nadph --> ergst + nadp	Sterol Metabolism	PAS_chr4_0063
C3STDH1	C-3 sterol dehydrogenase (4-methylzymosterol)	[c] : 4mzym_int1 + nad --> 4mzym_int2 + co2 + h + nadh	Sterol Metabolism	PAS_chr1-4_0604
C3STDH2	C-3 sterol dehydrogenase (zymosterol)	[c] : nad + zym_int1 --> co2 + h + nadh + zym_int2	Sterol Metabolism	PAS_chr1-4_0604
C3STKR1	C-3 sterol keto reductase (4-methylzymosterol)	[c] : 4mzym_int2 + h + nadph --> 4mzym + nadp	Sterol Metabolism	PAS_chr2-1_0628
C3STKR2	C-3 sterol keto reductase (zymosterol)	[c] : h + nadph + zym_int2 --> nadp + zymst	Sterol Metabolism	PAS_chr2-1_0628
C4STMO1	C-4 sterol methyl oxidase (4,4-dimethylzymosterol)	[c] : 44mzym + (3) h + (3) nadph + (3) o2 --> 4mzym_int1 + (4) h2o + (3) nadp	Sterol Metabolism	PAS_chr3_0053
C4STMO2	C-4 sterol methyl oxidase (4-methylzymosterol)	[c] : 4mzym + (3) h + (3) nadph + (3) o2 --> (4) h2o + (3) nadp + zym_int1	Sterol Metabolism	PAS_chr3_0053
C5STDS	C-5 sterol desaturase	[c] : epist + h + nadph + o2 --> ergtrol + (2) h2o + nadp	Sterol Metabolism	PAS_chr1-4_0367
C8STI	C-8 sterol isomerase	[c] : fecost --> epist	Sterol Metabolism	PAS_chr4_0198
CAT	catalase	[c] : (2) h2o2 --> (2) h2o + o2	Other	PAS_chr2-2_0131	[8]
CATp	catalase	[x] : (2) h2o2 --> (2) h2o + o2	Methanol Metabolism	PAS_chr2-2_0131	[8]
CBPS	carbamoyl-phosphate synthase (glutamine-hydrolysing)	[c] : (2) atp + gln-L + h2o + hco3 --> (2) adp + cbp + glu-L + (2) h + pi	Arginine and Proline Metabolism	PAS_chr4_0138+PAS_chr3_0799, PAS_chr2-2_0142
CCP2m	Cytochrome c peroxidase, mitochondrial	[m] : (2) focytc + h2o2 --> (2) ficytc + (2) h2o	Oxidative Phosphorylation	PAS_chr4_0018, PAS_chr2-2_0127
CDPDGPm_PP	CDP-diacylglycerol--serine O-phosphatidyltransferae, yeast-specific, mitochondrial	[m] : cdpdag_PP + glyc3p <==> cmp + h + pgp_PP	Phospholipid Biosynthesis	PAS_chr1-3_0238
CERASE124er	alkaline ceramidase (ceramide-1), endoplasmic reticulum	[r] : cer1_24 + coa + h --> sphgn + ttccoa	Sphingolipid Metabolism	PAS_chr2-2_0252
CERASE126er	alkaline ceramidase (ceramide-1), endoplasmic reticulum	[r] : cer1_26 + coa + h --> hexccoa + sphgn	Sphingolipid Metabolism	PAS_chr2-2_0252
CERASE224er	alkaline ceramidase (ceramide-2), endoplasmic reticulum	[r] : cer2_24 + coa + h --> psphings + ttccoa	Sphingolipid Metabolism	PAS_chr2-2_0252
CERASE226er	alkaline ceramidase (ceramide-2), endoplasmic reticulum	[r] : cer2_26 + coa + h --> hexccoa + psphings	Sphingolipid Metabolism	PAS_chr2-2_0252
CERH124	Ceramide-1 hydroxylase (24C)	[c] : cer1_24 + h + nadph + o2 --> cer2_24 + h2o + nadp	Sphingolipid Metabolism	PAS_chr3_0425
CERH126	Ceramide-1 hydroxylase (26C)	[c] : cer1_26 + h + nadph + o2 --> cer2_26 + h2o + nadp	Sphingolipid Metabolism	PAS_chr3_0425
CERS124	Ceramide-1 synthase (24C)	[c] : sphgn + ttccoa --> cer1_24 + coa + h	Sphingolipid Metabolism	PAS_chr1-1_0358
CERS124er	Ceramide-1 synthase (24C), endoplasmic reticular	[r] : sphgn + ttccoa --> cer1_24 + coa + h	Sphingolipid Metabolism	PAS_chr1-1_0358, PAS_chr2-2_0252
CERS126	Ceramide-1 synthase (26C)	[c] : hexccoa + sphgn --> cer1_26 + coa + h	Sphingolipid Metabolism	PAS_chr1-1_0358
CERS126er	Ceramide-1 synthase (26C), endoplasmic reticular	[r] : hexccoa + sphgn --> cer1_26 + coa + h	Sphingolipid Metabolism	PAS_chr1-1_0358, PAS_chr2-2_0252
CERS224	Ceramide-2 synthase (24C)	[c] : psphings + ttccoa --> cer2_24 + coa + h	Sphingolipid Metabolism	PAS_chr1-1_0358
CERS2'24	Ceramide-2' synthase (24C)	[c] : cer1_24 + h + nadph + o2 --> cer2'_24 + h2o + nadp	Sphingolipid Metabolism	PAS_chr3_0535
CERS224er	Ceramide-2 synthase (24C), endoplasmic reticular	[r] : psphings + ttccoa --> cer2_24 + coa + h	Sphingolipid Metabolism	PAS_chr1-1_0358, PAS_chr2-2_0252
CERS226	Ceramide-2 synthase (26C)	[c] : hexccoa + psphings --> cer2_26 + coa + h	Sphingolipid Metabolism	PAS_chr1-1_0358
CERS2'26	Ceramide-2' synthase (26C)	[c] : cer1_26 + h + nadph + o2 --> cer2'_26 + h2o + nadp	Sphingolipid Metabolism	PAS_chr3_0535
CERS226er	Ceramide-2 synthase (26C), endoplasmic reticular	[r] : hexccoa + psphings --> cer2_26 + coa + h	Sphingolipid Metabolism	PAS_chr1-1_0358, PAS_chr2-2_0252
CERS324	Ceramide-3 synthase (24C)	[c] : cer2_24 + h + nadph + o2 --> cer3_24 + h2o + nadp	Sphingolipid Metabolism	PAS_chr3_0535
CERS326	Ceramide-3 synthase (26C)	[c] : cer2_26 + h + nadph + o2 --> cer3_26 + h2o + nadp	Sphingolipid Metabolism	PAS_chr3_0535
CHLPCTD	choline phosphate cytididyltransferase	[c] : cholp + ctp + h --> cdpchol + ppi	Phospholipid Biosynthesis	PAS_chr2-2_0401
CHLt2	choline transport via proton symport	chol[e] + h[e] --> chol[c] + h[c]	Transport, Extracellular	PAS_chr3_0511
CHOLK	Choline kinase	[c] : atp + chol --> adp + cholp + h	Phospholipid Biosynthesis	PAS_chr1-4_0390
CHORM	chorismate mutase	[c] : chor --> pphn	Tyrosine, Tryptophan, and Phenylalanine Metabolism	PAS_chr4_0050
CHORS	chorismate synthase	[c] : 3psme --> chor + pi	Tyrosine, Tryptophan, and Phenylalanine Metabolism	PAS_chr2-1_0637
CHRPL	Chorismate pyruvate lyase	[c] : chor --> 4hbz + pyr	Quinone Biosynthesis	NA
CHTNDA	chitin deacetylase	[c] : chitin + h2o --> ac + chitos + h	Glutamate metabolism	PAS_chr1-1_0103
CHTNS	chitin synthase	[c] : udpacgam --> chitin + h + udp	Glutamate metabolism	PAS_chr1-1_0393, PAS_chr2-2_0094, PAS_chr2-1_0065
CITt2r	citrate reversible transport via symport	cit[e] + h[e] <==> cit[c] + h[c]	Transport, Extracellular	NA
CITtam	citrate transport, mitochondrial	cit[c] + mal-L[m] <==> cit[m] + mal-L[c]	Transport, Mitochondrial	PAS_chr3_0177
CITtbm	citrate transport, mitochondrial	cit[c] + pep[m] <==> cit[m] + pep[c]	Transport, Mitochondrial	PAS_chr3_0177
CITtcm	citrate transport, mitochondrial	cit[c] + icit[m] <==> cit[m] + icit[c]	Transport, Mitochondrial	PAS_chr3_0177
CLPNSm_PP	cardiolipin synthase, yeast-specific, mitochondrial	[m] : cdpdag_PP + pg_PP --> clpn_PP + cmp + h	Phospholipid Biosynthesis	PAS_chr3_0570
CO2t	CO2 transporter via diffusion	co2[e] <==> co2[c]	Transport, Extracellular	NA
CO2tm	CO2 transport (diffusion), mitochondrial	co2[c] <==> co2[m]	Transport, Mitochondrial	NA
CO2tn	CO2 nuclear transport via diffusion	co2[n] <==> co2[c]	Transport, Nuclear	NA
CO2tv	CO2 vacuolar transport	co2[c] <==> co2[v]	Transport, Vacuolar	NA
COAHLp	CoA hydrolase (peroxisomal)	[x] : coa + h2o --> (2) h + pan4p + pap	Pantothenate and CoA Biosynthesis	PAS_chr3_0578
COAtim	CoA transporter (mitochondrial), irreversible	coa[c] --> coa[m]	Transport, Mitochondrial	PAS_chr1-3_0250
COUCOAFm	p-coumaroyl-CoA formation	[m] : T4hcinnm + atp + coa --> amp + coucoa + ppi	Quinone Biosynthesis	NA
CPPPGO	coproporphyrinogen oxidase (O2 required)	[c] : cpppg3 + (2) h + o2 --> (2) co2 + (2) h2o + pppg9	Porphyrin and Chlorophyll Metabolism	PAS_chr3_0943
CRNCARtm	carnithine-acetylcarnithine carrier, mitochondrial	acrn[c] + crn[m] --> acrn[m] + crn[c]	Transport, Mitochondrial	PAS_chr2-2_0355
CRNt	L-carnitine reversible transport	crn[e] <==> crn[c]	Transport, Extracellular	PAS_chr2-1_0049
CRNtim	L-carnitine transport out of mitochondria via diffusion	crn[m] --> crn[c]	Transport, Mitochondrial	NA
CSm	citrate synthase	[m] : accoa + h2o + oaa --> cit + coa + h	Citric Acid Cycle	PAS_chr1-1_0475
CSNATm	carnitine O-aceyltransferase, mitochondrial	[m] : acrn + coa <==> accoa + crn	Fatty Acid Metabolism	PAS_chr3_0069
CSNATp	carnitine O-acetyltransferase, reverse direction, peroxisomal	[x] : accoa + crn <==> acrn + coa	Fatty Acid Metabolism	PAS_chr3_0069
CSNATr	carnitine O-acetyltransferase	[c] : accoa + crn <==> acrn + coa	Fatty Acid Metabolism	PAS_chr1-4_0074, PAS_chr3_0761
CSND	Cytosine deaminase	[c] : csn + h + h2o --> nh4 + ura	Purine and Pyrimidine Biosynthesis	PAS_chr2-1_0047
CSNt2	cytosine transport in via proton symport	csn[e] + h[e] --> csn[c] + h[c]	Transport, Extracellular	PAS_chr1-3_0153, PAS_chr4_0514
CSp	citrate synthase	[x] : accoa + h2o + oaa --> cit + coa + h	Citric Acid Cycle	PAS_chr1-1_0475
CTPS1	CTP synthase (NH3)	[c] : atp + nh4 + utp --> adp + ctp + (2) h + pi	Purine and Pyrimidine Biosynthesis	PAS_chr4_0994
CTPS2	CTP synthase (glutamine)	[c] : atp + gln-L + h2o + utp --> adp + ctp + glu-L + (2) h + pi	Purine and Pyrimidine Biosynthesis	PAS_chr4_0994
CTPtm	CTP/CMP antiport	cmp[m] + ctp[c] + (2) h[c] --> cmp[c] + ctp[m] + (2) h[m]	Transport, Mitochondrial	PAS_chr1-4_0423
CYOOm	cytochrome c oxidase, mitochondrial	(4) focytc[m] + (8) h[m] + o2[m] --> (4) ficytc[m] + (4) h[c] + (2) h2o[m]	Oxidative Phosphorylation	PAS_chr4_0018
CYOR_u6m	ubiquinol-6 cytochrome c reductase	(2) ficytc[m] + (2) h[m] + q6h2[m] --> (2) focytc[m] + (4) h[c] + q6[m]	Oxidative Phosphorylation	PAS_chr4_0018
CYSS	cysteine synthase	[c] : acser + h2s --> ac + cys-L + h	Cysteine Metabolism	PAS_chr1-3_0273
CYSt2r	L-cysteine reversible transport via proton symport	cys-L[e] + h[e] <==> cys-L[c] + h[c]	Transport, Extracellular	PAS_chr1-4_0479, PAS_chr1-1_0203, PAS_chr1-1_0030
CYSTGL	cystathionine g-lyase	[c] : cyst-L + h2o --> 2obut + cys-L + nh4	Methionine Metabolism	PAS_chr1-4_0489
CYSTGS	Cystathionine gamma-synthase	[c] : achms + cys-L --> ac + cyst-L + h	Methionine Metabolism	PAS_chr2-1_0752
CYSTL	cystathionine b-lyase	[c] : cyst-L + h2o --> hcys-L + nh4 + pyr	Methionine Metabolism	PAS_chr2-1_0358
CYSTLp	cystathione b-lyase, peroxisomal	[x] : cyst-L + h2o --> hcys-L + nh4 + pyr	Methionine Metabolism	PAS_chr2-1_0358
CYSTRS	Cysteinyl-tRNA synthetase	[c] : atp + cys-L + trnacys --> amp + cystrna + ppi	tRNA charging	PAS_chr1-4_0514
CYSTS	cystathionine beta-synthase	[c] : hcys-L + ser-L --> cyst-L + h2o	Glycine and Serine Metabolism	PAS_chr2-2_0137
CYTD	cytidine deaminase	[c] : cytd + h + h2o --> nh4 + uri	Purine and Pyrimidine Biosynthesis	PAS_chr3_0726
CYTDK2	cytidine kinase (GTP)	[c] : cytd + gtp --> cmp + gdp + h	Nucleotide Salvage Pathway	PAS_chr2-1_0770
CYTDt2	cytidine transport in via proton symport	cytd[e] + h[e] --> cytd[c] + h[c]	Transport, Extracellular	PAS_chr2-1_0257
CYTK1	cytidylate kinase (CMP)	[c] : atp + cmp <==> adp + cdp	Nucleotide Salvage Pathway	NA
CYTK2	cytidylate kinase (dCMP)	[c] : atp + dcmp <==> adp + dcdp	Nucleotide Salvage Pathway	NA
DADK	deoxyadenylate kinase	[c] : atp + damp <==> adp + dadp	Nucleotide Salvage Pathway	NA
DADNt2	deoxyadenosine transport in via proton symport	dad-2[e] + h[e] --> dad-2[c] + h[c]	Transport, Extracellular	NA
DAGCPT_PP	diacylglycerol cholinephosphotransferase, yeast-specific	[c] : 12dgr_PP + cdpchol --> cmp + h + pc_PP	Phospholipid Biosynthesis	PAS_chr2-2_0357
DAGPYP_PP	diacylglycerol pyrophosphate phosphatase, yeast-specific	[c] : h2o + pa_PP --> 12dgr_PP + pi	Phospholipid Biosynthesis	PAS_chr1-1_0498, PAS_chr3_0198
DAK	Dihydroxyacetone kinase	[c] : dha + atp --> dhap + adp + (2) h	Methanol Metabolism	PAS_chr3_0841	[11]
DAS	Dihydroxyacetone synthase	[x] : fald + xu5p-D <==> dha + g3p	Methanol Metabolism	RPPA08664, RPPA08885, RPPA07226
DASYN_PP	CDP-Diacylglycerol synthetase, yeast-specific	[c] : ctp + h + pa_PP <==> cdpdag_PP + ppi	Phospholipid Biosynthesis	PAS_chr2-2_0044
DASYNm_PP	CDP-Diacylglycerol synthetase, yeast-specific, mitochondrial	[m] : ctp + h + pa_PP <==> cdpdag_PP + ppi	Phospholipid Biosynthesis	PAS_chr2-2_0044
DB4PS	3,4-Dihydroxy-2-butanone-4-phosphate synthase	[c] : ru5p-D --> db4p + for + h	Riboflavin Metabolism	PAS_chr3_0167
DCMPDA	dCMP deaminase	[c] : dcmp + h + h2o <==> dump + nh4	Purine and Pyrimidine Biosynthesis	PAS_chr1-1_0163
DCTPD	dCTP deaminase	[c] : dctp + h + h2o --> dutp + nh4	Nucleotide Salvage Pathway	PAS_chr1-1_0163
DCYTD	deoxycytidine deaminase	[c] : dcyt + h + h2o --> duri + nh4	Nucleotide Salvage Pathway	PAS_chr3_0726
DCYTt2	deoxycytidine transport in via proton symport	dcyt[e] + h[e] --> dcyt[c] + h[c]	Transport, Extracellular	NA
DDPA	3-deoxy-D-arabino-heptulosonate 7-phosphate synthetase	[c] : e4p + h2o + pep --> 2dda7p + pi	Tyrosine, Tryptophan, and Phenylalanine Metabolism	PAS_chr1-4_0218, PAS_chr3_0936
DESAT16	Palmitoyl-CoA desaturase (n-C16:0CoA -> n-C16:1CoA)	[c] : h + nadph + o2 + pmtcoa --> (2) h2o + hdcoa + nadp	Fatty Acid Biosynthesis	PAS_chr2-1_0072
DESAT18	stearoyl-CoA desaturase (n-C18:0CoA -> n-C18:1CoA)	[c] : h + nadph + o2 + stcoa --> (2) h2o + nadp + odecoa	Fatty Acid Biosynthesis	PAS_chr2-1_0072
DGK1	deoxyguanylate kinase (dGMP:ATP)	[c] : atp + dgmp <==> adp + dgdp	Purine and Pyrimidine Biosynthesis	PAS_chr2-2_0219
DGSNt2	deoxyguanosine transport in via proton symport	dgsn[e] + h[e] --> dgsn[c] + h[c]	Transport, Extracellular	NA
DHAD1m	dihydroxy-acid dehydratase (2,3-dihydroxy-3-methylbutanoate), mitochondrial	[m] : 23dhmb --> 3mob + h2o	Valine, Leucine, and Isoleucine Metabolism	PAS_chr1-4_0458
DHAD2m	dihydroxy-acid dehydratase (2,3-dihydroxy-3-methylpentanoate), mitochondrial	[m] : 23dhmp --> 3mop + h2o	Valine, Leucine, and Isoleucine Metabolism	PAS_chr1-4_0458
DHAPtm	dihydroxyacetone phosphate transport, mitochondrial	dhap[m] --> dhap[c]	Transport, Mitochondrial	NA
DHAtx	Dihydroxyacetone peroxisomal transport	dha[x] <==> dha[c]	Transport, Peroxisomal	NA
DHFRi	dihydrofolate reductase (irreversible)	[c] : dhf + h + nadph --> nadp + thf	Folate Metabolism	PAS_chr1-4_0697
DHFRim	dihydrofolate reductase, mitochondrial	[m] : dhf + h + nadph --> nadp + thf	Folate Metabolism	PAS_chr1-4_0697
DHFS	dihydrofolate synthase	[c] : atp + dhpt + glu-L --> adp + dhf + h + pi	Folate Metabolism	NA
DHNPAm	dihydroneopterin aldolase	[m] : dhnpt --> 2ahhmp + gcald + h	Folate Metabolism	PAS_chr2-2_0302
DHNPTtm	dhnpt mitochondrial transport	dhnpt[c] <==> dhnpt[m]	Transport, Mitochondrial	NA
DHORD4i	dihydoorotic acid (ubiquinone-6), irreversible	dhor-S[c] + q6[m] --> orot[c] + q6h2[m]	Purine and Pyrimidine Biosynthesis	PAS_chr2-2_0021
DHORDfum	Fumarate dependent DHORD	[c] : dhor-S + fum --> orot + succ	Purine and Pyrimidine Biosynthesis	PAS_chr2-2_0021
DHORDi	dihydoorotic acid dehydrogenase (irreversible)	[c] : dhor-S + o2 --> h2o2 + orot	Purine and Pyrimidine Biosynthesis	PAS_chr2-2_0021
DHORTS	dihydroorotase	[c] : dhor-S + h2o <==> cbasp + h	Purine and Pyrimidine Biosynthesis	PAS_chr2-2_0142, PAS_chr2-1_0593
DHPSm	dihydropteroate synthase, mitochondrial	[m] : 2ahhmp + 4abz --> dhpt + h2o	Folate Metabolism	PAS_chr2-2_0302
DHPTtm	Dihydropteroate mitochondrial transport via diffusion	dhpt[c] <==> dhpt[m]	Transport, Mitochondrial	NA
DHQS	3-dehydroquinate synthase	[c] : 2dda7p --> 3dhq + pi	Tyrosine, Tryptophan, and Phenylalanine Metabolism	PAS_chr3_0506
DHQTi	3-dehydroquinate dehydratase, irreversible	[c] : 3dhq --> 3dhsk + h2o	Tyrosine, Tryptophan, and Phenylalanine Metabolism	PAS_chr3_0506
DINSt2	deoxyinosine transport in via proton symport	din[e] + h[e] --> din[c] + h[c]	Transport, Extracellular	NA
DIPS	diphthine synthase	[c] : amet + caphis --> ahcys + cmaphis + h	Methionine Metabolism	PAS_chr2-1_0577
DKMPPD2	2,3-diketo-5-methylthio-1-phosphopentane degradation reaction	[c] : dkmpp + (3) h2o --> 2kmb + for + (6) h + pi	Methionine Metabolism	PAS_chr2-2_0446, PAS_chr2-1_0422
D-LACDcm	D-lactate dehydrogenase, cytosolic/mitochondrial	(2) ficytc[m] + lac-D[c] --> (2) focytc[m] + pyr[c]	Alternate Carbon Metabolism	PAS_chr4_0018, PAS_chr3_1021, PAS_chr3_0674
D-LACDm	D-lactate dehydrogenase, mitochondrial	[m] : (2) ficytc + lac-D --> (2) focytc + pyr	Pyruvate Metabolism	PAS_chr4_0018, PAS_chr3_0674
D-LACt2	D-lactate transport via proton symport	h[e] + lac-D[e] <==> h[c] + lac-D[c]	Transport, Extracellular	PAS_chr3_0440
D-LACt2m	D-lactate/pyruvate antiport, mitochondrial	lac-D[c] + pyr[m] <==> lac-D[m] + pyr[c]	Transport, Mitochondrial	NA
D-LACtm	D-lactate transport, mitochondrial	h[c] + lac-D[c] <==> h[m] + lac-D[m]	Transport, Mitochondrial	NA
DMATT	dimethylallyltranstransferase	[c] : dmpp + ipdp --> grdp + ppi	Sterol Metabolism	PAS_chr1-4_0314
DNMPPA	Dihydroneopterin monophosphate dephosphorylase	[c] : dhpmp + h2o --> dhnpt + pi	Folate Metabolism	PAS_chr4_0405
DOLK	Dolichol kinase	[c] : ctp + dolichol --> cdp + dolp + h	Glycoprotein Metabolism	PAS_chr2-1_0498
DOLPMMer	Dolichyl-phosphate-mannose--protein mannosyltransferase, endoplasmic reticular	[r] : dolmanp --> dolp + h + mannan	Glycoprotein Metabolism	PAS_chr2-1_0212, PAS_chr4_0777, PAS_chr2-1_0256
DOLPMTcer	Dolichyl-phosphate D-mannosyltransferase	dolp[c] + gdpmann[c] --> dolmanp[r] + gdp[c]	Glycoprotein Metabolism	PAS_chr1-1_0459
DPCOAK	dephospho-CoA kinase	[c] : atp + dpcoa --> adp + coa + h	Pantothenate and CoA Biosynthesis	PAS_chr4_0477
DPGM	Diphosphoglyceromutase	[c] : 13dpg <==> 23dpg + h	Glycolysis/Gluconeogenesis	PAS_chr3_0826
DPMVD	diphosphomevalonate decarboxylase	[c] : 5dpmev + atp --> adp + co2 + ipdp + pi	Sterol Metabolism	PAS_chr1-4_0003
DPR	2-dehydropantoate 2-reductase	[c] : 2dhp + h + nadph --> nadp + pant-R	Pantothenate and CoA Biosynthesis	PAS_chr4_0968
DPRm	2-dehydropantoate 2-reductase, mitochondrial	[m] : 2dhp + h + nadph --> nadp + pant-R	Pantothenate and CoA Biosynthesis	PAS_chr1-1_0432
DRBK	Deoxyribokinase	[c] : atp + drib --> 2dr5p + adp + h	Pentose Phosphate Pathway	PAS_chr3_0604
DROPPRy	2,5-diamino-6-ribosylamino-4(3H)-pyrimidinone 5'-phosphate reductase (nadph)	[c] : 25dhpp + h + nadph --> 25dthpp + nadp	Riboflavin Metabolism	PAS_chr3_0156
DRTPPD	2,5-diamino-6-ribitylamino-4(3H)-pyrimidinone 5'-phosphate deaminase	[c] : 25dthpp + h + h2o --> 5aprbu + nh4	Riboflavin Metabolism	PAS_chr1-3_0239
DTMPK	dTMP kinase	[c] : atp + dtmp <==> adp + dtdp	Nucleotide Salvage Pathway	PAS_chr3_0262
DTTPt	dTTP reversible uniport	dttp[e] <==> dttp[c]	Transport, Extracellular	NA
DURIK1	deoxyuridine kinase (ATP:Deoxyuridine)	[c] : atp + duri --> adp + dump + h	Purine and Pyrimidine Biosynthesis	NA
DURIPP	deoxyuridine phosphorylase	[c] : duri + pi <==> 2dr1p + ura	Purine and Pyrimidine Biosynthesis	PAS_chr1-1_0132
DURIt2	deoxyuridine transport in via proton symport	duri[e] + h[e] --> duri[c] + h[c]	Transport, Extracellular	NA
DUTPDP	dUTP diphosphatase	[c] : dutp + h2o --> dump + h + ppi	Purine and Pyrimidine Biosynthesis	PAS_chr2-1_0478
DXHPScm	deoxyhypusine synthase, cytosolic/mitochondrial	h2o[c] + q6[m] + spmd[c] --> 13dampp[c] + 4abutn[c] + q6h2[m]	Arginine and Proline Metabolism	PAS_chr1-3_0211
E4PDH	erythrose-4-phosphate dehydrogenase	[c] : e4p + (2) nad + h2o <==> ohpb + (2) nadh + (3) h	Pyridoxine Metabolism	NA
ECOAH11p	3-hydroxyacyl-CoA dehydratase (3-hydroxyhexacosyl-CoA), peroxisomal	[x] : h2o + hxc2coa <==> 3hxccoa	Fatty Acid Degradation	PAS_chr2-1_0776
ECOAH4p	3-hydroxyacyl-CoA dehydratase (3-hydroxydecanoyl-CoA), peroxisomal	[x] : 3hdcoa <==> dc2coa + h2o	Fatty Acid Degradation	PAS_chr2-1_0776
ECOAH5p	3-hydroxyacyl-CoA dehydratase (3-hydroxydodecanoyl-CoA), peroxisomal	[x] : 3hddcoa <==> dd2coa + h2o	Fatty Acid Degradation	PAS_chr2-1_0776
ECOAH6p	3-hydroxyacyl-CoA dehydratase (3-hydroxytetradecanoyl-CoA), peroxisomal	[x] : 3htdcoa <==> h2o + td2coa	Fatty Acid Degradation	PAS_chr2-1_0776
ECOAH7p	3-hydroxyacyl-CoA dehydratase (3-hydroxyhexadecanoyl-CoA), peroxisomal	[x] : 3hhdcoa <==> h2o + hdd2coa	Fatty Acid Degradation	PAS_chr2-1_0776
ECOAH8p	3-hydroxyacyl-CoA dehydratase (3-hydroxyoctadecanoyl-CoA), peroxisomal	[x] : 3hodcoa <==> h2o + od2coa	Fatty Acid Degradation	PAS_chr2-1_0776
EHGLAT	L-erythro-4-Hydroxyglutamate:2-oxoglutarate aminotransferase	[c] : akg + e4hglu --> 4h2oglt + glu-L	Arginine and Proline Metabolism	PAS_chr4_0974
EHGLATm	L-erythro-4-Hydroxyglutamate:2-oxoglutarate aminotransferase, mitochondrial	[m] : akg + e4hglu --> 4h2oglt + glu-L	Arginine and Proline Metabolism	PAS_chr1-1_0200
EHGLATp	L-erythro-4-Hydroxyglutamate:2-oxoglutarate aminotransferase, peroxisomal	[x] : akg + e4hglu --> 4h2oglt + glu-L	Arginine and Proline Metabolism	PAS_chr4_0974
ENO	enolase	[c] : 2pg <==> h2o + pep	Glycolysis/Gluconeogenesis	PAS_chr3_0082
EPISTAT_PP	Acyl-CoA:episterol acyltransferase, yeast-specific	[c] : epist + (0.16654) pmtcoa + (0.05956) hdcoa + (0.03292) stcoa + (0.33054) odecoa + (0.41044) ocdycacoa --> coa + epistest_PP	Sterol Metabolism	PAS_chr3_0467
EPISTESTH_PP	episterol ester hydrolase, yeast-specific	[c] : epistest_PP + h2o --> epist + h + (0.16654) hdca + (0.05956) hdcea + (0.03292) ocdca + (0.33054) ocdcea + (0.41044) ocdcya	Sterol Metabolism	PAS_chr3_0252, PAS_chr2-1_0409
EPISTESTH_PPe	episterol ester hydrolase, yeast-specific (extracellular)	[e] : epistest_PP + h2o --> epist + h + (0.16654) hdca + (0.05956) hdcea + (0.03292) ocdca + (0.33054) ocdcea + (0.41044) ocdcya	Sterol Metabolism	PAS_chr2-1_0409
EPISTt	episterol reversible transport	epist[e] <==> epist[c]	Transport, Extracellular	PAS_chr2-1_0280
ERGSTAT_PP	Acyl-CoA:ergosterol acyltransferase, yeast-specific	[c] : ergst + (0.16654) pmtcoa + (0.05956) hdcoa + (0.03292) stcoa + (0.33054) odecoa + (0.41044) ocdycacoa --> coa + ergstest_PP	Sterol Metabolism	PAS_chr3_0467
ERGSTESTH_PP	ergosterol ester hydrolase, yeast-specific	[c] : ergstest_PP + h2o --> ergst + h + (0.16654) hdca + (0.05956) hdcea + (0.03292) ocdca + (0.33054) ocdcea + (0.41044) ocdcya	Sterol Metabolism	PAS_chr3_0252, PAS_chr2-1_0409
ERGSTESTH_PPe	ergosterol ester hydrolase, yeast-specific (extracellular)	[e] : ergstest_PP + h2o --> ergst + h + (0.16654) hdca + (0.05956) hdcea + (0.03292) ocdca + (0.33054) ocdcea + (0.41044) ocdcya	Sterol Metabolism	PAS_chr2-1_0409
ERGSTGLCT	UDP-glucose:ergosterol glucosyltransferase	[c] : ergst + udpg --> ergst3glc + h + udp	Sterol Metabolism	PAS_chr4_0167
ERGSTt	ergosterol reversible transport	ergst[e] <==> ergst[c]	Transport, Extracellular	PAS_chr2-1_0280
ERGSTter	ergosterol endoplasmic reticular transport	ergst[r] <==> ergst[c]	Transport, Endoplasmic Reticular	NA
ERGTETROLter	Ergosta-5,6,22,24,(28)-tetraen-3beta-ol endoplamic reticular transport	ergtetrol[c] <==> ergtetrol[r]	Transport, Endoplasmic Reticular	NA
ETHAK	Ethanolamine kinase	[c] : atp + etha --> adp + ethamp + h	Phospholipid Biosynthesis	PAS_chr1-4_0390
ETHAPT_PP	Ethanolaminephosphotransferase, yeast-specific	[c] : 12dgr_PP + cdpea <==> cmp + h + pe_PP	Phospholipid Biosynthesis	PAS_chr2-2_0357
ETHAt	ethanolamine transport via diffusion (extracellular)	etha[e] <==> etha[c]	Transport, Extracellular	NA
ETOHt	ethanol reversible transport	etoh[e] <==> etoh[c]	Transport, Extracellular	NA
ETOHtm	ethanol transport to mitochondria (diffusion)	etoh[c] <==> etoh[m]	Transport, Mitochondrial	NA
FA120ACPH	fatty-acyl-ACP hydrolase	[c] : ddcaACP + h2o <==> ACP + ddca + h	Fatty Acid Biosynthesis	PAS_chr1-1_0008+PAS_chr1-4_0295
FA120ACPtm	fatty-acyl-ACP mitochondrial transport	ddcaACP[m] --> ddcaACP[c]	Transport, Mitochondrial	NA
FA140ACPH	fatty-acyl-ACP hydrolase	[c] : h2o + myrsACP <==> ACP + h + ttdca	Fatty Acid Biosynthesis	PAS_chr1-1_0008+PAS_chr1-4_0295
FA140ACPtm	fatty-acyl-ACP mitochondrial transport	myrsACP[m] --> myrsACP[c]	Transport, Mitochondrial	NA
FA140COAabcp	fatty acid peroxisomal transport via ABC system	atp[x] + h2o[x] + tdcoa[c] --> adp[x] + h[x] + pi[x] + tdcoa[x]	Transport, Peroxisomal	PAS_chr3_0822, PAS_chr2-2_0272
FA141ACPH	fatty-acyl-ACP hydrolase	[c] : h2o + tdeACP <==> ACP + h + ttdcea	Fatty Acid Biosynthesis	PAS_chr1-1_0008+PAS_chr1-4_0295
FA141COAabcp	fatty acid peroxisomal transport via ABC system	atp[x] + h2o[x] + tdecoa[c] --> adp[x] + h[x] + pi[x] + tdecoa[x]	Transport, Peroxisomal	PAS_chr3_0822, PAS_chr2-2_0272
FA160ACPH	fatty-acyl-ACP hydrolase	[c] : h2o + palmACP <==> ACP + h + hdca	Fatty Acid Biosynthesis	PAS_chr1-1_0008+PAS_chr1-4_0295
FA160ACPtm	fatty-acyl-ACP mitochondrial transport	palmACP[m] --> palmACP[c]	Transport, Mitochondrial	NA
FA160COAabcp	fatty acyl-CoA peroxisomal transport via ABC system	atp[x] + h2o[x] + pmtcoa[c] --> adp[x] + h[x] + pi[x] + pmtcoa[x]	Transport, Peroxisomal	PAS_chr3_0822, PAS_chr2-2_0272
FA161ACPH	fatty-acyl-ACP hydrolase	[c] : h2o + hdeACP <==> ACP + h + hdcea	Fatty Acid Biosynthesis	PAS_chr1-1_0008+PAS_chr1-4_0295
FA161ACPtm	fatty-acyl-ACP mitochondrial transport	hdeACP[m] --> hdeACP[c]	Transport, Mitochondrial	NA
FA161COAabcp	fatty acyl-CoA peroxisomal transport via ABC system	atp[x] + h2o[x] + hdcoa[c] --> adp[x] + h[x] + hdcoa[x] + pi[x]	Transport, Peroxisomal	PAS_chr3_0822, PAS_chr2-2_0272
FA180ACPH	fatty-acyl-ACP hydrolase	[c] : h2o + ocdcaACP <==> ACP + h + ocdca	Fatty Acid Biosynthesis	PAS_chr1-1_0008+PAS_chr1-4_0295
FA180ACPtm	fatty-acyl-ACP mitochondrial transport	ocdcaACP[m] --> ocdcaACP[c]	Transport, Mitochondrial	NA
FA180COAabcp	fatty acyl-CoA transport via ABC system	atp[x] + h2o[x] + stcoa[c] --> adp[x] + h[x] + pi[x] + stcoa[x]	Transport, Peroxisomal	PAS_chr3_0822, PAS_chr2-2_0272
FA181ACPH	fatty-acyl-ACP hydrolase	[c] : h2o + octeACP <==> ACP + h + ocdcea	Fatty Acid Biosynthesis	PAS_chr1-1_0008+PAS_chr1-4_0295
FA181ACPtm	fatty-acyl-ACP mitochondrial transport	octeACP[m] --> octeACP[c]	Transport, Mitochondrial	NA
FA181COAabcp	fatty acyl-CoA peroxisomal transport via ABC system	atp[x] + h2o[x] + odecoa[c] --> adp[x] + h[x] + odecoa[x] + pi[x]	Transport, Peroxisomal	PAS_chr3_0822, PAS_chr2-2_0272
FA182ACPH	fatty-acyl-ACP hydrolase	[c] : h2o + ocdcyaACP <==> ACP + h + ocdcya	Fatty Acid Biosynthesis	PAS_chr1-1_0008+PAS_chr1-4_0295
FA182ACPtm	fatty-acyl-ACP mitochondrial transport	ocdcyaACP[m] --> ocdcyaACP[c]	Transport, Mitochondrial	NA
FA182COAabcp	fatty acyl-CoA peroxisomal transport via ABC system	atp[x] + h2o[x] + ocdycacoa[c] --> adp[x] + h[x] + ocdycacoa[x] + pi[x]	Transport, Peroxisomal	PAS_chr3_0822, PAS_chr2-2_0272
FA240tp	fatty acid peroxisomal transport	ttc[c] --> ttc[x]	Transport, Peroxisomal	PAS_chr1-4_0080
FA260tp	fatty acid peroxisomal transport	hexc[c] --> hexc[x]	Transport, Peroxisomal	PAS_chr1-4_0080
FACOAL100p	fatty-acid--CoA ligase (decanoate), peroxisomal	[x] : atp + coa + dca <==> amp + dcacoa + ppi	Fatty Acid Biosynthesis	PAS_chr4_0352
FACOAL120p	fatty-acid--CoA ligase (dodecanoate), peroxisomal	[x] : atp + coa + ddca <==> amp + ddcacoa + ppi	Fatty Acid Biosynthesis	PAS_chr4_0352
FACOAL140	fatty-acid--CoA ligase (tetradecanoate)	[c] : atp + coa + ttdca <==> amp + ppi + tdcoa	Fatty Acid Biosynthesis	PAS_chr2-1_0785
FACOAL140p	fatty-acid--CoA ligase (tetradecanoate), peroxisomal	[x] : atp + coa + ttdca <==> amp + ppi + tdcoa	Fatty Acid Biosynthesis	PAS_chr4_0352
FACOAL141	fatty-acid--CoA ligase (tetradecenoate)	[c] : atp + coa + ttdcea <==> amp + ppi + tdecoa	Fatty Acid Biosynthesis	PAS_chr2-1_0785
FACOAL141p	fatty-acid--CoA ligase (tetradecenoate), peroxisomal	[x] : atp + coa + ttdcea <==> amp + ppi + tdecoa	Fatty Acid Biosynthesis	PAS_chr4_0352
FACOAL160	fatty-acid--CoA ligase (hexadecanoate)	[c] : atp + coa + hdca <==> amp + pmtcoa + ppi	Fatty Acid Biosynthesis	PAS_chr2-1_0785
FACOAL160p	fatty-acid--CoA ligase (hexadecanoate), peroxisomal	[x] : atp + coa + hdca <==> amp + pmtcoa + ppi	Fatty Acid Biosynthesis	PAS_chr4_0352
FACOAL161	fatty-acid--CoA ligase (hexadecenoate)	[c] : atp + coa + hdcea <==> amp + hdcoa + ppi	Fatty Acid Biosynthesis	PAS_chr2-1_0785
FACOAL161p	fatty-acid--CoA ligase (hexadecenoate), peroxisomal	[x] : atp + coa + hdcea <==> amp + hdcoa + ppi	Fatty Acid Biosynthesis	PAS_chr4_0352
FACOAL180	fatty-acid--CoA ligase (octadecanoate)	[c] : atp + coa + ocdca <==> amp + ppi + stcoa	Fatty Acid Biosynthesis	PAS_chr2-1_0785
FACOAL181	fatty-acid--CoA ligase (octadecenoate)	[c] : atp + coa + ocdcea <==> amp + odecoa + ppi	Fatty Acid Biosynthesis	PAS_chr2-1_0785
FACOAL182	fatty-acid--CoA ligase (octadecynoate)	[c] : atp + coa + ocdcya <==> amp + ocdycacoa + ppi	Fatty Acid Biosynthesis	PAS_chr2-1_0785
FACOAL240p	fatty-acid--CoA ligase (n-C24:0), peroxisomal	[x] : atp + coa + ttc <==> amp + ppi + ttccoa	Fatty Acid Biosynthesis	PAS_chr1-4_0080
FACOAL260p	fatty-acid--CoA ligase (n-C26:0), peroxisomal	[x] : atp + coa + hexc <==> amp + hexccoa + ppi	Fatty Acid Biosynthesis	PAS_chr1-4_0080
FACOAL80p	fatty-acid--CoA ligase (octanoate), peroxisomal	[x] : atp + coa + octa <==> amp + occoa + ppi	Fatty Acid Biosynthesis	PAS_chr4_0352
FADFMNtm	FAD/FMN antiport	fad[c] + fmn[m] --> fad[m] + fmn[c]	Transport, Mitochondrial	PAS_chr3_0429
FALDH	formaldehyde dehydrogenase	[c] : fald + gthrd + nad <==> Sfglutth + h + nadh	Methanol Metabolism	PAS_chr3_1028	[2], [3]
FALDtx	formaldehyde peroxisomal transport	fald[x] <==> fald[c]	Transport, Peroxisomal	NA
FAO141p_even	fatty acid oxidation	[x] : (6) coa + (6) h2o + (6) nad + nadph + (6) o2 + tdecoa --> (7) accoa + (5) h + (6) h2o2 + (6) nadh + nadp	Fatty Acid Degradation	PAS_chr1-4_0538, PAS_chr1-4_0663, PAS_chr3_0975, PAS_chr2-2_0267, PAS_chr2-1_0776
FAO141p_odd	Fatty acid oxidation	[x] : (6) coa + (6) h2o + (6) nad + (5) o2 + tdecoa --> (7) accoa + (6) h + (5) h2o2 + (6) nadh	Fatty Acid Degradation	PAS_chr1-4_0538, PAS_chr1-4_0663, PAS_chr2-2_0267, PAS_chr2-1_0776
FAO161p_even	Fatty acid oxidation	[x] : (7) coa + (7) h2o + hdcoa + (7) nad + nadph + (7) o2 --> (8) accoa + (6) h + (7) h2o2 + (7) nadh + nadp	Fatty Acid Degradation	PAS_chr1-4_0538, PAS_chr1-4_0663, PAS_chr3_0975, PAS_chr2-2_0267, PAS_chr2-1_0776
FAO161p_odd	Fatty acid oxidation	[x] : (7) coa + (7) h2o + hdcoa + (7) nad + (6) o2 --> (8) accoa + (7) h + (6) h2o2 + (7) nadh	Fatty Acid Degradation	PAS_chr1-4_0538, PAS_chr1-4_0663, PAS_chr2-2_0267, PAS_chr2-1_0776
FAO181p_even	Fatty acid oxidation	[x] : (8) coa + (8) h2o + (8) nad + nadph + (8) o2 + odecoa --> (9) accoa + (7) h + (8) h2o2 + (8) nadh + nadp	Fatty Acid Degradation	PAS_chr1-4_0538, PAS_chr1-4_0663, PAS_chr3_0975, PAS_chr2-2_0267, PAS_chr2-1_0776
FAO181p_odd	Fatty acid oxidation	[x] : (8) coa + (8) h2o + (8) nad + (7) o2 + odecoa --> (9) accoa + (8) h + (7) h2o2 + (8) nadh	Fatty Acid Degradation	PAS_chr1-4_0538, PAS_chr1-4_0663, PAS_chr2-2_0267, PAS_chr2-1_0776
FAO182p_even/even	Fatty acid oxidation	[x] : (8) coa + (8) h2o + (8) nad + (2) nadph + (8) o2 + ocdycacoa --> (9) accoa + (6) h + (8) h2o2 + (8) nadh + (2) nadp	Fatty Acid Degradation	PAS_chr1-4_0538, PAS_chr1-4_0663, PAS_chr3_0975, PAS_chr2-2_0267, PAS_chr2-1_0776
FAO182p_even/odd	Fatty acid oxidation	[x] : (8) coa + (8) h2o + (8) nad + nadph + (7) o2 + ocdycacoa --> (9) accoa + (7) h + (7) h2o2 + (8) nadh + nadp	Fatty Acid Degradation	PAS_chr1-4_0538, PAS_chr1-4_0663, PAS_chr3_0975, PAS_chr2-2_0267, PAS_chr2-1_0776
FAO182p_odd/odd	Fatty acid oxidation	[x] : (8) coa + (8) h2o + (8) nad + (6) o2 + ocdycacoa --> (9) accoa + (8) h + (6) h2o2 + (8) nadh	Fatty Acid Degradation	PAS_chr1-4_0538, PAS_chr1-4_0663, PAS_chr2-2_0267, PAS_chr2-1_0776
FAO240p	fatty acid oxidation (tetradecansoyl-CoA), peroxisomal	[x] : (3) coa + (3) h2o + (3) nad + (3) o2 + ttccoa --> (3) accoa + (3) h + (3) h2o2 + (3) nadh + stcoa	Fatty Acid Degradation	PAS_chr1-4_0538, PAS_chr2-2_0267, PAS_chr2-1_0776
FAO80p	fatty acid oxidation (octanoyl-CoA), peroxisomal	[x] : (3) coa + (3) h2o + (3) nad + (3) o2 + occoa --> (4) accoa + (3) h + (3) h2o2 + (3) nadh	Fatty Acid Degradation	PAS_chr1-4_0538, PAS_chr2-2_0267, PAS_chr2-1_0776
FAS100	fatty acid synthase (n-C10:0)	[c] : (3) h + malcoa + (2) nadph + octa --> co2 + coa + dca + h2o + (2) nadp	Fatty Acid Biosynthesis	PAS_chr1-4_0674, PAS_chr1-4_0249, PAS_chr1-1_0008+PAS_chr1-4_0295
FAS100ACPm	fatty-acyl-ACP synthase (n-C10:0ACP), mitochondrial	[m] : (3) h + malACP + (2) nadph + ocACP --> ACP + co2 + dcaACP + h2o + (2) nadp	Fatty Acid Biosynthesis	PAS_chr3_0631, PAS_chr3_1119, PAS_chr2-1_0856, PAS_chr2-1_0224, PAS_chr4_0311, PAS_chr4_0511
FAS100COA	fatty acyl-CoA synthase (n-C10:0CoA)	[c] : (3) h + malcoa + (2) nadph + occoa --> co2 + coa + dcacoa + h2o + (2) nadp	Fatty Acid Biosynthesis	PAS_chr1-4_0674, PAS_chr1-4_0249, PAS_chr1-1_0008+PAS_chr1-4_0295
FAS120	fatty acid synthase (n-C12:0)	[c] : dca + (3) h + malcoa + (2) nadph --> co2 + coa + ddca + h2o + (2) nadp	Fatty Acid Biosynthesis	PAS_chr1-4_0674, PAS_chr1-4_0249, PAS_chr1-1_0008+PAS_chr1-4_0295
FAS120ACPm	fatty-acyl-ACP synthase (n-C12:0ACP), mitochondrial	[m] : dcaACP + (3) h + malACP + (2) nadph --> ACP + co2 + ddcaACP + h2o + (2) nadp	Fatty Acid Biosynthesis	PAS_chr3_0631, PAS_chr3_1119, PAS_chr2-1_0856, PAS_chr2-1_0224, PAS_chr4_0311, PAS_chr4_0511
FAS120COA	fatty-acyl-CoA synthase (n-C12:0CoA)	[c] : dcacoa + (3) h + malcoa + (2) nadph --> co2 + coa + ddcacoa + h2o + (2) nadp	Fatty Acid Biosynthesis	PAS_chr1-4_0674, PAS_chr1-4_0249, PAS_chr1-1_0008+PAS_chr1-4_0295
FAS140	fatty acid synthase (n-C14:0)	[c] : ddca + (3) h + malcoa + (2) nadph --> co2 + coa + h2o + (2) nadp + ttdca	Fatty Acid Biosynthesis	PAS_chr1-4_0674, PAS_chr1-4_0249, PAS_chr1-1_0008+PAS_chr1-4_0295
FAS140ACPm	fatty-acyl-ACP synthase (n-C14:0ACP), mitochondrial	[m] : ddcaACP + (3) h + malACP + (2) nadph --> ACP + co2 + h2o + myrsACP + (2) nadp	Fatty Acid Biosynthesis	PAS_chr3_0631, PAS_chr3_1119, PAS_chr2-1_0856, PAS_chr2-1_0224, PAS_chr4_0311, PAS_chr4_0511
FAS140COA	fatty-acyl-CoA synthase (n-C14:0CoA)	[c] : ddcacoa + (3) h + malcoa + (2) nadph --> co2 + coa + h2o + (2) nadp + tdcoa	Fatty Acid Biosynthesis	PAS_chr1-4_0674, PAS_chr1-4_0249, PAS_chr1-1_0008+PAS_chr1-4_0295
FAS141	fatty acid synthase (n-C14:1)	[c] : ddca + (4) h + malcoa + (3) nadph + o2 --> co2 + coa + (3) h2o + (3) nadp + ttdcea	Fatty Acid Biosynthesis	PAS_chr3_0602
FAS141ACPm	fatty-acyl-ACP synthase (n-C14:1ACP), mitochondrial	[m] : ddcaACP + (4) h + malACP + (3) nadph + o2 --> ACP + co2 + (3) h2o + (3) nadp + tdeACP	Fatty Acid Biosynthesis	PAS_chr3_0631, PAS_chr3_1119, PAS_chr2-1_0856, PAS_chr2-1_0224, PAS_chr4_0311, PAS_chr4_0511
FAS160	fatty acid synthase (n-C16:0)	[c] : (3) h + malcoa + (2) nadph + ttdca --> co2 + coa + h2o + hdca + (2) nadp	Fatty Acid Biosynthesis	PAS_chr1-4_0674, PAS_chr1-4_0249, PAS_chr1-1_0008+PAS_chr1-4_0295
FAS160ACPm	fatty-acyl-ACP synthase (n-C16:0ACP), mitochondrial	[m] : (3) h + malACP + myrsACP + (2) nadph --> ACP + co2 + h2o + (2) nadp + palmACP	Fatty Acid Biosynthesis	PAS_chr3_0631, PAS_chr3_1119, PAS_chr2-1_0856, PAS_chr2-1_0224, PAS_chr4_0311, PAS_chr4_0511
FAS160COA	fatty-acyl-CoA synthase (n-C16:0CoA)	[c] : (3) h + malcoa + (2) nadph + tdcoa --> co2 + coa + h2o + (2) nadp + pmtcoa	Fatty Acid Biosynthesis	PAS_chr1-4_0674, PAS_chr1-4_0249, PAS_chr1-1_0008+PAS_chr1-4_0295
FAS161	fatty acid synthase (n-C16:1)	[c] : (4) h + malcoa + (3) nadph + o2 + ttdca --> co2 + coa + (3) h2o + hdcea + (3) nadp	Fatty Acid Biosynthesis	PAS_chr3_0602
FAS161ACPm	fatty-acyl-ACP synthase (n-C16:1ACP), mitochondrial	[m] : (4) h + malACP + myrsACP + (3) nadph + o2 --> ACP + co2 + (3) h2o + hdeACP + (3) nadp	Fatty Acid Biosynthesis	PAS_chr3_0631, PAS_chr3_1119, PAS_chr2-1_0856, PAS_chr2-1_0224, PAS_chr4_0311, PAS_chr4_0511
FAS180	fatty acid synthase (n-C18:0)	[c] : (3) h + hdca + malcoa + (2) nadph --> co2 + coa + h2o + (2) nadp + ocdca	Fatty Acid Biosynthesis	PAS_chr1-4_0674, PAS_chr1-4_0249, PAS_chr1-1_0008+PAS_chr1-4_0295
FAS180ACPm	fatty-acyl-ACP synthase (n-C18:0ACP), mitochondrial	[m] : (3) h + malACP + (2) nadph + palmACP --> ACP + co2 + h2o + (2) nadp + ocdcaACP	Fatty Acid Biosynthesis	PAS_chr3_0631, PAS_chr3_1119, PAS_chr2-1_0856, PAS_chr2-1_0224, PAS_chr4_0311, PAS_chr4_0511
FAS180COA	fatty-acyl-CoA synthase (n-C18:0CoA)	[c] : (3) h + malcoa + (2) nadph + pmtcoa --> co2 + coa + h2o + (2) nadp + stcoa	Fatty Acid Biosynthesis	PAS_chr1-4_0674, PAS_chr1-4_0249, PAS_chr1-1_0008+PAS_chr1-4_0295
FAS181	fatty acid synthase (n-C18:1)	[c] : (4) h + hdca + malcoa + (3) nadph + o2 --> co2 + coa + (3) h2o + (3) nadp + ocdcea	Fatty Acid Biosynthesis	PAS_chr3_0602
FAS181ACPm	fatty-acyl-ACP synthase (n-C18:1ACP), mitochondrial	[m] : (4) h + malACP + (3) nadph + o2 + palmACP --> ACP + co2 + (3) h2o + (3) nadp + octeACP	Fatty Acid Biosynthesis	PAS_chr3_0631, PAS_chr3_1119, PAS_chr2-1_0856, PAS_chr2-1_0224, PAS_chr4_0311, PAS_chr4_0511
FAS182ACPm	fatty-acyl-ACP synthase (n-C18:2ACP), mitochondrial	[m] : (5) h + malACP + (4) nadph + (2) o2 + palmACP --> ACP + co2 + (5) h2o + (4) nadp + ocdcyaACP	Fatty Acid Biosynthesis	PAS_chr3_0631, PAS_chr3_1119, PAS_chr2-1_0856, PAS_chr2-1_0224, PAS_chr4_0311, PAS_chr4_0511
FAS240_L	fatty acid synthase (n-C24:0), lumped reaction	[c] : (9) h + (3) malcoa + (6) nadph + ocdca --> (3) co2 + (3) coa + (3) h2o + (6) nadp + ttc	Fatty Acid Biosynthesis	PAS_chr3_0602, PAS_chr3_0236, PAS_chr4_0780
FAS260	fatty acid synthase (n-C26:0)	[c] : (3) h + malcoa + (2) nadph + ttc --> co2 + coa + h2o + hexc + (2) nadp	Fatty Acid Biosynthesis	PAS_chr3_0602, PAS_chr3_0236, PAS_chr4_0780
FAS80_L	fatty acid synthase (n-C8:0), lumped reaction	[c] : accoa + (8) h + (3) malcoa + (6) nadph --> (3) co2 + (4) coa + (2) h2o + (6) nadp + octa	Fatty Acid Biosynthesis	PAS_chr1-4_0674, PAS_chr1-4_0249, PAS_chr1-1_0008+PAS_chr1-4_0295
FAS80ACPm_L	fatty acyl-ACP synthase (n-C8:0ACP), mitochondrial, lumped reaction	[m] : acACP + (9) h + (3) malACP + (6) nadph --> (3) ACP + (3) co2 + (3) h2o + (6) nadp + ocACP	Fatty Acid Biosynthesis	PAS_chr3_0631, PAS_chr3_1119, PAS_chr2-1_0856, PAS_chr2-1_0224, PAS_chr4_0311, PAS_chr4_0511
FAS80COA_L	fatty acyl-CoA synthase (n-C8:0CoA), lumped reaction	[c] : accoa + (9) h + (3) malcoa + (6) nadph --> (3) co2 + (3) coa + (3) h2o + (6) nadp + occoa	Fatty Acid Biosynthesis	PAS_chr1-4_0674, PAS_chr1-4_0249, PAS_chr1-1_0008+PAS_chr1-4_0295
FBA	fructose-bisphosphate aldolase	[c] : fdp <==> dhap + g3p	Glycolysis/Gluconeogenesis	PAS_chr1-1_0072
FBA2	D-Fructose 1-phosphate D-glyceraldehyde-3-phosphate-lyase	[c] : f1p <==> dhap + glyald	Glycolysis/Gluconeogenesis	PAS_chr1-1_0072
FBA3	Sedoheptulose 1,7-bisphosphate D-glyceraldehyde-3-phosphate-lyase	[c] : s17bp <==> dhap + e4p	Glycolysis/Gluconeogenesis	PAS_chr1-1_0072
FBP	fructose-bisphosphatase	[c] : fdp + h2o --> f6p + pi	Anaplerotic reactions	PAS_chr3_0868
FBP26	Fructose-2,6-bisphosphate 2-phosphatase	[c] : f26bp + h2o --> f6p + pi	Fructose and Mannose Metabolism	PAS_chr2-1_0110
FCLTm	Ferrochelatase, mitochondrial	[m] : fe2 + ppp9 --> (2) h + pheme	Porphyrin and Chlorophyll Metabolism	PAS_chr3_0264
FDH	formate dehydrogenase	[c] : for + nad --> co2 + nadh	Methanol Metabolism	PAS_chr3_0932	[6], [7]
FE2t	iron (II) transport	fe2[e] --> fe2[c]	Transport, Extracellular	PAS_chr2-2_0009
FE2utm	iron (II) uptake (mitochondrial)	fe2[c] --> fe2[m]	Transport, Mitochondrial	NA
FECOSTAT_PP	Acyl-CoA:fecosterol acyltransferase, yeast-specific	[c] : fecost + (0.16654) pmtcoa + (0.05956) hdcoa + (0.03292) stcoa + (0.33054) odecoa + (0.41044) ocdycacoa --> coa + fecostest_PP	Sterol Metabolism	PAS_chr3_0467
FECOSTESTH_PP	fecosterol ester hydrolase, yeast-specific	[c] : fecostest_PP + h2o --> fecost + h + (0.16654) hdca + (0.05956) hdcea + (0.03292) ocdca + (0.33054) ocdcea + (0.41044) ocdcya	Sterol Metabolism	PAS_chr3_0252, PAS_chr2-1_0409
FECOSTESTH_PPe	fecosterol ester hydrolase, yeast-specific (extracellular	[e] : fecostest_PP + h2o --> fecost + h + (0.16654) hdca + (0.05956) hdcea + (0.03292) ocdca + (0.33054) ocdcea + (0.41044) ocdcya	Sterol Metabolism	PAS_chr2-1_0409
FECOSTt	fecosterol reversible transport	fecost[e] <==> fecost[c]	Transport, Extracellular	PAS_chr2-1_0280
FEtm	iron (II) transport	fe2[m] --> fe2[c]	Transport, Mitochondrial	NA
FKYNH	N-Formyl-L-kynurenine amidohydrolase	[c] : Lfmkynr + h2o --> Lkynr + for + h	Tyrosine, Tryptophan, and Phenylalanine Metabolism	PAS_chr3_1132
FMETTRSm	Methionyl-tRNA formyltransferase, mitochondrial	[m] : 10fthf + mettrna --> fmettrna + h + thf	tRNA charging	PAS_chr1-1_0212
FMNAT	FMN adenylyltransferase	[c] : atp + fmn + h --> fad + ppi	Riboflavin Metabolism	PAS_chr1-3_0240
FOLD3m	dihydropteroate synthase, mitochondrial	[m] : 2ahhmd + 4abz --> dhpt + ppi	Folate Metabolism	PAS_chr2-2_0302
FORt	formate transport via diffusion	for[e] <==> for[c]	Transport, Extracellular	NA
FRDcm	fumarate reductase, cytosolic/mitochondrial	fadh2[m] + fum[c] --> fad[m] + succ[c]	Transport, Mitochondrial	PAS_chr3_0225
FRDm	fumarate reductase	[m] : fadh2 + fum --> fad + succ	Oxidative Phosphorylation	PAS_chr3_0225
FRTT	farnesyltranstransferase	[c] : frdp + ipdp --> ggdp + ppi	Sterol Metabolism	PAS_chr3_1007
FRUt2	D-fructose transport in via proton symport	fru[e] + h[e] --> fru[c] + h[c]	Transport, Extracellular	PAS_chr1-4_0570
FTHFCL	5-formethyltetrahydrofolate cyclo-ligase	[c] : 5fthf + atp --> adp + methf + pi	Folate Metabolism	PAS_chr4_0247
FTHFLi	formate-tetrahydrofolate ligase	[c] : atp + for + thf --> 10fthf + adp + pi	Folate Metabolism	PAS_chr1-4_0632
FTHFLmi	formate-tetrahydrofolate ligase, mitochondrial irreversible	[m] : atp + for + thf --> 10fthf + adp + pi	Folate Metabolism	PAS_chr1-4_0632
FUM	fumarase	[c] : fum + h2o <==> mal-L	Oxidative Phosphorylation	PAS_chr3_0647
FUMm	fumarase, mitochondrial	[m] : fum + h2o <==> mal-L	Oxidative Phosphorylation	PAS_chr3_0647
FUMt2r	fumarate reversible transport via symport	fum[e] + h[e] <==> fum[c] + h[c]	Transport, Extracellular	NA
G12MT1g	Glycolipid 1,2-alpha-D-mannosyltransferase, Golgi apparatus	[g] : gdpmann + m2macchitppdol --> gdp + h + m3macchitppdol	Glycoprotein Metabolism	PAS_chr3_1162, PAS_chr2-2_0201, PAS_chr1-4_0050, PAS_chr2-2_0105
G12MT2g	Glycolipid 1,2-alpha-D-mannosyltransferase, Golgi apparatus	[g] : gdpmann + m3macchitppdol --> gdp + h + m4macchitppdol	Glycoprotein Metabolism	PAS_chr3_1162, PAS_chr2-2_0201, PAS_chr1-4_0050, PAS_chr2-2_0105
G3PCt	glycero-3-phosphocholine transport (extracellular to cytosol)	g3pc[e] <==> g3pc[c]	Transport, Extracellular	PAS_chr3_0141
G3PD1ir	glycerol-3-phosphate dehydrogenase (NAD)	[c] : dhap + h + nadh --> glyc3p + nad	Glycerolipid Metabolism	PAS_chr2-2_0111
G3PD1irm	glycerol-3-phosphate dehydrogenase (NAD), mitochondrial	[m] : dhap + h + nadh --> glyc3p + nad	Glycerolipid Metabolism	PAS_chr2-2_0111
G3PDm	glycerol-3-phosphate dehydrogenase (FAD), mitochondrial	[m] : fad + glyc3p --> dhap + fadh2	Glycerolipid Metabolism	PAS_chr3_0579
G3PIt	glycero-3-phospho-1-inositol transport (extracellular to cytosol)	g3pi[e] <==> g3pi[c]	Transport, Extracellular	PAS_chr3_0141
G3PT	glycerol-3-phosphatase	[c] : glyc3p + h2o --> glyc + pi	Glycerolipid Metabolism	PAS_chr2-1_0016
G3Ptx	Glyceraldehyde 3-phosphate peroxisomal transport	g3p[x] <==> g3p[c]	Transport, Peroxisomal	NA
G5SADr	L-glutamate 5-semialdehyde dehydratase, reversible	[c] : glu5sa <==> 1pyr5c + h + h2o	Arginine and Proline Metabolism	NA
G5SD	glutamate-5-semialdehyde dehydrogenase	[c] : glu5p + h + nadph --> glu5sa + nadp + pi	Arginine and Proline Metabolism	PAS_chr4_0665
G5SD2	glutamate-5-semialdehyde dehydrogenase	[c] : glu5p + h + nadh --> glu5sa + nad + pi	Arginine and Proline Metabolism	PAS_chr4_0665
G6PDH2	glucose 6-phosphate dehydrogenase	[c] : g6p + nadp --> 6pgl + h + nadph	Pentose Phosphate Pathway	PAS_chr2-1_0308
G6PDH2er	glucose 6-phosphate dehydrogenase, endoplasmic reticulum	[r] : g6p + nadp --> 6pgl + h + nadph	Pentose Phosphate Pathway	NA
G6PI	Glucose-6-phosphate isomerase	[c] : g6p <==> g6p-B	Glycolysis/Gluconeogenesis	PAS_chr3_0456
G6PI3	Glucose-6-phosphate isomerase	[c] : g6p-B <==> f6p	Glycolysis/Gluconeogenesis	PAS_chr3_0456
G6Pter	glucose 6-phosphate endoplasmic reticular transport via diffusion	g6p[c] <==> g6p[r]	Transport, Endoplasmic Reticular	NA
GALt2	D-galactose transport in via proton symport	gal[e] + h[e] --> gal[c] + h[c]	Transport, Extracellular	PAS_chr1-4_0570, PAS_chr1-1_0028
GALU	UTP-glucose-1-phosphate uridylyltransferase	[c] : g1p + h + utp <==> ppi + udpg	Galactose metabolism	PAS_chr1-3_0122
GAM6Pt	D-glucosamine 6-phosphate reversible uniport	gam6p[e] <==> gam6p[c]	Transport, Extracellular	NA
GAPD	glyceraldehyde-3-phosphate dehydrogenase	[c] : g3p + nad + pi <==> 13dpg + h + nadh	Glycolysis/Gluconeogenesis	PAS_chr2-1_0437
GARFTi	phosphoribosylglycinamide formyltransferase, irreversible	[c] : 10fthf + gar --> fgam + h + thf	Purine and Pyrimidine Biosynthesis	PAS_chr2-1_0121
GAT1_PP	glycerol 3-phosphate acyltransferase (glycerol 3-phosphate), yeast-specific	[c] : glyc3p + (0.16654) pmtcoa + (0.05956) hdcoa + (0.03292) stcoa + (0.33054) odecoa + (0.41044) ocdycacoa --> 1ag3p_PP + coa	Phospholipid Biosynthesis	PAS_chr1-3_0081, PAS_chr3_0073
GAT2_PP	glycerol 3-phosphate acyltransferase (glycerone phosphate), yeast-specific	[c] : dhap + (0.16654) pmtcoa + (0.05956) hdcoa + (0.03292) stcoa + (0.33054) odecoa + (0.41044) ocdycacoa --> 1agly3p_PP + coa	Phospholipid Biosynthesis	PAS_chr1-3_0081, PAS_chr3_0073
GCALDt	Glycoaldehydye reversible transport	gcald[e] <==> gcald[c]	Transport, Extracellular	NA
GCALDtm	glycoaldehyde mitochondrial transport	gcald[c] <==> gcald[m]	Transport, Mitochondrial	NA
GCC2am	glycine-cleavage complex (lipoamide), mitochondrial	[m] : gly + h + lpam <==> alpam + co2	Glycine and Serine Metabolism	PAS_FragB_0053, PAS_chr2-2_0048, PAS_chr2-2_0492, PAS_FragB_0009
GCC2bim	glycine-cleavage system (lipoamide) irreversible, mitochondrial	[m] : alpam + thf --> dhlam + mlthf + nh4	Glycine and Serine Metabolism	PAS_FragB_0053, PAS_chr2-2_0048, PAS_chr2-2_0492, PAS_FragB_0009
GCC2cm	glycine-cleavage complex (lipoamide), mitochondrial	[m] : dhlam + nad <==> h + lpam + nadh	Glycine and Serine Metabolism	PAS_FragB_0053, PAS_chr2-2_0048, PAS_chr2-2_0492, PAS_FragB_0009
GCCam	glycine-cleavage complex (lipoylprotein), mitochondrial	[m] : gly + h + lpro <==> alpro + co2	Glycine and Serine Metabolism	PAS_FragB_0053, PAS_chr2-2_0048, PAS_chr2-2_0492, PAS_FragB_0009
GCCbim	glycine-cleavage complex (lipoylprotein) irreversible, mitochondrial	[m] : alpro + thf --> dhlpro + mlthf + nh4	Glycine and Serine Metabolism	PAS_FragB_0053, PAS_chr2-2_0048, PAS_chr2-2_0492, PAS_FragB_0009
GCCcm	glycine-cleavage complex (lipoylprotein), mitochondrial	[m] : dhlpro + nad <==> h + lpro + nadh	Glycine and Serine Metabolism	PAS_FragB_0053, PAS_chr2-2_0048, PAS_chr2-2_0492, PAS_FragB_0009
GDPMANNtg	GDP-mannose antiport	gdpmann[c] + gmp[g] --> gdpmann[g] + gmp[c]	Transport, Golgi Apparatus	PAS_chr3_0916
GF6PTA	glutamine-fructose-6-phosphate transaminase	[c] : f6p + gln-L --> gam6p + glu-L	Glutamine Metabolism	PAS_chr2-1_0626
GGTT	geranylgeranyltranstransferase	[c] : ggdp + ipdp --> pendp + ppi	Quinone Biosynthesis	NA
GHMT2r	glycine hydroxymethyltransferase, reversible	[c] : ser-L + thf <==> gly + h2o + mlthf	Glycine and Serine Metabolism	PAS_chr4_0415
GHMT2rm	glycine hydroxymethyltransferase, reversible, mitochondrial	[m] : ser-L + thf <==> gly + h2o + mlthf	Glycine and Serine Metabolism	PAS_chr4_0587
GK1	guanylate kinase (GMP:ATP)	[c] : atp + gmp <==> adp + gdp	Purine and Pyrimidine Biosynthesis	PAS_chr2-2_0219
GK2	guanylate kinase (GMP:dATP)	[c] : datp + gmp <==> dadp + gdp	Purine and Pyrimidine Biosynthesis	PAS_chr2-2_0219
GLCGSD	glucan 1,4-alpha-glucosidase	[c] : glycogen + h2o --> glc-D	Alternate Carbon Metabolism	PAS_chr2-2_0437
GLCGSDv	glucan 1,4-alpha-glucosidase, vacuole	[v] : glycogen + h2o --> glc-D	Alternate Carbon Metabolism	PAS_chr4_0579
GLCNtv	Glycogen vacuolar 'transport' via autophagy	glycogen[c] --> glycogen[v]	Transport, Vacuolar	NA
GLCP	glycogen phosphorylase	[c] : glycogen + pi --> g1p	Alternate Carbon Metabolism	PAS_chr2-1_0173
GLCS2	glycogen synthase (UDPGlc)	[c] : udpg --> glycogen + h + udp	Alternate Carbon Metabolism	PAS_chr4_0847, PAS_chr3_0781
GLCt1	glucose transport (uniport)	glc-D[e] --> glc-D[c]	Transport, Extracellular	PAS_chr1-4_0570, PAS_chr1-1_0028
GLCtv	glucose transport, vacuolar	glc-D[c] <==> glc-D[v]	Transport, Vacuolar	NA
GLNS	glutamine synthetase	[c] : atp + glu-L + nh4 --> adp + gln-L + h + pi	Glutamine Metabolism	PAS_chr4_0785
GLNt2r	L-glutamine reversible transport via proton symport	gln-L[e] + h[e] <==> gln-L[c] + h[c]	Transport, Extracellular	PAS_chr4_0287, PAS_chr1-4_0479, PAS_chr1-1_0203, PAS_chr1-1_0030
GLNt6	L-glutamine transport in via proton antiport (vacuolar)	gln-L[c] + h[v] --> gln-L[v] + h[c]	Transport, Vacuolar	PAS_chr3_0226
GLNt7	L-glutamine transport out via proton symport, vacuolar	gln-L[v] + h[v] --> gln-L[c] + h[c]	Transport, Vacuolar	PAS_chr3_0295, PAS_chr2-2_0343
GLNTRS	Glutaminyl-tRNA synthetase	[c] : atp + gln-L + trnagln --> amp + glntrna + ppi	tRNA charging	PAS_chr3_0285
GLPT	glycylpeptide N-tetradecanoyltransferase	[c] : glp + tdcoa --> coa + tglp	Other Amino Acid Metabolism	PAS_chr3_1025
GLU5K	glutamate 5-kinase	[c] : atp + glu-L --> adp + glu5p	Arginine and Proline Metabolism	PAS_chr3_0294
GLUCYS	gamma-glutamylcysteine synthetase	[c] : atp + cys-L + glu-L --> adp + glucys + h + pi	Other Amino Acid Metabolism	PAS_chr1-1_0184
GLUDC	Glutamate Decarboxylase	[c] : glu-L + h --> 4abut + co2	Glutamate metabolism	PAS_chr3_0965
GLUDxi	glutamate dehydrogenase (NAD)	[c] : glu-L + h2o + nad --> akg + h + nadh + nh4	Glutamate metabolism	PAS_chr2-1_0311
GLUDyi	glutamate dehydrogenase (NADP)	[c] : akg + h + nadph + nh4 --> glu-L + h2o + nadp	Glutamate metabolism	PAS_chr1-1_0107
GLUK	Glucokinase	[c] : atp + glc-D --> adp + g6p-B + h	Glycolysis/Gluconeogenesis	PAS_chr4_0624
GLUPRT	glutamine phosphoribosyldiphosphate amidotransferase	[c] : gln-L + h2o + prpp --> glu-L + ppi + pram	Purine and Pyrimidine Biosynthesis	PAS_chr1-1_0430
GLUSx	glutamate synthase (NADH2)	[c] : akg + gln-L + h + nadh --> (2) glu-L + nad	Glutamate metabolism	PAS_chr3_1024
GLUt2r	L-glutamate transport via proton symport, reversible	glu-L[e] + h[e] <==> glu-L[c] + h[c]	Transport, Extracellular	PAS_chr4_0287, PAS_chr1-4_0479, PAS_chr1-4_0601, PAS_chr1-1_0030, PAS_chr1-1_0028
GLUt5m	L-glutamate transport into mitochondria via hydroxide ion antiport	glu-L[c] + oh1[m] --> glu-L[m] + oh1[c]	Transport, Mitochondrial	NA
GLUt7	L-glutamate transport out via proton symport, vacuolar	glu-L[v] + h[v] --> glu-L[c] + h[c]	Transport, Vacuolar	PAS_chr2-2_0160
GLUt7m	Glutamate transport (uniporter), mitochondrial	glu-L[c] --> glu-L[m]	Transport, Mitochondrial	PAS_chr3_0434
GLUTRS	Glutamyl-tRNA synthetase	[c] : atp + glu-L + trnaglu --> amp + glutrna + ppi	tRNA charging	PAS_chr1-4_0598
GLUTRSm	glutamyl-tRNA synthetase, mitochondrial	[m] : atp + glu-L + trnaglu --> amp + glutrna + ppi	tRNA charging	PAS_chr1-1_0241
GLXt	glyoxylate transport	glx[c] <==> glx[e]	Transport, Extracellular	NA
GLYC3Ptm	glycerol-3-phosphate shuttle	glyc3p[c] --> glyc3p[m]	Transport, Mitochondrial	NA
GLYCDy	Glycerol dehydrogenase (NADP-dependent)	[c] : glyc + nadp --> dha + h + nadph	Glycerolipid Metabolism	PAS_chr1-1_0360
GLYCLm	glycine cleavage system, mitochondrial	[m] : gly + nad + thf --> co2 + mlthf + nadh + nh4	Glycine and Serine Metabolism	PAS_FragB_0053, PAS_chr2-2_0048, PAS_chr2-2_0492, PAS_FragB_0009
GLYCt	glycerol transport via channel	glyc[c] <==> glyc[e]	Transport, Extracellular	PAS_chr4_0784
GLYCt2	glycerol transport via symport	glyc[e] + h[e] --> glyc[c] + h[c]	Transport, Extracellular	PAS_chr1-1_0069
GLYGS	glycogen (starch) synthase	[c] : h2o + udpg --> 14glun + h + udp	Alternate Carbon Metabolism	PAS_chr4_0847, PAS_chr3_0781
GLYK	glycerol kinase	[c] : atp + glyc --> adp + glyc3p + h	Glycerolipid Metabolism	PAS_chr4_0783
GLYOX	hydroxyacylglutathione hydrolase	[c] : h2o + lgt-S --> gthrd + h + lac-D	Alternate Carbon Metabolism	PAS_chr3_0783
GLYOXm	hydroxyacylglutathione hydrolase, mitochondrial	[m] : h2o + lgt-S --> gthrd + h + lac-D	Alternate Carbon Metabolism	PAS_chr3_0783
GLYt2m	glycine mitochondrial transport via proton symport	gly[c] + h[c] <==> gly[m] + h[m]	Transport, Mitochondrial	NA
GLYt2r	glycine reversible transport via proton symport	gly[e] + h[e] <==> gly[c] + h[c]	Transport, Extracellular	PAS_chr4_0287, PAS_chr1-4_0479, PAS_chr2-1_0129, PAS_chr1-1_0030
GLYTRS	Glycyl-tRNA synthetase	[c] : atp + gly + trnagly --> amp + glytrna + ppi	tRNA charging	PAS_chr3_0376
GMPS2	GMP synthase	[c] : atp + gln-L + h2o + xmp --> amp + glu-L + gmp + (2) h + ppi	Purine and Pyrimidine Biosynthesis	PAS_chr1-3_0191
GND	phosphogluconate dehydrogenase	[c] : 6pgc + nadp --> co2 + nadph + ru5p-D	Pentose Phosphate Pathway	PAS_chr3_0277
GPDDA1	Glycerophosphodiester phosphodiesterase (Glycerophosphocholine)	[c] : g3pc + h2o --> chol + glyc3p + h	Glycerolipid Metabolism	PAS_chr2-2_0314
GRTT	geranyltranstransferase	[c] : grdp + ipdp --> frdp + ppi	Sterol Metabolism	PAS_chr1-4_0314
GSNt2	guanosine transport in via proton symport	gsn[e] + h[e] --> gsn[c] + h[c]	Transport, Extracellular	NA
GTHO	glutathione oxidoreductase	[c] : gthox + h + nadph --> (2) gthrd + nadp	Other Amino Acid Metabolism	PAS_chr2-1_0060, PAS_chr4_0840, PAS_chr3_1011
GTHOm	glutathione oxidoreductase	[m] : gthox + h + nadph --> (2) gthrd + nadp	Glutamate metabolism	PAS_chr1-4_0207, PAS_chr3_1011
GTHOXti	oxidized glutathione irreversible uniport	gthox[e] --> gthox[c]	Transport, Extracellular	NA
GTHP	glutathione peridoxase	[c] : (2) gthrd + h2o2 <==> gthox + (2) h2o	Other Amino Acid Metabolism	PAS_chr2-2_0382, PAS_chr4_0840
GTHPm	glutathione peroxidase, mitochondria	[m] : (2) gthrd + h2o2 <==> gthox + (2) h2o	Glutamate metabolism	PAS_chr1-4_0207
GTHRDabcv	Reduced glutathione via ABC system (vacuolar)	atp[v] + gthrd[c] + h2o[v] --> adp[v] + gthrd[v] + h[v] + pi[v]	Transport, Vacuolar	PAS_chr1-4_0619
GTHRDt2	glutathione transport	gthrd[e] --> gthrd[c]	Transport, Extracellular	PAS_chr4_0005
GTHS	glutathione synthetase	[c] : atp + glucys + gly --> adp + gthrd + h + pi	Other Amino Acid Metabolism	PAS_chr1-4_0496
GTMLT	g-glutamyltransferase	[c] : ala-L + gthrd --> cgly + gluala	Other Amino Acid Metabolism	PAS_chr3_0561
GTPCI	GTP cyclohydrolase I	[c] : gtp + h2o --> ahdt + for + h	Folate Metabolism	PAS_chr1-1_0062
GTPCII	GTP cyclohydrolase II	[c] : gtp + (3) h2o --> 25dhpp + for + (2) h + ppi	Riboflavin Metabolism	PAS_chr2-1_0736
GTPH1	GTP diphosphohydrolase	[c] : gtp + (2) h2o --> gmp + (2) h + (2) pi	Nucleotide Salvage Pathway	PAS_chr1-1_0063
GTPt2m	GTP/GDP translocase, mitochondrial (electroneutral)	gdp[m] + gtp[c] + h[c] --> gdp[c] + gtp[m] + h[m]	Transport, Mitochondrial	PAS_chr3_0255
GUAD	guanine deaminase	[c] : gua + h + h2o --> nh4 + xan	Nucleotide Salvage Pathway	PAS_chr1-4_0524
GUAPRT	guanine phosphoribosyltransferase	[c] : gua + prpp --> gmp + ppi	Nucleotide Salvage Pathway	PAS_chr3_0887
GUAt2r	guanine reversible transport via proton symport	gua[e] + h[e] <==> gua[c] + h[c]	Transport, Extracellular	PAS_chr1-3_0153, PAS_chr4_0514
H2Ot	H2O transport via diffusion	h2o[e] <==> h2o[c]	Transport, Extracellular	PAS_chr3_0763
H2Oter	H2O endoplasmic reticulum transport	h2o[c] <==> h2o[r]	Transport, Endoplasmic Reticular	NA
H2Otm	H2O transport, mitochondrial	h2o[c] <==> h2o[m]	Transport, Mitochondrial	NA
H2Otn	H2O transport, nuclear	h2o[n] <==> h2o[c]	Transport, Nuclear	NA
H2Otp	H2O transport, peroxisomal	h2o[c] <==> h2o[x]	Transport, Peroxisomal	NA
H2Otv	H2O transport, vacuolar	h2o[c] <==> h2o[v]	Transport, Vacuolar	NA
HACD10p	3-hydroxyacyl-CoA dehydrogenase (3-oxohexacosyl-CoA), peroxisomal	[x] : 3hxccoa + nad <==> 3ohxccoa + h + nadh	Fatty Acid Degradation	PAS_chr2-1_0776
HACD4p	3-hydroxyacyl-CoA dehydrogenase (3-oxodecanoyl-CoA), peroxisomal	[x] : 3odcoa + h + nadh <==> 3hdcoa + nad	Fatty Acid Degradation	PAS_chr2-1_0776
HACD5p	3-hydroxyacyl-CoA dehydrogenase (3-oxodecanoyl-CoA), peroxisomal	[x] : 3oddcoa + h + nadh <==> 3hddcoa + nad	Fatty Acid Degradation	PAS_chr2-1_0776
HACD6p	3-Hydroxyacyl-CoA dehydrogenase (3-oxotetradecanoyl-CoA), peroxisomal	[x] : 3otdcoa + h + nadh <==> 3htdcoa + nad	Fatty Acid Degradation	PAS_chr2-1_0776
HACD7p	3-hydroxyacyl-CoA dehydrogenase (3-oxohexadecanoyl-CoA), peroxisomal	[x] : 3ohdcoa + h + nadh <==> 3hhdcoa + nad	Fatty Acid Degradation	PAS_chr2-1_0776
HACD8p	3-hydroxyacyl-CoA dehydrogenase (3-oxooctadecanoyl-CoA), peroxisomal	[x] : 3ohodcoa + h + nadh <==> 3hodcoa + nad	Fatty Acid Degradation	PAS_chr2-1_0776
HACNHm	homoacontinate hydratase, mitochondrial	[m] : b124tc + h2o <==> hicit	Threonine and Lysine Metabolism	PAS_chr4_0795
HBZOPT6m	Hydroxybenzoate octaprenyltransferase, mitochondrial	[m] : 4hbz + hexdp --> 3ophb_5 + ppi	Quinone Biosynthesis	PAS_chr3_0291
HCITSm	homocitrate synthase	[m] : accoa + akg + h2o --> coa + h + hcit	Pyruvate Metabolism	PAS_chr1-1_0313
HCITSn	homocitrate synthase	[n] : accoa + akg + h2o --> coa + h + hcit	Pyruvate Metabolism	PAS_chr1-1_0313
HCO3E	HCO3 equilibration reaction	[c] : co2 + h2o <==> h + hco3	Other	NA
HCO3Em	HCO3 equilibration reaction	[m] : co2 + h2o <==> h + hco3	Other	NA
HCO3En	HCO3 equilibrium reaction, nuclear	[n] : co2 + h2o <==> h + hco3	Other	NA
HCO3tn	bicarbonate nuclear transport via diffusion	hco3[c] <==> hco3[n]	Transport, Nuclear	NA
HCYSMT	homocysteine S-methyltransferase	[c] : amet + hcys-L --> ahcys + h + met-L	Alanine and Aspartate Metabolism	PAS_chr4_0664
HDCAt	Hexadecanoate (n-C16:0) transport in via uniport	hdca[e] --> hdca[c]	Transport, Extracellular	NA
HDCEAt	hexadecenoate (n-C16:1) transport in via uniport	hdcea[e] --> hdcea[c]	Transport, Extracellular	NA
HEMEOMOm	Heme O monooxygenase, mitochondrial	[m] : hemeO + nadh + o2 --> h2o + hemeA + nad	Porphyrin and Chlorophyll Metabolism	PAS_chr4_0449, PAS_chr3_0058, PAS_FragB_0042
HEMEOSm	Heme O synthase, mitochondrial	[m] : frdp + h2o + pheme --> hemeO + ppi	Porphyrin and Chlorophyll Metabolism	PAS_chr1-3_0194
HETZK	hydroxyethylthiazole kinase	[c] : 4mhetz + atp --> 4mpetz + adp + h	Thiamine Metabolism	PAS_chr3_0843
HEX1	hexokinase (D-glucose:ATP)	[c] : atp + glc-D --> adp + g6p + h	Glycolysis/Gluconeogenesis	PAS_chr4_0624, PAS_chr3_1192
HEX4	hexokinase (D-mannose:ATP)	[c] : atp + man --> adp + h + man6p	Glycolysis/Gluconeogenesis	PAS_chr3_1192
HEX7	hexokinase (D-fructose:ATP)	[c] : atp + fru --> adp + f6p + h	Glycolysis/Gluconeogenesis	PAS_chr3_1192
HICITDm	homoisocitrate dehydrogenase	[m] : hicit + nad <==> h + nadh + oxag	Threonine and Lysine Metabolism	PAS_chr2-2_0168
HISt2r	L-histidine reversible transport via proton symport	h[e] + his-L[e] <==> h[c] + his-L[c]	Transport, Extracellular	PAS_chr1-4_0479, PAS_chr1-1_0203, PAS_chr1-1_0030
HISt6	L-histidine transport in via proton antiport (vacuolar)	h[v] + his-L[c] --> h[c] + his-L[v]	Transport, Vacuolar	PAS_chr3_0519, PAS_chr1-3_0206, PAS_chr3_1201
HISTD	histidinol dehydrogenase	[c] : h2o + histd + (2) nad --> (3) h + his-L + (2) nadh	Histidine Metabolism	PAS_chr1-4_0160
HISTP	histidinol-phosphatase	[c] : h2o + hisp --> histd + pi	Histidine Metabolism	PAS_chr1-1_0397
HISTRS	Histidyl-tRNA synthetase	[c] : atp + his-L + trnahis --> amp + histrna + ppi	tRNA charging	PAS_chr1-3_0244
HISTRSm	histidyl-tRNA synthetase, mitochondrial	[m] : atp + his-L + trnahis --> amp + histrna + ppi	tRNA charging	PAS_chr1-3_0244
HKYNH	3-Hydroxy-L-kynurenine hydrolase	[c] : h2o + hLkynr --> 3hanthrn + ala-L	Tyrosine, Tryptophan, and Phenylalanine Metabolism	PAS_chr3_1194
HMBS	hydroxymethylbilane synthase	[c] : h2o + (4) ppbng --> hmbil + (4) nh4	Porphyrin and Chlorophyll Metabolism	PAS_chr1-4_0303
HMGCOAR	Hydroxymethylglutaryl CoA reductase	[c] : coa + mev-R + (2) nadp <==> (2) h + hmgcoa + (2) nadph	Sterol Metabolism	PAS_chr2-2_0230
HMGCOAS	Hydroxymethylglutaryl CoA synthase	[c] : coa + h + hmgcoa <==> aacoa + accoa + h2o	Sterol Metabolism	PAS_chr2-1_0191
HMGCOASm	Hydroxymethylglutaryl CoA synthase, mitochondrial	[m] : coa + h + hmgcoa <==> aacoa + accoa + h2o	Sterol Metabolism	PAS_chr2-1_0191
HMGCOAtm	Hydroxymethylglutaryl-CoA reversible mitochondrial transport	hmgcoa[c] <==> hmgcoa[m]	Transport, Mitochondrial	NA
HMPK1	hydroxymethylpyrimidine kinase (ATP)	[c] : 4ahmmp + atp --> 4ampm + adp + h	Thiamine Metabolism	PAS_chr3_0842, PAS_chr1-4_0141
HPPKm	2-amino-4-hydroxy-6-hydroxymethyldihydropteridine diphosphokinase, mitochondrial	[m] : 2ahhmp + atp --> 2ahhmd + amp + h	Folate Metabolism	PAS_chr2-2_0302
HPROa	L-hydroxyproline reductase (NAD)	[c] : 1p3h5c + (2) h + nadh --> 4hpro-LT + nad	Arginine and Proline Metabolism	PAS_chr4_0398
HPROb	L-hydroxyproline reductase (NADP)	[c] : 1p3h5c + (2) h + nadph --> 4hpro-LT + nadp	Arginine and Proline Metabolism	PAS_chr4_0398
HPROxm	L-hydroxyproline dehydrogenase (NAD), mitochondrial	[m] : 4hpro-LT + nad --> 1p3h5c + (2) h + nadh	Arginine and Proline Metabolism	PAS_chr2-2_0496
HPROym	L-hydroxyproline dehydrogenase (NADP), mitochondrial	[m] : 4hpro-LT + nadp --> 1p3h5c + (2) h + nadph	Arginine and Proline Metabolism	PAS_chr2-2_0496
HSDxi	homoserine dehydrogenase (NADH), irreversible	[c] : aspsa + h + nadh --> hom-L + nad	Glycine and Serine Metabolism	PAS_chr1-4_0049
HSDyi	homoserine dehydrogenase (NADP), irreversible	[c] : aspsa + h + nadph --> hom-L + nadp	Glycine and Serine Metabolism	PAS_chr1-4_0049
HSERTA	homoserine O-trans-acetylase	[c] : accoa + hom-L <==> achms + coa	Methionine Metabolism	PAS_chr4_0865
HSK	homoserine kinase	[c] : atp + hom-L --> adp + h + phom	Glycine and Serine Metabolism	PAS_chr3_0899
HSTPT	histidinol-phosphate transaminase	[c] : glu-L + imacp --> akg + hisp	Histidine Metabolism	PAS_chr2-1_0684
HXANt2r	hypoxanthine reversible transport via proton symport	h[e] + hxan[e] <==> h[c] + hxan[c]	Transport, Extracellular	NA
HXPRT	hypoxanthine phosphoribosyltransferase (Hypoxanthine)	[c] : hxan + prpp --> imp + ppi	Nucleotide Salvage Pathway	PAS_chr3_0887
IAMOHt	isoamyl alcohol transport (extracellular)	iamoh[c] <==> iamoh[e]	Transport, Extracellular	NA
IAMOHtm	isoamyl alcohol transport (mitochondrial)	iamoh[c] <==> iamoh[m]	Transport, Mitochondrial	NA
IBUTOHt	isobutyl alcohol transport (extracellular)	ibutoh[c] <==> ibutoh[e]	Transport, Extracellular	NA
IBUTOHtm	isobutyl alcohol transport (mitochondrial)	ibutoh[c] <==> ibutoh[m]	Transport, Mitochondrial	NA
ICDHxm	Isocitrate dehydrogenase (NAD+)	[m] : icit + nad --> akg + co2 + nadh	Citric Acid Cycle	PAS_chr2-1_0120+PAS_chr4_0580
ICDHy	isocitrate dehydrogenase (NADP)	[c] : icit + nadp --> akg + co2 + nadph	Citric Acid Cycle	PAS_chr2-1_0580
ICDHym	Isocitrate dehydrogenase (NADP+)	[m] : icit + nadp --> akg + co2 + nadph	Citric Acid Cycle	PAS_chr1-1_0233
ICDHyp	Isocitrate dehydrogenase (NADP+)	[x] : icit + nadp --> akg + co2 + nadph	Citric Acid Cycle	PAS_chr2-1_0580
ICL	Isocitrate lyase	[c] : icit --> glx + succ	Anaplerotic reactions	PAS_chr1-4_0338
ID3ACALDt	Indoleacetaldehyde transport (extracellular)	id3acald[c] <==> id3acald[e]	Transport, Extracellular	NA
ID3ACALDtm	indole-3-acetaldehyde mitochondrial transport via diffusion	id3acald[c] <==> id3acald[m]	Transport, Mitochondrial	NA
IG3PS	Imidazole-glycerol-3-phosphate synthase	[c] : gln-L + prlp --> aicar + eig3p + glu-L + h	Histidine Metabolism	PAS_chr4_0703
IGPDH	imidazoleglycerol-phosphate dehydratase	[c] : eig3p --> h2o + imacp	Histidine Metabolism	PAS_chr3_0788
IGPS	indole-3-glycerol-phosphate synthase	[c] : 2cpr5p + h --> 3ig3p + co2 + h2o	Tyrosine, Tryptophan, and Phenylalanine Metabolism	PAS_chr3_0962
ILEt2r	L-isoleucine reversible transport via proton symport	h[e] + ile-L[e] <==> h[c] + ile-L[c]	Transport, Extracellular	PAS_chr1-4_0479, PAS_chr1-1_0030
ILEt6	L-isoleucine transport in via proton antiport (vacuolar)	h[v] + ile-L[c] --> h[c] + ile-L[v]	Transport, Vacuolar	PAS_chr3_0226
ILEt7	L-isoleucine transport out via proton symport, vacuolar	h[v] + ile-L[v] --> h[c] + ile-L[c]	Transport, Vacuolar	PAS_chr3_0295, PAS_chr2-2_0343
ILETA	isoleucine transaminase	[c] : akg + ile-L <==> 3mop + glu-L	Valine, Leucine, and Isoleucine Metabolism	PAS_chr4_0248
ILETAm	isoleucine transaminase, mitochondrial	[m] : akg + ile-L <==> 3mop + glu-L	Valine, Leucine, and Isoleucine Metabolism	PAS_chr4_0248
ILEtmi	Isoleucine transport from mitochondria to cytosol	ile-L[m] --> ile-L[c]	Transport, Mitochondrial	NA
ILETRS	Isoleucyl-tRNA synthetase	[c] : atp + ile-L + trnaile --> amp + iletrna + ppi	tRNA charging	PAS_chr4_0709
ILETRSm	isoleucyl-tRNA synthetase, mitochondrial	[m] : atp + ile-L + trnaile --> amp + iletrna + ppi	tRNA charging	PAS_chr2-1_0123
IMPC	IMP cyclohydrolase	[c] : h2o + imp <==> fprica	Purine and Pyrimidine Biosynthesis	PAS_chr2-1_0660
IMPD	IMP dehydrogenase	[c] : h2o + imp + nad --> h + nadh + xmp	Purine and Pyrimidine Biosynthesis	NA
IND3ETHt	Tryptophol transport (extracellular	ind3eth[c] <==> ind3eth[e]	Transport, Extracellular	NA
IND3ETHtm	Tryptophol transport (mitochondrial)	ind3eth[c] <==> ind3eth[m]	Transport, Mitochondrial	NA
INDPYRD	Indole-3-pyruvate decarboxylase	[c] : h + indpyr <==> co2 + id3acald	Tyrosine, Tryptophan, and Phenylalanine Metabolism	PAS_chr3_0188, PAS_chr3_0095
INSt2	inosine transport in via proton symport	h[e] + ins[e] --> h[c] + ins[c]	Transport, Extracellular	NA
INSTt2	inositol transport in via proton symport	h[e] + inost[e] --> h[c] + inost[c]	Transport, Extracellular	PAS_chr2-1_0489
IPC124PLC_PP	inositol phosphorylceramide, ceramide-1 (24C) phospholipase C	[c] : h2o + ipc124_PP --> cer1_24 + h + mi1p-D	Sphingolipid Metabolism	PAS_chr4_0866
IPC126PLC_PP	inositol phosphorylceramide, ceramide-1 (26C) phospholipase C	[c] : h2o + ipc126_PP --> cer1_26 + h + mi1p-D	Sphingolipid Metabolism	PAS_chr4_0866
IPC224PLC_PP	inositol phosphorylceramide, ceramide-2 (24C) phospholipase C	[c] : h2o + ipc224_PP --> cer2_24 + h + mi1p-D	Sphingolipid Metabolism	PAS_chr4_0866
IPC226PLC_PP	inositol phosphorylceramide, ceramide-2 (26C) phospholipase C	[c] : h2o + ipc226_PP --> cer2_26 + h + mi1p-D	Sphingolipid Metabolism	PAS_chr4_0866
IPC324PLC_PP	inositol phosphorylceramide, ceramide-3 (24C) phospholipase C	[c] : h2o + ipc324_PP --> cer3_24 + h + mi1p-D	Sphingolipid Metabolism	PAS_chr4_0866
IPC326PLC_PP	inositol phosphorylceramide, ceramide-3 (26C) phospholipase C	[c] : h2o + ipc326_PP --> cer3_26 + h + mi1p-D	Sphingolipid Metabolism	PAS_chr4_0866
IPCS124_PP	Inositol phosphorylceramide synthase (ceramide-1, 24C), yeast-specific	[c] : cer1_24 + ptd1ino_PP --> 12dgr_PP + ipc124_PP	Sphingolipid Metabolism	PAS_chr2-2_0330
IPCS126_PP	Inositol phosphorylceramide synthase (ceramide-1, 26C), yeast-specific	[c] : cer1_26 + ptd1ino_PP --> 12dgr_PP + ipc126_PP	Sphingolipid Metabolism	PAS_chr2-2_0330
IPCS224_PP	Inositol phosphorylceramide synthase (ceramide-2, 24C), yeast-specific	[c] : cer2_24 + ptd1ino_PP --> 12dgr_PP + ipc224_PP	Sphingolipid Metabolism	PAS_chr2-2_0330
IPCS226_PP	Inositol phosphoryceramide synthase (ceramide-2, 26C), yeast-specific	[c] : cer2_26 + ptd1ino_PP --> 12dgr_PP + ipc226_PP	Sphingolipid Metabolism	PAS_chr2-2_0330
IPCS324_PP	Inositol phosphorylceramide synthase (ceramide-3, 24C), yeast-specific	[c] : cer3_24 + ptd1ino_PP --> 12dgr_PP + ipc324_PP	Sphingolipid Metabolism	PAS_chr2-2_0330
IPCS326_PP	Inositol phosphorylceramide synthase (ceramide-3, 26C), yeast-specific	[c] : cer3_26 + ptd1ino_PP --> 12dgr_PP + ipc326_PP	Sphingolipid Metabolism	PAS_chr2-2_0330
IPDDI	isopentenyl-diphosphate D-isomerase	[c] : ipdp <==> dmpp	Sterol Metabolism	PAS_chr1-4_0429
IPDPtm	Isopentenyl diphosphate transport, mitochondrial	ipdp[c] <==> ipdp[m]	Transport, Mitochondrial	NA
IPMD	3-isopropylmalate dehydrogenase	[c] : 3c2hmp + nad --> 3c4mop + h + nadh	Valine, Leucine, and Isoleucine Metabolism	PAS_chr3_0039
IPPMIa	3-isopropylmalate dehydratase	[c] : 3c2hmp <==> 2ippm + h2o	Valine, Leucine, and Isoleucine Metabolism	PAS_chr2-1_0368
IPPMIb	2-isopropylmalate hydratase	[c] : 2ippm + h2o <==> 3c3hmp	Valine, Leucine, and Isoleucine Metabolism	PAS_chr2-1_0368
IPPS	2-isopropylmalate synthase	[c] : 3mob + accoa + h2o --> 3c3hmp + coa + h	Valine, Leucine, and Isoleucine Metabolism	PAS_chr2-1_0415
IPPSm	2-isopropylmalate synthase, mitochondrial	[m] : 3mob + accoa + h2o --> 3c3hmp + coa + h	Valine, Leucine, and Isoleucine Metabolism	PAS_chr2-1_0415
ITCOALm	Itaconate--CoA ligase (ADP-forming), mitochondrial	[m] : atp + coa + itacon <==> adp + itaccoa + pi	Citric Acid Cycle	PAS_chr2-2_0407+PAS_chr3_0831
KARA1im	acetohydroxy acid isomeroreductase, mitochondrial	[m] : alac-S + h + nadph --> 23dhmb + nadp	Valine, Leucine, and Isoleucine Metabolism	PAS_chr1-1_0432
KARA2im	ketol-acid reductoisomerase (2-Aceto-2-hydroxybutanoate), mitochondrial	[m] : 2ahbut + h + nadph --> 23dhmp + nadp	Valine, Leucine, and Isoleucine Metabolism	PAS_chr1-1_0432
KYN	kynureninase	[c] : Lkynr + h2o --> ala-L + anth + h	Tyrosine, Tryptophan, and Phenylalanine Metabolism	PAS_chr3_1194
KYN3OX	kynurenine 3-monooxygenase	[c] : Lkynr + h + nadph + o2 --> h2o + hLkynr + nadp	Tyrosine, Tryptophan, and Phenylalanine Metabolism	PAS_chr4_0830
LALDO3	L-Lactaldehyde:NADP+ 1-oxidoreductase	[c] : h + mthgxl + nadph --> lald-L + nadp	Alternate Carbon Metabolism	PAS_chr3_0744, PAS_chr4_0336
LANOSTAT_PP	Acyl-CoA:lanosterol acyltransferase, yeast-specific	[c] : lanost + (0.16654) pmtcoa + (0.05956) hdcoa + (0.03292) stcoa + (0.33054) odecoa + (0.41044) ocdycacoa --> coa + lanostest_PP	Sterol Metabolism	PAS_chr3_0467
LANOSTESTH_PP	lanosterol ester hydrolase, yeast-specific	[c] : h2o + lanostest_PP --> h + lanost + (0.16654) hdca + (0.05956) hdcea + (0.03292) ocdca + (0.33054) ocdcea + (0.41044) ocdcya	Sterol Metabolism	PAS_chr3_0252, PAS_chr2-1_0409
LANOSTESTH_PPe	lanosterol ester hydrolase, yeast-specific (extracellular)	[e] : h2o + lanostest_PP --> h + lanost + (0.16654) hdca + (0.05956) hdcea + (0.03292) ocdca + (0.33054) ocdcea + (0.41044) ocdcya	Sterol Metabolism	PAS_chr2-1_0409
LANOSTt	lanosterol reversible transport	lanost[e] <==> lanost[c]	Transport, Extracellular	PAS_chr2-1_0280
LCYSTintv	L-cystine transport via proton symport (vacuolar)	Lcystin[v] + h[v] --> Lcystin[c] + h[c]	Transport, Vacuolar	PAS_chr3_0821
LEUt2r	L-leucine reversible transport via proton symport	h[e] + leu-L[e] <==> h[c] + leu-L[c]	Transport, Extracellular	PAS_chr1-4_0479, PAS_chr1-1_0203, PAS_chr1-1_0030
LEUt6	L-leucine transport in via proton antiport (vacuolar)	h[v] + leu-L[c] --> h[c] + leu-L[v]	Transport, Vacuolar	PAS_chr3_0226
LEUt7	L-leucine transport out via proton symport, vacuolar	h[v] + leu-L[v] --> h[c] + leu-L[c]	Transport, Vacuolar	PAS_chr3_0295, PAS_chr2-2_0343
LEUTA	leucine transaminase	[c] : akg + leu-L <==> 4mop + glu-L	Valine, Leucine, and Isoleucine Metabolism	PAS_chr4_0248
LEUTAm	leucine transaminase, mitochondrial	[m] : akg + leu-L <==> 4mop + glu-L	Valine, Leucine, and Isoleucine Metabolism	PAS_chr4_0248
LEUTRS	Leucyl-tRNA synthetase	[c] : atp + leu-L + trnaleu --> amp + leutrna + ppi	tRNA charging	PAS_chr4_0393
LEUTRSm	leucyl-tRNA synthetase, mitochondrial	[m] : atp + leu-L + trnaleu --> amp + leutrna + ppi	tRNA charging	PAS_chr1-4_0534
LGTHL	lactoylglutathione lyase	[c] : gthrd + mthgxl --> lgt-S	Alternate Carbon Metabolism	PAS_chr4_0842
L-LACD2cm	L-Lactate dehydrogenase, cytosolic/mitochondrial	(2) ficytc[m] + lac-L[c] --> (2) focytc[m] + pyr[c]	Pyruvate Metabolism	PAS_chr4_0018, PAS_chr4_0272
L-LACt2r	L-lactate reversible transport via proton symport	h[e] + lac-L[e] <==> h[c] + lac-L[c]	Transport, Extracellular	PAS_chr3_0440
LNS14DM	cytochrome P450 lanosterol 14-alpha-demethylase (NADP)	[c] : (2) h + lanost + (3) nadph + (3) o2 --> 44mctr + for + (4) h2o + (3) nadp	Sterol Metabolism	PAS_chr3_0957, PAS_chr4_0806
LNS14DMx	cytochrome P450 lanosterol 14-alpha-demethylase (NAD)	[c] : (2) h + lanost + (3) nadh + (3) o2 --> 44mctr + for + (4) h2o + (3) nad	Sterol Metabolism	PAS_chr3_0957, PAS_chr4_0953, PAS_chr4_0737, PAS_chr4_0149
LNSTLS	lanosterol synthase	[c] : Ssq23epx --> lanost	Sterol Metabolism	PAS_chr2-1_0391
LPCAT_PP	Lyso-phosphatidylcholine acyltransferase acyltransferase, yeast-specific	[c] : 1agpc_PP + (0.16654) pmtcoa + (0.05956) hdcoa + (0.03292) stcoa + (0.33054) odecoa + (0.41044) ocdycacoa --> coa + pc_PP	Phospholipid Biosynthesis	PAS_chr3_0845
LPP_PP	lipid phosphate phosphatase, yeast-specific	[c] : dagpy_PP + h2o --> h + pa_PP + pi	Phospholipid Biosynthesis	PAS_chr1-1_0498, PAS_chr3_0198
LSERDHr	L-serine dehydrogenase	[c] : nadp + ser-L <==> 2amsa + h + nadph	Glycine and Serine Metabolism	PAS_chr3_0349
LYSt2r	L-lysine reversible transport via proton symport	h[e] + lys-L[e] <==> h[c] + lys-L[c]	Transport, Extracellular	PAS_chr1-1_0030, PAS_chr1-1_0341
LYSt6	L-lysine transport in via proton antiport (vacuolar)	h[v] + lys-L[c] --> h[c] + lys-L[v]	Transport, Vacuolar	PAS_chr3_0519, PAS_chr1-3_0206, PAS_chr3_1201
LYSTRS	Lysyl-tRNA synthetase	[c] : atp + lys-L + trnalys --> amp + lystrna + ppi	tRNA charging	PAS_chr3_0949
LYSTRSm	Lysyl-tRNA synthetase, mitochondrial	[m] : atp + lys-L + trnalys --> amp + lystrna + ppi	tRNA charging	PAS_chr1-1_0047
MALS	malate synthase	[c] : accoa + glx + h2o --> coa + h + mal-L	Anaplerotic Reactions	PAS_chr4_0191
MALSp	malate synthase	[x] : accoa + glx + h2o --> coa + h + mal-L	Anaplerotic reactions	PAS_chr4_0191
MALt2r	L-malate reversible transport via proton symport	h[e] + mal-L[e] <==> h[c] + mal-L[c]	Transport, Extracellular	NA
MALtm	malate transport, mitochondrial	mal-L[c] + pi[m] <==> mal-L[m] + pi[c]	Transport, Mitochondrial	PAS_chr4_0877
MALTt2	maltose transport in via proton symport	h[e] + malt[e] --> h[c] + malt[c]	Transport, Extracellular	PAS_chr4_0011
MAN1PT	mannose-1-phosphate guanylyltransferase	[c] : gtp + h + man1p --> gdpmann + ppi	Fructose and Mannose Metabolism	PAS_chr3_0870
MAN6PI	mannose-6-phosphate isomerase	[c] : man6p <==> f6p	Fructose and Mannose Metabolism	PAS_chr3_1115
MANt2	D-mannose transport in via proton symport	h[e] + man[e] --> h[c] + man[c]	Transport, Extracellular	PAS_chr1-4_0570
MCITDm	2-methylcitrate dehydratase, mitochondrial	[m] : hcit <==> b124tc + h2o	Threonine and Lysine Metabolism	PAS_chr1-1_0313
MCITL2m	methylisocitrate lyase	[m] : micit --> pyr + succ	Anaplerotic reactions	PAS_chr1-4_0338
MCITSm	2-methylcitrate synthase	[m] : h2o + oaa + ppcoa --> 2mcit + coa + h	Anaplerotic reactions	PAS_chr1-1_0475
MCOATA	Malonyl-CoA-ACP transacylase	[c] : ACP + malcoa <==> coa + malACP	Fatty Acid Biosynthesis	PAS_chr1-1_0008+PAS_chr1-4_0295
MCOATAm	Malonyl-CoA-ACP transacylase, mitochondrial	[m] : ACP + malcoa <==> coa + malACP	Fatty Acid Biosynthesis	PAS_chr3_0631, PAS_chr3_1119, PAS_chr2-1_0856, PAS_chr2-1_0224, PAS_chr4_0311, PAS_chr4_0511
MDH	malate dehydrogenase	[c] : mal-L + nad <==> h + nadh + oaa	Oxidative Phosphorylation	PAS_chr4_0815
MDHm	malate dehydrogenase, mitochondrial	[m] : mal-L + nad <==> h + nadh + oaa	Oxidative Phosphorylation	PAS_chr2-1_0238
MDHp	malate dehydrogenase, peroxisomal	[x] : mal-L + nad <==> h + nadh + oaa	Oxidative Phosphorylation	PAS_chr4_0815
MDRPD	5-Methylthio-5-deoxy-D-ribulose 1-phosphate dehydratase	[c] : 5mdru1p --> dkmpp + h2o	Methionine Metabolism	PAS_chr4_0280
ME1m	malic enzyme (NAD), mitochondrial	[m] : mal-L + nad --> co2 + nadh + pyr	Anaplerotic reactions	PAS_chr3_0181
ME2m	malic enzyme (NADP), mitochondrial	[m] : mal-L + nadp --> co2 + nadph + pyr	Anaplerotic reactions	PAS_chr3_0181
METAT	methionine adenosyltransferase	[c] : atp + h2o + met-L --> amet + pi + ppi	Methionine Metabolism	PAS_chr3_0876	[13]
METOHte	Methanol extracellular transport	metoh[c] <==> metoh[e]	Transport, Extracellular	NA
METOHtx	Methanol peroxisomal transport	metoh[c] <==> metoh[x]	Transport, Peroxisomal	NA
METS	methionine synthase	[c] : 5mthf + hcys-L --> h + met-L + thf	Methionine Metabolism	PAS_chr2-1_0160
METt2r	L-methionine reversible transport via proton symport	h[e] + met-L[e] <==> h[c] + met-L[c]	Transport, Extracellular	PAS_chr2-1_0351, PAS_chr1-1_0221, PAS_chr1-4_0479, PAS_chr1-1_0203, PAS_chr1-1_0030
METTRS	Methionyl-tRNA synthetase	[c] : atp + met-L + trnamet --> amp + mettrna + ppi	tRNA charging	PAS_chr2-1_0346
METTRSm	methionyl-tRNA synthetase, mitochondrial	[m] : atp + met-L + trnamet --> amp + mettrna + ppi	tRNA charging	PAS_chr2-1_0396
MEVK1	mevalonate kinase (atp)	[c] : atp + mev-R --> 5pmev + adp + h	Sterol Metabolism	PAS_chr1-3_0187
MEVK2	mevalonate kinase (ctp)	[c] : ctp + mev-R --> 5pmev + cdp + h	Sterol Metabolism	PAS_chr1-3_0187
MEVK3	mevalonate kinase (gtp)	[c] : gtp + mev-R --> 5pmev + gdp + h	Sterol Metabolism	PAS_chr1-3_0187
MEVK4	mevalonate kinase (utp)	[c] : mev-R + utp --> 5pmev + h + udp	Sterol Metabolism	PAS_chr1-3_0187
MFAPS_PP	methylene-fatty-acyl-phospholipid synthase, yeast-specific	[c] : amet + ptdmeeta_PP --> ahcys + h + ptd2meeta_PP	Phospholipid Biosynthesis	PAS_chr3_0859
MHPGLUT	5-methyltetrahydropteroyltriglutamate-homocysteine S-methyltransferase	[c] : hcys-L + mhpglu --> hpglu + met-L	Methionine Metabolism	PAS_chr2-1_0160
MI13456PKn	inositol-1,3,4,5,6-pentakisphosphate 2-kinase, nuclear	[n] : atp + mi13456p --> adp + h + minohp	Phospholipid Biosynthesis	PAS_chr3_0630
MI1345PKn	inositol-1,3,4,5-triphosphate 6-kinase, nucleus	[n] : atp + mi1345p --> adp + h + mi13456p	Phospholipid Biosynthesis	PAS_chr1-4_0293
MI1456PKn	inositol-1,4,5,6- tetrakisphosphate 3-kinase, nucleus	[n] : atp + mi1456p --> adp + h + mi13456p	Phospholipid Biosynthesis	PAS_chr1-4_0293
MI145P6Kn	inositol-1,4,5-triphosphate 6-kinase, nucleus	[n] : atp + mi145p --> adp + h + mi1456p	Phospholipid Biosynthesis	PAS_chr1-4_0293
MI145PKn	inositol-1,4,5-trisphosphate 3-kinase, nucleus	[n] : atp + mi145p --> adp + h + mi1345p	Phospholipid Biosynthesis	PAS_chr1-4_0293
MI1PP	myo-inositol 1-phosphatase	[c] : h2o + mi1p-D --> inost + pi	Phospholipid Biosynthesis	PAS_chr4_0730
MI1PS	myo-Inositol-1-phosphate synthase	[c] : g6p --> mi1p-D	Phospholipid Biosynthesis	PAS_chr2-2_0113
MIP2C124PLC_PP	Mannose-(inositol-P)2-ceramide, ceramide-1 (24C) phospholipase C	[c] : h2o + mip2c124_PP --> cer1_24 + h + man2mi1p-D	Sphingolipid Metabolism	PAS_chr4_0866
MIP2C126PLC_PP	Mannose-(inositol-P)2-ceramide, ceramide-1 (26C) phospholipase C	[c] : h2o + mip2c126_PP --> cer1_26 + h + man2mi1p-D	Sphingolipid Metabolism	PAS_chr4_0866
MIP2C224PLC_PP	Mannose-(inositol-P)2-ceramide, ceramide-2 (24C) phospholipase C	[c] : h2o + mip2c224_PP --> cer2_24 + h + man2mi1p-D	Sphingolipid Metabolism	PAS_chr4_0866
MIP2C226PLC_PP	Mannose-(inositol-P)2-ceramide, ceramide-2 (26C) phospholipase C	[c] : h2o + mip2c226_PP --> cer2_26 + h + man2mi1p-D	Sphingolipid Metabolism	PAS_chr4_0866
MIP2C324PLC_PP	Mannose-(inositol-P)2-ceramide, ceramide-3 (24C) phospholipase C	[c] : h2o + mip2c324_PP --> cer3_24 + h + man2mi1p-D	Sphingolipid Metabolism	PAS_chr4_0866
MIP2C326PLC_PP	Mannose-(inositol-P)2-ceramide, ceramide-3 (26C) phospholipase C	[c] : h2o + mip2c326_PP --> cer3_26 + h + man2mi1p-D	Sphingolipid Metabolism	PAS_chr4_0866
MIP2CS124_PP	mannose-(inositol-P)2-ceramide synthase (ceramide-1, 24C), yeast-specific	[c] : mipc124_PP + ptd1ino_PP --> 12dgr_PP + mip2c124_PP	Sphingolipid Metabolism	PAS_chr3_0735
MIP2CS126_PP	mannose-(inositol-P)2-ceramide synthase (ceramide-1, 26C), yeast-specific	[c] : mipc126_PP + ptd1ino_PP --> 12dgr_PP + mip2c126_PP	Sphingolipid Metabolism	PAS_chr3_0735
MIP2CS224_PP	mannose-(inositol-P)2-ceramide synthase (ceramide-2, 26C), yeast specific	[c] : mipc224_PP + ptd1ino_PP --> 12dgr_PP + mip2c224_PP	Sphingolipid Metabolism	PAS_chr3_0735
MIP2CS226_PP	mannose-(inositol-P)2-ceramide synthase (ceramide-2, 24C), yeast-specific	[c] : mipc226_PP + ptd1ino_PP --> 12dgr_PP + mip2c226_PP	Sphingolipid Metabolism	PAS_chr3_0735
MIP2CS324_PP	mannose-(inositol-P)2-ceramide synthase (ceramide-3, 24C), yeast specific	[c] : mipc324_PP + ptd1ino_PP --> 12dgr_PP + mip2c324_PP	Sphingolipid Metabolism	PAS_chr3_0735
MIP2CS326_PP	mannose-(inositol-P)2-ceramide synthase (ceramide-3, 26C), yeast-specific	[c] : mipc326_PP + ptd1ino_PP --> 12dgr_PP + mip2c326_PP	Sphingolipid Metabolism	PAS_chr3_0735
MIPC124PLC_PP	Mannose-inositol phosphorylceramide, ceramide-1 (24C) phospholipase C	[c] : h2o + mipc124_PP --> cer1_24 + h + manmi1p-D	Sphingolipid Metabolism	PAS_chr4_0866
MIPC126PLC_PP	Mannose-inositol phosphorylceramide, ceramide-1 (26C) phospholipase C	[c] : h2o + mipc126_PP --> cer1_26 + h + manmi1p-D	Sphingolipid Metabolism	PAS_chr4_0866
MIPC224PLC_PP	Mannose-inositol phosphorylceramide, ceramide-2 (24C) phospholipase C	[c] : h2o + mipc224_PP --> cer2_24 + h + manmi1p-D	Sphingolipid Metabolism	PAS_chr4_0866
MIPC226PLC_PP	Mannose-inositol phosphorylceramide, ceramide-2 (26C) phospholipase C	[c] : h2o + mipc226_PP --> cer2_26 + h + manmi1p-D	Sphingolipid Metabolism	PAS_chr4_0866
MIPC324PLC_PP	Mannose-inositol phosphorylceramide, ceramide-3 (24C) phospholipase C	[c] : h2o + mipc324_PP --> cer3_24 + h + manmi1p-D	Sphingolipid Metabolism	PAS_chr4_0866
MIPC326PLC_PP	Mannose-inositol phosphorylceramide, ceramide-3 (26C) phospholipase C	[c] : h2o + mipc326_PP --> cer3_26 + h + manmi1p-D	Sphingolipid Metabolism	PAS_chr4_0866
MMETt2	S-methylmethionine permease	h[e] + mmet[e] --> h[c] + mmet[c]	Transport, Extracellular	PAS_chr1-1_0203
MN1PP	mannose-1-phosphate phosphatase	[c] : h2o + mnt1p --> mnt + pi	Fructose and Mannose Metabolism	NA
MN6PR	mannose 6-phosphate reductase	[c] : h + man6p + nadph --> mnt1p + nadp	Fructose and Mannose Metabolism	NA
MNDH	mannitol dehydrogenase	[c] : mnt + nad --> h + man + nadh	Fructose and Mannose Metabolism	NA
MNTt	D-mannitol transport via passive diffusion	mnt[e] <==> mnt[c]	Transport, Extracellular	NA
MOHMT	3-methyl-2-oxobutanoate hydroxymethyltransferase	[c] : 3mob + h2o + mlthf --> 2dhp + thf	Pantothenate and CoA Biosynthesis	PAS_chr3_1012
MTAP	5'-methylthioadenosine phosphorylase	[c] : 5mta + pi --> 5mdr1p + ade	Methionine Metabolism	RPPA05610
MTHFC	methenyltetrahydrofolate cyclohydrolase	[c] : h2o + methf <==> 10fthf + h	Folate Metabolism	PAS_chr1-4_0632
MTHFCm	methenyltetrahydrifikate cyclohydrolase, mitochondrial	[m] : h2o + methf <==> 10fthf + h	Folate Metabolism	PAS_chr1-4_0632
MTHFD	methylenetetrahydrofolate dehydrogenase (NADP)	[c] : mlthf + nadp <==> methf + nadph	Folate Metabolism	PAS_chr1-4_0632
MTHFD2i	methylenetetrahydrofolate dehydrogenase (NAD)	[c] : mlthf + nad --> methf + nadh	Folate Metabolism	PAS_chr1-3_0220
MTHFDm	methylenetetrahydrofolate dehydrogenase (NADP), mitochondrial	[m] : mlthf + nadp <==> methf + nadph	Folate Metabolism	PAS_chr1-4_0632
MTHFR3	5,10-methylenetetrahydrofolatereductase (NADPH)	[c] : (2) h + mlthf + nadph --> 5mthf + nadp	Folate Metabolism	PAS_chr2-2_0145, PAS_chr2-2_0182
MTRI	5-methylthioribose-1-phosphate isomerase	[c] : 5mdr1p <==> 5mdru1p	Methionine Metabolism	PAS_chr1-4_0545
NACt	Nicotinic acid transport	nac[e] <==> nac[c]	Transport, Extracellular	PAS_chr1-1_0354
NADH2-u6cm	NADH dehydrogenase, cytosolic/mitochondrial	h[c] + nadh[c] + q6[m] --> nad[c] + q6h2[m]	Oxidative Phosphorylation	PAS_chr1-4_0299
NADH2-u6m	NADH dehydrogenase, mitochondrial	[m] : h + nadh + q6 --> nad + q6h2	Oxidative Phosphorylation	PAS_chr1-4_0299, PAS_chr3_1119
NADK	NAD kinase	[c] : atp + nad --> adp + h + nadp	NAD Biosynthesis	PAS_chr4_0912, PAS_chr1-4_0124
NADKm	NAD kinase, mitochondrial	[m] : atp + nad --> adp + h + nadp	NAD Biosynthesis	PAS_chr1-4_0124, PAS_chr4_0912
NADPt	NADP transporter	nadp[c] <==> nadp[e]	Transport, Extracellular	NA
NADS1	NAD synthase (nh3)	[c] : atp + dnad + nh4 --> amp + h + nad + ppi	NAD Biosynthesis	PAS_chr4_0233
NADS1n	NAD synthase (nh3), nuclear	[n] : atp + dnad + nh4 --> amp + h + nad + ppi	NAD Biosynthesis	PAS_chr4_0233
NAPRT	NAPRTase	[c] : h + nac + prpp --> nicrnt + ppi	NAD Biosynthesis	PAS_chr2-1_0221
NAPRTm	NAPRTase, mitochondrial	[m] : h + nac + prpp --> nicrnt + ppi	NAD Biosynthesis	PAS_chr2-1_0221
NAt3_1	sodium proton antiporter (H:NA is 1:1)	h[e] + na1[c] <==> h[c] + na1[e]	Transport, Extracellular	PAS_chr3_0409
NDP1	nucleoside-diphosphatase (ADP)	[c] : adp + h2o --> amp + h + pi	Nucleotide Salvage Pathway	PAS_chr1-1_0063
NDP3	nucleoside-diphosphatase (GDP)	[c] : gdp + h2o --> gmp + h + pi	Nucleotide Salvage Pathway	PAS_chr1-1_0063
NDP3g	nucleoside-diphosphatase (GDP), Golgi	[g] : gdp + h2o --> gmp + h + pi	Nucleotide Salvage Pathway	PAS_chr4_0021
NDP7	nucleoside-diphosphatase (UDP)	[c] : h2o + udp --> h + pi + ump	Nucleotide Salvage Pathway	PAS_chr1-1_0063
NDPK1	nucleoside-diphosphate kinase (ATP:GDP)	[c] : atp + gdp <==> adp + gtp	Nucleotide Salvage Pathway	PAS_chr2-2_0059
NDPK2	nucleoside-diphosphate kinase (ATP:UDP)	[c] : atp + udp <==> adp + utp	Nucleotide Salvage Pathway	PAS_chr2-2_0059
NDPK3	nucleoside-diphosphate kinase (ATP:CDP)	[c] : atp + cdp <==> adp + ctp	Nucleotide Salvage Pathway	PAS_chr2-2_0059
NDPK4	nucleoside-diphosphate kinase (ATP:dTDP)	[c] : atp + dtdp <==> adp + dttp	Nucleotide Salvage Pathway	PAS_chr2-2_0059
NDPK5	nucleoside-diphosphate kinase (ATP:dGDP)	[c] : atp + dgdp <==> adp + dgtp	Nucleotide Salvage Pathway	PAS_chr2-2_0059
NDPK6	nucleoside-diphosphate kinase (ATP:dUDP)	[c] : atp + dudp <==> adp + dutp	Nucleotide Salvage Pathway	PAS_chr2-2_0059
NDPK7	nucleoside-diphosphate kinase (ATP:dCDP)	[c] : atp + dcdp <==> adp + dctp	Nucleotide Salvage Pathway	PAS_chr2-2_0059
NDPK8	nucleoside-diphosphate kinase (ATP:dADP)	[c] : atp + dadp <==> adp + datp	Nucleotide Salvage Pathway	PAS_chr2-2_0059
NDPK9	nucleoside-diphosphate kinase (ATP:IDP)	[c] : atp + idp <==> adp + itp	Nucleotide Salvage Pathway	PAS_chr2-2_0059
NFORTYRt	N,N-bisformyl-dityrosine transport (extracellular)	Nbfortyr[c] --> Nbfortyr[e]	Transport, Extracellular	PAS_chr2-2_0065
NFTYROX	N-formyltyrosine oxidase	[c] : (2) Nfortyr + h + nadph --> Nbfortyr + nadp	Tyrosine, Tryptophan, and Phenylalanine Metabolism	PAS_chr4_0806, PAS_chr3_0957
NH4t	ammonia reversible transport	nh4[e] <==> nh4[c]	Transport, Extracellular	PAS_chr1-4_0394, PAS_chr2-2_0391
NH4ti	ammonia transport (efflux, cytosol to extracellular)	nh4[c] --> nh4[e]	Transport, Extracellular	PAS_chr1-1_0158
NH4tm	NH3 mitochondrial transport	nh4[c] <==> nh4[m]	Transport, Mitochondrial	NA
NMNAT	nicotinamide-nucleotide adenylyltransferase	[c] : atp + h + nmn --> nad + ppi	NAD Biosynthesis	PAS_chr1-4_0181
NMNATm	nicotinamide-nucleotide adenylyltransferase, mitochondrial	[m] : atp + h + nmn --> nad + ppi	NAD Biosynthesis	PAS_chr1-4_0181
NMNTP	nmntp	h[e] + nmn[e] --> h[c] + nmn[c]	Transport, Extracellular	NA
NNAMr	nicotinamidase, reversible	[c] : h2o + ncam <==> nac + nh4	NAD Biosynthesis	PAS_chr3_0361
NNAMrm	nicotinamidase, reversible, mitochondrial	[m] : h2o + ncam <==> nac + nh4	NAD Biosynthesis	PAS_chr3_0361
NNAT	nicotinate-nucleotide adenylyltransferase	[c] : atp + h + nicrnt --> dnad + ppi	NAD Biosynthesis	PAS_chr1-4_0181
NNATm	nicotinate-nucleotide adenylyltransferase, mitochondrial	[m] : atp + h + nicrnt --> dnad + ppi	NAD Biosynthesis	PAS_chr1-4_0181
NNDPR	nicotinate-nucleotide diphosphorylase (carboxylating)	[c] : (2) h + prpp + quln --> co2 + nicrnt + ppi	NAD Biosynthesis	PAS_chr3_0915
NNDPRm	nicotinate-nucleotide diphosphorylase (carboxylating), mitochondrial	[m] : (2) h + prpp + quln --> co2 + nicrnt + ppi	NAD Biosynthesis	PAS_chr3_0915
NNMT	Nicotinamide N-methyltransferase	[c] : amet + ncam --> 1mncam + ahcys	NAD Biosynthesis	PAS_chr3_1002
NTD2	5'-nucleotidase (UMP)	[c] : h2o + ump --> pi + uri	Nucleotide Salvage Pathway	PAS_chr1-3_0130
NTD4	5'-nucleotidase (CMP)	[c] : cmp + h2o --> cytd + pi	Nucleotide Salvage Pathway	PAS_chr1-3_0130
NTRLASE	nitrilase	[c] : (2) h2o + ind3acnl --> ind3ac + nh4	Nitrogen Metabolism	PAS_chr2-1_0037, PAS_chr2-2_0070, PAS_chr3_0743
NTRLASE2	nitrilase	[c] : aprop + (2) h2o --> ala-L + nh4	Other Amino Acid Metabolism	PAS_chr2-1_0037, PAS_chr2-2_0070, PAS_chr3_0743
NTRLASE3	nitrilase	[c] : acybut + (2) h2o --> glu-L + nh4	Other Amino Acid Metabolism	PAS_chr2-1_0037, PAS_chr2-2_0070, PAS_chr3_0743
O2t	o2 transport (diffusion)	o2[e] <==> o2[c]	Transport, Extracellular	NA
O2ter	O2 transport, endoplasmic reticulum	o2[c] <==> o2[r]	Transport, Endoplasmic Reticular	NA
O2tm	O2 transport (diffusion)	o2[c] <==> o2[m]	Transport, Mitochondrial	NA
O2tx	oxygen peroxisomal transport	o2[x] <==> o2[c]	Transport, Peroxisomal	NA
OAAt	Oxaloacetate transport	oaa[c] <==> oaa[e]	Transport, Extracellular	NA
OAAt2m	oxaloacetate transport, mitochondrial	h[c] + oaa[c] <==> h[m] + oaa[m]	Transport, Mitochondrial	PAS_chr1-1_0081
OCBTi	ornithine carbamoyltransferase, irreversible	[c] : cbp + orn --> citr-L + h + pi	Arginine and Proline Metabolism	PAS_chr3_0623
OCDCAt	Octadecanoate (n-C18:0) transport in via uniport	ocdca[e] --> ocdca[c]	Transport, Extracellular	NA
OCDCEAt	Octadecenoate (n-C18:1) transport in via uniport	ocdcea[e] --> ocdcea[c]	Transport, Extracellular	NA
OCDCYAt	Octadecynoate (n-C18:2) transport in via uniport	ocdcya[e] --> ocdcya[c]	Transport, Extracellular	NA
OHPBAT	O-Phospho-4-hydroxy-L-threonine:2-oxoglutarate aminotransferase	[c] : glu-L + ohpb <==> akg + phthr	Pyridoxine Metabolism	PAS_chr3_0566
OMCDC	2-Oxo-4-methyl-3-carboxypentanoate decarboxylation	[c] : 3c4mop + h --> 4mop + co2	Valine, Leucine, and Isoleucine Metabolism	PAS_chr4_0248
OMCDCm	2-oxo-4-methyl-3-carboxypentanoate decarboxylation	[m] : 3c4mop + h --> 4mop + co2	Valine, Leucine, and Isoleucine Metabolism	PAS_chr4_0248
OMPDC	orotidine-5'-phosphate decarboxylase	[c] : h + orot5p --> co2 + ump	Purine and Pyrimidine Biosynthesis	PAS_chr3_0381
ORNDC	Ornithine Decarboxylase	[c] : h + orn --> co2 + ptrc	Arginine and Proline Metabolism	PAS_chr3_0417
ORNt2r	orntithine reversible transport in via proton symport	h[e] + orn[e] <==> h[c] + orn[c]	Transport, Extracellular	PAS_chr1-1_0030, PAS_chr1-4_0601
ORNt3m	ornithine mitochondrial transport via proton antiport	h[c] + orn[m] <==> h[m] + orn[c]	Transport, Mitochondrial	PAS_chr3_0100
ORNTA	ornithine transaminase	[c] : akg + orn --> glu-L + glu5sa	Arginine and Proline Metabolism	PAS_chr3_0410
ORNTACim	ornithine transacetylase, irreversible, mitochondrial	[m] : acorn + glu-L --> acglu + orn	Arginine and Proline Metabolism	PAS_chr3_0176
ORPT	orotate phosphoribosyltransferase	[c] : orot5p + ppi <==> orot + prpp	Purine and Pyrimidine Biosynthesis	PAS_chr3_1197
OXAGm	non-enzymatic reaction	[m] : h + oxag <==> 2oxoadp + co2	Threonine and Lysine Metabolism	NA
OXO2Ctm	2-oxodicarboylate transporter, mitochondrial	akg[m] + oxag[c] <==> akg[c] + oxag[m]	Transport, Mitochondrial	PAS_chr3_0040
P5CR	pyrroline-5-carboxylate reductase	[c] : 1pyr5c + (2) h + nadph --> nadp + pro-L	Arginine and Proline Metabolism	PAS_chr4_0398
PACALDt	Phenylacetaldehyde transport (extracellular)	pacald[c] <==> pacald[e]	Transport, Extracellular	NA
PACALDtm	Phenylacetaldehyde transport (mitochondrial)	pacald[c] <==> pacald[m]	Transport, Mitochondrial	NA
PANTS	pantothenate synthase	[c] : ala-B + atp + pant-R --> amp + h + pnto-R + ppi	Pantothenate and CoA Biosynthesis	PAS_chr1-4_0198
PANTtm	pantothenate mitochondrial transport	pant-R[c] <==> pant-R[m]	Transport, Mitochondrial	NA
PAPSR	phosphoadenylyl-sulfate reductase (thioredoxin)	[c] : paps + trdrd --> (2) h + pap + so3 + trdox	Cysteine Metabolism	PAS_chr4_0284
PAPt	PAP reversible uniport	pap[e] <==> pap[c]	Transport, Extracellular	NA
PAtm_PP	phosphatidate reversible transport, mitochondrial, yeast-specific	pa_PP[c] <==> pa_PP[m]	Transport, Mitochondrial	NA
PC	pyruvate carboxylase	[c] : atp + hco3 + pyr --> adp + h + oaa + pi	Anaplerotic reactions	PAS_chr2-2_0024	[9]
PCDAGAT	phosphatidylcholine-diacylglycerol acyltransferase	[c] : 12dgr_PP + pc_PP --> 1agpc_PP + triglyc_PP	Glycerolipid Metabolism	PAS_chr2-1_0878
PDE1	3',5'-cyclic-nucleotide phosphodiesterase	[c] : camp + h2o --> amp + h	Purine and Pyrimidine Biosynthesis	PAS_FragB_0008, PAS_chr1-4_0566
PDE2	3',5'-cyclic-nucleotide phosphodiesterase	[c] : 35cdamp + h2o --> damp + h	Purine and Pyrimidine Biosynthesis	PAS_FragB_0008
PDE3	3',5'-cyclic-nucleotide phosphodiesterase	[c] : 35cimp + h2o --> h + imp	Purine and Pyrimidine Biosynthesis	PAS_FragB_0008
PDE4	3',5'-cyclic-nucleotide phosphodiesterase	[c] : 35cgmp + h2o --> gmp + h	Purine and Pyrimidine Biosynthesis	PAS_FragB_0008
PDE5	3',5'-cyclic-nucleotide phosphodiesterase	[c] : 35ccmp + h2o --> cmp + h	Purine and Pyrimidine Biosynthesis	PAS_FragB_0008
PDHcm	pyruvate dehydrogenase (dihydrolipoamide dehydrogenase)	[m] : dhlam + nad --> h + lpam + nadh	Glycolysis/Gluconeogenesis	PAS_chr2-1_0089, PAS_chr2-2_0048, PAS_chr1-3_0094
PDHm	pyruvate dehydrogenase	[m] : coa + nad + pyr --> accoa + co2 + nadh	Glycolysis/Gluconeogenesis	PAS_chr2-2_0048, PAS_chr1-1_0050, PAS_chr1-4_0593+PAS_chr2-2_0294, PAS_chr1-4_0254
PDX5PO	pyridoxine 5'-phosphate oxidase	[c] : o2 + pdx5p <==> h2o2 + pydx5p	Pyridoxine Metabolism	PAS_chr1-1_0448
PDX5PSYN	pyridoxine 5'-phosphate synthase	[c] : g3p + nad + pyr + phthr --> (2) co2 + (2) h2o + nadh + pdx5p + pi	Pyridoxine Metabolism	NA
PDXPHT	pyridoxal phosphatase	[c] : h2o + pydx5p --> pydx + pi	Pyridoxine Metabolism	NA
PENDPtm	all-trans-Pentaprenyl diphosphate transport, mitochondrial	pendp[c] <==> pendp[m]	Transport, Mitochondrial	NA
PEPAT	Peptide alpha-N-acetyltransferase	[c] : accoa + pepd --> apep + coa + h	Other Amino Acid Metabolism	PAS_chr2-2_0278, PAS_chr1-1_0373
PETHCT	phosphoethanolamine cytidyltransferase	[c] : ctp + ethamp + h --> cdpea + ppi	Phospholipid Biosynthesis	PAS_chr4_0408
PEtm_PP	phosphatidylethanolamine mitochondrial transport, yeast-specific	pe_PP[c] <==> pe_PP[m]	Transport, Mitochondrial	NA
PETOHM_PP	phosphatidylethanolamine N-methyltransferase, yeast-specific	[c] : amet + pe_PP --> ahcys + h + ptdmeeta_PP	Phospholipid Biosynthesis	PAS_chr1-4_0093
PEtv_PP	phosphatidylethanolamine vacuolar transport, yeast-specific	pe_PP[c] <==> pe_PP[v]	Transport, Vacuolar	NA
PFK	phosphofructokinase	[c] : atp + f6p --> adp + fdp + h	Glycolysis/Gluconeogenesis	PAS_chr1-4_0047+PAS_chr2-1_0402	[1]
PFK_2	Phosphofructokinase	[c] : atp + tag6p-D --> adp + h + tagdp-D	Glycolysis/Gluconeogenesis	PAS_chr1-4_0047+PAS_chr2-1_0402	[1]
PFK_3	phosphofructokinase (s7p)	[c] : atp + s7p --> adp + h + s17bp	Glycolysis/Gluconeogenesis	PAS_chr1-4_0047+PAS_chr2-1_0402	[1]
PFK26	6-phosphofructo-2-kinase	[c] : atp + f6p --> adp + f26bp + h	Fructose and Mannose Metabolism	PAS_FragB_0064, PAS_chr2-2_0060
PGAMT	phosphoglucosamine mutase	[c] : gam1p <==> gam6p	Glutamate metabolism	PAS_chr1-1_0067
PGCD	phosphoglycerate dehydrogenase	[c] : 3pg + nad --> 3php + h + nadh	Glycine and Serine Metabolism	PAS_chr2-1_0657
PGI	glucose-6-phosphate isomerase	[c] : g6p <==> f6p	Glycolysis/Gluconeogenesis	PAS_chr3_0456
PGK	phosphoglycerate kinase	[c] : 3pg + atp <==> 13dpg + adp	Glycolysis/Gluconeogenesis	PAS_chr1-4_0292
PGL	6-phosphogluconolactonase	[c] : 6pgl + h2o --> 6pgc + h	Pentose Phosphate Pathway	PAS_chr1-1_0277, PAS_chr3_1126
PGM	phosphoglycerate mutase	[c] : 2pg <==> 3pg	Glycolysis/Gluconeogenesis	PAS_chr3_0826, PAS_chr3_0693
PGMT	phosphoglucomutase	[c] : g1p <==> g6p	Pentose Phosphate Pathway	PAS_chr1-4_0264
PGPPAm_PP	phosphatidylglycerol phosphate phosphatase A, yeast-specific, mitochondrial	[m] : h2o + pgp_PP --> pg_PP + pi	Phospholipid Biosynthesis	NA
PHCDm	L-1-pyrroline-3-hydroxy-5-carboxylate dehydrogenase	[m] : 1p3h5c + (2) h2o + nad --> e4hglu + h + nadh	Arginine and Proline Metabolism	PAS_chr2-2_0496
PHEDO	D-phenylalanine oxidase	[c] : phe-D + h2o + o2 <==> phpyr + nh4 + h2o2	Other	NA	[8]
PHEDt2r	D-phenylalanine reversible transport via proton symport	h[e] + phe-D[e] <==> h[c] + phe-D[c]	Transport, Extracellular	NA
PHEt2r	L-phenylalanine reversible transport via proton symport	h[e] + phe-L[e] <==> h[c] + phe-L[c]	Transport, Extracellular	PAS_chr1-4_0479, PAS_chr1-1_0030
PHETA1	phenylalanine transaminase	[c] : akg + phe-L <==> glu-L + phpyr	Tyrosine, Tryptophan, and Phenylalanine Metabolism	PAS_chr1-4_0608, PAS_chr4_0147
PHETRS	Phenylalanyl-tRNA synthetase	[c] : atp + phe-L + trnaphe --> amp + phetrna + ppi	tRNA charging	PAS_chr3_0144+PAS_chr4_0276
PHETRSm	phenylalanyl-tRNA synthetase, mitochondrial	[m] : atp + phe-L + trnaphe --> amp + phetrna + ppi	tRNA charging	PAS_chr1-4_0558
PI35BP5P_PP	1-phosphatidylinositol-3,5-bisphosphate 5-phosphatase, yeast-specific	[c] : h2o + ptd135bp_PP --> pi + ptd3ino_PP	Phospholipid Biosynthesis	PAS_chr1-4_0617, PAS_chr2-1_0178
PI3P5K_PP	phosphatidylinositol-3-phosphate 5-kinase, yeast-specfic	[c] : atp + ptd3ino_PP --> adp + h + ptd135bp_PP	Phospholipid Biosynthesis	PAS_chr2-2_0402
PI45BP5P_PP	1-phosphatidylinositol-4,5-bisphosphate 5-phosphatase, yeast-specific	[c] : h2o + ptd145bp_PP --> pi + ptd4ino_PP	Phospholipid Biosynthesis	PAS_chr1-3_0235, PAS_chr2-1_0424, PAS_chr2-1_0178
PI45BPP_PP	1-phosphatidylinositol-4,5-bisphosphate phosphodiesterase, yeast-specific	[c] : h2o + ptd145bp_PP --> 12dgr_PP + h + mi145p	Phospholipid Biosynthesis	PAS_chr4_0700
PI4P5K_PP	phosphatidylinositol-4-phosphate 5-kinase, yeast-specfic	[c] : atp + ptd4ino_PP --> adp + h + ptd145bp_PP	Phospholipid Biosynthesis	PAS_chr1-1_0457
PIN3K_PP	1-phosphatidylinositol 3-kinase, yeast-specific	[c] : atp + ptd1ino_PP --> adp + h + ptd3ino_PP	Phospholipid Biosynthesis	PAS_chr2-1_0557, PAS_chr4_0478
PIN4K_PP	phosphatidylinositol 4-kinase, yeast-specific	[c] : atp + ptd1ino_PP --> adp + h + ptd4ino_PP	Phospholipid Biosynthesis	PAS_chr1-4_0380, PAS_chr1-3_0100
PIN4Kn_PP	phosphatidylinositol 4-kinase, nuclear, yeast-specifc	[n] : atp + ptd1ino_PP --> adp + h + ptd4ino_PP	Phospholipid Biosynthesis	PAS_chr1-4_0380
PINOS_PP	phosphatidylinositol synthase, yeast-specific	[c] : cdpdag_PP + inost --> cmp + h + ptd1ino_PP	Phospholipid Biosynthesis	PAS_chr2-1_0695
PIt2m	phosphate transporter, mitochondrial	h[c] + pi[c] <==> h[m] + pi[m]	Transport, Mitochondrial	PAS_chr1-4_0615
PIt2r	phosphate reversible transport via symport	h[e] + pi[e] <==> h[c] + pi[c]	Transport, Extracellular	PAS_chr3_0495, PAS_chr4_0337, PAS_chr2-1_0235
PIt5m	phosphate transport via hydroxide ion symport, mitochondrial	oh1[m] + pi[c] <==> oh1[c] + pi[m]	Transport, Mitochondrial	PAS_chr4_0488
PLBP1I_PPe	phospholipase B (phosphatidylinositol), yeast-specific (extracellular)	[e] : h2o + (0.5) ptd1ino_PP --> (0.5) g3pi + h + (0.16654) hdca + (0.05956) hdcea + (0.03292) ocdca + (0.33054) ocdcea + (0.41044) ocdcya	Phospholipid Metabolism	PAS_chr4_0153
PLBPC_PP	phospholipase B (phosphatidylcholine), yeast-specific	[c] : h2o + (0.5) pc_PP --> (0.5) g3pc + h + (0.16654) hdca + (0.05956) hdcea + (0.03292) ocdca + (0.33054) ocdcea + (0.41044) ocdcya	Phospholipid Metabolism	PAS_chr1-1_0009
PLBPC_PPe	phospholipase B (phosphatidylcholine), yeast-specific (extracellular)	[e] : h2o + (0.5) pc_PP --> (0.5) g3pc + h + (0.16654) hdca + (0.05956) hdcea + (0.03292) ocdca + (0.33054) ocdcea + (0.41044) ocdcya	Phospholipid Metabolism	PAS_chr4_0153
PLD_PP	phospholipase D, yeast-specific	[c] : h2o + pc_PP --> chol + h + pa_PP	Phospholipid Metabolism	PAS_chr3_0646
PMANM	phosphomannomutase	[c] : man1p <==> man6p	Fructose and Mannose Metabolism	PAS_chr2-2_0053
PMDPHT	pyrimidine phosphatase	[c] : 5aprbu + h2o --> 4r5au + pi	Riboflavin Metabolism	NA
PMETM_PP	Phosphatidyl-N-methylethanolamine N-methyltransferase, yeast-specific	[c] : amet + ptd2meeta_PP --> ahcys + h + pc_PP	Phospholipid Biosynthesis	PAS_chr3_0859
PMEVK	phosphomevalonate kinase	[c] : 5pmev + atp --> 5dpmev + adp	Sterol Metabolism	PAS_chr2-2_0318
PMI12346PH	5-diphosphoinositol-1,2,3,4,6-pentakisphosphate diphosphohydrolase	[c] : h2o + ppmi12346p --> h + minohp + pi	Phospholipid Metabolism	PAS_chr3_0281
PMI12346PS	5-diphosphoinositol-1,2,3,4,6-pentakisphosphate synthase	[c] : atp + minohp --> adp + ppmi12346p	Phospholipid Metabolism	PAS_chr1-4_0293
PMI1346PH	diphosphoinositol-1,3,4,6-tetrakisphosphate diphosphohydrolase	[c] : h2o + ppmi1346p --> h + mi13456p + pi	Phospholipid Metabolism	PAS_chr3_0281
PMI1346PS	diphosphoinositol-1,3,4,6-tetrakisphosphate synthase	[c] : atp + mi13456p --> adp + ppmi1346p	Phospholipid Metabolism	PAS_chr1-4_0293
PMPK	phosphomethylpyrimidine kinase	[c] : 4ampm + atp --> 2mahmp + adp	Thiamine Metabolism	PAS_chr3_0842
PNTK	pantothenate kinase	[c] : atp + pnto-R --> 4ppan + adp + h	Pantothenate and CoA Biosynthesis	PAS_chr1-1_0324
PNTOt2	Pantothenate reversible transport via proton symport	h[e] + pnto-R[e] <==> h[c] + pnto-R[c]	Transport, Extracellular	PAS_c034_0024
POLYAO	polyamine oxidase	[c] : N1aspmd + h2o + o2 --> aproa + aprut + h2o2	Pantothenate and CoA Biosynthesis	PAS_chr3_0922
POLYAO2	poylamine oxidase	[c] : N1sprm + h2o + o2 --> N1aspmd + aproa + h2o2	Pantothenate and CoA Biosynthesis	PAS_chr3_0922
POLYAO3	poylamine oxidase	[c] : h2o + o2 + sprm --> aproa + h2o2 + spmd	Pantothenate and CoA Biosynthesis	PAS_chr3_0922
PPA	inorganic diphosphatase	[c] : h2o + ppi --> h + (2) pi	Oxidative Phosphorylation	PAS_chr1-3_0028
PPAm	inorganic diphosphatase	[m] : h2o + ppi --> h + (2) pi	Oxidative Phosphorylation	PAS_chr1-3_0028
PPBNGS	porphobilinogen synthase	[c] : (2) 5aop --> h + (2) h2o + ppbng	Porphyrin and Chlorophyll Metabolism	PAS_chr4_0418
PPCDC	phosphopantothenoylcysteine decarboxylase	[c] : 4ppcys + h --> co2 + pan4p	Pantothenate and CoA Biosynthesis	RPPA07637
PPCK	phosphoenolpyruvate carboxykinase	[c] : atp + oaa --> adp + co2 + pep	Anaplerotic reactions	PAS_FragB_0061
PPM	phosphopentomutase	[c] : r1p <==> r5p	Pentose Phosphate Pathway	PAS_chr1-4_0264
PPNCL2	phosphopantothenate-cysteine ligase	[c] : 4ppan + ctp + cys-L --> 4ppcys + cmp + h + ppi	Pantothenate and CoA Biosynthesis	PAS_chr2-2_0204
PPND2	prephenate dehydrogenase (NADP)	[c] : nadp + pphn --> 34hpp + co2 + nadph	Tyrosine, Tryptophan, and Phenylalanine Metabolism	PAS_chr2-2_0317
PPNDH	prephenate dehydratase	[c] : h + pphn --> co2 + h2o + phpyr	Tyrosine, Tryptophan, and Phenylalanine Metabolism	PAS_chr4_0437
PPPG9tm	protoporphyrinogen IX mitochondrial transport	pppg9[c] <==> pppg9[m]	Transport, Mitochondrial	NA
PPPGOm	protoporphyrinogen oxidase, mitochondrial	[m] : (3) o2 + (2) pppg9 --> (6) h2o + (2) ppp9	Porphyrin and Chlorophyll Metabolism	PAS_chr4_0055
PPTTm	trans-pentaprenyltranstransferase, mitochondrial	[m] : ipdp + pendp --> hexdp + ppi	Quinone Biosynthesis	PAS_chr4_0819
PPYRDC	Phenylpyruvate decarboxylase	[c] : h + phpyr --> co2 + pacald	Complex Alcohol Metabolism	PAS_chr3_0188, PAS_chr3_0095
PRAGSr	phosphoribosylglycinamide synthase	[c] : atp + gly + pram <==> adp + gar + h + pi	Purine and Pyrimidine Biosynthesis	PAS_chr3_0770
PRAIi	phosphoribosylanthranilate isomerase (irreversible)	[c] : pran --> 2cpr5p	Tyrosine, Tryptophan, and Phenylalanine Metabolism	PAS_chr1-3_0029
PRAIS	phosphoribosylaminoimidazole synthase	[c] : atp + fpram --> adp + air + (2) h + pi	Purine and Pyrimidine Biosynthesis	PAS_chr3_0770
PRAMPC	phosphoribosyl-AMP cyclohydrolase	[c] : h2o + prbamp --> prfp	Histidine Metabolism	PAS_chr1-4_0160
PRASCS	phosphoribosylaminoimidazolesuccinocarboxamide synthase	[c] : 5aizc + asp-L + atp <==> 25aics + adp + h + pi	Purine and Pyrimidine Biosynthesis	PAS_chr1-4_0450
PRATPP	phosphoribosyl-ATP pyrophosphatase	[c] : h2o + prbatp --> h + ppi + prbamp	Histidine Metabolism	PAS_chr1-4_0160
PRFGS	phosphoribosylformylglycinamidine synthase	[c] : atp + fgam + gln-L + h2o --> adp + fpram + glu-L + h + pi	Purine and Pyrimidine Biosynthesis	PAS_chr1-4_0551
PRMICIi	1-(5-phosphoribosyl)-5-[(5-phosphoribosylamino)methylideneamino)imidazole-4-carboxamide isomerase (irreversible)	[c] : prfp --> prlp	Histidine Metabolism	PAS_chr4_0343
PRO1xm	proline oxidase (NAD), mitochondrial	[m] : nad + pro-L --> 1pyr5c + (2) h + nadh	Arginine and Proline Metabolism	PAS_chr1-3_0269
PROt2r	L-proline reversible transport via proton symport	h[e] + pro-L[e] <==> h[c] + pro-L[c]	Transport, Extracellular	PAS_chr2-1_0129, PAS_chr1-1_0030
PROTRS	Prolyl-tRNA synthetase	[c] : atp + pro-L + trnapro --> amp + ppi + protrna	tRNA charging	PAS_chr2-2_0209, PAS_chr1-1_0391
PRPPS	phosphoribosylpyrophosphate synthetase	[c] : atp + r5p <==> amp + h + prpp	Histidine Metabolism	PAS_chr2-2_0174, PAS_chr3_0062, PAS_chr1-1_0436, PAS_chr1-1_0006
PSCVTi	3-phosphoshikimate 1-carboxyvinyltransferase, irreversible	[c] : pep + skm5p --> 3psme + pi	Tyrosine, Tryptophan, and Phenylalanine Metabolism	PAS_chr3_0506
PSERDg_PP	phosphatidylserine decarboxylase, yeast-specific, Golgi	[g] : h + ps_PP --> co2 + pe_PP	Phospholipid Biosynthesis	PAS_chr3_1127
PSERDm_PP	phosphatidylserine decarboxylase, yeast-specific, mitochondrial	[m] : h + ps_PP --> co2 + pe_PP	Phospholipid Biosynthesis	PAS_chr1-4_0019
PSERDv_PP	phosphatidylserine decarboxylase, yeast-specific, vacuolar	[v] : h + ps_PP --> co2 + pe_PP	Phospholipid Biosynthesis	PAS_chr3_1127
PSERS_PP	phosphatidylserine synthase, yeast-specific	[c] : cdpdag_PP + ser-L <==> cmp + h + ps_PP	Phospholipid Biosynthesis	PAS_chr1-1_0420
PSERSm_PP	phosphatidylserine synthase, yeast-specific, mitochondrial	[m] : cdpdag_PP + ser-L <==> cmp + h + ps_PP	Phospholipid Biosynthesis	PAS_chr1-1_0420
PSERT	phosphoserine transaminase	[c] : 3php + glu-L --> akg + pser-L	Glycine and Serine Metabolism	PAS_chr3_0566
PSP_L	phosphoserine phosphatase (L-serine)	[c] : h2o + pser-L --> pi + ser-L	Glycine and Serine Metabolism	PAS_chr4_0285
PSPHPL	phytosphingosine phosphate lyase	[c] : psph1p --> 2hhxdal + ethamp	Sphingolipid Metabolism	PAS_chr4_0598
PSPHS	Phytosphingosine synthesis	[c] : h + nadph + o2 + sphgn --> h2o + nadp + psphings	Sphingolipid Metabolism	PAS_chr3_0425
PStm_PP	phosphatidylserine mitochondrial transport, yeast-specific	ps_PP[c] <==> ps_PP[m]	Transport, Mitochondrial	NA
PStv_PP	phosphatidylserine vacuolar transport, yeast-specific	ps_PP[c] <==> ps_PP[v]	Transport, Vacuolar	NA
PTE10x	peroxisomal acyl-CoA thioesterase	[x] : dcacoa + h2o --> coa + dca + h	Fatty Acid Degradation	PAS_chr2-1_0545
PTE11x	peroxisomal acyl-CoA thioesterase	[x] : ddcacoa + h2o --> coa + ddca + h	Fatty Acid Degradation	PAS_chr2-1_0545
PTE12x	peroxisomal acyl-CoA thioesterase	[x] : h2o + ttccoa --> coa + h + ttc	Fatty Acid Degradation	PAS_chr2-1_0545
PTE2x	peroxisomal acyl-CoA thioesterase	[x] : h2o + pmtcoa --> coa + h + hdca	Fatty Acid Degradation	PAS_chr2-1_0545
PTE7x	peroxisomal acyl-CoA thioesterase	[x] : h2o + tdcoa --> coa + h + ttdca	Fatty Acid Degradation	PAS_chr2-1_0545
PTE8x	peroxisomal acyl-CoA thioesterase	[x] : h2o + stcoa --> coa + h + ocdca	Fatty Acid Degradation	PAS_chr2-1_0545
PTE9x	peroxisomal acyl-CoA thioesterase	[x] : h2o + occoa --> coa + h + octa	Fatty Acid Degradation	PAS_chr2-1_0545
PTPATi	pantetheine-phosphate adenylyltransferase	[c] : atp + h + pan4p --> dpcoa + ppi	Pantothenate and CoA Biosynthesis	PAS_chr4_0023
PTRCt3i	putrescine transport in via proton antiport, irreversible	h[c] + ptrc[e] --> h[e] + ptrc[c]	Transport, Extracellular	PAS_chr1-4_0194, PAS_chr4_0836
PTRCtex2	putrescine excretion (cytosol to extracellular)	ptrc[c] --> ptrc[e]	Transport, Extracellular	PAS_chr2-2_0101
PUNP1	purine-nucleoside phosphorylase (Adenosine)	[c] : adn + pi <==> ade + r1p	Nucleotide Salvage Pathway	PAS_chr1-1_0132
PUNP1m	purine-nucleoside phosphorylase (Adenosine), mitochondrial	[m] : adn + pi <==> ade + r1p	NAD Biosynthesis	PAS_chr1-1_0132
PUNP2	purine-nucleoside phosphorylase (Deoxyadenosine)	[c] : dad-2 + pi <==> 2dr1p + ade	Nucleotide Salvage Pathway	PAS_chr1-1_0132
PUNP3	purine-nucleoside phosphorylase (Guanosine)	[c] : gsn + pi <==> gua + r1p	Nucleotide Salvage Pathway	PAS_chr1-1_0132
PUNP3m	purine-nucleoside phosphorylase (Guanosine), mitochondrial	[m] : gsn + pi <==> gua + r1p	NAD Biosynthesis	PAS_chr1-1_0132
PUNP4	purine-nucleoside phosphorylase (Deoxyguanosine)	[c] : dgsn + pi <==> 2dr1p + gua	Nucleotide Salvage Pathway	PAS_chr1-1_0132
PUNP5	purine-nucleoside phosphorylase (Inosine)	[c] : ins + pi <==> hxan + r1p	Nucleotide Salvage Pathway	PAS_chr1-1_0132
PUNP6	purine-nucleoside phosphorylase (Deoxyinosine)	[c] : din + pi <==> 2dr1p + hxan	Nucleotide Salvage Pathway	PAS_chr1-1_0132
PUNP7	purine-nucleoside phosphorylase (Xanthosine)	[c] : pi + xtsn <==> r1p + xan	Nucleotide Salvage Pathway	PAS_chr1-1_0132
PYAM5PO	pyridoxamine 5'-phosphate oxidase	[c] : h2o + o2 + pyam5p --> h2o2 + nh4 + pydx5p	Pyridoxine Metabolism	PAS_chr1-1_0448
PYDXNO	pyridoxine oxidase	[c] : o2 + pydxn <==> h2o2 + pydx	Pyridoxine Metabolism	PAS_chr1-1_0448
PYDXO	pyridoxal oxidase	[c] : (2) h2o + nh4 + (0.5) o2 + pydx <==> (2) h2o2 + pydam	Pyridoxine Metabolism	PAS_chr1-1_0448
PYK	pyruvate kinase	[c] : adp + h + pep --> atp + pyr	Glycolysis/Gluconeogenesis	PAS_chr2-1_0769
PYMDSYN	Pyrimidine moiety synthesis	[c] : his-L + pydxn --> 4ahmmp	Thiamine Metabolism	NA
PYR5CDm	D1-pyrroline-5-carboxylate dehydrogenase, mitochondrial	[m] : glu5sa + h2o + nadp --> glu-L + (2) h + nadph	Glutamate metabolism	PAS_chr2-2_0496
PYRDC	pyruvate decarboxylase	[c] : h + pyr --> acald + co2	Pyruvate Metabolism	PAS_chr3_0188
PYRDC2	pyruvate decarboxylase (acetoin-forming)	[c] : acald + h + pyr --> actn-R + co2	Pyruvate Metabolism	PAS_chr3_0188
PYRt	Pyruvate exchange, diffusion	pyr[c] --> pyr[e]	Transport, Extracellular	NA
PYRt2	pyruvate transport in via proton symport	h[e] + pyr[e] --> h[c] + pyr[c]	Transport, Extracellular	PAS_chr3_0440
PYRt2m	pyruvate mitochondrial transport via proton symport	h[c] + pyr[c] <==> h[m] + pyr[m]	Transport, Mitochondrial	NA
QUILSYN	Quinolinate Synthase (Eukaryotic)	[c] : cmusa --> h + h2o + quln	Quinone Biosynthesis	NA
RBFK	riboflavin kinase	[c] : atp + ribflv --> adp + fmn + h	Riboflavin Metabolism	PAS_chr4_0996
RBFKm	riboflavin kinase, mitochondrial	[m] : atp + ribflv --> adp + fmn + h	Riboflavin Metabolism	PAS_chr4_0996
RBFSa	riboflavin synthase	[c] : 4r5au + db4p --> dmlz + (2) h2o + pi	Riboflavin Metabolism	PAS_chr3_1037
RBFSb	riboflavin synthase	[c] : (2) dmlz --> 4r5au + ribflv	Riboflavin Metabolism	PAS_chr4_0081
RBK	ribokinase	[c] : atp + rib-D --> adp + h + r5p	Pentose Phosphate Pathway	PAS_chr3_0604
RIBFLVt2	riboflavin transport in via proton symport	h[e] + ribflv[e] --> h[c] + ribflv[c]	Transport, Extracellular	NA
RIBt2	ribose transport in via proton symporter	h[e] + rib-D[e] --> h[c] + rib-D[c]	Transport, Extracellular	NA
RNDR1	ribonucleoside-diphosphate reductase (ADP)	[c] : adp + trdrd --> dadp + h2o + trdox	Nucleotide Salvage Pathway	PAS_chr4_0197+PAS_chr1-1_0282, PAS_chr4_0284
RNDR1n	ribonucleoside-diphosphate reductase, nuclear	[n] : adp + trdrd --> dadp + h2o + trdox	Nucleotide Salvage Pathway	PAS_chr4_0284, PAS_chr4_0197+PAS_chr1-1_0282
RNDR2	ribonucleoside-diphosphate reductase (GDP)	[c] : gdp + trdrd --> dgdp + h2o + trdox	Nucleotide Salvage Pathway	PAS_chr4_0284, PAS_chr1-1_0282+PAS_chr4_0197
RNDR2n	ribonucleoside-diphosphate reductase (GDP), nuclear	[n] : gdp + trdrd --> dgdp + h2o + trdox	Nucleotide Salvage Pathway	PAS_chr4_0284, PAS_chr4_0197+PAS_chr1-1_0282
RNDR3	ribonucleoside-diphosphate reductase (CDP)	[c] : cdp + trdrd --> dcdp + h2o + trdox	Nucleotide Salvage Pathway	PAS_chr4_0284, PAS_chr1-1_0282+PAS_chr4_0197
RNDR3n	ribonucleoside-diphosphate reductase (CDP), nuclear	[n] : cdp + trdrd --> dcdp + h2o + trdox	Nucleotide Salvage Pathway	PAS_chr4_0284, PAS_chr4_0197+PAS_chr1-1_0282
RNDR4	ribonucleoside-diphosphate reductase (UDP)	[c] : trdrd + udp --> dudp + h2o + trdox	Nucleotide Salvage Pathway	PAS_chr4_0284, PAS_chr1-1_0282+PAS_chr4_0197
RNDR4n	ribonucleoside-diphosphate reductase (UDP), nuclear	[n] : trdrd + udp --> dudp + h2o + trdox	Nucleotide Salvage Pathway	PAS_chr4_0284, PAS_chr4_0197+PAS_chr1-1_0282
RNMK	ribosylnicotinamide kinase	[c] : atp + rnam --> adp + h + nmn	NAD Biosynthesis	PAS_chr2-2_0359
RNTR1	ribonucleoside-triphosphate reductase (ATP)	[c] : atp + trdrd --> datp + h2o + trdox	Nucleotide Salvage Pathway	PAS_chr4_0284
RNTR2	ribonucleoside-triphosphate reductase (GTP)	[c] : gtp + trdrd --> dgtp + h2o + trdox	Nucleotide Salvage Pathway	PAS_chr4_0284
RNTR3	ribonucleoside-triphosphate reductase (CTP)	[c] : ctp + trdrd --> dctp + h2o + trdox	Nucleotide Salvage Pathway	PAS_chr4_0284
RNTR4	ribonucleoside-triphosphate reductase (UTP)	[c] : trdrd + utp --> dutp + h2o + trdox	Nucleotide Salvage Pathway	PAS_chr4_0284
RPE	ribulose 5-phosphate 3-epimerase	[c] : ru5p-D <==> xu5p-D	Pentose Phosphate Pathway	RPPA11109, RPPA11110
RPI	ribose-5-phosphate isomerase	[c] : r5p <==> ru5p-D	Pentose Phosphate Pathway	PAS_chr4_0212, PAS_chr4_0213
SACCD1	saccharopine dehydrogenase (NADP, L-glutamate forming)	[c] : L2aadp6sa + glu-L + h + nadph <==> h2o + nadp + saccrp-L	Threonine and Lysine Metabolism	PAS_chr3_0528
SACCD2	saccharopine dehydrogenase (NAD, L-lysine forming)	[c] : h2o + nad + saccrp-L <==> akg + h + lys-L + nadh	Threonine and Lysine Metabolism	PAS_chr1-1_0447
SADT	sulfate adenylyltransferase	[c] : atp + h + so4 --> aps + ppi	Cysteine Metabolism	PAS_chr1-4_0253
SAM24MT	S-adenosyl-methionine delta-24-sterol-c-methyltransferase	[c] : amet + zymst --> ahcys + fecost + h	Sterol Metabolism	PAS_chr3_0371
SBPP1er	sphingoid base-phosphate phosphatase (sphinganine 1-phosphatase), endoplasmic reticulum	[r] : h2o + sph1p --> pi + sphgn	Sphingolipid Metabolism	PAS_chr3_0597
SBPP2er	sphingoid base-phosphate phosphatase (phytosphingosine 1-phosphate), endoplasmic reticulum	[r] : h2o + psph1p --> pi + psphings	Sphingolipid Metabolism	PAS_chr3_0597
SBT_Dt	D-sorbitol transport via passive diffusion	sbt-D[e] <==> sbt-D[c]	Transport, Extracellular	NA
SBT_Lt	L-sorbitol transport via passive diffusion	sbt-L[e] <==> sbt-L[c]	Transport, Extracellular	NA
SBTD_D2	D-sorbitol dehydrogenase (D-fructose producing)	[c] : nad + sbt-D --> fru + h + nadh	Alternate Carbon Metabolism	PAS_chr1-1_0490
SBTD_L	L-sorbitol dehydrogenase (L-sorbose-producing)	[c] : nad + sbt-L --> h + nadh + srb-L	Alternate Carbon Metabolism	PAS_chr1-1_0490
SBTR	D-sorbitol reductase	[c] : glc-D + h + nadph --> nadp + sbt-D	Alternate Carbon Metabolism	PAS_chr3_0744
SERD_L	L-serine deaminase	[c] : ser-L --> nh4 + pyr	Glycine and Serine Metabolism	PAS_chr2-2_0408
SERPT	serine C-palmitoyltransferase	[c] : h + pmtcoa + ser-L --> 3dsphgn + co2 + coa	Sphingolipid Metabolism	PAS_FragB_0040+PAS_chr3_0733
SERt2m	serine mitochondrial transport via proton symport	h[c] + ser-L[c] <==> h[m] + ser-L[m]	Transport, Mitochondrial	NA
SERt2r	L-serine reversible transport via proton symport	h[e] + ser-L[e] <==> h[c] + ser-L[c]	Transport, Extracellular	PAS_chr4_0287, PAS_chr1-4_0479, PAS_chr1-1_0203, PAS_chr1-4_0601, PAS_chr1-1_0030
SERTRS	Seryl-tRNA synthetase	[c] : atp + ser-L + trnaser --> amp + ppi + sertrna	tRNA charging	PAS_chr1-4_0104, PAS_chr1-4_0463
SFGTH	S-Formylglutathione hydralase	[c] : Sfglutth + h2o <==> for + gthrd + h	Methanol Metabolism	PAS_chr3_0867	[10]
SHCHD	sirohydrochlorin dehydrogenase	[c] : dscl + nadp --> h + nadph + scl	Porphyrin and Chlorophyll Metabolism	PAS_chr1-4_0222
SHCHF	sirohydrochlorin ferrochetalase	[c] : fe2 + scl --> (3) h + sheme	Porphyrin and Chlorophyll Metabolism	PAS_chr1-4_0222
SHK3D	shikimate dehydrogenase	[c] : 3dhsk + h + nadph --> nadp + skm	Tyrosine, Tryptophan, and Phenylalanine Metabolism	PAS_chr3_0506
SHKK	shikimate kinase	[c] : atp + skm --> adp + h + skm5p	Tyrosine, Tryptophan, and Phenylalanine Metabolism	PAS_chr3_0506
SLCBK1	sphingolipid long chain base kinase (sphinganine)	[c] : atp + sphgn --> adp + h + sph1p	Sphingolipid Metabolism	PAS_chr3_0399
SLCBK2	sphingolipid long chain base kinase (phytosphingosine)	[c] : atp + psphings --> adp + h + psph1p	Sphingolipid Metabolism	PAS_chr3_0399
SLFAT	sulfate adenylyltransferase (ADP)	[c] : adp + h + so4 <==> aps + pi	Cysteine Metabolism	PAS_chr1-1_0323
SO3ti	sulfite transport (efflux, cytosol to extracellular)	so3[c] --> so3[e]	Transport, Extracellular	PAS_chr2-2_0276
SO4ti	sulfate irreversible uniport	so4[e] --> so4[c]	Transport, Extracellular	PAS_chr1-1_0266, PAS_chr3_0489
SPHPL	sphinganine phosphate lyase	[c] : sph1p --> ethamp + hxdcal	Sphingolipid Metabolism	PAS_chr4_0598
SPMDt3i	spermidine transport in via proton antiport	h[c] + spmd[e] --> h[e] + spmd[c]	Transport, Extracellular	PAS_chr1-4_0194, PAS_chr4_0836
SPMDtex2	spermidine excretion (cytosol to extracellular)	spmd[c] --> spmd[e]	Transport, Extracellular	PAS_chr2-2_0101
SPMS	spermidine synthase	[c] : ametam + ptrc --> 5mta + h + spmd	Arginine and Proline Metabolism	PAS_chr2-1_0885
SPRMS	spermine synthase	[c] : ametam + spmd --> 5mta + h + sprm	Arginine and Proline Metabolism	PAS_chr4_0648
SPRMt2i	spermine transport via proton antiport irreversible	h[c] + sprm[e] --> h[e] + sprm[c]	Transport, Extracellular	PAS_chr1-4_0194, PAS_chr4_0836, PAS_chr1-4_0090
SQ23EPXter	Squalene-2,3-epoxide endoplamic reticular transport	Ssq23epx[r] <==> Ssq23epx[c]	Transport, Endoplasmic Reticular	NA
SQLEr	Squalene epoxidase, endoplasmic reticular (NADP)	[r] : h + nadph + o2 + sql --> Ssq23epx + h2o + nadp	Sterol Metabolism	PAS_chr4_0806, PAS_chr3_0124
SQLErx	Squalene epoxidase, endoplasmic reticular (NAD)	[r] : h + nadh + o2 + sql --> Ssq23epx + h2o + nad	Sterol Metabolism	PAS_chr3_0124, PAS_chr4_0953, PAS_chr4_0737, PAS_chr4_0149
SQLS	Squalene synthase	[c] : (2) frdp + h + nadph --> nadp + (2) ppi + sql	Sterol Metabolism	PAS_chr3_0317
SQLter	squalene endoplamic reticular transport	sql[c] <==> sql[r]	Transport, Endoplasmic Reticular	NA
SRB_Lt	L-sorbose reversible transport	srb-L[e] <==> srb-L[c]	Transport, Extracellular	NA
SSALy	succinate-semialdehyde dehydrogenase (NADP)	[c] : h2o + nadp + sucsal --> (2) h + nadph + succ	Glutamate metabolism	PAS_chr1-3_0024
SUCCt2r	succinate transport via proton symport	h[e] + succ[e] <==> h[c] + succ[c]	Transport, Extracellular	NA
SUCCtm	succinate transport, mitochondrial	pi[m] + succ[c] --> pi[c] + succ[m]	Transport, Mitochondrial	PAS_chr4_0877
SUCD1m	succinate dehydrogenase	[m] : fad + succ <==> fadh2 + fum	Oxidative Phosphorylation	PAS_chr2-2_0283+PAS_chr3_1111+PAS_chr1-4_0487+PAS_chr4_0733
SUCD2_u6m	succinate dehydrogenase (ubiquinone-6), mitochondrial	[m] : q6 + succ <==> fum + q6h2	Citric Acid Cycle	PAS_chr2-2_0283+PAS_chr3_1111+PAS_chr1-4_0487+PAS_chr4_0733
SUCD3-u6m	succinate dehydrogenase (ubiquinone-6), mitochondrial	[m] : fadh2 + q6 <==> fad + q6h2	Oxidative Phosphorylation	PAS_chr2-2_0283+PAS_chr3_1111+PAS_chr1-4_0487+PAS_chr4_0733
SUCFUMtm	succinate-fumarate transport, mitochondrial	fum[m] + succ[c] --> fum[c] + succ[m]	Transport, Mitochondrial	PAS_chr4_0877, PAS_chr4_0688
SUCOASm	Succinate--CoA ligase (ADP-forming)	[m] : atp + coa + succ <==> adp + pi + succoa	Citric Acid Cycle	PAS_chr2-2_0407+PAS_chr3_0831
SULR	sulfite reductase (NADPH2)	[c] : (3) h2o + h2s + (3) nadp <==> (5) h + (3) nadph + so3	Cysteine Metabolism	PAS_chr4_0369, PAS_chr3_1084
T4HCINNMFM	4-hydroxycinnamate formation	[m] : 34hpl --> T4hcinnm + h2o	Quinone Biosynthesis	NA
TAGL_PP	Triacylglycerol lipase, yeast-specific	[c] : h2o + triglyc_PP --> 12dgr_PP + h + (0.16654) hdca + (0.05956) hdcea + (0.03292) ocdca + (0.33054) ocdcea + (0.41044) ocdcya	Glycerolipid Metabolism	PAS_chr2-1_0279, PAS_chr2-1_0794
TALA	transaldolase	[c] : g3p + s7p <==> e4p + f6p	Pentose Phosphate Pathway	PAS_chr2-2_0337
TAUDO	Taurine dioxygenase	[c] : akg + o2 + taur --> aacald + co2 + h + so3 + succ	Taurine Metabolism	PAS_c034_0014
TCHOLAabcv	Taurcholate via ABC system (vacuolar)	atp[v] + h2o[v] + tchola[c] --> adp[v] + h[v] + pi[v] + tchola[v]	Transport, Vacuolar	PAS_chr1-1_0220
THFATm	tetrahydrofolate aminomethyltransferase, mitochondrial	[m] : h2o + methf --> 5fthf + h	Folate Metabolism	PAS_FragB_0053, PAS_chr2-2_0492, PAS_FragB_0009, PAS_chr1-4_0593+PAS_chr2-2_0294
THFGLUS	Tetrahydrofolate:L-glutamate gamma-ligase (ADP-forming)	[c] : atp + glu-L + thf <==> adp + h + pi + thfglu	Folate Metabolism	PAS_chr1-4_0009, PAS_chr4_0196
THIORDXi	hydrogen peroxide reductase (thioredoxin)	[c] : h2o2 + trdrd --> (2) h2o + trdox	Other	PAS_chr2-2_0220, PAS_chr4_0284
THIORDXm	hydrogen peroxide reductase (thioredoxin), mitochondrial	[m] : h2o2 + trdrd <==> (2) h2o + trdox	Other	PAS_chr4_0284, PAS_chr3_0906
THIORDXni	Thioredoxin, nuclear, irreversible	[n] : h2o2 + trdrd --> (2) h2o + trdox	Other	PAS_chr4_0284, PAS_chr1-1_0155
THIORDXp	hydrogen peroxide reductase (thioredoxin), peroxisomal	[x] : h2o2 + trdrd <==> (2) h2o + trdox	Other	PAS_chr4_0284, PAS_chr1-4_0659
THMDPe	thiamin diphosphatase, extracellular	[e] : (2) h2o + thmpp --> h + (2) pi + thm	Thiamine Metabolism	PAS_chr2-1_0103
THMDt2	thymidine transport in via proton symport	h[e] + thymd[e] --> h[c] + thymd[c]	Transport, Extracellular	NA
THMP	thiamin phosphatase	[c] : h2o + thmmp --> pi + thm	Thiamine Metabolism	NA
THMPe	thiamin phosphatase, extracellular	[e] : h2o + thmmp --> pi + thm	Thiamine Metabolism	PAS_chr2-1_0103
THMPPt2m	Thiamine diphosphate transport, mitochondria	thmpp[c] --> thmpp[m]	Transport, Mitochondrial	PAS_chr3_0756
THMt2	Thiamine transport in via proton symport	h[e] + thm[e] --> h[c] + thm[c]	Transport, Extracellular	PAS_chr3_0649
THRA2i	L-allo-Threonine Aldolase	[c] : athr-L --> acald + gly	Threonine and Lysine Metabolism	PAS_chr4_0112
THRAi	Threonine aldolase	[c] : thr-L --> acald + gly	Threonine and Lysine Metabolism	PAS_chr4_0112
THRD_L	L-threonine deaminase	[c] : thr-L --> 2obut + nh4	Threonine and Lysine Metabolism	PAS_chr1-4_0243, PAS_chr2-2_0408
THRD_Lm	L-threonine deaminase, mitochondrial	[m] : thr-L --> 2obut + nh4	Threonine and Lysine Metabolism	PAS_chr1-4_0243
THRS	threonine synthase	[c] : h2o + phom --> pi + thr-L	Threonine and Lysine Metabolism	PAS_chr2-1_0269
THRt2m	threonine mitochondrial transport via proton symport	h[c] + thr-L[c] <==> h[m] + thr-L[m]	Transport, Mitochondrial	NA
THRt2r	L-threonine reversible transport via proton symport	h[e] + thr-L[e] <==> h[c] + thr-L[c]	Transport, Extracellular	PAS_chr1-4_0479, PAS_chr1-1_0203, PAS_chr1-1_0030
THRTRS	Threonyl-tRNA synthetase	[c] : atp + thr-L + trnathr --> amp + ppi + thrtrna	tRNA charging	PAS_chr2-2_0238
THRTRSm	threonyl-tRNA synthetase, mitochondrial	[m] : atp + thr-L + trnathr --> amp + ppi + thrtrna	tRNA charging	PAS_chr2-1_0673
THYMt3r	thymine reversible transport via proton antiport	h[e] + thym[c] <==> h[c] + thym[e]	Transport, Extracellular	NA
THZPSN1_PP	thiazole phosphate synthesis (xylulose 5-phosphate), yeast-specific	[c] : achms + cys-L + gly + h + xu5p-D --> 4abut + 4mpetz + ac + co2 + (3) h2o + nh4 + pyr	Thiamine Metabolism	PAS_chr3_0648
THZPSN2_PP	thiazole phosphate synthesis (ribose 5-phosphate), yeast-specifc	[c] : achms + cys-L + gly + h + r5p --> 4abut + 4mpetz + ac + co2 + (3) h2o + nh4 + pyr	Thiamine Metabolism	PAS_chr3_0648
TKT1	transketolase	[c] : r5p + xu5p-D <==> g3p + s7p	Pentose Phosphate Pathway	PAS_chr1-4_0150, PAS_chr3_0834, PAS_chr3_0832
TKT2	transketolase	[c] : e4p + xu5p-D <==> f6p + g3p	Pentose Phosphate Pathway	PAS_chr1-4_0150, PAS_chr3_0834, PAS_chr3_0832
TMDPK	thiamine diphosphokinase	[c] : atp + thm --> amp + h + thmpp	Thiamine Metabolism	PAS_chr3_0052
TMDPP	thymidine phosphorylase	[c] : pi + thymd <==> 2dr1p + thym	Purine and Pyrimidine Biosynthesis	PAS_chr1-1_0132
TMDPPK	thiamine-diphosphate kinase	[c] : atp + thmpp --> adp + thmtp	Thiamine Metabolism	PAS_chr3_0052
TMDS	thymidylate synthase	[c] : dump + mlthf --> dhf + dtmp	Purine and Pyrimidine Biosynthesis	PAS_chr3_0996
TMPPP	thiamine-phosphate diphosphorylase	[c] : 2mahmp + 4mpetz + h --> ppi + thmmp	Thiamine Metabolism	PAS_chr3_0843
TPI	triose-phosphate isomerase	[c] : dhap <==> g3p	Glycolysis/Gluconeogenesis	PAS_chr3_0951
TRDOXtp	oxidized thioredoxin peroxisomal transport via diffusion	trdox[c] <==> trdox[x]	Transport, Peroxisomal	NA
TRDR	thioredoxin reductase (NADPH)	[c] : h + nadph + trdox --> nadp + trdrd	Purine and Pyrimidine Biosynthesis	PAS_chr2-2_0480, PAS_chr4_0284
TRDRDtp	reduced thioredoxin peroxisomal transport via diffusion	trdrd[c] <==> trdrd[x]	Transport, Peroxisomal	NA
TRDRm	thioredoxin reductase (NADPH)	[m] : h + nadph + trdox --> nadp + trdrd	Purine and Pyrimidine Biosynthesis	PAS_chr2-2_0480, PAS_chr4_0284
TRE6PP	trehalose-phosphatase	[c] : h2o + tre6p --> pi + tre	Alternate Carbon Metabolism	PAS_c131_0017+PAS_chr1-3_0054+PAS_chr2-1_0739
TRE6PS	alpha,alpha-trehalose-phosphate synthase (UDP-forming)	[c] : g6p + udpg --> h + tre6p + udp	Alternate Carbon Metabolism	PAS_c131_0017+PAS_chr1-3_0054+PAS_chr2-1_0739
TREH	alpha,alpha-trehalase	[c] : h2o + tre --> (2) glc-D	Alternate Carbon Metabolism	PAS_chr4_0816	[12]
TREHe	alpha,alpha-trehalase, extracellular	[e] : h2o + tre --> (2) glc-D	Alternate Carbon Metabolism	PAS_chr4_0342	[12]
TREt2	trehalose transport in via proton symporter	h[e] + tre[e] --> h[c] + tre[c]	Transport, Extracellular	NA
TREt2v	trehalose vacuolar transport via proton symport	h[c] + tre[c] <==> h[v] + tre[v]	Transport, Vacuolar	NA
TRIGS_PP	triglycerol synthesis	[c] : 12dgr_PP + (0.16654) pmtcoa + (0.05956) hdcoa + (0.03292) stcoa + (0.33054) odecoa + (0.41044) ocdycacoa --> coa + triglyc_PP	Glycerolipid Metabolism	PAS_chr3_0467, PAS_chr3_0218
TRPO2	L-Tryptophan:oxygen 2,3-oxidoreductase (decyclizing)	[c] : o2 + trp-L --> Lfmkynr	Tyrosine, Tryptophan, and Phenylalanine Metabolism	PAS_chr1-4_0083
TRPS1	tryptophan synthase (indoleglycerol phosphate)	[c] : 3ig3p + ser-L --> g3p + h2o + trp-L	Tyrosine, Tryptophan, and Phenylalanine Metabolism	PAS_chr2-1_0679
TRPt2r	L-tryptophan reversible transport via proton symport	h[e] + trp-L[e] <==> h[c] + trp-L[c]	Transport, Extracellular	PAS_chr1-4_0479, PAS_chr1-1_0030
TRPTA	tryptophan transaminase	[c] : akg + trp-L <==> glu-L + indpyr	Tyrosine, Tryptophan, and Phenylalanine Metabolism	PAS_chr1-4_0608, PAS_chr4_0147
TRPTRS	Tryptophanyl-tRNA synthetase	[c] : atp + trnatrp + trp-L --> amp + ppi + trptrna	tRNA charging	PAS_chr3_0165
TRPTRSm	Tryptophanyl-tRNA synthetase, mitochondrial	[m] : atp + trnatrp + trp-L --> amp + ppi + trptrna	tRNA charging	PAS_chr2-2_0245
TTDCAtr	fatty acid transport	ttdca[e] <==> ttdca[c]	Transport, Extracellular	NA
TYRt2m	tyrosine mitochondrial transport via proton symport	h[c] + tyr-L[c] <==> h[m] + tyr-L[m]	Transport, Mitochondrial	NA
TYRt2r	L-tyrosine reversible transport via proton symport	h[e] + tyr-L[e] <==> h[c] + tyr-L[c]	Transport, Extracellular	PAS_chr1-4_0479, PAS_chr1-1_0030
TYRt6	L-tyrosine transport in via proton antiport (vacuolar)	h[v] + tyr-L[c] --> h[c] + tyr-L[v]	Transport, Vacuolar	PAS_chr3_0519, PAS_chr3_0226
TYRt7	L-tyrosine transport out via proton symport, vacuolar	h[v] + tyr-L[v] --> h[c] + tyr-L[c]	Transport, Vacuolar	PAS_chr3_0295, PAS_chr2-2_0343
TYRTAi	tyrosine transaminase, irreversible	[c] : 34hpp + glu-L --> akg + tyr-L	Tyrosine, Tryptophan, and Phenylalanine Metabolism	PAS_chr1-4_0608, PAS_chr4_0147, PAS_chr4_0974
TYRTAim	tyrosine transaminase, irreversible (mitochondrial)	[m] : 34hpp + glu-L --> akg + tyr-L	Tyrosine, Tryptophan, and Phenylalanine Metabolism	PAS_chr1-1_0200
TYRTAip	tyrosine transaminase, irreversible (peroxisomal)	[x] : 34hpp + glu-L --> akg + tyr-L	Tyrosine, Tryptophan, and Phenylalanine Metabolism	PAS_chr4_0974
TYRTRS	tyrosyl-tRNA synthetase	[c] : atp + trnatyr + tyr-L --> amp + ppi + tyrtrna	tRNA charging	PAS_chr4_0522
TYRTRSm	tyrosyl-tRNA synthetase, mitochondrial	[m] : atp + trnatyr + tyr-L --> amp + ppi + tyrtrna	tRNA charging	PAS_chr3_1110
UDPACGLP	UDP-N-acetylglucosamine diphosphorylase	[c] : acgam1p + h + utp <==> ppi + udpacgam	Glutamate metabolism	PAS_chr3_0676
UDPG4E	UDPglucose 4-epimerase	[c] : udpg <==> udpgal	Galactose metabolism	PAS_chr1-4_0604
UDPGALt2g	UDPgalactose transport (Golgi apparatus)	udpgal[c] --> udpgal[g]	Transport, Golgi Apparatus	PAS_chr2-1_0692
UGLYCHr	Ureidoglycolate hydrolase	[c] : (2) h + h2o + urdglyc <==> co2 + glx + (2) nh4	Histidine Metabolism	PAS_chr2-1_0292
UMPK	UMP kinase	[c] : atp + ump <==> adp + udp	Nucleotide Salvage Pathway	PAS_chr2-1_0543
UMPKn	UMP kinase, nuclear	[n] : atp + ump <==> adp + udp	Nucleotide Salvage Pathway	PAS_chr2-1_0543
UNK3	2-keto-4-methylthiobutyrate transamination	[c] : 2kmb + glu-L --> akg + met-L	Methionine Metabolism	NA
UPP3MT	uroporphyrinogen methyltransferase	[c] : (2) amet + uppg3 --> (2) ahcys + dscl + h	Porphyrin and Chlorophyll Metabolism	PAS_chr1-3_0078
UPP3S	uroporphyrinogen-III synthase	[c] : hmbil --> h2o + uppg3	Porphyrin and Chlorophyll Metabolism	PAS_chr2-1_0533
UPPDC1	uroporphyrinogen decarboxylase (uroporphyrinogen III)	[c] : (4) h + uppg3 --> (4) co2 + cpppg3	Porphyrin and Chlorophyll Metabolism	PAS_chr3_0954
UPPRT	uracil phosphoribosyltransferase	[c] : prpp + ura --> ppi + ump	Purine and Pyrimidine Biosynthesis	PAS_chr1-1_0262
URAt2	uracil transport in via proton symport	h[e] + ura[e] --> h[c] + ura[c]	Transport, Extracellular	PAS_chr3_0022
UREA2t2	urea reversible transport via proton symport (2 H+)	(2) h[e] + urea[e] <==> (2) h[c] + urea[c]	Transport, Extracellular	PAS_chr2-1_0055
UREASE	urea carboxylase	[c] : atp + hco3 + urea <==> adp + allphn + h + pi	Nitrogen Metabolism	PAS_chr4_0173
URIDK2r	uridylate kinase (dUMP)	[c] : atp + dump <==> adp + dudp	Nucleotide Salvage Pathway	PAS_chr2-1_0543
URIDK2rn	uridylate kinase (dUMP), nuclear	[n] : atp + dump <==> adp + dudp	Nucleotide Salvage Pathway	PAS_chr2-1_0543
URIK1	uridine kinase (ATP:Uridine)	[c] : atp + uri --> adp + h + ump	Purine and Pyrimidine Biosynthesis	PAS_chr2-1_0770
URIK2	uridine kinase (GTP:Uridine)	[c] : gtp + uri --> gdp + h + ump	Purine and Pyrimidine Biosynthesis	PAS_chr2-1_0770
URIt2	uridine transport in via proton symport	h[e] + uri[e] --> h[c] + uri[c]	Transport, Extracellular	PAS_chr2-1_0257, PAS_chr3_0022
UTPH1	UTP diphosphohydrolase	[c] : (2) h2o + utp --> (2) h + (2) pi + ump	Nucleotide Salvage Pathway	PAS_chr1-1_0063
UTPtm	UTP/UMP antiport	(2) h[c] + ump[m] + utp[c] --> (2) h[m] + ump[c] + utp[m]	Transport, Mitochondrial	PAS_chr1-4_0423
VALt2m	Valine reversible mitochondrial transport via proton symport	h[c] + val-L[c] <==> h[m] + val-L[m]	Transport, Mitochondrial	NA
VALt2r	L-valine reversible transport via proton symport	h[e] + val-L[e] <==> h[c] + val-L[c]	Transport, Extracellular	PAS_chr1-4_0479, PAS_chr1-1_0030
VALTA	valine transaminase	[c] : akg + val-L <==> 3mob + glu-L	Valine, Leucine, and Isoleucine Metabolism	PAS_chr4_0248
VALTAim	valine transaminase, mitochondiral	[m] : akg + val-L --> 3mob + glu-L	Valine, Leucine, and Isoleucine Metabolism	PAS_chr4_0248
VALTRS	Valyl-tRNA synthetase	[c] : atp + trnaval + val-L --> amp + ppi + valtrna	tRNA charging	PAS_chr3_0754
VALTRSm	valyl-tRNA synthetase, mitochondrial	[m] : atp + trnaval + val-L --> amp + ppi + valtrna	tRNA charging	PAS_chr3_0754
XANt	xanthine reversible transport	xan[e] <==> xan[c]	Transport, Extracellular	NA
XPPT	xanthine phosphoribosyltransferase	[c] : prpp + xan --> ppi + xmp	Nucleotide Salvage Pathway	PAS_chr2-1_0681
XTSNt2	xanthosine transport in via proton symport	h[e] + xtsn[e] --> h[c] + xtsn[c]	Transport, Extracellular	NA
XU5Ptx	xylulose-5-phosphate transport	xu5p-D[x] <==> xu5p-D[c]	Transport, Peroxisomal	NA
XYLK	xylulokinase	[c] : atp + xylu-D --> adp + h + xu5p-D	Xylose Metabolism	PAS_chr1-1_0280
XYLR	xylose reductase	[c] : h + nadph + xyl-D --> nadp + xylt	Xylose Metabolism	PAS_chr2-1_0573, PAS_chr3_0744
XYLt	D-xylose reversible transport	xyl-D[e] <==> xyl-D[c]	Transport, Extracellular	NA
XYLTt	Xylitol transport via passive diffusion	xylt[e] <==> xylt[c]	Transport, Extracellular	NA
YUMPS	yUMP synthetase	[c] : r5p + ura <==> h2o + psd5p	Purine and Pyrimidine Biosynthesis	PAS_chr1-4_0212, PAS_chr1-3_0271, PAS_chr2-1_0067
ZYMSTAT_PP	Acyl-CoA:zymosterol acyltransferase, yeast-specific	[c] : (0.16654) pmtcoa + (0.05956) hdcoa + (0.03292) stcoa + (0.33054) odecoa + (0.41044) ocdycacoa + zymst --> coa + zymstest_PP	Sterol Metabolism	PAS_chr3_0467
ZYMSTESTH_PP	zymosterol ester hydrolase, yeast-specific	[c] : h2o + zymstest_PP --> h + (0.16654) hdca + (0.05956) hdcea + (0.03292) ocdca + (0.33054) ocdcea + (0.41044) ocdcya + zymst	Sterol Metabolism	PAS_chr3_0252, PAS_chr2-1_0409
ZYMSTESTH_PPe	zymosterol ester hydrolase, yeast-specific (extracellular)	[e] : h2o + zymstest_PP --> h + (0.16654) hdca + (0.05956) hdcea + (0.03292) ocdca + (0.33054) ocdcea + (0.41044) ocdcya + zymst	Sterol Metabolism	PAS_chr2-1_0409
ZYMSTt	zymosterol reversible transport	zymst[e] <==> zymst[c]	Transport, Extracellular	PAS_chr2-1_0280
References
[1] Kirchburger et al. (2002). 6-phosphofructokinase from Pichia pastoris: purification, kinetic and molecular characterization of the enzyme. Yeast. 19 (11), pp. 933-947.
[2] Kato N. (1990). Formaldehyde dehydrogenase from methylotrophic yeasts. Methods Enzymol. 188, pp. 455-459.
[3] Patel et al. (1983). Microbial oxidation of methanol: purification and properties of formaldehyde dehydrogenase from a Pichia sp. NRRL-Y-11328. Arch Biochem Biophys. 221 (1), pp. 135-142.
[4] Jungo et al. (2006). Quantitative characterization of the regulation of the synthesis of alcohol oxidase and of the expression of recombinant avidin in a Pichia pastoris Mut+ strain. Enzyme Microb Technol. 39 (4), pp. 936-944.
[5] Dienys et al. (2003). Alcohol oxidase from the yeast Pichia pastoris - a potential catalyst for organic synthesis. J Mol Catal B. 21, pp. 47-49.
[6] Kato N. (1990). Formate dehydrogenase from methylotrophic yeasts. Methods Enzymol. 188, pp. 459-462.
[7] Hou et al. (1982). NAD-linked formate dehydrogenase from methanol-grown Pichia pastoris NRRL-Y-7556. Arch Biochem Biophys. 216 (1), pp. 296-305.
[8] Tan et al. (2007). Characterization and application of D-amino acid oxidase and catalase within permeabilized Pichia pastoris cells in bioconversions. Appl Biochem Biotechnol. 136 (3), pp. 279-289.
[9] Jitrapakdee et al. (2010). Structure, mechanism and regulation of pyruvate carboxylase. Biochem J. 413 (3), pp. 369-387.
[10] Allais et al. (1983). Oxidation of methanol by the yeast, Pichia pastoris. Purification and properties of the formaldehyde dehydrogenase. Agric Biol Chem. 47, pp. 1509-1516.
[11] Luers et al. (1998). The Pichia pastoris dihydroxyacetone kinase is a PTS1-containing, but cytosolic, protein that is essential for growth on methanol. Yeast. 14 (8), pp. 759-771.
[12] Thevelein et al. (1982). Changes in the activity and properties of trehalase during early germination of yeast ascospores: correlation with trehalose breakdown as studied by in vivo 13C NMR. PNAS. 79 (11), pp. 3503-3507.
[13] Hu et al. (2007). A novel feeding strategy during the production phase for enhancing the enzymatic synthesis of S-adenosyl-L-methionine by methylotrophic Pichia pastoris. Enzyme Microb Technol. 40 (4), pp. 669-674.

## Sheet: Genes
Gene name	Gene function
PAS_FragB_0008	cyclic AMP phosphodiesterase
PAS_FragB_0009	H subunit of the mitochondrial glycine decarboxylase complex
PAS_FragB_0040	Serine palmitoyltransferase 1
PAS_FragB_0042	Adrenodoxin homolog, mitochondrial
PAS_FragB_0053	Glycine dehydrogenase [decarboxylating], mitochondrial
PAS_FragB_0061	Phosphoenolpyruvate carboxykinase
PAS_FragB_0064	6-phosphofructo-2-kinase
PAS_c034_0014	Alpha-ketoglutarate-dependent sulfonate dioxygenase
PAS_c034_0024	Major facilitator superfamily
PAS_c121_0009	Hypothetical protein
PAS_c131_0017	Hypothetical protein
PAS_c131_0021	vacuolar ATP synthase subunit B
PAS_chr1-1_0002	Plasma membrane H+-ATPase, pumps protons out of the cell
PAS_chr1-1_0006	Ribose-phosphate pyrophosphokinase
PAS_chr1-1_0008	Beta subunit of fatty acid synthetase; catalyzes the synthesis of long-chain saturated fatty acids
PAS_chr1-1_0009	Serine esterase that deacylates exogenous lysophospholipids
PAS_chr1-1_0028	Glycerol proton symporter of the plasma membrane, subject to glucose-induced inactivation
PAS_chr1-1_0030	General amino acid permease
PAS_chr1-1_0047	Mitochondrial lysine-tRNA synthetase
PAS_chr1-1_0050	Dihydrolipoamide acetyltransferase component (E2) of pyruvate dehydrogenase complex
PAS_chr1-1_0062	GTP-cyclohydrolase I, catalyzes the first step in the folic acid biosynthetic pathway
PAS_chr1-1_0063	Apyrase with wide substrate specificity
PAS_chr1-1_0067	Essential N-acetylglucosamine-phosphate mutase
PAS_chr1-1_0069	Plasma membrane protein involved in remodeling GPI anchors
PAS_chr1-1_0072	Fructose 1,6-bisphosphate aldolase, required for glycolysis and gluconeogenesis
PAS_chr1-1_0081	Mitochondrial inner membrane transporter, transports oxaloacetate, sulfate, and thiosulfate
PAS_chr1-1_0103	Chitin deacetylase, together with Cda1p involved in the biosynthesis ascospore wall component
PAS_chr1-1_0107	NADP(+)-dependent glutamate dehydrogenase
PAS_chr1-1_0132	Purine nucleoside phosphorylase, specifically metabolizes inosine & guanosine nucleosides
PAS_chr1-1_0155	Nuclear thiol peroxidase, functions as an alkyl-hydroperoxide reductase during post-diauxic growth
PAS_chr1-1_0158	Putative transmembrane protein involved in export of ammonia, a starvation signal
PAS_chr1-1_0163	Deoxycytidine monophosphate (dCMP) deaminase required for dCTP and dTTP synthesis
PAS_chr1-1_0169	Protein required for the ubiquinone (Coenzyme Q) biosynthesis
PAS_chr1-1_0184	Gamma glutamylcysteine synthetase catalyzes the first step in glutathione (GSH) biosynthesis
PAS_chr1-1_0191	Subunit 5 of the stator stalk of mitochondrial F1F0 ATP synthase
PAS_chr1-1_0195	Subunit D of the eight-subunit V1 peripheral membrane domain of the vacuolar H+-ATPase (V-ATPase)
PAS_chr1-1_0200	Cytosolic aspartate aminotransferase; involved in nitrogen metabolism
PAS_chr1-1_0203	General amino acid permease
PAS_chr1-1_0212	Methionyl-tRNA formyltransferase, catalyzes the formylation of initiator Met-tRNA in mitochondria
PAS_chr1-1_0220	Transporter of the ATP-binding cassette (ABC) family involved in bile acid transport
PAS_chr1-1_0221	Low affinity methionine permease, similar to Mup1p
PAS_chr1-1_0233	Mitochondrial NADP-specific isocitrate dehydrogenase, catalyzes the oxidation of isocitrate
PAS_chr1-1_0241	Mitochondrial glutamyl-tRNA synthetase, encoded by a nuclear gene
PAS_chr1-1_0262	Uracil phosphoribosyltransferase, synthesizes UMP from uracil
PAS_chr1-1_0266	Putative protein of unknown function
PAS_chr1-1_0277	Protein with a possible role in tRNA export
PAS_chr1-1_0280	Xylulokinase, converts D-xylulose and ATP to xylulose 5-phosphate and ADP
PAS_chr1-1_0282	One of two large regulatory subunits of ribonucleotide-diphosphate reductase
PAS_chr1-1_0287	Allantoin permease
PAS_chr1-1_0309	Vacuolar ATPase V1 domain subunit A containing the catalytic nucleotide binding sites
PAS_chr1-1_0313	Homocitrate synthase isozyme, catalyzes the condensation of acetyl-CoA and alpha-ketoglutarate
PAS_chr1-1_0315	Protein that inhibits ATP hydrolysis by the F1F0-ATP synthase
PAS_chr1-1_0323	Diadenosine 5',5''-P1,P4-tetraphosphate phosphorylase II (AP4A phosphorylase)
PAS_chr1-1_0324	Pantothenate kinase (ATP:D-pantothenate 4'-phosphotransferase, EC 2.7.1.33)
PAS_chr1-1_0341	Lysine permease
PAS_chr1-1_0354	Allantoin permease
PAS_chr1-1_0358	Ceramide synthase component, involved in synthesis of ceramide
PAS_chr1-1_0360	2-methylbutyraldehyde reductase, may be involved in isoleucine catabolism
PAS_chr1-1_0373	Subunit of the N-terminal acetyltransferase NatA (Nat1p, Ard1p, Nat5p)
PAS_chr1-1_0389	Argininosuccinate lyase, catalyzes the final step in the arginine biosynthesis pathway
PAS_chr1-1_0390	Cytosolic asparaginyl-tRNA synthetase, required for protein synthesis
PAS_chr1-1_0391	Protein of unknown function that may interact with ribosomes, based on co-purification experiments
PAS_chr1-1_0392	Mitochondrial asparaginyl-tRNA synthetase
PAS_chr1-1_0393	Chitin synthase I
PAS_chr1-1_0397	Histidinolphosphatase, catalyzes the eighth step in histidine biosynthesis
PAS_chr1-1_0411	C-14 sterol reductase, acts in ergosterol biosynthesis
PAS_chr1-1_0418	Acetate transporter required for normal sporulation
PAS_chr1-1_0420	Phosphatidylserine synthase, functions in phospholipid biosynthesis
PAS_chr1-1_0430	Phosphoribosylpyrophosphate amidotransferase
PAS_chr1-1_0432	Acetohydroxyacid reductoisomerase
PAS_chr1-1_0436	5-phospho-ribosyl-1(alpha)-pyrophosphate synthetase, synthesizes PRPP
PAS_chr1-1_0447	Saccharopine dehydrogenase (NAD+, L-lysine-forming)
PAS_chr1-1_0448	Pyridoxine (pyridoxamine) phosphate oxidase, has homologs in E. coli and Myxococcus xanthus
PAS_chr1-1_0457	Phosphatidylinositol-4-phosphate 5-kinase
PAS_chr1-1_0459	Dolichol-phosphate mannosyltransferase
PAS_chr1-1_0475	hypothetical protein
PAS_chr1-1_0490	hypothetical protein
PAS_chr1-1_0498	hypothetical protein
PAS_chr1-3_0023	Allantoinase, converts allantoin to allantoate in the first step of allantoin degradation
PAS_chr1-3_0024	Succinate semialdehyde dehydrogenase
PAS_chr1-3_0028	Cytoplasmic inorganic pyrophosphatase (PPase)
PAS_chr1-3_0029	Phosphoribosylanthranilate isomerase that catalyzes the third step in tryptophan biosynthesis
PAS_chr1-3_0033	Nuclear SAM-dependent mono-and asymmetric arginine dimethylating methyltransferase
PAS_chr1-3_0052	Biotin synthase, catalyzes the conversion of dethiobiotin to biotin
PAS_chr1-3_0054	Phosphatase subunit of the trehalose-6-phosphate synthase/phosphatase complex
PAS_chr1-3_0066	Subunit a of vacuolar-ATPase V0 domain, one of two isoforms (Vph1p and Stv1p)
PAS_chr1-3_0078	S-adenosyl-L-methionine uroporphyrinogen III transmethylase
PAS_chr1-3_0081	Glycerol-3-phosphate/dihydroxyacetone phosphate dual substrate-specific sn-1 acyltransferase
PAS_chr1-3_0094	Dihydrolipoyl transsuccinylase, component of the mitochondrial alpha-ketoglutarate dehydrogenase
PAS_chr1-3_0100	Phosphatidylinositol-4-kinase that functions in the Pkc1p protein kinase pathway
PAS_chr1-3_0104	Aconitase, required for the tricarboxylic acid (TCA) cycle and also independently required for mitoc
PAS_chr1-3_0122	UDP-glucose pyrophosphorylase (UGPase), catalyses the reversible formation of UDP-Glc
PAS_chr1-3_0130	Pyrimidine nucleotidase
PAS_chr1-3_0153	Plasma membrane pyridoxine (vitamin B6) transporter
PAS_chr1-3_0156	1-acyl-sn-gylcerol-3-phosphate acyltransferase
PAS_chr1-3_0187	Mevalonate kinase, acts in the biosynthesis of isoprenoids and sterols, including ergosterol
PAS_chr1-3_0191	GMP synthase, an enzyme that catalyzes the second step in the biosynthesis of GMP from IMP
PAS_chr1-3_0194	Heme A:farnesyltransferase
PAS_chr1-3_0206	Permease of basic amino acids in the vacuolar membrane
PAS_chr1-3_0211	Deoxyhypusine synthase, catalyzes formation of deoxyhypusine
PAS_chr1-3_0220	NAD-dependent 5,10-methylenetetrahydrafolate dehydrogenase
PAS_chr1-3_0225	Catalytic subunit of 1,3-beta-D-glucan synthase
PAS_chr1-3_0226	Beta-1,3-glucanosyltransferase, required for cell wall assembly
PAS_chr1-3_0235	Phosphatidylinositol 4,5-bisphosphate 5-phosphatase with a role in secretio
PAS_chr1-3_0238	Phosphatidylglycerolphosphate synthase, catalyzes the synthesis of phosphatidylglycerolphosphate
PAS_chr1-3_0239	DRAP deaminase, catalyzes the third step of the riboflavin biosynthesis pathway
PAS_chr1-3_0240	Flavin adenine dinucleotide (FAD) synthetase
PAS_chr1-3_0244	Cytoplasmic and mitochondrial histidine tRNA synthetase
PAS_chr1-3_0250	Mitochondrial carrier protein involved in the accumulation of CoA in the mitochondrial matrix
PAS_chr1-3_0269	Proline oxidase, nuclear-encoded mitochondrial protein
PAS_chr1-3_0271	Non-essential tRNA:pseudouridine synthase
PAS_chr1-3_0273	Putative cysteine synthase, localized to the mitochondrial outer membrane
PAS_chr1-4_0003	Mevalonate pyrophosphate decarboxylase
PAS_chr1-4_0009	Dihydrofolate synthetase
PAS_chr1-4_0019	Phosphatidylserine decarboxylase of the mitochondrial inner membrane
PAS_chr1-4_0047	Beta subunit of heterooctameric phosphofructokinase involved in glycolysis
PAS_chr1-4_0049	Homoserine dehydrogenase (L-homoserine:NADP oxidoreductase), dimeric enzyme
PAS_chr1-4_0050	Putative mannosyltransferase involved in protein glycosylation
PAS_chr1-4_0074	Outer mitochondrial carnitine acetyltransferase, minor ethanol-inducible enzyme
PAS_chr1-4_0080	Fatty acid transporter and very long-chain fatty acyl-CoA synthetase
PAS_chr1-4_0083	Putative tryptophan 2,3-dioxygenase or indoleamine 2,3-dioxygenase
PAS_chr1-4_0090	Polyamine transport protein specific for spermine
PAS_chr1-4_0093	Phosphatidylethanolamine methyltransferase (PEMT)
PAS_chr1-4_0095	Cytoplasmic aspartyl-tRNA synthetase, homodimeric enzyme
PAS_chr1-4_0104	Probable mitochondrial seryl-tRNA synthetase
PAS_chr1-4_0124	Mitochondrial NADH kinase, phosphorylates NADH
PAS_chr1-4_0141	Protein with similarity to hydroxymethylpyrimidine phosphate kinases
PAS_chr1-4_0149	3-ketosphinganine reductase, catalyzes the second step in phytosphingosine synthesis
PAS_chr1-4_0150	Transketolase, similar to Tkl2p
PAS_chr1-4_0153	Alpha aminoadipate reductase
PAS_chr1-4_0160	Multifunctional enzyme HIS4
PAS_chr1-4_0181	Nicotinic acid mononucleotide adenylyltransferase, involved in pathways of NAD biosynthesis
PAS_chr1-4_0194	Polyamine transporter that recognizes spermine, putrescine, and spermidine
PAS_chr1-4_0198	Pantothenate synthase, also known as pantoate-beta-alanine ligase
PAS_chr1-4_0207	Hydroperoxide and superoxide-radical responsive glutathione-dependent oxidoreductase
PAS_chr1-4_0212	tRNA:pseudouridine synthase, introduces pseudouridines at positions 26-28, 34-36, 65, and 67 of tRNA
PAS_chr1-4_0215	Acetylglutamate synthase (glutamate N-acetyltransferase), mitochondrial enzyme
PAS_chr1-4_0218	3-deoxy-D-arabino-heptulosonate-7-phosphate (DAHP) synthase
PAS_chr1-4_0222	Bifunctional dehydrogenase and ferrochelatase, involved in the biosynthesis of siroheme
PAS_chr1-4_0234	ATP phosphoribosyltransferase (hexameric enzyme) catalyzes the first step in histidine biosynthesis
PAS_chr1-4_0243	Threonine deaminase, catalyzes the first step in isoleucine biosynthesis
PAS_chr1-4_0249	Acetyl-CoA carboxylase, biotin containing enzyme
PAS_chr1-4_0253	ATP sulfurylase, catalyzes the primary step of intracellular sulfate activation
PAS_chr1-4_0254	Dihydrolipoamide dehydrogenase (E3)-binding protein (E3BP)
PAS_chr1-4_0264	Phosphoglucomutase
PAS_chr1-4_0292	3-phosphoglycerate kinase
PAS_chr1-4_0293	Inositol polyphosphate multikinase (IPMK)
PAS_chr1-4_0295	Alpha subunit of fatty acid synthetase
PAS_chr1-4_0299	Mitochondrial external NADH dehydrogenase, a type II NAD(P)H:quinone oxidoreductase
PAS_chr1-4_0303	Phorphobilinogen deaminase
PAS_chr1-4_0304	Acetyl-CoA C-acetyltransferase (acetoacetyl-CoA thiolase), cytosolic enzyme
PAS_chr1-4_0314	Farnesyl pyrophosphate synthetase
PAS_chr1-4_0338	Isocitrate lyase, catalyzes the formation of succinate and glyoxylate from isocitrate
PAS_chr1-4_0367	C-5 sterol desaturase, catalyzes the introduction of a C-5(6) double bond into episterol
PAS_chr1-4_0380	Phosphatidylinositol 4-kinase
PAS_chr1-4_0390	Choline kinase, catalyzing the first step in phosphatidylcholine synthesis via the CDP-choline
PAS_chr1-4_0394	Ammonium permease involved in regulation of pseudohyphal growth
PAS_chr1-4_0423	Mitochondrial pyrimidine nucleotide transporter
PAS_chr1-4_0426	Endo-beta-1,3-glucanase, major protein of the cell wall, involved in cell wall maintenance
PAS_chr1-4_0429	Isopentenyl diphosphate:dimethylallyl diphosphate isomerase (IPP isomerase)
PAS_chr1-4_0445	Delta subunit of the central stalk of mitochondrial F1F0 ATP synthase
PAS_chr1-4_0450	N-succinyl-5-aminoimidazole-4-carboxamide ribotide (SAICAR) synthetase
PAS_chr1-4_0458	Dihydroxyacid dehydratase
PAS_chr1-4_0463	Cytosolic seryl-tRNA synthetase, class II aminoacyl-tRNA synthetase
PAS_chr1-4_0465	Gamma subunit of the F1 sector of mitochondrial F1F0 ATP synthase
PAS_chr1-4_0479	General amino acid permease
PAS_chr1-4_0487	Putative protein of unknown function
PAS_chr1-4_0489	Cystathionine gamma-lyase
PAS_chr1-4_0496	Glutathione synthetase
PAS_chr1-4_0514	Essential protein of unknown function
PAS_chr1-4_0524	Guanine deaminase, a catabolic enzyme of the guanine salvage pathway
PAS_chr1-4_0534	Mitochondrial leucyl-tRNA synthetase
PAS_chr1-4_0538	Fatty-acyl coenzyme A oxidase
PAS_chr1-4_0545	Methylthioribose-1-phosphate isomerase
PAS_chr1-4_0551	Formylglycinamidine-ribonucleotide (FGAM)-synthetase
PAS_chr1-4_0558	Mitochondrial phenylalanyl-tRNA synthetase alpha subunit, active as a monomer
PAS_chr1-4_0566	Low-affinity cyclic AMP phosphodiesterase
PAS_chr1-4_0570	High-affinity glucose transporter of the major facilitator superfamily
PAS_chr1-4_0593	E1 beta subunit of the pyruvate dehydrogenase (PDH) complex
PAS_chr1-4_0598	Glutamyl-tRNA synthetase, cytoplasmic
PAS_chr1-4_0601	Plasma membrane arginine permease, requires phosphatidyl ethanolamine (PE) for localization
PAS_chr1-4_0604	C-3 sterol dehydrogenase
PAS_chr1-4_0608	Aromatic aminotransferase I, expression is regulated by general control of amino acid biosynthesis
PAS_chr1-4_0615	mitochondrial phosphate carrier protein
PAS_chr1-4_0617	Phosphatidylinositol (PI) phosphatase
PAS_chr1-4_0619	Metal resistance protein YCF1
PAS_chr1-4_0632	C-1-tetrahydrofolate synthase, mitochondrial
PAS_chr1-4_0659	hypothetical protein
PAS_chr1-4_0663	hypothetical protein
PAS_chr1-4_0674	hypothetical protein
PAS_chr1-4_0697	hypothetical protein
PAS_chr2-1_0016	2-deoxyglucose-6-phosphate phosphatase, similar to Dog2p, member of a family of low molecular weight
PAS_chr2-1_0037	Nitrilase, member of the nitrilase branch of the nitrilase superfamily
PAS_chr2-1_0047	Cytosine deaminase, zinc metalloenzyme that catalyzes the hydrolytic deamination of cytosine to urac
PAS_chr2-1_0049	Aminophospholipid translocase (flippase) that maintains membrane lipid asymmetry in post-Golgi secre
PAS_chr2-1_0055	Plasma membrane transporter for both urea and polyamines, expression is highly sensitive to nitrogen
PAS_chr2-1_0060	Hydroperoxide and superoxide-radical responsive glutathione-dependent oxidoreductase
PAS_chr2-1_0065	Chitin synthase III, catalyzes the transfer of N-acetylglucosamine (GlcNAc) to chitin
PAS_chr2-1_0067	Pseudouridine synthase, catalyzes only the formation of pseudouridine-55 (Psi55), a highly conserved
PAS_chr2-1_0072	Delta(9) fatty acid desaturase
PAS_chr2-1_0089	Component of the mitochondrial alpha-ketoglutarate dehydrogenase complex, which catalyzes a key step
PAS_chr2-1_0103	One of three repressible acid phosphatases, a glycoprotein that is transported to the cell surface
PAS_chr2-1_0107	Gamma-aminobutyrate (GABA) transaminase (4-aminobutyrate aminotransferase) involved in the 4-aminobu
PAS_chr2-1_0110	Fructose-2,6-bisphosphatase, required for glucose metabolism
PAS_chr2-1_0111	Mitochondrial adenylate kinase, catalyzes the reversible synthesis of GTP and AMP from GDP and ADP
PAS_chr2-1_0120	Subunit of mitochondrial NAD(+)-dependent isocitrate dehydrogenase, which catalyzes the oxidation of
PAS_chr2-1_0121	Phosphoribosyl-glycinamide transformylase, catalyzes a step in the 'de novo' purine nucleotide biosy
PAS_chr2-1_0123	Mitochondrial isoleucyl-tRNA synthetase, null mutant is deficient in respiratory growth
PAS_chr2-1_0129	Proline permease, required for high-affinity transport of proline
PAS_chr2-1_0146	Dinucleoside triphosphate hydrolase
PAS_chr2-1_0158	Anthranilate synthase, catalyzes the initial step of tryptophan biosynthesis, forms multifunctional
PAS_chr2-1_0160	Cobalamin-independent methionine synthase, involved in amino acid biosynthesis
PAS_chr2-1_0168	Protein that is processed in the mitochondrion to yield acetylglutamate kinase and N-acetyl-gamma-gl
PAS_chr2-1_0173	Non-essential glycogen phosphorylase required for the mobilization of glycogen, activity is regulate
PAS_chr2-1_0178	Polyphosphatidylinositol phosphatase, dephosphorylates multiple phosphatidylinositols
PAS_chr2-1_0191	3-hydroxy-3-methylglutaryl-CoA (HMG-CoA) synthase, catalyzes the formation of HMG-CoA from acetyl-Co
PAS_chr2-1_0197	D-Arabinono-1,4-lactone oxidase, catalyzes the final step in biosynthesis of D-erythroascorbic acid,
PAS_chr2-1_0202	S-adenosylmethionine decarboxylase, required for the biosynthesis of spermidine and spermine
PAS_chr2-1_0212	Protein O-mannosyltransferase, transfers mannose residues from dolichyl phosphate-D-mannose to prote
PAS_chr2-1_0221	Nicotinate phosphoribosyltransferase, acts in the salvage pathway of NAD+ biosynthesis
PAS_chr2-1_0224	Hypothetical protein
PAS_chr2-1_0235	Na+/Pi cotransporter, active in early growth phase
PAS_chr2-1_0238	Mitochondrial malate dehydrogenase, catalyzes interconversion of malate and oxaloacetate
PAS_chr2-1_0246	Subunit C of the eight-subunit V1 peripheral membrane domain of vacuolar H+-ATPase (V-ATPase)
PAS_chr2-1_0256	Protein O-mannosyltransferase, transfers mannose residues from dolichyl phosphate-D-mannose to prote
PAS_chr2-1_0257	Nucleoside transporter with broad nucleoside selectivity
PAS_chr2-1_0263	Catalytic subunit of 1,3-beta-D-glucan synthase
PAS_chr2-1_0269	Threonine synthase, conserved protein that catalyzes formation of threonine from 0-phosphohomoserine
PAS_chr2-1_0279	Triacylglycerol lipase of the lipid particle, responsible for all the TAG lipase activity of the lip
PAS_chr2-1_0280	Plasma membrane ATP-binding cassette (ABC) transporter, multidrug transporter involved in multidrug
PAS_chr2-1_0292	Ureidoglycolate hydrolase
PAS_chr2-1_0308	Glucose-6-phosphate dehydrogenase (G6PD), catalyzes the first step of the pentose phosphate pathway
PAS_chr2-1_0311	NAD(+)-dependent glutamate dehydrogenase, degrades glutamate to ammonia and alpha-ketoglutarate
PAS_chr2-1_0346	Methionyl-tRNA synthetase, forms a complex with glutamyl-tRNA synthetase (Gus1p) and Arc1p
PAS_chr2-1_0351	High affinity methionine permease
PAS_chr2-1_0358	Cystathionine beta-lyase, converts cystathionine into homocysteine
PAS_chr2-1_0368	Isopropylmalate isomerase, catalyzes the second step in the leucine biosynthesis pathway
PAS_chr2-1_0391	Lanosterol synthase, an essential enzyme that catalyzes the cyclization of squalene 2,3-epoxide
PAS_chr2-1_0396	Mitochondrial methionyl-tRNA synthetase (MetRS)
PAS_chr2-1_0400	Putative protein similar to bacterial glutamyl-tRNA amidotransferases
PAS_chr2-1_0402	Alpha subunit of heterooctameric phosphofructokinase involved in glycolysis
PAS_chr2-1_0409	Steryl ester hydrolase, catalyzes steryl ester hydrolysis at the plasma membrane
PAS_chr2-1_0415	Alpha-isopropylmalate synthase (2-isopropylmalate synthase)
PAS_chr2-1_0422	Acireductone dioxygenease involved in the methionine salvage pathway
PAS_chr2-1_0424	Phosphatidylinositol 4,5-bisphosphate 5-phosphatase, synaptojanin-like protein with an N-terminal Sa
PAS_chr2-1_0437	Glyceraldehyde-3-phosphate dehydrogenase, isozyme 3, involved in glycolysis and gluconeogenesis
PAS_chr2-1_0453	Cytoplasmic aldehyde dehydrogenase, involved in ethanol oxidation and beta-alanine biosynthesis
PAS_chr2-1_0454	Major exo-1,3-beta-glucanase of the cell wall, involved in cell wall beta-glucan assembly
PAS_chr2-1_0472	Mitochondrial alcohol dehydrogenase isozyme III
PAS_chr2-1_0478	dUTPase, catalyzes hydrolysis of dUTP to dUMP and PPi
PAS_chr2-1_0489	Myo-inositol transporter with strong similarity to the major myo-inositol transporter Itr1p
PAS_chr2-1_0498	Dolichol kinase, catalyzes the terminal step in dolichyl monophosphate (Dol-P) biosynthesis
PAS_chr2-1_0506	Mitochondrial aldehyde dehydrogenase
PAS_chr2-1_0533	Uroporphyrinogen III synthase
PAS_chr2-1_0543	Uridylate kinase, catalyzes the seventh enzymatic step in the de novo biosynthesis of pyrimidines
PAS_chr2-1_0545	Peroxisomal acyl-CoA thioesterase likely to be involved in fatty acid oxidation
PAS_chr2-1_0547	Bisphosphate-3'-nucleotidase, involved in salt tolerance and methionine biogenesis
PAS_chr2-1_0557	PIK-related protein kinase and rapamycin target
PAS_chr2-1_0573	Putative xylose and arabinose reductase
PAS_chr2-1_0577	Methyltransferase required for synthesis of diphthamide
PAS_chr2-1_0580	Cytosolic NADP-specific isocitrate dehydrogenase
PAS_chr2-1_0593	Dihydroorotase, catalyzes the third enzymatic step in the de novo biosynthesis of pyrimidines
PAS_chr2-1_0626	Glutamine-fructose-6-phosphate amidotransferase
PAS_chr2-1_0628	3-keto sterol reductase
PAS_chr2-1_0637	Bifunctional chorismate synthase and flavin reductase
PAS_chr2-1_0657	3-phosphoglycerate dehydrogenase, catalyzes the first step in serine and glycine biosynthesis
PAS_chr2-1_0660	Enzyme of 'de novo' purine biosynthesis
PAS_chr2-1_0661	Catalytic subunit of 1,3-beta-D-glucan synthase
PAS_chr2-1_0673	Mitochondrial threonyl-tRNA synthetase
PAS_chr2-1_0679	Tryptophan synthase involved in tryptophan biosynthesis
PAS_chr2-1_0681	Xanthine-guanine phosphoribosyl transferase
PAS_chr2-1_0684	Histidinol-phosphate aminotransferase, catalyzes the seventh step in histidine biosynthesis
PAS_chr2-1_0687	Vacuolar ATPase V0 domain subunit c', involved in proton transport activity
PAS_chr2-1_0692	Protein with a role in UDP-galactose transport to the Golgi lumen
PAS_chr2-1_0695	Phosphatidylinositol synthase, required for biosynthesis of phosphatidylinositol
PAS_chr2-1_0716	5-aminolevulinate synthase, catalyzes the first step in the heme biosynthetic pathway
PAS_chr2-1_0736	GTP cyclohydrolase II
PAS_chr2-1_0739	Regulatory subunit of trehalose-6-phosphate synthase/phosphatase complex
PAS_chr2-1_0749	Allantoicase, converts allantoate to urea and ureidoglycolate
PAS_chr2-1_0751	Subunit of the mitochondrial F1F0 ATP synthase
PAS_chr2-1_0752	Cystathionine gamma-synthase, converts cysteine into cystathionine
PAS_chr2-1_0763	2-hexaprenyl-6-methoxy-1,4-benzoquinone methyltransferase
PAS_chr2-1_0767	Acetyl-coA synthetase isoform
PAS_chr2-1_0769	Pyruvate kinase
PAS_chr2-1_0770	Uridine/cytidine kinase, component of the pyrimidine ribonucleotide salvage pathway
PAS_chr2-1_0775	NAD-dependent arabinose dehydrogenase, involved in biosynthesis of erythroascorbic acid
PAS_chr2-1_0776	Multifunctional enzyme of the peroxisomal fatty acid beta-oxidation pathway
PAS_chr2-1_0785	Long chain fatty acyl-CoA synthetase with a preference for C12:0-C16:0 fatty acids
PAS_chr2-1_0794	Protein with lipolytic activity towards triacylglycerols and diacylglycerols when expressed in E. co
PAS_chr2-1_0856	3-oxoacyl-[acyl-carrier-protein] reductase
PAS_chr2-1_0864	hypothetical protein
PAS_chr2-1_0878	hypothetical protein
PAS_chr2-1_0885	hypothetical protein
PAS_chr2-2_0009	Low-affinity Fe(II) transporter of the plasma membrane
PAS_chr2-2_0021	Hypothetical protein
PAS_chr2-2_0024	Pyruvate carboxylase isoform, cytoplasmic enzyme that converts pyruvate to oxaloacetate
PAS_chr2-2_0044	Phosphatidate cytidylyltransferase (CDP-diglyceride synthetase)
PAS_chr2-2_0048	Dihydrolipoamide dehydrogenase
PAS_chr2-2_0053	Phosphomannomutase, involved in synthesis of GDP-mannose and dolichol-phosphate-mannose
PAS_chr2-2_0059	Nucleoside diphosphate kinase
PAS_chr2-2_0060	6-phosphofructo-2-kinase, inhibited by phosphoenolpyruvate and sn-glycerol 3-phosphate, has negligib
PAS_chr2-2_0063	NADPH-dependent 1-acyl dihydroxyacetone phosphate reductase
PAS_chr2-2_0065	Plasma membrane multidrug transporter of the major facilitator superfamily
PAS_chr2-2_0070	Nit protein
PAS_chr2-2_0075	Para-aminobenzoate (PABA) synthase
PAS_chr2-2_0084	Repressible alkaline phosphatase, a glycoprotein localized to the vacuole
PAS_chr2-2_0094	Chitin synthase II
PAS_chr2-2_0101	Protein involved in excretion of putrescine and spermidine
PAS_chr2-2_0105	Mannosyltransferase involved in N-linked protein glycosylation
PAS_chr2-2_0111	NAD-dependent glycerol-3-phosphate dehydrogenase, key enzyme of glycerol synthesis
PAS_chr2-2_0113	Inositol 1-phosphate synthase
PAS_chr2-2_0119	Conserved protein required for assembly of subunits of mitochondrial F1F0 ATP synthase
PAS_chr2-2_0127	Mitochondrial cytochrome-c peroxidase
PAS_chr2-2_0131	Catalase A, breaks down hydrogen peroxide in the peroxisomal matrix formed by acyl-CoA oxidase (Pox1
PAS_chr2-2_0137	Cystathionine beta-synthase, catalyzes the synthesis of cystathionine from serine and homocysteine
PAS_chr2-2_0142	Bifunctional carbamoylphosphate synthetase (CPSase)-aspartate transcarbamylase (ATCase)
PAS_chr2-2_0145	Isozyme of methylenetetrahydrofolate reductase
PAS_chr2-2_0160	Vacuolar amino acid transporter, exports aspartate and glutamate from the vacuole
PAS_chr2-2_0162	Adenosine kinase, required for the utilization of S-adenosylmethionine (AdoMet)
PAS_chr2-2_0165	Beta subunit of the F1 sector of mitochondrial F1F0 ATP synthase
PAS_chr2-2_0168	Homo-isocitrate dehydrogenase, an NAD-linked mitochondrial enzyme
PAS_chr2-2_0174	5-phospho-ribosyl-1(alpha)-pyrophosphate synthetase, synthesizes PRPP
PAS_chr2-2_0182	Isozyme of methylenetetrahydrofolate reductase
PAS_chr2-2_0201	Putative mannosyltransferase involved in protein glycosylation
PAS_chr2-2_0204	Putative phosphopantothenoylcysteine synthetase (PPCS)
PAS_chr2-2_0209	Protein with similarity to tRNA synthetases
PAS_chr2-2_0219	Guanylate kinase, converts GMP to GDP
PAS_chr2-2_0220	Thioredoxin peroxidase, acts as both a ribosome-associated and free cytoplasmic antioxidant
PAS_chr2-2_0227	Subunit d of the five-subunit V0 integral membrane domain of vacuolar H+-ATPase (V-ATPase)
PAS_chr2-2_0230	One of two isozymes of HMG-CoA reductase that catalyzes the conversion of HMG-CoA to mevalonate
PAS_chr2-2_0238	Threonyl-tRNA synthetase, essential cytoplasmic protein
PAS_chr2-2_0245	Mitochondrial tryptophanyl-tRNA synthetase
PAS_chr2-2_0252	Alkaline dihydroceramidase, involved in sphingolipid metabolism
PAS_chr2-2_0267	3-ketoacyl-CoA thiolase with broad chain length specificity
PAS_chr2-2_0272	Subunit of a heterodimeric peroxisomal ATP-binding cassette transporter complex (Pxa1p-Pxa2p)
PAS_chr2-2_0276	Plasma membrane sulfite pump involved in sulfite metabolism
PAS_chr2-2_0278	Protein with an apparent role in acetylation of N-terminal methionine residues
PAS_chr2-2_0283	Membrane anchor subunit of succinate dehydrogenase (Sdh1p, Sdh2p, Sdh3p, Sdh4p)
PAS_chr2-2_0288	Arginase, responsible for arginine degradation
PAS_chr2-2_0294	E1 alpha subunit of the pyruvate dehydrogenase (PDH) complex
PAS_chr2-2_0302	Multifunctional enzyme of the folic acid biosynthesis pathway
PAS_chr2-2_0311	3-hydroxyanthranilic acid dioxygenase, required for the de novo biosynthesis of NAD from tryptophan
PAS_chr2-2_0314	Glycerophosphocholine (GroPCho) phosphodiesterase
PAS_chr2-2_0317	Prephenate dehydrogenase involved in tyrosine biosynthesis
PAS_chr2-2_0318	Phosphomevalonate kinase, an essential cytosolic enzyme
PAS_chr2-2_0329	Adenylosuccinate lyase, catalyzes two steps in the 'de novo' purine nucleotide biosynthetic pathway
PAS_chr2-2_0330	Phosphatidylinositol:ceramide phosphoinositol transferase (IPC synthase)
PAS_chr2-2_0337	Transaldolase, enzyme in the non-oxidative pentose phosphate pathway
PAS_chr2-2_0343	Vacuolar transporter, exports large neutral amino acids from the vacuole
PAS_chr2-2_0355	Mitochondrial inner membrane carnitine transporter
PAS_chr2-2_0357	sn-1,2-diacylglycerol ethanolamine-and cholinephosphotranferase
PAS_chr2-2_0359	Nicotinamide riboside kinase
PAS_chr2-2_0382	Thiol peroxidase that functions as a hydroperoxide receptor
PAS_chr2-2_0391	Ammonium permease
PAS_chr2-2_0401	Cholinephosphate cytidylyltransferase, also known as CTP:phosphocholine cytidylyltransferase
PAS_chr2-2_0402	Subunit of the cytosolic chaperonin Cct ring complex, related to Tcp1p
PAS_chr2-2_0407	Beta subunit of succinyl-CoA ligase, which is a mitochondrial enzyme of the TCA cycle
PAS_chr2-2_0408	Catabolic L-serine (L-threonine) deaminase, catalyzes the degradation of L-serine and L-threonine
PAS_chr2-2_0437	Glycogen debranching enzyme containing glucanotranferase and alpha-1,6-amyloglucosidase activities
PAS_chr2-2_0446	Protein with sequence similarity to 2,3-diketo-5-methylthiopentyl-1-phosphate enolase-phosphatases
PAS_chr2-2_0480	hypothetical protein
PAS_chr2-2_0481	hypothetical protein
PAS_chr2-2_0492	hypothetical protein
PAS_chr2-2_0496	hypothetical protein
PAS_chr3_0022	Allantoin permease
PAS_chr3_0036	S-adenosylmethionine transporter of the mitochondrial inner membrane, member of the mitochondrial ca
PAS_chr3_0039	Beta-isopropylmalate dehydrogenase (IMDH), catalyzes the third step in the leucine biosynthesis path
PAS_chr3_0040	Mitochondrial inner membrane transporter, exports 2-oxoadipate and 2-oxoglutarate from the mitochond
PAS_chr3_0052	Thiamine pyrophosphokinase, phosphorylates thiamine to produce the coenzyme thiamine pyrophosphate (
PAS_chr3_0053	C-4 methyl sterol oxidase, catalyzes the first of three steps required to remove two C-4 methyl grou
PAS_chr3_0058	Oxidoreductase of the mitochondrial inner membrane, involved in cytoplasmic and mitochondrial iron h
PAS_chr3_0059	Subunit f of the F0 sector of mitochondrial F1F0 ATP synthase, which is a large, evolutionarily cons
PAS_chr3_0062	5-phospho-ribosyl-1(alpha)-pyrophosphate synthetase, synthesizes PRPP, which is required for nucleot
PAS_chr3_0069	Carnitine acetyl-CoA transferase present in both mitochondria and peroxisomes, transfers activated a
PAS_chr3_0073	Glycerol 3-phosphate/dihydroxyacetone phosphate dual substrate-specific sn-1 acyltransferase of the
PAS_chr3_0082	Enolase I, a phosphopyruvate hydratase that catalyzes the conversion of 2-phosphoglycerate to phosph
PAS_chr3_0085	Phosphoribosylaminoimidazole carboxylase, catalyzes a step in the 'de novo' purine nucleotide biosyn
PAS_chr3_0095	Phenylpyruvate decarboxylase, catalyzes decarboxylation of phenylpyruvate to phenylacetaldehyde, whi
PAS_chr3_0100	Ornithine transporter of the mitochondrial inner membrane, exports ornithine from mitochondria as pa
PAS_chr3_0124	Squalene epoxidase, catalyzes the epoxidation of squalene to 2,3-oxidosqualene
PAS_chr3_0141	High-affinity inorganic phosphate (Pi) transporter and low-affinity manganese transporter
PAS_chr3_0144	Beta subunit of cytoplasmic phenylalanyl-tRNA synthetase, forms a tetramer with Frs2p to generate ac
PAS_chr3_0156	Diaminohydroxyphoshoribosylaminopyrimidine deaminase
PAS_chr3_0165	Cytoplasmic tryptophanyl-tRNA synthetase, aminoacylates tryptophanyl-tRNA
PAS_chr3_0166	Arginyl-tRNA synthetase
PAS_chr3_0167	3,4-dihydroxy-2-butanone-4-phosphate synthase (DHBP synthase), required for riboflavin biosynthesis
PAS_chr3_0169	O-methyltransferase, catalyzes two different O-methylation steps in ubiquinone (Coenzyme Q) biosynth
PAS_chr3_0176	Mitochondrial ornithine acetyltransferase
PAS_chr3_0177	Mitochondrial inner membrane citrate transporter
PAS_chr3_0181	Mitochondrial malic enzyme
PAS_chr3_0184	1,3-beta-glucanosyltransferase
PAS_chr3_0188	Major of three pyruvate decarboxylase isozymes
PAS_chr3_0198	Diacylglycerol pyrophosphate (DGPP) phosphatase
PAS_chr3_0199	Putative protein of unknown function with similarity to asparagine synthetases
PAS_chr3_0216	Arginosuccinate synthetase
PAS_chr3_0218	Diacylglycerol acyltransferase
PAS_chr3_0225	Soluble fumarate reductase
PAS_chr3_0226	Vacuolar transporter
PAS_chr3_0236	Elongase
PAS_chr3_0252	Steryl ester hydrolase
PAS_chr3_0253	Acetyl-coA hydrolase
PAS_chr3_0255	Mitochondrial GTP/GDP transporter
PAS_chr3_0257	Adenylate kinase
PAS_chr3_0262	Thymidylate and uridylate kinase
PAS_chr3_0264	Ferrochelatase
PAS_chr3_0277	6-phosphogluconate dehydrogenase (decarboxylating)
PAS_chr3_0281	Polyphosphate phosphatase
PAS_chr3_0283	Putative amidase
PAS_chr3_0285	Glutamine tRNA synthetase
PAS_chr3_0291	Para hydroxybenzoate: polyprenyl transferase
PAS_chr3_0294	Gamma-glutamyl kinase
PAS_chr3_0295	Vacuolar transporter
PAS_chr3_0306	1,3-beta-glucanosyltransferase
PAS_chr3_0317	Farnesyl-diphosphate farnesyl transferase (squalene synthase)
PAS_chr3_0330	Trans-aconitate methyltransferase
PAS_chr3_0349	NADP(+)-dependent dehydrogenase
PAS_chr3_0361	Nicotinamidase
PAS_chr3_0371	Delta(24)-sterol C-methyltransferase
PAS_chr3_0376	Cytoplasmic and mitochondrial glycyl-tRNA synthase
PAS_chr3_0381	Orotidine-5'-phosphate (OMP) decarboxylase
PAS_chr3_0399	Minor sphingoid long-chain base kinase
PAS_chr3_0403	Acetyl-coA synthetase isoform
PAS_chr3_0409	Na+/H+ antiporter involved in sodium and potassium efflux through the plasma membrane
PAS_chr3_0410	L-ornithine transaminase (OTAse)
PAS_chr3_0417	Ornithine decarboxylase
PAS_chr3_0425	Sphinganine C4-hydroxylase
PAS_chr3_0429	Protein required for transport of flavin adenine dinucleotide (FAD)
PAS_chr3_0434	Mitochondrial amino acid transporter
PAS_chr3_0440	Lactate transporter
PAS_chr3_0456	Glycolytic enzyme phosphoglucose isomerase
PAS_chr3_0460	Subunit b of the stator stalk of mitochondrial F1F0 ATP synthase
PAS_chr3_0462	Cytoplasmic alanyl-tRNA synthetase
PAS_chr3_0467	Acyl-CoA:sterol acyltransferase, isozyme of Are1p
PAS_chr3_0471	Aspartic beta semi-aldehyde dehydrogenase
PAS_chr3_0482	Putative alanine transaminase (glutamic pyruvic transaminase)
PAS_chr3_0489	High affinity sulfate permease
PAS_chr3_0495	Low-affinity phosphate transporter of the vacuolar membrane
PAS_chr3_0506	Pentafunctional arom protein
PAS_chr3_0507	C-22 sterol desaturase
PAS_chr3_0511	Choline/ethanolamine transporter
PAS_chr3_0519	Permease of basic amino acids in the vacuolar membrane
PAS_chr3_0528	Saccharopine dehydrogenase (NADP+, L-glutamate-forming)
PAS_chr3_0535	Sphingolipid alpha-hydroxylase
PAS_chr3_0561	Gamma-glutamyltranspeptidase
PAS_chr3_0566	3-phosphoserine aminotransferase
PAS_chr3_0569	Biotin:apoprotein ligase, covalently modifies proteins with the addition of biotin
PAS_chr3_0570	Cardiolipin synthase
PAS_chr3_0576	Alpha subunit of the F1 sector of mitochondrial F1F0 ATP synthase
PAS_chr3_0578	Peroxisomal nudix pyrophosphatase with specificity for coenzyme A and CoA derivatives, may function
PAS_chr3_0579	Mitochondrial glycerol-3-phosphate dehydrogenase
PAS_chr3_0591	Cytosolic L-asparaginase
PAS_chr3_0597	Long-chain base-1-phosphate phosphatase with specificity for dihydrosphingosine-1-phosphate
PAS_chr3_0602	Fatty acid elongase
PAS_chr3_0604	Putative ribokinase
PAS_chr3_0606	PProtein homologous to human Chediak-Higashi syndrome and murine Beige proteins
PAS_chr3_0623	Ornithine carbamoyltransferase (carbamoylphosphate:L-ornithine carbamoyltransferase)
PAS_chr3_0630	Hypothetical protein
PAS_chr3_0631	Mitochondrial 3-hydroxyacyl-thioester dehydratase involved in fatty acid biosynthesis
PAS_chr3_0646	Phospholipase D, catalyzes the hydrolysis of phosphatidylcholine
PAS_chr3_0647	Fumarase, converts fumaric acid to L-malic acid in the TCA cycle
PAS_chr3_0648	Thiazole synthase, catalyzes formation of the thiazole moiety of thiamin pyrophosphate
PAS_chr3_0649	Transporter of thiamine or related compound
PAS_chr3_0659	Putative mitochondrial aconitase isozyme
PAS_chr3_0667	Adenylylsulfate kinase, required for sulfate assimilation and involved in methionine metabolism
PAS_chr3_0674	D-lactate dehydrogenase, located in the mitochondrial matrix
PAS_chr3_0675	Asparagine synthetase, isozyme of Asn1p
PAS_chr3_0676	UDP-N-acetylglucosamine pyrophosphorylase
PAS_chr3_0693	Tetrameric phosphoglycerate mutase
PAS_chr3_0704	Subunit E of the eight-subunit V1 peripheral membrane domain of the vacuolar H+-ATPase (V-ATPase)
PAS_chr3_0726	Cytidine deaminase
PAS_chr3_0733	Component of serine palmitoyltransferase
PAS_chr3_0735	Inositolphosphotransferase 1, involved in synthesis of mannose-(inositol-P)2-ceramide (M(IP)2C)
PAS_chr3_0743	Nit protein, one of two proteins in S. cerevisiae with similarity to the Nit domain
PAS_chr3_0744	Aldose reductase involved in methylglyoxal, d-xylose and arabinose metabolism
PAS_chr3_0754	Mitochondrial and cytoplasmic valyl-tRNA synthetase
PAS_chr3_0756	Mitochondrial membrane transporter
PAS_chr3_0761	Carnitine acetyltransferase
PAS_chr3_0763	Spore-specific water channel that mediates the transport of water across cell membranes
PAS_chr3_0770	Bifunctional enzyme of the 'de novo' purine nucleotide biosynthetic pathway
PAS_chr3_0781	Glycogen synthase, similar to Gsy1p
PAS_chr3_0783	Cytoplasmic glyoxalase II
PAS_chr3_0788	Imidazoleglycerol-phosphate dehydratase, catalyzes the sixth step in histidine biosynthesis
PAS_chr3_0799	Large subunit of carbamoyl phosphate synthetase
PAS_chr3_0819	Subunit g of the mitochondrial F1F0 ATP synthase
PAS_chr3_0821	Protein with similarity to human cystinosin
PAS_chr3_0822	Subunit of a heterodimeric peroxisomal ATP-binding cassette transporter complex (Pxa1p-Pxa2p)
PAS_chr3_0826	Tetrameric phosphoglycerate mutase
PAS_chr3_0831	Alpha subunit of succinyl-CoA ligase
PAS_chr3_0832	Transketolase, similar to Tkl2p
PAS_chr3_0834	Transketolase, similar to Tkl2p
PAS_chr3_0841	Dihydroxyacetone kinase, required for detoxification of dihydroxyacetone (DHA)
PAS_chr3_0842	Multifunctional protein with both hydroxymethylpyrimidine kinase and thiaminase activities
PAS_chr3_0843	Bifunctional enzyme
PAS_chr3_0845	Lyso-phosphatidylcholine acyltransferase
PAS_chr3_0859	Phospholipid methyltransferase (methylene-fatty-acyl-phospholipid synthase)
PAS_chr3_0867	Non-essential intracellular esterase that can function as an S-formylglutathione hydrolase
PAS_chr3_0868	Fructose-1,6-bisphosphatase, key regulatory enzyme in the gluconeogenesis pathway
PAS_chr3_0870	GDP-mannose pyrophosphorylase (mannose-1-phosphate guanyltransferase)
PAS_chr3_0876	S-adenosylmethionine synthetase
PAS_chr3_0887	Dimeric hypoxanthine-guanine phosphoribosyltransferase
PAS_chr3_0890	S-adenosyl-L-homocysteine hydrolase
PAS_chr3_0899	Homoserine kinase, conserved protein required for threonine biosynthesis
PAS_chr3_0906	Mitochondrial peroxiredoxin (1-Cys Prx) with thioredoxin peroxidase activity
PAS_chr3_0915	Quinolinate phosphoribosyl transferase
PAS_chr3_0916	Golgi GDP-mannose transporter
PAS_chr3_0922	Polyamine oxidase, converts spermine to spermidine
PAS_chr3_0929	Protein required for beta-1,6 glucan biosynthesis
PAS_chr3_0932	NAD(+)-dependent formate dehydrogenase, may protect cells from exogenous formate
PAS_chr3_0936	3-deoxy-D-arabino-heptulosonate-7-phosphate (DAHP) synthase
PAS_chr3_0943	Coproporphyrinogen III oxidase, an oxygen requiring enzyme
PAS_chr3_0949	Lysyl-tRNA synthetase
PAS_chr3_0951	Triose phosphate isomerase, abundant glycolytic enzyme
PAS_chr3_0954	Uroporphyrinogen decarboxylase
PAS_chr3_0957	Lanosterol 14-alpha-demethylase, catalyzes the C-14 demethylation of lanosterol
PAS_chr3_0962	Bifunctional enzyme exhibiting indole-3-glycerol-phosphate synthase and anthranilate synthase activi
PAS_chr3_0965	Glutamate decarboxylase, converts glutamate into gamma-aminobutyric acid (GABA)
PAS_chr3_0975	Peroxisomal 2,4-dienoyl-CoA reductase, auxiliary enzyme of fatty acid beta-oxidation
PAS_chr3_0987	Mitochondrial aldehyde dehydrogenase
PAS_chr3_0996	Thymidylate synthase, required for de novo biosynthesis of pyrimidine deoxyribonucleotides
PAS_chr3_1002	Putative nicotinamide N-methyltransferase
PAS_chr3_1007	Geranylgeranyl diphosphate synthase, increases the intracellular pool of geranylgeranyl diphosphate
PAS_chr3_1011	Cytosolic and mitochondrial glutathione oxidoreductase
PAS_chr3_1012	Ketopantoate hydroxymethyltransferase, required for pantothenic acid biosynthesis
PAS_chr3_1021	D-lactate dehydrogenase, oxidizes D-lactate to pyruvate, transcription is heme-dependent
PAS_chr3_1024	NAD(+)-dependent glutamate synthase (GOGAT)
PAS_chr3_1025	N-myristoyl transferase
PAS_chr3_1028	S-(hydroxymethyl)glutathione dehydrogenase
PAS_chr3_1037	Lumazine synthase (6,7-dimethyl-8-ribityllumazine synthase, also known as DMRL synthase)
PAS_chr3_1040	Proteolipid subunit of the vacuolar H(+)-ATPase V0 sector
PAS_chr3_1084	Sulfite reductase beta subunit, involved in amino acid biosynthesis, transcription repressed by meth
PAS_chr3_1093	Subunit a of vacuolar-ATPase V0 domain, one of two isoforms (Vph1p and Stv1p)
PAS_chr3_1110	Mitochondrial tyrosyl-tRNA synthetase
PAS_chr3_1111	Iron-sulfur protein subunit of succinate dehydrogenase (Sdh1p, Sdh2p, Sdh3p, Sdh4p)
PAS_chr3_1115	Mannose-6-phosphate isomerase, catalyzes the interconversion of fructose-6-P and mannose-6-P
PAS_chr3_1119	Mitochondrial matrix acyl carrier protein, involved in biosynthesis of octanoate
PAS_chr3_1126	6-phosphogluconolactonase, catalyzes the second step of the pentose phosphate pathway
PAS_chr3_1127	Phosphatidylserine decarboxylase of the Golgi and vacuolar membranes
PAS_chr3_1132	Kynurenine aminotransferase, catalyzes formation of kynurenic acid from kynurenine
PAS_chr3_1138	Adenine phosphoribosyltransferase, catalyzes the formation of AMP
PAS_chr3_1162	hypothetical protein
PAS_chr3_1192	hypothetical protein
PAS_chr3_1194	hypothetical protein
PAS_chr3_1197	hypothetical protein
PAS_chr3_1201	hypothetical protein
PAS_chr3_1236	hypothetical protein
PAS_chr4_0005	Proton-coupled oligopeptide transporter of the plasma membrane
PAS_chr4_0011	Maltose permease, high-affinity maltose transporter (alpha-glucoside transporter)
PAS_chr4_0018	Cytochrome c, isoform 1
PAS_chr4_0021	Guanosine diphosphatase located in the Golgi
PAS_chr4_0023	Putative pantetheine-phosphate adenylyltransferase (PPAT)
PAS_chr4_0043	Mitochondrial aldehyde dehydrogenase
PAS_chr4_0050	Chorismate mutase, catalyzes the conversion of chorismate to prephenate
PAS_chr4_0055	Protoporphyrinogen oxidase
PAS_chr4_0060	Evolutionarily conserved glucosamine-6-phosphate acetyltransferase
PAS_chr4_0063	C-24(28) sterol reductase, catalyzes the final step in ergosterol biosynthesis
PAS_chr4_0081	Riboflavin synthase
PAS_chr4_0101	Mitochondrial aspartyl-tRNA synthetase, required for acylation of aspartyl-tRNA
PAS_chr4_0112	Threonine aldolase
PAS_chr4_0138	Small subunit of carbamoyl phosphate synthetase
PAS_chr4_0147	Aromatic aminotransferase II
PAS_chr4_0149	Microsomal cytochrome b reductase
PAS_chr4_0150	Aspartate kinase (L-aspartate 4-P-transferase)
PAS_chr4_0153	Phospholipase B (lysophospholipase) involved in phospholipid metabolism
PAS_chr4_0167	UDP-glucose:sterol glucosyltransferase (Sterol 3-beta-glucosyltransferase)
PAS_chr4_0173	Urea amidolyase, contains both urea carboxylase and allophanate hydrolase activities
PAS_chr4_0191	Malate synthase
PAS_chr4_0196	Folylpolyglutamate synthetase, catalyzes extension of the glutamate chains of the folate coenzymes
PAS_chr4_0197	Small subunit of the ribonucleotide-diphosphate reductase (RNR) complex
PAS_chr4_0198	C-8 sterol isomerase
PAS_chr4_0210	Major ADP/ATP carrier of the mitochondrial inner membrane
PAS_chr4_0212	Ribose-5-phosphate ketol-isomerase
PAS_chr4_0213	Ribose-5-phosphate ketol-isomerase
PAS_chr4_0228	Acetolactate synthase, catalyses the first common step in isoleucine and valine biosynthesis
PAS_chr4_0233	Glutamine-dependent NAD(+) synthetase
PAS_chr4_0247	5,10-methenyltetrahydrofolate synthetase, involved in folic acid biosynthesis
PAS_chr4_0248	Mitochondrial branched-chain amino acid aminotransferase, homolog of murine ECA39
PAS_chr4_0255	Hypothetical protein
PAS_chr4_0272	Cytochrome b2 (L-lactate cytochrome-c oxidoreductase)
PAS_chr4_0276	Alpha subunit of cytoplasmic phenylalanyl-tRNA synthetase
PAS_chr4_0280	Putative methylthio-ribulose-1-phosphate dehydratase
PAS_chr4_0284	Cytoplasmic thioredoxin isoenzyme of the thioredoxin system
PAS_chr4_0285	Phosphoserine phosphatase of the phosphoglycerate pathway, involved in serine and glycine biosynthes
PAS_chr4_0287	Dicarboxylic amino acid permease
PAS_chr4_0294	Anthranilate phosphoribosyl transferase of the tryptophan biosynthetic pathway
PAS_chr4_0311	2-enoyl thioester reductase, member of the medium chain dehydrogenase/reductase family
PAS_chr4_0330	Methionine and cysteine synthase (O-acetyl homoserine-O-acetyl serine sulfhydrylase)
PAS_chr4_0336	Putative dihydrokaempferol 4-reductase
PAS_chr4_0337	High-affinity inorganic phosphate (Pi) transporter and low-affinity manganese transporter
PAS_chr4_0342	Acid trehalase required for utilization of extracellular trehalose
PAS_chr4_0343	Phosphoribosyl-5-amino-1-phosphoribosyl-4-imidazolecarboxiamide isomerase
PAS_chr4_0347	Peroxisomal adenine nucleotide transporter
PAS_chr4_0352	Long chain fatty acyl-CoA synthetase
PAS_chr4_0356	Adenylate cyclase, required for cAMP production and cAMP-dependent protein kinase signaling
PAS_chr4_0369	Subunit alpha of assimilatory sulfite reductase
PAS_chr4_0393	Cytosolic leucyl tRNA synthetase, ligates leucine to the appropriate tRNA
PAS_chr4_0398	Delta 1-pyrroline-5-carboxylate reductase, catalyzes the last step in proline biosynthesis
PAS_chr4_0405	Guanine nucleotide exchange factor for Gpa1p
PAS_chr4_0408	Choline phosphate cytidylyltransferase
PAS_chr4_0415	Cytosolic serine hydroxymethyltransferase
PAS_chr4_0416	Alanine:glyoxylate aminotransferase (AGT), catalyzes the synthesis of glycine from glyoxylate
PAS_chr4_0418	Delta-aminolevulinate dehydratase, a homo-octameric enzyme
PAS_chr4_0437	Prephenate dehydratase, catalyzes the conversion of prephanate to phenylpyruvate
PAS_chr4_0449	Protein required for the hydroxylation of heme O to form heme A
PAS_chr4_0470	Mitochondrial aldehyde dehydrogenase
PAS_chr4_0477	Putative dephospho-CoA kinase (DPCK) that catalyzes the final step in Coenzyme A biosynthesis
PAS_chr4_0478	Phosphatidylinositol 3-kinase responsible for the synthesis of phosphatidylinositol 3-phosphate
PAS_chr4_0488	Mitochondrial phosphate carrier, imports inorganic phosphate into mitochondria
PAS_chr4_0508	Protein required for beta-1,6 glucan biosynthesis
PAS_chr4_0511	Mitochondrial beta-keto-acyl synthase with possible role in fatty acid synthesis
PAS_chr4_0514	Purine-cytosine permease
PAS_chr4_0522	Cytoplasmic tyrosyl-tRNA synthetase, class I aminoacyl-tRNA synthetase
PAS_chr4_0576	NADPH-dependent medium chain alcohol dehydrogenase with broad substrate specificity
PAS_chr4_0579	Intracellular sporulation-specific glucoamylase involved in glycogen degradation
PAS_chr4_0580	Subunit of mitochondrial NAD(+)-dependent isocitrate dehydrogenase
PAS_chr4_0587	Mitochondrial serine hydroxymethyltransferase
PAS_chr4_0598	Dihydrosphingosine phosphate lyase
PAS_chr4_0613	Adenylosuccinate synthase
PAS_chr4_0624	Non-essential protein of unknown function required for transcriptional induction
PAS_chr4_0645	Acetylornithine aminotransferase
PAS_chr4_0648	Spermine synthase, required for the biosynthesis of spermine
PAS_chr4_0664	S-adenosylmethionine-homocysteine methyltransferase
PAS_chr4_0665	Gamma-glutamyl phosphate reductase, catalyzes the second step in proline biosynthesis
PAS_chr4_0674	Subunit F of the eight-subunit V1 peripheral membrane domain of vacuolar H+-ATPase (V-ATPase)
PAS_chr4_0677	Gamma-aminobutyrate (GABA) transaminase (4-aminobutyrate aminotransferase)
PAS_chr4_0688	Mitochondrial succinate-fumarate transporter
PAS_chr4_0692	Sporulation-specific exo-1,3-beta-glucanase
PAS_chr4_0700	Phospholipase C
PAS_chr4_0703	Imidazole glycerol phosphate synthase (glutamine amidotransferase:cyclase)
PAS_chr4_0709	Cytoplasmic isoleucine-tRNA synthetase, target of the G1-specific inhibitor reveromycin A
PAS_chr4_0730	Inositol monophosphatase, involved in biosynthesis of inositol
PAS_chr4_0733	Flavoprotein subunit of succinate dehydrogenase (Sdh1p, Sdh2p, Sdh3p, Sdh4p)
PAS_chr4_0737	Mitochondrial NADH-cytochrome b5 reductase, involved in ergosterol biosynthesis
PAS_chr4_0777	Protein O-mannosyltransferase, transfers mannose from dolichyl phosphate-D-mannose
PAS_chr4_0780	Enoyl reductase that catalyzes the last step in each cycle of very long chain fatty acid elongation
PAS_chr4_0783	Glycerol kinase, converts glycerol to glycerol-3-phosphate
PAS_chr4_0784	Putative channel-like protein
PAS_chr4_0785	Glutamine synthetase (GS), synthesizes glutamine from glutamate and ammonia
PAS_chr4_0795	Homoaconitase, catalyzes the conversion of homocitrate to homoisocitrate, which is a step in the lys
PAS_chr4_0806	NADP-cytochrome P450 reductase
PAS_chr4_0815	Mitochondrial malate dehydrogenase, catalyzes interconversion of malate and oxaloacetate
PAS_chr4_0816	Neutral trehalase, degrades trehalose
PAS_chr4_0819	Hexaprenyl pyrophosphate synthetase
PAS_chr4_0821	Alcohol oxidase
PAS_chr4_0830	Kynurenine 3-mono oxygenase
PAS_chr4_0836	Polyamine transport protein, recognizes spermine, putrescine, and spermidine
PAS_chr4_0840	Cytoplasmic glutaredoxin, thioltransferase, glutathione-dependent disulfide oxidoreductase
PAS_chr4_0842	Monomeric glyoxalase I
PAS_chr4_0847	Self-glucosylating initiator of glycogen synthesis, also glucosylates n-dodecyl-beta-D-maltoside
PAS_chr4_0865	L-homoserine-O-acetyltransferase, catalyzes the conversion of homoserine to O-acetyl homoserine
PAS_chr4_0866	Mitochondrial membrane localized inositol phosphosphingolipid phospholipase C
PAS_chr4_0877	Mitochondrial dicarboxylate carrier, integral membrane protein
PAS_chr4_0892	mitochondrial ATP synthase
PAS_chr4_0912	hypothetical protein
PAS_chr4_0922	hypothetical protein
PAS_chr4_0940	hypothetical protein
PAS_chr4_0953	hypothetical protein
PAS_chr4_0968	hypothetical protein
PAS_chr4_0974	hypothetical protein
PAS_chr4_0990	hypothetical protein
PAS_chr4_0994	hypothetical protein
PAS_chr4_0996	hypothetical protein
RPPA05610	5'-methylthioadenosine phosphorylase (EC 2.4.2.28)
RPPA07226	Dihydroxy-acetone synthase (EC 2.2.1.3)
RPPA07637	Phosphopantothenoylcysteine decarboxylase (EC 4.1.1.36)
RPPA08664	Dihydroxy-acetone synthase (EC 2.2.1.3)
RPPA08885	Dihydroxy-acetone synthase (EC 2.2.1.3)
RPPA11109	Ribulose-phosphate 3-epimerase (EC 5.1.3.1)
RPPA11110	Ribulose-phosphate 3-epimerase (EC 5.1.3.1)
