# Supplementary material for: Do genome-scale models need exact solvers or clearer standards?
Source: Mol Syst Biol. 2015 Oct 14;11(10):831. doi: 10.15252/msb.20156157 (PMC4631202; doi:10.15252/msb.20156157)
Supplement: Supplementary file 2 — Dataset EV1 [file msb0011-0831-sd2.zip › m_model_collection-master/xls/iSO783.xls]

## Sheet: Table 1
Table S2. Reactions and GPR associations in iSO783. GPRs written using only gene locus IDs (SOxxx) are listed in column labeled geneAssociation.
								Flux (as % Lactate Uptake); Corresponds to Figure 4B		Rxn Type for Lactate Limited Aerobic Growth; Corresponds to Figure 2B
abbreviation	officialName	equation	geneAssociation	subSystem	proteinClass	proteinGeneAssociation	proteinAssociation	Max	Min
4HBTE	4-hydroxybenzoyl-CoA thioesterase	[c] : 4hbcoa + h2o <==> 4hbz + coa + h	SO1256	Xenobiotics Biodegradation and Metabolism	3.1.2.23	Hbzt (SO1256)	Hbzt	0	0	Blocked
5DOAN	5'-deoxyadenosine nuclosidase	[c] : dad-5 + h2o --> 5drib + ade	( SO3705 or SO1322 )	Cofactor and Prosthetic Group Biosynthesis		( SO3705 (SO3705) ) or ( Mtn (SO1322) )	( SO3705 ) or ( Mtn )	0	0	Blocked
A5PISO	arabinose-5-phosphate isomerase	[c] : ru5p-D <==> ara5p		Alternate Carbon Metabolism	5.3.1.13			0.0230268	0.0230268	Optimal
AACPS10	acyl-[acyl-carrier-protein] synthetase (n-C14:0)	[c] : ACP + atp + fa1 --> amp + fa1ACP + ppi	SO0194	Cell Envelope Biosynthesis	6.2.1.20	SO0194 (SO0194)	SO0194	0.00131129	0.00131129	Optimal
AACPS11	acyl-[acyl-carrier-protein] synthetase (n-C15:0)	[c] : ACP + atp + fa3 --> amp + fa3ACP + ppi	SO0194	Cell Envelope Biosynthesis	6.2.1.20	SO0194 (SO0194)	SO0194	0.00360604	0.00360604	Optimal
AACPS12	acyl-[acyl-carrier-protein] synthetase (n-C16:0)	[c] : ACP + atp + fa6 --> amp + fa6ACP + ppi	SO0194	Cell Envelope Biosynthesis	6.2.1.20	SO0194 (SO0194)	SO0194	0.00163911	0.00163911	Optimal
AACPS13	acyl-[acyl-carrier-protein] synthetase (n-C17:0)	[c] : ACP + atp + fa11 --> amp + fa11ACP + ppi	SO0194	Cell Envelope Biosynthesis	6.2.1.20	SO0194 (SO0194)	SO0194	0.00142056	0.00142056	Optimal
AACPS14	acyl-[acyl-carrier-protein] synthetase (n-C15:1)	[c] : ACP + atp + pde --> amp + pdeACP + ppi	SO0194	Cell Envelope Biosynthesis	6.2.1.20	SO0194 (SO0194)	SO0194	0.00131129	0.00131129	Optimal
AACPS15	acyl-[acyl-carrier-protein] synthetase (n-C17:1)	[c] : ACP + atp + hpde --> amp + hpdeACP + ppi	SO0194	Cell Envelope Biosynthesis	6.2.1.20	SO0194 (SO0194)	SO0194	0.00273185	0.00273185	Optimal
AACPS3	acyl-[acyl-carrier-protein] synthetase (n-C16:0)	[c] : ACP + atp + hdca --> amp + palmACP + ppi	SO0194	Cell Envelope Biosynthesis	6.2.1.20	SO0194 (SO0194)	SO0194	0.00142056	0.00142056	Optimal
AACPS4	acyl-[acyl-carrier-protein] synthetase (n-C16:1)	[c] : ACP + atp + hdcea --> amp + hdeACP + ppi	SO0194	Cell Envelope Biosynthesis	6.2.1.20	SO0194 (SO0194)	SO0194	0.00415241	0.00415241	Optimal
AACPS5	acyl-[acyl-carrier-protein] synthetase (n-C18:1)	[c] : ACP + atp + ocdcea --> amp + octeACP + ppi	SO0194	Cell Envelope Biosynthesis	6.2.1.20	SO0194 (SO0194)	SO0194	0.00273185	0.00273185	Optimal
AACPS6	acyl-[acyl-carrier-protein] synthetase (n-C15:0)	[c] : ACP + atp + ptdca --> amp + pdACP + ppi	SO0194	Cell Envelope Biosynthesis	6.2.1.20	SO0194 (SO0194)	SO0194	0.00021855	0.00021855	Optimal
AACPS7	acyl-[acyl-carrier-protein] synthetase (n-C17:0)	[c] : ACP + atp + hpdca --> amp + hpdACP + ppi	SO0194	Cell Envelope Biosynthesis	6.2.1.20	SO0194 (SO0194)	SO0194	0.00032782	0.00032782	Optimal
AACPS8	acyl-[acyl-carrier-protein] synthetase (n-C18:0)	[c] : ACP + atp + ocdca --> amp + ocdACP + ppi	SO0194	Cell Envelope Biosynthesis	6.2.1.20	SO0194 (SO0194)	SO0194	0.00021855	0.00021855	Optimal
AACPS9	acyl-[acyl-carrier-protein] synthetase (n-C13:0)	[c] : ACP + atp + fa13 --> amp + fa13ACP + ppi	SO0194	Cell Envelope Biosynthesis	6.2.1.20	SO0194 (SO0194)	SO0194	0.00076492	0.00076492	Optimal
ABTA	4-aminobutyrate transaminase	[c] : 4abut + akg --> glu-L + sucsal	SO1276	Arginine and Proline Metabolism	2.6.1.19	GabT (SO1276)	GabT	0	0	Suboptimal & NonFutile
ACACCT	acetyl-CoA:acetoacetyl-CoA transferase	[c] : acac + accoa --> aacoa + ac	( SO1891 and SO1892 )	Valine, Leucine, and Isoleucine Metabolism		AtoAD ( SO1891 and SO1892 )	AtoAD	0	0	Blocked
ACALDi	acetaldehyde dehydrogenase (acetylating)	[c] : acald + coa + nad --> accoa + h + nadh	SO2136	Pyruvate Metabolism	1.2.1.10	AdhE (SO2136)	AdhE	0	0	Suboptimal & Futile
ACBIPGT	Adenosyl cobainamide GTP transferase	[c] : adcobap + gtp + h --> adgcoba + ppi	SO1037	Cofactor and Prosthetic Group Biosynthesis		CobU (SO1037)	CobU	0	0	Blocked
ACCOAC	acetyl-CoA carboxylase	[c] : accoa + atp + hco3 --> adp + h + malcoa + pi	( SO0511 and SO0840 )	Fatty Acid Synthesis	6.4.1.2	Acc ( SO0511 and SO0840 )	Acc	6.54217	6.54217	Optimal
ACCOAL	acetate-CoA ligase (ADP-forming)	[c] : atp + coa + ppa --> adp + pi + ppcoa	( SO1900 or SO2743 )	Alternate Carbon Metabolism	6.2.1.13	( PrpE (SO1900) ) or ( Acs (SO2743) )	( PrpE ) or ( Acs )	0	0	Blocked
ACGAMK	N-acetylglucosamine kinase	[c] : acgam + atp --> acgam6p + adp + h	SO3507	Alternate Carbon Metabolism	2.7.1.59	NagK (SO3507)	NagK	0	0	Blocked
ACGAt2	N-Acetyl-D-glucosamine transport via proton symport	acgam[e] + h[e] --> acgam[c] + h[c]	SO3503	Transport, Extracellular		NagP (SO3503)	NagP	0	0	Blocked
ACGK	acetylglutamate kinase	[c] : acglu + atp --> acg5p + adp	SO0276	Arginine and Proline Metabolism	2.7.2.8	ArgB (SO0276)	ArgB	0.538801	0.538801	Optimal
ACGS	N-acetylglutamate synthase	[c] : accoa + glu-L --> acglu + coa + h	SO4245	Arginine and Proline Metabolism	2.3.1.1	ArgA (SO4245)	ArgA	0.538801	0.538801	Optimal
ACHBS	2-aceto-2-hydroxybutanoate synthase	[c] : 2obut + h + pyr --> 2ahbut + co2	( ( SO2278 and SO2279 ) or ( SO4346 and SO4347 ) )	Valine, Leucine, and Isoleucine Metabolism		( IlvH ( SO2278 and SO2279 ) ) or ( IlvG ( SO4346 and SO4347 ) )	( IlvH ) or ( IlvG )	0.509364	0.509364	Optimal
ACKr	acetate kinase	[c] : ac + atp <==> actp + adp	( SO2915 or SO3613 )	Pyruvate Metabolism	2.7.2.1	( AckA (SO2915) ) or ( PurT (SO3613) )	( AckA ) or ( PurT )	0.951396	0.951396	Optimal
ACLS	acetolactate synthase (Also catalyzes ACHBS)	[c] : h + (2) pyr --> alac-S + co2	( ( SO4346 and SO4347 ) or ( SO2278 and SO2279 ) )	Valine, Leucine, and Isoleucine Metabolism	4.1.3.18	( IlvG ( SO4346 and SO4347 ) ) or ( IlvH ( SO2278 and SO2279 ) )	( IlvG ) or ( IlvH )	1.74245	1.74245	Optimal
ACMAT1	Acyl-[acyl-carrier-protein]:malonyl-[acyl-carrier-protein] C-acyltransferase (decarboxylating)	[c] : acACP + h + malACP --> ACP + actACP + co2	( SO2774 or SO3072 )	Fatty Acid Synthesis	2.3.1.41	( FabF (SO2774) ) or ( FabB (SO3072) )	( FabF ) or ( FabB )	0.489359	0	Optimal
ACOAD8	acyl-CoA dehydrogenase (isovaleryl-CoA)	[c] : ivcoa + nad --> 3mb2coa + h + nadh	SO1897	Valine, Leucine, and Isoleucine Metabolism	1.3.99.10	IvdA (SO1897)	IvdA	0	0	Blocked
ACOATA	Acetyl-CoA ACP transacylase	[c] : ACP + accoa <==> acACP + coa	( SO2778 or SO1742 or SO2901 or SO2853 )	Fatty Acid Synthesis	2.3.1.38	( FabH (SO2778) ) or ( FabH3 (SO1742) ) or ( FabH2 (SO2901) ) or ( FabH4 (SO2853) )	( FabH ) or ( FabH3 ) or ( FabH2 ) or ( FabH4 )	0.489359	0	Optimal
ACODA	acetylornithine deacetylase	[c] : acorn + h2o --> ac + orn-L		Arginine and Proline Metabolism	3.5.1.16			0.538801	0.538801	Optimal
ACONT	aconitase	[c] : cit <==> icit	( SO0432 or SO0343 )	Citrate Cycle (TCA)	4.2.1.3	( AcnB (SO0432) ) or ( AcnD (SO0343) )	( AcnB ) or ( AcnD )	69.7368	69.7368	Optimal
ACOTA	acetylornithine transaminase	[c] : acorn + akg <==> acg5sa + glu-L	SO0617	Arginine and Proline Metabolism	2.6.1.11	ArgD (SO0617)	ArgD	-0.538801	-0.538801	Optimal
ACPS1	acyl-carrier protein synthase	[c] : apoACP + coa --> ACP + h + pap	SO1352	Cofactor and Prosthetic Group Biosynthesis	2.7.8.7	AcpS (SO1352)	AcpS	0	0	Suboptimal & Futile
ACPSc	[acyl-carrier-protein] phosphodiesterase	[c] : ACP + h2o --> apoACP + h + pan4p	SO3116	Cofactor and Prosthetic Group Biosynthesis	3.1.4.14	AcpD1 (SO3116)	AcpD1	0	0	Suboptimal & Futile
ACS	acetyl-CoA synthetase	[c] : ac + atp + coa --> accoa + amp + ppi	SO2743	Pyruvate Metabolism	6.2.1.1	Acs (SO2743)	Acs	0	0	Suboptimal & Futile
ACt6	acetate transport in/out via proton symport	ac[e] + h[e] <==> ac[c] + h[c]		Transport, Extracellular				0	0	Suboptimal & NonFutile
ADA	Adenosine deaminase	[c] : adn + h + h2o --> ins + nh4	SO4731	Nucleotide Salvage Pathways	3.5.4.4	Add (SO4731)	Add	0	0	Suboptimal & Futile
ADCL	4-aminobenzoate synthase	[c] : 4adcho --> 4abz + h + pyr	( SO2615 or SO2614 )	Cofactor and Prosthetic Group Biosynthesis		( PabC (SO2615) ) or ( SO2614 (SO2614) )	( PabC ) or ( SO2614 )	0.103352	0.103352	Optimal
ADCOBAK	Adenosyl cobinamide kinase	[c] : adcoba + atp --> adcobap + adp + h	SO1037	Cofactor and Prosthetic Group Biosynthesis		CobU (SO1037)	CobU	0	0	Blocked
ADCOBAS	adenosylcobinamide-phosphate synthase	[c] : 1ap2ol + adcobhex --> adcoba + h2o	SO1321	Cofactor and Prosthetic Group Biosynthesis		CbiB (SO1321)	CbiB	0	0	Blocked
ADCOBHEXS	adenosylcobyric acid synthase	[c] : adcobdam + (4) atp + (4) gln-L + (4) h2o --> adcobhex + (4) adp + (4) glu-L + (4) h + (4) pi	SO1038	Cofactor and Prosthetic Group Biosynthesis		CobQ (SO1038)	CobQ	0	0	Blocked
ADCS	4-amino-4-deoxychorismate synthase	[c] : chor + gln-L --> 4adcho + glu-L	( SO0613 and SO2221 )	Cofactor and Prosthetic Group Biosynthesis		( PabA (SO0613) and PabBec (SO2221) )	( PabA and PabBec )	0.103352	0.103352	Optimal
ADK1	adenylate kinase	[c] : amp + atp <==> (2) adp	SO2018	Nucleotide Salvage Pathways	2.7.4.3	Adk (SO2018)	Adk	24318.1	-24266.6	Optimal
ADK3	guanylate kinase (aMP:gTP)	[c] : amp + gtp <==> adp + gdp	SO2018	Nucleotide Salvage Pathways	2.7.4.8	Adk (SO2018)	Adk	24297	-24287.7	Optimal
ADK4	adentylate kinase (ITP)	[c] : amp + itp <==> adp + idp	SO2018	Nucleotide Salvage Pathways		Adk (SO2018)	Adk	0	0	Suboptimal & Futile
ADMDC	Adenosylmethionine decarboxylase	[c] : amet + h <==> ametam + co2	SO1871	Arginine and Proline Metabolism	4.1.1.50	SpeD (SO1871)	SpeD	0.0144693	0.0144693	Optimal
ADNCYC	adenylate cyclase	[c] : atp --> camp + ppi	( SO4312 or SO1329 or SO3778 )	Nucleotide Salvage Pathways	4.6.1.1	( CyaA (SO4312) ) or ( CyaC (SO1329) ) or ( CyaB (SO3778) )	( CyaA ) or ( CyaC ) or ( CyaB )	0	0	Blocked
ADNK1	adenosine kinase	[c] : adn + atp --> adp + amp + h	SO2018	Nucleotide Salvage Pathways	2.7.1.20	Adk (SO2018)	Adk	0.0144693	0.0144693	Optimal
ADNt2	adenosine transport in via proton symport	adn[e] + h[e] --> adn[c] + h[c]	( SO1214 or SO4296 or SO3706 or SO0093 )	Transport, Extracellular		( NupC (SO1214) ) or ( NupC2 (SO4296) ) or ( NupC3 (SO3706) ) or ( NupC4 (SO0093) )	( NupC ) or ( NupC2 ) or ( NupC3 ) or ( NupC4 )	0	0	Blocked
ADPT	adenine phosphoribosyltransferase	[c] : ade + prpp --> amp + ppi	SO2012	Nucleotide Salvage Pathways	2.4.2.7	Apt (SO2012)	Apt	0	0	Suboptimal & Futile
ADSK	adenylyl-sulfate kinase	[c] : aps + atp --> adp + h + paps	SO3723	Cysteine Metabolism	2.7.1.25	CysC (SO3723)	CysC	0.366542	0.366542	Optimal
ADSL1r	adenylsuccinate lyase	[c] : dcamp <==> amp + fum	SO2635	Purine and Pyrimidine Biosynthesis	4.3.2.2	PurB (SO2635)	PurB	0.433127	0.433127	Optimal
ADSL2r	adenylosuccinate lyase	[c] : 25aics <==> aicar + fum	SO2635	Purine and Pyrimidine Biosynthesis	4.3.2.2	PurB (SO2635)	PurB	0.568826	0.568826	Optimal
ADSS	adenylosuccinate synthetase	[c] : asp-L + gtp + imp --> dcamp + gdp + (2) h + pi	( SO1258 or SO3937 )	Purine and Pyrimidine Biosynthesis	6.3.4.4	( PurA2 (SO1258) ) or ( PurA (SO3937) )	( PurA2 ) or ( PurA )	0.433127	0.433127	Optimal
AGDC	N-acetylglucosamine-6-phosphate deacetylase	[c] : acgam6p + h2o --> ac + gam6p	SO3505	Alternate Carbon Metabolism	3.5.1.25	NagA (SO3505)	NagA	0	0	Blocked
AGPR	N-acetyl-g-glutamyl-phosphate reductase	[c] : acg5sa + nadp + pi <==> acg5p + h + nadph	SO0275	Arginine and Proline Metabolism	1.2.1.38	ArgC (SO0275)	ArgC	-0.538801	-0.538801	Optimal
AHAI	acetohydroxy acid isomeroreductase	[c] : alac-S + h + nadph --> 23dhmb + nadp	SO4349	Valine, Leucine, and Isoleucine Metabolism	1.1.1.86	IlvCec (SO4349)	IlvCec	1.74245	1.74245	Optimal
AHCYSNS	adenosylhomocysteine nucleosidase	[c] : ahcys + h2o --> ade + rhcys	( SO1322 or SO3705 )	Methionine Metabolism	3.2.2.9	( Mtn (SO1322) ) or ( SO3705 (SO3705) )	( Mtn ) or ( SO3705 )	0	0	Blocked
AHSERL	O-acetylhomoserine (thiol)-lyase	[c] : achms + ch4s --> ac + h + met-L	SO1095	Methionine Metabolism	4.2.99.10	MetAC (SO1095)	MetAC	0	0	Blocked
AHSERL2	O-acetylhomoserine (thiol)-lyase	[c] : achms + h2s --> ac + hcys-L	SO1095	Methionine Metabolism	4.2.99.8	MetAC (SO1095)	MetAC	0	0	Blocked
AICART	phosphoribosylaminoimidazolecarboxamide formyltransferase	[c] : 10fthf + aicar <==> fprica + thf	SO0442	Purine and Pyrimidine Biosynthesis	2.1.2.3	PurH (SO0442)	PurH	0.747003	0.747003	Optimal
AIRC2	phosphoribosylaminoimidazole carboxylase	[c] : air + atp + hco3 --> 5caiz + adp + h + pi	SO3555	Purine and Pyrimidine Biosynthesis		PurK (SO3555)	PurK	0.568826	0.568826	Optimal
AIRC3	phosphoribosylaminoimidazole carboxylase (mutase rxn)	[c] : 5aizc <==> 5caiz	SO3554	Purine and Pyrimidine Biosynthesis		PurE (SO3554)	PurE	-0.568826	-0.568826	Optimal
AKGD	2-oxoglutarate dehydrogenase	[c] : akg + coa + nad --> co2 + nadh + succoa	( SO0426 and SO1930 and SO1931 )	Citrate Cycle (TCA)		( LpdA (SO0426) and SucAec (SO1930) and SucBec (SO1931) )	( LpdA and SucAec and SucBec )	67.4548	67.4548	Optimal
AKGt6	2-oxoglutarate transport in/out via proton symport	akg[e] + h[e] <==> akg[c] + h[c]		Transport, Extracellular				0	0	Suboptimal & NonFutile
ALA_Dt4	D-Alanine-Sodium symporter	ala-D[e] + na1[e] --> ala-D[c] + na1[c]	( SO3541 or SO0858 or SO3063 )	Transport, Extracellular		( SO3541 (SO3541) ) or ( AgcS (SO0858) ) or ( SO3063 (SO3063) )	( SO3541 ) or ( AgcS ) or ( SO3063 )	0.0574244	0.0574244	Optimal
ALAALA	D-alanine-D-alanine ligase (reversible)	[c] : (2) ala-D + atp <==> adp + alaala + h + pi	SO2217	Cell Envelope Biosynthesis	6.3.2.4	DdlA (SO2217)	DdlA	0.0574244	0.0574244	Optimal
ALAD_L	L-alanine dehydrogenase	[c] : ala-L + h2o + nad --> h + nadh + nh4 + pyr	SO2304	Alanine and Aspartate Metabolism	1.4.1.1	Ald (SO2304)	Ald	24316.9	0	Optimal
ALAR	alanine racemase	[c] : ala-L <==> ala-D	SO3916	Alanine and Aspartate Metabolism	5.1.1.1	Alrec (SO3916)	Alrec	0.0574244	0.0574244	Optimal
ALAt4	Alanine-Sodium symporter	ala-L[e] + na1[e] --> ala-L[c] + na1[c]	( SO3541 or SO0858 or SO3063 )	Transport, Extracellular		( SO3541 (SO3541) ) or ( AgcS (SO0858) ) or ( SO3063 (SO3063) )	( SO3541 ) or ( AgcS ) or ( SO3063 )	0	0	Blocked
ALATA_D2	D-alanine transaminase	[c] : ala-D + pydx5p --> pyam5p + pyr	SO3471	Cofactor and Prosthetic Group Biosynthesis		GlyA (SO3471)	GlyA	0	0	Suboptimal & NonFutile
ALATA_L	L-alanine transaminase	[c] : akg + ala-L <==> glu-L + pyr		Alanine and Aspartate Metabolism	2.6.1.2			-1.20505	-24318.1	Optimal
ALATA_L2	alanine transaminase	[c] : ala-L + pydx5p --> pyam5p + pyr	SO3471	Cofactor and Prosthetic Group Biosynthesis		GlyA (SO3471)	GlyA	0	0	Suboptimal & NonFutile
ALATRS	Alanyl-tRNA synthetase	[c] : ala-L + atp + trnaala --> alatrna + amp + ppi	SO3428	Alanine and Aspartate Metabolism	6.1.1.7	AlaS (SO3428)	AlaS	1.0902	1.0902	Optimal
ALCD2x	alcohol dehydrogenase (ethanol: NAD)	[c] : etoh + nad <==> acald + h + nadh	SO2136	Alternate Carbon Metabolism	1.1.1.1	AdhE (SO2136)	AdhE	0	0	Suboptimal & NonFutile
ALDD2x	aldehyde dehydrogenase (acetaldehyde, NAD)	[c] : acald + h2o + nad --> ac + (2) h + nadh	SO4480	Alternate Carbon Metabolism	1.2.1.3	AldA (SO4480)	AldA	0	0	Suboptimal & Futile
AMAA	N-acetylmuramoyl-L-alanine amidase	[c] : acmama + h2o --> acmam + ala-L	SO0600	Unassigned	3.5.1.28	AmiB (SO0600)	AmiB	0	0	Blocked
AMALT1	Amylomaltase (maltotriose)	[c] : malt + malttr --> glc-D + maltttr	SO1493	Alternate Carbon Metabolism	2.4.1.25	MalQ (SO1493)	MalQ	0	0	Blocked
AMALT2	Amylomaltase (maltotetraose)	[c] : malt + maltttr --> glc-D + maltpt	SO1493	Alternate Carbon Metabolism	2.4.1.25	MalQ (SO1493)	MalQ	0	0	Blocked
AMALT3	Amylomaltase (maltopentaose)	[c] : malt + maltpt --> glc-D + malthx	SO1493	Alternate Carbon Metabolism	2.4.1.25	MalQ (SO1493)	MalQ	0	0	Blocked
AMALT4	Amylomaltase (maltohexaose)	[c] : malt + malthx --> glc-D + malthp	SO1493	Alternate Carbon Metabolism	2.4.1.25	MalQ (SO1493)	MalQ	0	0	Blocked
AMAOT	adenosylmethionine-8-amino-7-oxononanoate transaminase	[c] : 8aonn + amet <==> amob + dann	SO2741	Cofactor and Prosthetic Group Biosynthesis	2.6.1.62	BioAec (SO2741)	BioAec	0	0	Blocked
AMMQT7_2	S-adenosylmethione:2-demthylmenaquinone methyltransferase (menaquinone 7)	[c] : 2dmmq7 + amet --> ahcys + h + mqn7	SO4199	Cofactor and Prosthetic Group Biosynthesis		UbiE (SO4199)	UbiE	0	0	Blocked
AMMQT7_3	S-adenosylmethione:menaquinone methyltransferase (methylmenaquinone 7)	[c] : amet + mqn7 --> ahcys + h + mmqn7		Cofactor and Prosthetic Group Biosynthesis				0	0	Blocked
AMPMS	4-amino-2-methyl-5-phosphomethylpyrimidine synthetase	[c] : air + h2o --> 4ampm + (2) for + (4) h	SO2445	Cofactor and Prosthetic Group Biosynthesis		ThiC (SO2445)	ThiC	0	0	Blocked
ANPRT	anthranilate phosphoribosyltransferase	[c] : anth + prpp --> ppi + pran	SO3021	Tyrosine, Tryptophan, and Phenylalanine Metabolism	2.4.2.18	TrpD1 (SO3021)	TrpD1	0.125831	0.125831	Optimal
ANS1	anthranilate synthase	[c] : chor + gln-L --> anth + glu-L + h + pyr	( SO3019 and SO3020 )	Tyrosine, Tryptophan, and Phenylalanine Metabolism	4.1.3.27	( TrpEec (SO3019) and TrpG (SO3020) )	( TrpEec and TrpG )	0.125831	0.125831	Optimal
AOXS	8-amino-7-oxononanoate synthase	[c] : ala-L + h + pmcoa <==> 8aonn + co2 + coa	SO2739	Cofactor and Prosthetic Group Biosynthesis	2.3.1.47	BioF (SO2739)	BioF	0	0	Blocked
AP4AH	bis(5'-nucleosyl)-tetraphosphatase	[c] : ap4a + h2o --> (2) adp + (2) h	SO3641	Nucleotide Salvage Pathways	3.6.1.41	ApaH (SO3641)	ApaH	0	0	Blocked
AP5AH	Ap5A hydrolase	[c] : ap5a + h2o --> adp + atp + (2) h	SO3641	Nucleotide Salvage Pathways		ApaH (SO3641)	ApaH	0	0	Blocked
APRAUR	5-amino-6-(5-phosphoribosylamino)uracil reductase	[c] : 5apru + h + nadph --> 5aprbu + nadp	SO3469	Cofactor and Prosthetic Group Biosynthesis	1.1.1.193	RibDec (SO3469)	RibDec	0.00010335	0.00010335	Optimal
ARGabc	L-arginine transport via ABC system	arg-L[e] + atp[c] + h2o[c] --> adp[c] + arg-L[c] + h[c] + pi[c]	( SO1044 and SO1043 and SO1042 )	Transport, Extracellular		( YqiX (SO1044) and YqiY (SO1043) and YqiZ (SO1042) )	( YqiX and YqiY and YqiZ )	0	0	Blocked
ARGDC	arginine decarboxylase	[c] : arg-L + h --> agm + co2	SO1870	Arginine and Proline Metabolism	4.1.1.19	SpeA (SO1870)	SpeA	0	0	Blocked
ARGSL	argininosuccinate lyase	[c] : argsuc <==> arg-L + fum	SO0279	Arginine and Proline Metabolism	4.3.2.1	ArgH (SO0279)	ArgH	0.451985	0.451985	Optimal
ARGSS	argininosuccinate synthase	[c] : asp-L + atp + citr-L --> amp + argsuc + h + ppi	SO0278	Arginine and Proline Metabolism	6.3.4.5	ArgG (SO0278)	ArgG	0.451985	0.451985	Optimal
ARGTRS	Arginyl-tRNA synthetase	[c] : arg-L + atp + trnaarg --> amp + argtrna + ppi	SO4123	Arginine and Proline Metabolism	6.1.1.19	ArgS (SO4123)	ArgS	0.451985	0.451985	Optimal
ARSRD2	arsenate reductase (glutaredoxin)	[c] : arsna + (2) gthrd + (2) h --> arsni2 + gthox + h2o	( SO2871 or SO0533 or SO2745 )	Energy Metabolism	1.20.4.1	( ArsC3 (SO2871) ) or ( ArsC2 (SO0533) ) or ( ArsC1 (SO2745) )	( ArsC3 ) or ( ArsC2 ) or ( ArsC1 )	0	0	Blocked
ARSt	Arsenite transporter	arsna[e] + h[e] <==> arsna[c] + h[c]	SO1052	Transport, Extracellular		PitBec (SO1052)	PitBec	0	0	Blocked
ARSt1	arsenite transporter via uniport	arsni2[c] --> arsni2[e]	SO0534	Transport, Extracellular		Arst (SO0534)	Arst	0	0	Blocked
ASAD	aspartate-semialdehyde dehydrogenase	[c] : aspsa + nadp + pi <==> 4pasp + h + nadph	SO3070	Threonine and Lysine Metabolism	1.2.1.11	Asd (SO3070)	Asd	-2.09272	-2.09272	Optimal
ASNN	L-asparaginase	[c] : asn-L + h2o --> asp-L + nh4	( SO2115 or SO2421 )	Alanine and Aspartate Metabolism	3.5.1.1	( YbiK (SO2115) ) or ( AnsA (SO2421) )	( YbiK ) or ( AnsA )	0	0	Suboptimal & Futile
ASNS1	asparagine synthase (glutamine-hydrolysing)	[c] : asp-L + atp + gln-L + h2o --> amp + asn-L + glu-L + h + ppi	( SO3175 or SO2767 )	Alanine and Aspartate Metabolism	6.3.5.4	( WbpS (SO3175) ) or ( AsnB (SO2767) )	( WbpS ) or ( AsnB )	0.51037	0.51037	Optimal
ASNTRS	Asparaginyl-tRNA synthetase	[c] : asn-L + atp + trnaasn --> amp + asntrna + ppi	SO2218	Alanine and Aspartate Metabolism	6.1.1.22	AsnS (SO2218)	AsnS	0.51037	0.51037	Optimal
ASP1DC	aspartate 1-decarboxylase	[c] : asp-L + h --> ala-B + co2		Alanine and Aspartate Metabolism	4.1.1.11			0.00012196	0.00012196	Optimal
ASPCT	aspartate carbamoyltransferase	[c] : asp-L + cbp --> cbasp + h + pi	SO1301	Purine and Pyrimidine Biosynthesis	2.1.3.2	PyrB (SO1301)	PyrB	0.463637	0.463637	Optimal
ASPK	aspartate kinase	[c] : asp-L + atp <==> 4pasp + adp	( SO3415 or SO4055 or SO3986 or SO3427 )	Threonine and Lysine Metabolism	2.7.2.4	( ThrA (SO3415) ) or ( MetL (SO4055) ) or ( LysCec (SO3986) ) or ( AspK (SO3427) )	( ThrA ) or ( MetL ) or ( LysCec ) or ( AspK )	2.09272	2.09272	Optimal
ASPO3	L-aspartate oxidase	[c] : asp-L + ubq8 --> h + iasp + ubq8h2	SO1341	Cofactor and Prosthetic Group Biosynthesis		NadB (SO1341)	NadB	0.00564302	0	Optimal
ASPO5	L-aspartate oxidase	[c] : asp-L + fum --> h + iasp + succ	SO1341	Cofactor and Prosthetic Group Biosynthesis		NadB (SO1341)	NadB	0.00564302	0	Optimal
ASPO6	L-aspartate oxidase	[c] : asp-L + o2 --> h + h2o2 + iasp	SO1341	Cofactor and Prosthetic Group Biosynthesis		NadB (SO1341)	NadB	0	0	Suboptimal & NonFutile
ASPO8	L-aspartate oxidase	[c] : asp-L + mqn7 --> h + iasp + mql7	SO1341	Cofactor and Prosthetic Group Biosynthesis		NadB (SO1341)	NadB	0	0	Optimal
ASPO9	L-aspartate oxidase	[c] : asp-L + mmqn7 --> h + iasp + mmql7	SO1341	Cofactor and Prosthetic Group Biosynthesis		NadB (SO1341)	NadB	0	0	Optimal
ASPt2_3	L-asparate transport via proton symport (3 H)	asp-L[e] + (3) h[e] --> asp-L[c] + (3) h[c]	SO4417	Transport, Extracellular		DcuB (SO4417)	DcuB	0	0	Blocked
ASPTA1	aspartate transaminase	[c] : akg + asp-L <==> glu-L + oaa	( SO2406 or SO2350 )	Alanine and Aspartate Metabolism	2.6.1.1	( AspC2 (SO2406) ) or ( AspC1 (SO2350) )	( AspC2 ) or ( AspC1 )	-5.19082	-5.19082	Optimal
ASPTA4	aspartate transaminase	[c] : akg + cys-L <==> glu-L + mercppyr	( SO2350 or SO2406 )	Cysteine Metabolism	2.6.1.1	( AspC1 (SO2350) ) or ( AspC2 (SO2406) )	( AspC1 ) or ( AspC2 )	0	0	Blocked
ASPTRS	Aspartyl-tRNA synthetase	[c] : asp-L + atp + trnaasp --> amp + asptrna + ppi	SO2433	Alanine and Aspartate Metabolism	6.1.1.12	AspS (SO2433)	AspS	0.664388	0.664388	Optimal
AST	Arginine succinyltransferase	[c] : arg-L + succoa --> coa + h + sucarg	SO0618	Arginine and Proline Metabolism	2.3.1.109	AstA (SO0618)	AstA	0	0	Suboptimal & Futile
ATPM	ATP maintenance requirment	[c] : atp + h2o --> adp + h + pi			3.6.1.15			25.0476	25.0476	Optimal
ATPPRT	ATP phosphoribosyltransferase	[c] : atp + prpp --> ppi + prbatp	SO2074	Histidine Metabolism	2.4.2.17	HisG (SO2074)	HisG	0.178177	0.178177	Optimal
ATPS4r	ATP synthase (four protons for one ATP)	adp[c] + (4) h[e] + pi[c] <==> atp[c] + (3) h[c] + h2o[c]	( ( SO4751 and SO4752 and SO4753 ) and ( SO4746 and SO4747 and SO4748 and SO4749 and SO4750 ) and SO4754 )	Energy Metabolism	3.6.3.14	( AtpF0 ( SO4751 and SO4752 and SO4753 ) and AtpF1 ( SO4746 and SO4747 and SO4748 and SO4749 and SO4750 ) and AtpI (SO4754) )	( AtpF0 and AtpF1 and AtpI )	528.786	528.786	Optimal
BPNT	3',5'-bisphosphate nucleotidase	[c] : h2o + pap --> amp + pi	( SO0191 or SO1655 )	Cysteine Metabolism	3.1.3.7	( CysQ1 (SO0191) ) or ( CysQ2 (SO1655) )	( CysQ1 ) or ( CysQ2 )	0.366542	0.366542	Optimal
BTS2	biotin synthase (ala-L producing)	[c] : cys-L + dtbt <==> ala-L + btn + (2) h	SO2740	Cofactor and Prosthetic Group Biosynthesis		BioBec (SO2740)	BioBec	0	0	Blocked
C120SN	Fatty acid biosynthesis (n-C12:0)	[c] : actACP + (14) h + (4) malACP + (10) nadph --> (4) ACP + (4) co2 + ddcaACP + (5) h2o + (10) nadp	( ( SO1856 and SO2774 and SO2776 and SO1800 ) or ( SO3072 and SO2776 and SO1800 and SO1640 ) or ( SO2774 and SO2776 and SO1800 and SO1640 ) or ( SO1856 and SO3072 and SO2776 and SO1800 ) )	Fatty Acid Synthesis		( FabA (SO1856) and FabF (SO2774) and FabG (SO2776) and FabI (SO1800) ) or ( FabB (SO3072) and FabG (SO2776) and FabI (SO1800) and FabZ (SO1640) ) or ( FabF (SO2774) and FabG (SO2776) and FabI (SO1800) and FabZ (SO1640) ) or ( FabA (SO1856) and FabB (SO3072) and FabG (SO2776) and FabI (SO1800) )	( FabA and FabF and FabG and FabI ) or ( FabB and FabG and FabI and FabZ ) or ( FabF and FabG and FabI and FabZ ) or ( FabA and FabB and FabG and FabI )	0.115134	0.115134	Optimal
C130ISN	b-ketoacyl synthetase (Iso-C13:0)	[c] : fa7ACP + (9) h + (3) malACP + (6) nadph --> (3) ACP + (3) co2 + fa13ACP + (3) h2o + (6) nadp	( ( SO1856 and SO3072 and SO2776 and SO1800 ) or ( SO1856 and SO2774 and SO2776 and SO1800 ) or ( SO3072 and SO2776 and SO1800 and SO1640 ) or ( SO2774 and SO2776 and SO1800 and SO1640 ) )	Fatty Acid Synthesis	2.3.1.41	( FabA (SO1856) and FabB (SO3072) and FabG (SO2776) and FabI (SO1800) ) or ( FabA (SO1856) and FabF (SO2774) and FabG (SO2776) and FabI (SO1800) ) or ( FabB (SO3072) and FabG (SO2776) and FabI (SO1800) and FabZ (SO1640) ) or ( FabF (SO2774) and FabG (SO2776) and FabI (SO1800) and FabZ (SO1640) )	( FabA and FabB and FabG and FabI ) or ( FabA and FabF and FabG and FabI ) or ( FabB and FabG and FabI and FabZ ) or ( FabF and FabG and FabI and FabZ )	0.0315178	0.0315178	Optimal
C140ISN	b-ketoacyl synthetase (Iso-C14:0)	[c] : fa8ACP + (12) h + (4) malACP + (8) nadph --> (4) ACP + (4) co2 + fa1ACP + (4) h2o + (8) nadp	( ( SO1856 and SO3072 and SO2776 and SO1800 ) or ( SO1856 and SO2774 and SO2776 and SO1800 ) or ( SO3072 and SO2776 and SO1800 and SO1640 ) or ( SO2774 and SO2776 and SO1800 and SO1640 ) )	Fatty Acid Synthesis	2.3.1.41	( FabA (SO1856) and FabB (SO3072) and FabG (SO2776) and FabI (SO1800) ) or ( FabA (SO1856) and FabF (SO2774) and FabG (SO2776) and FabI (SO1800) ) or ( FabB (SO3072) and FabG (SO2776) and FabI (SO1800) and FabZ (SO1640) ) or ( FabF (SO2774) and FabG (SO2776) and FabI (SO1800) and FabZ (SO1640) )	( FabA and FabB and FabG and FabI ) or ( FabA and FabF and FabG and FabI ) or ( FabB and FabG and FabI and FabZ ) or ( FabF and FabG and FabI and FabZ )	0.0540305	0.0540305	Optimal
C140SN	Fatty acid biosynthesis (n-C14:0)	[c] : actACP + (17) h + (5) malACP + (12) nadph --> (5) ACP + (5) co2 + (6) h2o + myrsACP + (12) nadp	( ( SO1856 and SO2774 and SO2776 and SO1800 ) or ( SO2774 and SO2776 and SO1800 and SO1640 ) or ( SO3072 and SO2776 and SO1800 and SO1640 ) or ( SO1856 and SO3072 and SO2776 and SO1800 ) )	Fatty Acid Synthesis		( FabA (SO1856) and FabF (SO2774) and FabG (SO2776) and FabI (SO1800) ) or ( FabF (SO2774) and FabG (SO2776) and FabI (SO1800) and FabZ (SO1640) ) or ( FabB (SO3072) and FabG (SO2776) and FabI (SO1800) and FabZ (SO1640) ) or ( FabA (SO1856) and FabB (SO3072) and FabG (SO2776) and FabI (SO1800) )	( FabA and FabF and FabG and FabI ) or ( FabF and FabG and FabI and FabZ ) or ( FabB and FabG and FabI and FabZ ) or ( FabA and FabB and FabG and FabI )	0.0230268	0.0230268	Optimal
C150ISN	b-ketoacyl synthetase (Iso-C15:0)	[c] : fa7ACP + (12) h + (4) malACP + (8) nadph --> (4) ACP + (4) co2 + fa3ACP + (4) h2o + (8) nadp	( ( SO1856 and SO3072 and SO2776 and SO1800 ) or ( SO1856 and SO2774 and SO2776 and SO1800 ) or ( SO3072 and SO2776 and SO1800 and SO1640 ) or ( SO2774 and SO2776 and SO1800 and SO1640 ) )	Fatty Acid Synthesis	2.3.1.41	( FabA (SO1856) and FabB (SO3072) and FabG (SO2776) and FabI (SO1800) ) or ( FabA (SO1856) and FabF (SO2774) and FabG (SO2776) and FabI (SO1800) ) or ( FabB (SO3072) and FabG (SO2776) and FabI (SO1800) and FabZ (SO1640) ) or ( FabF (SO2774) and FabG (SO2776) and FabI (SO1800) and FabZ (SO1640) )	( FabA and FabB and FabG and FabI ) or ( FabA and FabF and FabG and FabI ) or ( FabB and FabG and FabI and FabZ ) or ( FabF and FabG and FabI and FabZ )	0.148584	0.148584	Optimal
C150SN	b-ketoacyl synthetase (C15:0)	[c] : fa14ACP + (15) h + (5) malACP + (10) nadph --> (5) ACP + (5) co2 + (5) h2o + (10) nadp + pdACP	( ( SO1856 and SO3072 and SO2776 and SO1800 ) or ( SO1856 and SO2774 and SO2776 and SO1800 ) or ( SO3072 and SO2776 and SO1800 and SO1640 ) or ( SO2774 and SO2776 and SO1800 and SO1640 ) )	Fatty Acid Synthesis	2.3.1.41	( FabA (SO1856) and FabB (SO3072) and FabG (SO2776) and FabI (SO1800) ) or ( FabA (SO1856) and FabF (SO2774) and FabG (SO2776) and FabI (SO1800) ) or ( FabB (SO3072) and FabG (SO2776) and FabI (SO1800) and FabZ (SO1640) ) or ( FabF (SO2774) and FabG (SO2776) and FabI (SO1800) and FabZ (SO1640) )	( FabA and FabB and FabG and FabI ) or ( FabA and FabF and FabG and FabI ) or ( FabB and FabG and FabI and FabZ ) or ( FabF and FabG and FabI and FabZ )	0.00900507	0.00900507	Optimal
C151SN	Fatty acid biosynthesis (n-C15:1)	[c] : (17) h + (6) malACP + (11) nadph + ppcoa --> (5) ACP + (6) co2 + coa + (6) h2o + (11) nadp + pdeACP	( SO1856 and SO3072 and SO2774 and SO2776 and SO1800 and SO1640 )	Fatty Acid Synthesis		( FabA (SO1856) and FabB (SO3072) and FabF (SO2774) and FabG (SO2776) and FabI (SO1800) and FabZ (SO1640) )	( FabA and FabB and FabF and FabG and FabI and FabZ )	0.0540305	0.0540305	Optimal
C160ISN	b-ketoacyl synthetase (Iso-C16:0)	[c] : fa8ACP + (15) h + (5) malACP + (10) nadph --> (5) ACP + (5) co2 + fa6ACP + (5) h2o + (10) nadp	( ( SO1856 and SO3072 and SO2776 and SO1800 ) or ( SO1856 and SO2774 and SO2776 and SO1800 ) or ( SO3072 and SO2776 and SO1800 and SO1640 ) or ( SO2774 and SO2776 and SO1800 and SO1640 ) )	Fatty Acid Synthesis	2.3.1.41	( FabA (SO1856) and FabB (SO3072) and FabG (SO2776) and FabI (SO1800) ) or ( FabA (SO1856) and FabF (SO2774) and FabG (SO2776) and FabI (SO1800) ) or ( FabB (SO3072) and FabG (SO2776) and FabI (SO1800) and FabZ (SO1640) ) or ( FabF (SO2774) and FabG (SO2776) and FabI (SO1800) and FabZ (SO1640) )	( FabA and FabB and FabG and FabI ) or ( FabA and FabF and FabG and FabI ) or ( FabB and FabG and FabI and FabZ ) or ( FabF and FabG and FabI and FabZ )	0.0675381	0.0675381	Optimal
C160SN	Fatty acid biosynthesis (n-C16:0)	[c] : actACP + (20) h + (6) malACP + (14) nadph --> (6) ACP + (6) co2 + (7) h2o + (14) nadp + palmACP	( ( SO1856 and SO3072 and SO2776 and SO1800 ) or ( SO2774 and SO2776 and SO1800 and SO1640 ) or ( SO1856 and SO2774 and SO2776 and SO1800 ) or ( SO3072 and SO2776 and SO1800 and SO1640 ) )	Fatty Acid Synthesis		( FabA (SO1856) and FabB (SO3072) and FabG (SO2776) and FabI (SO1800) ) or ( FabF (SO2774) and FabG (SO2776) and FabI (SO1800) and FabZ (SO1640) ) or ( FabA (SO1856) and FabF (SO2774) and FabG (SO2776) and FabI (SO1800) ) or ( FabB (SO3072) and FabG (SO2776) and FabI (SO1800) and FabZ (SO1640) )	( FabA and FabB and FabG and FabI ) or ( FabF and FabG and FabI and FabZ ) or ( FabA and FabF and FabG and FabI ) or ( FabB and FabG and FabI and FabZ )	0.058533	0.058533	Optimal
C161SN	Fatty acid biosynthesis (n-C16:1)	[c] : actACP + (19) h + (6) malACP + (13) nadph --> (6) ACP + (6) co2 + (7) h2o + hdeACP + (13) nadp	( SO1856 and SO3072 and SO2776 and SO1800 and SO1640 )	Fatty Acid Synthesis		( FabA (SO1856) and FabB (SO3072) and FabG (SO2776) and FabI (SO1800) and FabZ (SO1640) )	( FabA and FabB and FabG and FabI and FabZ )	0.171096	0.171096	Optimal
C170ISN	b-ketoacyl synthetase (Iso-C17:0)	[c] : fa7ACP + (15) h + (5) malACP + (10) nadph --> (5) ACP + (5) co2 + fa11ACP + (5) h2o + (10) nadp	( ( SO1856 and SO3072 and SO2776 and SO1800 ) or ( SO1856 and SO2774 and SO2776 and SO1800 ) or ( SO3072 and SO2776 and SO1800 and SO1640 ) or ( SO2774 and SO2776 and SO1800 and SO1640 ) )	Fatty Acid Synthesis	2.3.1.41	( FabA (SO1856) and FabB (SO3072) and FabG (SO2776) and FabI (SO1800) ) or ( FabA (SO1856) and FabF (SO2774) and FabG (SO2776) and FabI (SO1800) ) or ( FabB (SO3072) and FabG (SO2776) and FabI (SO1800) and FabZ (SO1640) ) or ( FabF (SO2774) and FabG (SO2776) and FabI (SO1800) and FabZ (SO1640) )	( FabA and FabB and FabG and FabI ) or ( FabA and FabF and FabG and FabI ) or ( FabB and FabG and FabI and FabZ ) or ( FabF and FabG and FabI and FabZ )	0.058533	0.058533	Optimal
C170SN	b-ketoacyl synthetase (C17:0)	[c] : fa14ACP + (18) h + (6) malACP + (12) nadph --> (6) ACP + (6) co2 + (6) h2o + hpdACP + (12) nadp	( ( SO1856 and SO3072 and SO2776 and SO1800 ) or ( SO1856 and SO2774 and SO2776 and SO1800 ) or ( SO3072 and SO2776 and SO1800 and SO1640 ) or ( SO2774 and SO2776 and SO1800 and SO1640 ) )	Fatty Acid Synthesis	2.3.1.41	( FabA (SO1856) and FabB (SO3072) and FabG (SO2776) and FabI (SO1800) ) or ( FabA (SO1856) and FabF (SO2774) and FabG (SO2776) and FabI (SO1800) ) or ( FabB (SO3072) and FabG (SO2776) and FabI (SO1800) and FabZ (SO1640) ) or ( FabF (SO2774) and FabG (SO2776) and FabI (SO1800) and FabZ (SO1640) )	( FabA and FabB and FabG and FabI ) or ( FabA and FabF and FabG and FabI ) or ( FabB and FabG and FabI and FabZ ) or ( FabF and FabG and FabI and FabZ )	0.0135076	0.0135076	Optimal
C171SN	b-ketoacyl synthetase (C17:1)	[c] : (20) h + (7) malACP + (13) nadph + ppcoa --> (6) ACP + (7) co2 + coa + (7) h2o + hpdeACP + (13) nadp	( SO1856 and SO3072 and SO2774 and SO2776 and SO1800 and SO1640 )	Fatty Acid Synthesis	2.3.1.41	( FabA (SO1856) and FabB (SO3072) and FabF (SO2774) and FabG (SO2776) and FabI (SO1800) and FabZ (SO1640) )	( FabA and FabB and FabF and FabG and FabI and FabZ )	0.112563	0.112563	Optimal
C180SN	Fatty acid biosynthesis (n-C18:0)	[c] : actACP + (23) h + (7) malACP + (16) nadph --> (7) ACP + (7) co2 + (8) h2o + (16) nadp + ocdACP	( ( SO1856 and SO3072 and SO2776 and SO1800 ) or ( SO1856 and SO2774 and SO2776 and SO1800 ) or ( SO3072 and SO2776 and SO1800 and SO1640 ) or ( SO2774 and SO2776 and SO1800 and SO1640 ) )	Fatty Acid Synthesis		( FabA (SO1856) and FabB (SO3072) and FabG (SO2776) and FabI (SO1800) ) or ( FabA (SO1856) and FabF (SO2774) and FabG (SO2776) and FabI (SO1800) ) or ( FabB (SO3072) and FabG (SO2776) and FabI (SO1800) and FabZ (SO1640) ) or ( FabF (SO2774) and FabG (SO2776) and FabI (SO1800) and FabZ (SO1640) )	( FabA and FabB and FabG and FabI ) or ( FabA and FabF and FabG and FabI ) or ( FabB and FabG and FabI and FabZ ) or ( FabF and FabG and FabI and FabZ )	0.00900507	0.00900507	Optimal
C181SN	Fatty acid biosynthesis (n-C18:1)	[c] : actACP + (22) h + (7) malACP + (15) nadph --> (7) ACP + (7) co2 + (8) h2o + (15) nadp + octeACP	( SO1856 and SO3072 and SO2774 and SO2776 and SO1800 and SO1640 )	Fatty Acid Synthesis		( FabA (SO1856) and FabB (SO3072) and FabF (SO2774) and FabG (SO2776) and FabI (SO1800) and FabZ (SO1640) )	( FabA and FabB and FabF and FabG and FabI and FabZ )	0.112563	0.112563	Optimal
C50SN	Fatty acid biosynthesis (n-C5:0)	[c] : (3) h + malACP + (2) nadph + ppcoa --> co2 + coa + fa14ACP + h2o + (2) nadp	( ( SO1856 and SO2776 and SO2778 and SO1800 ) or ( SO1856 and SO2776 and SO2901 and SO1800 ) or ( SO1856 and SO2776 and SO1742 and SO1800 ) or ( SO1856 and SO2776 and SO2853 and SO1800 ) or ( SO2776 and SO2778 and SO1800 and SO1640 ) or ( SO2776 and SO2901 and SO1800 and SO1640 ) or ( SO2776 and SO1742 and SO1800 and SO1640 ) or ( SO2776 and SO2853 and SO1800 and SO1640 ) )	Fatty Acid Synthesis		( FabA (SO1856) and FabG (SO2776) and FabH (SO2778) and FabI (SO1800) ) or ( FabA (SO1856) and FabG (SO2776) and FabH2 (SO2901) and FabI (SO1800) ) or ( FabA (SO1856) and FabG (SO2776) and FabH3 (SO1742) and FabI (SO1800) ) or ( FabA (SO1856) and FabG (SO2776) and FabH4 (SO2853) and FabI (SO1800) ) or ( FabG (SO2776) and FabH (SO2778) and FabI (SO1800) and FabZ (SO1640) ) or ( FabG (SO2776) and F…	( FabA and FabG and FabH and FabI ) or ( FabA and FabG and FabH2 and FabI ) or ( FabA and FabG and FabH3 and FabI ) or ( FabA and FabG and FabH4 and FabI ) or ( FabG and FabH and FabI and FabZ ) or ( FabG and FabH2 and FabI and FabZ ) or ( FabG and FabH3 and FabI and FabZ ) or ( FabG and FabH4 and FabI and FabZ )	0.0225127	0.0225127	Optimal
C60ISN	b-ketoacyl synthetase (Iso-C6:0)	[c] : (3) h + ibcoa + malACP + (2) nadph --> co2 + coa + fa8ACP + h2o + (2) nadp	( ( SO1856 and SO2776 and SO2778 and SO1800 ) or ( SO1856 and SO2776 and SO2901 and SO1800 ) or ( SO1856 and SO2776 and SO1742 and SO1800 ) or ( SO1856 and SO2776 and SO2853 and SO1800 ) or ( SO2776 and SO2778 and SO1800 and SO1640 ) or ( SO2776 and SO2901 and SO1800 and SO1640 ) or ( SO2776 and SO1742 and SO1800 and SO1640 ) or ( SO2776 and SO2853 and SO1800 and SO1640 ) )	Fatty Acid Synthesis	2.3.1.41	( FabA (SO1856) and FabG (SO2776) and FabH (SO2778) and FabI (SO1800) ) or ( FabA (SO1856) and FabG (SO2776) and FabH2 (SO2901) and FabI (SO1800) ) or ( FabA (SO1856) and FabG (SO2776) and FabH3 (SO1742) and FabI (SO1800) ) or ( FabA (SO1856) and FabG (SO2776) and FabH4 (SO2853) and FabI (SO1800) ) or ( FabG (SO2776) and FabH (SO2778) and FabI (SO1800) and FabZ (SO1640) ) or ( FabG (SO2776) and F…	( FabA and FabG and FabH and FabI ) or ( FabA and FabG and FabH2 and FabI ) or ( FabA and FabG and FabH3 and FabI ) or ( FabA and FabG and FabH4 and FabI ) or ( FabG and FabH and FabI and FabZ ) or ( FabG and FabH2 and FabI and FabZ ) or ( FabG and FabH3 and FabI and FabZ ) or ( FabG and FabH4 and FabI and FabZ )	0.121569	0.121569	Optimal
C70ISN	b-ketoacyl synthetase (Iso-C7:0)	[c] : (3) h + ivcoa + malACP + (2) nadph --> co2 + coa + fa7ACP + h2o + (2) nadp	( ( SO1856 and SO2776 and SO2778 and SO1800 ) or ( SO1856 and SO2776 and SO1742 and SO1800 ) or ( SO1856 and SO2776 and SO2901 and SO1800 ) or ( SO1856 and SO2776 and SO2853 and SO1800 ) or ( SO2776 and SO2778 and SO1800 and SO1640 ) or ( SO2776 and SO2901 and SO1800 and SO1640 ) or ( SO2776 and SO1742 and SO1800 and SO1640 ) or ( SO2776 and SO2853 and SO1800 and SO1640 ) )	Fatty Acid Synthesis	2.3.1.41	( FabA (SO1856) and FabG (SO2776) and FabH (SO2778) and FabI (SO1800) ) or ( FabA (SO1856) and FabG (SO2776) and FabH3 (SO1742) and FabI (SO1800) ) or ( FabA (SO1856) and FabG (SO2776) and FabH2 (SO2901) and FabI (SO1800) ) or ( FabA (SO1856) and FabG (SO2776) and FabH4 (SO2853) and FabI (SO1800) ) or ( FabG (SO2776) and FabH (SO2778) and FabI (SO1800) and FabZ (SO1640) ) or ( FabG (SO2776) and F…	( FabA and FabG and FabH and FabI ) or ( FabA and FabG and FabH3 and FabI ) or ( FabA and FabG and FabH2 and FabI ) or ( FabA and FabG and FabH4 and FabI ) or ( FabG and FabH and FabI and FabZ ) or ( FabG and FabH2 and FabI and FabZ ) or ( FabG and FabH3 and FabI and FabZ ) or ( FabG and FabH4 and FabI and FabZ )	0.238634	0.238634	Optimal
CAT	catalase	[c] : (2) h2o2 --> (2) h2o + o2	( SO1070 or SO0725 or SO4405 )	Unassigned	1.11.1.6	( KatB (SO1070) ) or ( KatG (SO0725) ) or ( KatG2 (SO4405) )	( KatB ) or ( KatG ) or ( KatG2 )	0	0	Suboptimal & NonFutile
CAt4i	calcium transport out via proton antiporter	ca2[c] + h[e] --> ca2[e] + h[c]	SO1001	Transport, Extracellular		ChaA (SO1001)	ChaA	0.0574244	0	Optimal
CBIAT	Cobinamide adenyltransferase	[c] : atp + cbi + h2o <==> adcoba + pi + ppi	SO1039	Cofactor and Prosthetic Group Biosynthesis	2.5.1.17	BtuR (SO1039)	BtuR	0	0	Blocked
CBL1abc	Cob(1)alamin transport via ABC system	atp[c] + cbl1[e] + h2o[c] --> adp[c] + cbl1[c] + h[c] + pi[c]	( SO0815 and SO1034 and SO1033 and SO3709 )	Transport, Extracellular		( BtuB (SO0815) and BtuC (SO1034) and BtuD (SO1033) and BtuF (SO3709) )	( BtuB and BtuC and BtuD and BtuF )	0	0	Blocked
CBLAT	cob(I)alamin adenosyltransferase	[c] : atp + cbl1 + h2o <==> cobamcoa + pi + ppi	SO1039	Cofactor and Prosthetic Group Biosynthesis	2.5.1.17	BtuR (SO1039)	BtuR	0	0	Blocked
CBLTR3	Co(III) Reductase: S. oneidensis	(2) cobalt3[e] + mql7[c] --> (2) cobalt2[e] + (2) h[e] + mqn7[c]		Energy Metabolism				0	0	Blocked
CBLTR4	Co(III) Reductase: S. oneidensis	(2) cobalt3[e] + mmql7[c] --> (2) cobalt2[e] + (2) h[e] + mmqn7[c]		Energy Metabolism				0	0	Blocked
CBPS	carbamoyl-phosphate synthase (glutamine-hydrolysing)	[c] : (2) atp + gln-L + h2o + hco3 --> (2) adp + cbp + glu-L + (2) h + pi	( SO1141 and SO1142 )	Arginine and Proline Metabolism	6.3.5.5	Car ( SO1141 and SO1142 )	Car	0.915622	0.915622	Optimal
CDPMEK	4-(cytidine 5'-diphospho)-2-C-methyl-D-erythritol kinase	[c] : 4c2me + atp --> 2p4c2me + adp + h	SO3836	Cofactor and Prosthetic Group Biosynthesis		IspE (SO3836)	IspE	0	0	Blocked
CHORM	chorismate mutase	[c] : chor --> pphn	( SO1367 or SO1362 )	Tyrosine, Tryptophan, and Phenylalanine Metabolism	5.4.99.5	( PheA (SO1367) ) or ( TyrAec (SO1362) )	( PheA ) or ( TyrAec )	0.586876	0.586876	Optimal
CHORS	chorismate synthase	[c] : 3psme --> chor + pi	SO3079	Tyrosine, Tryptophan, and Phenylalanine Metabolism	4.2.3.5	AroCP (SO3079)	AroCP	0.816059	0.816059	Optimal
CHRPL	chorismate pyruvate lyase	[c] : chor --> 4hbz + pyr	SO0131	Cofactor and Prosthetic Group Biosynthesis		UbiC (SO0131)	UbiC	0	0	Blocked
CKDOAS	CMP-8-amino-3,8-dideoxy-D-manno-oct-2-ulosonic acid synthase	[c] : ckdo + glu-L + nad --> akg + ckdo8n + h + nadh		Cell Envelope Biosynthesis				0.0230268	0.0230268	Optimal
CLAT	chloramphenicol acetyltransferase	[c] : accoa + cm <==> cmac + coa	SO4299	Xenobiotics Biodegradation and Metabolism	2.3.1.28	ClaT (SO4299)	ClaT	0	0	Blocked
Clt	chlorideion transport out via diffusion	cl[e] <==> cl[c]	SO1302	Transport, Extracellular		ClC (SO1302)	ClC	0	0	Blocked
CMLDC	4-carboxymuconolactone decarboxylase	[c] : 2c25dho + h --> 5odhf2a + co2	SO0083	Carbohydrate Metabolism	4.1.1.44	PcaC2 (SO0083)	PcaC2	0	0	Blocked
CO2t	CO2 transport out via diffusion	co2[e] <==> co2[c]		Transport, Extracellular				-213.205	-213.205	Optimal
COBALTt3	cobalt transport out via proton antiporter	cobalt2[c] + h[e] --> cobalt2[e] + h[c]	SO1178	Transport, Extracellular		CorC (SO1178)	CorC	0	0	Suboptimal & Futile
COBALTt5	cobalt transport in/out via permease (no H+)	cobalt2[c] <==> cobalt2[e]	( SO1145 or SO3984 or SO1941 or SO3966 or SO1565 )	Transport, Extracellular		( MgtE (SO1145) ) or ( CorA1 (SO3984) ) or ( CorA (SO1941) ) or ( MgtE2 (SO3966) ) or ( SO1565 (SO1565) )	( MgtE ) or ( CorA1 ) or ( CorA ) or ( MgtE2 ) or ( SO1565 )	0	0	Suboptimal & Futile
COBPS	cobalamin-5'-phosphate synthase	[c] : adgcoba + rdmbzi --> cobamcoa + gmp + h	SO1036	Cofactor and Prosthetic Group Biosynthesis		CobS (SO1036)	CobS	0	0	Blocked
CONFALDD	Coniferyl-aldehyde dehydrogenase	[c] : confald + h2o + nad --> frlt + (2) h + nadh	SO3683	Unassigned	1.2.1.68	CalB (SO3683)	CalB	0	0	Blocked
CPPPGO	coproporphyrinogen oxidase	[c] : cpppg3 + (2) h + o2 --> (2) co2 + (2) h2o + pppg9	SO0038	Cofactor and Prosthetic Group Biosynthesis	1.3.3.3	HemF (SO0038)	HemF	0	0	Blocked
CPPPGOAN	Oxygen Independent coproporphyrinogen-III oxidase	[c] : (2) amet + cpppg3 + (2) fdxo-4:2 + (2) nadph --> (2) co2 + (2) dad-5 + (2) fdxr-4:2 + (2) h + (2) met-L + (2) nadp + pppg9	( SO4730 or SO4520 )	Cofactor and Prosthetic Group Biosynthesis		( HemN (SO4730) ) or ( HemN2 (SO4520) )	( HemN ) or ( HemN2 )	0	0	Blocked
CRMR	Chromium (VI) Reductase	cro4[e] + (2) h[e] + (1.5) mql7[c] --> Cr(OH)3[e] + h2o[e] + (1.5) mqn7[c]	( ( SO4591 and SO3980 ) or ( SO1777 and SO1778 ) )	Energy Metabolism		( CymA (SO4591) and NrfA (SO3980) ) or ( MtrAso (SO1777) and MtrCso (SO1778) )	( CymA and NrfA ) or ( MtrAso and MtrCso )	0	0	Blocked
CRMR2	Chromium (VI) Reductase	cro4[e] + (2) h[e] + (1.5) mmql7[c] --> Cr(OH)3[e] + h2o[e] + (1.5) mmqn7[c]	( ( SO4591 and SO3980 ) or ( SO1777 and SO1778 ) )	Energy Metabolism		( CymA (SO4591) and NrfA (SO3980) ) or ( MtrAso (SO1777) and MtrCso (SO1778) )	( CymA and NrfA ) or ( MtrAso and MtrCso )	0	0	Blocked
CRMR3	Chromium (VI) Reductase	cro4[e] + (3.5) h[e] + (1.5) nadh[c] --> Cr(OH)3[e] + h2o[e] + (1.5) nad[c]		Energy Metabolism				0	0	Blocked
CRO4t6	chromate transport in/out via proton symport	cro4[e] + h[e] <==> cro4[c] + h[c]	SO0986	Transport, Extracellular		CroT (SO0986)	CroT	0	0	Blocked
CS	citrate synthase	[c] : accoa + h2o + oaa --> cit + coa + h	SO1926	Citrate Cycle (TCA)	4.1.3.7	GltA (SO1926)	GltA	69.7368	69.7368	Optimal
CSND	Cytosine deaminase	[c] : csn + h + h2o --> nh4 + ura	SO1397	Purine and Pyrimidine Biosynthesis	3.5.4.1	Fcy1 (SO1397)	Fcy1	0	0	Blocked
CTPS2	CTP synthase (glutamine)	[c] : atp + gln-L + h2o + utp --> adp + ctp + glu-L + (2) h + pi	SO3441	Purine and Pyrimidine Biosynthesis	6.3.4.2	PyrG (SO3441)	PyrG	0.21042	0.21042	Optimal
Cut1	Copper export via ATPase	atp[c] + cu2[c] + h2o[c] --> adp[c] + cu2[e] + h[c] + pi[c]	SO1689	Transport, Extracellular		CopA (SO1689)	CopA	0	0	Blocked
CYCPOe	cytochrome-c peroxidase	(2) focytcc[c] + (2) h[e] + h2o2[e] --> (2) ficytcc[c] + (2) h2o[e]	SO2178	Energy Metabolism	1.11.1.5	CcpA (SO2178)	CcpA	0	0	Blocked
CYOO2	cytochrome-c oxidase (2 protons translocated)	(2) focytcc[c] + (4) h[c] + (0.5) o2[c] --> (2) ficytcc[c] + (2) h[e] + h2o[c]	( ( SO2361 and SO2362 and SO2363 and SO2364 ) or ( SO4606 and SO4607 and SO4609 ) )	Energy Metabolism	1.9.3.1	( Cco ( SO2361 and SO2362 and SO2363 and SO2364 ) ) or ( Cyco ( SO4606 and SO4607 and SO4609 ) )	( Cco ) or ( Cyco )	82.5081	82.5081	Optimal
CYOR7	cytochrome-c reductase (ubiquinol8: 4 protons translocated)	(2) ficytcc[c] + (2) h[c] + ubq8h2[c] --> (2) focytcc[c] + (4) h[e] + ubq8[c]	( SO0608 and SO0609 and SO0610 )	Energy Metabolism	1.10.2.2	( PetA (SO0608) and PetB (SO0609) and PetC (SO0610) )	( PetA and PetB and PetC )	82.5081	82.5081	Optimal
CYSS	cysteine synthase	[c] : acser + h2s --> ac + cys-L	( SO2903 or SO3598 )	Cysteine Metabolism	4.2.99.8	( CysKec (SO2903) ) or ( CysM (SO3598) )	( CysKec ) or ( CysM )	0.366542	0.366542	Optimal
CYSt2	L-cysteine transport in via proton symport	cys-L[e] + h[e] --> cys-L[c] + h[c]		Transport, Extracellular				0	0	Blocked
CYSTL	cystathionine b-lyase	[c] : cysth-L + h2o --> hcys-L + nh4 + pyr	SO2191	Cysteine Metabolism	4.4.1.8	Cys1 (SO2191)	Cys1	0.258709	0.258709	Optimal
CYSTRS	Cysteinyl-tRNA synthetase	[c] : atp + cys-L + trnacys --> amp + cystrna + ppi	SO1791	Cysteine Metabolism	6.1.1.16	CysS (SO1791)	CysS	0.107711	0.107711	Optimal
CYTBD	cytochrome oxidase bd (ubiquinol-8: 2 protons)	(2) h[c] + (0.5) o2[c] + ubq8h2[c] --> (2) h[e] + h2o[c] + ubq8[c]	( SO3285 and SO3286 )	Energy Metabolism		CydA ( SO3285 and SO3286 )	CydA	330.032	330.032	Optimal
CYTD	cytidine deaminase	[c] : cytd + h + h2o --> nh4 + uri	SO2791	Nucleotide Salvage Pathways	3.5.4.5	Cdd (SO2791)	Cdd	0	0	Suboptimal & Futile
CYTDK1	cytidine kinase (ATP)	[c] : atp + cytd --> adp + cmp + h	SO2617	Nucleotide Salvage Pathways		Udk (SO2617)	Udk	0	0	Suboptimal & Futile
CYTDK2	cytidine kinase (GTP)	[c] : cytd + gtp --> cmp + gdp + h	SO2617	Nucleotide Salvage Pathways		Udk (SO2617)	Udk	0	0	Suboptimal & Futile
CYTDK3	cytidine kinase (ITP)	[c] : cytd + itp --> cmp + h + idp	SO2617	Nucleotide Salvage Pathways		Udk (SO2617)	Udk	0	0	Suboptimal & Futile
CYTDt2	cytidine transport in via proton symport	cytd[e] + h[e] --> cytd[c] + h[c]	( SO1214 or SO4296 or SO3706 or SO0093 )	Transport, Extracellular		( NupC (SO1214) ) or ( NupC2 (SO4296) ) or ( NupC3 (SO3706) ) or ( NupC4 (SO0093) )	( NupC ) or ( NupC2 ) or ( NupC3 ) or ( NupC4 )	0	0	Blocked
CYTK1	cytidylate kinase (CMP)	[c] : atp + cmp <==> adp + cdp	SO2403	Nucleotide Salvage Pathways	2.7.4.14	Cmk (SO2403)	Cmk	0.229818	0.229818	Optimal
CYTK2	cytidylate kinase (dCMP)	[c] : atp + dcmp <==> adp + dcdp	SO2403	Nucleotide Salvage Pathways	2.7.4.14	Cmk (SO2403)	Cmk	0	0	Suboptimal & Futile
DADA	Deoxyadenosine deaminase	[c] : dad-2 + h + h2o --> din + nh4	SO4731	Nucleotide Salvage Pathways		Add (SO4731)	Add	0	0	Suboptimal & Futile
DADK	deoxyadenylate kinase	[c] : atp + damp <==> adp + dadp	SO2018	Nucleotide Salvage Pathways	2.7.4.11	Adk (SO2018)	Adk	0	0	Suboptimal & Futile
DADNt2	deoxyadenosine transport in via proton symport	dad-2[e] + h[e] --> dad-2[c] + h[c]	( SO1214 or SO4296 or SO3706 or SO0093 )	Transport, Extracellular		( NupC (SO1214) ) or ( NupC2 (SO4296) ) or ( NupC3 (SO3706) ) or ( NupC4 (SO0093) )	( NupC ) or ( NupC2 ) or ( NupC3 ) or ( NupC4 )	0	0	Blocked
DAGK	diacylglycerol kinase	[c] : 12dgr + atp --> 12dag3p + adp + h	SO2203	Cell Envelope Biosynthesis	2.7.1.107	DgkA (SO2203)	DgkA	0	0	Suboptimal & Futile
DAHPS	3-deoxy-D-arabino-heptulosonate 7-phosphate synthetase	[c] : e4p + h2o + pep --> 2dda7p + pi	( SO1361 or SO0756 or SO2646 or SO1367 )	Tyrosine, Tryptophan, and Phenylalanine Metabolism	4.1.2.15	( AroF (SO1361) ) or ( AroGec (SO0756) ) or ( AroH (SO2646) ) or ( PheA (SO1367) )	( AroF ) or ( AroGec ) or ( AroH ) or ( PheA )	0.816059	0.816059	Optimal
DAPDC	diaminopimelate decarboxylase	[c] : 26dap-M + h --> co2 + lys-L	SO4309	Threonine and Lysine Metabolism	4.1.1.20	LysA (SO4309)	LysA	0.508357	0.508357	Optimal
DAPE	diaminopimelate epimerase	[c] : 26dap-LL <==> 26dap-M	SO4308	Threonine and Lysine Metabolism	5.1.1.7	DapF (SO4308)	DapF	0.565782	0.565782	Optimal
DASYN	phosphatidate cytidylyltransferase	[c] : 12dag3p + ctp + h <==> cdpdag + ppi	SO1634	Cell Envelope Biosynthesis	2.7.7.41	Cds1 (SO1634)	Cds1	0.206791	0.206791	Optimal
DB4PS	3,4-Dihydroxy-2-butanone-4-phosphate	[c] : ru5p-D --> db4p + for + h	( SO3467 or SO0142 )	Cofactor and Prosthetic Group Biosynthesis		( RibBA (SO3467) ) or ( RibBec (SO0142) )	( RibBA ) or ( RibBec )	0.0002067	0.0002067	Optimal
DBTSr	dethiobiotin synthase	[c] : atp + co2 + dann <==> adp + dtbt + (3) h + pi	SO2737	Cofactor and Prosthetic Group Biosynthesis	6.3.3.3	BioDec (SO2737)	BioDec	0	0	Blocked
DCTPD	dCTP deaminase	[c] : dctp + h + h2o --> dutp + nh4	SO2616	Nucleotide Salvage Pathways	3.5.4.13	Dcd (SO2616)	Dcd	0	0	Suboptimal & NonFutile
DCYTD	deoxycytidine deaminase	[c] : dcyt + h + h2o --> duri + nh4	SO2791	Nucleotide Salvage Pathways	3.5.4.14	Cdd (SO2791)	Cdd	0	0	Suboptimal & NonFutile
DCYTt2	deoxycytidine transport in via proton symport	dcyt[e] + h[e] --> dcyt[c] + h[c]	( SO1214 or SO4296 or SO3706 or SO0093 )	Transport, Extracellular		( NupC (SO1214) ) or ( NupC2 (SO4296) ) or ( NupC3 (SO3706) ) or ( NupC4 (SO0093) )	( NupC ) or ( NupC2 ) or ( NupC3 ) or ( NupC4 )	0	0	Blocked
DGK1	deoxyguanylate kinase (dGMP:ATP)	[c] : atp + dgmp <==> adp + dgdp	SO0361	Nucleotide Salvage Pathways		Gmkec (SO0361)	Gmkec	0	0	Suboptimal & Futile
DGTPH	dGTPase	[c] : dgtp + h2o --> dgsn + pppi	SO2485	Nucleotide Salvage Pathways	3.1.5.1	Dgt (SO2485)	Dgt	0	0	Blocked
DHAD1	dihydroxy-acid dehydratase (2,3-dihydroxy-3-methylbutanoate)	[c] : 23dhmb --> 3mob + h2o	SO4345	Valine, Leucine, and Isoleucine Metabolism	4.2.1.9	IlvD (SO4345)	IlvD	1.74245	1.74245	Optimal
DHAD2	Dihydroxy-acid dehydratase (2,3-dihydroxy-3-methylpentanoate)	[c] : 23dhmp --> 3mop + h2o	SO4345	Valine, Leucine, and Isoleucine Metabolism		IlvD (SO4345)	IlvD	0.509364	0.509364	Optimal
DHDPRy	dihydrodipicolinate reductase (NADPH)	[c] : 23dhdp + h + nadph --> nadp + thdp	SO1140	Threonine and Lysine Metabolism	1.3.1.26	DapB (SO1140)	DapB	0.565782	0.565782	Optimal
DHDPS	dihydrodipicolinate synthase	[c] : aspsa + pyr --> 23dhdp + h + (2) h2o	SO1879	Threonine and Lysine Metabolism	4.2.1.52	DapA (SO1879)	DapA	0.565782	0.565782	Optimal
DHFR	dihydrofolate reductase	[c] : dhf + h + nadph <==> nadp + thf	SO3646	Cofactor and Prosthetic Group Biosynthesis	1.5.1.3	FolA (SO3646)	FolA	0.193094	0.193094	Optimal
DHFS	dihydrofolate synthase	[c] : atp + dhpt + glu-L --> adp + dhf + h + pi	SO3067	Cofactor and Prosthetic Group Biosynthesis	6.3.2.12	FolCec (SO3067)	FolCec	0.103352	0.103352	Optimal
DHNAOT7	1,4-dihydroxy-2-naphthoate octaprenyltransferase	[c] : dhna + hepdp + nad --> 2dmmq7 + co2 + nadh + ppi	SO1910	Cofactor and Prosthetic Group Biosynthesis		MenA (SO1910)	MenA	0	0	Blocked
DHNPA	dihydroneopterin aldolase	[c] : dhnpt --> 2ahhmp + gcald	SO1291	Cofactor and Prosthetic Group Biosynthesis	4.1.2.25	FolB (SO1291)	FolB	0.103352	0.103352	Optimal
DHORD2	dihydoorotic acid dehydrogenase (quinone8)	[c] : dhor-S + ubq8 --> orot + ubq8h2	SO2592	Purine and Pyrimidine Biosynthesis	1.3.3.1	PyrD (SO2592)	PyrD	0.463637	0.463637	Optimal
DHORD4i	dihydroorotate dehydrogenase	[c] : dhor-S + mqn7 --> mql7 + orot	SO2592	Purine and Pyrimidine Biosynthesis	1.3.99.11	PyrD (SO2592)	PyrD	0	0	Optimal
DHORD8	dihydroorotate dehydrogenase	[c] : dhor-S + mmqn7 --> mmql7 + orot	SO2592	Purine and Pyrimidine Biosynthesis	1.3.99.11	PyrD (SO2592)	PyrD	0	0	Optimal
DHORTS	dihydroorotase	[c] : dhor-S + h2o <==> cbasp + h	SO3695	Purine and Pyrimidine Biosynthesis	3.5.2.3	PyrC (SO3695)	PyrC	-0.463637	-0.463637	Optimal
DHPPDA2	diaminohydroxyphosphoribosylaminopyrimidine deaminase	[c] : 25dhpp + h + h2o --> 5apru + nh4	SO3469	Cofactor and Prosthetic Group Biosynthesis	3.5.4.26	RibDec (SO3469)	RibDec	0.00010335	0.00010335	Optimal
DHPRx	dihydropteridine reductase	[c] : dhbpt + h + nadh <==> nad + thbpt	SO3715	Cofactor and Prosthetic Group Biosynthesis	1.6.99.7	NfnB (SO3715)	NfnB	0	0	Suboptimal & NonFutile
DHPS3	dihydropteroate synthase	[c] : 2ahhmd + 4abz --> dhpt + ppi	SO1198	Cofactor and Prosthetic Group Biosynthesis	2.5.1.15	FolP (SO1198)	FolP	0.103352	0.103352	Optimal
DHQD1	3-dehydroquinate dehydratase	[c] : 3dhq <==> 3dhsk + h2o	SO0512	Tyrosine, Tryptophan, and Phenylalanine Metabolism	4.2.1.10	AroC (SO0512)	AroC	0.816059	0.816059	Optimal
DHQS	3-dehydroquinate synthase	[c] : 2dda7p --> 3dhq + pi	SO0287	Tyrosine, Tryptophan, and Phenylalanine Metabolism	4.2.3.4	AroB (SO0287)	AroB	0.816059	0.816059	Optimal
DIPEPabc10	Dipeptide transport via ABC system (gly-glu)	atp[c] + gly-glu-L[e] + h2o[c] --> adp[c] + gly-glu-L[c] + h[c] + pi[c]	( SO1805 and SO1804 and SO1803 and SO1802 and SO1801 )	Transport, Extracellular		( SapA (SO1805) and SapB (SO1804) and SapC (SO1803) and SapD (SO1802) and SapF (SO1801) )	( SapA and SapB and SapC and SapD and SapF )	0	0	Blocked
DIPEPabc13	Dipeptide transport via ABC system (gly-asp)	atp[c] + gly-asp-L[e] + h2o[c] --> adp[c] + gly-asp-L[c] + h[c] + pi[c]	( SO1805 and SO1804 and SO1803 and SO1802 and SO1801 )	Transport, Extracellular		( SapA (SO1805) and SapB (SO1804) and SapC (SO1803) and SapD (SO1802) and SapF (SO1801) )	( SapA and SapB and SapC and SapD and SapF )	0	0	Blocked
DKMPPD	2,3-diketo-5-methylthio-1-phosphopentane degradation reaction	[c] : dkmpp + h2o + o2 --> 2kmb + for + (2) h + pi		Methionine Metabolism				0.0144693	0.0144693	Optimal
DKMPPD2	2,3-diketo-5-methylthio-1-phosphopentane degradation reaction	[c] : dkmpp + (3) h2o --> 2kmb + for + (6) h + pi		Methionine Metabolism				0	0	Suboptimal & NonFutile
D-LACt2	D-lactate transport via proton symport	h[e] + lac-D[e] <==> h[c] + lac-D[c]	( SO0827 or SO1522 )	Transport, Extracellular		( GlcA (SO0827) ) or ( LctP (SO1522) )	( GlcA ) or ( LctP )	0	0	Suboptimal & NonFutile
DMATT	dimethylallyltranstransferase	[c] : dmpp + ipdp --> grdp + ppi	SO1526	Cofactor and Prosthetic Group Biosynthesis	2.5.1.1	IspA (SO1526)	IspA	0	0	Blocked
DMOCT	3-deoxy-manno-octulosonate cytidylyltransferase	[c] : ctp + kdo --> ckdo + ppi	SO2478	Cell Envelope Biosynthesis	2.7.7.38	KdsB (SO2478)	KdsB	0.0230268	0.0230268	Optimal
DMPPS	1-hydroxy-2-methyl-2-(E)-butenyl 4-diphosphate reductase (dmpp)	[c] : h + h2mb4p + nadh --> dmpp + h2o + nad	SO3529	Cofactor and Prosthetic Group Biosynthesis		LytB (SO3529)	LytB	0	0	Blocked
DMQMT	3-Dimethylubiquinonol 3-methyltransferase	[c] : 2omhmbl + amet --> ahcys + h + ubq8h2	SO2413	Cofactor and Prosthetic Group Biosynthesis		UbiG (SO2413)	UbiG	0	0	Blocked
DMSOR3e	Dimethyl sulfoxide reductase (Menaquinol 7)	dmso[e] + mql7[c] --> dms[e] + h2o[e] + mqn7[c]	( SO4591 and ( SO1429 and SO1430 ) and SO1427 and SO1428 )	Energy Metabolism		( CymA (SO4591) and DmsAB ( SO1429 and SO1430 ) and DmsE (SO1427) and DmsF (SO1428) )	( CymA and DmsAB and DmsE and DmsF )	0	0	Blocked
DMSOR4e	Dimethyl sulfoxide reductase (methylmenaquinol 7)	dmso[e] + mmql7[c] --> dms[e] + h2o[e] + mmqn7[c]	( SO4591 and ( SO1429 and SO1430 ) and SO1427 and SO1428 )	Energy Metabolism		( CymA (SO4591) and DmsAB ( SO1429 and SO1430 ) and DmsE (SO1427) and DmsF (SO1428) )	( CymA and DmsAB and DmsE and DmsF )	0	0	Blocked
DNASYN_Son	DNA replication, Shewanella Oneidensis	[c] : (100) atp + (27) datp + (23) dctp + (23) dgtp + (27) dttp + (100) h2o --> (100) adp + dna_Son + (100) h + (100) pi + (100) ppi						0.0033238	0.0033238	Optimal
DNMPPA	Dihydroneopterin monophosphate dephosphorylase	[c] : dhpmp + h2o --> dhnpt + pi		Cofactor and Prosthetic Group Biosynthesis				0.103352	0.103352	Optimal
DNTPPA	Dihydroneopterin triphosphate pyrophosphatase	[c] : ahdt + h2o --> dhpmp + h + ppi		Cofactor and Prosthetic Group Biosynthesis				0.103352	0.103352	Optimal
DPCOAK	dephospho-CoA kinase	[c] : atp + dpcoa --> adp + coa + h	SO0413	Cofactor and Prosthetic Group Biosynthesis	2.7.1.24	DpcK (SO0413)	DpcK	0.00012196	0.00012196	Optimal
DPR	2-dehydropantoate 2-reductase	[c] : 2dhp + h + nadph --> nadp + pant-R	( SO3817 or SO4349 )	Cofactor and Prosthetic Group Biosynthesis	1.1.1.169	( PanE (SO3817) ) or ( IlvCec (SO4349) )	( PanE ) or ( IlvCec )	0.00012196	0.00012196	Optimal
DRBK	Deoxyribokinase	[c] : atp + drib --> 2dr5p + adp + h	SO0810	Alternate Carbon Metabolism	2.7.1.15	RbsK (SO0810)	RbsK	0	0	Blocked
DRPA	deoxyribose-phosphate aldolase	[c] : 2dr5p --> acald + g3p	SO1217	Alternate Carbon Metabolism	4.1.2.4	DeoC (SO1217)	DeoC	0	0	Suboptimal & NonFutile
DTMPK	dTMP kinase	[c] : atp + dtmp <==> adp + dtdp	SO2613	Nucleotide Salvage Pathways	2.7.4.9	Tmk (SO2613)	Tmk	0.0897426	0.0897426	Optimal
DURIK1	deoxyuridine kinase (ATP:Deoxyuridine)	[c] : atp + duri --> adp + dump + h	SO3140	Nucleotide Salvage Pathways		Tdk (SO3140)	Tdk	0	0	Suboptimal & Futile
DURIPP	purine-nucleoside phosphatase (deoxyuridine)	[c] : duri + pi <==> 2dr1p + ura	SO1218	Nucleotide Salvage Pathways	2.4.2.2	DeoA (SO1218)	DeoA	0	0	Suboptimal & NonFutile
DURIt2	deoxyuridine transport in via proton symport	duri[e] + h[e] --> duri[c] + h[c]	( SO1214 or SO4296 or SO3706 or SO0093 )	Transport, Extracellular		( NupC (SO1214) ) or ( NupC2 (SO4296) ) or ( NupC3 (SO3706) ) or ( NupC4 (SO0093) )	( NupC ) or ( NupC2 ) or ( NupC3 ) or ( NupC4 )	0	0	Blocked
DUTPDP	dUTP diphosphatase	[c] : dutp + h2o --> dump + h + ppi	SO4250	Nucleotide Salvage Pathways	3.6.1.23	Dut (SO4250)	Dut	0	0	Suboptimal & Futile
DXPRI	1-deoxy-D-xylulose-5-phosphate reductoisomerase	[c] : dxyl5p + h + nadph <==> 2me4p + nadp	SO1635	Cofactor and Prosthetic Group Biosynthesis		Dxr (SO1635)	Dxr	0	0	Blocked
DXPS	1-deoxy-D-xylulose 5-phosphate synthase	[c] : g3p + h + pyr --> co2 + dxyl5p	SO1525	Cofactor and Prosthetic Group Biosynthesis		Dxs (SO1525)	Dxs	0	0	Blocked
E4PD	Erythrose 4-phosphate dehydrogenase	[c] : e4p + h2o + nad <==> 4per + (2) h + nadh	SO0931	Cofactor and Prosthetic Group Biosynthesis		Epd (SO0931)	Epd	0	0	Blocked
EDA	2-dehydro-3-deoxy-phosphogluconate aldolase	[c] : 2ddg6p --> g3p + pyr	SO2486	Pentose Phosphate Pathway	4.1.2.14	Eda (SO2486)	Eda	0	0	Suboptimal & Futile
EDTXS5	Endotoxin Synthesis (lauroyl transferase)	[c] : ddcaACP + kdo8nlipid4 --> ACP + kdo8nlipid4L	SO3746	Cell Envelope Biosynthesis		LpxL (SO3746)	LpxL	0.0230268	0.0230268	Optimal
EDTXS6	Endotoxin Synthesis (myristoyl transferase)	[c] : kdo8nlipid4L + myrsACP --> ACP + kdo8nlipa	SO2088	Cell Envelope Biosynthesis		MsbB (SO2088)	MsbB	0.0230268	0.0230268	Optimal
ENO	enolase	[c] : 2pg <==> h2o + pep	SO3440	Glycolysis/Gluconeogenesis	4.2.1.11	Eno (SO3440)	Eno	-9.06416	-9.06416	Optimal
EPPP2	guanosine pentaphosphatase	[c] : gdptp + h2o <==> gdpdp + h + pi	SO0408	Purine and Pyrimidine Biosynthesis		GppA (SO0408)	GppA	0	0	Suboptimal & Futile
ETOHt1	ethanol transport in/out via diffusion	etoh[e] <==> etoh[c]		Transport, Extracellular				0	0	Suboptimal & NonFutile
FAO5	Fatty acid oxidation (tetradecanoate:ubiquinone)	[c] : atp + (7) coa + (6) h2o + (6) nad + ttdca + (6) ubq8 --> (7) accoa + amp + (6) h + (6) nadh + ppi + (6) ubq8h2	( ( ( SO0020 and SO0021 ) and SO2581 and SO2536 ) or ( ( SO0020 and SO0021 ) and SO3664 and SO2536 ) )	Alternate Carbon Metabolism		( FadAB ( SO0020 and SO0021 ) and FadD (SO2581) and FadE (SO2536) ) or ( FadAB ( SO0020 and SO0021 ) and FadD2 (SO3664) and FadE (SO2536) )	( FadAB and FadD and FadE ) or ( FadAB and FadD2 and FadE )	0	0	Blocked
FAO6	Fatty acid oxidation (hexadecanoate:ubiquinone)	[c] : atp + (8) coa + (7) h2o + hdca + (7) nad + (7) ubq8 --> (8) accoa + amp + (7) h + (7) nadh + ppi + (7) ubq8h2	( ( ( SO0020 and SO0021 ) and SO2581 and SO2536 ) or ( ( SO0020 and SO0021 ) and SO3664 and SO2536 ) )	Alternate Carbon Metabolism		( FadAB ( SO0020 and SO0021 ) and FadD (SO2581) and FadE (SO2536) ) or ( FadAB ( SO0020 and SO0021 ) and FadD2 (SO3664) and FadE (SO2536) )	( FadAB and FadD and FadE ) or ( FadAB and FadD2 and FadE )	0	0	Suboptimal & NonFutile
FAO7	Fatty acid oxidation (octadecanoate:ubiquinone)	[c] : atp + (9) coa + (8) h2o + (8) nad + ocdca + (8) ubq8 --> (9) accoa + amp + (8) h + (8) nadh + ppi + (8) ubq8h2	( ( ( SO0020 and SO0021 ) and SO2581 and SO2536 ) or ( ( SO0020 and SO0021 ) and SO3664 and SO2536 ) )	Alternate Carbon Metabolism		( FadAB ( SO0020 and SO0021 ) and FadD (SO2581) and FadE (SO2536) ) or ( FadAB ( SO0020 and SO0021 ) and FadD2 (SO3664) and FadE (SO2536) )	( FadAB and FadD and FadE ) or ( FadAB and FadD2 and FadE )	0	0	Suboptimal & NonFutile
FBA	fructose-bisphosphate aldolase	[c] : fdp <==> dhap + g3p	SO0933	Glycolysis/Gluconeogenesis	4.1.2.13	Fba (SO0933)	Fba	-2.45834	-2.45834	Optimal
FBP	fructose-bisphosphatase	[c] : fdp + h2o --> f6p + pi	SO3991	Glycolysis/Gluconeogenesis	3.1.3.11	Fbp (SO3991)	Fbp	2.45834	2.45834	Optimal
FCLT	Heme B synthesis reaction	[c] : fe2 + ppp9 --> h + pheme	( SO3348 or SO2019 )	Cofactor and Prosthetic Group Biosynthesis	4.99.1.1	( HemH2 (SO3348) ) or ( HemH (SO2019) )	( HemH2 ) or ( HemH )	0	0	Blocked
FDH10	Formate Dehydrogenase (methylmenaquinone-7: 1 protons)	for[e] + (2) h[c] + mmqn7[c] --> co2[e] + h[e] + mmql7[c]	( ( SO4509 and SO4510 and SO4511 ) or ( SO4513 and SO4514 and SO4515 ) or ( SO0101 and SO0102 and SO0103 ) )	Energy Metabolism	1.2.2.1	( Fdh1 ( SO4509 and SO4510 and SO4511 ) ) or ( Fdh2 ( SO4513 and SO4514 and SO4515 ) ) or ( Fdn ( SO0101 and SO0102 and SO0103 ) )	( Fdh1 ) or ( Fdh2 ) or ( Fdn )	0	0	Suboptimal & NonFutile
FDH9	Formate Dehydrogenase (menaquinone-7: 1 protons)	for[e] + (2) h[c] + mqn7[c] --> co2[e] + h[e] + mql7[c]	( ( SO4509 and SO4510 and SO4511 ) or ( SO4513 and SO4514 and SO4515 ) or ( SO0101 and SO0102 and SO0103 ) )	Energy Metabolism	1.2.2.1	( Fdh1 ( SO4509 and SO4510 and SO4511 ) ) or ( Fdh2 ( SO4513 and SO4514 and SO4515 ) ) or ( Fdn ( SO0101 and SO0102 and SO0103 ) )	( Fdh1 ) or ( Fdh2 ) or ( Fdn )	0	0	Suboptimal & NonFutile
FE2abc	iron (II) transport via ABC system	atp[c] + fe2[e] + h2o[c] --> adp[c] + fe2[c] + h[c] + pi[c]	SO1784	Transport, Extracellular		FeoB (SO1784)	FeoB	0	0	Blocked
FE3abc	iron (III) transport via ABC system	atp[c] + fe3[e] + h2o[c] --> adp[c] + fe3[c] + h[c] + pi[c]	( SO0742 and SO0743 and SO0744 )	Transport, Extracellular		FeABC ( SO0742 and SO0743 and SO0744 )	FeABC	0	0	Blocked
FER3	Fe (III) Reductase (menaquinone 7: 2H per 2 e-)	(2) fe3[e] + mql7[c] --> (2) fe2[e] + (2) h[e] + mqn7[c]	( SO2727 and SO4591 and SO1777 and SO1778 )	Energy Metabolism		( CctA (SO2727) and CymA (SO4591) and MtrAso (SO1777) and MtrCso (SO1778) )	( CctA and CymA and MtrAso and MtrCso )	0	0	Blocked
FER4	Fe (III) Reductase (methylmenaquinone 7: 2H per 2 e-)	(2) fe3[e] + mmql7[c] --> (2) fe2[e] + (2) h[e] + mmqn7[c]	( SO2727 and SO4591 and SO1777 and SO1778 )	Energy Metabolism		( CctA (SO2727) and CymA (SO4591) and MtrAso (SO1777) and MtrCso (SO1778) )	( CctA and CymA and MtrAso and MtrCso )	0	0	Blocked
FGLU	formimidoylglutamase	[c] : forglu + h2o --> frmd + glu-L	SO4198	Histidine Metabolism	3.5.3.8	HutG (SO4198)	HutG	0	0	Suboptimal & NonFutile
FHLe	Formate-hydrogen lyase	[e] : for + h --> co2 + h2	( SO3922 and ( SO3920 and SO3921 ) )	Energy Metabolism		( Fdh3 (SO3922) and HydAB ( SO3920 and SO3921 ) )	( Fdh3 and HydAB )	0.048519	0	Suboptimal & NonFutile
FMETTRS	Methionyl-tRNA formyltransferase	[c] : 10fthf + mettrna --> fmettrna + thf	SO0031	Folate Metabolism	2.1.2.9	Fmt (SO0031)	Fmt	0	0	Blocked
FMNAT	FMN adenylyltransferase	[c] : atp + fmn + h --> fad + ppi	SO3533	Cofactor and Prosthetic Group Biosynthesis	2.7.7.2	RibFec (SO3533)	RibFec	0.00010335	0.00010335	Optimal
FMNRx	FMN reductase (NADH dependent)	[c] : fmn + h + nadh --> fmnRD + nad	SO0504	Cofactor and Prosthetic Group Biosynthesis	1.5.1.29	Fre (SO0504)	Fre	0	0	Blocked
FNOR	ferredoxin-NADP reductase	[c] : fdxr-4:2 + h + nadp <==> fdxo-4:2 + nadph	SO0747	Energy Metabolism	1.18.1.2	P_1.18.1.2 (SO0747)	P_1.18.1.2	0	0	Blocked
FORt	formate transport via diffusion	for[e] <==> for[c]	SO2911	Transport, Extracellular		FocA (SO2911)	FocA	-0.048519	-0.048519	Suboptimal & NonFutile
FRD8	succinate dehydrogenase (menaquinol 7:0 proton)	fum[e] + mql7[c] --> mqn7[c] + succ[e]	( SO4591 and SO0970 )	Energy Metabolism	1.3.99.1	( CymA (SO4591) and FccA (SO0970) )	( CymA and FccA )	0	0	Optimal
FRD9	succinate dehydrogenase (methylmenaquinol 7: 0proton)	fum[e] + mmql7[c] --> mmqn7[c] + succ[e]	( SO4591 and SO0970 )	Energy Metabolism	1.3.99.1	( CymA (SO4591) and FccA (SO0970) )	( CymA and FccA )	0	0	Optimal
FRMDt	Formamide efflux	frmd[c] --> frmd[e]		Transport, Extracellular				0	0	Suboptimal & NonFutile
FRTT	farnesyltranstransferase	[c] : frdp + ipdp --> ggdp + ppi	SO3653	Cofactor and Prosthetic Group Biosynthesis	2.5.1.29	IspB (SO3653)	IspB	0	0	Blocked
FTHFD	formyltetrahydrofolate deformylase	[c] : 10fthf + h2o --> for + h + thf	SO1624	Folate Metabolism	3.5.1.10	PurUec (SO1624)	PurUec	0	0	Suboptimal & Futile
FTHFL	formate-tetrahydrofolate ligase	[c] : atp + for + thf --> 10fthf + adp + pi	SO0560	Folate Metabolism	6.3.4.3	Ade3 (SO0560)	Ade3	0.258719	0	Optimal
FUM	fumarase	[c] : fum + h2o <==> mal-L	SO2222	Citrate Cycle (TCA)	4.2.1.2	FumB (SO2222)	FumB	68.9087	68.9087	Optimal
FUMACA	fumarylacetoacetase	[c] : 4fumacac + h2o --> acac + fum + h	SO1670	Tyrosine, Tryptophan, and Phenylalanine Metabolism	3.7.1.2	FahA (SO1670)	FahA	0	0	Blocked
FUMt2_2	Fumarate transport via proton symport (2 H)	fum[e] + (2) h[e] --> fum[c] + (2) h[c]	( SO3134 and SO3135 and SO3136 )	Transport, Extracellular		DctPQM ( SO3134 and SO3135 and SO3136 )	DctPQM	0	0	Blocked
FUMt4	fumarate transport in via proton symport (3 h+)	fum[e] + (3) h[e] --> fum[c] + (3) h[c]	SO4417	Transport, Extracellular		DcuB (SO4417)	DcuB	0	0	Blocked
G1PACT	glucosamine-1-phosphate N-acetyltransferase	[c] : accoa + gam1p --> acgam1p + coa + h	SO4745	Cell Envelope Biosynthesis	2.3.1.157	GlmUec (SO4745)	GlmUec	0.183929	0.183929	Optimal
G1PTMT	glucose-1-phosphate thymidylyltransferase	[c] : dttp + g1p + h --> dtdpglc + ppi	SO3186	Cell Envelope Biosynthesis	2.7.7.24	RffH (SO3186)	RffH	0	0	Blocked
G1SATi	glutamate-1-semialdehyde aminotransferase	[c] : glu1sa --> 5aop	SO1300	Cofactor and Prosthetic Group Biosynthesis	5.4.3.8	HemLec (SO1300)	HemLec	0	0	Blocked
G35DP	guanosine-3',5'-bis(diphosphate) 3'-diphosphatase	[c] : gdpdp + h2o --> gdp + ppi	SO0359	Purine and Pyrimidine Biosynthesis	3.1.7.2	SpoT (SO0359)	SpoT	0	0	Suboptimal & Futile
G3PD2	glycerol-3-phosphate dehydrogenase (NADP)	[c] : glyc3p + nadp <==> dhap + h + nadph	SO0053	Alternate Carbon Metabolism	1.1.1.94	GpsA (SO0053)	GpsA	-0.503549	-0.503549	Optimal
G3PD4	glycerol-3-phosphate dehydrogenase (menaquinone 7)	[c] : glyc3p + mqn7 --> dhap + mql7	SO0978	Energy Metabolism	1.1.99.5	GlpA (SO0978)	GlpA	0	0	Suboptimal & NonFutile
G3PD8	glycerol-3-phosphate dehydrogenase (methylmenaquinone 7)	[c] : glyc3p + mmqn7 --> dhap + mmql7	SO0978	Energy Metabolism	1.1.99.5	GlpA (SO0978)	GlpA	0	0	Suboptimal & NonFutile
G5SADs	L-glutamate 5-semialdehyde dehydratase (spontaneous)	[c] : glu5sa <==> 1pyr5c + h + h2o		Arginine and Proline Metabolism				0.438898	0.438898	Optimal
G5SD	glutamate-5-semialdehyde dehydrogenase	[c] : glu5p + h + nadph --> glu5sa + nadp + pi	SO1122	Arginine and Proline Metabolism	1.2.1.41	ProA (SO1122)	ProA	0.438898	0.438898	Optimal
G6PDA	glucosamine-6-phosphate deaminase	[c] : gam6p + h2o --> f6p + nh4	SO3506	Alternate Carbon Metabolism	3.5.99.6	NagB (SO3506)	NagB	0	0	Suboptimal & Futile
G6PDHy	glucose 6-phosphate dehydrogenase	[c] : g6p + nadp <==> 6pgl + h + nadph	SO2489	Pentose Phosphate Pathway	1.1.1.49	Zwf (SO2489)	Zwf	0	0	Suboptimal & Futile
GALKr	galactokinase	[c] : atp + gal <==> adp + gal1p + h	SO0694	Alternate Carbon Metabolism	2.7.1.6	GalK (SO0694)	GalK	0	0	Blocked
GALU	UTP-glucose-1-phosphate uridylyltransferase	[c] : g1p + h + utp <==> ppi + udpg	SO1665	Alternate Carbon Metabolism	2.7.7.9	GalUec (SO1665)	GalUec	0.0752816	0.0752816	Optimal
GAPD	glyceraldehyde-3-phosphate dehydrogenase (NAD)	[c] : g3p + nad + pi <==> 13dpg + h + nadh	( SO0538 or SO2345 or SO2347 )	Glycolysis/Gluconeogenesis	1.2.1.12	( GapA1 (SO0538) ) or ( GapA2 (SO2345) ) or ( GapA3 (SO2347) )	( GapA1 ) or ( GapA2 ) or ( GapA3 )	-6.29635	-6.29635	Optimal
GARFT	phosphoribosylglycinamide formyltransferase	[c] : 10fthf + gar <==> fgam + h + thf	SO2761	Purine and Pyrimidine Biosynthesis	2.1.2.2	PurN (SO2761)	PurN	0.568826	0.310107	Optimal
GART	Phosphoribosylglycinamide formyltransferase 2	[c] : atp + for + gar --> adp + fgam + h + pi	SO3613	Purine and Pyrimidine Biosynthesis		PurT (SO3613)	PurT	0.258719	0	Optimal
GBEZ	1,4-alpha-glucan branching enzyme	[c] : atp + glc-D --> adp + glycogen + h + pi	SO1494	Carbohydrate Metabolism	2.4.1.18	GlgB (SO1494)	GlgB	0	0	Suboptimal & Futile
GCALDD	Glycolaldehyde dehydrogenase	[c] : gcald + h2o + nad --> glyclt + (2) h + nadh		Folate Metabolism	1.2.1.21			0.103352	0.103352	Optimal
GF6PTA	glutamine-fructose-6-phosphate transaminase	[c] : f6p + gln-L --> gam6p + glu-L	SO4741	Cell Envelope Biosynthesis	2.6.1.16	GlmS (SO4741)	GlmS	0.183929	0.183929	Optimal
GGLUGABDH	gammaglutamyl-gamma-aminobutyraldehyde dehydrogenase	[c] : ggluaba + h2o + nadp --> ggluabt + (2) h + nadph	SO1275	Arginine and Proline Metabolism		PuuC (SO1275)	PuuC	0	0	Suboptimal & NonFutile
GGLUGABH	gammaglutamyl-gamma-aminobutyrate hydrolase	[c] : ggluabt + h2o --> 4abut + glu-L	SO1267	Arginine and Proline Metabolism		PuuD (SO1267)	PuuD	0	0	Suboptimal & NonFutile
GGLUPTO	gammaglutamyl putrescine oxidase	[c] : ggluptrc + h2o + o2 --> ggluaba + h2o2 + nh4	SO1274	Arginine and Proline Metabolism		PuuB (SO1274)	PuuB	0	0	Suboptimal & NonFutile
GGLUPTS	gammaglutamyl putrescine synthetase	[c] : atp + glu-L + ptrc --> adp + ggluptrc + h + pi	SO1268	Arginine and Proline Metabolism		PuuA (SO1268)	PuuA	0	0	Suboptimal & NonFutile
GGTT	geranylgeranyltranstransferase	[c] : ggdp + ipdp --> pendp + ppi	SO3653	Cofactor and Prosthetic Group Biosynthesis		IspB (SO3653)	IspB	0	0	Blocked
GHMT	glycine hydroxymethyltransferase	[c] : ser-L + thf <==> gly + h2o + mlthf	SO3471	Glycine and Serine Metabolism	2.1.2.1	GlyA (SO3471)	GlyA	1.50904	1.50904	Optimal
GK1	guanylate kinase (GMP:ATP)	[c] : atp + gmp <==> adp + gdp	SO0361	Nucleotide Salvage Pathways	2.7.4.8	Gmkec (SO0361)	Gmkec	0.313876	0.313876	Optimal
GLCGSD	glucan 1,4-alpha-glucosidase	[c] : glycogen + h2o --> glc-D	( SO2459 or SO2213 )	Carbohydrate Metabolism	3.2.1.3	( Cga (SO2459) ) or ( GlcA1 (SO2213) )	( Cga ) or ( GlcA1 )	0	0	Suboptimal & Futile
GLCP	glycogen phosphorylase	[c] : glycogen + pi --> g1p	( SO1496 and SO1495 )	Glycolysis/Gluconeogenesis	2.4.1.1	( GlgP (SO1496) and GlgX (SO1495) )	( GlgP and GlgX )	0	0	Suboptimal & Futile
GLCS1	glycogen synthase (ADPGlc)	[c] : adpglc --> adp + glycogen + h	SO1499	Glycolysis/Gluconeogenesis	2.4.1.21	GlgA (SO1499)	GlgA	0.976533	0.976533	Optimal
GLCURE	UDP-glucuronate 4-epimerase	[c] : udpglcur <==> udpgalur	SO4686	Starch and Sucrose Metabolism	5.1.3.6	Uglcure (SO4686)	Uglcure	0	0	Blocked
GLGC	glucose-1-phosphate adenylyltransferase	[c] : atp + g1p + h --> adpglc + ppi	SO1498	Glycolysis/Gluconeogenesis	2.7.7.27	GlgC (SO1498)	GlgC	0.976533	0.976533	Optimal
GLNS	glutamine synthetase	[c] : atp + glu-L + nh4 --> adp + gln-L + h + pi	SO4410	Glutamate Metabolism	6.3.1.2	GlnA (SO4410)	GlnA	4.20671	4.20671	Optimal
GLNt2	L-glutamine transport in via proton symport	gln-L[e] + h[e] --> gln-L[c] + h[c]		Transport, Extracellular				0	0	Blocked
GLNTRS	Glutaminyl-tRNA synthetase	[c] : atp + gln-L + trnagln --> amp + glntrna + ppi	SO1786	Glutamate Metabolism	6.1.1.18	GlnS (SO1786)	GlnS	0.527483	0.527483	Optimal
GLU5K	glutamate 5-kinase	[c] : atp + glu-L --> adp + glu5p	SO1121	Arginine and Proline Metabolism	2.7.2.11	ProB (SO1121)	ProB	0.438898	0.438898	Optimal
GLUCYSL	glutamate-cysteine ligase	[c] : atp + cys-L + glu-L --> adp + glucys + h + pi	SO3559	Cofactor and Prosthetic Group Biosynthesis	6.3.2.2	GshA (SO3559)	GshA	0	0	Suboptimal & NonFutile
GLUDx	glutamate dehydrogenase (NAD)	[c] : glu-L + h2o + nad <==> akg + h + nadh + nh4	SO2593	Glutamate Metabolism	1.4.1.2	GudA (SO2593)	GudA	24318.1	-24318.1	Optimal
GLUN	glutaminase	[c] : gln-L + h2o --> glu-L + nh4	( SO3365 or ( SO0613 and SO2221 ) )	Glutamate Metabolism	3.5.1.2	( YneH (SO3365) ) or ( PabA (SO0613) and PabBec (SO2221) )	( YneH ) or ( PabA and PabBec )	0	0	Suboptimal & Futile
GLUPRT	glutamine phosphoribosyldiphosphate amidotransferase	[c] : gln-L + h2o + prpp --> glu-L + ppi + pram	SO3064	Purine and Pyrimidine Biosynthesis	2.4.2.14	PurF (SO3064)	PurF	0.568826	0.568826	Optimal
GLUR	glutamate racemase	[c] : glu-D <==> glu-L	SO0207	Cell Envelope Biosynthesis	5.1.1.3	MurI (SO0207)	MurI	-0.0574244	-0.0574244	Optimal
GLUSy	glutamate synthase (NADPH)	[c] : akg + gln-L + h + nadph --> (2) glu-L + nadp	( ( SO0750 and SO1325 ) or ( SO1324 and SO1325 ) )	Glutamate Metabolism	1.4.1.13	( GltB2 ( SO0750 and SO1325 ) ) or ( GltB ( SO1324 and SO1325 ) )	( GltB2 ) or ( GltB )	0	0	Suboptimal & Futile
GLUt2	L-glutamate transport in via proton symport	glu-L[e] + h[e] --> glu-L[c] + h[c]	( SO1948 or SO0922 or SO3562 or SO4004 or SO0157 )	Transport, Extracellular		( GltT4 (SO1948) ) or ( GltT (SO0922) ) or ( GltT3 (SO3562) ) or ( GltT5 (SO4004) ) or ( GltT2 (SO0157) )	( GltT4 ) or ( GltT ) or ( GltT3 ) or ( GltT5 ) or ( GltT2 )	0	0	Blocked
GLUt4i	Na+/glutamate symport	glu-L[e] + na1[e] --> glu-L[c] + na1[c]	SO2923	Transport, Extracellular		GltS (SO2923)	GltS	0	0	Blocked
GLUTRR	glutamyl-tRNA reductase	[c] : glutrna + h + nadph --> glu1sa + nadp + trnaglu	SO3834	Glutamate Metabolism		HemA (SO3834)	HemA	0	0	Blocked
GLUTRS	Glutamyl-tRNA synthetase	[c] : atp + glu-L + trnaglu --> amp + glutrna + ppi	SO3130	Glutamate Metabolism	6.1.1.17	GltX (SO3130)	GltX	0.616068	0.616068	Optimal
GLYAT	glycine C-acetyltransferase	[c] : accoa + gly <==> 2aobut + coa	SO4674	Glycine and Serine Metabolism	2.3.1.29	KbL (SO4674)	KbL	0	0	Suboptimal & Futile
GLYCKb	glycerate kinase	[c] : atp + glyc-R --> 2pg + adp + h	SO1770	Alternate Carbon Metabolism	2.7.1.31	GarK (SO1770)	GarK	0	0	Suboptimal & Futile
GLYCL	Glycine Cleavage System	[c] : gly + nad + thf --> co2 + mlthf + nadh + nh4	( SO0780 and SO0781 and SO0779 and SO0426 )	Folate Metabolism		( GcvH (SO0780) and GcvP (SO0781) and GcvT (SO0779) and LpdA (SO0426) )	( GcvH and GcvP and GcvT and LpdA )	0	0	Optimal
GLYCLTDxr	Glycolate dehydrogenase (NAD)	[c] : glyclt + nad <==> glx + h + nadh		Folate Metabolism				0	0	Optimal
GLYCLTt2r	glycolate transport via proton symport, reversible	glyclt[e] + h[e] <==> glyclt[c] + h[c]	( SO0827 or SO1522 )	Transport, Extracellular		( GlcA (SO0827) ) or ( LctP (SO1522) )	( GlcA ) or ( LctP )	-0.103352	-0.103352	Suboptimal & NonFutile
GLYCRt2	D-glycerate transport (proton symport)	glyc-R[e] + h[e] <==> glyc-R[c] + h[c]	SO1771	Transport, Extracellular		GlyT (SO1771)	GlyT	0	0	Suboptimal & NonFutile
GLYD	glycerate dehydrogenase	[c] : h + hpyr + nadh <==> glyc-R + nad	SO3631	Alternate Carbon Metabolism	1.1.1.29	HprA (SO3631)	HprA	0	0	Suboptimal & Futile
GLYK	glycerol kinase	[c] : atp + glyc --> adp + glyc3p + h	SO4230	Alternate Carbon Metabolism	2.7.1.30	GlpK (SO4230)	GlpK	0	0	Blocked
GLYOX	hydroxyacylglutathione hydrolase	[c] : h2o + lgt-S --> gthrd + h + lac-D	SO2563	Methylglyoxal Metabolism	3.1.2.6	GloB (SO2563)	GloB	0	0	Blocked
GLYt4	glycine reversible transport via sodium symport	gly[e] + na1[e] --> gly[c] + na1[c]	( SO3541 or SO0858 or SO3063 )	Transport, Extracellular		( SO3541 (SO3541) ) or ( AgcS (SO0858) ) or ( SO3063 (SO3063) )	( SO3541 ) or ( AgcS ) or ( SO3063 )	0	0	Blocked
GLYTRS	Glycyl-tRNA synthetase	[c] : atp + gly + trnagly --> amp + glytrna + ppi	( SO0014 and SO0015 )	Glycine and Serine Metabolism	6.1.1.14	GlyQS ( SO0014 and SO0015 )	GlyQS	0.940209	0.940209	Optimal
GMHEPAT	D-glycero-D-manno-hepose 1-phosphate adenyltransferase	[c] : atp + gmh1p + h --> adphep-D,D + ppi	SO3745	Cell Envelope Biosynthesis		RfaEec (SO3745)	RfaEec	0.0230268	0.0230268	Optimal
GMHEPK	D-glycero-D-manno-heptose 7-phosphate kinase	[c] : atp + gmh7p --> adp + gmh17bp + h	SO3745	Cell Envelope Biosynthesis		RfaEec (SO3745)	RfaEec	0.0230268	0.0230268	Optimal
GMHEPPA	D-glycero-D-manno-heptose 1,7-bisphosphate phosphatase	[c] : gmh17bp + h2o --> gmh1p + pi	SO2851	Cell Envelope Biosynthesis		GmhB (SO2851)	GmhB	0.0230268	0.0230268	Optimal
GMPS2	GMP synthase (glutamine-hydrolysing)	[c] : atp + gln-L + h2o + xmp --> amp + glu-L + gmp + (2) h + ppi	SO3292	Purine and Pyrimidine Biosynthesis	6.3.5.2	GuaA (SO3292)	GuaA	0.313876	0.313876	Optimal
GP4GH	Gp4G hydrolase	[c] : gp4g + h2o --> (2) gdp + (2) h	SO3641	Nucleotide Salvage Pathways		ApaH (SO3641)	ApaH	0	0	Blocked
GPDDA2	Glycerophosphodiester phosphodiesterase (Glycerophosphoethanolamine)	[c] : g3pe + h2o --> etha + glyc3p + h	SO0587	Cell Envelope Biosynthesis	3.1.4.46	UgpQ (SO0587)	UgpQ	0	0	Blocked
GPDDA4	Glycerophosphodiester phosphodiesterase (Glycerophosphoglycerol)	[c] : g3pg + h2o --> glyc + glyc3p + h	SO0587	Cell Envelope Biosynthesis	3.1.4.46	UgpQ (SO0587)	UgpQ	0	0	Blocked
GRTT	geranyltranstransferase	[c] : grdp + ipdp --> frdp + ppi	SO1526	Cofactor and Prosthetic Group Biosynthesis	2.5.1.10	IspA (SO1526)	IspA	0	0	Blocked
GSHPO	glutathione peroxidase	[c] : (2) gthrd + h2o2 --> gthox + (2) h2o	( SO1563 or SO3349 )	Energy Metabolism	1.11.1.9	( Hyr1 (SO1563) ) or ( Gpx2 (SO3349) )	( Hyr1 ) or ( Gpx2 )	0	0	Suboptimal & NonFutile
GSNK	guanosine kinase	[c] : atp + gsn --> adp + gmp + h	SO2020	Nucleotide Salvage Pathways		Gsk (SO2020)	Gsk	0	0	Suboptimal & Futile
GTHRD	glutathione-disulfide reductase	[c] : (2) gthrd + nadp <==> gthox + h + nadph	SO4702	Cofactor and Prosthetic Group Biosynthesis	1.8.1.7	Gor (SO4702)	Gor	0	0	Suboptimal & NonFutile
GTHRDabc	Glutathione export via ABC system	atp[c] + gthrd[c] + h2o[c] --> adp[c] + gthrd[e] + h[c] + pi[c]	( SO3779 and SO3780 )	Transport, Extracellular		( CydC (SO3779) and CydD (SO3780) )	( CydC and CydD )	0	0	Suboptimal & NonFutile
GTHS	glutathione synthase	[c] : atp + glucys + gly --> adp + gthrd + h + pi	SO0831	Cofactor and Prosthetic Group Biosynthesis	6.3.2.3	GshB (SO0831)	GshB	0	0	Suboptimal & NonFutile
GTPCI	GTP cyclohydrolase I	[c] : gtp + h2o --> ahdt + for + h	SO4254	Cofactor and Prosthetic Group Biosynthesis	3.5.4.16	FolE (SO4254)	FolE	0.103352	0.103352	Optimal
GTPCII	GTP cyclohydrolase II	[c] : gtp + (3) h2o --> 25dhpp + for + (2) h + ppi	( SO3467 or SO2831 )	Cofactor and Prosthetic Group Biosynthesis	3.5.4.25	( RibBA (SO3467) ) or ( RibA (SO2831) )	( RibBA ) or ( RibA )	0.00010335	0.00010335	Optimal
GTPDPK	GTP diphosphokinase	[c] : atp + gtp --> amp + gdptp + h	SO3455	Nucleotide Salvage Pathways	2.7.6.5	GppK (SO3455)	GppK	0	0	Suboptimal & Futile
GUAPRT	guanine phosphoribosyltransferase	[c] : gua + prpp --> gmp + ppi	( SO3803 or SO0807 )	Nucleotide Salvage Pathways		( Hpt2 (SO3803) ) or ( Hpt (SO0807) )	( Hpt2 ) or ( Hpt )	0	0	Suboptimal & Futile
H2Ot5	H2O transport via diffusion	h2o[e] <==> h2o[c]	SO1307	Transport, Extracellular		AqpZ (SO1307)	AqpZ	-259.749	-259.749	Optimal
HACOADr	3-hydroxyacyl-CoA dehydrogenase	[c] : 3hmp + nad --> h + mmalsa + nadh	SO1682	Valine, Leucine, and Isoleucine Metabolism	1.1.1.35	MmsB (SO1682)	MmsB	0	0	Blocked
HBUTCT	4-hydroxybutyrate CoA transferase	[c] : 4hdxbutn + btcoa --> 4hbutcoa + but	SO1708	Alternate Carbon Metabolism		Cat2so (SO1708)	Cat2so	0	0	Blocked
HBZOPT	4-hydroxybenzoate octaprenyltransferase	[c] : 4hbz + octdp --> 3ophb + ppi	SO0468	Cofactor and Prosthetic Group Biosynthesis		UbiA (SO0468)	UbiA	0	0	Blocked
HCO3E	carbonate dehydratase (HCO3 equilibration reaction)	[c] : co2 + h2o <==> h + hco3	SO2474	Unassigned	4.2.1.1	YadF (SO2474)	YadF	8.02662	8.02662	Optimal
HDCAt2	Hexadecanoate transport via proton symport	h[e] + hdca[e] --> h[c] + hdca[c]	( SO3099 or SO4232 )	Transport, Extracellular		( FadL2 (SO3099) ) or ( FadL (SO4232) )	( FadL2 ) or ( FadL )	0	0	Blocked
HEMEOS	Heme O synthase	[c] : frdp + h2o + pheme --> h + hemeO + ppi	SO4614	Cofactor and Prosthetic Group Biosynthesis		CyoE (SO4614)	CyoE	0	0	Blocked
HEPTT	trans-heptaprenyltranstransferase	[c] : hepdp + ipdp --> octdp + ppi	SO3653	Cofactor and Prosthetic Group Biosynthesis		IspB (SO3653)	IspB	0	0	Blocked
HEXTT	trans-hexaprenyltranstransferase	[c] : hexdp + ipdp --> hepdp + ppi	SO3653	Cofactor and Prosthetic Group Biosynthesis	2.5.1.30	IspB (SO3653)	IspB	0	0	Blocked
HGENDO	homogentisate 1,2-dioxygenase	[c] : hgentis + o2 --> 4mlacac + h	SO1963	Tyrosine, Tryptophan, and Phenylalanine Metabolism	1.13.11.5	HmgA (SO1963)	HmgA	0	0	Blocked
HGt	mercury transport	hg2[e] <==> hg2[c]	( SO1406 and SO1407 )	Transport, Extracellular		MerPT ( SO1406 and SO1407 )	MerPT	0	0	Blocked
HISD1	histidase	[c] : his-L --> nh4 + urcan	SO0098	Histidine Metabolism	4.3.1.3	HutH (SO0098)	HutH	0	0	Suboptimal & NonFutile
HISTD	histidinol dehydrogenase	[c] : h2o + histd + (2) nad --> (3) h + his-L + (2) nadh	SO2073	Histidine Metabolism	1.1.1.23	HisD (SO2073)	HisD	0.178177	0.178177	Optimal
HISTP	histidinol-phosphatase	[c] : h2o + hisp --> histd + pi	SO2071	Histidine Metabolism	3.1.3.15	HisB (SO2071)	HisB	0.178177	0.178177	Optimal
HISTRS	Histidyl-tRNA synthetase	[c] : atp + his-L + trnahis --> amp + histrna + ppi	SO3311	Histidine Metabolism	6.1.1.21	HisS (SO3311)	HisS	0.178177	0.178177	Optimal
HMBS	hydroxymethylbilane synthase	[c] : h2o + (4) ppbng --> hmbil + (4) nh4	SO4313	Cofactor and Prosthetic Group Biosynthesis	4.3.1.8	HemCec (SO4313)	HemCec	0	0	Blocked
HMGDx	S-(hydroxymethyl)glutathione dehydrogenase	[c] : hmglut-S + nad --> fglut-S + h + nadh	( SO2054 or SOA0161 )	Alternate Carbon Metabolism		( FrmA (SO2054) ) or ( SOA0161 (SOA0161) )	( FrmA ) or ( SOA0161 )	0	0	Blocked
HMGL	hydroxymethylglutaryl-CoA lyase	[c] : hmgcoa --> acac + accoa	SO1893	Valine, Leucine, and Isoleucine Metabolism	4.1.3.4	YngG (SO1893)	YngG	0	0	Blocked
HMGSs	S-(hydroxymethyl)glutathione synthase	[c] : fald + gthrd <==> hmglut-S		Alternate Carbon Metabolism				0	0	Blocked
HOXPRx	2-hydroxy-3-oxopropionate reductase (NAD)	[c] : glyc-R + nad <==> 2h3opp + h + nadh	SO2771	Alternate Carbon Metabolism	1.1.1.60	YkwC (SO2771)	YkwC	0	0	Blocked
HPPDO1	4-hydroxyphenylpyruvate dioxygenase	[c] : 34hpp + o2 --> co2 + hgentis	SO1962	Tyrosine, Tryptophan, and Phenylalanine Metabolism	1.13.11.27	Hpd1 (SO1962)	Hpd1	0	0	Blocked
HPPK	2-amino-4-hydroxy-6-hydroxymethyldihydropteridine diphosphokinase	[c] : 2ahhmp + atp --> 2ahhmd + amp + h	( SO0871 or SO1292 )	Cofactor and Prosthetic Group Biosynthesis	2.7.6.3	( FolK (SO0871) ) or ( FolK2 (SO1292) )	( FolK ) or ( FolK2 )	0.103352	0.103352	Optimal
HSDy	homoserine dehydrogenase (NADPH)	[c] : hom-L + nadp <==> aspsa + h + nadph	( SO4055 or SO3415 )	Threonine and Lysine Metabolism	1.1.1.3	( MetL (SO4055) ) or ( ThrA (SO3415) )	( MetL ) or ( ThrA )	-1.52694	-1.52694	Optimal
HSK	homoserine kinase	[c] : atp + hom-L --> adp + h + phom	SO3414	Threonine and Lysine Metabolism	2.7.1.39	ThrB (SO3414)	ThrB	1.26823	1.26823	Optimal
HSST	homoserine O-succinyltransferase	[c] : hom-L + succoa --> coa + suchms	SO1676	Methionine Metabolism	2.3.1.46	MetA (SO1676)	MetA	0.258709	0.258709	Optimal
HSTPT	histidinol-phosphate transaminase	[c] : glu-L + imacp --> akg + h + hisp	SO2072	Histidine Metabolism	2.6.1.9	HisC (SO2072)	HisC	0.178177	0.178177	Optimal
HTHBPD	4a-hydroxytetrahydrobiopterin dehydratase	[c] : 5678thh --> 78dhp + h2o	SO1667	Cofactor and Prosthetic Group Biosynthesis	4.2.1.96	PhhB (SO1667)	PhhB	0	0	Blocked
HXAD	Hexosaminidase	[c] : chitob + h2o --> (2) acgam	( SO2250 or SO3509 )	Alternate Carbon Metabolism	3.2.1.52	( NagZ (SO2250) ) or ( HexB (SO3509) )	( NagZ ) or ( HexB )	0	0	Blocked
HXPRT	hypoxanthine phosphoribosyltransferase (Hypoxanthine)	[c] : hxan + prpp --> imp + ppi	( SO3803 or SO0807 )	Nucleotide Salvage Pathways	2.4.2.8	( Hpt2 (SO3803) ) or ( Hpt (SO0807) )	( Hpt2 ) or ( Hpt )	0	0	Suboptimal & Futile
HYD5i	Hydrogenase (menaquinone-7)	h2[e] + mqn7[c] --> mql7[c]	( SO2097 and SO2098 and SO2099 )	Energy Metabolism		Hya ( SO2097 and SO2098 and SO2099 )	Hya	0	0	Suboptimal & NonFutile
HYD6i	Hydrogenase (methylmenaquinone-7)	h2[e] + mmqn7[c] --> mmql7[c]	( SO2097 and SO2098 and SO2099 )	Energy Metabolism		Hya ( SO2097 and SO2098 and SO2099 )	Hya	0	0	Suboptimal & NonFutile
ICDHxi	isocitrate dehydrogenase (NAD)	[c] : icit + nad --> akg + co2 + nadh	SO1538	Citrate Cycle (TCA)	1.1.1.41	IcdA (SO1538)	IcdA	0	0	Optimal
ICDHy	isocitrate dehydrogenase (NADP)	[c] : icit + nadp <==> akg + co2 + nadph	SO2629	Citrate Cycle (TCA)	1.1.1.42	Icd (SO2629)	Icd	69.7368	69.7368	Optimal
ICHORSi	Isochorismate Synthase	[c] : chor --> ichor	SO4713	Cofactor and Prosthetic Group Biosynthesis		MenF (SO4713)	MenF	0	0	Blocked
ICL	Isocitrate lyase	[c] : icit --> glx + succ	SO1484	Anaplerotic reactions	4.1.3.1	AceA (SO1484)	AceA	0	0	Optimal
IG3PS	Imidazole-glycerol-3-phosphate synthase	[c] : gln-L + prlp --> aicar + eig3p + glu-L + (2) h	( SO2068 and SO2070 )	Histidine Metabolism		HisF ( SO2068 and SO2070 )	HisF	0.178177	0.178177	Optimal
IGPDH	imidazoleglycerol-phosphate dehydratase	[c] : eig3p + h --> h2o + imacp	SO2071	Histidine Metabolism	4.2.1.19	HisB (SO2071)	HisB	0.178177	0.178177	Optimal
IGPS	indole-3-glycerol-phosphate synthase	[c] : 2cpr5p + h --> 3ig3p + co2 + h2o	SO3022	Tyrosine, Tryptophan, and Phenylalanine Metabolism	4.1.1.48	TrpC (SO3022)	TrpC	0.125831	0.125831	Optimal
ILEDH2	isoleucine dehydrogenase	[c] : h2o + ile-L + nad <==> 3mop + h + nadh + nh4	SO2638	Valine, Leucine, and Isoleucine Metabolism	1.4.1.9	Bcd (SO2638)	Bcd	24317.6	-24318.1	Optimal
ILEt4	Na+/Isoleucine-L symporter	ile-L[e] + na1[e] --> ile-L[c] + na1[c]	SO0949	Transport, Extracellular		BrnQ (SO0949)	BrnQ	0	0	Blocked
ILETA	isoleucine transaminase	[c] : akg + ile-L <==> 3mop + glu-L	SO0340	Valine, Leucine, and Isoleucine Metabolism	2.6.1.42	IlvE (SO0340)	IlvE	24317.6	-24318.1	Optimal
ILETRS	Isoleucyl-tRNA synthetase	[c] : atp + ile-L + trnaile --> amp + iletrna + ppi	SO3532	Valine, Leucine, and Isoleucine Metabolism	6.1.1.5	IleS (SO3532)	IleS	0.509364	0.509364	Optimal
IMPC	IMP cyclohydrolase	[c] : h2o + imp <==> fprica	SO0442	Purine and Pyrimidine Biosynthesis	3.5.4.10	PurH (SO0442)	PurH	-0.747003	-0.747003	Optimal
IMPD	IMP dehydrogenase	[c] : h2o + imp + nad --> h + nadh + xmp	SO3293	Purine and Pyrimidine Biosynthesis	1.1.1.205	GuaB (SO3293)	GuaB	0.313876	0.313876	Optimal
INDOLEt2	Indole transport via proton symport, reversible	h[e] + indole[e] <==> h[c] + indole[c]	SO4601	Transport, Extracellular		Mtr (SO4601)	Mtr	0	0	Suboptimal & NonFutile
INSK	inosine kinase	[c] : atp + ins --> adp + h + imp	SO2020	Nucleotide Salvage Pathways	2.7.1.73	Gsk (SO2020)	Gsk	0	0	Suboptimal & Futile
INSt2	inosine transport in via proton symport	h[e] + ins[e] --> h[c] + ins[c]		Transport, Extracellular				0	0	Blocked
IPDPS	1-hydroxy-2-methyl-2-(E)-butenyl 4-diphosphate reductase (ipdp)	[c] : h + h2mb4p + nadh --> h2o + ipdp + nad	SO3529	Cofactor and Prosthetic Group Biosynthesis		LytB (SO3529)	LytB	0	0	Blocked
IPMD	3-isopropylmalate dehydrogenase	[c] : 3c2hmp + nad --> 3c4mop + h + nadh	SO4235	Valine, Leucine, and Isoleucine Metabolism	1.1.1.85	LeuB (SO4235)	LeuB	1.0208	1.0208	Optimal
IPPMIa	3-isopropylmalate dehydratase	[c] : 3c2hmp <==> 2ippm + h2o	( SO4233 and SO4234 )	Valine, Leucine, and Isoleucine Metabolism	4.2.1.33	LeuCD ( SO4233 and SO4234 )	LeuCD	-1.0208	-1.0208	Optimal
IPPMIb	2-isopropylmalate hydratase	[c] : 2ippm + h2o <==> 3c3hmp	( SO4233 and SO4234 )	Valine, Leucine, and Isoleucine Metabolism		LeuCD ( SO4233 and SO4234 )	LeuCD	-1.0208	-1.0208	Optimal
IPPS	2-isopropylmalate synthase	[c] : 3mob + accoa + h2o --> 3c3hmp + coa + h	SO4236	Valine, Leucine, and Isoleucine Metabolism	4.1.3.12	LeuA (SO4236)	LeuA	1.0208	1.0208	Optimal
IZPN	imidazolonepropionase	[c] : 4izp + h2o --> forglu	SO0095	Histidine Metabolism	3.5.2.7	HutI (SO0095)	HutI	0	0	Suboptimal & NonFutile
KARA2i	ketol-acid reductoisomerase (2-Aceto-2-hydroxybutanoate)	[c] : 2ahbut + h + nadph --> 23dhmp + nadp	SO4349	Valine, Leucine, and Isoleucine Metabolism	1.1.1.86	IlvCec (SO4349)	IlvCec	0.509364	0.509364	Optimal
KAS15	b-ketoacyl synthase	[c] : accoa + h + malACP --> actACP + co2 + coa	( SO2778 or SO2901 or SO1742 or SO2853 )	Fatty Acid Synthesis		( FabH (SO2778) ) or ( FabH2 (SO2901) ) or ( FabH3 (SO1742) ) or ( FabH4 (SO2853) )	( FabH ) or ( FabH2 ) or ( FabH3 ) or ( FabH4 )	0.489359	0	Optimal
KAS16	3-hydroxy-myristoyl-ACP synthesis	[c] : ddcaACP + (2) h + malACP + nadph --> 3htdACP + ACP + co2 + nadp	( ( SO3072 and SO2776 ) or ( SO2774 and SO2776 ) )	Fatty Acid Synthesis		( FabB (SO3072) and FabG (SO2776) ) or ( FabF (SO2774) and FabG (SO2776) )	( FabB and FabG ) or ( FabF and FabG )	0.0921073	0.0921073	Optimal
KDOPP	3-deoxy-manno-octulosonate-8-phosphatase	[c] : h2o + kdo8p --> kdo + pi	SO3957	Cell Envelope Biosynthesis	3.1.3.45	KdsC (SO3957)	KdsC	0.0230268	0.0230268	Optimal
KDOPS	2-dehydro-3-deoxy-phosphooctonate aldolase	[c] : ara5p + h2o + pep --> kdo8p + pi	SO3827	Cell Envelope Biosynthesis	4.1.2.16	KdsA (SO3827)	KdsA	0.0230268	0.0230268	Optimal
Kt2i	potassium irreversible transport via proton symporter	h[e] + k[e] --> h[c] + k[c]	( ( SO0057 and SO0058 ) or SO0024 or SO0028 or ( SO4281 and SO4282 ) )	Transport, Extracellular		( TrkA1 ( SO0057 and SO0058 ) ) or ( TrkH (SO0024) ) or ( TrkH2 (SO0028) ) or ( TrkA2 ( SO4281 and SO4282 ) )	( TrkA1 ) or ( TrkH ) or ( TrkH2 ) or ( TrkA2 )	0	0	Suboptimal & Futile
Kt3	potassium transport out via proton antiport	h[e] + k[c] --> h[c] + k[e]	( SO1647 or SO1481 or SO0695 )	Transport, Extracellular		( KefB (SO1647) ) or ( KefC (SO1481) ) or ( SO0695 (SO0695) )	( KefB ) or ( KefC ) or ( SO0695 )	0	0	Suboptimal & Futile
LDH_D2	D-lactate dehydrogenase	[c] : lac-D + ubq8 --> pyr + ubq8h2	SO1521	Alternate Carbon Metabolism	1.1.2.4	Dld (SO1521)	Dld	0	0	Suboptimal & NonFutile
LDH_D4	D-lactate dehydrogenase	[c] : lac-D + mqn7 --> mql7 + pyr	SO1521	Alternate Carbon Metabolism	1.1.2.4	Dld (SO1521)	Dld	0	0	Suboptimal & NonFutile
LDH_D5	D-lactate dehydrogenase	[c] : lac-D + mmqn7 --> mmql7 + pyr	SO1521	Alternate Carbon Metabolism	1.1.2.4	Dld (SO1521)	Dld	0	0	Suboptimal & NonFutile
LDH_Dir	D-lactate dehydrogenase	[c] : h + nadh + pyr --> lac-D + nad	SO0968	Pyruvate Metabolism	1.1.1.28	LdhA (SO0968)	LdhA	0	0	Suboptimal & NonFutile
LEUt4	Na+/Leucine-L symporter	leu-L[e] + na1[e] --> leu-L[c] + na1[c]	SO0949	Transport, Extracellular		BrnQ (SO0949)	BrnQ	0	0	Blocked
LEUTA	leucine transaminase	[c] : akg + leu-L <==> 4mop + glu-L	SO0340	Valine, Leucine, and Isoleucine Metabolism	2.6.1.42	IlvE (SO0340)	IlvE	24317.3	-24318.1	Optimal
LEUTRS	Leucyl-tRNA synthetase	[c] : atp + leu-L + trnaleu --> amp + leutrna + ppi	SO1174	Valine, Leucine, and Isoleucine Metabolism	6.1.1.4	LeuS (SO1174)	LeuS	0.782165	0.782165	Optimal
LGTHL	lactoylglutathione lyase	[c] : gthrd + mthgxl --> lgt-S	SO2044	Methylglyoxal Metabolism	4.4.1.5	GloA (SO2044)	GloA	0	0	Blocked
L-LACD2	L-Lactate dehydrogenase (ubiquinone)	[c] : lac-L + ubq8 --> pyr + ubq8h2	( SO1518 and SO1519 and SO1520 )	Alternate Carbon Metabolism	1.1.2.3	( SO1518 (SO1518) and SO1519 (SO1519) and SO1520 (SO1520) )	( SO1518 and SO1519 and SO1520 )	100	100	Optimal
L-LACD4	L-Lactate dehydrogenase (menaquinone-7)	[c] : lac-L + mqn7 --> mql7 + pyr	( SO1518 and SO1519 and SO1520 )	Alternate Carbon Metabolism	1.1.2.3	( SO1518 (SO1518) and SO1519 (SO1519) and SO1520 (SO1520) )	( SO1518 and SO1519 and SO1520 )	0	0	Optimal
L-LACD5	L-Lactate dehydrogenase (methylmenaquinone-7)	[c] : lac-L + mmqn7 --> mmql7 + pyr	( SO1518 and SO1519 and SO1520 )	Alternate Carbon Metabolism	1.1.2.3	( SO1518 (SO1518) and SO1519 (SO1519) and SO1520 (SO1520) )	( SO1518 and SO1519 and SO1520 )	0	0	Optimal
L-LACt2	L-lactate reversible transport via proton symport	h[e] + lac-L[e] <==> h[c] + lac-L[c]	( SO1522 or SO0827 )	Transport, Extracellular		( LctP (SO1522) ) or ( GlcA (SO0827) )	( LctP ) or ( GlcA )	100	100	Optimal
LLEUDr	L-leucine dehydrogenase	[c] : h2o + leu-L + nad <==> 4mop + h + nadh + nh4	SO2638	Valine, Leucine, and Isoleucine Metabolism	1.4.1.9	Bcd (SO2638)	Bcd	24317.3	-24318.1	Optimal
LPADSS	Lipid A disaccaride synthase	[c] : lipidX + u23ga --> h + lipidAds + udp	SO1642	Cell Envelope Biosynthesis	2.4.1.182	LpxB (SO1642)	LpxB	0.0230268	0.0230268	Optimal
LPSSYN_SO	LPS synthesis	[c] : adphep-D,D + atp + kdo8nlipa + uacgala + (3) udpgal --> (2) adp + (6) h + lps_SO + (3) udp + ump	SO4677	Cell Envelope Biosynthesis		KdkA (SO4677)	KdkA	0.0230268	0.0230268	Optimal
LYSt3	L-lysine transport out via proton antiport	h[e] + lys-L[c] --> h[c] + lys-L[e]	SO2865	Transport, Extracellular		LysE1 (SO2865)	LysE1	0	0	Suboptimal & NonFutile
LYSTRS	Lysyl-tRNA synthetase	[c] : atp + lys-L + trnalys --> amp + lystrna + ppi	SO0992	Threonine and Lysine Metabolism	6.1.1.6	LysS (SO0992)	LysS	0.508357	0.508357	Optimal
MACPD	Malonyl-ACP decarboxylase	[c] : h + malACP --> acACP + co2	SO3072	Fatty Acid Synthesis		FabB (SO3072)	FabB	0	0	Suboptimal & Futile
MALS	malate synthase	[c] : accoa + glx + h2o --> coa + h + mal-L	SO1483	Anaplerotic reactions	4.1.3.2	AceB (SO1483)	AceB	0	0	Optimal
MALt2_2	Malate transport via proton symport (2 H)	(2) h[e] + mal-L[e] --> (2) h[c] + mal-L[c]	( SO3134 and SO3135 and SO3136 )	Transport, Extracellular		DctPQM ( SO3134 and SO3135 and SO3136 )	DctPQM	0	0	Blocked
MALt2_3	Malate transport via proton symport (3 H)	(3) h[e] + mal-L[e] --> (3) h[c] + mal-L[c]	SO4417	Transport, Extracellular		DcuB (SO4417)	DcuB	0	0	Blocked
MALTAT	maltose O-acetyltransferase	[c] : accoa + malt --> acmalt + coa	SO1961	Carbohydrate Metabolism	2.3.1.79	Maa (SO1961)	Maa	0	0	Blocked
MALTK	malate thiokinase	[c] : atp + coa + mal-L --> adp + malylcoa + pi		Alternate Carbon Metabolism	6.2.1.9			0	0	Suboptimal & Futile
MCAL	Malyl-CoA lyase	[c] : malylcoa --> accoa + glx		Alternate Carbon Metabolism	4.1.3.24			0	0	Suboptimal & Futile
MCCC	methylcrotonoyl-CoA carboxylase	[c] : 3mb2coa + atp + hco3 --> 3mgcoa + adp + h + pi	( SO1894 and SO1896 )	Valine, Leucine, and Isoleucine Metabolism	6.4.1.4	Mcc ( SO1894 and SO1896 )	Mcc	0	0	Blocked
MCITD	2-methylcitrate dehydratase	[c] : 2mcit --> 2mcacn + h2o	SO0343	Alternate Carbon Metabolism	4.2.1.79	AcnD (SO0343)	AcnD	0	0	Suboptimal & NonFutile
MCITS	2-methylcitrate synthase	[c] : h2o + oaa + ppcoa --> 2mcit + coa + h	SO0344	Alternate Carbon Metabolism	4.1.3.31	PrpC (SO0344)	PrpC	0	0	Suboptimal & NonFutile
MCOATA	Malonyl-CoA-ACP transacylase	[c] : ACP + malcoa <==> coa + malACP	SO2777	Fatty Acid Synthesis	2.3.1.39	FabD (SO2777)	FabD	6.54217	6.54217	Optimal
MCPST	3-mercaptopyruvate sulfurtransferase	[c] : mercppyr + so3 --> pyr + tsul	SO1261	Cysteine Metabolism	2.8.1.2	MpsT (SO1261)	MpsT	0	0	Blocked
MDH	malate dehydrogenase	[c] : mal-L + nad <==> h + nadh + oaa	SO0770	Citrate Cycle (TCA)	1.1.1.37	Mdh (SO0770)	Mdh	68.9087	68.9087	Optimal
MDRPD	5-Methylthio-5-deoxy-D-ribulose 1-phosphate dehydratase	[c] : 5mdru1p --> dkmpp + h2o		Methionine Metabolism				0.0144693	0.0144693	Optimal
ME2	malic enzyme (NADP)	[c] : mal-L + nadp --> co2 + nadph + pyr	( SO4118 or SO3855 )	Anaplerotic reactions	1.1.1.40	( Mae (SO4118) ) or ( SfcA (SO3855) )	( Mae ) or ( SfcA )	0	0	Suboptimal & Futile
MEAMP1(gly-asp)	methionyl aminopeptidase	[c] : gly-asp-L + h2o <==> asp-L + gly		Alternate Carbon Metabolism	3.4.11.18			0	0	Blocked
MEAMP1(gly-glu)	methionyl aminopeptidase	[c] : gly-glu-L + h2o <==> glu-L + gly		Alternate Carbon Metabolism	3.4.11.18			0	0	Blocked
MECDPDH	2C-methyl-D-erythritol 2,4 cyclodiphosphate dehydratase	[c] : 2mecdp + nadh --> h2mb4p + h2o + nad	SO3312	Cofactor and Prosthetic Group Biosynthesis		GcpE (SO3312)	GcpE	0	0	Blocked
MECDPS	2-C-methyl-D-erythritol 2,4-cyclodiphosphate synthase	[c] : 2p4c2me --> 2mecdp + cmp	SO3437	Cofactor and Prosthetic Group Biosynthesis		IspF (SO3437)	IspF	0	0	Blocked
MEPCT	2-C-methyl-D-erythritol 4-phosphate cytidylyltransferase	[c] : 2me4p + ctp + h --> 4c2me + ppi	SO3438	Cofactor and Prosthetic Group Biosynthesis		IspD (SO3438)	IspD	0	0	Blocked
METAT	methionine adenosyltransferase	[c] : atp + h2o + met-L --> amet + pi + ppi	SO0929	Methionine Metabolism	2.5.1.6	MetK (SO0929)	MetK	0.0144693	0.0144693	Optimal
METGL	methionine g-lyase	[c] : h2o + met-L --> 2obut + ch4s + nh4	SO1812	Methionine Metabolism	4.4.1.11	MdeA (SO1812)	MdeA	0	0	Blocked
METS	methionine synthase	[c] : 5mthf + hcys-L --> h + met-L + thf	( SO0818 or SO1030 )	Methionine Metabolism	2.1.1.13	( MetE (SO0818) ) or ( MetH (SO1030) )	( MetE ) or ( MetH )	0.258709	0.258709	Optimal
METTRS	Methionyl-tRNA synthetase	[c] : atp + met-L + trnamet --> amp + mettrna + ppi	SO2619	Methionine Metabolism	6.1.1.10	MetG (SO2619)	MetG	0.258709	0.258709	Optimal
MGCH	methylglutaconyl-CoA hydratase	[c] : 3mgcoa + h2o --> hmgcoa	SO1895	Valine, Leucine, and Isoleucine Metabolism	4.2.1.18	MgcH (SO1895)	MgcH	0	0	Blocked
MGt3	magnesium transport out via proton antiporter	h[e] + mg2[c] --> h[c] + mg2[e]	SO1178	Transport, Extracellular		CorC (SO1178)	CorC	0	0	Suboptimal & Futile
MGt5	magnesium transport in/out via permease (no H+)	mg2[c] <==> mg2[e]	( SO1145 or SO3984 or SO3966 or SO1941 or SO1565 )	Transport, Extracellular		( MgtE (SO1145) ) or ( CorA1 (SO3984) ) or ( MgtE2 (SO3966) ) or ( CorA (SO1941) ) or ( SO1565 (SO1565) )	( MgtE ) or ( CorA1 ) or ( MgtE2 ) or ( CorA ) or ( SO1565 )	0	0	Suboptimal & Futile
MI1PP	myo-inositol 1-phosphatase	[c] : h2o + mi1p-D --> inost + pi	SO2260	Cell Envelope Biosynthesis	3.1.3.25	SuhB (SO2260)	SuhB	0	0	Blocked
MICITH	2-methylisocitrate hydratase	[c] : 2mcacn + h2o --> micit	SO0432	Alternate Carbon Metabolism	4.2.1.99	AcnB (SO0432)	AcnB	0	0	Suboptimal & NonFutile
MICITL	methylisocitrate lyase	[c] : micit <==> pyr + succ	SO0345	Alternate Carbon Metabolism	4.1.3.30	PrpB (SO0345)	PrpB	0	0	Suboptimal & NonFutile
MLACI	maleylacetoacetate isomerase	[c] : 4mlacac --> 4fumacac	SO1671	Tyrosine, Tryptophan, and Phenylalanine Metabolism	5.2.1.2	MaiA (SO1671)	MaiA	0	0	Blocked
MMSDHir	methylmalonate-semialdehyde dehydrogenase (acylating)	[c] : coa + mmalsa + nad --> co2 + nadh + ppcoa	SO1678	Valine, Leucine, and Isoleucine Metabolism	1.2.1.27	MmsA (SO1678)	MmsA	0	0	Blocked
MNOR	Manganese oxide reductase	(2) h[e] + mn4o[e] + mql7[c] --> (2) h2o[e] + mn2[e] + mqn7[c]	( ( SO4591 and SO1777 and SO1779 ) or ( SO4591 and SO1777 and SO1778 ) )	Energy Metabolism		( CymA (SO4591) and MtrAso (SO1777) and OmcA (SO1779) ) or ( CymA (SO4591) and MtrAso (SO1777) and MtrCso (SO1778) )	( CymA and MtrAso and OmcA ) or ( CymA and MtrAso and MtrCso )	0	0	Blocked
MNOR2	Manganese oxide reductase	(2) h[e] + mmql7[c] + mn4o[e] --> (2) h2o[e] + mmqn7[c] + mn2[e]	( ( SO4591 and SO1777 and SO1778 ) or ( SO4591 and SO1777 and SO1779 ) )	Energy Metabolism		( CymA (SO4591) and MtrAso (SO1777) and MtrCso (SO1778) ) or ( CymA (SO4591) and MtrAso (SO1777) and OmcA (SO1779) )	( CymA and MtrAso and MtrCso ) or ( CymA and MtrAso and OmcA )	0	0	Blocked
MOAT3	8-amino 3,8-dideoxy-D-manno-octulosonic acid transferase	[c] : ckdo8n + lipidA --> cmp + h + kdo8nlipid4	SO4676	Cell Envelope Biosynthesis		KdtA (SO4676)	KdtA	0.0230268	0.0230268	Optimal
MOBDabc	molybdate transport via ABC system	atp[c] + h2o[c] + mobd[e] --> adp[c] + h[c] + mobd[c] + pi[c]	( SO3863 and SO3864 and SO3865 )	Transport, Extracellular		ModABC ( SO3863 and SO3864 and SO3865 )	ModABC	0	0	Blocked
MOHMT	3-methyl-2-oxobutanoate hydroxymethyltransferase	[c] : 3mob + h2o + mlthf --> 2dhp + thf	SO0870	Cofactor and Prosthetic Group Biosynthesis	2.1.2.11	PanB (SO0870)	PanB	0.00012196	0.00012196	Optimal
MTAN	methylthioadenosine nucleosidase	[c] : 5mta + h2o --> 5mtr + ade	( SO1322 or SO3705 )	Arginine and Proline Metabolism	3.2.2.16	( Mtn (SO1322) ) or ( SO3705 (SO3705) )	( Mtn ) or ( SO3705 )	0.0144693	0.0144693	Optimal
MTHFC	methenyltetrahydrofolate cyclohydrolase	[c] : h2o + methf <==> 10fthf + h	SO1792	Folate Metabolism	3.5.4.9	FolD (SO1792)	FolD	1.05711	1.05711	Optimal
MTHFD	methylenetetrahydrofolate dehydrogenase (NADP)	[c] : mlthf + nadp <==> methf + nadph	SO1792	Folate Metabolism	1.5.1.5	FolD (SO1792)	FolD	1.05711	1.05711	Optimal
MTHFR2	5,10-methylenetetrahydrofolate reductase (NADH)	[c] : (2) h + mlthf + nadh --> 5mthf + nad	SO4054	Folate Metabolism		MetF (SO4054)	MetF	0.36206	0.36206	Optimal
MTRI	5-methylthioribose-1-phosphate isomerase	[c] : 5mdr1p <==> 5mdru1p		Methionine Metabolism	5.3.1.23			0.0144693	0.0144693	Optimal
MTRK	5-methylthioribose kinase	[c] : 5mtr + atp --> 5mdr1p + adp + h		Methionine Metabolism	2.7.1.100			0.0144693	0.0144693	Optimal
NAabcO	sodium transport out via ABC system	atp[c] + h2o[c] + na1[c] --> adp[c] + h[c] + na1[e] + pi[c]	( SO0069 and SO0070 )	Transport, Extracellular		NatAB ( SO0069 and SO0070 )	NatAB	0	0	Suboptimal & NonFutile
NADH11	NADH dehydrogenase (ubiquinone-8 & 4 protons)	(5) h[c] + nadh[c] + ubq8[c] --> (4) h[e] + nad[c] + ubq8h2[c]	( SO1009 and SO1010 and SO1011 and SO1012 and SO1013 and SO1014 and SO1015 and SO1016 and SO1017 and SO1018 and SO1019 and SO1020 and SO1021 )	Energy Metabolism	1.6.5.3	Nuo ( SO1009 and SO1010 and SO1011 and SO1012 and SO1013 and SO1014 and SO1015 and SO1016 and SO1017 and SO1018 and SO1019 and SO1020 and SO1021 )	Nuo	244.616	244.616	Optimal
NADH12	NADH dehydrogenase (ubiquinone-8 )	[c] : h + nadh + ubq8 --> nad + ubq8h2	SO3517	Energy Metabolism	1.6.5.3	Ndh (SO3517)	Ndh	0	0	Suboptimal & NonFutile
NADH13	NADH dehydrogenase (menaquinone-7 & 4 protons)	(5) h[c] + mqn7[c] + nadh[c] --> (4) h[e] + mql7[c] + nad[c]	( SO1009 and SO1010 and SO1011 and SO1012 and SO1013 and SO1014 and SO1015 and SO1016 and SO1017 and SO1018 and SO1019 and SO1020 and SO1021 )	Energy Metabolism	1.6.5.3	Nuo ( SO1009 and SO1010 and SO1011 and SO1012 and SO1013 and SO1014 and SO1015 and SO1016 and SO1017 and SO1018 and SO1019 and SO1020 and SO1021 )	Nuo	0	0	Optimal
NADH14	NADH dehydrogenase (methylmenaquinone7 & no proton)	[c] : h + mmqn7 + nadh --> mmql7 + nad	SO3517	Energy Metabolism	1.6.99.3	Ndh (SO3517)	Ndh	0	0	Suboptimal & NonFutile
NADH16	NADH dehydrogenase (methylmenaquinone-7 & 4 protons)	(5) h[c] + mmqn7[c] + nadh[c] --> (4) h[e] + mmql7[c] + nad[c]	( SO1009 and SO1010 and SO1011 and SO1012 and SO1013 and SO1014 and SO1015 and SO1016 and SO1017 and SO1018 and SO1019 and SO1020 and SO1021 )	Energy Metabolism	1.6.5.3	Nuo ( SO1009 and SO1010 and SO1011 and SO1012 and SO1013 and SO1014 and SO1015 and SO1016 and SO1017 and SO1018 and SO1019 and SO1020 and SO1021 )	Nuo	0	0	Optimal
NADH4	NADH dehydrogenase (Menaquinone 7 & no proton)	[c] : h + mqn7 + nadh --> mql7 + nad	SO3517	Energy Metabolism	1.6.5.3	Ndh (SO3517)	Ndh	0	0	Suboptimal & NonFutile
NADK	NAD kinase	[c] : atp + nad --> adp + h + nadp	( SO1523 or SO3077 )	Cofactor and Prosthetic Group Biosynthesis	2.7.1.23	( YfjB (SO1523) ) or ( NadK (SO3077) )	( YfjB ) or ( NadK )	0.00109553	0.00109553	Optimal
NADS1	NAD synthase (nh4)	[c] : atp + dnad + nh4 --> amp + h + nad + ppi	SO2021	Cofactor and Prosthetic Group Biosynthesis	6.3.1.5	NadEec (SO2021)	NadEec	0.00564302	0.00564302	Optimal
NAt3	sodium transport out via proton antiport	h[e] + na1[c] --> h[c] + na1[e]	( SO2886 or SO3747 or SO0935 or SO2537 or SO1366 )	Transport, Extracellular		( NhaB (SO2886) ) or ( NhaC (SO3747) ) or ( NhaD (SO0935) ) or ( SO2537 (SO2537) ) or ( SO1366 (SO1366) )	( NhaB ) or ( NhaC ) or ( NhaD ) or ( SO2537 ) or ( SO1366 )	0.0574244	0	Optimal
NAt3_2	sodium proton antiporter (H:NA is 2)	(2) h[e] + na1[c] --> (2) h[c] + na1[e]	SO1336	Transport, Extracellular		NhaA (SO1336)	NhaA	0	0	Suboptimal & NonFutile
NAt9	sodium transport in/out via calcium antiport	ca2[c] + na1[e] <==> ca2[e] + na1[c]	SO0354	Transport, Extracellular		YrbG (SO0354)	YrbG	0	-0.0574244	Optimal
NCTPPRT	nicotinate phosphoribosyltransferase	[c] : nicrnt + ppi <==> h + nac + prpp	SO1981	Cofactor and Prosthetic Group Biosynthesis	2.4.2.11	P_2.4.2.11 (SO1981)	P_2.4.2.11	0	0	Blocked
NDPK1	nucleoside-diphosphate kinase (ATP:GDP)	[c] : atp + gdp <==> adp + gtp	SO2274	Nucleotide Salvage Pathways	2.7.4.6	Ndk (SO2274)	Ndk	24318.1	-24266.6	Optimal
NDPK2	nucleoside-diphosphate kinase (ATP:UDP)	[c] : atp + udp <==> adp + utp	SO2274	Nucleotide Salvage Pathways	2.7.4.6	Ndk (SO2274)	Ndk	0.716646	0.626904	Optimal
NDPK3	nucleoside-diphosphate kinase (ATP:CDP)	[c] : atp + cdp <==> adp + ctp	SO2274	Nucleotide Salvage Pathways	2.7.4.6	Ndk (SO2274)	Ndk	0.229939	0.153492	Optimal
NDPK4	nucleoside-diphosphate kinase (ATP:dTDP)	[c] : atp + dtdp <==> adp + dttp	SO2274	Nucleotide Salvage Pathways	2.7.4.6	Ndk (SO2274)	Ndk	0.0897426	0.0897426	Optimal
NDPK5	nucleoside-diphosphate kinase (ATP:dGDP)	[c] : atp + dgdp <==> adp + dgtp	SO2274	Nucleotide Salvage Pathways	2.7.4.6	Ndk (SO2274)	Ndk	0.0764474	0	Optimal
NDPK6	nucleoside-diphosphate kinase (ATP:dUDP)	[c] : atp + dudp <==> adp + dutp	SO2274	Nucleotide Salvage Pathways	2.7.4.6	Ndk (SO2274)	Ndk	0	-0.0897426	Optimal
NDPK7	nucleoside-diphosphate kinase (ATP:dCDP)	[c] : atp + dcdp <==> adp + dctp	SO2274	Nucleotide Salvage Pathways	2.7.4.6	Ndk (SO2274)	Ndk	0.0764474	0	Optimal
NDPK8	nucleoside-diphosphate kinase (ATP:dADP)	[c] : atp + dadp <==> adp + datp	SO2274	Nucleotide Salvage Pathways	2.7.4.6	Ndk (SO2274)	Ndk	0.0897426	0	Optimal
NH4t	ammonium transport via diffusion	nh4[e] <==> nh4[c]	SO0760	Transport, Extracellular		AmtB (SO0760)	AmtB	18.4994	18.4994	Optimal
NIt3	nickel transport in/out via proton antiporter	h[e] + ni2[c] <==> h[c] + ni2[e]	SO1178	Transport, Extracellular		CorC (SO1178)	CorC	0	0	Blocked
NMNAT	nicotinamide-nucleotide adenylyltransferase	[c] : atp + h + nmn --> nad + ppi	SO1171	Cofactor and Prosthetic Group Biosynthesis	2.7.7.1	NadD (SO1171)	NadD	0	0	Blocked
NMNP	NMN permease	nmn[e] --> nmn[c]	SO2713	Transport, Extracellular		PnuCec (SO2713)	PnuCec	0	0	Blocked
NNAT	nicotinate-nucleotide adenylyltransferase	[c] : atp + h + nicrnt --> dnad + ppi	SO1171	Cofactor and Prosthetic Group Biosynthesis	2.7.7.18	NadD (SO1171)	NadD	0.00564302	0.00564302	Optimal
NNDMBRT	nicotinate-nucleotide-dimethylbenzimidazole phosphoribosyltransferase	[c] : dmbzid + nicrnt --> 5prdmbz + h + nac	SO1035	Cofactor and Prosthetic Group Biosynthesis	2.4.2.21	CobT (SO1035)	CobT	0	0	Blocked
NNDMBRT2	nicotinate-nucleotide-dimethylbenzimidazole phosphoribosyltransferase	[c] : ribflv --> dmbzid + unknown1	SO1035	Cofactor and Prosthetic Group Biosynthesis		CobT (SO1035)	CobT	0	0	Blocked
NNDPR	nicotinate-nucleotide diphosphorylase (carboxylating)	[c] : (2) h + prpp + quln --> co2 + nicrnt + ppi	SO0419	Cofactor and Prosthetic Group Biosynthesis	2.4.2.19	NadC (SO0419)	NadC	0.00564302	0.00564302	Optimal
NPHS	naphthoate synthase	[c] : sbzcoa --> coa + dhna	SO4739	Cofactor and Prosthetic Group Biosynthesis	4.1.3.36	MenB (SO4739)	MenB	0	0	Blocked
NTD1	5'-nucleotidase (dUMP)	[c] : dump + h2o --> duri + pi	SO2001	Nucleotide Salvage Pathways	3.1.3.5	UshA (SO2001)	UshA	0	0	Suboptimal & Futile
NTD10	5'-nucleotidase (XMP)	[c] : h2o + xmp --> pi + xtsn	SO2001	Nucleotide Salvage Pathways	3.1.3.5	UshA (SO2001)	UshA	0	0	Blocked
NTD11	5'-nucleotidase (IMP)	[c] : h2o + imp --> ins + pi	SO2001	Nucleotide Salvage Pathways	3.1.3.5	UshA (SO2001)	UshA	0	0	Suboptimal & Futile
NTD2	5'-nucleotidase (UMP)	[c] : h2o + ump --> pi + uri	SO2001	Nucleotide Salvage Pathways	3.1.3.5	UshA (SO2001)	UshA	0	0	Suboptimal & Futile
NTD3	5'-nucleotidase (dCMP)	[c] : dcmp + h2o --> dcyt + pi	SO2001	Nucleotide Salvage Pathways	3.1.3.5	UshA (SO2001)	UshA	0	0	Suboptimal & NonFutile
NTD4	5'-nucleotidase (CMP)	[c] : cmp + h2o --> cytd + pi	SO2001	Nucleotide Salvage Pathways	3.1.3.5	UshA (SO2001)	UshA	0	0	Suboptimal & Futile
NTD5	5'-nucleotidase (dTMP)	[c] : dtmp + h2o --> pi + thymd	SO2001	Nucleotide Salvage Pathways	3.1.3.5	UshA (SO2001)	UshA	0	0	Suboptimal & Futile
NTD6	5'-nucleotidase (dAMP)	[c] : damp + h2o --> dad-2 + pi	SO2001	Nucleotide Salvage Pathways	3.1.3.5	UshA (SO2001)	UshA	0	0	Suboptimal & NonFutile
NTD7	5'-nucleotidase (AMP)	[c] : amp + h2o --> adn + pi	SO2001	Nucleotide Salvage Pathways	3.1.3.5	UshA (SO2001)	UshA	0	0	Suboptimal & Futile
NTD8	5'-nucleotidase (dGMP)	[c] : dgmp + h2o --> dgsn + pi	SO2001	Nucleotide Salvage Pathways	3.1.3.5	UshA (SO2001)	UshA	0	0	Suboptimal & NonFutile
NTD9	5'-nucleotidase (GMP)	[c] : gmp + h2o --> gsn + pi	SO2001	Nucleotide Salvage Pathways	3.1.3.5	UshA (SO2001)	UshA	0	0	Suboptimal & Futile
NTPP1	Nucleoside triphosphate pyrophosphorylase (dgtp)	[c] : dgtp + h2o --> dgmp + h + ppi	( SO0410 or SO3442 )	Nucleotide Salvage Pathways		( MutT (SO0410) ) or ( MazG (SO3442) )	( MutT ) or ( MazG )	0	0	Suboptimal & Futile
NTPP2	Nucleoside triphosphate pyrophosphorylase (gtp)	[c] : gtp + h2o --> gmp + h + ppi	( SO0410 or SO3442 )	Nucleotide Salvage Pathways		( MutT (SO0410) ) or ( MazG (SO3442) )	( MutT ) or ( MazG )	0	0	Suboptimal & Futile
NTPP3	dCTP diphosphatase	[c] : dctp + h2o --> dcmp + h + ppi	SO3442	Nucleotide Salvage Pathways	3.6.1.12	MazG (SO3442)	MazG	0	0	Suboptimal & Futile
NTPP4	Nucleoside triphosphate pyrophosphorylase (ctp)	[c] : ctp + h2o --> cmp + h + ppi	SO3442	Nucleotide Salvage Pathways		MazG (SO3442)	MazG	0	0	Suboptimal & Futile
NTPP5	Nucleoside triphosphate pyrophosphorylase (datp)	[c] : datp + h2o --> damp + h + ppi	SO3442	Nucleotide Salvage Pathways		MazG (SO3442)	MazG	0	0	Suboptimal & Futile
NTPP6	Nucleoside triphosphate pyrophosphorylase (atp)	[c] : atp + h2o --> amp + h + ppi	SO3442	Nucleotide Salvage Pathways		MazG (SO3442)	MazG	0	0	Suboptimal & Futile
NTPP7	Nucleoside triphosphate pyrophosphorylase (dttp)	[c] : dttp + h2o --> dtmp + h + ppi	SO3442	Nucleotide Salvage Pathways		MazG (SO3442)	MazG	0	0	Suboptimal & Futile
NTPP8	Nucleoside triphosphate pyrophosphorylase (utp)	[c] : h2o + utp --> h + ppi + ump	SO3442	Nucleotide Salvage Pathways		MazG (SO3442)	MazG	0	0	Suboptimal & Futile
NTR4	nitrate reductase	mql7[c] + no3[e] --> h2o[e] + mqn7[c] + no2[e]	( SO4591 and ( SO0845 and SO0846 and SO0847 and SO0848 ) )	Energy Metabolism	1.7.99.4	( CymA (SO4591) and NapABGH ( SO0845 and SO0846 and SO0847 and SO0848 ) )	( CymA and NapABGH )	0	0	Blocked
NTR5	nitrate reductase (methylmenaquinone-7)	mmql7[c] + no3[e] --> h2o[e] + mmqn7[c] + no2[e]	( SO4591 and ( SO0845 and SO0846 and SO0847 and SO0848 ) )	Energy Metabolism	1.7.99.4	( CymA (SO4591) and NapABGH ( SO0845 and SO0846 and SO0847 and SO0848 ) )	( CymA and NapABGH )	0	0	Blocked
NTRIRmmq2	Nitrite Reductase	(2) h[e] + (3) mmql7[c] + no2[e] --> (2) h2o[e] + (3) mmqn7[c] + nh4[e]	( SO4591 and SO3980 )	Energy Metabolism	1.7.2.2	( CymA (SO4591) and NrfA (SO3980) )	( CymA and NrfA )	0	0	Blocked
NTRIRmq2	Nitrite Reductase	(2) h[e] + (3) mql7[c] + no2[e] --> (2) h2o[e] + (3) mqn7[c] + nh4[e]	( SO4591 and SO3980 )	Energy Metabolism	1.7.2.2	( CymA (SO4591) and NrfA (SO3980) )	( CymA and NrfA )	0	0	Blocked
O2t	O2 transport in via diffusion	o2[e] <==> o2[c]		Transport, Extracellular				206.285	206.285	Optimal
OBTFL	2-Oxobutanoate formate lyase	[c] : 2obut + coa --> for + ppcoa	( SO2912 and SO2913 )	Alternate Carbon Metabolism		PflA ( SO2912 and SO2913 )	PflA	0.189107	0.189107	Optimal
OCBT	ornithine carbamoyltransferase	[c] : cbp + orn-L <==> citr-L + h + pi	SO0277	Arginine and Proline Metabolism	2.1.3.3	ArgF (SO0277)	ArgF	0.451985	0.451985	Optimal
OCDCAt2	Octadecanoate transport via proton symport	h[e] + ocdca[e] --> h[c] + ocdca[c]	( SO3099 or SO4232 )	Transport, Extracellular		( FadL2 (SO3099) ) or ( FadL (SO4232) )	( FadL2 ) or ( FadL )	0	0	Blocked
OHPBAT	O-Phospho-4-hydroxy-L-threonine:2-oxoglutarate aminotransferase	[c] : glu-L + ohpb <==> akg + phthr	SO2410	Cofactor and Prosthetic Group Biosynthesis	2.6.1.52	SerC (SO2410)	SerC	0	0	Blocked
OHPHM	R04988	[c] : 2ohph + amet --> 2omph + ahcys + h	SO2413	Cofactor and Prosthetic Group Biosynthesis		UbiG (SO2413)	UbiG	0	0	Blocked
OIVD1i	2-oxoisovalerate dehydrogenase (acylating; 4-methyl-2-oxopentaoate)	[c] : 4mop + coa + nad --> co2 + ivcoa + nadh	( ( SO2339 and SO2340 ) and SO2341 and SO0426 )	Valine, Leucine, and Isoleucine Metabolism	1.2.1.25	( BkdA ( SO2339 and SO2340 ) and BkdC (SO2341) and LpdA (SO0426) )	( BkdA and BkdC and LpdA )	0.238634	0.238634	Optimal
OIVD2	2-oxoisovalerate dehydrogenase (acylating; 3-methyl-2-oxobutanoate)	[c] : 3mob + coa + nad --> co2 + ibcoa + nadh	( ( SO2339 and SO2340 ) and SO2341 and SO0426 )	Valine, Leucine, and Isoleucine Metabolism	1.2.1.25	( BkdA ( SO2339 and SO2340 ) and BkdC (SO2341) and LpdA (SO0426) )	( BkdA and BkdC and LpdA )	0.121569	0.121569	Optimal
OIVD3	2-oxoisovalerate dehydrogenase (acylating; 3-methyl-2-oxopentanoate)	[c] : 3mop + coa + nad --> 2mbcoa + co2 + nadh	( ( SO2339 and SO2340 ) and SO2341 and SO0426 )	Valine, Leucine, and Isoleucine Metabolism	1.2.1.25	( BkdA ( SO2339 and SO2340 ) and BkdC (SO2341) and LpdA (SO0426) )	( BkdA and BkdC and LpdA )	0	0	Blocked
OMBZLM	2-Octaprenyl-6-methoxy-benzoquinol methylase	[c] : 2ombzl + amet --> 2ommbl + ahcys + h	SO4199	Cofactor and Prosthetic Group Biosynthesis		UbiE (SO4199)	UbiE	0	0	Blocked
OMCDC	2-Oxo-4-methyl-3-carboxypentanoate decarboxylation	[c] : 3c4mop + h --> 4mop + co2	SO4235	Valine, Leucine, and Isoleucine Metabolism		LeuB (SO4235)	LeuB	1.0208	1.0208	Optimal
OMMBLHX	2-Octaprenyl-3-methyl-6-methoxy-1,4-benzoquinol hydroxylase	[c] : 2ommbl + (0.5) o2 --> 2omhmbl	SO1183	Cofactor and Prosthetic Group Biosynthesis		UbiF (SO1183)	UbiF	0	0	Blocked
OMPDC	orotidine-5'-phosphate decarboxylase	[c] : h + orot5p --> co2 + ump	SO2398	Purine and Pyrimidine Biosynthesis	4.1.1.23	PyrF (SO2398)	PyrF	0.463637	0.463637	Optimal
OMPHHX	2-octaprenyl-6-methoxyphenol hydroxylase	[c] : 2omph + (0.5) o2 --> 2ombzl	SO0777	Cofactor and Prosthetic Group Biosynthesis		UbiH (SO0777)	UbiH	0	0	Blocked
OPHBDC	3-octaprenyl-4-hydroxybenzoate carboxy-lyase	[c] : 3ophb + h --> 2oph + co2	( SO3804 or SO0506 )	Cofactor and Prosthetic Group Biosynthesis		( UbiX (SO3804) ) or ( UbiD (SO0506) )	( UbiX ) or ( UbiD )	0	0	Blocked
OPHHX	2-Octaprenylphenol hydroxylase	[c] : 2oph + (0.5) o2 --> 2ohph	SO4201	Cofactor and Prosthetic Group Biosynthesis		UbiB (SO4201)	UbiB	0	0	Blocked
ORNDC	ornithine decarboxylase	[c] : h + orn-L --> co2 + ptrc	( SO0314 or SO4136 )	Arginine and Proline Metabolism	4.1.1.17	( SpeF (SO0314) ) or ( SpeC (SO4136) )	( SpeF ) or ( SpeC )	0.0868156	0.0868156	Optimal
ORPT	orotate phosphoribosyltransferase	[c] : orot5p + ppi <==> orot + prpp	SO4255	Purine and Pyrimidine Biosynthesis	2.4.2.10	PyrE (SO4255)	PyrE	-0.463637	-0.463637	Optimal
OXGDC2	2-oxoglutarate decarboxylase	[c] : akg + (2) h + thmpp --> co2 + ssaltpp	SO4573	Cofactor and Prosthetic Group Biosynthesis	4.1.1.71	MenD (SO4573)	MenD	0	0	Blocked
P5CD	1-pyrroline-5-carboxylate dehydrogenase	[c] : 1pyr5c + (2) h2o + nad --> glu-L + h + nadh	SO3774	Arginine and Proline Metabolism	1.5.1.12	PutAec (SO3774)	PutAec	0	0	Suboptimal & Futile
P5CR	pyrroline-5-carboxylate reductase	[c] : 1pyr5c + (2) h + nadph --> nadp + pro-L	SO3354	Arginine and Proline Metabolism	1.5.1.2	ProC (SO3354)	ProC	0.438898	0.438898	Optimal
PANTS	pantothenate synthase	[c] : ala-B + atp + pant-R --> amp + h + pnto-R + ppi	SO0869	Cofactor and Prosthetic Group Biosynthesis	6.3.2.1	PanCec (SO0869)	PanCec	0.00012196	0.00012196	Optimal
PAP	phosphatidic acid phosphatase	[c] : 12dag3p + h2o --> 12dgr + pi		Cell Envelope Biosynthesis				0.254248	0.254248	Optimal
PAPPT3	phospho-N-acetylmuramoyl-pentapeptide-transferase (meso-2,6-diaminopimelate)	[c] : udcpp + ugmda --> uagmda + ump	SO4222	Cell Envelope Biosynthesis	2.7.8.13	MraY (SO4222)	MraY	0.0574244	0.0574244	Optimal
PAPSR	phosphoadenylyl-sulfate reductase (thioredoxin)	[c] : paps + trdrd --> (2) h + pap + so3 + trdox	SO3736	Cysteine Metabolism		CysH (SO3736)	CysH	0.366542	0.366542	Optimal
PASYN_SO_Aerobic	Phosphatidic acid synthase (S. oneidensis)	[c] : (0.13) fa11ACP + (0.07) fa13ACP + (0.12) fa1ACP + (0.33) fa3ACP + (0.15) fa6ACP + glyc3p + (0.38) hdeACP + (0.03) hpdACP + (0.25) hpdeACP + (0.02) ocdACP + (0.25) octeACP + (0.13) palmACP + (0.02) pdACP + (0.12) pdeACP --> 12dag3p + (2) ACP	( SO4602 and SO0567 )	Cell Envelope Biosynthesis		( PlsBec (SO4602) and PlsC (SO0567) )	( PlsBec and PlsC )	0.461181	0.461181	Optimal
PDH	pyruvate dehydrogenase	[c] : coa + nad + pyr --> accoa + co2 + nadh	( SO0424 and SO0425 and SO0426 )	Glycolysis/Gluconeogenesis	1.2.1.51	( AceEec (SO0424) and AceFec (SO0425) and LpdA (SO0426) )	( AceEec and AceFec and LpdA )	77.9272	77.9272	Optimal
PDX5PO	pyridoxine 5'-phosphate oxidase	[c] : o2 + pdx5p <==> h + h2o2 + pydx5p	SO2895	Cofactor and Prosthetic Group Biosynthesis	1.4.3.5	PdxHec (SO2895)	PdxHec	0	0	Blocked
PDX5PS	Pyridoxine 5'-phosphate synthase	[c] : dxyl5p + nad + phthr --> co2 + h + (2) h2o + nadh + pdx5p + pi	( SO1351 and SO3638 )	Cofactor and Prosthetic Group Biosynthesis		PdxAJ ( SO1351 and SO3638 )	PdxAJ	0	0	Blocked
PEPTIDOXe	Peptidoglyan subunit crosslinking reaction	[e] : peptido_EC --> ala-D + peptx		Cell Envelope Biosynthesis				0.0574244	0.0574244	Optimal
PERD	Erythronate 4-phosphate (4per) dehydrogenase	[c] : 4per + nad <==> h + nadh + ohpb	SO3071	Cofactor and Prosthetic Group Biosynthesis		PdxB (SO3071)	PdxB	0	0	Blocked
PFL	Formate C-acetyltransferase	[c] : coa + pyr <==> accoa + for	( SO2912 and SO2913 )	Pyruvate Metabolism	2.3.1.54	PflA ( SO2912 and SO2913 )	PflA	0	0	Optimal
PGAMT	phosphoglucosamine mutase	[c] : gam1p <==> gam6p	SO1199	Cell Envelope Biosynthesis	5.4.2.10	MrsA (SO1199)	MrsA	-0.183929	-0.183929	Optimal
PGCD	phosphoglycerate dehydrogenase	[c] : 3pg + nad --> 3php + h + nadh	SO0862	Glycine and Serine Metabolism	1.1.1.95	SerA (SO0862)	SerA	2.76781	2.76781	Optimal
PGDH	phosphogluconate dehydrogenase	[c] : 6pgc + nadp --> co2 + nadph + ru5p-D	SO1902	Pentose Phosphate Pathway	1.1.1.44	Gnd (SO1902)	Gnd	0	0	Suboptimal & NonFutile
PGDHY	phosphogluconate dehydratase	[c] : 6pgc --> 2ddg6p + h2o	SO2487	Pentose Phosphate Pathway	4.2.1.12	Edd (SO2487)	Edd	0	0	Suboptimal & Futile
PGI	glucose-6-phosphate isomerase	[c] : g6p <==> f6p	SO3547	Glycolysis/Gluconeogenesis	5.3.1.9	Pgi (SO3547)	Pgi	-1.05181	-1.05181	Optimal
PGK	phosphoglycerate kinase	[c] : 13dpg + adp <==> 3pg + atp	SO0932	Glycolysis/Gluconeogenesis	2.7.2.3	Pgk (SO0932)	Pgk	-6.29635	-6.29635	Optimal
PGL	6-phosphogluconolactonase	[c] : 6pgl + h2o --> 6pgc + h	SO2488	Pentose Phosphate Pathway	3.1.1.31	Pgl (SO2488)	Pgl	0	0	Suboptimal & Futile
PGLYCP	phosphoglycolate phosphatase	[c] : 2pglyc + h2o --> glyclt + pi	SO0293	Alternate Carbon Metabolism	3.1.3.18	Gph (SO0293)	Gph	0	0	Blocked
PGM	phosphoglycerate mutase	[c] : 3pg <==> 2pg	SO0049	Glycolysis/Gluconeogenesis	5.4.2.1	YibO (SO0049)	YibO	-9.06416	-9.06416	Optimal
PGMT	phosphoglucomutase	[c] : g1p <==> g6p	SO2336	Alternate Carbon Metabolism	5.4.2.2	Pgmec (SO2336)	Pgmec	-1.05181	-1.05181	Optimal
PGPPH	Phosphatidylglycerophosphate phosphohydrolase	[c] : h2o + pglyp --> pgly + pi	( SO3463 or SO4335 )	Cell Envelope Biosynthesis	3.1.3.27	( PgpAec (SO3463) ) or ( PgpBec (SO4335) )	( PgpAec ) or ( PgpBec )	0.0423681	0.0423681	Optimal
PGSA	CDPdiacylglycerol:sn-glycerol-3-phosphate 3-phosphatidyltransferase	[c] : cdpdag + glyc3p <==> cmp + h + pglyp	SO1862	Cell Envelope Biosynthesis		PgsA (SO1862)	PgsA	0.0423681	0.0423681	Optimal
PHE4MO	phenylalanine 4-monooxygenase	[c] : o2 + phe-L + thbpt --> dhbpt + h2o + tyr-L	SO1666	Tyrosine, Tryptophan, and Phenylalanine Metabolism	1.14.16.1	PhhA (SO1666)	PhhA	0	0	Suboptimal & NonFutile
PHEAL	phenylalanine ammonia-lyase	[c] : phe-L --> cinnm + nh4	( SO4374 or SO3057 )	Tyrosine, Tryptophan, and Phenylalanine Metabolism	4.3.1.5	( SO4374 (SO4374) ) or ( Pal (SO3057) )	( SO4374 ) or ( Pal )	0	0	Blocked
PHETA1	phenylalanine transaminase	[c] : akg + phe-L <==> glu-L + phpyr	( SO2406 or SO2350 )	Tyrosine, Tryptophan, and Phenylalanine Metabolism	2.6.1.58	( AspC2 (SO2406) ) or ( AspC1 (SO2350) )	( AspC2 ) or ( AspC1 )	-0.332194	-0.332194	Optimal
PHETRS	Phenylalanyl-tRNA synthetase	[c] : atp + phe-L + trnaphe --> amp + phetrna + ppi	( SO2085 and SO2086 )	Tyrosine, Tryptophan, and Phenylalanine Metabolism	6.1.1.20	PheRS ( SO2085 and SO2086 )	PheRS	0.332194	0.332194	Optimal
PHYT3e	3-phytase, extracellular	[e] : h2o + inoshp --> inospp1 + pi	SO2524	Unassigned	3.1.3.8	PhyS (SO2524)	PhyS	0	0	Blocked
PIabc	phosphate transport via ABC system	atp[c] + h2o[c] + pi[e] --> adp[c] + h[c] + (2) pi[c]	( ( SO1560 and SO1723 and SO1724 and SO1725 ) or ( SO4289 and SO4290 and SO4291 and SO4292 ) )	Transport, Extracellular		( PstABCS ( SO1560 and SO1723 and SO1724 and SO1725 ) ) or ( PstABCS2 ( SO4289 and SO4290 and SO4291 and SO4292 ) )	( PstABCS ) or ( PstABCS2 )	0	0	Suboptimal & Futile
PIt6	phosphate transport in/out via proton symporter	h[e] + pi[e] <==> h[c] + pi[c]	( SO1052 or SO3771 )	Transport, Extracellular		( PitBec (SO1052) ) or ( Pit (SO3771) )	( PitBec ) or ( Pit )	1.24134	1.24134	Optimal
PLIPPE_SO	Phospholipase PE (S. oneidensis)	[c] : h2o + pe --> agpe + (0.06) fa1 + (0.065) fa11 + (0.035) fa13 + (0.165) fa3 + (0.075) fa6 + h + (0.065) hdca + (0.19) hdcea + (0.015) hpdca + (0.125) hpde + (0.01) ocdca + (0.125) ocdcea + (0.06) pde + (0.01) ptdca	( SO4525 or SO2836 )	Cell Envelope Biosynthesis		( SO4525 (SO4525) ) or ( SO2836 (SO2836) )	( SO4525 ) or ( SO2836 )	0.0209846	0.0209846	Optimal
PLIPPG_SO	Phospholipase PG (S. oneidensis)	[c] : h2o + pgly --> agpg + (0.06) fa1 + (0.065) fa11 + (0.035) fa13 + (0.165) fa3 + (0.075) fa6 + h + (0.065) hdca + (0.19) hdcea + (0.015) hpdca + (0.125) hpde + (0.01) ocdca + (0.125) ocdcea + (0.06) pde + (0.01) ptdca	( SO4525 or SO2836 )	Cell Envelope Biosynthesis		( SO4525 (SO4525) ) or ( SO2836 (SO2836) )	( SO4525 ) or ( SO2836 )	0.00087022	0.00087022	Optimal
PMANM	phosphomannomutase	[c] : man1p <==> man6p	SO1755	Alternate Carbon Metabolism	5.4.2.8	Pmm (SO1755)	Pmm	0	0	Blocked
PMDPHT	pyrimidine phosphatase	[c] : 5aprbu + h2o --> 4r5au + pi		Cofactor and Prosthetic Group Biosynthesis				0.00010335	0.00010335	Optimal
PMPK	phosphomethylpyrimidine kinase	[c] : 4ampm + atp --> 2mahmp + adp	SO2444	Cofactor and Prosthetic Group Biosynthesis	2.7.4.7	ThiDE (SO2444)	ThiDE	0	0	Blocked
PNTK	pantothenate kinase	[c] : atp + pnto-R --> 4ppan + adp + h	SO0215	Cofactor and Prosthetic Group Biosynthesis	2.7.1.33	CoaA (SO0215)	CoaA	0.00012196	0.00012196	Optimal
PPA	inorganic diphosphatase	[c] : h2o + ppi --> h + (2) pi	SO4190	Unassigned	3.6.1.1	PpaC (SO4190)	PpaC	15.8898	15.8898	Optimal
PPAt2	propionate transport in via proton symport	h[e] + ppa[e] --> h[c] + ppa[c]		Transport, Extracellular				0	0	Blocked
PPBNGS	porphobilinogen synthase	[c] : (2) 5aop --> h + (2) h2o + ppbng	( SO4208 or SO2587 )	Cofactor and Prosthetic Group Biosynthesis	4.2.1.24	( HemB (SO4208) ) or ( HemBec (SO2587) )	( HemB ) or ( HemBec )	0	0	Blocked
PPC	phosphoenolpyruvate carboxylase	[c] : co2 + h2o + pep --> h + oaa + pi	SO0274	Anaplerotic reactions	4.1.1.31	Ppc (SO0274)	Ppc	6.01892	6.01892	Suboptimal & Futile
PPCDC	phosphopantothenoylcysteine decarboxylase	[c] : 4ppcys + h --> co2 + pan4p	SO4249	Cofactor and Prosthetic Group Biosynthesis	4.1.1.36	Dfp (SO4249)	Dfp	0.00012196	0.00012196	Optimal
PPCK	phosphoenolpyruvate carboxykinase	[c] : atp + oaa --> adp + co2 + pep	SO0162	Anaplerotic reactions	4.1.1.49	PckA (SO0162)	PckA	0	0	Optimal
PPM	phosphopentomutase	[c] : r1p <==> r5p	SO1219	Alternate Carbon Metabolism	5.4.2.7	DeoB (SO1219)	DeoB	-0.0144693	-0.0144693	Optimal
PPM2	phosphopentomutase (deoxyribose)	[c] : 2dr1p <==> 2dr5p	SO1219	Alternate Carbon Metabolism	5.4.2.7	DeoB (SO1219)	DeoB	0	0	Suboptimal & NonFutile
PPNCL	phosphopantothenate-cysteine ligase	[c] : 4ppan + ctp + cys-L --> 4ppcys + cdp + h + pi	SO4249	Cofactor and Prosthetic Group Biosynthesis	6.3.2.5	Dfp (SO4249)	Dfp	0.00012196	0.00012196	Optimal
PPND	prephenate dehydrogenase	[c] : nad + pphn --> 34hpp + co2 + nadh	SO1362	Tyrosine, Tryptophan, and Phenylalanine Metabolism	1.3.1.12	TyrAec (SO1362)	TyrAec	0.254682	0.254682	Optimal
PPNDH	prephenate dehydratase	[c] : h + pphn --> co2 + h2o + phpyr	SO1367	Tyrosine, Tryptophan, and Phenylalanine Metabolism	4.2.1.51	PheA (SO1367)	PheA	0.332194	0.332194	Optimal
PPPGO	protoporphyrinogen oxidase	[c] : (1.5) o2 + pppg9 --> (3) h2o + ppp9	( SO0027 or SO4316 or SO0025 )	Cofactor and Prosthetic Group Biosynthesis	1.3.3.4	( HemG2 (SO0027) ) or ( HemY (SO4316) ) or ( HemG1 (SO0025) )	( HemG2 ) or ( HemY ) or ( HemG1 )	0	0	Blocked
PPS	phosphoenolpyruvate synthase	[c] : atp + h2o + pyr --> amp + (2) h + pep + pi	SO2644	Glycolysis/Gluconeogenesis	2.7.9.2	Ppsa (SO2644)	Ppsa	16.7956	16.7956	Optimal
PPTGSe	Peptidoglycan subunit synthesis	uaagmda[c] --> h[e] + peptido_EC[e] + udcpdp[c]		Cell Envelope Biosynthesis				0.0574244	0.0574244	Optimal
PPTT	trans-pentaprenyltranstransferase	[c] : ipdp + pendp --> hexdp + ppi	SO3653	Cofactor and Prosthetic Group Biosynthesis	2.5.1.33	IspB (SO3653)	IspB	0	0	Blocked
PRAGS	phosphoribosylglycinamide synthetase	[c] : atp + gly + pram --> adp + gar + h + pi	SO0441	Purine and Pyrimidine Biosynthesis	6.3.4.13	PurDec (SO0441)	PurDec	0.568826	0.568826	Optimal
PRAIi	phosphoribosylanthranilate isomerase (irreversible)	[c] : pran --> 2cpr5p	SO3022	Tyrosine, Tryptophan, and Phenylalanine Metabolism	5.3.1.24	TrpC (SO3022)	TrpC	0.125831	0.125831	Optimal
PRAIS	phosphoribosylaminoimidazole synthetase	[c] : atp + fpram --> adp + air + h + pi	SO2760	Purine and Pyrimidine Biosynthesis	6.3.3.1	PurM (SO2760)	PurM	0.568826	0.568826	Optimal
PRAMPC	phosphoribosyl-AMP cyclohydrolase	[c] : h + h2o + prbamp --> prfp	SO2067	Histidine Metabolism	3.5.4.19	HisI (SO2067)	HisI	0.178177	0.178177	Optimal
PRASCS	phosphoribosylaminoimidazolesuccinocarboxamide synthase	[c] : 5aizc + asp-L + atp <==> 25aics + adp + h + pi	SO4066	Purine and Pyrimidine Biosynthesis	6.3.2.6	PurC (SO4066)	PurC	0.568826	0.568826	Optimal
PRATPP	phosphoribosyl-ATP pyrophosphatase	[c] : h2o + prbatp --> h + ppi + prbamp	SO2067	Histidine Metabolism	3.6.1.31	HisI (SO2067)	HisI	0.178177	0.178177	Optimal
PRFGS	phosphoribosylformylglycinamidine synthase	[c] : atp + fgam + gln-L + h2o --> adp + fpram + glu-L + (2) h + pi	SO3287	Purine and Pyrimidine Biosynthesis	6.3.5.3	PurL (SO3287)	PurL	0.568826	0.568826	Optimal
PRKIN	Phosphoribulokinase	[c] : atp + ru5p-D --> adp + h + rb15bp	SO0878	Carbon Fixation	2.7.1.19	PrkB (SO0878)	PrkB	0	0	Blocked
PRMICIi	1-(5-phosphoribosyl)-5-[(5-phosphoribosylamino)methylideneamino)imidazole-4-carboxamide isomerase (irreversible)	[c] : prfp --> prlp	SO2069	Histidine Metabolism	5.3.1.16	HisA (SO2069)	HisA	0.178177	0.178177	Optimal
PRO1q	proline oxidase	[c] : pro-L + ubq8 --> 1pyr5c + h + ubq8h2	SO3774	Arginine and Proline Metabolism	1.5.1.2	PutAec (SO3774)	PutAec	0	0	Suboptimal & NonFutile
PROTRS	Prolyl-tRNA synthetase	[c] : atp + pro-L + trnapro --> amp + ppi + protrna	SO3154	Arginine and Proline Metabolism	6.1.1.15	ProS (SO3154)	ProS	0.438898	0.438898	Optimal
PROTSYN_Son_aerobic	Protein Synthesis, S. oneidensis	[c] : (1083) alatrna + (449) argtrna + (507) asntrna + (660) asptrna + (107) cystrna + (524) glntrna + (612) glutrna + (934) glytrna + (19944) gtp + (19974) h2o + (177) histrna + (506) iletrna + (777) leutrna + (505) lystrna + (257) mettrna + (330) phetrna + (436) protrna + (598) sertrna + (566) thrtrna + (125) trptrna + (253) tyrtrna + (596) valtrna --> (19944) gdp + (29946) h + (19944) pi + pro…	( SO0228 and SO2328 and SO1630 and ( SO0231 and SO0236 and SO0238 and SO0243 and SO0252 and SO2112 and SO2302 and SO2780 and SO3652 and SO4120 and SO4246 ) and ( SO0230 and SO0235 and SO0245 and SO0248 and SO0255 and SO1357 ) and SO1632 )			( EfG (SO0228) and Efp (SO2328) and EftS (SO1630) and RpL ( SO0231 and SO0236 and SO0238 and SO0243 and SO0252 and SO2112 and SO2302 and SO2780 and SO3652 and SO4120 and SO4246 ) and RpS ( SO0230 and SO0235 and SO0245 and SO0248 and SO0255 and SO1357 ) and Rrf (SO1632) )	( EfG and Efp and EftS and RpL and RpS and Rrf )	0.00100665	0.00100665	Optimal
PRPPS	phosphoribosylpyrophosphate synthetase	[c] : atp + r5p <==> amp + h + prpp	SO3837	Histidine Metabolism	2.7.6.1	PrsA (SO3837)	PrsA	1.34211	1.34211	Optimal
PSCVT	3-phosphoshikimate 1-carboxyvinyltransferase	[c] : pep + skm5p <==> 3psme + pi	SO2404	Tyrosine, Tryptophan, and Phenylalanine Metabolism	2.5.1.19	AroA (SO2404)	AroA	0.816059	0.816059	Optimal
PSD	Phosphatidylserine decarboxylase	[c] : h + ps --> co2 + pe	SO0590	Cell Envelope Biosynthesis	4.1.1.65	Psd (SO0590)	Psd	0.164423	0.164423	Optimal
PSERT	phosphoserine transaminase	[c] : 3php + glu-L --> akg + pser-L	SO2410	Glycine and Serine Metabolism	2.6.1.52	SerC (SO2410)	SerC	2.76781	2.76781	Optimal
PSP_L	phosphoserine phosphatase (L-serine)	[c] : h2o + pser-L --> pi + ser-L	SO1223	Glycine and Serine Metabolism	3.1.3.3	SerB (SO1223)	SerB	2.76781	2.76781	Optimal
PSSA	CDPdiacylglycerol-serine O-phosphatidyltransferase	[c] : cdpdag + ser-L <==> cmp + h + ps	( SO2390 or SO3575 )	Cell Envelope Biosynthesis	2.7.8.8	( PssA (SO2390) ) or ( PssA1 (SO3575) )	( PssA ) or ( PssA1 )	0.164423	0.164423	Optimal
PSUDS	pseudouridylate synthase	[c] : r5p + ura --> h2o + psd5p	( SO2784 and SO2937 and SO3068 and SO3579 )	Purine and Pyrimidine Biosynthesis	4.2.1.70	P_4.2.1.70 ( SO2784 and SO2937 and SO3068 and SO3579 )	P_4.2.1.70	0	0	Blocked
PTAr	phosphotransacetylase	[c] : accoa + pi <==> actp + coa	SO2916	Pyruvate Metabolism	2.3.1.8	Pta (SO2916)	Pta	-0.951396	-0.951396	Optimal
PTPATi	pantetheine-phosphate adenylyltransferase	[c] : atp + h + pan4p --> dpcoa + ppi	SO4684	Cofactor and Prosthetic Group Biosynthesis	2.7.7.3	CoaD (SO4684)	CoaD	0.00012196	0.00012196	Optimal
PTRCabc	putrescine transport via ABC system	atp[c] + h2o[c] + ptrc[e] --> adp[c] + h[c] + pi[c] + ptrc[c]	( SO1270 and SO1271 and SO1272 and SO1273 )	Transport, Extracellular		( PotF (SO1270) and PotG (SO1271) and PotH (SO1272) and PotI (SO1273) )	( PotF and PotG and PotH and PotI )	0	0	Suboptimal & Futile
PTRCORNt7	putrescine/ornithine antiporter	orn-L[c] + ptrc[e] <==> orn-L[e] + ptrc[c]	SO0313	Transport, Extracellular		PotEec (SO0313)	PotEec	0	0	Suboptimal & NonFutile
PTRCt2	putrescine transport in via proton symport, reversible	h[e] + ptrc[e] <==> h[c] + ptrc[c]	SO0313	Transport, Extracellular		PotEec (SO0313)	PotEec	0	0	Suboptimal & Futile
PUNP1	purine-nucleoside phosphorylase (Adenosine)	[c] : adn + pi <==> ade + r1p	( SO1221 or SO0092 or SO2719 )	Nucleotide Salvage Pathways	2.4.2.1	( DeoD (SO1221) ) or ( DeoD2 (SO0092) ) or ( DeoD3 (SO2719) )	( DeoD ) or ( DeoD2 ) or ( DeoD3 )	-0.0144693	-0.0144693	Optimal
PUNP2	purine-nucleoside phosphorylase (Deoxyadenosine)	[c] : dad-2 + pi <==> 2dr1p + ade	( SO1221 or SO0092 or SO2719 )	Nucleotide Salvage Pathways	2.4.2.1	( DeoD (SO1221) ) or ( DeoD2 (SO0092) ) or ( DeoD3 (SO2719) )	( DeoD ) or ( DeoD2 ) or ( DeoD3 )	0	0	Suboptimal & Futile
PUNP3	purine-nucleoside phosphorylase (Guanosine)	[c] : gsn + pi <==> gua + r1p	( SO1221 or SO0092 or SO2719 )	Nucleotide Salvage Pathways	2.4.2.1	( DeoD (SO1221) ) or ( DeoD2 (SO0092) ) or ( DeoD3 (SO2719) )	( DeoD ) or ( DeoD2 ) or ( DeoD3 )	0	0	Suboptimal & Futile
PUNP4	purine-nucleoside phosphorylase (Deoxyguanosine)	[c] : dgsn + pi <==> 2dr1p + gua	( SO1221 or SO0092 or SO2719 )	Nucleotide Salvage Pathways	2.4.2.1	( DeoD (SO1221) ) or ( DeoD2 (SO0092) ) or ( DeoD3 (SO2719) )	( DeoD ) or ( DeoD2 ) or ( DeoD3 )	0	0	Suboptimal & NonFutile
PUNP5	purine-nucleoside phosphorylase (Inosine)	[c] : ins + pi <==> hxan + r1p	( SO1221 or SO2719 or SO0092 )	Nucleotide Salvage Pathways	2.4.2.1	( DeoD (SO1221) ) or ( DeoD3 (SO2719) ) or ( DeoD2 (SO0092) )	( DeoD ) or ( DeoD3 ) or ( DeoD2 )	0	0	Suboptimal & Futile
PUNP6	purine-nucleoside phosphorylase (Deoxyinosine)	[c] : din + pi <==> 2dr1p + hxan	( SO1221 or SO2719 or SO0092 )	Nucleotide Salvage Pathways	2.4.2.1	( DeoD (SO1221) ) or ( DeoD3 (SO2719) ) or ( DeoD2 (SO0092) )	( DeoD ) or ( DeoD3 ) or ( DeoD2 )	0	0	Suboptimal & Futile
PUNP7	purine-nucleoside phosphorylase (Xanthosine)	[c] : pi + xtsn <==> r1p + xan	( SO1221 or SO2719 or SO0092 )	Nucleotide Salvage Pathways	2.4.2.1	( DeoD (SO1221) ) or ( DeoD3 (SO2719) ) or ( DeoD2 (SO0092) )	( DeoD ) or ( DeoD3 ) or ( DeoD2 )	0	0	Blocked
PYAM5PO	pyridoxamine-phosphate oxidase	[c] : h2o + o2 + pyam5p --> h2o2 + nh4 + pydx5p	SO2895	Cofactor and Prosthetic Group Biosynthesis	1.4.3.5	PdxHec (SO2895)	PdxHec	0	0	Suboptimal & NonFutile
PYK	pyruvate kinase	[c] : adp + h + pep --> atp + pyr	SO2491	Glycolysis/Gluconeogenesis	2.7.1.40	Pyka (SO2491)	Pyka	0	0	Suboptimal & Futile
PYNP2	pyrimidine-nucleoside phosphorylase (uracil)	[c] : pi + uri <==> r1p + ura	( SO4133 or SO4297 )	Nucleotide Salvage Pathways	2.4.2.2	( Udp (SO4133) ) or ( Udp2 (SO4297) )	( Udp ) or ( Udp2 )	0	0	Suboptimal & Futile
PYRt2	pyruvate reversible transport via proton symport	h[e] + pyr[e] <==> h[c] + pyr[c]		Transport, Extracellular				0	0	Suboptimal & NonFutile
QULNS	quinolinate synthase	[c] : dhap + iasp --> (2) h2o + pi + quln	SO2342	Cofactor and Prosthetic Group Biosynthesis		NadA (SO2342)	NadA	0.00564302	0.00564302	Optimal
RBFK	riboflavin kinase	[c] : atp + ribflv --> adp + fmn + h	SO3533	Cofactor and Prosthetic Group Biosynthesis	2.7.1.26	RibFec (SO3533)	RibFec	0.00010335	0.00010335	Optimal
RBFSa	riboflavin synthase	[c] : 4r5au + db4p --> dmlz + (2) h2o + pi	( SO2296 and SO3466 )	Cofactor and Prosthetic Group Biosynthesis	2.5.1.9	RibEH3 ( SO2296 and SO3466 )	RibEH3	0.0002067	0.0002067	Optimal
RBFSb	riboflavin synthase	[c] : (2) dmlz --> 4r5au + ribflv	SO3468	Cofactor and Prosthetic Group Biosynthesis	2.5.1.9	RibE (SO3468)	RibE	0.00010335	0.00010335	Optimal
RBK	ribokinase	[c] : atp + rib-D --> adp + h + r5p	SO0810	Alternate Carbon Metabolism	2.7.1.15	RbsK (SO0810)	RbsK	0	0	Blocked
RBZP	alpha-ribazole-5-phosphatase	[c] : 5prdmbz + h2o --> pi + rdmbzi	SO1031	Cofactor and Prosthetic Group Biosynthesis		CobC (SO1031)	CobC	0	0	Blocked
RHCCE	S-ribosylhomocysteine cleavage enzyme	[c] : rhcys --> dhptd + hcys-L	SO1101	Methionine Metabolism		LuxS (SO1101)	LuxS	0	0	Blocked
RNASYN_Son	RNA replication, Shewanella oneidensis	[c] : (127) atp + (23) ctp + (23) gtp + (100) h2o + (27) utp --> (100) adp + (100) h + (100) pi + (100) ppi + rna_Son						0.00582492	0.00582492	Optimal
RNDR1	ribonucleoside-diphosphate reductase (ADP)	[c] : adp + trdrd --> dadp + h2o + trdox	( SO2415 and SO2416 )	Nucleotide Salvage Pathways	1.17.4.1	NrdA ( SO2415 and SO2416 )	NrdA	0.0897426	0	Optimal
RNDR2	ribonucleoside-diphosphate reductase (GDP)	[c] : gdp + trdrd --> dgdp + h2o + trdox	( SO2415 and SO2416 )	Nucleotide Salvage Pathways	1.17.4.1	NrdA ( SO2415 and SO2416 )	NrdA	0.0764474	0	Optimal
RNDR3	ribonucleoside-diphosphate reductase (CDP)	[c] : cdp + trdrd --> dcdp + h2o + trdox	( SO2415 and SO2416 )	Nucleotide Salvage Pathways	1.17.4.1	NrdA ( SO2415 and SO2416 )	NrdA	0.0764474	0	Optimal
RNDR4	ribonucleoside-diphosphate reductase (UDP)	[c] : trdrd + udp --> dudp + h2o + trdox	( SO2415 and SO2416 )	Nucleotide Salvage Pathways	1.17.4.1	NrdA ( SO2415 and SO2416 )	NrdA	0.0897426	0	Optimal
RNTR1	ribonucleoside-triphosphate reductase (ATP)	[c] : atp + trdrd --> datp + h2o + trdox	SO2834	Nucleotide Salvage Pathways	1.17.4.2	NrdD (SO2834)	NrdD	0.0897426	0	Optimal
RNTR2	ribonucleoside-triphosphate reductase (GTP)	[c] : gtp + trdrd --> dgtp + h2o + trdox	SO2834	Nucleotide Salvage Pathways	1.17.4.2	NrdD (SO2834)	NrdD	0.0764474	0	Optimal
RNTR3	ribonucleoside-triphosphate reductase (CTP)	[c] : ctp + trdrd --> dctp + h2o + trdox	SO2834	Nucleotide Salvage Pathways	1.17.4.2	NrdD (SO2834)	NrdD	0.0764474	0	Optimal
RNTR4	ribonucleoside-triphosphate reductase (UTP)	[c] : trdrd + utp --> dutp + h2o + trdox	SO2834	Nucleotide Salvage Pathways	1.17.4.2	NrdD (SO2834)	NrdD	0.0897426	0	Optimal
RPE	ribulose 5-phosphate 3-epimerase	[c] : ru5p-D <==> xu5p-D	SO0292	Pentose Phosphate Pathway	5.1.3.1	Rpeec (SO0292)	Rpeec	-1.19957	-1.19957	Optimal
RPI	ribose-5-phosphate isomerase	[c] : r5p <==> ru5p-D	SO1150	Pentose Phosphate Pathway	5.3.1.6	RpiA (SO1150)	RpiA	-1.17634	-1.17634	Optimal
S7PI	sedoheptulose 7-phosphate isomerase	[c] : s7p <==> gmh7p	SO0298	Cell Envelope Biosynthesis		GmhA (SO0298)	GmhA	0.0230268	0.0230268	Optimal
SADH	Succinylarginine dihydrolase	[c] : (2) h + (2) h2o + sucarg --> co2 + (2) nh4 + sucorn	SO2706	Arginine and Proline Metabolism	2.6.1.69	AstB (SO2706)	AstB	0	0	Suboptimal & Futile
SADT2	sulfate adenylyltransferase	[c] : atp + gtp + h2o + so4 --> aps + gdp + pi + ppi	( SO3726 and SO3727 )	Cysteine Metabolism	2.7.7.4	CysD ( SO3726 and SO3727 )	CysD	0.366542	0.366542	Optimal
SDPDS	succinyl-diaminopimelate desuccinylase	[c] : h2o + sl26da --> 26dap-LL + succ	SO2471	Threonine and Lysine Metabolism	3.5.1.18	DapE (SO2471)	DapE	0.565782	0.565782	Optimal
SDPTA	succinyldiaminopimelate transaminase	[c] : akg + sl26da <==> glu-L + sl2a6o	SO0617	Threonine and Lysine Metabolism	2.6.1.17	ArgD (SO0617)	ArgD	-0.565782	-0.565782	Optimal
SELNPS	Selenophosphate synthase	[c] : atp + h2o + seln --> amp + pi + selnp	SO0196	Unassigned	2.7.9.3	SelD (SO0196)	SelD	0	0	Blocked
SERAT	serine O-acetyltransferase	[c] : accoa + ser-L <==> acser + coa	SO2262	Glycine and Serine Metabolism	2.3.1.30	CysE (SO2262)	CysE	0.366542	0.366542	Optimal
SERD_L	L-serine deaminase	[c] : ser-L --> nh4 + pyr	SO2248	Glycine and Serine Metabolism	4.3.1.17	SdaAec (SO2248)	SdaAec	0	0	Suboptimal & Futile
SERt6	L-serine transport in/out via proton symport	h[e] + ser-L[e] <==> h[c] + ser-L[c]	SO0919	Transport, Extracellular		SdaC (SO0919)	SdaC	0	0	Suboptimal & NonFutile
SERTRS	Seryl-tRNA synthetase	[c] : atp + ser-L + trnaser --> amp + ppi + sertrna	SO2310	Glycine and Serine Metabolism	6.1.1.11	SerS (SO2310)	SerS	0.601975	0.601975	Optimal
SFGTH	S-Formylglutathione hydralase	[c] : fglut-S + h2o <==> for + gthrd + h	SO2055	Alternate Carbon Metabolism	3.1.2.12	FrmB (SO2055)	FrmB	0	0	Blocked
SGDS	Succinylglutamate desuccinylase	[c] : h2o + sucglu --> glu-L + succ	SO2338	Arginine and Proline Metabolism		AstE (SO2338)	AstE	0	0	Suboptimal & Futile
SGSAD	Succinylglutamic semialdehyde dehydrogenase	[c] : h2o + nad + sucgsa --> (2) h + nadh + sucglu	SO0619	Arginine and Proline Metabolism		AstD (SO0619)	AstD	0	0	Suboptimal & Futile
SHCHCS2	2-succinyl-6-hydroxy-2,4-cyclohexadiene 1-carboxylate synthase	[c] : ichor + ssaltpp --> 2shchc + h + pyr + thmpp	SO4573	Cofactor and Prosthetic Group Biosynthesis		MenD (SO4573)	MenD	0	0	Blocked
SHCHD2	sirohydrochlorin dehydrogenase (NAD)	[c] : nad + shcl --> h + nadh + srch	SO3108	Cofactor and Prosthetic Group Biosynthesis		Sirf (SO3108)	Sirf	0	0	Blocked
SHCHF	sirohydrochlorin ferrochetalase	[c] : fe2 + srch --> (2) h + sheme	SO3108	Cofactor and Prosthetic Group Biosynthesis		Sirf (SO3108)	Sirf	0	0	Blocked
SHK3D	shikimate dehydrogenase	[c] : 3dhsk + h + nadph <==> nadp + skm	SO0040	Tyrosine, Tryptophan, and Phenylalanine Metabolism	1.1.1.25	AroD (SO0040)	AroD	0.816059	0.816059	Optimal
SHKK	shikimate kinase	[c] : atp + skm --> adp + h + skm5p	SO0286	Tyrosine, Tryptophan, and Phenylalanine Metabolism	2.7.1.71	AroK (SO0286)	AroK	0.816059	0.816059	Optimal
SHSL1	O-succinylhomoserine lyase (L-cysteine)	[c] : cys-L + suchms --> cysth-L + h + succ	SO4056	Methionine Metabolism	4.2.99.9	MetB (SO4056)	MetB	0.258709	0.258709	Optimal
SLCYSS	O-acetyl-L-serine sulfhydrylase	[c] : acser + tsul --> ac + slcys	( SO4056 or SO3598 )	Cysteine Metabolism		( MetB (SO4056) ) or ( CysM (SO3598) )	( MetB ) or ( CysM )	0	0	Blocked
SO3De	Sulfite dehydrogenase	(2) ficytcc[c] + h2o[e] + so3[e] --> (2) focytcc[c] + (2) h[e] + so4[e]	( SO0714 and SO0715 and SO0716 and SO0717 )	Energy Metabolism	1.8.2.1	SorA ( SO0714 and SO0715 and SO0716 and SO0717 )	SorA	0	0	Blocked
SO3R2	Sulfite Reductase (menaquinone)	h[e] + (3) mql7[c] + so3[e] --> (3) h2o[e] + h2s[e] + (3) mqn7[c]		Energy Metabolism				0	0	Blocked
SO3R3	Sulfite Reductase (methylmenaquinone)	h[e] + (3) mmql7[c] + so3[e] --> (3) h2o[e] + h2s[e] + (3) mmqn7[c]		Energy Metabolism				0	0	Blocked
SO4t2	sulfate transport in via proton symport	h[e] + so4[e] --> h[c] + so4[c]	( SO2286 or SO3553 )	Transport, Extracellular		( SulP (SO2286) ) or ( SulP2 (SO3553) )	( SulP ) or ( SulP2 )	0.366542	0.366542	Optimal
SOD	superoxide dismutase	[c] : (2) h + (2) o2- --> h2o2 + o2	SO2881	Unassigned	1.15.1.1	SodB (SO2881)	SodB	0	0	Blocked
SOTA	Succinylornithine transaminase	[c] : akg + sucorn --> glu-L + sucgsa	SO0617	Arginine and Proline Metabolism		ArgD (SO0617)	ArgD	0	0	Suboptimal & Futile
SPA	serine-pyruvate aminotransferase,	[c] : pyr + ser-L --> ala-L + hpyr	SO4343	Alternate Carbon Metabolism	2.6.1.51	AgxT (SO4343)	AgxT	0	0	Suboptimal & Futile
SPMS	spermidine synthase	[c] : ametam + ptrc --> 5mta + h + spmd	SO3763	Arginine and Proline Metabolism	2.5.1.16	SpeE (SO3763)	SpeE	0.0144693	0.0144693	Optimal
SPRS	spermine synthase	[c] : ametam + spmd --> 5mta + h + sprm	SO3763	Arginine and Proline Metabolism	2.5.1.22	SpeE (SO3763)	SpeE	0	0	Blocked
SSALx	succinate-semialdehyde dehydrogenase (NAD)	[c] : h2o + nad + sucsal --> (2) h + nadh + succ	SO3496	Arginine and Proline Metabolism	1.2.1.16	GabD (SO3496)	GabD	0	0	Suboptimal & NonFutile
SUCBZL	o-succinylbenzoate-CoA ligase	[c] : atp + coa + sucbz --> amp + ppi + sbzcoa	SO4576	Cofactor and Prosthetic Group Biosynthesis	6.2.1.26	MenE (SO4576)	MenE	0	0	Blocked
SUCBZS	O-succinylbenzoate-CoA synthase	[c] : 2shchc --> h2o + sucbz	SO4575	Cofactor and Prosthetic Group Biosynthesis		MenC (SO4575)	MenC	0	0	Blocked
SUCCt2_2	succinate transport via proton symport (2 H)	(2) h[e] + succ[e] --> (2) h[c] + succ[c]	( SO3134 and SO3135 and SO3136 )	Transport, Extracellular		DctPQM ( SO3134 and SO3135 and SO3136 )	DctPQM	0	0	Blocked
SUCCt2_3	Succintate transport via proton symport (3 H)	(3) h[e] + succ[e] --> (3) h[c] + succ[c]	SO4417	Transport, Extracellular		DcuB (SO4417)	DcuB	0	0	Blocked
SUCD7	Succinate Dehydrogenase	[c] : succ + ubq8 --> fum + ubq8h2	( SO1927 and SO4778 and SO1928 and SO1929 )	Citrate Cycle (TCA)		Sdh ( SO1927 and SO4778 and SO1928 and SO1929 )	Sdh	67.4605	67.4548	Optimal
SUCFUMtdc	dicarboyxlic acid transporter (succinate:fumarate)	fum[e] + succ[c] <==> fum[c] + succ[e]	SO4417	Transport, Extracellular		DcuB (SO4417)	DcuB	0	0	Optimal
SUCOAS	succinyl-CoA synthetase (ADP-forming)	[c] : atp + coa + succ <==> adp + pi + succoa	( SO1932 and SO1933 )	Citrate Cycle (TCA)	6.2.1.5	SucC ( SO1932 and SO1933 )	SucC	-66.6303	-66.6303	Optimal
SULabc	sulfate transport via ABC system	atp[c] + h2o[c] + so4[e] --> adp[c] + h[c] + pi[c] + so4[c]	( ( SO0486 and SO0487 and SO0488 ) or ( SO3602 and SO3600 and SO3601 and SO2899 and SO4652 ) or ( SO3602 and SO3599 and SO3600 and SO3601 and SO2899 ) or ( SO4655 and SO3599 and SO4653 and SO4654 and SO2899 ) or ( SO4655 and SO4653 and SO4654 and SO2899 and SO4652 ) )	Transport, Extracellular		( NosD (SO0486) and NosF (SO0487) and NosY (SO0488) ) or ( CysA (SO3602) and CysU (SO3600) and CysW (SO3601) and CysZ (SO2899) and Sbp (SO4652) ) or ( CysA (SO3602) and CysP (SO3599) and CysU (SO3600) and CysW (SO3601) and CysZ (SO2899) ) or ( CysAso (SO4655) and CysP (SO3599) and CysU2 (SO4653) and CysW2 (SO4654) and CysZ (SO2899) ) or ( CysAso (SO4655) and CysU2 (SO4653) and CysW2 (SO4654) and …	( NosD and NosF and NosY ) or ( CysA and CysU and CysW and CysZ and Sbp ) or ( CysA and CysP and CysU and CysW and CysZ ) or ( CysAso and CysP and CysU2 and CysW2 and CysZ ) or ( CysAso and CysU2 and CysW2 and CysZ and Sbp )	0	0	Suboptimal & NonFutile
SULR	sulfite reductase (NADPH2)	[c] : (3) h2o + h2s + (3) nadp <==> (4) h + (3) nadph + so3	( SO3737 and SO3738 )	Cysteine Metabolism	1.8.1.2	CysI ( SO3737 and SO3738 )	CysI	-0.366542	-0.366542	Optimal
TAL	transaldolase	[c] : g3p + s7p <==> e4p + f6p	SO3546	Pentose Phosphate Pathway	2.2.1.2	TalB (SO3546)	TalB	-0.203271	-0.203271	Optimal
TDPDRE	dTDP-4-dehydrorhamnose 3,5-epimerase	[c] : dtdpddg <==> dtdpddm	SO3160	Cell Envelope Biosynthesis	5.1.3.13	RfbC (SO3160)	RfbC	0	0	Blocked
TDPDRR	dTDP-4-dehydrorhamnose reductase	[c] : dtdp6dm + nadp <==> dtdpddm + h + nadph	SO1653	Cell Envelope Biosynthesis	1.1.1.133	RfbD (SO1653)	RfbD	0	0	Blocked
TDPGDH	dTDPglucose 4,6-dehydratase	[c] : dtdpglc --> dtdpddg + h2o	( SO3188 or SO3167 )	Cell Envelope Biosynthesis	4.2.1.46	( RfbB (SO3188) ) or ( RffG (SO3167) )	( RfbB ) or ( RffG )	0	0	Blocked
TDSK	Tetraacyldisaccharide 4'kinase	[c] : atp + lipidAds --> adp + h + lipidA	SO2801	Cell Envelope Biosynthesis	2.7.1.130	LpxK (SO2801)	LpxK	0.0230268	0.0230268	Optimal
THD2	NAD(P) transhydrogenase	(2) h[e] + nadh[c] + nadp[c] --> (2) h[c] + nad[c] + nadph[c]	( SO3740 and SO3741 )	Energy Metabolism	1.6.1.1	Pnt ( SO3740 and SO3741 )	Pnt	0	0	Suboptimal & Futile
THD5	NAD transhydrogenase	[c] : nad + nadph --> nadh + nadp	( SO3740 and SO3741 )	Energy Metabolism		Pnt ( SO3740 and SO3741 )	Pnt	47.0284	47.0284	Optimal
THDPS	tetrahydropicolinate succinylase	[c] : h2o + succoa + thdp --> coa + sl2a6o	SO1625	Threonine and Lysine Metabolism	2.3.1.117	DapD (SO1625)	DapD	0.565782	0.565782	Optimal
THMabc	thiamine transport via ABC system	atp[c] + h2o[c] + thm[e] --> adp[c] + h[c] + pi[c] + thm[c]	SO2713	Transport, Extracellular		PnuT (SO2713)	PnuT	0	0	Blocked
THMDt2	thymidine transport in via proton symport	h[e] + thymd[e] --> h[c] + thymd[c]	( SO1214 or SO4296 or SO3706 or SO0093 )	Transport, Extracellular		( NupC (SO1214) ) or ( NupC2 (SO4296) ) or ( NupC3 (SO3706) ) or ( NupC4 (SO0093) )	( NupC ) or ( NupC2 ) or ( NupC3 ) or ( NupC4 )	0	0	Blocked
THRA	threonine aldolase	[c] : thr-L <==> acald + gly	( SO3471 or SO3338 )	Threonine and Lysine Metabolism	4.1.2.5	( GlyA (SO3471) ) or ( YbjU (SO3338) )	( GlyA ) or ( YbjU )	0	0	Suboptimal & Futile
THRD	L-threonine dehydrogenase (w/ AOBUTDs)	[c] : nad + thr-L --> 2aobut + h + nadh	SO4673	Glycine and Serine Metabolism	1.1.1.103	Tdh (SO4673)	Tdh	0	0	Suboptimal & Futile
THRD_L	L-threonine deaminase	[c] : thr-L --> 2obut + nh4	( SO2248 or SO4344 )	Valine, Leucine, and Isoleucine Metabolism		( SdaAec (SO2248) ) or ( IlvA (SO4344) )	( SdaAec ) or ( IlvA )	0.69847	0.69847	Optimal
THRLAD	L-allo-threonine aldolase	[c] : thr-LA --> acald + gly	SO3338	Threonine and Lysine Metabolism		YbjU (SO3338)	YbjU	0	0	Blocked
THRS	threonine synthase	[c] : h2o + phom --> pi + thr-L	SO3413	Threonine and Lysine Metabolism	4.2.3.1	ThrC (SO3413)	ThrC	1.26823	1.26823	Optimal
THRt3	L-threonine transport out via proton antiport	h[e] + thr-L[c] --> h[c] + thr-L[e]	( SO0765 or SO0530 )	Transport, Extracellular		( ThrT (SO0765) ) or ( SO0530 (SO0530) )	( ThrT ) or ( SO0530 )	0	0	Suboptimal & NonFutile
THRTRS	Threonyl-tRNA synthetase	[c] : atp + thr-L + trnathr --> amp + ppi + thrtrna	SO2299	Threonine and Lysine Metabolism	6.1.1.3	ThrS (SO2299)	ThrS	0.569763	0.569763	Optimal
THZPSN	thiazole phosphate synthesis	[c] : atp + cys-L + dxyl5p + tyr-L --> 4hba + 4mpetz + ala-L + amp + co2 + h + h2o + ppi	( SO2264 and SO2443 and ( SO2440 and SO2441 ) and SO1531 and SO2442 )	Cofactor and Prosthetic Group Biosynthesis		( IscS (SO2264) and ThiFec (SO2443) and ThiGH ( SO2440 and SO2441 ) and ThiI (SO1531) and ThiS (SO2442) )	( IscS and ThiFec and ThiGH and ThiI and ThiS )	0	0	Blocked
TKT1	transketolase	[c] : r5p + xu5p-D <==> g3p + s7p	SO0930	Pentose Phosphate Pathway	2.2.1.1	TktA (SO0930)	TktA	-0.180244	-0.180244	Optimal
TKT2	transketolase	[c] : e4p + xu5p-D <==> f6p + g3p	SO0930	Pentose Phosphate Pathway	2.2.1.1	TktA (SO0930)	TktA	-1.01933	-1.01933	Optimal
TMAOR3e	Trimethylamine N-oxide reductase (ubiquinol 8)	h[e] + tmao[e] + ubq8h2[c] --> h2o[e] + tma[e] + ubq8[c]	( SO1232 and SO1233 )	Energy Metabolism		( TorA (SO1232) and TorC (SO1233) )	( TorA and TorC )	0	0	Blocked
TMDK1	thymidine kinase (ATP:thymidine)	[c] : atp + thymd --> adp + dtmp + h	SO3140	Nucleotide Salvage Pathways	2.7.1.21	Tdk (SO3140)	Tdk	0	0	Suboptimal & Futile
TMDPP	thymidine phosphorylase	[c] : pi + thymd <==> 2dr1p + thym	SO1218	Nucleotide Salvage Pathways	2.4.2.4	DeoA (SO1218)	DeoA	0	0	Blocked
TMDS	thymidylate synthase	[c] : dump + mlthf --> dhf + dtmp	SO1335	Nucleotide Salvage Pathways	2.1.1.45	ThyA (SO1335)	ThyA	0.0897426	0.0897426	Optimal
TMPKr	thiamine-phosphate kinase	[c] : atp + thmmp <==> adp + thmpp	SO3464	Cofactor and Prosthetic Group Biosynthesis	2.7.4.16	ThiL (SO3464)	ThiL	0	0	Blocked
TMPPP	thiamine-phosphate diphosphorylase	[c] : 2mahmp + 4mpetz + h --> ppi + thmmp	SO2444	Cofactor and Prosthetic Group Biosynthesis	2.5.1.3	ThiDE (SO2444)	ThiDE	0	0	Blocked
TPI	triose-phosphate isomerase	[c] : dhap <==> g3p	SO1200	Glycolysis/Gluconeogenesis	5.3.1.1	Tpi (SO1200)	Tpi	-2.96754	-2.96754	Optimal
TRDR	thioredoxin reductase (NADPH)	[c] : h + nadph + trdox --> nadp + trdrd	SO2303	Energy Metabolism	1.8.1.9	TrxB (SO2303)	TrxB	0.698922	0.698922	Optimal
TRPS2	tryptophan synthase (indole)	[c] : indole + ser-L --> h2o + trp-L	SO3023	Tyrosine, Tryptophan, and Phenylalanine Metabolism	4.2.1.20	TrpB (SO3023)	TrpB	0.125831	0.125831	Optimal
TRPS3	tryptophan synthase (indoleglycerol phosphate)	[c] : 3ig3p --> g3p + indole	SO3024	Tyrosine, Tryptophan, and Phenylalanine Metabolism	4.2.1.20	TrpA (SO3024)	TrpA	0.125831	0.125831	Optimal
TRPt6	L-tryptophan transport in/out via proton symport	h[e] + trp-L[e] <==> h[c] + trp-L[c]	SO4601	Transport, Extracellular		Mtr (SO4601)	Mtr	0	0	Suboptimal & NonFutile
TRPTRS	Tryptophanyl-tRNA synthetase	[c] : atp + trnatrp + trp-L --> amp + ppi + trptrna	SO0294	Tyrosine, Tryptophan, and Phenylalanine Metabolism	6.1.1.2	TrpS (SO0294)	TrpS	0.125831	0.125831	Optimal
TSULabc	thiosulfate transport via ABC system	atp[c] + h2o[c] + tsul[e] --> adp[c] + h[c] + pi[c] + tsul[c]	( ( SO3602 and SO3599 and SO3600 and SO3601 ) or ( SO3602 and SO3600 and SO3601 and SO4652 ) or ( SO4655 and SO3599 and SO4653 and SO4654 ) or ( SO4655 and SO4653 and SO4654 and SO4652 ) )	Transport, Extracellular		( CysA (SO3602) and CysP (SO3599) and CysU (SO3600) and CysW (SO3601) ) or ( CysA (SO3602) and CysU (SO3600) and CysW (SO3601) and Sbp (SO4652) ) or ( CysAso (SO4655) and CysP (SO3599) and CysU2 (SO4653) and CysW2 (SO4654) ) or ( CysAso (SO4655) and CysU2 (SO4653) and CysW2 (SO4654) and Sbp (SO4652) )	( CysA and CysP and CysU and CysW ) or ( CysA and CysU and CysW and Sbp ) or ( CysAso and CysP and CysU2 and CysW2 ) or ( CysAso and CysU2 and CysW2 and Sbp )	0	0	Blocked
TSULR3	Thiosulfate Reductase	mql7[c] + tsul[e] --> h[e] + h2s[e] + mqn7[c] + so3[e]	( SO4060 and SO4061 and SO4062 )	Energy Metabolism		PhsABC ( SO4060 and SO4061 and SO4062 )	PhsABC	0	0	Blocked
TSULR4	Thiosulfate Reductase	mmql7[c] + tsul[e] --> h[e] + h2s[e] + mmqn7[c] + so3[e]	( SO4060 and SO4061 and SO4062 )	Energy Metabolism		PhsABC ( SO4060 and SO4061 and SO4062 )	PhsABC	0	0	Blocked
TSULST	thiosulfate sulfurtransferase	[c] : cyan + tsul --> h + so3 + tcynt	SO4672	Unassigned	2.8.1.1	GlpE (SO4672)	GlpE	0	0	Blocked
TTDCAt2	Tetradecanoate transport via proton symport	h[e] + ttdca[e] --> h[c] + ttdca[c]	( SO3099 or SO4232 )	Transport, Extracellular		( FadL2 (SO3099) ) or ( FadL (SO4232) )	( FadL2 ) or ( FadL )	0	0	Blocked
TTTNTR3	Tetrathionate Reductase	mql7[c] + tttnt[e] --> (2) h[e] + mqn7[c] + (2) tsul[e]	SO4144	Energy Metabolism		Otr (SO4144)	Otr	0	0	Blocked
TTTNTR4	Tetrathionate Reductase	mmql7[c] + tttnt[e] --> (2) h[e] + mmqn7[c] + (2) tsul[e]	SO4144	Energy Metabolism		Otr (SO4144)	Otr	0	0	Blocked
TYRt6	L-tyrosine transport in/out via proton symport	h[e] + tyr-L[e] <==> h[c] + tyr-L[c]	( SO1074 or SO2065 )	Transport, Extracellular		( TyrP2 (SO1074) ) or ( TyrP (SO2065) )	( TyrP2 ) or ( TyrP )	0	0	Suboptimal & NonFutile
TYRTA	tyrosine transaminase	[c] : akg + tyr-L <==> 34hpp + glu-L	( SO2406 or SO2350 )	Tyrosine, Tryptophan, and Phenylalanine Metabolism	2.6.1.5	( AspC2 (SO2406) ) or ( AspC1 (SO2350) )	( AspC2 ) or ( AspC1 )	-0.254682	-0.254682	Optimal
TYRTRS	Tyrosyl-tRNA synthetase	[c] : atp + trnatyr + tyr-L --> amp + ppi + tyrtrna	SO1315	Tyrosine, Tryptophan, and Phenylalanine Metabolism	6.1.1.1	Tys1 (SO1315)	Tys1	0.254682	0.254682	Optimal
U23GAAT	UDP-3-O-(3-hydroxymyristoyl)glucosamine acyltransferase	[c] : 3htdACP + u3hga --> ACP + h + u23ga	SO1639	Cell Envelope Biosynthesis		LpxD (SO1639)	LpxD	0.0460536	0.0460536	Optimal
UAAGDS	UDP-N-acetylmuramoyl-L-alanyl-D-glutamyl-meso-2,6-diaminopimelate synthetase	[c] : 26dap-M + atp + uamag --> adp + h + pi + ugmd	SO4224	Cell Envelope Biosynthesis	6.3.2.13	MurEec (SO4224)	MurEec	0.0574244	0.0574244	Optimal
UAG4E	UDP-N-acetylglucosamine 4-epimerase	[c] : uacgam --> uacgala	SO3189	Cell Envelope Biosynthesis	5.1.3.7	WbpP (SO3189)	WbpP	0.0230268	0.0230268	Optimal
UAGAAT	UDP-N-acetylglucosamine acyltransferase	[c] : 3htdACP + uacgam <==> ACP + u3aga	SO1641	Cell Envelope Biosynthesis	2.3.1.129	LpxA (SO1641)	LpxA	0.0460536	0.0460536	Optimal
UAGCVT	UDP-N-acetylglucosamine 1-carboxyvinyltransferase	[c] : pep + uacgam --> pi + uaccg	SO3948	Cell Envelope Biosynthesis	2.5.1.7	MurA (SO3948)	MurA	0.0574244	0.0574244	Optimal
UAGDH	UDP-N-acetyl-D-galactosamine dehydrogenase	[c] : h2o + (2) nad + uacgala --> (3) h + (2) nadh + uagnr	SO3190	Cell Envelope Biosynthesis		WbpO (SO3190)	WbpO	0	0	Blocked
UAGDP	UDP-N-acetylglucosamine diphosphorylase	[c] : acgam1p + h + utp --> ppi + uacgam	SO4745	Cell Envelope Biosynthesis	2.7.7.23	GlmUec (SO4745)	GlmUec	0.183929	0.183929	Optimal
UAGPT3	UDP-N-acetylglucosamine-N-acetylmuramyl-(pentapeptide)pyrophosphoryl-undecaprenol N-acetylglucosamine transferase	[c] : uacgam + uagmda --> h + uaagmda + udp	SO4219	Cell Envelope Biosynthesis		MurGec (SO4219)	MurGec	0.0574244	0.0574244	Optimal
UAMAGS	UDP-N-acetylmuramoyl-L-alanyl-D-glutamate synthetase	[c] : atp + glu-D + uama --> adp + h + pi + uamag	SO4221	Cell Envelope Biosynthesis	6.3.2.9	MurD (SO4221)	MurD	0.0574244	0.0574244	Optimal
UAMAS	UDP-N-acetylmuramoyl-L-alanine synthetase	[c] : ala-L + atp + uamr --> adp + h + pi + uama	SO4218	Cell Envelope Biosynthesis	6.3.2.8	MurC (SO4218)	MurC	0.0574244	0.0574244	Optimal
UAPGR	UDP-N-acetylenolpyruvoylglucosamine reductase	[c] : h + nadph + uaccg --> nadp + uamr	SO0213	Cell Envelope Biosynthesis	1.1.1.158	MurB (SO0213)	MurB	0.0574244	0.0574244	Optimal
UDCPDP	undecaprenyl-diphosphatase	[c] : h2o + udcpdp --> h + pi + udcpp	( SO1293 or SO4274 )	Cell Envelope Biosynthesis	3.6.1.27	( BacA1 (SO1293) ) or ( BacA2 (SO4274) )	( BacA1 ) or ( BacA2 )	0.0574244	0.0574244	Optimal
UDCPDPS	Undecaprenyl diphosphate synthase	[c] : frdp + (8) ipdp --> (8) ppi + udcpdp	SO1633	Cofactor and Prosthetic Group Biosynthesis		UppS (SO1633)	UppS	0	0	Blocked
UDPG4E	UDPglucose 4-epimerase	[c] : udpg <==> udpgal	( SO3173 or SO1664 )	Alternate Carbon Metabolism	5.1.3.2	( WbfT (SO3173) ) or ( GalE (SO1664) )	( WbfT ) or ( GalE )	0.0690804	0.0690804	Optimal
UDPGD	UDPglucose 6-dehydrogenase	[c] : h2o + (2) nad + udpg <==> (3) h + (2) nadh + udpglcur	SO4687	Cell Envelope Biosynthesis	1.1.1.22	Ugd (SO4687)	Ugd	0	0	Blocked
UGMDDS	UDP-N-acetylmuramoyl-L-alanyl-D-glutamyl-meso-2,6-diaminopimeloyl-D-alanyl-D-alanine synthetase	[c] : alaala + atp + ugmd --> adp + h + pi + ugmda	SO4223	Cell Envelope Biosynthesis	6.3.2.15	MurFec (SO4223)	MurFec	0.0574244	0.0574244	Optimal
UHGADA	UDP-3-0-acyl N-acetylglucosamine deacetylase	[c] : h2o + u3aga --> ac + u3hga	SO4214	Cell Envelope Biosynthesis		LpxC (SO4214)	LpxC	0.0460536	0.0460536	Optimal
UMPK	UMP kinase	[c] : atp + ump <==> adp + udp	( SO2403 or SO1631 )	Nucleotide Salvage Pathways		( Cmk (SO2403) ) or ( PyrHec (SO1631) )	( Cmk ) or ( PyrHec )	0.567115	0.567115	Optimal
UNK3	2-keto-4-methylthiobutyrate transamination	[c] : 2kmb + glu-L --> akg + met-L		Methionine Metabolism				0.0144693	0.0144693	Optimal
UPP3MT	uroporphyrinogen methyltransferase	[c] : (2) amet + uppg3 --> (2) ahcys + (2) h + shcl	( SO4315 or SO3728 )	Cofactor and Prosthetic Group Biosynthesis	2.1.1.107	( HemX (SO4315) ) or ( CysG (SO3728) )	( HemX ) or ( CysG )	0	0	Blocked
UPP3S	uroporphyrinogen-III synthase	[c] : hmbil --> h2o + uppg3	SO4314	Cofactor and Prosthetic Group Biosynthesis	4.2.1.75	HemDec (SO4314)	HemDec	0	0	Blocked
UPPDC1	uroporphyrinogen decarboxylase (uroporphyrinogen III)	[c] : (4) h + uppg3 --> (4) co2 + cpppg3	SO0435	Cofactor and Prosthetic Group Biosynthesis	4.1.1.37	HemE (SO0435)	HemE	0	0	Blocked
UPPRT	uracil phosphoribosyltransferase	[c] : prpp + ura --> ppi + ump	SO2759	Nucleotide Salvage Pathways	2.4.2.9	Upp (SO2759)	Upp	0	0	Suboptimal & Futile
UQOR	NADH-Ubiquinone Oxidoreductase (Na+ translocating)	h[c] + (2) na1[c] + nadh[c] + ubq8[c] --> (2) na1[e] + nad[c] + ubq8h2[c]	( ( SO1103 and SO1104 and SO1105 and SO1106 and SO1107 and SO1108 ) or ( SO0902 and SO0903 and SO0904 and SO0905 and SO0906 and SO0907 ) or ( SO2508 and SO2509 and SO2510 and SO2511 and SO2512 and SO2513 ) )	Energy Metabolism		( NqrABCDEF ( SO1103 and SO1104 and SO1105 and SO1106 and SO1107 and SO1108 ) ) or ( NqrABCDE2 ( SO0902 and SO0903 and SO0904 and SO0905 and SO0906 and SO0907 ) ) or ( RnfABCDGE ( SO2508 and SO2509 and SO2510 and SO2511 and SO2512 and SO2513 ) )	( NqrABCDEF ) or ( NqrABCDE2 ) or ( RnfABCDGE )	0	0	Suboptimal & NonFutile
URAt6	uracil transport in/out via proton symport	h[e] + ura[e] <==> h[c] + ura[c]	SO2879	Transport, Extracellular		UraA (SO2879)	UraA	0	0	Suboptimal & NonFutile
URCN	urocanase	[c] : h2o + urcan --> 4izp	SO0097	Histidine Metabolism	4.2.1.49	HutU (SO0097)	HutU	0	0	Suboptimal & NonFutile
URIDK2	uridylate kinase (dUMP)	[c] : atp + dump --> adp + dudp	SO2613	Nucleotide Salvage Pathways		Tmk (SO2613)	Tmk	24318	0	Optimal
URIDK3	uridylate kinase (dUMP)	[c] : atp + dump <==> adp + dudp	SO1631	Nucleotide Salvage Pathways	2.7.4.4	PyrHec (SO1631)	PyrHec	-0.0897426	-24318.1	Optimal
URIK1	uridine kinase (ATP:Uridine)	[c] : atp + uri --> adp + h + ump	SO2617	Nucleotide Salvage Pathways	2.7.1.48	Udk (SO2617)	Udk	0	0	Suboptimal & Futile
URIK2	uridine kinase (GTP:Uridine)	[c] : gtp + uri --> gdp + h + ump	SO2617	Nucleotide Salvage Pathways	2.7.1.48	Udk (SO2617)	Udk	0	0	Suboptimal & Futile
URIK3	uridine kinase (ITP:Uridine)	[c] : itp + uri --> h + idp + ump	SO2617	Nucleotide Salvage Pathways	2.7.1.48	Udk (SO2617)	Udk	0	0	Suboptimal & Futile
URIt2	uridine transport in via proton symport	h[e] + uri[e] --> h[c] + uri[c]	( SO1214 or SO4296 or SO3706 or SO0093 )	Transport, Extracellular		( NupC (SO1214) ) or ( NupC2 (SO4296) ) or ( NupC3 (SO3706) ) or ( NupC4 (SO0093) )	( NupC ) or ( NupC2 ) or ( NupC3 ) or ( NupC4 )	0	0	Blocked
URNR3	Uranyl Reductase	mql7[c] + urnyl[e] --> (2) h[e] + mqn7[c] + urdio[e]	( SO4591 and SO1777 and SO1778 )	Energy Metabolism		( CymA (SO4591) and MtrAso (SO1777) and MtrCso (SO1778) )	( CymA and MtrAso and MtrCso )	0	0	Blocked
URNR4	Uranyl Reductase	mmql7[c] + urnyl[e] --> (2) h[e] + mmqn7[c] + urdio[e]	( SO4591 and SO1777 and SO1778 )	Energy Metabolism		( CymA (SO4591) and MtrAso (SO1777) and MtrCso (SO1778) )	( CymA and MtrAso and MtrCso )	0	0	Blocked
USHD	UDP-sugar hydrolase	[c] : h2o + u23ga --> (2) h + lipidX + ump	SO1789	Cell Envelope Biosynthesis		LpxH (SO1789)	LpxH	0.0230268	0.0230268	Optimal
VALDHr	valine dehydrogenase	[c] : h2o + nad + val-L <==> 3mob + h + nadh + nh4	SO2638	Valine, Leucine, and Isoleucine Metabolism	1.4.1.9	Bcd (SO2638)	Bcd	24317.5	-24318.1	Optimal
VALt4	Na+/Valine-L symporter	na1[e] + val-L[e] --> na1[c] + val-L[c]	SO0949	Transport, Extracellular		BrnQ (SO0949)	BrnQ	0	0	Blocked
VALTA	valine transaminase	[c] : akg + val-L <==> 3mob + glu-L	SO0340	Valine, Leucine, and Isoleucine Metabolism	2.6.1.42	IlvE (SO0340)	IlvE	24317.5	-24318.1	Optimal
VALTRS	Valyl-tRNA synthetase	[c] : atp + trnaval + val-L --> amp + ppi + valtrna	SO3424	Valine, Leucine, and Isoleucine Metabolism	6.1.1.9	Vas1 (SO3424)	Vas1	0.599962	0.599962	Optimal
WO4abc	tungstate transporter	atp[c] + h2o[c] + wo4[e] <==> adp[c] + h[c] + pi[c] + wo4[c]	( SO4719 and SO4720 and SO4721 )	Transport, Extracellular		TupABC ( SO4719 and SO4720 and SO4721 )	TupABC	0	0	Blocked
XPK	Xylulose-5-phosphate phosphoketolase	[c] : pi + xu5p-D --> actp + g3p + h2o	SO3542	Pentose Phosphate Pathway	4.1.2.9	Pkt (SO3542)	Pkt	0	0	Suboptimal & NonFutile
Biomass Equation
Biomass	Biomass Equation	(0.000069) 12dag3p[c] + (0.123001) 12dgr[c] + (0.05) 5mthf[c] + (0.00005) accoa[c] + (0.010152) agpe[c] + (0.000421) agpg[c] + (0.001) amp[c] + (220.22) atp[c] + (0.000006) coa[c] + (0.001608) dna_Son[c] + (0.00005) fad[c] + (0.472431) glycogen[c] + (220.22) h2o[c] + (0.01114) lps_SO[c] + (0.00215) nad[c] + (0.00005) nadh[c] + (0.00013) nadp[c] + (0.0004) nadph[c] + (0.069393) pe[c] + (0.027781) …
Model Exchange Fluxes
EX_ac(e)	Acetate exchange	[e] : ac <==>
EX_acgam(e)	N-Acetyl-D-glucosamine exchange	[e] : acgam <==>
EX_adn(e)	Adenosine exchange	[e] : adn <==>
EX_akg(e)	2-Oxoglutarate exchange	[e] : akg <==>
EX_ala-D(e)	D-Alanine exchange	[e] : ala-D <==>
EX_ala-L(e)	L-Alanine exchange	[e] : ala-L <==>
EX_arg-L(e)	L-Arginine exchange	[e] : arg-L <==>
EX_arsna(e)	Arsenate exchange	[e] : arsna <==>
EX_arsni2(e)	arsenite exchange	[e] : arsni2 <==>
EX_asp-L(e)	L-Aspartate exchange	[e] : asp-L <==>
EX_ca2(e)	Calcium exchange	[e] : ca2 <==>
EX_cbl1(e)	Cob(I)alamin exchange	[e] : cbl1 <==>
EX_cl(e)	Chloride exchange	[e] : cl <==>
EX_co2(e)	CO2 exchange	[e] : co2 <==>
EX_cobalt2(e)	Co2+ exchange	[e] : cobalt2 <==>
EX_cobalt3(e)	Co3+ exchange	[e] : cobalt3 <==>
EX_Cr(OH)3(e)	Cr(OH)3 exchange	[e] : Cr(OH)3 <==>
EX_cro4(e)	chromate exchange	[e] : cro4 <==>
EX_cu2(e)	Cu2+ exchange	[e] : cu2 <==>
EX_cys-L(e)	L-Cysteine exchange	[e] : cys-L <==>
EX_cytd(e)	Cytidine exchange	[e] : cytd <==>
EX_dad-2(e)	Deoxyadenosine exchange	[e] : dad-2 <==>
EX_dcyt(e)	Deoxycytidine exchange	[e] : dcyt <==>
EX_dms(e)	Dimethyl sulfide exchange	[e] : dms <==>
EX_dmso(e)	Dimethyl sulfoxide exchange	[e] : dmso <==>
EX_duri(e)	Deoxyuridine exchange	[e] : duri <==>
EX_etoh(e)	Ethanol exchange	[e] : etoh <==>
EX_fe2(e)	Fe2+ exchange	[e] : fe2 <==>
EX_fe3(e)	Fe3+ exchange	[e] : fe3 <==>
EX_for(e)	Formate exchange	[e] : for <==>
EX_frmd(e)	Formamide exchange	[e] : frmd <==>
EX_fum(e)	Fumarate exchange	[e] : fum <==>
EX_gln-L(e)	L-Glutamine exchange	[e] : gln-L <==>
EX_glu-L(e)	L-Glutamate exchange	[e] : glu-L <==>
EX_gly(e)	Glycine exchange	[e] : gly <==>
EX_gly-asp-L(e)	gly-asp-L exchange	[e] : gly-asp-L <==>
EX_glyclt(e)	Glycolate exchange	[e] : glyclt <==>
EX_glyc-R(e)	(R)-Glycerate exchange	[e] : glyc-R <==>
EX_gly-glu-L(e)	gly-glu-L exchange	[e] : gly-glu-L <==>
EX_gthrd(e)	Reduced glutathione exchange	[e] : gthrd <==>
EX_h(e)	H+ exchange	[e] : h <==>
EX_h2(e)	H2 exchange	[e] : h2 <==>
EX_h2o(e)	H2O exchange	[e] : h2o <==>
EX_h2o2(e)	Hydrogen peroxide exchange	[e] : h2o2 <==>
EX_h2s(e)	Hydrogen sulfide exchange	[e] : h2s <==>
EX_hdca(e)	Fatty acid (Palmitate, n-C16:0) exchange	[e] : hdca <==>
EX_hg2(e)	Mercury (charged +2) exchange	[e] : hg2 <==>
EX_ile-L(e)	L-Isoleucine exchange	[e] : ile-L <==>
EX_indole(e)	Indole exchange	[e] : indole <==>
EX_inoshp(e)	myo-Inositol hexakisphosphate exchange	[e] : inoshp <==>
EX_inospp1(e)	1D-myo-inositol 1,3,4,5,6-pentakisphosphate exchange	[e] : inospp1 <==>
EX_ins(e)	Inosine exchange	[e] : ins <==>
EX_k(e)	K+ exchange	[e] : k <==>
EX_lac-D(e)	D-lactate exchange	[e] : lac-D <==>
EX_lac-L(e)	L-Lactate exchange	[e] : lac-L <==>
EX_leu-L(e)	L-Leucine exchange	[e] : leu-L <==>
EX_lys-L(e)	L-Lysine exchange	[e] : lys-L <==>
EX_mal-L(e)	L-Malate exchange	[e] : mal-L <==>
EX_mg2(e)	Mg exchange	[e] : mg2 <==>
EX_mn2(e)	Mn2+ exchange	[e] : mn2 <==>
EX_mn4o(e)	Manganese(IV) oxide exchange	[e] : mn4o <==>
EX_mobd(e)	Molybdate exchange	[e] : mobd <==>
EX_na1(e)	Sodium exchange	[e] : na1 <==>
EX_nh4(e)	Ammonium exchange	[e] : nh4 <==>
EX_ni2(e)	Ni2+ exchange	[e] : ni2 <==>
EX_nmn(e)	NMN exchange	[e] : nmn <==>
EX_no2(e)	Nitrite exchange	[e] : no2 <==>
EX_no3(e)	Nitrate exchange	[e] : no3 <==>
EX_o2(e)	O2 exchange	[e] : o2 <==>
EX_ocdca(e)	Octadecanoate (stearate) exchange	[e] : ocdca <==>
EX_orn-L(e)	Ornithine exchange	[e] : orn-L <==>
EX_pi(e)	Phosphate exchange	[e] : pi <==>
EX_ppa(e)	Propionate exchange	[e] : ppa <==>
EX_ptrc(e)	Putrescine exchange	[e] : ptrc <==>
EX_pyr(e)	Pyruvate exchange	[e] : pyr <==>
EX_ser-L(e)	Exchange for Serine	[e] : ser-L <==>
EX_so3(e)	Sulfite exchange	[e] : so3 <==>
EX_so4(e)	Sulfate exchange	[e] : so4 <==>
EX_succ(e)	Succinate exchange	[e] : succ <==>
EX_thm(e)	Thiamin exchange	[e] : thm <==>
EX_thr-L(e)	L-Threonine exchange	[e] : thr-L <==>
EX_thymd(e)	Thymidine exchange	[e] : thymd <==>
EX_tma(e)	Trimethylamine exchange	[e] : tma <==>
EX_tmao(e)	Trimethylamine N-oxide exchange	[e] : tmao <==>
EX_trp-L(e)	L-Tryptophan exchange	[e] : trp-L <==>
EX_tsul(e)	Thiosulfate exchange	[e] : tsul <==>
EX_ttdca(e)	tetradecanoate (n-C14:0) exchange	[e] : ttdca <==>
EX_tttnt(e)	tetrathionate exchange	[e] : tttnt <==>
EX_tyr-L(e)	L-Tyrosine exchange	[e] : tyr-L <==>
EX_ura(e)	Uracil exchange	[e] : ura <==>
EX_urdio(e)	Uranium dioxide exchange	[e] : urdio <==>
EX_uri(e)	Uridine exchange	[e] : uri <==>
EX_urnyl(e)	Uranyl exchange	[e] : urnyl <==>
EX_val-L(e)	L-Valine exchange	[e] : val-L <==>
EX_wo4(e)	tungstate exchange	[e] : wo4 <==>
Reconstruction References
Myers, C.R. and K.H. Nealson, Respiration-linked proton translocation coupled to anaerobic reduction of manganese(IV) and iron(III) in Shewanella putrefaciens MR-1. J Bacteriol, 1990. 172(11): p. 6232-8.
Myers, C.R. and J.M. Myers, Cloning and sequence of cymA, a gene encoding a tetraheme cytochrome c required for reduction of iron(III), fumarate, and nitrate by Shewanella putrefaciens MR-1. J Bacteriol, 1997. 179(4): p. 1143-52.
Amidon, G.L., A.E. Merfeld, and J.B. Dressman, Concentration and pH dependency of alpha-methyldopa absorption in rat intestine. J Pharm Pharmacol, 1986. 38(5): p. 363-8.
Toledo-Cuevas, M., et al., The cbb3-type cytochrome c oxidase from Rhodobacter sphaeroides, a proton-pumping heme-copper oxidase. Biochim Biophys Acta, 1998. 1365(3): p. 421-34.
Myers, C.R., et al., Chromium(VI) reductase activity is associated with the cytoplasmic membrane of anaerobically grown Shewanella putrefaciens MR-1. J Appl Microbiol, 2000. 88(1): p. 98-106.
Beliaev, A.S., et al., MtrC, an outer membrane decahaem c cytochrome required for metal reduction in Shewanella putrefaciens MR-1. Mol Microbiol, 2001. 39(3): p. 722-30.
Niebisch, A. and M. Bott, Molecular analysis of the cytochrome bc1-aa3 branch of the Corynebacterium glutamicum respiratory chain containing an unusual diheme cytochrome c1. Arch Microbiol, 2001. 175(4): p. 282-94.
Saffarini, D.A., S.L. Blumerman, and K.J. Mansoorabadi, Role of menaquinones in Fe(III) reduction by membrane fractions of Shewanella putrefaciens. J Bacteriol, 2002. 184(3): p. 846-8.
Viamajala, S., et al., Chromate/nitrite interactions in Shewanella oneidensis MR-1: evidence for multiple hexavalent chromium [Cr(VI)] reduction mechanisms dependent on physiological growth conditions. Biotechnol Bioeng, 2002. 78(7): p. 770-8.
Liu, C., et al., Reduction kinetics of Fe(III), Co(III), U(VI), Cr(VI), and Tc(VII) in cultures of dissimilatory metal-reducing bacteria. Biotechnol Bioeng, 2002. 80(6): p. 637-49.
Pitts, K.E., et al., Characterization of the Shewanella oneidensis MR-1 decaheme cytochrome MtrA: expression in Escherichia coli confers the ability to reduce soluble Fe(III) chelates. J Biol Chem, 2003. 278(30): p. 27758-65.
Schwalb, C., S.K. Chapman, and G.A. Reid, The tetraheme cytochrome CymA is required for anaerobic respiration with dimethyl sulfoxide and nitrite in Shewanella oneidensis. Biochemistry, 2003. 42(31): p. 9491-7.
Mowat, C.G., et al., Octaheme tetrathionate reductase is a respiratory enzyme with novel heme ligation. Nat Struct Mol Biol, 2004. 11(10): p. 1023-4.
Lovley, D.R., D.E. Holmes, and K.P. Nevin, Dissimilatory Fe(III) and Mn(IV) reduction. Adv Microb Physiol, 2004. 49: p. 219-86.
Bencheikh-Latmani, R., et al., Global transcriptional profiling of Shewanella oneidensis MR-1 during Cr(VI) and U(VI) reduction. Appl Environ Microbiol, 2005. 71(11): p. 7453-60.
Beliaev, A.S., et al., Global transcriptome analysis of Shewanella oneidensis MR-1 exposed to different terminal electron acceptors. J Bacteriol, 2005. 187(20): p. 7138-45.
Meshulam-Simon, G., et al., Hydrogen metabolism in Shewanella oneidensis MR-1. Appl Environ Microbiol, 2007. 73(4): p. 1153-65.
Gralnick, J.A., et al., Extracellular respiration of dimethyl sulfoxide by Shewanella oneidensis strain MR-1. Proc Natl Acad Sci U S A, 2006. 103(12): p. 4669-74.
Xu, Y., et al., Evolution of arginine biosynthesis in the bacterial domain: novel gene-enzyme relationships from psychrophilic Moritella strains (Vibrionaceae) and evolutionary significance of N-alpha-acetyl ornithinase. J Bacteriol, 2000. 182(6): p. 1609-15.
Scott, J.H. and K.H. Nealson, A biochemical study of the intermediary carbon metabolism of Shewanella putrefaciens. J Bacteriol, 1994. 176(11): p. 3408-11.
Kurihara, S., et al., A novel putrescine utilization pathway involves gamma-glutamylated intermediates of Escherichia coli K-12. J Biol Chem, 2005. 280(6): p. 4602-8.
Vinogradov, E., A. Korenevsky, and T.J. Beveridge, The structure of the rough-type lipopolysaccharide from Shewanella oneidensis MR-1, containing 8-amino-8-deoxy-Kdo and an open-chain form of 2-acetamido-2-deoxy-D-galactose. Carbohydr Res, 2003. 338(19): p. 1991-7.
Guranowski, A., H. Jakubowski, and E. Holler, Catabolism of diadenosine 5',5"'-P1,P4-tetraphosphate in procaryotes. Purification and properties of diadenosine 5',5"'-P1,P4-tetraphosphate (symmetrical) pyrophosphohydrolase from Escherichia coli K12. J Biol Chem, 1983. 258(24): p. 14784-9.
Serres, M.H. and M. Riley, Genomic analysis of carbon source metabolism of Shewanella oneidensis MR-1: Predictions versus experiments. J Bacteriol, 2006. 188(13): p. 4601-9.
Kelly, D.J. and G.H. Thomas, The tripartite ATP-independent periplasmic (TRAP) transporters of bacteria and archaea. FEMS Microbiol Rev, 2001. 25(4): p. 405-24.
