# Supplementary material for: Do genome-scale models need exact solvers or clearer standards?
Source: Mol Syst Biol. 2015 Oct 14;11(10):831. doi: 10.15252/msb.20156157 (PMC4631202; doi:10.15252/msb.20156157)
Supplement: Supplementary file 2 — Dataset EV1 [file msb0011-0831-sd2.zip › m_model_collection-master/xls/iSS724.xls]

## Sheet: Reactions
Mouse Full Reaction Network									Centrality		Essentiality
Name	Reactions	Enzymes	E.C.No	ORF	Genes	Protein	Subsystyem	Pathway	Degree	Betweenness	Rich Medium	Minimal Medium	Old Model	Note
NSDHL6	MTHGXL + NADPH -> HA + NADP	Nad(P) Dependent Steroid Dehydrogenase-Like	1.1.1.-	18194	nsdHl	Nsdhl	Amino acid metabolism	Glycine, serine and threonine metabolism	4	0.000936	NE	NE	NE
NSDHL9	BA + NADPH + H <-> BO + NADP	Nad(P) Dependent Steroid Dehydrogenase-Like	1.1.1.-	101502	hsd3b7	Hsd3B7	Carbohydrate Metabolism	Butanoate metabolism	5	0.000829	NE	NE	NA	*
PRO1	OIHAP + NAD <-> ARABDD + NADH	Nad(P) Dependent Steroid Dehydrogenase-Like	1.1.1.-	18194	nsdHl	Nsdhl	Carbohydrate Metabolism	Ascorbate and aldarate metabolism	4	0.001418	NE	NE	NA	**
KIK1	DTDPG + 2 NADP -> DTDPGN + 2 NADPH	Hydroxysteroid (17-Beta) Dehydrogenase 12	1.1.1.-		kik1	Kik1	Carbohydrate Metabolism	Galactose Metabolism	4	0.001418	NE	NE	NE
NSDHL1	SOR1P + NAD <-> ST6P + NADH	Nad(P) Dependent Steroid Dehydrogenase-Like	1.1.1.-	101502	hsd3b7	Hsd3B7	Carbohydrate Metabolism	Fructose and mannose metabolism	4	0.001418	NE	NE	NE
NSDHL2	bGLAC + NADPH <-> bKGLAC + NADP	Nad(P) Dependent Steroid Dehydrogenase-Like	1.1.1.-	101502	hsd3b7	Hsd3B7	Carbohydrate Metabolism	Galactose metabolism	4	0.002229	NE	NE	NE
NSDHL4	BO + NAD <-> BA + NADH	Nad(P) Dependent Steroid Dehydrogenase-Like	1.1.1.-	101502	hsd3b7	Hsd3B7	Carbohydrate Metabolism	Butanoate metabolism	4	0.000627	NE	NE	NE
NSDHL5	UDPGAL + 2 NAD -> UDPGAT + 2 NADH	Nad(P) Dependent Steroid Dehydrogenase-Like	1.1.1.-	101502	hsd3b7	Hsd3B7	Carbohydrate Metabolism	Galactose Metabolism	4	0.002869	NE	NE	NE
KIK1a	ER4P + NAD <-> OHPB + NADH	Hydroxysteroid (17-Beta) Dehydrogenase 12	1.1.1.-		kik1	Kik1	Metabolism of cofactors and Vitamins	Vitamin B7 metabolism	4	0.001062	NE	NE	NE
NSDHL8	E4P + NAD <-> ER4P + NADH	Nad(P) Dependent Steroid Dehydrogenase-Like	1.1.1.-	18194	nsdHl	Nsdhl	Metabolism of cofactors and Vitamins	Vitamin B6 metabolism	4	0.001166	NE	NE	NE
ADH1b	DHPEG + NAD <-> DHMALD + NADH	3,4-Dihydroxyphenylethyleneglycol:Nad+ Oxidoreductase	1.1.1.1	11522 or 11529 or 11532 or 26876	(adh1) or (adh7) or (adh5) or (adh4)	(Adh1) or (Adh7) or (Adh5) or (Adh4)	Amino acid metabolism	Tyrosine metabolism	4	0.001067	NE	NE	NA	*
ADH1	ETH + NAD -> ACAL + NADH	Alcohol Dehydrogenase 1, Complex	1.1.1.1	11522 or 11529 or 11532 or 26876	(adh1) or (adh7) or (adh5) or (adh4)	(Adh1) or (Adh7) or (Adh5) or (Adh4)	Carbohydrate Metabolism	Glycolysis/Gluconeogenesis	4	0.001192	NE	NE	NE
SGL7	GL + NADP -> GLYA + NADPH		1.1.1.1	11522 or 11529 or 11532 or 26876	(adh1) or (adh7) or (adh5) or (adh4)	(Adh1) or (Adh7) or (Adh5) or (Adh4)	Metabolism of Complex lipids	Glycerolipid metabolism	4	0.00149	NE	NE	NA	*
SGL10	LACAL + NAD <-> LGT + NADH	Alcohol Dehydrogenase / Formaldehyde Dehydrogenase (Glutathione)	1.1.1.1/ 1.2.1.1	11522 or 11529 or 11532 or 26876	(adh1) or (adh7) or (adh5) or (adh4)	(Adh1) or (Adh7) or (Adh5) or (Adh4)	Carbohydrate Metabolism	Pyruvate metabolism	4	0.000942	NE	NE	NA	*
ADH5a	FORA + RGT + NAD <-> FGT + NADH	Alcohol Dehydrogenase / Formaldehyde Dehydrogenase (Glutathione)	1.1.1.1/1.2.1.1	11522 or 11529 or 11532 or 26876	(adh1) or (adh7) or (adh5) or (adh4)	(Adh1) or (Adh7) or (Adh5) or (Adh4)	Carbohydrate Metabolism	Glycolysis/Gluconeogenesis	5	0.001493	NE	NE	NE
DCXR	XYT + NADP <-> XYL + NADPH	Nadp 4-Oxidoreductase (L-Xylulose-Forming)	1.1.1.10	67880	dcxR	Dcxr	Carbohydrate Metabolism	Pentose and gluCuronate interConversions	4	0.000857	NE	NE	NA	*
FVT1	DHSPH + NADPH -> SPH + NADP	3-Dehydrosphinganine Reductase	1.1.1.102	70750	fvt1	Fvt1	Metabolism of Complex lipids	Sphingoglycolipid metabolism	4	0.001304	E	E	E
TDH	THRm + NADm -> AA + NADHm	L-Threonine Dehydrogenase	1.1.1.103	58865	tdh	Tdh	Amino acid metabolism	Glycine, serine and threonine metabolism	4	0.000926	NE	NE	NE
SDH1	SOT + NAD <-> FRU + NADH + H	Nad 2-Oxidoreductase	1.1.1.14	20322	sdh1	Sdh1	Carbohydrate Metabolism	Fructose and mannose metabolism	5	0.001568	NE	NE	NA	*
SPRb	PTHP + NADPH + H -> LTHP + NADP	Sepiapterin Reductase	1.1.1.153	20751	spr	Spr	Metabolism of cofactors and Vitamins	Folate biosynthesis	5	0.000847	NE	NE	NA	*
SPRa	LTHP + NADPH -> THBO + NADP	Sepiapterin Reductase	1.1.1.153	20751	spr	Spr	Metabolism of cofactors and Vitamins	Folate biosynthesis	4	0.000432	NE	NE	NE
AKR1A4a	ACAL + NADPH -> ETH + NADP	aldO-Keto Reductase Family 1, Member A4 (Aldehyde Reductase)	1.1.1.2	58810	akrLa4	Akr1A4	Carbohydrate Metabolism	Glycolysis/Gluconeogenesis	4	0.001388	NE	NE	NE
AKR1A4c	ARAB + NADPH -> ARAT + NADP	aldO-Keto Reductase Family 1, Member A4 (Aldehyde Reductase)	1.1.1.2	58810	akrLa4	Akr1A4	Carbohydrate Metabolism	Pentose and gluCuronate interConversions	4	0.001376	NE	NE	NE
AKR1A4d	GLYA + NADH -> GL + NAD	aldO-Keto Reductase Family 1, Member A4 (Aldehyde Reductase)	1.1.1.2	58810	akrLa4	Akr1A4	Metabolism of Complex lipids	Glycerolipid metabolism	4	0.00149	E	E	NE
XDH1	XAN + NAD -> URT + NADH	Xanthine Dehydrogenase / Xanthine Oxidase	1.1.1.204/1.1.3.22	22436	xdh	Xdh	Nucleotide metabolism	Purine metabolism	4	0.000649	NE	NE	NE
XDH2	XAN + O2 -> URT + H2O2	Xanthine Dehydrogenase / Xanthine Oxidase	1.1.1.204/1.1.3.22	22436	xdh	Xdh	Nucleotide metabolism	Purine metabolism	4	0.000336	NE	NE	NE
IMPDH1	IMP + NAD -> NADH + XMP	Inosine 5'-Phosphate Dehydrogenase 1	1.1.1.205	23917 or 23918	(impDh1) or (impDh2)	(Impdh1) or (Impdh2)	Nucleotide metabolism	Purine metabolism	4	0.0005	NE	NE	E
SGL3	SOR + NAD -> GLC + NADH	aldO-Keto Reductase Family 1, Member B7	1.1.1.21	11677 or 11997 or 14187	(akr1b3) or (akr1b7) or (akr1b8)	(Akr1b3) or (Akr1b7) or (Akr1b8)	Carbohydrate Metabolism	Fructose and mannose metabolism	4	0.00255	NE	NE	NA	*
SGL4	GALT + NAD -> GLAC + NADH	aldO-Keto Reductase Family 1, Member B7	1.1.1.21	11677 or 11997 or 14187	(akr1b3) or (akr1b7) or (akr1b8)	(Akr1b3) or (Akr1b7) or (Akr1b8)	Carbohydrate Metabolism	Galactose metabolism	4	0.0029	NE	NE	NA	*
AHR1a	ARAT + NAD -> ARAB + NADH	aldO-Keto Reductase Family 1, Member B3 (aldOse Reductase)	1.1.1.21	11677 or 11997 or 14187	(akr1b3) or (akr1b7) or (akr1b8)	(Akr1b3) or (Akr1b7) or (Akr1b8)	Carbohydrate Metabolism	Pentose and gluCuronate interConversions	4	0.001474	NE	NE	NE
AHR1b	GLC + NADPH -> SOR + NADP	aldO-Keto Reductase Family 1, Member B3 (aldOse Reductase)	1.1.1.21	11677 or 11997 or 14187	(akr1b3) or (akr1b7) or (akr1b8)	(Akr1b3) or (Akr1b7) or (Akr1b8)	Carbohydrate Metabolism	Fructose and mannose metabolism	4	0.002527	NE	NE	NE
AHR1c	GLAC + NADPH -> GALT + NADP	aldO-Keto Reductase Family 1, Member B3 (aldOse Reductase)	1.1.1.21	11677 or 11997 or 14187	(akr1b3) or (akr1b7) or (akr1b8)	(Akr1b3) or (Akr1b7) or (Akr1b8)	Carbohydrate Metabolism	Galactose metabolism	4	0.003029	NE	NE	NE
AKR1A4b	XYL + NADPH -> XYT + NADP	aldO-Keto Reductase Family 1, Member A4 (Aldehyde Reductase)	1.1.1.21	11677 or 11997 or 14187	akrLa4	(Akr1b3) or (Akr1b7) or (Akr1b8)	Carbohydrate Metabolism	Pentose and gluCuronate interConversions	4	0.000857	NE	NE	NE
FGRP	XYT + NAD -> XYL + NADH	Fibroblast Growth Factor Regulated Protein	1.1.1.21	11677 or 11997 or 14187	(akr1b3) or (akr1b7) or (akr1b8)	(Akr1b3) or (Akr1b7) or (Akr1b8)	Carbohydrate Metabolism	Pentose and gluCuronate interConversions	4	0.001151	NE	NE	NE
FGRPa	MTHGXL + NAD -> LACAL + NADH	Fibroblast Growth Factor Regulated Protein	1.1.1.21	11677 or 11997 or 14187	(akr1b3) or (akr1b7) or (akr1b8)	(Akr1b3) or (Akr1b7) or (Akr1b8)	Carbohydrate Metabolism	Pyruvate metabolism	4	0.000504	NE	NE	NE
FGRPb	LACAL + NAD -> PROD + NADH	Fibroblast Growth Factor Regulated Protein	1.1.1.21	11677 or 11997 or 14187	(akr1b3) or (akr1b7) or (akr1b8)	(Akr1b3) or (Akr1b7) or (Akr1b8)	Carbohydrate Metabolism	Pyruvate metabolism	4	0.000942	NE	NE	NE
UGDH	UDPG + 2 NAD <-> UDPGN + 2 NADH	Udp-Glucose Dehydrogenase	1.1.1.22	22235	ugdH	Ugdh	Carbohydrate Metabolism	Pentose and gluCuronate interConversions	4	0.002185	NE	NE	NE
LDH3b	MPYR + NADH -> MLAC + NAD	Lactate Dehydrogenase 3, C Chain, Sperm Specific	1.1.1.27	106557 or 16828 or 16832 or 16833 or 433229	(ldhAl6b) or (ldhA) or (ldhB) or (ldhC)	(Ldhal6b) or (Ldha) or (Ldhb) or (Ldhc)	Amino acid metabolism	Cysteine metabolism	4	0.001079	NE	NE	NE
LDH1	PYR + NADH <-> LAC + NAD	Lactate Dehydrogenase 1, A Chain	1.1.1.27	106557 or 16828 or 16832 or 16833 or 433229	(ldhAl6b) or (ldhA) or (ldhB) or (ldhC)	(Ldhal6b) or (Ldha) or (Ldhb) or (Ldhc)	Carbohydrate Metabolism	Glycolysis/Gluconeogenesis	4	0.001514	NE	NE	NE
LDH3a	HB + NAD -> OBUT + NADH	Lactate Dehydrogenase 3, C Chain, Sperm Specific	1.1.1.27	106557 or 16828 or 16832 or 16833 or 433229	(ldhAl6b) or (ldhA) or (ldhB) or (ldhC)	(Ldhal6b) or (Ldha) or (Ldhb) or (Ldhc)	Carbohydrate Metabolism	Propanoate metabolism	4	0.00111	NE	NE	NE
TSTA3	GDP-FUC + NAD <-> GDPDDM + NADH + H	Nad 4-Oxidoreductase (3,5-Epimerizing)	1.1.1.271	22122	tstA3	Tsta3	Carbohydrate Metabolism	Fructose and mannose metabolism	5	0.001255	NE	NE	NA	*
HADHSC5	HIB + NAD <-> MMS + NADH + H	3-Hydroxyisobutyrate Dehydrogenase	1.1.1.31/1.1.1.35	58875/15107	hadHsc/hibAdh	Hadhsc/Hibadh	Amino acid metabolism	Valine, leucine and isoleucine degradation	5	0.00091	NE	NE	NA	*
HMGCR	H3MCOA + 2 NADPH -> MVL + COA + 2 NADP	3-Hydroxy-3-Methylglutaryl-Coenzyme A Reductase [Fragment]	1.1.1.34	15357	hmgCr	Hmgcr	Lipid metabolism	Sterol biosynthesis	5	0.004763	E	E	E
HADHSC3	HMBCOA + NADm <-> MAACOA + NADHm	L-3-Hydroxyacyl-Coenzyme A Dehydrogenase, Short Chain	1.1.1.35	15107 or 15108 or 15488 or 74147	(hadH) or (hsd17b10) or (hsd17b4) or (EhhAdh)	(Hadh) or (Hsd17b10) or (Hsd17b4) or (Ehhadh)	Amino acid metabolism	Valine, leucine and isoleucine degradation	4	0.000541	NE	NE	NE
HADHSC4	HIBCOAm + NADm <-> AACCOAm + NADHm	L-3-Hydroxyacyl-Coenzyme A Dehydrogenase, Short Chain	1.1.1.35	15107 or 15108 or 15488 or 74147	(hadH) or (hsd17b10) or (hsd17b4) or (EhhAdh)	(Hadh) or (Hsd17b10) or (Hsd17b4) or (Ehhadh)	Amino acid metabolism	Lysine degradation	4	0.001559	NE	NE	NE
HSD17B10	HIBCOA + NADm <-> AACCOA + NADHm	Hydroxysteroid (17-Beta) Dehydrogenase 10	1.1.1.35	15107 or 15108 or 15488 or 74147	(hadH) or (hsd17b10) or (hsd17b4) or (EhhAdh)	(Hadh) or (Hsd17b10) or (Hsd17b4) or (Ehhadh)	Amino acid metabolism	Lysine degradation	4	0.001034	NE	NE	NE
HADHSC1	AACCOA + NAD <-> HIB + NADH	L-3-Hydroxyacyl-Coenzyme A Dehydrogenase, Short Chain	1.1.1.35	15107 or 15108 or 15488 or 74147	(hadH) or (hsd17b10) or (hsd17b4) or (EhhAdh)	(Hadh) or (Hsd17b10) or (Hsd17b4) or (Ehhadh)	Carbohydrate Metabolism	Butanoate metabolism	4	0.000324	NE	NE	NE
HADHSC2	HACOA + NAD <-> OACOA + NADH	L-3-Hydroxyacyl-Coenzyme A Dehydrogenase, Short Chain	1.1.1.35	15107 or 15108 or 15488 or 74147	(hadH) or (hsd17b10) or (hsd17b4) or (EhhAdh)	(Hadh) or (Hsd17b10) or (Hsd17b4) or (Ehhadh)	Lipid metabolism	Fatty acid biosynthesis (path 2)	4	0.001418	NE	NE	NE
FFAM09	HIBCOA + NAD <-> AACCOA + NADH	Hydroxyacyl-Coenzyme A Dehydrogenase	1.1.1.35	15107 or 15108 or 15488 or 74147	(hadH) or (hsd17b10) or (hsd17b4) or (EhhAdh)	(Hadh) or (Hsd17b10) or (Hsd17b4) or (Ehhadh)	Lipid Metabolism	Fatty Acid Metabolism	4	0.000561	NE	NE	NE
FFAM19	HHDCOA + NAD <-> OPALCOA + NADH	Hydroxyacyl-Coenzyme A Dehydrogenase	1.1.1.35	15107 or 15108 or 15488 or 74147	(hadH) or (hsd17b10) or (hsd17b4) or (EhhAdh)	(Hadh) or (Hsd17b10) or (Hsd17b4) or (Ehhadh)	Lipid Metabolism	Fatty Acid Metabolism	4	0.000515	NE	NE	NE
FFAM21	HTDCOA + NAD <-> OTCOA + NADH	Hydroxyacyl-Coenzyme A Dehydrogenase	1.1.1.35	15107 or 15108 or 15488 or 74147	(hadH) or (hsd17b10) or (hsd17b4) or (EhhAdh)	(Hadh) or (Hsd17b10) or (Hsd17b4) or (Ehhadh)	Lipid Metabolism	Fatty Acid Metabolism	4	0.000378	NE	NE	NE
FFAM23	HDDCOA + NAD <-> ODDCOA + NADH	Hydroxyacyl-Coenzyme A Dehydrogenase	1.1.1.35	15107 or 15108 or 15488 or 74147	(hadH) or (hsd17b10) or (hsd17b4) or (EhhAdh)	(Hadh) or (Hsd17b10) or (Hsd17b4) or (Ehhadh)	Lipid Metabolism	Fatty Acid Metabolism	4	0.000379	NE	NE	NE
FFAM25	HDCOA + NAD <-> ODCOA + NADH	Hydroxyacyl-Coenzyme A Dehydrogenase	1.1.1.35	15107 or 15108 or 15488 or 74147	(hadH) or (hsd17b10) or (hsd17b4) or (EhhAdh)	(Hadh) or (Hsd17b10) or (Hsd17b4) or (Ehhadh)	Lipid Metabolism	Fatty Acid Metabolism	4	0.000379	NE	NE	NE
FFAM27	HOCOA + NAD <-> OOCOA + NADH	Hydroxyacyl-Coenzyme A Dehydrogenase	1.1.1.35	15107 or 15108 or 15488 or 74147	(hadH) or (hsd17b10) or (hsd17b4) or (EhhAdh)	(Hadh) or (Hsd17b10) or (Hsd17b4) or (Ehhadh)	Lipid Metabolism	Fatty Acid Metabolism	4	0.000379	NE	NE	NE
FFAM30	HHCOA + NAD <-> OHCOA + NADH	Hydroxyacyl-Coenzyme A Dehydrogenase	1.1.1.35	15107 or 15108 or 15488 or 74147	(hadH) or (hsd17b10) or (hsd17b4) or (EhhAdh)	(Hadh) or (Hsd17b10) or (Hsd17b4) or (Ehhadh)	Lipid Metabolism	Fatty Acid Metabolism	4	0.000406	NE	NE	NE
FFE17	HDCOA + NAD <-> ODCOA + NADH	Hydroxyacyl-Coenzyme A Dehydrogenase	1.1.1.35	15107 or 15108 or 15488 or 74147	(hadH) or (hsd17b10) or (hsd17b4) or (EhhAdh)	(Hadh) or (Hsd17b10) or (Hsd17b4) or (Ehhadh)	Lipid Metabolism	Fatty Acid Elongation	4	0.000379	NE	NE	NA	*
FFE19	HOCOA + NAD <-> OOCOA + NADH	Hydroxyacyl-Coenzyme A Dehydrogenase	1.1.1.35	15107 or 15108 or 15488 or 74147	(hadH) or (hsd17b10) or (hsd17b4) or (EhhAdh)	(Hadh) or (Hsd17b10) or (Hsd17b4) or (Ehhadh)	Lipid Metabolism	Fatty Acid Elongation	4	0.000379	NE	NE	NA	*
FFE22	HHCOA + NAD <-> OHCOA + NADH	Hydroxyacyl-Coenzyme A Dehydrogenase	1.1.1.35	15107 or 15108 or 15488 or 74147	(hadH) or (hsd17b10) or (hsd17b4) or (EhhAdh)	(Hadh) or (Hsd17b10) or (Hsd17b4) or (Ehhadh)	Lipid Metabolism	Fatty Acid Elongation	4	0.000406	NE	NE	NA	*
FFEM17	HDCOAm + NADm <-> ODCOAm + NADHm	Hydroxyacyl-Coenzyme A Dehydrogenase	1.1.1.35	15107 or 15108 or 15488 or 74147	(hadH) or (hsd17b10) or (hsd17b4) or (EhhAdh)	(Hadh) or (Hsd17b10) or (Hsd17b4) or (Ehhadh)	Lipid Metabolism	Fatty Acid Elongation im Mitochondria	4	0.001568	NE	NE	NA	*
FFEM19	HOCOAm + NADm <-> OOCOAm + NADHm	Hydroxyacyl-Coenzyme A Dehydrogenase	1.1.1.35	15107 or 15108 or 15488 or 74147	(hadH) or (hsd17b10) or (hsd17b4) or (EhhAdh)	(Hadh) or (Hsd17b10) or (Hsd17b4) or (Ehhadh)	Lipid Metabolism	Fatty Acid Elongation im Mitochondria	4	0.001568	NE	NE	NA	*
FFEM22	HHCOAm + NAD <-> OHCOAm + NADHm	Enoyl Coenzyme A Hydratase, Short Chain, 1, Mitochondrial	1.1.1.35	15107 or 15108 or 15488 or 74147	(hadH) or (hsd17b10) or (hsd17b4) or (EhhAdh)	(Hadh) or (Hsd17b10) or (Hsd17b4) or (Ehhadh)	Lipid Metabolism	Fatty Acid Elongation im Mitochondria	4	0.018128	NE	NE	NA	*
MOR1	MALm + NADm <-> NADHm + OAm	Malate Dehydrogenase, Mitochondrial	1.1.1.37	17448	mdh2	Mdh2	Carbohydrate Metabolism	Citrate cycle (TCA cycle)	4	0.000583	NE	NE	NE
MOR2	MAL + NAD <-> NADH + OA	Malate Dehydrogenase, Soluble	1.1.1.37	17448	mdh2	Mdh2	Carbohydrate Metabolism	Citrate cycle (TCA cycle)	4	0.001356	NE	NE	NE
MOD2	MALm + NADm -> PYRm + CO2m + NADHm	Malic Enzyme 2, Nad(+)-Dependent, Mitochondrial	1.1.1.38	107029	me2	Me2	Carbohydrate Metabolism	Pyruvate metabolism	5	0.001301	NE	NE	NE
MOD1	MAL + NADP -> PYR + CO2 + NADPH	Malic Enzyme 3, Supernatant	1.1.1.40	17436 or 677317	me3	Me1	Carbohydrate Metabolism	Pyruvate metabolism	5	0.002823	NE	NE	NE
IDH3G	ICITm + NADm -> NADHm + AKGm + CO2m	Isocitrate Dehydrogenase 3 (Nad+), Gamma	1.1.1.41	170718 or 67834	(Idh3b) or (Idh3a)	(Idh3b) or (Idh3a)	Carbohydrate Metabolism	Citrate cycle (TCA cycle)	5	0.001237	NE	NE	NE
IDH1a	OSUC <-> AKG + CO2	Oxalosuccinate Nadp Oxidoreductase (Decarboxylating)	1.1.1.42	15926	idh1	Idh1	Carbohydrate Metabolism	Citrate cycle (TCA cycle)	3	0.000511	NE	NE	NA	*
IDH2	ICIT + NADP <-> OSUC + CO2 + NADPH	Oxalosuccinate Nadp Oxidoreductase (Decarboxylating)	1.1.1.42	269951	idh2	Idh2	Carbohydrate Metabolism	Citrate cycle (TCA cycle)	5	0.001524	NE	NE	NA	*
IDH2	ICITm + NADPm -> NADPHm + AKGm + CO2m	Isocitrate Dehydrogenase 2 (Nadp+), Mitochondrial	1.1.1.42	269951	idh2	Idh2	Carbohydrate Metabolism	Citrate cycle (TCA cycle)	5	0.002144	NE	NE	NE
IDH1b	ICIT + NADP -> AKG + CO2 + NADPH + H	Isocitrate Dehydrogenase 1 (Nadp+), Soluble	1.1.1.42	15926	idh1	Idh1	Metabolism of other amino acids	Glutathione metabolism	6	0.003249	NE	NE	NE
PGCDH	NADP + D6PGC -> NADPH + D6PDGC	Phosphogluconate 2-Dehydrogenase	1.1.1.43		pgcDh	Pgcdh	Metabolism of other amino acids	Glutathione metabolism	4	0.001129	NE	NE	NE
PGD	D6PGC + NADP <-> RL5P + CO2 + NADPH	6-Phosphogluconate Dehydrogenase, Decarboxylating	1.1.1.44	110208	pgd	Pgd	Carbohydrate Metabolism	Pentose phosphate pathway	5	0.002947	NE	NE	NE
GPD2	G6P + NADP <-> D6PGL + NADPH	Glucose-6-Phosphate Dehydrogenase 2	1.1.1.49	14380 or 14381	(g6pD2) or (g6pDx)	(G6pd2) or (G6pdx)	Carbohydrate Metabolism	Pentose phosphate pathway	4	0.001665	NE	NE	NE
GDC1	T3P2 + NADH <-> GL3P + NAD	Glycerol Phosphate Dehydrogenase 1, Cytoplasmic Adult	1.1.1.8	14555	gdc1	Gdc1	Metabolism of Complex lipids	Glycerophospholipid Metabolism	4	0.002154	NE	NE	NE
PHGDH	3PG + NAD <-> NADH + PHP	D-3-Phosphoglycerate Dehydrogenase [Fragment]	1.1.1.95	236539	phgDh	Phgdh	Amino acid metabolism	Glycine, serine and threonine metabolism	4	0.000796	E	E	NE
GRHPR	GLYC + NADP -> GLX + NADPH + H	Glycolate Reductase	1.1.3.15	15112 or 56185	(hao1) or (hao3)	(Hao1) or (Hao3)	Carbohydrate Metabolism	Glyoxylate and diarboxylate metabolism	5	0.000837	NE	NE	NE
HAO1	GLYC + O2 -> GLX + H2O2	Hydroxyacid Oxidase 1, Liver	1.1.3.15	15112 or 56185	(hao1) or (hao3)	(Hao1) or (Hao3)	Carbohydrate Metabolism	Glyoxylate and diarboxylate metabolism	4	0.000318	NE	NE	NE
VKORC1	VITKE -> VITK	Oxidized-Dithiothreitol Oxidoreductase	1.1.4.1	27973	vkoRc1	Vkorc1	Lipid metabolism	Sterol biosynthesis	2	0.000709	NE	NE	NA	*
CHDHa	Betaine aldehyde + NADH -> CHO + NAD	(Acceptor) 1-Oxidoreductase	1.1.99.1	218865	chdH	Chdh	Amino acid metabolism	Glycine, serine and threonine metabolism	4	0.000735	NE	NE	NA	*
CHDHb	Betaine aldehyde + FAD + H2O -> FADH2 + BET	(Acceptor) 1-Oxidoreductase	1.1.99.1	218865	chdH	Chdh	Amino acid metabolism	Glycine, serine and threonine metabolism	5	0.001872	NE	NE	NA	*
GDM1	GL3Pm + FADm -> T3P2m + FADH2m	Glycerol Phosphate Dehydrogenase 1, Mitochondrial	1.1.99.5	14571	gdm1	Gdm1	Metabolism of Complex lipids	Glycerophospholipid Metabolism	4	0.000509	NE	NE	NE
CYTB	QH2m + 2 FERIm + 1.5 Hm -> Qm + 2 FEROm	Ubiquinol-Cytochrome C Reductase Iron-Sulfur Subunit	1.10.2.2	17711	cytB	Cytb	Energy metabolism	Oxidative phosphorylation	5	0.001524	NE	NE	NE
CAT	2 HAN + 2 O2 <-> Cinnavalininate + 2 H2O2	Hydorogen-Peroxide:Hydrogen-Peroxide Oxidoreductase	1.11.1.6	12359	cat	Cat	Amino acid metabolism	Tryptophan metabolism	4	0.001595	NE	NE	NA	*
CAS1	2 H2O2 -> O2 + 2 H2O	Catalase 1	1.11.1.6	12359	cas1	Cas1	Energy metabolism	Methane metabolism	3	0.000642	NE	NE	NE
PRDX5b	MEOH + H2O2 -> FORA + 2 H2O	Hydrogen-Peroxide Oxidoreductase / Peroxiredoxin 5	1.11.1.7/1.11.1.6/3.1.1.-	11758 or 13861 or 17523(Mpo) or (Prdx6-rs1) or (Lpo)	(prdX6) or (epx) or (mpo) or (prdX6-rs1) or (Lpo)	(Prdx6) or (Epx) or (Mpo) or (Prdx6-rs1) or (Lpo)	Energy metabolism	Methane metabolism	4	0.001374	NE	NE	NE
TPO1	ITYR + DTYR + H2O2 -> Triiodothyronine + 2-Aminoacrylate + 2 H2O	Thyroid Peroxidase	1.11.1.8	22018	tpo	Tpo	Amino acid metabolism	Tyrosine metabolism	6	0.002681	NE	NE	NA	*
TPO2	ITYR + Iodine -> HI + DTYR	Thyroid Peroxidase	1.11.1.8	22018	tpo	Tpo	Amino acid metabolism	Tyrosine metabolism	4	0.000109	NE	NE	NA	*
TPO3	Iodine + TYR -> HI + ITYR	Thyroid Peroxidase	1.11.1.8	22018	tpo	Tpo	Amino acid metabolism	Tyrosine metabolism	4	0.001543	NE	NE	NA	*
TPO4	2 DTYR + H2O2 <-> ODITYR + 2-Aminoacrylate + 2 H2O	Iodide:Hydrogen-Peroxide Oxidoreductase	1.11.1.8	22018	tpo	Tpo	Amino acid metabolism	Tyrosine metabolism	5	0.001796	NE	NE	NA	*
GPX5	2 RGT + H2O2 <-> OGT	Glutathione Peroxidase 5	1.11.1.9	14775 or 14776 or 14778 or 14780 or 67305 or 75512	(gpx1) or (gpx2) or (gpx3) or (gpx5) or (gpx7) or (gpx6)	(Gpx1) or (Gpx2) or (Gpx3) or (Gpx5) or (Gpx7) or (Gpx6)	Metabolism of other amino acids	Glutathione metabolism	3	0.000413	NE	NE	NE
ALOXE3	OA + AKG + NH3 <-> DHPIC + 2 O2		1.13.11.-		aloXe3	Aloxe3	Amino acid metabolism	Tryptophan metabolism	5	0.002154	NE	NE	NA	*
TDO2	TRP + O2 -> FKYN	Tryptophan 2,3-Dioxygenase/Indoleamine-Pyrrole 2,3 Dioxygenase	1.13.11.11/1.3.11.52	56720/15930	tdo2/indOl	Tdo2/Indol	Amino acid metabolism	Tryptophan metabolism	3	0.000372	E	E	NE
CYS4	CYS + O2 -> SALA	Cysteine Dioxygenase	1.13.11.20	12583	cdo1	Cdo1	Amino acid metabolism	Cysteine metabolism	3	0.000463	NE	NE	NE
HPDb	PHPYR + O2 <-> HPA + CO2	4--Hydroxyphenylpyruvic Acid Dioxygenase:Oxygen Oxidoreductase (Hydroxylating,Decarboxylating)	1.13.11.27	15445	hpd	Hpd	Amino acid metabolism	Phenylalanine metabolism	4	0.003815	NE	NE	NA	*
HPDa	4HPP + O2 -> HOMOGEN + CO2	4-Hydroxyphenylpyruvate Dioxygenase	1.13.11.27	15445	hpd	Hpd	Amino acid metabolism	Tyrosine metabolism	4	0.002036	NE	NE	NE
HGD	HOMOGEN + O2 -> MACAC	Homogentisate 1, 2-Dioxygenase	1.13.11.5	15233	hgd	Hgd	Amino acid metabolism	Tyrosine metabolism	3	0.001548	NE	NE	NE
INDO1	Melatonin + O2 <-> FAMKYN	Melatonin:Oxygen 2,3-Dioxygenase (Indole-Decyclizing)	1.13.11.52	15930	indO	Indo	Amino acid metabolism	Tryptophan metabolism	3	0.00083	NE	NE	NA	*
INDO2	SERT + O2 <-> FHKYN	Seratonin:Oxygen 2,3-Dioxygenase (Indole-Decyclizing)	1.13.11.52	15930	indO	Indo	Amino acid metabolism	Tryptophan metabolism	3	0.000963	NE	NE	NA	*
INDO3	HTRP + O2 <-> 5-Hydroxy-N-FKYN	5-Hydroxy-L-Tryptophan:Oxygen 2,3-Dioxygenase (Indole-Decyclizing)	1.13.11.52	15930	indO	Indo	Amino acid metabolism	Tryptophan metabolism	3	0.000343	NE	NE	NA	*
HAAO	HAN + O2 -> CMUSA	3-Hydroxyanthranilate 3,4-Dioxygenase	1.13.11.6	107766	haaO	Haao	Amino acid metabolism	Tryptophan metabolism	3	0.001191	E	E	NE
MIOX	MYOI + O2 <-> GNA + H2O	Myo-Inositol Oxygen Oxidoreductase	1.13.99.1	56727	mioX	Miox	Metabolism of Complex lipids	Inositol phosphate metabolism	4	0.002606	NE	NE	NA	*
CYP24	ASC -> ASCD	Cytochrome P450, 24	1.14.-.-		cyp24	Cyp24	Carbohydrate Metabolism	Ascorbate and aldarate metabolism	2	0.000177	NE	NE	NE
CYP1A1	Melatonin + RFP + O2 <-> 6-Hydroxymelatonin + OFP + H2O	Substrate,Reduced-Flaboprotein:Oxygen Oxidoreductase (Rh-Hydroxylating Or -Epoxidizing)	1.14.1.41	13076	cyp1a1	Cyp1A1	Amino acid metabolism	Tryptophan metabolism	6	0.00313	NE	NE	NA	*
BBOX1	TMAB + AKG + O2 -> CAR + SUCC + CO2	4-Trimethylammoniobutanoate,Akg4/15/2008 Oxygen Oxidoreductase (3-Hydroxylating)	1.14.11.1	170442	bboX1	Bbox1	Amino acid metabolism	Lysine degradation	6	0.006942	NE	NE	NA	*
BBOX1a	3-DehydroxyCAR -> CAR	3-Dehydroxycar4/15/2008Oxygen Oxidoreductase (3-Hydroxylating)	1.14.11.1	170442	bboX1	Bbox1	Amino acid metabolism	Lysine degradation	2	0.000709	NE	NE	NA	*
P4HA2	PRO + AKG + O2 -> THP + SUCC + CO2	Procollagen-Proline, 2-Oxoglutarate 4-Dioxygenase (Proline 4-Hydroxylase), Alpha Ii Polypeptide	1.14.11.2	18451 or 18452 or 320452	(p4hA1) or (p4hA2) or (p4hA3)	(P4ha1) or (P4ha2) or (P4ha3)	Amino acid metabolism	Arginine and proline metabolism	6	0.003391	NE	NE	NE
PLOD1	Protein lysine + AKG + O2 <-> HLYS + SUCC + CO2 + H2O	Protein Lysine,Akg4/15/2008Oxygen Oxidoreductase (5-Hydroxylating)	1.14.11.4	18822 or 26432 or 26433	(ploD1) or (ploD2) or (ploD3)	(Plod1) or (Plod2) or (Plod3)	Amino acid metabolism	Lysine degradation	7	0.006929	NE	NE	NA	*
TMLHE	TMLYS + AKG + O2 <-> 3-Hydroxy-TMLYS + SUCC + CO2	N6,N6,N6-Trimethyl-L-Lysine,Akg4/15/2008Oxygen Oxidoreductase (3-Hydroxylating)	1.14.11.8	192289	tmlHe	Tmlhe	Amino acid metabolism	Lysine degradation	6	0.002895	NE	NE	NA	*
CYP39A1	HPA -> DHPA	Cytochrome P450, 39A1 (Oxysterol 7Alpha-Hydroxylase)	1.14.13.-		cyp39a1	Cyp39A1	Amino acid metabolism	Phenylalanine metabolism	2	0.000709	NE	NE	NE
CYP7B12	IMPRO + O2 -> HTPROP	Cytochrome P450, 7B1	1.14.13.-		cyp7b1	Cyp7B1	Amino acid metabolism	Histidine metabolism	3	0.001236	NE	NE	NE
NTDM	TMA + O2 + NADPH -> TMAO + NADP	Cytochrome P450, 7B1	1.14.13.-		cyp7b1	Cyp7B1	Energy metabolism	Methane metabolism	5	0.002069	NE	NE	NA	**
CYP7B14	CHOL + O2 + NADPH -> CHOLE + NADP	Cytochrome P450, 7B1	1.14.13.-		cyp7b1	Cyp7B1	Lipid metabolism	Sterol biosynthesis	5	0.00155	NE	NE	NE
CYP7B15	CHLE + O2 + NADPH -> CHLEE + NADP	Cytochrome P450, 7B1	1.14.13.-		cyp7b1	Cyp7B1	Lipid metabolism	Sterol biosynthesis	5	0.002069	NE	NE	NE
CYP39A1a	2NPMMBm + O2m -> 2NMHMBm	Cytochrome P450, 39A1 (Oxysterol 7Alpha-Hydroxylase)	1.14.13.-		cyp39a1	Cyp39A1	Metabolism of cofactors and Vitamins	Ubiquinone biosynthesis	3	0.001405	NE	NE	NE
CYP7B13	2NPMPm + O2m -> 2NPMBm	Cytochrome P450, 7B1	1.14.13.-		cyp7b1	Cyp7B1	Metabolism of cofactors and Vitamins	Ubiquinone biosynthesis	3	0.001405	NE	NE	NE
CYP27B1	Calcidiol + O2 + NADPH <-> Calcitriol + NADP + H2O	Oxygen Oxidoreductase (1-Hydroxylating)	1.14.13.13	13115	cyp27b1	Cyp27B1	Lipid metabolism	Sterol biosynthesis	6	0.003167	NE	NE	NA	*
CYP7A1	CHOL + O2 + NADPH -> HCHOL + NADP	Cytochrome P450, 7A1	1.14.13.17	13122	cyp7a1	Cyp7A1	Lipid metabolism	Bile acid biosynthesis	5	0.00155	NE	NE	NE
NOS12	NADPH + 2 HARG + O2 + H <-> NADP + 2 Nitric oxide + 2 CITR	N-(Omega)-Hydroxyarginine,Nadph:Oxygen Oxidoreductase (Nitric-Oxide-Forming)	1.14.13.39	18125 or 18126 or 18127	(nos1) or (nos2) or (nos3)	(Nos1) or (Nos2) or (Nos3)	Amino acid metabolism	Arginine and proline metabolism	7	0.002458	NE	NE	NA	*
NOS13	ARG + O2 + NADPH <-> HARG + NADP + H2O	Arg,Nadph:Oxygen Oxidoreductase (Nitric-Oxide-Forming)	1.14.13.39	18125 or 18126 or 18127	(nos1) or (nos2) or (nos3)	(Nos1) or (Nos2) or (Nos3)	Amino acid metabolism	Arginine and proline metabolism	6	0.003146	NE	NE	NA	*
NOS11	2 ARG + NADPH + O2 -> 2 CITR + NADP + 2 NO	Nitric Oxide Synthase 1, Neuronal	1.14.13.39	18125 or 18126 or 18127	(nos1) or (nos2) or (nos3)	(Nos1) or (Nos2) or (Nos3)	Amino acid metabolism	Arginine and proline metabolism	6	0.002351	NE	NE	NE
KMO	KYN + NADPH + O2 -> HKYN + NADP	Kynurenine 3-Hydroxylase, Nadph-Dependent Flavin Monooxygenase That Catalyzes The Hydroxylation Of Kynurenine To 3-Hydroxykynurenine In Tryptophan Degradation And Nicotinic Acid Synthesis, Kynurenine 3-Monooxygenase	1.14.13.9	98256	kmo	Kmo	Amino acid metabolism	Tryptophan metabolism	5	0.001512	E	E	NE
PAHb	THBO + PHE + O2 <-> DHBO + TYR + H2O	L-Phenylalanine,Tetrahydrobiopterin:Oxygen Oxidoreductase	1.14.16.1	18478	pah	Pah	Amino acid metabolism	Phenylalanine, tyrosine and tryptophan biosynthesis	6	0.002094	NE	NE	NA	*
PAHa	PHE + NADPH + O2 -> TYR + NADP	Phenylalanine Hydroxylase	1.14.16.1	18478	pah	Pah	Amino acid metabolism	Phenylalanine, tyrosine and tryptophan biosynthesis	5	0.001453	NE	NE	NE
TH	TYR + THBO + O2 -> DHBO + DHPHE	Tyrosine Hydroxylase	1.14.16.2	21823	th	Th	Amino acid metabolism	Tyrosine metabolism	5	0.000366	NE	NE	NE
TPH	TRP + THBO + O2 -> DHBO + HTRP	Tryptophan Hydroxylase	1.14.16.4	216343 or 21990	(tph2) or (tph1)	(Tph2) or (Tph1)	Amino acid metabolism	Tryptophan metabolism	5	0.000596	NE	NE	NE
DBH	Dopamine + ASC + O2 -> L-Noradrenaline + DASC + H2O	Dopamine Beta Hydroxylase	1.14.17.1	13166	dbh	Dbh	Amino acid metabolism	Tyrosine metabolism	6	0.005401	NE	NE	NA	*
TYRP1	DHICA <-> MEL	Tyrosinase-Related Protein 1	1.14.18.-	22178	tyrP1	Tyrp1	Amino acid metabolism	Tyrosine metabolism	2	0.000513	NE	NE	NA	*
TYR4	2 DHI + O2 -> 2 Indole-5,6-quinone + 2 H2O	,6-Dihydroxyindole:Oxygen Oxidoreductase	1.14.18.1	22173	tyr	Tyr	Amino acid metabolism	Tyrosine metabolism	4	0.001672	NE	NE	NA	*
TYR5	L-Dopachrome -> DHI + CO2	L-Dopachrome:Oxygen Oxidoreductase	1.14.18.1	22173	tyr	Tyr	Amino acid metabolism	Tyrosine metabolism	3	0.001811	NE	NE	NA	*
TYR6	DHPHE + TYR + O2 -> Dopaquinone + DHPHE + H2O	L-Tyrosine,L-Dopa:Oxygen Oxidoreductase	1.14.18.1	22173	tyr	Tyr	Amino acid metabolism	Tyrosine metabolism	5	0.001614	NE	NE	NA	*
TYR7	TYR + O2 -> DHPHE + H2O	1,2-Benzenediol:Oxygen Oxidoreductase	1.14.18.1	22173	tyr	Tyr	Amino acid metabolism	Tyrosine metabolism	4	0.000905	NE	NE	NA	*
TYR1	TYR + GLU + O2 -> PQQ	Tyrosinase	1.14.18.1	22173	tyr	Tyr	Amino acid metabolism	Tyrosine metabolism	4	0.002114	NE	NE	NE
TYR2	2 TYR + 3.5 O2 -> DHPHE + MEL + CO2	Tyrosinase	1.14.18.1	22173	tyr	Tyr	Amino acid metabolism	Tyrosine metabolism	5	0.002876	NE	NE	NE
TYR3	2 HQN + 2 O2 -> 2 QN	Tyrosinase	1.14.18.1	22173	tyr	Tyr	Metabolism of cofactors and Vitamins	Riboflavin metabolism	3	0.001418	NE	NE	NE
SC5D	LTST + O2 <-> DCHOL + H2O2	Oxygen Delta5-Oxidoreductase	1.14.21.6	235293	sc5D	Sc5D	Lipid metabolism	Sterol biosynthesis	4	0.003324	NE	NE	NA	*
BCDO2	O2 + 2 6-Hydroxynicotinate <-> 2 2,5-Dihydroxypyridine + 2 CO2	Beta-Carotene 9', 10'-Dioxygenase 2	1.14.99.-		bcdO2	Bcdo2	Metabolism of cofactors and Vitamins	Nicotinate and nicotinamide metabolism	4	0.001946	NE	NE	NA	*
HMOX1	Hemoglobin + FADH2 + 3 O2 -> Globin + Biliverdin + CO + Iron + FAD + 3 H2O	Heme Oxygenase (Decycling) 1	1.14.99.3		hmoX1	Hmox1	Metabolism of cofactors and Vitamins	Porphyrin and Chlorophyll metabolism	9	0.006625	NE	NE	NA	*
SQLE	SQL + O2 + NADPH -> S23E + NADP	Squalene Epoxidase	1.14.99.7	20775	sqlE	Sqle	Lipid metabolism	Sterol biosynthesis	5	0.001853	E	E	E
CP	O2 + 4 IronII + 4 H -> 4 IronIII + 2 H2O	Ceruloplasmin	1.16.3.1	12870 or 14319	(cp) or (fth1)	(Cp) or (Fth1)	Metabolism of cofactors and Vitamins	Porphyrin and Chlorophyll metabolism	5	0.002165	NE	NE	NA	*
XDH3	HYXAN + NAD + H2O <-> XAN + NADH	Nad Oxidoreductase	1.17.1.4	22436	xdh	Xdh	Nucleotide metabolism	Purine metabolism	5	0.001738	NE	NE	NA	*
RRM2a	DGDP + OTHIO + H2O <-> GDP + RTHIO	Oxidized-Thioredoxin 2'-Oxidoreductase	1.17.14.1	20135	rrm2	Rrm2	Nucleotide metabolism	Purine metabolism	5	0.002053	NE	NE	NA	*
XDH4	HYXAN + O2 + H2O <-> XAN + H2O2	Oxygen Oxidoreductase	1.17.3.2	22436	xdh	Xdh	Nucleotide metabolism	Purine metabolism	5	0.001342	NE	NE	NA	*
RRM1	ADP + RTHIO -> DADP + OTHIO	Ribonucleotide Reductase M1	1.17.4.1	20133 or 20135 or 382985	(rrm1) or (rrm2) or (rrm2b)	(Rrm1) or (Rrm2) or (Rrm2b)	Nucleotide metabolism	Purine metabolism	4	0.000575	NE	NE	E
RRM1a	UDP + RTHIO -> DUDP + OTHIO	Ribonucleotide Reductase M1	1.17.4.1	20133 or 20135 or 382985	(rrm1) or (rrm2) or (rrm2b)	(Rrm1) or (Rrm2) or (Rrm2b)	Nucleotide metabolism	Pyrimidine metabolism	4	0.000228	NE	NE	E
RRM2b	CDP + RTHIO -> DCDP + OTHIO	Ribonucleotide Reductase M2	1.17.4.1	20133 or 20135 or 382985	(rrm1) or (rrm2) or (rrm2b)	(Rrm1) or (Rrm2) or (Rrm2b)	Nucleotide metabolism	Pyrimidine metabolism	4	4.8e-05	NE	NE	E
GAPD	T3P1 + PI + NAD <-> NADH + 13PDG	Glyceraldehyde-3-Phosphate Dehydrogenase	1.2.1.12	14433 or 14447	(gapdh) or (gapDhs)	(Gapdh) or (Gapdhs)	Carbohydrate Metabolism	Glycolysis/Gluconeogenesis	5	0.003785	NE	NE	NE
LOC14433	T3P1 + PI + NADP <-> 13PDG + NADPH + H	D-Glyceraldehyde-3-Phosphate, Nadp Oxidoreductase(Phosphorylating)	1.2.1.12	14433 or 14447	(gapdh) or (gapDhs)	(Gapdh) or (Gapdhs)	Membrane transport	Other Compounds Transport	6	0.004307	NE	NE	NA	*
ADH5c	SUCCSAL + NAD + H2O <-> SUCC + NADH + H	Nad Oxidoreductase	1.2.1.24	214579	aldH5a1	Aldh5A1	Amino acid metabolism	Glutamate metabolism	6	0.003209	NE	NE	NA	*
MMSDH	MMS + COA + NAD -> PROPCOA + CO2 + NADH	Methylmalonate-Semialdehyde Dehydrogenase (Acylating)	1.2.1.27	104776	mmsDh	Mmsdh	Amino acid metabolism	Valine, leucine and isoleucine degradation	6	0.003879	NE	NE	NE
ADH7h	MMS + NAD + H2O <-> Methylmalonate + NADH	(S)-Methylmalonate Semialdehyde:Nad Oxidoreductase	1.2.1.3	11671 or 56752 or 110695 or 72535	(aldH3a2) or (aldH9a1) or (aldH7a1) or (aldH1b1)	(Aldh3a2) or (Aldh9a1) or (Aldh7a1) or (Aldh1b1	Amino acid metabolism	Valine, leucine and isoleucine degradation	5	0.002433	NE	NE	NA	*
ADH7i	N4-Acetylaminobutanal + NAD + H2O -> 4-Acetamidobutanoate + NADH + H	N4-Acetylaminobal:Nad Oxidoreductase	1.2.1.3	11671 or 56752 or 110695 or 72535	(aldH3a2) or (aldH9a1) or (aldH7a1) or (aldH1b1)	(Aldh3a2) or (Aldh9a1) or (Aldh7a1) or (Aldh1b1	Amino acid metabolism	Urea Cycle and Metabolism of Other Amino Groups	6	0.002327	NE	NE	NA	*
ADH1c	INAA + NAD -> INAC + NADH	Aldehyde Dehydrogenase Family 1, Subfamily A1	1.2.1.3	11671 or 56752 or 110695 or 72535	(aldH3a2) or (aldH9a1) or (aldH7a1) or (aldH1b1)	(Aldh3a2) or (Aldh9a1) or (Aldh7a1) or (Aldh1b1	Amino acid metabolism	Tryptophan metabolism	4	0.000964	NE	NE	NE
ADH2a	HINAA + NAD -> HINAC + NADH	Aldehyde Dehydrogenase Family 1, Subfamily A2	1.2.1.3	11671 or 56752 or 110695 or 72535	(aldH3a2) or (aldH9a1) or (aldH7a1) or (aldH1b1)	(Aldh3a2) or (Aldh9a1) or (Aldh7a1) or (Aldh1b1	Amino acid metabolism	Tryptophan metabolism	4	0.001675	NE	NE	NE
ADH2b	HINAAm + NADm -> HINACm + NADHm	Aldehyde Dehydrogenase Family 1, Subfamily A2	1.2.1.3	11669	aldH1a2	Aldh2	Amino acid metabolism	Tryptophan metabolism	4	0.001419	NE	NE	NE
ADH5	GABALm + NADPm -> GABAm + NADPHm	Aldehyde Dehydrogenase 2, Mitochondrial	1.2.1.3	11669	aldH5	Aldh2	Amino acid metabolism	Urea Cycle and Metabolism of Other Amino Groups	4	0.001249	NE	NE	NE
ADH7e	IMAAm + NADm -> IMACm + NADHm	Aldehyde Dehydrogenase 2, Mitochondrial	1.2.1.3	11669	aldH7a1	Aldh2	Amino acid metabolism	Histidine metabolism	4	0.001419	NE	NE	NE
ADH7k	IMAA + NAD -> IMAC + NADH	Aldehyde Dehydrogenase Family 3, Subfamily A2	1.2.1.3	11671 or 56752 or 110695 or 72535	(aldH3a2) or (aldH9a1) or (aldH7a1) or (aldH1b1)	(Aldh3a2) or (Aldh9a1) or (Aldh7a1) or (Aldh1b1	Amino acid metabolism	Histidine metabolism	4	0.0011	NE	NE	NE
ADHb	INAAm + NADm -> INACm + NADHm	Aldehyde Dehydrogenase 2, Mitochondrial	1.2.1.3	11669	aldH2	Aldh2	Amino acid metabolism	Tryptophan metabolism	4	0.001419	NE	NE	NE
AHD2d	MMS + NAD + COA -> MMCOA + NADH	Aldehyde Dehydrogenase Family 1, Subfamily A1	1.2.1.3	11671 or 56752 or 110695 or 72535	(aldH3a2) or (aldH9a1) or (aldH7a1) or (aldH1b1)	(Aldh3a2) or (Aldh9a1) or (Aldh7a1) or (Aldh1b1	Amino acid metabolism	Valine, leucine and isoleucine degradation	5	0.001886	NE	NE	NE
AHD2e	GABAL + NADP -> GABA + NADPH	Aldehyde Dehydrogenase Family 1, Subfamily A1	1.2.1.3	11671 or 56752 or 110695 or 72535	(aldH3a2) or (aldH9a1) or (aldH7a1) or (aldH1b1)	(Aldh3a2) or (Aldh9a1) or (Aldh7a1) or (Aldh1b1	Amino acid metabolism	Urea Cycle and Metabolism of Other Amino Groups	4	0.000653	NE	NE	NE
AHD5d	MMS + NADm + COAm -> MMCOA + NADHm	Aldehyde Dehydrogenase 2, Mitochondrial	1.2.1.3	11669	ahd5	Aldh2	Amino acid metabolism	Valine, leucine and isoleucine degradation	5	0.00491	NE	NE	NE
ADH3a	ACAL + NAD -> NADH + AC	Aldehyde Dehydrogenase Family 1, Subfamily A1	1.2.1.3	11671 or 56752 or 110695 or 72535	(aldH3a2) or (aldH9a1) or (aldH7a1) or (aldH1b1)	(Aldh3a2) or (Aldh9a1) or (Aldh7a1) or (Aldh1b1	Carbohydrate Metabolism	Glycolysis/Gluconeogenesis	4	0.000863	NE	NE	NE
ADH3p	ACALm + NADm -> NADHm + ACm	Aldehyde Dehydrogenase 2, Mitochondrial	1.2.1.3	11669	aldH3a2	Aldh2	Carbohydrate Metabolism	Glycolysis/Gluconeogenesis	4	0.001187	NE	NE	NE
ADH7c	GLL + NAD <-> GLA + NADH	Aldehyde Dehydrogenase Family 1, Subfamily A1	1.2.1.3	11671 or 56752 or 110695 or 72535	(aldH3a2) or (aldH9a1) or (aldH7a1) or (aldH1b1)	(Aldh3a2) or (Aldh9a1) or (Aldh7a1) or (Aldh1b1	Carbohydrate Metabolism	Ascorbate and aldarate metabolism	4	0.001418	NE	NE	NE
ADH7d	GLLm + NADm <-> GLAm + NADHm	Aldehyde Dehydrogenase 2, Mitochondrial	1.2.1.3	11669	aldH7a1	Aldh2	Carbohydrate Metabolism	Ascorbate and aldarate metabolism	4	0.001419	NE	NE	NE
ADH7f	PRYPAm + NADm <-> PRYPm + NADHm	Aldehyde Dehydrogenase 2, Mitochondrial	1.2.1.3	11669	aldH7a1	Aldh2	Carbohydrate Metabolism	Propanoate metabolism	4	0.001419	NE	NE	NE
ADH7g	PRYPA + NAD <-> PRYP + NADH	Aldehyde Dehydrogenase Family 1, Subfamily A2	1.2.1.3	11671 or 56752 or 110695 or 72535	(aldH3a2) or (aldH9a1) or (aldH7a1) or (aldH1b1)	(Aldh3a2) or (Aldh9a1) or (Aldh7a1) or (Aldh1b1	Carbohydrate Metabolism	Propanoate metabolism	4	0.001418	NE	NE	NE
AHD2c	BYA + NAD -> BYT + NADH	Aldehyde Dehydrogenase Family 1, Subfamily A1	1.2.1.3	11671 or 56752 or 110695 or 72535	(aldH3a2) or (aldH9a1) or (aldH7a1) or (aldH1b1)	(Aldh3a2) or (Aldh9a1) or (Aldh7a1) or (Aldh1b1	Carbohydrate Metabolism	Butanoate metabolism	4	0.001418	NE	NE	NE
AHD5c	BYAm + NADm -> BYTm + NADHm	Aldehyde Dehydrogenase 2, Mitochondrial	1.2.1.3	11669	ahd5	Aldh2	Carbohydrate Metabolism	Butanoate metabolism	4	0.001419	NE	NE	NE
ADH1a	GLYT + NADH <-> GLYA + NAD	Aldehyde Dehydrogenase Family 1, Subfamily A1	1.2.1.3	11671 or 56752 or 110695 or 72535	(aldH3a2) or (aldH9a1) or (aldH7a1) or (aldH1b1)	(Aldh3a2) or (Aldh9a1) or (Aldh7a1) or (Aldh1b1	Metabolism of Complex lipids	Glycerolipid metabolism	4	0.00101	NE	NE	NE
ADHa	GLYTm + NADHm <-> GLYAm + NADm	Aldehyde Dehydrogenase 2, Mitochondrial	1.2.1.3	11669	aldH2	Aldh2	Metabolism of Complex lipids	Glycerolipid metabolism	4	0.001419	NE	NE	NE
ADH7a	bAPA + NAD -> bALA + NADH	Aldehyde Dehydrogenase Family 1, Subfamily A1	1.2.1.3	11671 or 56752 or 110695 or 72535	(aldH3a2) or (aldH9a1) or (aldH7a1) or (aldH1b1)	(Aldh3a2) or (Aldh9a1) or (Aldh7a1) or (Aldh1b1	Metabolism of other amino acids	beta-Alanine metabolism	4	0.000606	NE	NE	NE
ADH7b	bAPAm + NADm -> bALAm + NADHm	Aldehyde Dehydrogenase 2, Mitochondrial	1.2.1.3	11669	aldH7a1	Aldh2	Metabolism of other amino acids	beta-Alanine metabolism	4	0.001419	NE	NE	NE
ADH7j	TMAA + NAD + H2O <-> TMAB + NADH + H	4-Trimethylammonioba: Nad 1-Oxidoreductase	1.2.1.3 / 1.2.1.47	56752	aldH9a1	Aldh9a1	Amino acid metabolism	Lysine degradation	6	0.002372	NE	NE	NA	*
AOX1a	HINAA + O2 -> HINAC + H2O2	Aldehyde Oxidase 1	1.2.1.3/ 1.2.3.1	11671 or 56752 or 110695 or 72535	(aldH3a2) or (aldH9a1) or (aldH7a1) or (aldH1b1)	(Aldh3a2) or (Aldh9a1) or (Aldh7a1) or (Aldh1b1	Amino acid metabolism	Tryptophan metabolism	4	0.000839	NE	NE	NE
AASDHa	AADAE + NADPH + H <-> AMASA + Holo-Lys2 + NADP	Ama-6-Semialdehyde:Nad(P)+ 6-Oxidoreductase	1.2.1.31	231326	aasDh	Aasdh	Amino acid metabolism	Lysine biosynthesis	6	0.002531	NE	NE	NA	*
AASDHb	AMA + atp <-> AMA adenylate + PPI	Ama-6-Semialdehyde:Nad(P)+ 6-Oxidoreductase	1.2.1.31	231326	aasDh	Aasdh	Amino acid metabolism	Lysine biosynthesis	4	0.001616	NE	NE	NA	*
AASDHc	AMA adenylate + Holo-Lys2 <-> AADAE + AMP	Ama-6-Semialdehyde:Nad(P)+ 6-Oxidoreductase	1.2.1.31	231326	aasDh	Aasdh	Amino acid metabolism	Lysine biosynthesis	4	0.000549	NE	NE	NA	*
AASDHe	AMASA + NAD + H2O -> AMA + NADH + H	Ama-6-Semialdehyde: Nad 6-Oxidoreductase	1.2.1.31	231326	aasDh	Aasdh	Amino acid metabolism	Lysine degradation	6	0.005294	NE	NE	NA	*
AASDHd	AMASA + NADPm -> AMA + NADPHm	L-2-Aminoadipate-6-Semialdehyde:Nadp+ 6-Oxidoreductase	1.2.1.31	231326	aasDh	Aasdh	Amino acid metabolism	Lysine degradation	4	0.004261	NE	NE	NE
NAGK	AM6SA + NAD -> AMUCO + NADH	Aminomuconate-Semialdehyde Dehydrogenase	1.2.1.32				Amino acid metabolism	Tryptophan metabolism	4	0.000739	NE	NE	NA	**
GGSDa	GLUGSAL + PI + NADP <-> GLUP + NADPH + H	Glutamate-Gamma-Semialdehyde Dehydrogenase	1.2.1.41	56454	aldH18a1	Aldh18A1	Energy metabolism	urea cycle and metabolism of amino groups	6	0.003077	NE	NE	NA	*
ADH3e	PAA + NADP + H2O <-> PAC + NADPH	Aldehyde Dehydrogenase Family 3, Subfamily A1	1.2.1.5	11670 or 56847 or 67689	(aldH3a1) or (aldH1a3) or (aldH3b1)	(Aldh3a1) or (Aldh1a3) or (Aldh3b1)	Amino acid metabolism	Phenylalanine metabolism	5	0.001642	NE	NE	NA	*
ADH3f	MHPGA + NAD + H2O -> MHMD + NADH + H	Aldehyde Dehydrogenase Family 3, Subfamily A1	1.2.1.5	11670 or 56847 or 67689	(aldH3a1) or (aldH1a3) or (aldH3b1)	(Aldh3a1) or (Aldh1a3) or (Aldh3b1)	Amino acid metabolism	Tyrosine metabolism	6	0.001992	NE	NE	NA	*
ADH3g	MHPGA + NADP + H2O -> MHMD + NADPH + H	Aldehyde Dehydrogenase Family 3, Subfamily A1	1.2.1.5	11670 or 56847 or 67689	(aldH3a1) or (aldH1a3) or (aldH3b1)	(Aldh3a1) or (Aldh1a3) or (Aldh3b1)	Amino acid metabolism	Tyrosine metabolism	6	0.001518	NE	NE	NA	*
ADH3h	DHMALD + NAD + H2O <-> DMAND + NADH + H	3,4-Dihydroxymandelaldehyde:Nad+ Oxidoreductase	1.2.1.5	11670 or 56847 or 67689	(aldH3a1) or (aldH1a3) or (aldH3b1)	(Aldh3a1) or (Aldh1a3) or (Aldh3b1)	Amino acid metabolism	Tyrosine metabolism	6	0.001941	NE	NE	NA	*
ADH3i	DHMALD + NADP + H2O <-> DMAND + NADPH + H	3,4-Dihydroxymandelaldehyde:Nadp+ Oxidoreductase	1.2.1.5	11670 or 56847 or 67689	(aldH3a1) or (aldH1a3) or (aldH3b1)	(Aldh3a1) or (Aldh1a3) or (Aldh3b1)	Amino acid metabolism	Tyrosine metabolism	6	0.001514	NE	NE	NA	*
ADH3j	DHPAA + NAD + H2O <-> 34DHPA + NADH + H	Aldehyde Dehydrogenase Family 3, Subfamily A1	1.2.1.5	11670 or 56847 or 67689	(aldH3a1) or (aldH1a3) or (aldH3b1)	(Aldh3a1) or (Aldh1a3) or (Aldh3b1)	Amino acid metabolism	Tyrosine metabolism	6	0.002017	NE	NE	NA	*
ADH3k	DHPAA + NADP + H2O <-> 34DHPA + NADPH + H	Aldehyde Dehydrogenase Family 3, Subfamily A1	1.2.1.5	11670 or 56847 or 67689	(aldH3a1) or (aldH1a3) or (aldH3b1)	(Aldh3a1) or (Aldh1a3) or (Aldh3b1)	Amino acid metabolism	Tyrosine metabolism	6	0.001547	NE	NE	NA	*
ADH3l	MHPAA + NAD + H2O -> Homovanillate + NADH + H	3-Methoxy-4-Hydroxyphenylacetaldehyde:Nad+ Oxidoreductase	1.2.1.5	11670 or 56847 or 67689	(aldH3a1) or (aldH1a3) or (aldH3b1)	(Aldh3a1) or (Aldh1a3) or (Aldh3b1)	Amino acid metabolism	Tyrosine metabolism	6	0.002019	NE	NE	NA	*
ADH3m	MHPAA + NADP + H2O -> Homovanillate + NADPH + H	3-Methoxy-4-Hydroxyphenylacetaldehyde:Nadp+ Oxidoreductase	1.2.1.5	11670 or 56847 or 67689	(aldH3a1) or (aldH1a3) or (aldH3b1)	(Aldh3a1) or (Aldh1a3) or (Aldh3b1)	Amino acid metabolism	Tyrosine metabolism	6	0.001549	NE	NE	NA	*
ADH3n	HPAA + NAD + H2O <-> 4HPA + NADH + H	Aldehyde Dehydrogenase Family 3, Subfamily A1	1.2.1.5	11670 or 56847 or 67689	(aldH3a1) or (aldH1a3) or (aldH3b1)	(Aldh3a1) or (Aldh1a3) or (Aldh3b1)	Amino acid metabolism	Tyrosine metabolism	6	0.00185	NE	NE	NA	*
ADH3o	HPAA + NADP + H2O <-> 4HPA + NADPH + H	Aldehyde Dehydrogenase Family 3, Subfamily A1	1.2.1.5	11670 or 56847 or 67689	(aldH3a1) or (aldH1a3) or (aldH3b1)	(Aldh3a1) or (Aldh1a3) or (Aldh3b1)	Amino acid metabolism	Tyrosine metabolism	6	0.001413	NE	NE	NA	*
ADH3c	MIMAA + NAD -> MIMAC + NADH	Aldehyde Dehydrogenase Family 3, Subfamily A1	1.2.1.5	11670 or 56847 or 67689	(aldH3a1) or (aldH1a3) or (aldH3b1)	(Aldh3a1) or (Aldh1a3) or (Aldh3b1)	Amino acid metabolism	Histidine metabolism	4	0.000963	NE	NE	NE
ADH3d	PAA + NAD <-> PAC + NADH	Aldehyde Dehydrogenase Family 3, Subfamily A1	1.2.1.5	11670 or 56847 or 67689	(aldH3a1) or (aldH1a3) or (aldH3b1)	(Aldh3a1) or (Aldh1a3) or (Aldh3b1)	Amino acid metabolism	Phenylalanine metabolism	4	0.000461	NE	NE	NE
AOX1c	Methylmalonate + O2.- <-> MMS + O2 + H2O	(S)-Methylmalonate Semialdehyde:Oxygen Oxidoreductase	1.2.3.1	11761	aox1	Aox1	Amino acid metabolism	Valine, leucine and isoleucine degradation	5	0.002416	NE	NE	NA	*
AOX1d	PL + O2 + H2O -> 4-Pyridoxate + O2.-	Aldehyde Oxidase 1	1.2.3.1	11761	aox1	Aox1	Metabolism of cofactors and Vitamins	Vitamin B6 metabolism	5	0.001581	NE	NE	NA	*
AOX1b	2 MNAM + 2 O2 -> NM2PCAR + NM4PCAR + 2 H2O2	Aldehyde Oxidase 1	1.2.3.1	11761	aox1	Aox1	Metabolism of cofactors and Vitamins	Nicotinate and nicotinamide metabolism	5	0.002035	NE	NE	NE
AOX1e	GENALD + O2 + H2O -> GEN + H2O2	Aldehyde Oxidase 1	1.2.3.1/ 1.2.1.19		aox1	Aox1	Amino acid metabolism	Tyrosine metabolism	5	0.00206	NE	NE	NA	*
PUS1	AAP + NADH + CO2 <-> AAH + NAD	Nad(P) Dependent Steroid Dehydrogenase-Like	1.2.4.-	18194	nsdHl	Nsdhl	Amino acid metabolism	Lysine degradation	5	0.002643	NE	NE	NA	**
PDHA1c	2HTPP + LIPO <-> S-ACDLIPO + TPP	2-(Alpha-Hydroxyethyl)Thiamine Diphosphatelipoamide 2-Oxidoreductase(Decarboxylating And Acceptor-Acetylating)	1.2.4.1	18597	pdhA1	Pdha1	Carbohydrate Metabolism	Glycolysis/Gluconeogenesis	4	7.7e-05	NE	NE	NA	*
PDHA1b	2HTPP + CO2 <-> TPP + PYR	2-(Alpha-Hydroxyethyl)Thiamine Diphosphate Pyruvate-Lyase (Carboxylating)	1.2.4.1	18597	pdhA1	Pdha1	Carbohydrate Metabolism	Glycolysis/Gluconeogenesis	4	0.001053	NE	NE	NE
PDHA1d	2 PYRm + TPP -> 2HTPP + CO2	Pyruvate Dehydrogenase E1 Alpha 1	1.2.4.1	18597	pdhA1	Pdha1	Carbohydrate Metabolism	Butanoate metabolism	4	0.002763	NE	NE	NE
PDHA1e	TPP + PYR -> 2HTPP	2-(Alpha-Hydroxyethyl)Thiamine Diphosphate Pyruvate-Lyase (Carboxylating)	1.2.4.1/2.2.1.6	18597/216136	pdhA1/ilvBl	Pdha1/Ilvbl	Amino acid metabolism	Valine, leucine and isoleucine biosynthesis	3	0.000209	NE	NE	NA	*
PDHA1a	PYRm + COAm + NADm -> NADHm + CO2m + ACCOAm	Pyruvate Dehydrogenase E1 Alpha 1	1.2.4.1/2.3.1.12	18597/235339	pdhA1/dlaT	Pdha1/Dlat	Carbohydrate Metabolism	Citrate cycle (TCA cycle)	6	0.002969	NE	NE	NA	*
OGDH4	AKA + LIPO -> S-GlutarylDLIPO + CO2	Aka4/15/2008 Lipoamde 2-Oxidoreductase(Decarboxylating And Acceptor-Succinylating)	1.2.4.2	18293	ogdH	Ogdh	Amino acid metabolism	Lysine degradation	4	0.001329	NE	NE	NA	*
OGDH2	AKG + TPP <-> 3CTPP + CO2	2-Oxoglutarate Thiamin Diphosphate 2-Oxidoreductase(Decarboxylating And Acceptor-Succinylating)	1.2.4.2	18293	ogdH	Ogdh	Carbohydrate Metabolism	Citrate cycle (TCA cycle)	4	0.001523	NE	NE	NA	*
OGDH3	3CTPP + LIPO <-> SDLIPO + TPP	Lipoamde 2-Oxidoreductase(Decarboxylating And Acceptor-Succinylating)	1.2.4.2	18293	ogdH	Ogdh	Carbohydrate Metabolism	Citrate cycle (TCA cycle)	4	9.2e-05	NE	NE	NA	*
OGDH5	AKA + COAm + NADm -> GLUCOAm + CO2m + NADHm	Dihydrolipoamide S-Succinyltransferase	1.2.4.2/2.3.1.61	18293/78920	ogdH/dlaSt	Ogdh/Dlast	Amino acid metabolism	Lysine degradation	6	0.003337	NE	NE	NE
OGDH1	AKGm + NADm + COAm -> CO2m + NADHm + SUCCOAm	2-Oxoglutarate Dehydrogenase E1 Component [Fragment]	1.2.4.2/2.3.1.61	18293/78920	ogdH/dlaSt	Ogdh/Dlast	Carbohydrate Metabolism	Citrate cycle (TCA cycle)	6	0.003142	E	E	NE
BCKDHA4	3-Methyl-2-oxopentanoate + LIPO -> S-(2-Methylbutanoyl)-DLIPO + CO2	3-Methyl-2-Oxopentanoate:Lipoamide Oxidoreductase(Decarboxylating And Acceptor-2-Methylpropanoylating)	1.2.4.4	12039	bckDha	Bckdha	Amino acid metabolism	Valine, leucine and isoleucine degradation	4	0.000806	NE	NE	NA	*
BCKDHA5	3-Methyl-2-oxobutanoic acid + LIPO -> S-(2-Methylpropanoyl)-DLIPO + CO2	3-Methyl-2-Oxopentanoate:Lipoamide Oxidoreductase(Decarboxylating And Acceptor-2-Methylpropanoylating)	1.2.4.4	12039	bckDha	Bckdha	Amino acid metabolism	Valine, leucine and isoleucine degradation	5	0.004042	NE	NE	NA	*
BCKDHA6	4-Methyl-2-oxopentanoate + LIPO -> S-(3-Methylbutanoyl)-DLIPO + CO2	4-Methyl-2-Oxopentanoate:Lipoamide Oxidoreductase(Decarboxylating And Acceptor-2-Methylpropanoylating)	1.2.4.4	12039	bckDha	Bckdha	Amino acid metabolism	Valine, leucine and isoleucine degradation	4	0.000807	NE	NE	NA	*
BCKDHA1	OICAP + COA + NADm -> IVCOA + CO2m + NADHm	Branched Chain Ketoacid Dehydrogenase E1, Alpha Polypeptide	1.2.4.4	12039	bckDha	Bckdha	Amino acid metabolism	Valine, leucine and isoleucine degradation	6	0.012557	NE	NE	NE
BCKDHA2	OIVAL + COA + NADm -> IBCOA + CO2m + NADHm	Branched Chain Ketoacid Dehydrogenase E1, Alpha Polypeptide	1.2.4.4	12039	bckDha	Bckdha	Amino acid metabolism	Valine, leucine and isoleucine degradation	6	0.012813	NE	NE	NE
BCKDHA3	OMVAL + COA + NADm -> IVCOA + CO2m + NADHm	Branched Chain Ketoacid Dehydrogenase E1, Alpha Polypeptide	1.2.4.4	12039	bckDha	Bckdha	Amino acid metabolism	Valine, leucine and isoleucine degradation	6	0.012557	NE	NE	NE
DPYDa	5,6-Dihydrouracil + NADP <-> URA + NADPH + H	Dihydrouracil Dehydrogenase (Nadp+)	1.3.1.2	99586	dpyD	Dpyd	Nucleotide metabolism	Pyrimidine metabolism	5	0.001094	NE	NE	NA	*
DPYDb	5,6-DihydroTHY + NADP <-> THY + NADPH + H	5,6-Dihydrothymine:Nadp+ Oxidoreductase	1.3.1.2	99586	dpyD	Dpyd	Nucleotide metabolism	Pyrimidine metabolism	5	0.000829	NE	NE	NA	*
DHCR7b	CHOL + NAD <-> DCHOL + NADH + H	Nad Delta7-Oxidoreductase	1.3.1.21	13360	dhcR7	Dhcr7	Lipid metabolism	Sterol biosynthesis	5	0.000808	NE	NE	NA	*
DHCR7a	DCHOL + NADPH -> CHOL + NADP	7-Dehydrocholesterol Reductase	1.3.1.21	13360	dhcR7	Dhcr7	Lipid metabolism	Sterol biosynthesis	4	0.000291	NE	NE	NE
BLVRAa	Biliverdin + NADH + H -> Bilirubin + NAD	Biliverdin Reductase A	1.3.1.24	109778 or 233016	(blvRa) or (blvRb)	(Blvra) or (Blvrb)	Metabolism of cofactors and Vitamins	Porphyrin and Chlorophyll metabolism	5	0.000822	NE	NE	NA	*
BLVRAb	Biliverdin + NADPH + H -> Bilirubin + NADP	Biliverdin Reductase A	1.3.1.24	109778 or 233016	(blvRa) or (blvRb)	(Blvra) or (Blvrb)	Metabolism of cofactors and Vitamins	Porphyrin and Chlorophyll metabolism	5	0.00064	NE	NE	NA	*
FFE03	HDECOA + NADPH + H -> PALCOA + NADP	Peroxisomal Trans-2-Enoyl-Coa Reductase	1.3.1.38	26922	pecR	Pecr	Lipid Metabolism	Fatty Acid Elongation	5	0.000519	NE	NE	NA	*
FFE04	OECOA + NADPH + H -> OCOA + NADP	Peroxisomal Trans-2-Enoyl-Coa Reductase	1.3.1.38	26922	pecR	Pecr	Lipid Metabolism	Fatty Acid Elongation	5	0.000736	NE	NE	NA	*
FFE06	TDDCOA + NADPH + H -> LCOA + NADP	Peroxisomal Trans-2-Enoyl-Coa Reductase	1.3.1.38	26922	pecR	Pecr	Lipid Metabolism	Fatty Acid Elongation	5	0.000662	NE	NE	NA	*
FFE08	TDECOA + NADPH + H -> TCOA + NADP	Peroxisomal Trans-2-Enoyl-Coa Reductase	1.3.1.38	26922	pecR	Pecr	Lipid Metabolism	Fatty Acid Elongation	5	0.000667	NE	NE	NA	*
FFE24	DECOA + NADPH + H -> DCOA + NADP	Peroxisomal Trans-2-Enoyl-Coa Reductase	1.3.1.38	26922	pecR	Pecr	Lipid Metabolism	Fatty Acid Elongation	5	0.000736	NE	NE	NA	*
FFE25	HECOA + NADPH + H -> HCOA + NADP	Peroxisomal Trans-2-Enoyl-Coa Reductase	1.3.1.38	26922	pecR	Pecr	Lipid Metabolism	Fatty Acid Elongation	5	0.000736	NE	NE	NA	*
FFEM03	HDECOAm + NADPHm + Hm -> PALCOAm + NADPm	Mitochondrial Trans-2-Enoyl-Coa Reductase	1.3.1.38	26922	mecR	Mecr	Lipid Metabolism	Fatty Acid Elongation im Mitochondria	5	0.002232	NE	NE	NA	*
FFEM04	OECOAm + NADPHm + Hm -> OCOAm + NADPm	Mitochondrial Trans-2-Enoyl-Coa Reductase	1.3.1.38	26922	mecR	Mecr	Lipid Metabolism	Fatty Acid Elongation im Mitochondria	5	0.001985	NE	NE	NA	*
FFEM06	TDDCOAm + NADPHm + Hm -> LCOAm + NADPm	Mitochondrial Trans-2-Enoyl-Coa Reductase	1.3.1.38	26922	mecR	Mecr	Lipid Metabolism	Fatty Acid Elongation im Mitochondria	5	0.001985	NE	NE	NA	*
FFEM08	TDECOAm + NADPHm + Hm -> TCOAm + NADPm	Mitochondrial Trans-2-Enoyl-Coa Reductase	1.3.1.38	26922	mecR	Mecr	Lipid Metabolism	Fatty Acid Elongation im Mitochondria	5	0.001985	NE	NE	NA	*
FFEM24	DECOAm + NADPHm + Hm -> DCOAm + NADPm	Mitochondrial Trans-2-Enoyl-Coa Reductase	1.3.1.38	26922	mecR	Mecr	Lipid Metabolism	Fatty Acid Elongation im Mitochondria	5	0.001985	NE	NE	NA	*
FFEM25	HECOAm + NADPHm + Hm -> HCOAm + NADPm	Mitochondrial Trans-2-Enoyl-Coa Reductase	1.3.1.38	26922	mecR	Mecr	Lipid Metabolism	Fatty Acid Elongation im Mitochondria	5	0.001584	NE	NE	NA	*
DHCR24b	LNST -> DLNST	24-Dehydrocholesterol Reductase	1.3.1.72	74754	dhcR24	Dhcr24	Lipid metabolism	Sterol biosynthesis	2	0.002006	NE	NE	NA	*
DHCR24c	CHOLA -> LTST	Sterol:Nadp+ Delta24-Oxidoreductase	1.3.1.72	74754	dhcR24	Dhcr24	Lipid metabolism	Sterol biosynthesis	2	3.2e-05	NE	NE	NA	*
DHCR24a	CHOLA + NADP -> CHOL + NADPH	24-Dehydrocholesterol Reductase	1.3.1.72	74754	dhcR24	Dhcr24	Lipid metabolism	Sterol biosynthesis	4	0.001428	NE	NE	E
DHODH1	DOROA + O2 <-> OROA + H2O2	Dihydroorotate Dehydrogenase	1.3.3.1	56749	dhoDh	Dhodh	Nucleotide metabolism	Pyrimidine metabolism	4	0.001825	NE	NE	NE
DHODH2	DOROA + Qm <-> QH2m + OROA	Dihydroorotate Dehydrogenase	1.3.3.1	56749	dhoDh	Dhodh	Nucleotide metabolism	Pyrimidine metabolism	4	0.000594	NE	NE	NE
CPO	O2m + CPPm -> 2 CO2m + PPHGm	Coproporphyrinogen Oxidase	1.3.3.3	12892	cpoX	Cpox	Metabolism of cofactors and Vitamins	Porphyrin and Chlorophyll metabolism	4	0.002039	NE	NE	NE
PPOX	O2 + PPHGm -> PPIXm + H2O2m	Protoporphyrinogen Oxidase	1.3.3.4	19044	ppoX	Ppox	Metabolism of cofactors and Vitamins	Porphyrin and Chlorophyll metabolism	4	0.005636	NE	NE	NE
SDHC	SUCCm + FADm <-> FUMm + FADH2m	Putative Succinate Dehydrogenase (Ubiquinone) Cytochrome B Subunit Precursor	1.3.5.1	66052	sdhD	Sdhc	Carbohydrate Metabolism	Citrate cycle (TCA cycle)	4	0.000462	NE	NE	NE
SUDCb	FADH2m + Qm <-> FADm + QH2m	Putative Succinate Dehydrogenase (Ubiquinone) Cytochrome B Subunit Precursor	1.3.5.1	66052	0610010e03rik	0610010E03Rik	Energy metabolism	Oxidative phosphorylation	4	0.000206	NE	NE	NE
HPG31	SPH + FADm -> SPN + FADH2m		1.3.99.-				Metabolism of Complex lipids	Sphingoglycolipid metabolism	4	0.000683	E	E	E
FFAM03	PALCOA + FAD -> FADH2 + HDECOA	Acyl-Coenzyme A Dehydrogenase, Long-Chain	1.3.99.13	11363	acaDl	Acadl	Lipid Metabolism	Fatty Acid Metabolism	4	0.000108	NE	NE	NE
FFAM12	OCOA + FAD -> OECOA + FADH2	Acyl-Coenzyme A Dehydrogenase, Long-Chain	1.3.99.13	11363	acaDl	Acadl	Lipid Metabolism	Fatty Acid Metabolism	4	0.00011	NE	NE	NE
FFAM14	LCOA + FAD -> TDDCOA + FADH2	Acyl-Coenzyme A Dehydrogenase, Long-Chain	1.3.99.13	11363	acaDl	Acadl	Lipid Metabolism	Fatty Acid Metabolism	4	0.00011	NE	NE	NE
FFAM16	TCOA + FAD -> TDECOA + FADH2	Acyl-Coenzyme A Dehydrogenase, Long-Chain	1.3.99.13	11363	acaDl	Acadl	Lipid Metabolism	Fatty Acid Metabolism	4	0.000111	NE	NE	NE
FFAM32	HCOA + FAD -> HECOA + FADH2	Acyl-Coenzyme A Dehydrogenase, Long-Chain	1.3.99.13	11363	acaDl	Acadl	Lipid Metabolism	Fatty Acid Metabolism	4	0.00011	NE	NE	NE
FFAM33	DCOA + FAD -> FADH2 + DECOA	Acyl-Coenzyme A Dehydrogenase, Long-Chain	1.3.99.13	11363	acaDl	Acadl	Lipid Metabolism	Fatty Acid Metabolism	4	0.00011	NE	NE	NE
ACADSd	MBCOA + O2 <-> MCRCOA + 2 H2O	2-Methylbacoa(Acceptor) 2,3-Oxidoreductase	1.3.99.2	11409	acaDs	Acads	Amino acid metabolism	Valine, leucine and isoleucine degradation	4	0.001913	NE	NE	NA	*
ACADSb	IBCOA + O2 -> MACOA	Acetyl-Coenzyme A Dehydrogenase, Short Chain	1.3.99.2	11409	acaDs	Acads	Amino acid metabolism	Valine, leucine and isoleucine degradation	3	0.001151	NE	NE	NE
ACADSc	IVCOA + O2 -> MCRCOA	Acetyl-Coenzyme A Dehydrogenase, Short Chain	1.3.99.2	11409	acaDs	Acads	Amino acid metabolism	Valine, leucine and isoleucine degradation	3	0.001414	NE	NE	NE
ACADSa	BACOA + NAD <-> BECOA + NADH	Acetyl-Coenzyme A Dehydrogenase, Short Chain	1.3.99.2	11409	acaDs	Acads	Carbohydrate Metabolism	Butanoate metabolism	4	0.003049	NE	NE	NE
ACAD1	MBCOA + FAD <-> MCRCOA + FADH2	2-Methylbacoa(Acceptor) 2,3-Oxidoreductase	1.3.99.3	11409	acaD1	Acad1	Amino acid metabolism	Valine, leucine and isoleucine degradation	4	0.000245	NE	NE	NA	*
ACADMb	IBCOA + FADm <-> MACOA + FADHm	Acetyl-Coenzyme A Dehydrogenase, Medium Chain	1.3.99.3	11364	acaDm	Acadm	Amino acid metabolism	Valine, leucine and isoleucine degradation	4	0.000402	NE	NE	NE
ACADMc	IVCOA + FADm <-> MCRCOA + FADHm	Acetyl-Coenzyme A Dehydrogenase, Medium Chain	1.3.99.3	11364	acaDm	Acadm	Amino acid metabolism	Valine, leucine and isoleucine degradation	4	0.000951	NE	NE	NE
ACADMa	ACRCOA <-> PROPCOA	Acetyl-Coenzyme A Dehydrogenase, Medium Chain	1.3.99.3	11364	acaDm	Acadm	Carbohydrate Metabolism	Propanoate metabolism	2	3.7e-05	NE	NE	NE
ACADMd	PROPCOA + FAD <-> FADH2 + ACRCOA	Propanoyl-Coa (Acceptor) 2,3-Oxidoreductase	1.3.99.3	11364	acaDm	Acadm	Metabolism of other amino acids	beta-Alanine metabolism	4	0.00019	NE	NE	NA	*
FFAM01	BACOA + FAD -> FADH2 + CROCOA	Acyl-Coenzyme A Dehydrogenase, Medium Chain	1.3.99.3	11364	acaDm	Acadm	Lipid Metabolism	Fatty Acid Metabolism	4	0.000259	NE	NE	NE
GCDH	GLUCOAm + FADm -> CROCOAm + FADH2m + CO2m	Glutaryl-Coenzyme A Dehydrogenase	1.3.99.7	270076	gcdH	Gcdh	Amino acid metabolism	Lysine degradation	5	0.001978	NE	NE	NE
FFAM10	GLUCOA + FAD -> FADH2 + CROCOA + CO2	Glutaryl-Coenzyme A Dehydrogenase	1.3.99.7	270076	gcdH	Gcdh	Lipid Metabolism	Fatty Acid Metabolism	5	0.001503	NE	NE	NE
GDHa	GLUm + NADm <-> AKGm + NH3m + NADHm	Glutamate Dehydrogenase	1.4.1.3	14661	gdh	Gdh	Amino acid metabolism	Glutamate metabolism	5	0.000905	NE	NE	NE
GDHb	GLUm + NADPm <-> AKGm + NH3m + NADPHm	Glutamate Dehydrogenase	1.4.1.3	14661	gdh	Gdh	Amino acid metabolism	Glutamate metabolism	5	0.000953	NE	NE	NE
PGP1	ARG + O2 -> OARG + H2O2 + NH3	Lysyl Oxidase-Like 3	1.4.3.-		loxl3	Loxl3	Amino acid metabolism	Urea Cycle and Metabolism of Other Amino Groups	5	0.001281	NE	NE	NA	**
DAO17	D-Proline + O2 -> P2C + H2O2	D-Proline:Oxygen Oxidoreductase (Deaminating)	1.4.3.3	13142	dao1	Dao1	Amino acid metabolism	Arginine and proline metabolism	4	0.001635	NE	NE	NA	*
DAO11	GLY + O2 -> GLX + NH3 + H2O2	D-Amino Acid Oxidase	1.4.3.3	13142	dao1	Dao1	Amino acid metabolism	Glycine, serine and threonine metabolism	5	0.001015	NE	NE	NE
DAO12	CHP + O2 -> PHC1 + H2O2	D-Amino Acid Oxidase	1.4.3.3	13142	dao1	Dao1	Amino acid metabolism	Arginine and proline metabolism	4	0.001439	NE	NE	NE
DAO13	ORN + O2 -> AOPEN + NH3 + H2O2	D-Amino Acid Oxidase	1.4.3.3	13142	dao1	Dao1	Metabolism of other amino acids	D-Arginine and D-ornithine metabolism	5	0.002518	NE	NE	NE
DAO15	ARG + O2 -> GOPEN + H2O2 + NH3	D-Amino Acid Oxidase	1.4.3.3	13142	dao1	Dao1	Metabolism of other amino acids	D-Arginine and D-ornithine metabolism	5	0.001573	NE	NE	NE
MAOB1	APRUT + H2O + O2 -> N4-Acetylaminobutanal + NH3 + H2O2	Aprut:Oxygen Oxidoreductase(Deaminating)(Flavin-Containing)	1.4.3.4	109731 or 17161	(maoB) or (maoA)	(Maob) or (Maoa)	Amino acid metabolism	Urea Cycle and Metabolism of Other Amino Groups	6	0.001743	NE	NE	NA	*
MAOB10	L-Adrenaline + H2O + O2 -> DHMALD + Methylamine + H2O2	B4-[(1R)-1-Hydroxy-2-(Methylamino)Ethyl]-1,2-Benzenediol:Oxygen Oxidoreductase(Deaminating)(Flavin-Containing)	1.4.3.4	109731 or 17161	(maoB) or (maoA)	(Maob) or (Maoa)	Amino acid metabolism	Tyrosine metabolism	6	0.002081	NE	NE	NA	*
MAOB11	3-Methoxytyramine + H2O + O2 -> MHPAA + H2O2 + NH3	3-Methoxytyramine:Oxygen Oxidoreductase (Deaminating)(Copper-Containing)	1.4.3.4	109731 or 17161	(maoB) or (maoA)	(Maob) or (Maoa)	Amino acid metabolism	Tyrosine metabolism	6	0.001937	NE	NE	NA	*
MAOB2	N-Methylhistamine + H2O + O2 <-> MIMAA + NH3 + H2O2	N-Methylhistamine Oxygen Oxidoreductase (Deaminating) (Copper-Containing)	1.4.3.4	109731 or 17161	(maoB) or (maoA)	(Maob) or (Maoa)	Amino acid metabolism	Histidine metabolism	6	0.002297	NE	NE	NA	*
MAOB3	5-Hydroxykynurenamine + H2O + O2 <-> 4,6-Dihydroxyquinoline + NH3 + H2O2 + H2O	Amine:Oxygen Oxidoreductase (Deaminating) (Flavin-Containing)	1.4.3.4	109731 or 17161	(maoB) or (maoA)	(Maob) or (Maoa)	Amino acid metabolism	Tryptophan metabolism	6	0.002213	NE	NE	NA	*
MAOB4	3-Hydroxykynurenamine + O2 <-> 4,8-Dihydroxyquinoline + NH3 + H2O2	Amine:Oxygen Oxidoreductase (Deaminating) (Flavin-Containing)	1.4.3.4	109731 or 17161	(maoB) or (maoA)	(Maob) or (Maoa)	Amino acid metabolism	Tryptophan metabolism	5	0.00159	NE	NE	NA	*
MAOB5	SERT + H2O + O2 <-> HINAA + NH3 + H2O2	5-Hydroxytryptamine: Oxygen Oxidoreductase(Deaminating)(Flavin-Containing)	1.4.3.4	109731 or 17161	(maoB) or (maoA)	(Maob) or (Maoa)	Amino acid metabolism	Tryptophan metabolism	6	0.002852	NE	NE	NA	*
MAOB6	Tryptamine + H2O + O2 <-> INAA + NH3 + H2O2	Tryptamine: Oxygen Oxidoreductase(Deaminating)(Flavin-Containing)	1.4.3.4	109731 or 17161	(maoB) or (maoA)	(Maob) or (Maoa)	Amino acid metabolism	Tryptophan metabolism	6	0.001941	NE	NE	NA	*
MAOB7	L-Normetanephrine + H2O + O2 -> MHPGA + NH3 + H2O2	L-Normetanephrine:Oxygen Oxidoreductase (Deaminating)(Copper-Containing)	1.4.3.4	109731 or 17161	(maoB) or (maoA)	(Maob) or (Maoa)	Amino acid metabolism	Tyrosine metabolism	6	0.001922	NE	NE	NA	*
MAOB8	L-Noradrenaline + H2O + O2 -> DHMALD + NH3 + H2O2	4-[(1R)-2-Amino-1-Hydroxyethyl]-1,2-Benzenediol:Oxygenoxidoreductase(Deaminating)(Flavin-Containing)	1.4.3.4	109731 or 17161	(maoB) or (maoA)	(Maob) or (Maoa)	Amino acid metabolism	Tyrosine metabolism	6	0.001811	NE	NE	NA	*
MAOB9	L-Metanephrine + H2O + O2 -> MHPGA + H2O2 + Methylamine	L-Metanephrine:Oxygen Oxidoreductase (Deaminating) (Flavin-Containing)	1.4.3.4	109731 or 17161	(maoB) or (maoA)	(Maob) or (Maoa)	Amino acid metabolism	Tyrosine metabolism	6	0.001944	NE	NE	NA	*
PNPO1	P5P + O2 -> H2O2 + PL5P	Pyridoxine 5'-Phosphate Oxidase	1.4.3.5	103711	pnpO	Pnpo	Metabolism of cofactors and Vitamins	Vitamin B7 metabolism	4	0.000241	NE	NE	NA	*
PNPO2	PDLA5P + H2O + O2 <-> PL5P + NH3 + H2O2	Pyridoxine 5'-Phosphate Oxidase	1.4.3.5	103711	pnpO	Pnpo	Metabolism of cofactors and Vitamins	Vitamin B8 metabolism	6	0.001444	NE	NE	NA	*
PNPO3	PDLA + H2O + O2 <-> PL + NH3 + H2O2	Pyridoxal 5'-Phosphate Synthase	1.4.3.5	103711	pnpO	Pnpo	Metabolism of cofactors and Vitamins	Vitamin B9 metabolism	6	0.001397	NE	NE	NA	*
PNPO4	PYRDX + O2 <-> PL + H2O2	Pyridoxine 5'-Phosphate Oxidase	1.4.3.5	103711	pnpO	Pnpo	Metabolism of cofactors and Vitamins	Vitamin B10 metabolism	4	0.000225	NE	NE	NA	*
AOC3f	Dopamine + H2O + O2 -> DHPAA + NH3 + H2O2	Amine Oxidase, Copper Containing 3	1.4.3.6	76507	aoc3	Aoc3	Amino acid metabolism	Tyrosine metabolism	6	0.001458	NE	NE	NA	*
AOC3g	Tyramine + H2O + O2 -> HPAA + NH3 + H2O2	Tyramine:Oxygen Oxidoreductase(Deaminating)(Flavin-Containing)	1.4.3.6	76507	aoc3	Aoc3	Amino acid metabolism	Tyrosine metabolism	6	0.001379	NE	NE	NA	*
AOC3b	PTRSC + O2 -> GABAL + NH3 + H2O2	Amine Oxidase, Copper Containing 3	1.4.3.6	76507	aoc3	Aoc3	Amino acid metabolism	Urea Cycle and Metabolism of Other Amino Groups	5	0.000845	NE	NE	NE
AOC3c	HISTM + O2 -> IMAA + NH3 + H2O2	Amine Oxidase, Copper Containing 3	1.4.3.6	76507	aoc3	Aoc3	Amino acid metabolism	Histidine metabolism	5	0.002086	NE	NE	NE
AOC3e	DAPRP + O2 -> bAPA + NH3 + H2O2	Amine Oxidase, Copper Containing 3	1.4.3.6	76507	aoc3	Aoc3	Metabolism of other amino acids	beta-Alanine metabolism	5	0.001212	NE	NE	NE
AOC3a	AA + O2 -> MTHGXL + NH3 + H2O2	Amine Oxidase, Copper Containing 3	1.4.3.6/1.4.3.4	76507/17161	aoc3/maoB	Aoc3/Maob	Amino acid metabolism	Glycine, serine and threonine metabolism	5	0.002166	NE	NE	NE
AOC3d	PEA -> PAA + NH3	Amine Oxidase, Copper Containing 3/Monoamine Oxidase B	1.4.3.6/1.4.3.4	76507/17161	aoc3/maoB	Aoc3/Maob	Amino acid metabolism	Phenylalanine metabolism	3	0.0003	NE	NE	NE
GLDC	GLY + Lipoylprotein -> SAP + CO2	Lipoylprotein Oxidoreductase (Decarboxylating And Acceptor-Aminomethylating)	1.4.4.2	104174	gldC	Gldc	Amino acid metabolism	Glycine, serine and threonine metabolism	4	0.001018	NE	NE	NA	*
PDEb	AMUCO + NADPH -> AKA + NADP + NH3		1.5.1.-				Amino acid metabolism	Tryptophan metabolism	5	0.00361	NE	NE	NA	**
ADH4a	P5C + NAD + 2 H2O <-> GLU + NADH + H	Nad Oxidoreductase	1.5.1.12	212647	aldH4a1	Aldh4A1	Amino acid metabolism	Glutamate metabolism	6	0.003652	NE	NE	NA	*
ADH4b	P5C + NADP + 2 H2O <-> GLU + NADPH + H	Nad Oxidoreductase	1.5.1.12	212647	aldH4a1	Aldh4A1	Amino acid metabolism	Glutamate metabolism	6	0.003239	NE	NE	NA	*
ADH4c	N2-Succinyl-GLUGSAL + NAD + H2O <-> NSUCG + NADH + H	N2-Succinyl-L-Glutamate 5-Semialdehyde:Nad Oxidoreductase	1.5.1.12	212647	aldH4a1	Aldh4A1	Amino acid metabolism	Arginine and proline metabolism	6	0.002323	NE	NE	NA	*
ADH4d	EHG + NAD <-> HGLUSA + NADH + H2O	L-Erythro-4-Hydroxyglutamate:Nad Oxidoreductase	1.5.1.12	212647	aldH4a1	Aldh4A1	Amino acid metabolism	Arginine and proline metabolism	5	0.001836	NE	NE	NA	*
ADH4e	PHC + NAD + 2 H2O <-> EHG + NADH + H	L-1-Pyrroline-3-Hydroxy-5-Carboxylate:Nad Oxidoreductase	1.5.1.12	212647	aldH4a1	Aldh4A1	Amino acid metabolism	Arginine and proline metabolism	6	0.001722	NE	NE	NA	*
ADH4f	PHC + NADP + 2 H2O <-> EHG + NADPH + H	L-1-Pyrroline-3-Hydroxy-5-Carboxylate:Nadp Oxidoreductase	1.5.1.12	212647	aldH4a1	Aldh4A1	Amino acid metabolism	Arginine and proline metabolism	6	0.001357	NE	NE	NA	*
ADH4g	GLUGSAL + NAD + H2O <-> GLU + NADH + H	L-Glutamate 5-Semialdehyde:Nad Oxidoreductase	1.5.1.12	212647	aldH4a1	Aldh4A1	Amino acid metabolism	Arginine and proline metabolism	6	0.00369	NE	NE	NA	*
ADH4h	HPRO + FAD <-> PHC + FADH2	Trans-4-Hydroxy-L-Proline:Nad Oxidoreductase	1.5.1.12	212647	aldH4a1	Aldh4A1	Amino acid metabolism	Arginine and proline metabolism	4	9.3e-05	NE	NE	NA	*
ADH4i	HPRO + NAD <-> PHC + NADH + H	Trans-4-Hydroxy-L-Proline:Nad 5-Oxidoreductase	1.5.1.12	212647	aldH4a1	Aldh4A1	Amino acid metabolism	Arginine and proline metabolism	5	0.000658	NE	NE	NA	*
ADH4j	HPRO + NADP <-> PHC + NADPH + H	Trans-4-Hydroxy-L-Proline:Nadp 5-Oxidoreductase	1.5.1.12	212647	aldH4a1	Aldh4A1	Amino acid metabolism	Arginine and proline metabolism	5	0.000477	NE	NE	NA	*
P5CRa	P5C + NADPH -> PRO + NADP	Pyrroline-5-Carboxylate Reductase	1.5.1.2	209027 or 69051	(pycR1) or (pycR2)	(Pycr1) or (Pycr2)	Amino acid metabolism	Arginine and proline metabolism	4	0.000415	NE	NE	NE
P5CRb	P5Cm + NADPHm -> PROm + NADPm	Pyrroline-5-Carboxylate Reductase	1.5.1.2	209027 or 69051	(pycR1) or (pycR2)	(Pycr1) or (Pycr2)	Amino acid metabolism	Arginine and proline metabolism	4	0.000349	NE	NE	NE
MTHFR	MTHF + NADP <-> METTHF + NADPH + H	5,10-Methylenetetrahydrofolate Reductase	1.5.1.20	17769	mthFr	Mthfr	Energy metabolism	Methane metabolism	5	0.000727	E	E	NA	*
DHFR5	DHF + NAD <-> FOL + NADH + H	Dihydrofolate Nad Oxidoreductase	1.5.1.3	13361	dhfR	Dhfr	Metabolism of cofactors and Vitamins	Folate biosynthesis	5	0.001444	NE	NE	NA	*
DHFR6	THF + NADP <-> FOL + NADPH	5,6,7,8-Tetrahydrofolate Nadp Oxidoreductase	1.5.1.3	13361	dhfR	Dhfr	Metabolism of cofactors and Vitamins	Folate biosynthesis	4	0.001147	NE	NE	NA	*
DHFR1	DHF + NADPH -> NADP + THF	Dihydrofolate Reductase	1.5.1.3	13361	dhfR	Dhfr	Metabolism of cofactors and Vitamins	Folate biosynthesis	4	0.000727	NE	NE	NE
DHFR2	NAD + THF -> DHF + NADH	Dihydrofolate Reductase	1.5.1.3	13361	dhfR	Dhfr	Metabolism of cofactors and Vitamins	Folate biosynthesis	4	0.000648	NE	NE	NE
DHFR3	FOL + NADPH <-> DHF + NADP	Dihydrofolate Reductase	1.5.1.3	13361	dhfR	Dhfr	Metabolism of cofactors and Vitamins	Folate biosynthesis	4	0.00092	NE	NE	NE
DHFR4	FOL + NADH -> THF + NAD	Dihydrofolate Reductase	1.5.1.3	13361	dhfR	Dhfr	Metabolism of cofactors and Vitamins	Folate biosynthesis	4	0.001094	NE	NE	NE
DHPR1	THBO + NAD -> DHBO + NADH	Quinoid Dihydropteridine Reductase	1.5.1.34	110391	qdpR	Qdpr	Metabolism of cofactors and Vitamins	Folate biosynthesis	4	0.000549	NE	NE	NE
DHPR2	DHBO + NADPH -> THBO + NADP	Dihydropteridine Reductase	1.5.1.34	110391	qdpR	Qdpr	Metabolism of cofactors and Vitamins	Folate biosynthesis	4	0.000351	NE	NE	NE
MTHFD1	METHFm + NADPHm -> METTHFm + NADPm	Methylenetetrahydrofolate Dehydrogenase (Nadp+)	1.5.1.5	108156 or 270685	(mthFd1) or (mthFd1l)	(Mthfd1) or (Mthfd1l)	Carbohydrate Metabolism	Glyoxylate and diarboxylate metabolism	4	0.000418	NE	NE	NE
AASSa	LYSm + AKGm + NADHm -> SACP + NADm	Saccharopine Dehydrogenase (Nad+, L-Lysine Forming)	1.5.1.8	30956	aasS	Aass	Amino acid metabolism	Lysine degradation	5	0.000743	NE	NE	NE
AASSb	SACP + NADm -> GLUm + AMASA + NADHm	Saccharopine Dehydrogenase (Nad+, L-Glutamate Forming).	1.5.1.9	30956	aasS	Aass	Amino acid metabolism	Lysine degradation	5	0.002008	NE	NE	NE
AVDP	PROm + NADm -> P5Cm + NADHm	Proline Oxidase, Mitochondrial [Precursor]	1.5.3.-		pro1	Pro1	Amino acid metabolism	Arginine and proline metabolism	4	0.000999	NE	NE	NA	*
PSO	PIPC + O2 -> AMASA + H2O2	Peroxisomal Sarcosine Oxidase	1.5.3.1/ 1.5.3.7	19193	pipOx	Pipox	Amino acid metabolism	Lysine degradation	4	0.00225	NE	NE	NE
PSOa	SARC + O2 -> GLY + FORA + H2O2	Peroxisomal Sarcosine Oxidase	1.5.3.1/1.5.3.7	19193	pipOx	Pipox	Amino acid metabolism	Glycine, serine and threonine metabolism	5	0.001331	NE	NE	NE
DMGDH	DMGLY + FAD -> FORA + SARC + FADH2	Dimethylglycine Dehydrogenase	1.5.99.2	74129	dmgDh	Dmgdh	Amino acid metabolism	Glycine, serine and threonine metabolism	5	0.000654	NE	NE	NE
PRODH	PRO + FADH2 -> P5C + FAD	L-Proline:Acceptor Oxidoreductase	1.5.99.8	19125	proDh	Prodh	Amino acid metabolism	Arginine and Proline Metabolism	4	0.000174	NE	NE	NE
NNT	NADm + NADPHm <-> NADHm + NADPm	Nicotinamide Nucleotide Transhydrogenase	1.6.1.2	18115	nnt	Nnt	Metabolism of cofactors and Vitamins	Nicotinate and nicotinamide metabolism	4	0.002218	NE	NE	NE
DIA4	VITK + NADH -> VITKR + NAD	Nadh:(Quinone-Acceptor) Oxidoreductase	1.6.5.2	18104	nqo1	Nqo1	Lipid metabolism	Sterol biosynthesis	4	0.004713	NE	NE	NE
NDUFA1	NADHm + Qm -> QH2m + NADm	Nadh Dehydrogenase (Ubiquinone) 1 Alpha Subcomplex, 1	1.6.5.3	100041273 or 100042503 or 100043472 or 100044600 or 100046199 or 104130 or 17716 or 17717 or 17718 or 17719 or 17720 or 17721 or 17722 or 17991 or 17992 or 17993 4 or 17995 or 225887 or 226646 or 227197 or 230075 or 239760 407785 or 407790 or 54405 or 595136 or 622356 or 623286 or 624814 or 631040 or 635087 or 66046 or 66091 or 66108 or 66218 or 66377 or 66414 or 66416 or 66495 or 66916 or 67130 …	nduFb11 or nd1 or nd2 or nd3 nd4 or nd4l or nd5 or nd6 or nduFa2 or nduFa4 or nduFs4 or nduFv1 or nduFs8 or nduFs2 or nduFs1 or nduFb6 nduFs6 or nduFa4l2 or nduFa1 or nduFs5 or nduFb5 or nduFa3 or nduFa9 or nduFb9 or nduFc1 or nduFa12 or nduFa7 or nduFb3 or nduFb7 or nduFa6 or nduFa13 or nduFb8 or nduFa10 or nduFb4 or nduFc2 or nduFb2 or nduFa5 or nduFb10 or nduFs3 or nduFa8 or nduFa11 or nduFab1…	Ndufb11 or ND1 or ND2 or ND3 ND4 or ND4L or ND5 or ND6 or Ndufa2 or Ndufa4 or Ndufs4 or Ndufv1 or Ndufs8 or Ndufs2 or Ndufs1 or Ndufb6 Ndufs6 or Ndufa4l2 or Ndufa1 or Ndufs5 or Ndufb5 or Ndufa3 or Ndufa9 or Ndufb9 or Ndufc1 or Ndufa12 or Ndufa7 or Ndufb3 or Ndufb7 or Ndufa6 or Ndufa13 or Ndufb8 or Ndufa10 or Ndufb4 or Ndufc2 or Ndufb2 or Ndufa5 or Ndufb10 or Ndufs3 or Ndufa8 or Ndufa11 or Ndufab1…	Energy metabolism	Oxidative phosphorylation	4	0.000822	NE	NE	NE
NDUFB1	NADPH + NAD -> NADP + NADH	Nadh Dehydrogenase	1.6.99.3	100041273 or 100042503 or 100043472 or 100044600 or 100046199 or 104130 or 17716 or 17717 or 17718 or 17719 or 17720 or 17721 or 17722 or 17991 or 17992 or 17993 4 or 17995 or 225887 or 226646 or 227197 or 230075 or 239760 407785 or 407790 or 54405 or 595136 or 622356 or 623286 or 624814 or 631040 or 635087 or 66046 or 66091 or 66108 or 66218 or 66377 or 66414 or 66416 or 66495 or 66916 or 67130 …	nduFb11 or nd1 or nd2 or nd3 nd4 or nd4l or nd5 or nd6 or nduFa2 or nduFa4 or nduFs4 or nduFv1 or nduFs8 or nduFs2 or nduFs1 or nduFb6 nduFs6 or nduFa4l2 or nduFa1 or nduFs5 or nduFb5 or nduFa3 or nduFa9 or nduFb9 or nduFc1 or nduFa12 or nduFa7 or nduFb3 or nduFb7 or nduFa6 or nduFa13 or nduFb8 or nduFa10 or nduFb4 or nduFc2 or nduFb2 or nduFa5 or nduFb10 or nduFs3 or nduFa8 or nduFa11 or nduFab1…	Ndufb11 or ND1 or ND2 or ND3 ND4 or ND4L or ND5 or ND6 or Ndufa2 or Ndufa4 or Ndufs4 or Ndufv1 or Ndufs8 or Ndufs2 or Ndufs1 or Ndufb6 Ndufs6 or Ndufa4l2 or Ndufa1 or Ndufs5 or Ndufb5 or Ndufa3 or Ndufa9 or Ndufb9 or Ndufc1 or Ndufa12 or Ndufa7 or Ndufb3 or Ndufb7 or Ndufa6 or Ndufa13 or Ndufb8 or Ndufa10 or Ndufb4 or Ndufc2 or Ndufb2 or Ndufa5 or Ndufb10 or Ndufs3 or Ndufa8 or Ndufa11 or Ndufab1…	Energy metabolism	Oxidative phosphorylation	4	0.001252	NE	NE	NE
GMPR1	GMP + NADPH -> IMP + NH3 + NADP	Gmp Reductase 1	1.7.1.7	105446 or 66355	(gmpR2) or (gmpR)	(Gmpr2) or (Gmpr)	Nucleotide metabolism	Purine metabolism	5	0.001395	NE	NE	NE
GMPR2	GMP + NADH -> IMP + NH3 + NAD	Gmp Reductase 2	1.7.1.7	105446 or 66355	(gmpR2) or (gmpR)	(Gmpr2) or (Gmpr)	Nucleotide metabolism	Purine metabolism	5	0.001482	NE	NE	NE
UOX	URT + O2 -> ATN + H2O2 + CO2	Urate Oxidase	1.7.3.3	22262	uox	Uox	Nucleotide metabolism	Purine metabolism	5	0.003529	NE	NE	NE
DLD3	Dihydrolipoylprotein + NADP -> Lipoylprotein + NADPH	Nadp Oxidoreductase	1.8.1.4	13382	dld	Dld	Amino acid metabolism	Glycine, serine and threonine metabolism	4	0.000828	NE	NE	NA	*
DLD2	DLIPO + NAD <-> LIPO + NADH + H	Nad Oxidoreductase	1.8.1.4	13382	dld	Dld	Carbohydrate Metabolism	Citrate cycle (TCA cycle) /GLYCOLYSIS	5	0.001595	NE	NE	NA	*
DLD1	DLIPOm + NADm <-> LIPOm + NADHm	Dihydrolipoamide Dehydrogenase	1.8.1.4	13382	dld	Dld	Carbohydrate Metabolism	Glycolysis/Gluconeogenesis	4	0.001419	NE	NE	NE
GSRa	NADPHm + OGTm -> NADPm + 2 RGTm	Glutathione Reductase 1	1.8.1.7	14782	gsr	Gsr	Amino acid metabolism	Glutamate metabolism	4	0.001418	NE	NE	NE
GSRb	NADPH + OGT -> NADP + 2 RGT	Glutathione Reductase 1	1.8.1.7	14782	gsr	Gsr	Amino acid metabolism	Glutamate metabolism	4	0.000994	NE	NE	NE
GSRc	NADP + 2 RGT <-> OGT + NADPH + H	Glutathione Reductase 1	1.8.1.7	14782	gsr	Gsr	Metabolism of other amino acids	Glutathione metabolism	5	0.001513	NE	NE	NA	*
TR3a	OTHIOm + NADPHm -> NADPm + RTHIOm	Thioredoxin Reductase 2, Mitochondrial [Precursor]	1.8.1.9	26462	tr3	Tr3	Amino acid metabolism	Arginine and proline metabolism	4	0.001418	NE	NE	NE
TR3b	OTHIO + NADPH -> NADP + RTHIO		1.8.1.9	26462	tr3	Tr3	Amino acid metabolism	Arginine and proline metabolism	4	0.000503	NE	NE	NE
TXNRD2	NADPH + OTHIO -> NADP + RTHIO	Thioredoxin Reductase 2, Mitochondrial [Precursor]	1.8.1.9	26462	txnd2	Txnrd2	Nucleotide metabolism	Pyrimidine metabolism	4	0.000503	NE	NE	NE
SUOX	H2SO3 + O2 + H2O <-> SLF + H2O2	Sulfite Oxidase	1.8.3.1	211389	suoX	Suox	Energy metabolism	Sulfur metabolism	5	0.003398	NE	NE	NA	*
COX4A	O2m + 4 FEROm + 6 Hm -> 4 FERIm	Cytochrome C Oxidase, Subunit Iva	1.9.3.1	(100040340 and 100041785 and 100043160 and 100045109 and 100045602 and 100046079 and 100047065 and 100047450 and 100048613 and 110323 and 12857 and 12858 and 12859 and 12861 and 12862 and 12864 and 12865 and 12866 and 12867 and 12868 and 12869 and 17708 and 17709and 17710 and 20463 and 333182 and 621837 and 629383 and 66142 and 78174) or (100040340 and 100041785 and 100043160 and 100045109 and 10…	(cox6b1 and cox4i1 and cox5a and cox5b and cox6a1 and cox6a2 and cox6c and cox7a1 and cox7a2 and cox7c and cox8a and cox8b and cox1 and cox2 and cox3 and cox7a2l and cox6b2 and cox7b and cox7b2) or (cox6b1 and cox4i2 and cox5a and cox5b and cox6a1 and cox6a2 and cox6c and cox7a1 and cox7a2 and cox7c and cox8a and cox8b and cox1 and cox2 and cox3 and cox7a2l and cox6b2 and cox7b and cox7b2)	(Cox6b1 and Cox4i1 and Cox5a and Cox5b and Cox6a1 and Cox6a2 and Cox6c and Cox7a1 and Cox7a2 and Cox7c and Cox8a and Cox8b and COX1 and COX2 and COX3 and Cox7a2l and Cox6b2 and Cox7b and Cox7b2) or (Cox6b1 and Cox4i2 and Cox5a and Cox5b and Cox6a1 and Cox6a2 and Cox6c and Cox7a1 and Cox7a2 and Cox7c and Cox8a and Cox8b and COX1 and COX2 and COX3 and Cox7a2l and Cox6b2 and Cox7b and Cox7b2)	Energy metabolism	Oxidative phosphorylation	4	0.001939	NE	NE	NE
HRMT1L11	SERT + CH3-R <-> 5-Methoxytryptamine	Serotonin O-Methyltransferase	2.1.1.-		hrmT1l1	Hrmt1L1	Amino acid metabolism	Tryptophan metabolism	3	0.001331	NE	NE	NA	*
HRMT1L12	HAN + CH3-R <-> 3-Methoxyanthranilate	3-Hydroxyan O-Methyltransferase	2.1.1.-		hrmT1l1	Hrmt1L1	Amino acid metabolism	Tryptophan metabolism	3	0.000829	NE	NE	NA	*
HRMT1L13	Xanthurenic acid <-> 8-Methoxykynurenate		2.1.1.-		hrmT1l1	Hrmt1L1	Amino acid metabolism	Tryptophan metabolism	3	0.001418	NE	NE	NA	*
HRMT1L14	N-Methyltyramine + SAM -> Hordenine + SAH	Hemk Methyltransferase Family Member 1	2.1.1.-	69536	hemK1	Hemk1	Amino acid metabolism	Tyrosine metabolism	4	0.001442	NE	NE	NA	*
HRMT1L21	SAM + HIS -> SAH + MHIS	Heterogeneous Nuclear Ribonucleoproteins Methyltransferase-Like 2 (S. Cerevisiae)	2.1.1.-		hrmT1l2	Hrmt1L2	Amino acid metabolism	Histidine metabolism	4	0.001258	NE	NE	NE
COQ5	2N6H + SAM -> 2NPMP + SAH	Coenzyme Q5 Homolog, Methyltransferase	2.1.1.-	52064	coq5	Coq5	Metabolism of cofactors and Vitamins	Ubiquinone biosynthesis	4	0.001442	NE	NE	NE
HRMT1L23	2NPMBm + SAMm -> 2NPMMBm + SAHm	Heterogeneous Nuclear Ribonucleoproteins Methyltransferase-Like 2 (S. Cerevisiae)	2.1.1.-		hrmT1l2	Hrmt1L2	Metabolism of cofactors and Vitamins	Ubiquinone biosynthesis	4	0.000302	NE	NE	NE
NNMT	NAM + SAM -> SAH + MNAM	Nicotinamide N-Methyltransferase	2.1.1.1	18113	nnmT	Nnmt	Metabolism of cofactors and Vitamins	Nicotinate and nicotinamide metabolism	4	0.000566	NE	NE	NE
COQ3	N4HBZ -> N45HBZ	S-Adenosyl-L-Methionine:3-Hexaprenyl-4,5-Dihydroxylateo-Methyltransferase	2.1.1.114	230027	coq3	Coq3		Ubiquinone Biosynthesis	2	0.000709	NE	NE	NE
MTR	HCYS + MTHF -> THF + MET	Methionine Synthase	2.1.1.13	238505	mtr	Mtr	Amino acid metabolism	Methionine metabolism	4	0.000436	NE	NE	NE
PEMT1	SAM + PE -> SAH + PMME	Phosphatidylethanolamine N-Methyltransferase	2.1.1.17	18618	pemT	Pemt	Amino acid metabolism	Glycine, serine and threonine metabolism	4	0.001244	NE	NE	NE
PEMT2	SAMm + PEm -> SAHm + PMMEm	Phosphatidylethanolamine N-Methyltransferase	2.1.1.17	18618	pemT	Pemt	Amino acid metabolism	Glycine, serine and threonine metabolism	4	0.001015	E	E	NE
GAMT	SAM + GUAC -> SAH + CRT	Guanidinoacetate Methyltransferase	2.1.1.2	14431	gamT	Gamt	Amino acid metabolism	Glycine, serine and threonine metabolism	4	0.000204	NE	NE	NE
GNMT	GLY + SAM -> SARC + SAH	Glycine N-Methyltransferase	2.1.1.20	14711	gnmT	Gnmt	Amino acid metabolism	Glycine, serine and threonine metabolism	4	0.001552	NE	NE	NE
PNMT	SAM + L-Noradrenaline -> SAH + L-Adrenaline	Phenylethanolamine-N-Methyltransferase	2.1.1.28	18948	pnmT	Pnmt	Amino acid metabolism	Tyrosine metabolism	4	0.000284	NE	NE	NA	*
DNMT1	SAM + Cytosine (in DNA) <-> SAH + 5-Methylcytosine (in DNA)	S-Adenosyl-L-Methionine Dna (Cyts-5-)-Methyltransferase	2.1.1.37	100048887 or 13433 or 13434 or 13435 or 13436 or 54427 or 668932	(dnmT1) or (trdmT1) or (dnmT3a) or (dnmT3b) or (dnmT3l)	(Dnmt1) or (Trdmt1) or (Dnmt3a) or (Dnmt3b) or (Dnmt3l)	Amino acid metabolism	Methionine metabolism	4	0.001442	NE	NE	NA	*
BAT8	Protein lysine + SAM <-> Protein N6-methyl-L-lysine + SAH	S-Adenosyl-L-Methionine:Histone-L-Lysine N6-Methyltransferase	2.1.1.43	110147	ehmT2	Ehmt2	Amino acid metabolism	Lysine degradation	4	0.000625	NE	NE	NA	*
BAT8a	SAM + Protein N6-methyl-L-lysine <-> SAH + Protein DMLYS	S-Adenosyl-L-Methionine:Histone-L-Lysine N6-Methyltransferase	2.1.1.44	110147	ehmT2	Ehmt2	Amino acid metabolism	Lysine degradation	4	0.000569	NE	NE	NA	*
BAT8b	SAM + Protein DMLYS <-> SAH + Protein TMLYS	S-Adenosyl-L-Methionine:Histone-L-Lysine N6-Methyltransferase	2.1.1.45	110147	ehmT2	Ehmt2	Amino acid metabolism	Lysine degradation	4	0.000562	NE	NE	NA	*
AI197390b	DHPT + atp + GLU -> ADP + PI + DHF	Expressed Sequence Ai197390	2.1.1.45	22171	ai197390	Ai197390	Metabolism of cofactors and Vitamins	Folate biosynthesis	6	0.002717	NE	NE	NE
TYMS	DUMP + METTHF <-> DHF + DTMP	Expressed Sequence Ai197390	2.1.1.45	22171	tymS	Tyms	Nucleotide metabolism	Pyrimidine metabolism	4	0.000101	NE	NE	E
BHMT	BET + HCYS -> DMGLY + MET	Betaine-Homocysteine Methyltransferase	2.1.1.5	12116	bhmT	Bhmt	Amino acid metabolism	Glycine, serine and threonine metabolism	4	0.000536	NE	NE	NE
COMT1	SAM + L-Noradrenaline -> SAH + L-Normetanephrine	S-Adenosyl-L-Methionine:Catechol O-Methyltransferase	2.1.1.6	12846	comT	Comt	Amino acid metabolism	Tyrosine metabolism	4	0.000307	NE	NE	NA	*
COMT2	SAM + L-Adrenaline -> SAH + L-Metanephrine	S-Adenosyl-L-Methionine:Catechol O-Methyltransferase	2.1.1.6	12846	comT	Comt	Amino acid metabolism	Tyrosine metabolism	4	0.000243	NE	NE	NA	*
COMT3	SAM + DMAND -> SAH + MHMD	S-Adenosyl-L-Methionine:Catechol O-Methyltransferase	2.1.1.6	12846	comT	Comt	Amino acid metabolism	Tyrosine metabolism	4	0.000447	NE	NE	NA	*
COMT4	SAM + DHPEG -> SAH + MDHPEG	S-Adenosyl-L-Methionine:Catechol O-Methyltransferase	2.1.1.6	12846	comT	Comt	Amino acid metabolism	Tyrosine metabolism	4	0.000865	NE	NE	NA	*
COMT5	SAM + 34DHPA -> SAH + Homovanillate	S-Adenosyl-L-Methionine:Catechol O-Methyltransferase	2.1.1.6	12846	comT	Comt	Amino acid metabolism	Tyrosine metabolism	4	0.000452	NE	NE	NA	*
COMT6	SAM + Dopamine -> SAH + 3-Methoxytyramine	S-Adenosyl-L-Methionine:Catechol O-Methyltransferase	2.1.1.6	12846	comT	Comt	Amino acid metabolism	Tyrosine metabolism	4	0.000458	NE	NE	NA	*
AKT1a	SAM + PMME -> SAH + PDME	Methylene-Fatty-Acyl-Phospholipid Synthase	2.1.1.71		pc4	Pc4	Lipid metabolism	Phosphorlipid biosynthesis	4	0.000297	NE	NE	NA	*
AMSDH	PDME + SAM -> PC + SAH	Phosphatidyl-N-Methylethanolamine N-Methyltransferase	2.1.1.71		pc5	Pc5	Lipid metabolism	Phosphorlipid biosynthesis	4	0.001194	E	E	NA	*
HNMT	SAM + HISTM <-> SAH + N-Methylhistamine	S-Adenosyl-L-Methionine Histamine N-Tele-Methyltransferase	2.1.1.8	140483	hnmT	Hnmt	Amino acid metabolism	Histidine metabolism	4	0.000919	NE	NE	NA	*
SHMT2	3-Hydroxy-TMLYS <-> TMAA + GLY	5,10-Methylenetetrahydrofolate: Glycine Hydroxymethyltransferase	2.1.2.1	108037	shmT2	Shmt2	Amino acid metabolism	Lysine degradation	3	0.00022	NE	NE	NA	*
SHMT1	THF + SER <-> GLY + METTHF	Serine Hydroxymethyl Transferase 1 (Soluble)	2.1.2.1	20425	shmT1	Shmt1	Amino acid metabolism	Glycine, serine and threonine metabolism	4	0.000406	NE	NE	NE
SHMT1a	THFm + SERm <-> GLYm + METTHFm	Serine Hydroxymethyl Transferase 1 (Mitochondrial)	2.1.2.1	108037	shmT2	Shmt2	Amino acid metabolism	Glycine, serine and threonine metabolism	4	0.000234	NE	NE	NE
TAMTR	THF + SAP -> METTHF + NH3 + Dihydrolipoylprotein	(6S)-Tetrahydrofolate Aminomethyltransfe Rase (Ammonia-Forming)	2.1.2.10	434437	amt	Amt	Amino acid metabolism	Glycine, serine and threonine metabolism	5	0.000872	NE	NE	NA	*
GLYS	GLY + THF + NAD <-> METTHF + NH3 + CO2 + NADH + H	Glycine Synthase	2.1.2.10	434437	amt	Amt	Energy metabolism	Nitrogen metabolism	8	0.006329	NE	NE	NA	*
PURH	AICAR + FTHF -> THF + PRFICA	Bifunctional Purine Biosynthesis Protein Purh/ Imp 1,2-Hydrolase (Decyclizing)	2.1.2.3/3.5.4.10	108147	purH/ atiC	Purh/ Atic	Nucleotide metabolism	Purine metabolism	4	0.000641	NE	NE	E
PURHa	PRFICA <-> IMP	Bifunctional Purine Biosynthesis Protein Purh/ Imp 1,2-Hydrolase (Decyclizing)	2.1.2.3/3.5.4.10	108147	purH/ atiC	Purh// Atic	Nucleotide metabolism	Purine metabolism	2	0.000268	NE	NE	E
FTCD	FMGLU + THF <-> GLU + FTHF	Glutamate Formimidoyltransferase	2.1.2.5	14317	ftcD	Ftcd	Amino acid metabolism	Histidine metabolism	4	0.000559	NE	NE	NE
MTFMT	MTRNA + FTHF <-> THF + FMRNA	10-Formyltetrahydrofolate ; L-Methionyl-Trna N-Formyltransferase	2.1.2.9	69606	mtfMt	Mtfmt	Amino acid metabolism	Methionine metabolism	4	0.000777	NE	NE	NA	*
ASPCT	ASP + CAP -> CAASP + PI	Aspartate Carbamoyltransferase	2.1.3.2	69719	cad	Cad	Amino acid metabolism	Alanine and aspartate metabolism	4	0.001278	NE	NE	E
OTC	ORNm + CAPm -> CITRm + PIm	Ornithine Transcarbamylase	2.1.3.3	18416	otc	Otc	Amino acid metabolism	Arginine and proline metabolism	4	0.000988	NE	NE	NE
GATM1	ARG + GLY <-> ORN + GUAC	Glycine Amidinotransferase (L-Arginine Glycine Amidinotransferase)	2.1.4.1	67092	gatM	Gatm	Amino acid metabolism	Arginine and Proline Metabolism	4	0.000918	NE	NE	NE
GATM2	GABAm + ARGm -> ORNm + GBATm	Glycine Amidinotransferase (L-Arginine Glycine Amidinotransferase)	2.1.4.1	67092	gatM	Gatm	Amino acid metabolism	Arginine and proline metabolism	4	0.00108	NE	NE	NE
TKT	R5P + X5P <-> T3P1 + S7P	Transketolase	2.2.1.1	21881 or 74419 or 83553	(tkt) or (tktL2) or (tktL1)	(Tkt) or (Tktl2) or (Tktl1)	Carbohydrate Metabolism	Pentose phosphate pathway	4	0.000632	NE	NE	NE
TKTa	E4P + X5P <-> T3P1 + F6P	Transketolase	2.2.1.1	21881 or 74419 or 83553	(tkt) or (tktL2) or (tktL1)	(Tkt) or (Tktl2) or (Tktl1)	Carbohydrate Metabolism	Pentose phosphate pathway	4	0.000485	NE	NE	NE
TRALD	T3P1 + S7P <-> E4P + F6P	TransaldOlase	2.2.1.2	21351	taldO1	TaldO1	Carbohydrate Metabolism	Pentose phosphate pathway	4	0.000487	NE	NE	NE
ILVBLa	2HTPP + PYR -> ACLAC + TPP	(S)-Aclac Pyruvate-Lyase (Carboxylating)	2.2.1.6	216136	ilvBl	Ilvbl	Amino acid metabolism	Valine, leucine and isoleucine biosynthesis	4	0.000601	NE	NE	NA	*
ILVBLb	OBUT + 2HTPP -> AHBUT + TPP	(S)-2-Aceto-2-Hydroxybutanoate Pyruvate-Lyase (Carboxylating)	2.2.1.6	216136	ilvBl	Ilvbl	Amino acid metabolism	Valine, leucine and isoleucine biosynthesis	4	0.000744	NE	NE	NA	*
ILVBLc	2 PYR -> ACLAC + CO2	Ilvb (Bacterial Acetolactate Synthase)-Like	2.2.1.6	216136	ilvBl	Ilvbl	Metabolism of cofactors and Vitamins	Pantothenate and COA biosynthesis	3	0.001953	NE	NE	NA	*
PC2	LYSm + ACCOAm <-> ACLYS + COAm	Dihydrolipoamide Branched Chain Transacylase E2	2.3.1.-	13171	dbt	Dbt	Amino acid metabolism	Lysine degradation	4	0.000537	NE	NE	NA	**
DBT2	HISTM + ACCOAm -> bAAIM + COAm	Dihydrolipoamide Branched Chain Transacylase E2	2.3.1.-	13171	dbt	Dbt	Amino acid metabolism	Histidine metabolism	4	0.002363	NE	NE	NE
DBT3	HPACOA + GLYm -> HPAG + COAm	Dihydrolipoamide Branched Chain Transacylase E2	2.3.1.-	13171	dbt	Dbt	Amino acid metabolism	Phenylalanine metabolism	4	0.0004	NE	NE	NE
GCN5L21	HPACOA + GLY -> HPAG + COA	General Control Of Amino Acid Synthesis-Like 2 (Yeast)	2.3.1.-		gcn5l2	Gcn5L2	Amino acid metabolism	Phenylalanine metabolism	4	0.002059	NE	NE	NE
ADPNb	HIBCOA <-> Poly-beta-hydroxybutyrate		2.3.1.-		phbC	Phbc	Carbohydrate Metabolism	Butanoate metabolism	2	4.7e-05	NE	NE	NA	*
NT5M1	F2P + H2O <-> FRU + PI	D-Fructose 2-Phosphate Phosphatase	2.3.1.-	103850	nt5M	Nt5M	Carbohydrate Metabolism	Fructose and mannose metabolism	4	0.001712	NE	NE	NA	*
PC3	GA1Pm + ACCOAm -> NAGA1Pm + COAm	Dihydrolipoamide Branched Chain Transacylase E2	2.3.1.-	13171	dbt	Dbt	Metabolism of Complex Carbohydrates	Aminosugars metabolism	4	0.001429	NE	NE	NA	**
PDEa	GA1P + ACCOA -> NAGA1P + COA	General Control Of Amino Acid Synthesis-Like 2 (Yeast)	2.3.1.-		gcn5l2	Gcn5L2	Metabolism of Complex Carbohydrates	Aminosugars metabolism	4	0.001218	NE	NE	NA	**
NAGS	ACCOA + GLU <-> COA + NAGLU	N-Acetylglutamate Synthase	2.3.1.1	217214	nagS	Nags	Energy metabolism	urea cycle and metabolism of amino groups	4	0.001451	NE	NE	NA	*
DLAT	ACCOA + DLIPO <-> COA + S-ACDLIPO	Acetyl-Coadihydrolipoamide S-Acetyltransferase	2.3.1.12	235339	dlaT	Dlat	Carbohydrate Metabolism	Glycolysis/Gluconeogenesis	4	0.000841	NE	NE	NA	*
GPAT1	GL3P + 0.025 C140ACP + 0.165 C160ACP + 0.066 C161ACP + 0.099 C180ACP + 0.559 C181ACP + 0.005 C182ACP + 0.045 C201ACP + 0.018 C202ACP + 0.009 C203ACP + 0.008 C221ACP -> AGL3P + ACP	Glycerol-3-Phosphate Acyltransferase	2.3.1.15	14732	gpaT1	Gpat1	Lipid metabolism	Phosphorlipid biosynthesis	13	0.000663	NE	NE	NE
ACOAATa	MAACOA + COA -> ACCOA + PROPCOA	Acetyl-Coa C-Acyltransferase	2.3.1.16	113868 or 231086 or 235674 or 52538	(acaA1a) or (hadHb) or (acaaAb) or (acaA2)	(Acaa1a) or (Hadhb) or (Acaa1b) or (Acaa2)	Amino acid metabolism	Valine, leucine and isoleucine degradation	4	0.000729	NE	NE	NE
FFAM13	OCOA + ACCOA <-> COA + ODCOA	Acetyl-Coenzyme A Acyltransferase 1A	2.3.1.16	113868 or 231086 or 235674 or 52538	(acaA1a) or (hadHb) or (acaaAb) or (acaA2)	(Acaa1a) or (Hadhb) or (Acaa1b) or (Acaa2)	Lipid Metabolism	Fatty Acid Metabolism	4	0.000349	NE	NE	NE
FFAM15	LCOA + ACCOA <-> COA + OTCOA	Acetyl-Coenzyme A Acyltransferase 1A	2.3.1.16	113868 or 231086 or 235674 or 52538	(acaA1a) or (hadHb) or (acaaAb) or (acaA2)	(Acaa1a) or (Hadhb) or (Acaa1b) or (Acaa2)	Lipid Metabolism	Fatty Acid Metabolism	4	0.000242	NE	NE	NE
FFAM17	TCOA + ACCOA <-> COA + OPALCOA	Acetyl-Coenzyme A Acyltransferase 1A	2.3.1.16	113868 or 231086 or 235674 or 52538	(acaA1a) or (hadHb) or (acaaAb) or (acaA2)	(Acaa1a) or (Hadhb) or (Acaa1b) or (Acaa2)	Lipid Metabolism	Fatty Acid Metabolism	4	0.00027	NE	NE	NE
FFAM24	DCOA + ACCOA <-> COA + ODDCOA	Acetyl-Coenzyme A Acyltransferase 1A	2.3.1.16	113868 or 231086 or 235674 or 52538	acaA1a	(Acaa1a) or (Hadhb) or (Acaa1b) or (Acaa2)	Lipid Metabolism	Fatty Acid Metabolism	4	0.000349	NE	NE	NE
FFAM29	HCOA + ACCOA <-> COA + OOCOA	Acetyl-Coenzyme A Acyltransferase 1A	2.3.1.16	113868 or 231086 or 235674 or 52538	(acaA1a) or (hadHb) or (acaaAb) or (acaA2)	(Acaa1a) or (Hadhb) or (Acaa1b) or (Acaa2)	Lipid Metabolism	Fatty Acid Metabolism	4	0.000349	NE	NE	NE
FFE01	ACCOA + BACOA -> OHCOA	Hydroxyacyl-Coenzyme A Dehydrogenase/3-Ketoacyl-Coenzyme A Thiolase/Enoyl-Coenzyme A Hydratase (Trifunctional Protein), Beta Subunit	2.3.1.16	113868 or 231086 or 235674 or 52538	(acaA1a) or (hadHb) or (acaaAb) or (acaA2)	(Acaa1a) or (Hadhb) or (Acaa1b) or (Acaa2)	Lipid Metabolism	Fatty Acid Elongation	3	0.000192	NE	NE	NA	*
FFE05	OCOA + ACCOA -> COA + ODCOA	Hydroxyacyl-Coenzyme A Dehydrogenase/3-Ketoacyl-Coenzyme A Thiolase/Enoyl-Coenzyme A Hydratase (Trifunctional Protein), Beta Subunit	2.3.1.16	113868 or 231086 or 235674 or 52538	(acaA1a) or (hadHb) or (acaaAb) or (acaA2)	(Acaa1a) or (Hadhb) or (Acaa1b) or (Acaa2)	Lipid Metabolism	Fatty Acid Elongation	4	0.000349	NE	NE	NA	*
FFE07	LCOA + ACCOA -> COA + OTCOA	Hydroxyacyl-Coenzyme A Dehydrogenase/3-Ketoacyl-Coenzyme A Thiolase/Enoyl-Coenzyme A Hydratase (Trifunctional Protein), Beta Subunit	2.3.1.16	113868 or 231086 or 235674 or 52538	(acaA1a) or (hadHb) or (acaaAb) or (acaA2)	(Acaa1a) or (Hadhb) or (Acaa1b) or (Acaa2)	Lipid Metabolism	Fatty Acid Elongation	4	0.000242	NE	NE	NA	*
FFE09	TCOA + ACCOA -> COA + OPALCOA	Hydroxyacyl-Coenzyme A Dehydrogenase/3-Ketoacyl-Coenzyme A Thiolase/Enoyl-Coenzyme A Hydratase (Trifunctional Protein), Beta Subunit	2.3.1.16	113868 or 231086 or 235674 or 52538	(acaA1a) or (hadHb) or (acaaAb) or (acaA2)	(Acaa1a) or (Hadhb) or (Acaa1b) or (Acaa2)	Lipid Metabolism	Fatty Acid Elongation	4	0.00027	NE	NE	NA	*
FFE16	DCOA + ACCOA -> COA + ODDCOA	Hydroxyacyl-Coenzyme A Dehydrogenase/3-Ketoacyl-Coenzyme A Thiolase/Enoyl-Coenzyme A Hydratase (Trifunctional Protein), Beta Subunit	2.3.1.16	113868 or 231086 or 235674 or 52538	(acaA1a) or (hadHb) or (acaaAb) or (acaA2)	(Acaa1a) or (Hadhb) or (Acaa1b) or (Acaa2)	Lipid Metabolism	Fatty Acid Elongation	4	0.000349	NE	NE	NA	*
FFE21	HCOA + ACCOA -> COA + OOCOA	Hydroxyacyl-Coenzyme A Dehydrogenase/3-Ketoacyl-Coenzyme A Thiolase/Enoyl-Coenzyme A Hydratase (Trifunctional Protein), Beta Subunit	2.3.1.16	113868 or 231086 or 235674 or 52538	(acaA1a) or (hadHb) or (acaaAb) or (acaA2)	(Acaa1a) or (Hadhb) or (Acaa1b) or (Acaa2)	Lipid Metabolism	Fatty Acid Elongation	4	0.000349	NE	NE	NA	*
FFEM01	ACCOAm + BACOAm -> OHCOAm	Acetyl-Coenzyme A Acyltransferase 2 (Mitochondrial3-Oxoacyl-Coenzyme A Thiolase)	2.3.1.16	113868 or 231086 or 235674 or 52538	(acaA1a) or (hadHb) or (acaaAb) or (acaA2)	(Acaa1a) or (Hadhb) or (Acaa1b) or (Acaa2)	Lipid Metabolism	Fatty Acid Elongation im Mitochondria	3	0.000485	NE	NE	NA	*
FFEM05	OCOAm + ACCOAm -> COAm + ODCOAm	Acetyl-Coenzyme A Acyltransferase 2 (Mitochondrial3-Oxoacyl-Coenzyme A Thiolase)	2.3.1.16	113868 or 231086 or 235674 or 52538	(acaA1a) or (hadHb) or (acaaAb) or (acaA2)	(Acaa1a) or (Hadhb) or (Acaa1b) or (Acaa2)	Lipid Metabolism	Fatty Acid Elongation im Mitochondria	4	0.00027	NE	NE	NA	*
FFEM07	LCOAm + ACCOAm -> COAm + OTCOAm	Acetyl-Coenzyme A Acyltransferase 2 (Mitochondrial3-Oxoacyl-Coenzyme A Thiolase)	2.3.1.16	113868 or 231086 or 235674 or 52538	(acaA1a) or (hadHb) or (acaaAb) or (acaA2)	(Acaa1a) or (Hadhb) or (Acaa1b) or (Acaa2)	Lipid Metabolism	Fatty Acid Elongation im Mitochondria	4	0.00027	NE	NE	NA	*
FFEM09	TCOAm + ACCOAm -> COAm + OPALCOAm	Acetyl-Coenzyme A Acyltransferase 2 (Mitochondrial3-Oxoacyl-Coenzyme A Thiolase)	2.3.1.16	113868 or 231086 or 235674 or 52538	(acaA1a) or (hadHb) or (acaaAb) or (acaA2)	(Acaa1a) or (Hadhb) or (Acaa1b) or (Acaa2)	Lipid Metabolism	Fatty Acid Elongation im Mitochondria	4	0.00027	NE	NE	NA	*
FFEM16	DCOAm + ACCOAm -> COAm + ODDCOAm	Acetyl-Coenzyme A Acyltransferase 2 (Mitochondrial3-Oxoacyl-Coenzyme A Thiolase)	2.3.1.16	113868 or 231086 or 235674 or 52538	(acaA1a) or (hadHb) or (acaaAb) or (acaA2)	(Acaa1a) or (Hadhb) or (Acaa1b) or (Acaa2)	Lipid Metabolism	Fatty Acid Elongation im Mitochondria	4	0.00027	NE	NE	NA	*
FFEM21	HCOAm + ACCOAm -> COAm + OOCOAm	Hydroxyacyl-Coenzyme A Dehydrogenase/3-Ketoacyl-Coenzyme A Thiolase/Enoyl-Coenzyme A Hydratase (Trifunctional Protein), Beta Subunit	2.3.1.16	113868 or 231086 or 235674 or 52538	(acaA1a) or (hadHb) or (acaaAb) or (acaA2)	(Acaa1a) or (Hadhb) or (Acaa1b) or (Acaa2)	Lipid Metabolism	Fatty Acid Elongation im Mitochondria	4	0.000269	NE	NE	NA	*
ADPNa	S-(2-Methylbutanoyl)-DLIPO + COA -> MBCOA + DLIPO	Dihydrolipoamide Branched Chain Transacylase E2	2.3.1.168	13171	dbt	Dbt	Amino acid metabolism	Valine, leucine and isoleucine degradation	4	0.000623	NE	NE	NA	*
BCKDHA7	S-(2-Methylpropanoyl)-DLIPO + COA -> IBCOA + DLIPO	Dihydrolipoamide Branched Chain Transacylase E2	2.3.1.168	13171	dbt	Dbt	Amino acid metabolism	Valine, leucine and isoleucine degradation	4	0.000752	NE	NE	NA	*
BCKDHA8	S-(3-Methylbutanoyl)-DLIPO + COA -> IVCOA + DLIPO	Dihydrolipoamide Branched Chain Transacylase E2	2.3.1.168	13171	dbt	Dbt	Amino acid metabolism	Valine, leucine and isoleucine degradation	4	0.000612	NE	NE	NA	*
FFBM01	C160ACPm + MALACPm -> OODACPm + CO2m + ACPm	3-Oxoacyl-Acp Synthase, Mitochondrial	2.3.1.179	71147	oxsM	Oxsm	Lipid Metabolism	Fatty Acid Biosynthesis Mitochondrial	5	0.000747	NE	NE	NA	*
FFB47	ACCOA + ACP <-> ACACP + COA	3-Oxoacyl-Acp Synthase, Mitochondrial / Acetyl Transacylase/ Fatty Acid Synthase	2.3.1.179/ 2.3.1.85/ 2.3.1.38/ 2.3.1.41	71147/14104	oxsM/fasN	Oxsm/ Fasn	Lipid metabolism	Fatty acid biosynthesis	4	0.000452	NE	NE	E
FFBM02	ACACPm + MALACPm -> AACACPm + ACPm	3-Oxoacyl-Acp Synthase, Mitochondrial	2.3.1.181	71147	oxsM	Oxsm	Lipid Metabolism	Fatty Acid Biosynthesis Mitochondrial	4	0.000144	NE	NE	NA	*
FFBM03	C120ACPm + MALACPm -> OTACPm + CO2m + ACPm	3-Oxoacyl-Acp Synthase, Mitochondrial	2.3.1.182	71147	oxsM	Oxsm	Lipid Metabolism	Fatty Acid Biosynthesis Mitochondrial	5	0.000775	NE	NE	NA	*
FFBM04	BACPm + MALACPm -> OHACPm + CO2m + ACPm	3-Oxoacyl-Acp Synthase, Mitochondrial	2.3.1.183	71147	oxsM	Oxsm	Lipid Metabolism	Fatty Acid Biosynthesis Mitochondrial	5	0.000762	NE	NE	NA	*
FFBM05	HACPm + MALACPm -> OOACPm + CO2m + ACPm	3-Oxoacyl-Acp Synthase, Mitochondrial	2.3.1.184	71147	oxsM	Oxsm	Lipid Metabolism	Fatty Acid Biosynthesis Mitochondrial	5	0.000762	NE	NE	NA	*
FFBM06	OACPm + MALACPm -> ODACPm + CO2m + ACPm	3-Oxoacyl-Acp Synthase, Mitochondrial	2.3.1.185	71147	oxsM	Oxsm	Lipid Metabolism	Fatty Acid Biosynthesis Mitochondrial	5	0.000762	NE	NE	NA	*
FFBM07	C100ACPm + MALACPm -> ODDACPm + CO2m + ACPm	3-Oxoacyl-Acp Synthase, Mitochondrial	2.3.1.186	71147	oxsM	Oxsm	Lipid Metabolism	Fatty Acid Biosynthesis Mitochondrial	5	0.000762	NE	NE	NA	*
FFBM08	C140ACPm + MALACPm -> OPALACPm + CO2m + ACPm	3-Oxoacyl-Acp Synthase, Mitochondrial	2.3.1.187	71147	oxsM	Oxsm	Lipid Metabolism	Fatty Acid Biosynthesis Mitochondrial	5	0.00073	NE	NE	NA	*
SGL5	DAGLY + 0.025 C140ACP + 0.165 C160ACP + 0.066 C161ACP + 0.099 C180ACP + 0.559 C181ACP + 0.005 C182ACP + 0.045 C201ACP + 0.018 C202ACP + 0.009 C203ACP + 0.008 C221ACP -> TAGLY + ACP	Diacylglycerol Acyltransferase 1	2.3.1.20	13350 or 67800	(dgaT1) or (dgaT2)	(Dgat1) or (Dgat2)	Metabolism of Complex lipids	Glycerolipid metabolism	13	0.001101	NE	NE	NA	*
CPT2	CARm + PALCOAm <-> PALCARm + COAm	Carnitine Palmitoyltransferase 2	2.3.1.21	12894 or 12895 or 12896 or 78070	(cpt1a) or (cpt1b) or (cpt2) or (cpt1c)	(Cpt1a)liver or (Cpt1b)muscle or (Cpt2) or (Cpt1c)	Lipid metabolism	Fatty acid metabolism	4	0.001098	NE	NE	NE
FFAM08	PALCOA + CAR <-> COA + PALCAR	Carnitine Palmitoyltransferase 1A, Liver	2.3.1.21	12894 or 12895 or 12896 or 78070	(cpt1a) or (cpt1b) or (cpt2) or (cpt1c)	(Cpt1a)liver or (Cpt1b)muscle or (Cpt2) or (Cpt1c)	Lipid Metabolism	Fatty Acid Metabolism	4	0.002068	NE	NE	NE
TREH	SPN + ACOA -> CER3 + COA	Sphinganine N-Acyltransferase	2.3.1.24				Metabolism of Complex lipids	Sphingoglycolipid metabolism	4	0.001624	NE	NE	E
SPNAT1	SPN + 0.025 TCOA + 0.165 PALCOA + 0.066 PALOCOA + 0.099 STCOA + 0.559 ODECOA + 0.005 OCDYCACOA + 0.0405 TECOA + 0.018 LCOA -> CER3 + COA	Sphinganine N-Acyltransferase	2.3.1.24				Metabolism of Complex lipids	Sphingoglycolipid metabolism	11	0.002021	E	E	NE
SOAT1	0.025 C140ACP + 0.165 C160ACP + 0.066 C161ACP + 0.099 C180ACP + 0.559 C181ACP + 0.005 C182ACP + 0.045 C201ACP + 0.018 C202ACP + 0.009 C203ACP + 0.008 C221ACP + CHOL <-> COA + CHOLEST	Sterol O-Acyltransferase 1	2.3.1.26	20652 or 223920	(soaT1) or (soaT2)	(Soat1) or (Soat2)	Lipid metabolism	Bile acid biosynthesis	13	0.004073	NE	NE	NE
GCAT	ACCOAm + GLYm <-> COAm + AA	Glycine C-Acetyltransferase (2-Amino-3-Ketobutyrate-Coenzyme A Ligase)	2.3.1.29	26912	gcaT	Gcat	Amino acid metabolism	Glycine, serine and threonine metabolism	4	0.00129	NE	NE	NE
ALAS1	2-Amino-3-oxoadipate <-> ALAV + CO2	Glycine C-Succinyl-Transferase(Decarboxylating)	2.3.1.37	11655 or 11656	(alaS1) or (alaS2)	(Alas1) or (Alas2)	Amino acid metabolism	Glycine, serine and threonine metabolism	3	0.00099	NE	NE	NA	*
ALAVS	SUCCOA + GLY -> ALAV + CO2 + COA	5-Aminolevulinate Synthase	2.3.1.37	11655 or 11656	(alaS1) or (alaS2)	(Alas1) or (Alas2)	Amino acid metabolism	Glycine, serine and threonine metabolism	5	0.002017	NE	NE	NE
ALAVSa	ACCOA + GLY -> COA + CO2 + AA	5-Aminolevulinate Synthase	2.3.1.37	11655 or 11656	(alaS1) or (alaS2)	(Alas1) or (Alas2)	Amino acid metabolism	Glycine, serine and threonine metabolism	5	0.002586	NE	NE	NE
SPTLC1	PALCOA + SER -> COA + DHSPH + CO2	Serine Palmitoyltransferase, Long Chain Base Subunit 1	2.3.1.50	268656 and 20773 and 228667	(sptLc1 and sptLc2 and sptLc3)	Sptlc1 and Sptlc2 and Sptlc3	Metabolism of Complex lipids	Sphingoglycolipid metabolism	5	0.001756	E	E	NE
AGPAT	AGL3P + 0.025 C140ACP + 0.165 C160ACP + 0.066 C161ACP + 0.099 C180ACP + 0.559 C181ACP + 0.005 C182ACP + 0.045 C201ACP + 0.018 C202ACP + 0.009 C203ACP + 0.008 C221ACP -> PA + ACP	1-Acylglycerol-3-Phosphate Acyltransferase	2.3.1.51	102247 or 28169 or 55979 or 67512 or 68262	(Agpat6) or (Agpat3) or (Agpat1) or (Agpat2) or (Agpat4)	(Agpat6) or (Agpat3) or (Agpat1) or (Agpat2) or (Agpat4)	Lipid metabolism	Phosphorlipid biosynthesis	13	0.000688	NE	NE	NE
SAT	PTRSC + ACCOA -> APRUT + COA	Spermidine/Spermine N1-Acetyl Transferase	2.3.1.57	20229 or 69215	(sat1) or (sat2)	(Sat1) or (Sat2)	Amino acid metabolism	Urea Cycle and Metabolism of Other Amino Groups	4	0.000431	NE	NE	NE
DLST2	GLUCOA + DLIPO <-> COA + S-GlutarylDLIPO	Glutaryl-Coa: Dihydrolipoamide S-Succinyltransferase	2.3.1.61	78920	dlsT	Dlst	Amino acid metabolism	Lysine degradation	4	0.000691	NE	NE	NA	*
DLST1	SUCCOA + DLIPO <-> COA + SDLIPO	Dihydrolipoamide S-Succinyltransferase	2.3.1.61	78920	dlsT	Dlst	Carbohydrate Metabolism	Citrate cycle (TCA cycle)	4	0.000847	NE	NE	NA	*
CRAT	ACCOA + CAR <-> COA + ACAR	Carnitine Acetyltransferase	2.3.1.7	12908	craT	Crat	Amino acid metabolism	Alanine and aspartate metabolism	4	0.00326	NE	NE	NE
CRATa	ACCOAm + CARm <-> COAm + ACARm	Carnitine Acetyltransferase	2.3.1.7	12908	craT	Crat	Amino acid metabolism	Alanine and aspartate metabolism	4	0.000538	NE	NE	NE
FFB01	ACCOA + ACP -> COA + ACACP	Fatty Acid Synthase	2.3.1.85/ 2.3.1.38/ 2.3.1.39/ 2.3.1.41/ 1.1.1.100/ 4.2.1.61/ 1.3.1.10/ 3.1.2.14	14104	fasN	Fasn	Lipid Metabolism	Fatty Acid Biosynthesis	4	0.000452	NE	NE	NE
FFB02	MALCOA + ACP <-> COA + MALACP	Fatty Acid Synthase	2.3.1.85/ 2.3.1.38/ 2.3.1.39/ 2.3.1.41/ 1.1.1.100/ 4.2.1.61/ 1.3.1.10/ 3.1.2.14	14104	fasN	Fasn	Lipid Metabolism	Fatty Acid Biosynthesis	4	0.000577	E	E	E
FFB03	C160ACP + H2O -> ACP + C160	Fatty Acid Synthase	2.3.1.85/ 2.3.1.38/ 2.3.1.39/ 2.3.1.41/ 1.1.1.100/ 4.2.1.61/ 1.3.1.10/ 3.1.2.14	14104	fasN	Fasn	Lipid Metabolism	Fatty Acid Biosynthesis	4	0.001428	NE	NE	NE
FFB04	C181ACP + H2O -> ACP + C181	Fatty Acid Synthase	2.3.1.85/ 2.3.1.38/ 2.3.1.39/ 2.3.1.41/ 1.1.1.100/ 4.2.1.61/ 1.3.1.10/ 3.1.2.14	14104	fasN	Fasn	Lipid Metabolism	Fatty Acid Biosynthesis	4	0.001291	NE	NE	NE
FFB05	C120ACP + H2O -> ACP + C120	Fatty Acid Synthase	2.3.1.85/ 2.3.1.38/ 2.3.1.39/ 2.3.1.41/ 1.1.1.100/ 4.2.1.61/ 1.3.1.10/ 3.1.2.14	14104	fasN	Fasn	Lipid Metabolism	Fatty Acid Biosynthesis	4	0.001401	NE	NE	NE
FFB06	C140ACP + H2O -> ACP + C140	Fatty Acid Synthase	2.3.1.85/ 2.3.1.38/ 2.3.1.39/ 2.3.1.41/ 1.1.1.100/ 4.2.1.61/ 1.3.1.10/ 3.1.2.14	14104	fasN	Fasn	Lipid Metabolism	Fatty Acid Biosynthesis	4	0.001727	NE	NE	NE
FFB07	C180ACP + H2O -> ACP + C180	Fatty Acid Synthase	2.3.1.85/ 2.3.1.38/ 2.3.1.39/ 2.3.1.41/ 1.1.1.100/ 4.2.1.61/ 1.3.1.10/ 3.1.2.14	14104	fasN	Fasn	Lipid Metabolism	Fatty Acid Biosynthesis	4	0.001924	E	E	NE
FFB08	C141ACP + H2O -> ACP + C141	Fatty Acid Synthase	2.3.1.85/ 2.3.1.38/ 2.3.1.39/ 2.3.1.41/ 1.1.1.100/ 4.2.1.61/ 1.3.1.10/ 3.1.2.14	14104	fasN	Fasn	Lipid Metabolism	Fatty Acid Biosynthesis	4	0.001502	E	E	NE
FFB09	ACACP + MALACP -> AACACP + ACP	Fatty Acid Synthase	2.3.1.85/ 2.3.1.38/ 2.3.1.39/ 2.3.1.41/ 1.1.1.100/ 4.2.1.61/ 1.3.1.10/ 3.1.2.14	14104	fasN	Fasn	Lipid Metabolism	Fatty Acid Biosynthesis	4	0.000107	E	E	NE
FFB10	HBACP <-> BEACP + H2O	Fatty Acid Synthase	2.3.1.85/ 2.3.1.38/ 2.3.1.39/ 2.3.1.41/ 1.1.1.100/ 4.2.1.61/ 1.3.1.10/ 3.1.2.14	14104	fasN	Fasn	Lipid Metabolism	Fatty Acid Biosynthesis	3	0.000707	E	E	NE
FFB11	BACP + NADP <-> BEACP + NADPH + H	Fatty Acid Synthase	2.3.1.85/ 2.3.1.38/ 2.3.1.39/ 2.3.1.41/ 1.1.1.100/ 4.2.1.61/ 1.3.1.10/ 3.1.2.14	14104	fasN	Fasn	Lipid Metabolism	Fatty Acid Biosynthesis	5	0.001353	E	E	NE
FFB12	HBACP + NADP <-> AACACP + NADPH + H	Fatty Acid Synthase	2.3.1.85/ 2.3.1.38/ 2.3.1.39/ 2.3.1.41/ 1.1.1.100/ 4.2.1.61/ 1.3.1.10/ 3.1.2.14	14104	fasN	Fasn	Lipid Metabolism	Fatty Acid Biosynthesis	5	0.001019	E	E	NE
FFB13	3HDACP + NADP <-> ODACP + NADPH + H	Fatty Acid Synthase	2.3.1.85/ 2.3.1.38/ 2.3.1.39/ 2.3.1.41/ 1.1.1.100/ 4.2.1.61/ 1.3.1.10/ 3.1.2.14	14104	fasN	Fasn	Lipid Metabolism	Fatty Acid Biosynthesis	5	0.000836	E	E	NE
FFB14	3HDACP <-> DEACP + H2O	Fatty Acid Synthase	2.3.1.85/ 2.3.1.38/ 2.3.1.39/ 2.3.1.41/ 1.1.1.100/ 4.2.1.61/ 1.3.1.10/ 3.1.2.14	14104	fasN	Fasn	Lipid Metabolism	Fatty Acid Biosynthesis	3	0.000706	E	E	NE
FFB15	HOACP + NADP <-> OOACP + NADPH + H	Fatty Acid Synthase	2.3.1.85/ 2.3.1.38/ 2.3.1.39/ 2.3.1.41/ 1.1.1.100/ 4.2.1.61/ 1.3.1.10/ 3.1.2.14	14104	fasN	Fasn	Lipid Metabolism	Fatty Acid Biosynthesis	5	0.000836	E	E	NE
FFB16	3HPACP + NADP <-> OPALACP + NADPH + H	Fatty Acid Synthase	2.3.1.85/ 2.3.1.38/ 2.3.1.39/ 2.3.1.41/ 1.1.1.100/ 4.2.1.61/ 1.3.1.10/ 3.1.2.14	14104	fasN	Fasn	Lipid Metabolism	Fatty Acid Biosynthesis	5	0.001548	E	E	NE
FFB17	3HPACP <-> HDEACP + H2O	Fatty Acid Synthase	2.3.1.85/ 2.3.1.38/ 2.3.1.39/ 2.3.1.41/ 1.1.1.100/ 4.2.1.61/ 1.3.1.10/ 3.1.2.14	14104	fasN	Fasn	Lipid Metabolism	Fatty Acid Biosynthesis	3	0.0014	E	E	NE
FFB18	HTDACP + NADP <-> OTACP + NADPH + H	Fatty Acid Synthase	2.3.1.85/ 2.3.1.38/ 2.3.1.39/ 2.3.1.41/ 1.1.1.100/ 4.2.1.61/ 1.3.1.10/ 3.1.2.14	14104	fasN	Fasn	Lipid Metabolism	Fatty Acid Biosynthesis	5	0.000836	E	E	NE
FFB19	HTDACP <-> TDEACP + H2O	Fatty Acid Synthase	2.3.1.85/ 2.3.1.38/ 2.3.1.39/ 2.3.1.41/ 1.1.1.100/ 4.2.1.61/ 1.3.1.10/ 3.1.2.14	14104	fasN	Fasn	Lipid Metabolism	Fatty Acid Biosynthesis	3	0.000698	E	E	NE
FFB20	C120ACP + NADP <-> TDDACP + NADPH + H	Fatty Acid Synthase	2.3.1.85/ 2.3.1.38/ 2.3.1.39/ 2.3.1.41/ 1.1.1.100/ 4.2.1.61/ 1.3.1.10/ 3.1.2.14	14104	fasN	Fasn	Lipid Metabolism	Fatty Acid Biosynthesis	5	0.001165	E	E	NE
FFB21	C120ACP + MALACP -> OTACP + CO2 + ACP	Fatty Acid Synthase	2.3.1.85/ 2.3.1.38/ 2.3.1.39/ 2.3.1.41/ 1.1.1.100/ 4.2.1.61/ 1.3.1.10/ 3.1.2.14	14104	fasN	Fasn	Lipid Metabolism	Fatty Acid Biosynthesis	5	0.000869	E	E	NE
FFB22	BACP + MALACP -> OHACP + CO2 + ACP	Fatty Acid Synthase	2.3.1.85/ 2.3.1.38/ 2.3.1.39/ 2.3.1.41/ 1.1.1.100/ 4.2.1.61/ 1.3.1.10/ 3.1.2.14	14104	fasN	Fasn	Lipid Metabolism	Fatty Acid Biosynthesis	5	0.000871	E	E	NE
FFB23	HHACP + NADP <-> OHACP + NADPH + H	Fatty Acid Synthase	2.3.1.85/ 2.3.1.38/ 2.3.1.39/ 2.3.1.41/ 1.1.1.100/ 4.2.1.61/ 1.3.1.10/ 3.1.2.14	14104	fasN	Fasn	Lipid Metabolism	Fatty Acid Biosynthesis	5	0.000836	E	E	NE
FFB24	HHACP <-> HEACP + H2O	Fatty Acid Synthase	2.3.1.85/ 2.3.1.38/ 2.3.1.39/ 2.3.1.41/ 1.1.1.100/ 4.2.1.61/ 1.3.1.10/ 3.1.2.14	14104	fasN	Fasn	Lipid Metabolism	Fatty Acid Biosynthesis	3	0.000706	E	E	NE
FFB25	HACP + NADP <-> HEACP + NADPH + H	Fatty Acid Synthase	2.3.1.85/ 2.3.1.38/ 2.3.1.39/ 2.3.1.41/ 1.1.1.100/ 4.2.1.61/ 1.3.1.10/ 3.1.2.14	14104	fasN	Fasn	Lipid Metabolism	Fatty Acid Biosynthesis	5	0.001353	E	E	NE
FFB26	HACP + MALACP -> OOACP + CO2 + ACP	Fatty Acid Synthase	2.3.1.85/ 2.3.1.38/ 2.3.1.39/ 2.3.1.41/ 1.1.1.100/ 4.2.1.61/ 1.3.1.10/ 3.1.2.14	14104	fasN	Fasn	Lipid Metabolism	Fatty Acid Biosynthesis	5	0.000871	E	E	NE
FFB27	OACP + NADP <-> OEACP + NADPH + H	Fatty Acid Synthase	2.3.1.85/ 2.3.1.38/ 2.3.1.39/ 2.3.1.41/ 1.1.1.100/ 4.2.1.61/ 1.3.1.10/ 3.1.2.14	14104	fasN	Fasn	Lipid Metabolism	Fatty Acid Biosynthesis	5	0.001353	E	E	NE
FFB28	OACP + MALACP -> ODACP + CO2 + ACP	Fatty Acid Synthase	2.3.1.85/ 2.3.1.38/ 2.3.1.39/ 2.3.1.41/ 1.1.1.100/ 4.2.1.61/ 1.3.1.10/ 3.1.2.14	14104	fasN	Fasn	Lipid Metabolism	Fatty Acid Biosynthesis	5	0.000871	E	E	NE
FFB29	C100ACP + NADP <-> DEACP + NADPH + H	Fatty Acid Synthase	2.3.1.85/ 2.3.1.38/ 2.3.1.39/ 2.3.1.41/ 1.1.1.100/ 4.2.1.61/ 1.3.1.10/ 3.1.2.14	14104	fasN	Fasn	Lipid Metabolism	Fatty Acid Biosynthesis	5	0.001353	E	E	NE
FFB30	C100ACP + MALACP -> ODDACP + CO2 + ACP	Fatty Acid Synthase	2.3.1.85/ 2.3.1.38/ 2.3.1.39/ 2.3.1.41/ 1.1.1.100/ 4.2.1.61/ 1.3.1.10/ 3.1.2.14	14104	fasN	Fasn	Lipid Metabolism	Fatty Acid Biosynthesis	5	0.000871	E	E	NE
FFB31	HDDACP + NADP <-> ODDACP + NADPH + H	Fatty Acid Synthase	2.3.1.85/ 2.3.1.38/ 2.3.1.39/ 2.3.1.41/ 1.1.1.100/ 4.2.1.61/ 1.3.1.10/ 3.1.2.14	14104	fasN	Fasn	Lipid Metabolism	Fatty Acid Biosynthesis	5	0.000836	E	E	NE
FFB32	HDDACP <-> TDDACP + H2O	Fatty Acid Synthase	2.3.1.85/ 2.3.1.38/ 2.3.1.39/ 2.3.1.41/ 1.1.1.100/ 4.2.1.61/ 1.3.1.10/ 3.1.2.14	14104	fasN	Fasn	Lipid Metabolism	Fatty Acid Biosynthesis	3	0.000705	E	E	NE
FFB33	C140ACP + NADP <-> TDEACP + NADPH + H	Fatty Acid Synthase	2.3.1.85/ 2.3.1.38/ 2.3.1.39/ 2.3.1.41/ 1.1.1.100/ 4.2.1.61/ 1.3.1.10/ 3.1.2.14	14104	fasN	Fasn	Lipid Metabolism	Fatty Acid Biosynthesis	5	0.000985	E	E	NE
FFB34	C140ACP + MALACP -> OPALACP + CO2 + ACP	Fatty Acid Synthase	2.3.1.85/ 2.3.1.38/ 2.3.1.39/ 2.3.1.41/ 1.1.1.100/ 4.2.1.61/ 1.3.1.10/ 3.1.2.14	14104	fasN	Fasn	Lipid Metabolism	Fatty Acid Biosynthesis	5	0.000645	E	E	NE
FFB35	C160ACP + NADP <-> HDEACP + NADPH + H	Fatty Acid Synthase	2.3.1.85/ 2.3.1.38/ 2.3.1.39/ 2.3.1.41/ 1.1.1.100/ 4.2.1.61/ 1.3.1.10/ 3.1.2.14	14104	fasN	Fasn	Lipid Metabolism	Fatty Acid Biosynthesis	5	0.001028	E	E	NE
FFB36	OODACP + NADPH + H <-> HODACP + NADP	Fatty Acid Synthase	2.3.1.85/ 2.3.1.38/ 2.3.1.39/ 2.3.1.41/ 1.1.1.100/ 4.2.1.61/ 1.3.1.10/ 3.1.2.14	14104	fasN	Fasn	Lipid Metabolism	Fatty Acid Biosynthesis	5	0.001444	NE	NE	NE
FFB37	HOACP <-> OEACP + H2O	Fatty Acid Synthase	2.3.1.85/ 2.3.1.38/ 2.3.1.39/ 2.3.1.41/ 1.1.1.100/ 4.2.1.61/ 1.3.1.10/ 3.1.2.14	14104	fasN	Fasn	Lipid Metabolism	Fatty Acid Biosynthesis	3	0.000706	E	E	NE
FFB50	C161ACP + H2O -> ACP + C161	Fatty Acid Synthase	2.3.1.85/ 2.3.1.38/ 2.3.1.39/ 2.3.1.41/ 1.1.1.100/ 4.2.1.61/ 1.3.1.10/ 3.1.2.14	14104	fasN	Fasn	Lipid Metabolism	Fatty Acid Biosynthesis	4	0.001924	E	E	NE
FFB51	C181ACP + H2O -> ACP + C181	Fatty Acid Synthase	2.3.1.85/ 2.3.1.38/ 2.3.1.39/ 2.3.1.41/ 1.1.1.100/ 4.2.1.61/ 1.3.1.10/ 3.1.2.14	14104	fasN	Fasn	Lipid Metabolism	Fatty Acid Biosynthesis	4	0.001291	NE	NE	NE
FFB52	C182ACP + H2O -> ACP + C182	Fatty Acid Synthase	2.3.1.85/ 2.3.1.38/ 2.3.1.39/ 2.3.1.41/ 1.1.1.100/ 4.2.1.61/ 1.3.1.10/ 3.1.2.14	14104	fasN	Fasn	Lipid Metabolism	Fatty Acid Biosynthesis	4	0.000871	E	E	NE
AANAT	ACCOA + SERT -> COA + ASERT	Arylalkylamine N-Acetyltransferase	2.3.1.87	11298	aanAt	Aanat	Amino acid metabolism	Tryptophan metabolism	4	0.001508	NE	NE	NE
FFAM34	2 ACCOA <-> COA + AACCOA	Acetyl-Coa C-Acetyltransferase, Acetoacetyl-Coa Thiolase	2.3.1.9	110446 or 110460	(acaT1) or (acaT2)	(Acat1) or (Acat2)	Lipid metabolism	Fatty acid oxidation	3	9.2e-05	NE	NE	NE
FFAM35	2 ACCOAm <-> COAm + AACCOAm	Acetyl-Coa C-Acetyltransferase, Acetoacetyl-Coa Thiolase (Mitoch)	2.3.1.9	110446 or 110460	(acaT1) or (acaT2)	(Acat1) or (Acat2)	Lipid metabolism	Fatty acid oxidation	3	6.1e-05	NE	NE	NE
FFAM02	ACCOA + BACOA <-> COA + OHCOA	Acetyl-Coenzyme A Acetyltransferase 1	2.3.1.9	110446 or 110460	(acaT1) or (acaT2)	(Acat1) or (Acat2)	Lipid Metabolism	Fatty Acid Metabolism	4	0.000888	NE	NE	NE
CGT1	RGT + H2O <-> CGLY + GLU	Gamma-Glutamyl Transpeptidase	2.3.2.2	14598 or 207182 or 23887 or 71522	(ggt1) or (ggt7) or (ggt5) or (ggt6)	(Ggt1) or (Ggt7) or (Ggt5) or (Ggt6)	Metabolism of other amino acids	Glutathione metabolism	4	0.001589	NE	NE	NA	*
GGTPa	RGT + ALA -> CGLY + ALAGLY	Gamma-Glutamyl Transpeptidase	2.3.2.2	14598 or 207182 or 23887 or 71522	(ggt1) or (ggt7) or (ggt5) or (ggt6)	(Ggt1) or (Ggt7) or (Ggt5) or (Ggt6)	Metabolism of other amino acids	Glutathione metabolism	4	0.000228	NE	NE	NE
GGTPb	RSGT -> GLU + ALAGLY	Gamma-Glutamyl Transpeptidase	2.3.2.2	14598 or 207182 or 23887 or 71522	(ggt1) or (ggt7) or (ggt5) or (ggt6)	(Ggt1) or (Ggt7) or (Ggt5) or (Ggt6)	Metabolism of other amino acids	Glutathione metabolism	3	0.001101	NE	NE	NE
CS	ACCOAm + OAm -> COAm + CITm	Citrate Synthase	2.3.3.1	12974 or 71832	cs	(Cs) or (Csl)	Carbohydrate Metabolism	Citrate cycle (TCA cycle)	4	0.000528	NE	NE	NE
HMGC1	ACCOAm + AACCOAm -> H3MCOAm + COAm	3-Hydroxy-3-Methylglutaryl Coenzyme A Synthase	2.3.3.10	208715	hmgC1	Hmgc1	Carbohydrate Metabolism	Butanoate metabolism	4	0.000323	NE	NE	NA	*
ACLY	ACCOA + OA -> COA + CIT	atp-Citrate (Pro-S-)-Lyase	2.3.3.8	104112	aclY	Acly	Carbohydrate Metabolism	Citrate cycle (TCA cycle)	4	0.001028	NE	NE	NE
OGT	GDPMAN + MANNAN(n) <-> GDP + MANNAN(n+1)		2.4.1.-		ogt	Ogt	Carbohydrate Metabolism	Fructose and mannose metabolism	4	0.001453	NE	NE	NA	*
FUT41	GDPMAN -> MANNAN + GDP	Udp-Glucose Ceramide Glucosyltransferase-Like 1	2.4.1.-	320011	ugcGl1	Ugcgl1	Carbohydrate Metabolism	Fructose and mannose metabolism	3	0.000744	NE	NE	NE
PC4	GDAG + UDPG -> DGDAG + UDP	Fucosyltransferase 4	2.4.1.-		fut4	Fut4	Metabolism of Complex lipids	Glycerolipid metabolism	4	0.001113	NE	NE	NA	**
PC5	GADDAG + UDPGAL -> DGALDAG + UDP	Udp-N-Acetyl-Alpha-D-Galactosamine	2.4.1.-		galGt2	Galgt2	Metabolism of Complex lipids	Glycerolipid metabolism	4	0.001103	NE	NE	NA	**
FUT43	GCER + UDPGAL -> LCER + UDP	Fucosyltransferase 4	2.4.1.-		fut4	Fut4	Metabolism of Complex lipids	Sphingoglycolipid metabolism	4	0.000619	NE	NE	NE
GGTBd	GALCER + UDPGAL -> DGALCER + UDP	Udp-Galbetaglcnac Beta 1,4-Galactosyltransferase, Polypeptide 5	2.4.1.-		b4gAlt5	B4galt5	Metabolism of Complex lipids	Sphingoglycolipid metabolism	4	0.000608	NE	NE	NE
GGTBc	GCER -> LCER	Udp-Gal:Betaglcnac Beta 1,4-Galactosyltransferase, Polypeptide 6	2.4.1.-	56386	b4gAlt6	B4Galt6		Glycosphongolipid metabolism	2	1e-05	NE	NE	NE
GGTBa	UDPGAL + GLC -> UDP + LACT	Beta-1,4-Galactosyltransferase / Lactose Synthase / N-Acetyllactosamine Synthase / Beta-N-Acetylglucosaminylglycopeptide Beta-1,4-Galactosyltransferase	2.4.1.-/2.4.1.22/2.4.1.90/2.4.1.38	14595	b4gAlt1	B4Galt1	Carbohydrate Metabolism	Galactose metabolism	4	0.000508	NE	NE	NE
GYS1	UDPG -> UDP + GLYCOGEN	Glycogen Synthase 1, Muscle	2.4.1.11	14936 and 232493	(gys1 and gys2)	(Gys1 and Gys2)	Metabolism of Complex Carbohydrates	Starch and sucrose metabolism	3	0.000223	E	E	E
SGL6	UDPGAL -> GALN + UDP		2.4.1.123		galN	Galn	Carbohydrate Metabolism	Galactose metabolism	3	0.0004	NE	NE	NA	*
UGT2B5	UDPGN <-> UDP + bDGN	Udp-Glucuronosyltransferase 2 Family, Member 5	2.4.1.17	22236	ugtLa2	Ugtla2	Carbohydrate Metabolism	Pentose and gluCuronate interConversions	3	0.000589	NE	NE	NE
UGTLA2	2 UDPGN + Bilirubin -> 2 UDP + Bilirubin beta-diglucuronide	Udp-Glucuronosyltransferase 1 Family, Member 2	2.4.1.17	22236	ugtLa2	Ugtla2	Metabolism of cofactors and Vitamins	Porphyrin and Chlorophyll metabolism	4	0.000246	NE	NE	NA	*
GBE1	GLYCOGEN + PI -> G1P	Glucan (1,4-Alpha-), Branching Enzyme 1	2.4.1.18	74185	gbe1	Gbe1	Metabolism of Complex Carbohydrates	Starch and sucrose metabolism	3	0.000772	NE	NE	NE
GALGT22	GA2 + UDPGAL -> GA1 + UDP	Udp-N-Acetyl-Alpha-D-Galactosamine (N-Acetylneuraminyl)-Galactosyl-N-Acetylglucosaminylpolypeptide-Beta-1, 4-N-Acetylgalactosaminyltransferase	2.4.1.62	54218	b3gAlt4	B3Galt4	Metabolism of Complex lipids	Sphingoglycolipid metabolism	4	0.000601	NE	NE	NE
GGTBb	GD2 + UDPGAL -> GD1b + UDP	Beta-1,4-Galactosyltransferase / Lactose Synthase / N-Acetyllactosamine Synthase / Beta-N-Acetylglucosaminylglycopeptide Beta-1,4-Galactosyltransferase	2.4.1.62	54218	b3gAlt4	B3Galt4	Metabolism of Complex lipids	Sphingoglycolipid metabolism	4	0.000355	NE	NE	NE
DGAT1	CER3 + UDPG -> GCER + UDP	Udp-Glucose Ceramide Glucosyltransferase	2.4.1.80	22234	ugcG	Ugcg	Metabolism of Complex lipids	Sphingoglycolipid metabolism	4	0.000622	NE	NE	NA	*
DPM1	GDPMAN + DOLP -> GDP + DOLMANP	Dolichol-Phosphate (Beta-D) Mannosyltransferase 1	2.4.1.83	13480	dpm1	Dpm1	Metabolism of Complex Carbohydrates	N-Glycans biosynthesis	4	0.001153	NE	NE	NE
GALGT11	GD3 + UDPNAG -> GD2 + UDP	Udp-N-Acetyl-Alpha-D-Galactosamine(N-Acetylneuraminyl)-Galactosylglucosylceramide-Beta-1, 4-N-Acetylgalactosaminyltransferase	2.4.1.92	14421	galGt1	Galgt1	Metabolism of Complex lipids	Sphingoglycolipid metabolism	4	0.000521	NE	NE	NE
GALGT12	GM3 + UDPNAG -> GM2 + UDP	Udp-N-Acetyl-Alpha-D-Galactosamine(N-Acetylneuraminyl)-Galactosylglucosylceramide-Beta-1, 4-N-Acetylgalactosaminyltransferase	2.4.1.92	14421	galGt1	Galgt1	Metabolism of Complex lipids	Sphingoglycolipid metabolism	4	0.000607	NE	NE	NE
GALGT13	LCER + UDPNAG -> GA2 + UDP	Udp-N-Acetyl-Alpha-D-Galactosamine(N-Acetylneuraminyl)-Galactosylglucosylceramide-Beta-1, 4-N-Acetylgalactosaminyltransferase	2.4.1.92	14421	galGt1	Galgt1	Metabolism of Complex lipids	Sphingoglycolipid metabolism	4	0.000624	NE	NE	NE
PNP10	NAC + R1P <-> NAMS + PI	Purine-Nucleoside Phosphorylase	2.4.2.1	18950 or 667034	(pnp1) or (pnp2)	(Pnp1) or (Pnp2)	Metabolism of cofactors and Vitamins	Nicotinate and nicotinamide metabolism	4	0.000791	NE	NE	NE
PNP9	NAM + R1P -> RNAM + PI	Purine-Nucleoside Phosphorylase	2.4.2.1	18950 or 667034	(pnp1) or (pnp2)	(Pnp1) or (Pnp2)	Metabolism of cofactors and Vitamins	Nicotinate and nicotinamide metabolism	4	0.001081	NE	NE	NE
PNP1	DIN + PI + H2O <-> HYXAN + DR1P	Deoxyinosine:Orthophosphate Ribosyltransferase	2.4.2.1	18950 or 667034	(pnp1) or (pnp2)	(Pnp1) or (Pnp2)	Nucleotide metabolism	Purine metabolism	5	0.001585	NE	NE	NE
PNP2	DA + PI + H2O <-> AD + DR1P	Deoxyadenosine:Orthophosphate Ribosyltransferase	2.4.2.1	18950 or 667034	(pnp1) or (pnp2)	(Pnp1) or (Pnp2)	Nucleotide metabolism	Purine metabolism	5	0.001933	NE	NE	NE
PNP3	DG + PI + H2O <-> GN + DR1P	Deoxyguanosine:Orthophosphate Ribosyltransferase	2.4.2.1	18950 or 667034	(pnp1) or (pnp2)	(Pnp1) or (Pnp2)	Nucleotide metabolism	Purine metabolism	5	0.001419	NE	NE	E
PNP4	HYXAN + R1P + H2O <-> INS + PI	Inosine:Orthophosphate Ribosyltransferase	2.4.2.1	18950 or 667034	(pnp1) or (pnp2)	(Pnp1) or (Pnp2)	Nucleotide metabolism	Purine metabolism	5	0.00132	NE	NE	NE
PNP5	AD + R1P + H2O <-> PI + ADN	Adenosine:Orthophosphate Ribosyltransferase	2.4.2.1	18950 or 667034	(pnp1) or (pnp2)	(Pnp1) or (Pnp2)	Nucleotide metabolism	Purine metabolism	5	0.002131	NE	NE	NE
PNP6	GN + R1P + H2O <-> PI + GSN	Guanosine:Orthophosphate Ribosyltransferase	2.4.2.1	18950 or 667034	(pnp1) or (pnp2)	(Pnp1) or (Pnp2)	Nucleotide metabolism	Purine metabolism	5	0.001482	NE	NE	E
PNP7	XAN + R1P + H2O <-> PI + XTSINE	Xanthosine:Orthophosphate Ribosyltransferase	2.4.2.1	18950 or 667034	(pnp1) or (pnp2)	(Pnp1) or (Pnp2)	Nucleotide metabolism	Purine metabolism	5	0.001793	NE	NE	NE
PNP8	DU + PPI -> URA + DR1P	Purine-Nucleoside Phosphorylase	2.4.2.1	18950 or 667034	(pnp1) or (pnp2)	(Pnp1) or (Pnp2)	Nucleotide metabolism	Pyrimidine metabolism	4	0.000485	NE	NE	NE
UMPS	OROA + PRPP <-> PPI + OMP	Uridine 5'-Monophosphate Synthase	2.4.2.10/4.1.1.23	22247	umpS	Umps	Nucleotide metabolism	Pyrimidine metabolism	4	0.001093	NE	NE	E
UMPSa	OMP -> CO2 + UMP	Uridine 5'-Monophosphate Synthase	2.4.2.10/4.1.1.23	22247	umpS	Umps	Nucleotide metabolism	Pyrimidine metabolism	3	0.00132	NE	NE	E
PBEF1	NAMRN + PPI <-> NAM + PRPP	Pre-B-Cell Colony-Enhancing Factor 1	2.4.2.12	59027	pbeF1	Pbef1	Metabolism of cofactors and Vitamins	Nicotinate and nicotinamide metabolism	4	0.000508	NE	NE	NA	*
PRPS2	PRPP + GLN -> PPI + GLU + PRAM	Amidophosphoribosyltransferase	2.4.2.14	231327	ppaT	Ppat	Nucleotide metabolism	Purine metabolism	5	0.00099	NE	NE	E
QPRT	QA + PRPP -> NAMN + PPI + CO2	Quinolinate Phosphoribosyltransferase	2.4.2.19	67375	qprT	Qprt	Metabolism of cofactors and Vitamins	Nicotinate and nicotinamide metabolism	5	0.004739	NE	NE	NA	*
UGCG	UDP-xylose -> UDP + 1,4-beta-xylan	Trna-Guanine Transglycosylase	2.4.2.24		tgut-pending	Tgut-Pending	Nucleotide metabolism	Nucleotide sugars metabolism	3	0.001418	NE	NE	NA	**
UPP	URI + PI <-> URA + R1P	Uridine Phosphorylase	2.4.2.3	22271 or 76654	(upp1) or (upp2)	(Upp1) or (Upp2)	Nucleotide metabolism	Pyrimidine metabolism	4	0.000724	NE	NE	NE
ECFG1	DT + PI <-> THY + DR1P	Orthophosphate Deoxyribosyltransferase	2.4.2.4	72962	tymP	Tymp	Nucleotide metabolism	Pyrimidine metabolism	4	0.00053	NE	NE	NA	*
APRT	AICAR + PPI <-> ICAR + PRPP	Pyrophosphate Phosphoribosyltransferase	2.4.2.7	11821	aprT	Aprt	Nucleotide metabolism	Purine metabolism	4	0.001373	NE	NE	NA	*
HPRT1	HYXAN + PRPP -> PPI + IMP	Imp:Diphosphate Phospho-D-Ribosyltransferase	2.4.2.8	15452	hprT	Hprt	Nucleotide metabolism	Purine metabolism	4	0.000444	NE	NE	NE
HPRT2	GN + PRPP -> PPI + GMP	Gmp:Pyrophosphate Phosphoribosyltransferase	2.4.2.8	15452	hprT	Hprt	Nucleotide metabolism	Purine metabolism	4	0.000344	NE	NE	NE
HPRT3	AD + PRPP -> PPI + AMP	Amp:Pyrophosphate Phosphoribosyltransferase	2.4.2.8	15452	hprT	Hprt	Nucleotide metabolism	Purine metabolism	4	0.000665	NE	NE	NE
HPRT4	XAN + PRPP -> PPI + XMP	Xmp:Pyrophosphate Phosphoribosyltransferase	2.4.2.8	15452	hprT	Hprt	Nucleotide metabolism	Purine metabolism	4	0.000442	NE	NE	NE
GCN5L22	GT1a <-> ANA + GD1a	St8 Alpha-N-Acetyl-Neuraminide Alpha-2,8-Sialyltransferase 5	2.4.99.-	225742	st8Sia5	St8Sia5	Metabolism of Complex lipids	Sphingoglycolipid metabolism	3	0.000847	NE	NE	NA	**
GLYA	GD1a + ANA <-> GT1b	St6(Alpha-N-Acetyl-Neuraminyl-2,3-Beta-Galactosyl-1,3)-N-Acetylgalactosaminide Alpha-2,6-Sialyltransferase 6	2.4.99.-	50935	st6Galnac6	St6Galnac6	Metabolism of Complex lipids	Sphingoglycolipid metabolism	3	0.000809	NE	NE	NA	**
SGL2	GT1b -> GQ1	St8 Alpha-N-Acetyl-Neuraminide Alpha-2,8-Sialyltransferase 5	2.4.99.-	225742	st8Sia5	St8Sia5	Metabolism of Complex lipids	Sphingoglycolipid metabolism	2	4e-06	NE	NE	NE
HEXB	GT1b -> GD1b + ANA	St3 Beta-Galactoside Alpha-2,3-Sialyltransferase 1	2.4.99.4	20442	st3Gal1	St3Gal1	Metabolism of Complex lipids	Sphingoglycolipid metabolism	3	0.000545	NE	NE	NA	*
SIAT5	GD1b + CMPANA -> GT1b + CMP	St3 Beta-Galactoside Alpha-2,3-Sialyltransferase 1	2.4.99.4	20442	st3Gal1	St3Gal1	Metabolism of Complex lipids	Sphingoglycolipid metabolism	4	0.000411	NE	NE	NE
SIAT8A	GM1 -> GD1b + CMP	Sialyltransferase 8 (Alpha-2, 8-Sialytransferase) A	2.4.99.8	20449	st8Sia1	St8Sia1	Metabolism of Complex lipids	Sphingoglycolipid metabolism	3	0.000319	NE	NE	NE
MDM2	GA2 + CMPANA -> GM2 + CMP	Sialyltransferase 9 (Cmp-Neuaclactosylceramide Alpha-2,3-Sialyltransferase)	2.4.99.9	20454	siaT9	Siat9	Metabolism of Complex lipids	Sphingoglycolipid metabolism	4	0.000715	NE	NE	NA	**
MGLL	GA1 + CMPANA -> GM1 + CMP	Sialyltransferase 9 (Cmp-Neuaclactosylceramide Alpha-2,3-Sialyltransferase)	2.4.99.9	20454	siaT9	Siat9	Metabolism of Complex lipids	Sphingoglycolipid metabolism	4	0.000756	NE	NE	NA	**
SIAT91	LCER + CMPANA -> GM3 + CMP	Sialyltransferase 9 (Cmp-Neuaclactosylceramide Alpha-2,3-Sialyltransferase)	2.4.99.9	20454	siaT9	Siat9	Metabolism of Complex lipids	Sphingoglycolipid metabolism	4	0.000759	NE	NE	NE
COQ2	4HBZ + NPP -> N4HBZ + PPI	Coenzyme Q2 Homolog, Prenyltransferase	2.5.1.-	71883	coq2	Coq2	Metabolism of cofactors and Vitamins	Ubiquinone biosynthesis	4	0.003542	NE	NE	NE
GGPS1a	DMPP + IPPP -> GPP + PPI	Geranylgeranyl Diphosphate Synthase 1	2.5.1.1/2.5.1.10/2.5.1.29	14593	ggpS1	Ggps1	Lipid metabolism	Sterol biosynthesis	4	0.001164	E	E	E
GGPS1b	GPP + IPPP -> FPP + PPI	Geranylgeranyl Diphosphate Synthase 1	2.5.1.1/2.5.1.10/2.5.1.29	14593	ggpS1	Ggps1	Lipid metabolism	Sterol biosynthesis	4	0.000537	E	E	E
GGPS1c	FPP + IPPP -> GGPP + PPI	Geranylgeranyl Diphosphate Synthase 1	2.5.1.1/2.5.1.10/2.5.1.29	14593	ggpS1	Ggps1	Lipid metabolism	Sterol biosynthesis	4	0.001828	NE	NE	NE
SRM	DSAM + PTRSC -> 5MTA + SPRMD	Spermidine Synthase	2.5.1.16	20810	srm	Srm	Amino acid metabolism	Urea Cycle and Metabolism of Other Amino Groups	4	0.000532	E	E	NE
SRMa	5MTA + SPRM -> DSAM + SPRMD	Spermidine Synthase	2.5.1.16/2.5.1.22	20810/20603	srm/sms	Srm/Sms	Metabolism of other amino acids	beta-Alanine metabolism	4	0.001289	E	E	NE
MMAB	CACD + atp -> ADCD + PPI + PI	Methylmalonic Aciduria (Cobalamin Deficiency) Type B Homolog	2.5.1.17	77697	mmaB	Mmab	Metabolism of cofactors and Vitamins	Porphyrin and Chlorophyll metabolism	5	0.002086	NE	NE	NA	*
MMABa	atp + Cob(I)alamin + H2O -> PI + PPI + Cobamide coenzyme	Methylmalonic Aciduria (Cobalamin Deficiency) Type B Homolog	2.5.1.17	77697	mmaB	Mmab	Metabolism of cofactors and Vitamins	Porphyrin and Chlorophyll metabolism	6	0.004635	NE	NE	NA	*
GSTA1	RGT + R -> RSGT	Glutathione S-Transferase, Alpha 1 (Ya)	2.5.1.18	14857	gstA1	Gsta1	Metabolism of other amino acids	Glutathione metabolism	3	0.000779	NE	NE	NE
FDFT1b	2 FPP <-> PPI + PSPP + H	Farnesyl-Diphosphate Farnesyltransferase	2.5.1.21	14137	fdfT1	Fdft1	Lipid metabolism	Sterol biosynthesis	4	0.000898	NE	NE	NE
FDFT1c	PSPP + NADPH + H <-> PPI + SQL + NADP	Farnesyl-Diphosphate Farnesyltransferase	2.5.1.21	14137	fdfT1	Fdft1	Lipid metabolism	Sterol biosynthesis	6	0.002919	NE	NE	NA	*
FDFT1a	2 FPP + NADPH -> NADP + SQL + 2 PPI	Farnesyl Diphosphate Farnesyl Transferase 1	2.5.1.21	14137	fdfT1	Fdft1	Lipid metabolism	Sterol biosynthesis	5	0.002328	NE	NE	E
SMS	DSAM + SPRMD -> 5MTA + SPRM	Spermine Synthase	2.5.1.22	20603	sms	Sms	Amino acid metabolism	Urea Cycle and Metabolism of Other Amino Groups	4	0.001289	NE	NE	NE
NANSa	ANA9P + PI <-> NAMA6P + PEP + H2O	Ana9-Phosphate Pyruvate-Lyase (Pyruvate-Phosphorylating)	2.5.1.56/2.5.1.57	94181	nanS	Nans	Metabolism of Complex Carbohydrates	Aminosugars metabolism	5	0.002014	NE	NE	NA	*
NANS	ANA + PI <-> NAMA + PEP + H2O	Anapyruvate-Lyase (Pyruvate-Phosphorylating)	2.5.1.56/4.1.3.3	74091	nanS/npl	Nans/Npl	Metabolism of Complex Carbohydrates	Aminosugars metabolism	5	0.003621	NE	NE	NA	*
MAT2A	MET + atp -> PPI + PI + SAM	Methionine Adenosyltransferase	2.5.1.6	11720 and 232087	(mat1a and mat2a)	(Mat1a and Mat2a)	Amino acid metabolism	Methionine metabolism	5	0.012277	E	E	NE
HMBS	4 PBG + H2O -> HMB + 4 NH3	Hydroxymethylbilane Synthase	2.5.1.61	15288	hmbS	Hmbs	Metabolism of cofactors and Vitamins	Porphyrin and Chlorophyll metabolism	4	0.00233	NE	NE	NA	*
GOT17	L-Cysteate + AKG <-> 3-Sulfopyruvate + GLU	L-Cysteate Akg Aminotransferase	2.6.1.1	14718	got1	Got1	Amino acid metabolism	Cysteine metabolism	4	0.001479	NE	NE	NA	*
CYS1	SALA + NAD -> SPYR + NH3 + NADH	Glutamate Oxaloacetate Transaminase 1, Soluble	2.6.1.1	14718	cys1	Cys1	Amino acid metabolism	Cysteine metabolism	5	0.00148	NE	NE	NE
CYS2	SALA + AKG -> SPYR + GLU	Glutamate Oxaloacetate Transaminase 1, Soluble	2.6.1.1	14718	cys2	Cys2	Amino acid metabolism	Cysteine metabolism	4	0.000513	NE	NE	NE
GOT11	OA + GLU <-> ASP + AKG	Glutamate Oxaloacetate Transaminase 1, Soluble	2.6.1.1	14718	got1	Got1	Amino acid metabolism	Glutamate metabolism	4	0.00033	NE	NE	NE
GOT12	MPYR + GLU -> CYS + AKG	Glutamate Oxaloacetate Transaminase 1, Soluble	2.6.1.1	14718	got1	Got1	Amino acid metabolism	Cysteine metabolism	4	0.000551	NE	NE	NE
GOT13	EHG + AKG -> HAKG + GLU	Glutamate Oxaloacetate Transaminase 1, Soluble	2.6.1.1	14718	got1	Got1	Amino acid metabolism	Arginine and proline metabolism	4	0.00089	NE	NE	NE
GOT15	PHE + AKG <-> PHPYR + GLU	Glutamate Oxaloacetate Transaminase 1, Soluble	2.6.1.1	14718	got1	Got1	Amino acid metabolism	Phenylalanine metabolism	4	0.001197	NE	NE	NE
GOT21	OAm + GLUm <-> ASPm + AKGm	Glutamate Oxaloacetate Transaminase 2, Mitochondrial	2.6.1.1	14719	got2	Got2	Amino acid metabolism	Glutamate metabolism	4	0.000196	NE	NE	NE
GOT22	MPYRm + GLUm -> CYSm + AKGm	Glutamate Oxaloacetate Transaminase 2, Mitochondrial	2.6.1.1	14719	got2	Got2	Amino acid metabolism	Cysteine metabolism	4	0.001426	NE	NE	NE
GOT23	EHGm + AKGm -> HAKGm + GLUm	Glutamate Oxaloacetate Transaminase 2, Mitochondrial	2.6.1.1	14719	got2	Got2	Amino acid metabolism	Arginine and proline metabolism	4	0.001426	NE	NE	NE
GOT25	PHEm + AKGm <-> PHPYRm + GLUm	Glutamate Oxaloacetate Transaminase 2, Mitochondrial	2.6.1.1	14719	got2	Got2	Amino acid metabolism	Phenylalanine metabolism	4	0.000903	NE	NE	NE
GOT14	4HPP + GLU <-> AKG + TYR	Glutamate Oxaloacetate Transaminase 1, Soluble	2.6.1.1/ 2.6.1.5	14718	got1	Got1	Amino acid metabolism	Tyrosine metabolism	4	0.000789	NE	NE	NE
GOT24	4HPPm + GLUm <-> AKGm + TYRm	Glutamate Oxaloacetate Transaminase 2, Mitochondrial	2.6.1.1/ 2.6.1.5	14718/14719	got2	Got2	Amino acid metabolism	Tyrosine metabolism	4	0.001426	NE	NE	NE
POAT	4HPP + GLU <-> AKG + TYR	L-Phenylalanine 2-Oxoglutarate Aminotransferase	2.6.1.1/2.6.1.5	14718/14719	tat/got2	Tat/Got2	Amino acid metabolism	Phenylalanine, tyrosine and tryptophan biosynthesis	4	0.000789	NE	NE	NE
OAT4	N2-Succinyl-ORN + AKG <-> N2-Succinyl-GLUGSAL + GLU	N2-Succinyl-L-Ornithine:2-Oxo-Acid Aminotransferase	2.6.1.13	18242	oat	Oat	Amino acid metabolism	Arginine and proline metabolism	4	0.00094	NE	NE	NA	*
OAT1	ORNm + AKGm <-> GLUGSALm + GLUm	Ornithine Aminotransferase	2.6.1.13	18242	oat	Oat	Amino acid metabolism	Arginine and proline metabolism	4	0.000714	NE	NE	NE
GFPT1	F6P + GLN -> GLU + GA6P	Glutamine Fructose-6-Phosphate Transaminase 1	2.6.1.16	14583 or 14584	(gfpT1) or (fpT2)	(Gfpt1) or (Gfpt2)	Amino acid metabolism	Glutamate metabolism	4	0.00086	NE	NE	NE
ABATa	GABA + AKG <-> SUCCSAL + GLU	Akg Aminotransferase	2.6.1.19	268860	abaT	Abat	Amino acid metabolism	Glutamate metabolism	4	0.000398	NE	NE	NA	*
ABATb	bALA + AKG <-> 3-Oxopropanoate + GLU	3-Aminopropanoate:2-Oxoglutarate Aminotransferase	2.6.1.19	268860	abaT	Abat	Amino acid metabolism	Alanine and aspartate metabolism	4	0.000898	NE	NE	NA	*
GPT2	ALA + AKG <-> PYR + GLU	Alanine Transaminase	2.6.1.2	108682	gpt2	Gpt2	Amino acid metabolism	Glutamate metabolism	4	0.000476	NE	NE	NA	*
ALAAT	PYR + GLU <-> AKG + ALA	Alanine Aminotransferase	2.6.1.2	108682	gpt2	Gpt2	Amino acid metabolism	Alanine and aspartate metabolism	4	0.000476	NE	NE	NE
AADATc	AMA + AKGm -> AKA + GLUm	2-Aminoadipate Transaminase	2.6.1.39	23923	aadAt	Aadat	Amino acid metabolism	Lysine degradation	4	0.000608	NE	NE	NE
BCAT1d	ILE + AKG <-> 3-Methyl-2-oxopentanoate + GLU	L-Isoleucine:Akg Aminotransferase	2.6.1.42	12035	bcaT1	Bcat1	Amino acid metabolism	Valine, leucine and isoleucine biosynthesis	4	0.000543	NE	NE	NA	*
BCAT1a	AKG + LEU <-> OICAP + GLU	Branched Chain Aminotransferase 1, Cytosolic	2.6.1.42	12035	bcaT1	Bcat1	Amino acid metabolism	Valine, leucine and isoleucine degradation	4	0.001367	NE	NE	NE
BCAT1b	AKG + VAL <-> OIVAL + GLU	Branched Chain Aminotransferase 1, Cytosolic	2.6.1.42	12035	bcaT1	Bcat1	Amino acid metabolism	Valine, leucine and isoleucine degradation	4	0.001386	NE	NE	NE
BCAT1c	AKG + ILE <-> OMVAL + GLU	Branched Chain Aminotransferase 1, Cytosolic	2.6.1.42	12035	bcaT1	Bcat1	Amino acid metabolism	Valine, leucine and isoleucine degradation	4	0.001367	NE	NE	NE
AGXTa	PYR + GLY <-> ALA + GLX	Alanine-Glyoxylate Aminotransferase	2.6.1.51/2.6.1.44	11611	agxT	Agxt	Amino acid metabolism	Glycine, serine and threonine metabolism	4	0.000358	NE	NE	NE
AGXTb	SERm + PYRm <-> HPm + ALAm	Alanine-Glyoxylate Aminotransferase	2.6.1.51/2.6.1.44	11611	agxT	Agxt	Amino acid metabolism	Glycine, serine and threonine metabolism	4	0.001515	NE	NE	NE
PSA	PHP + GLU <-> AKG + 3PSER	Phosphoserine Aminotransferase	2.6.1.52	107272	psa	Psa	Amino acid metabolism	Glycine, serine and threonine metabolism	4	0.000633	NE	NE	NE
PSAT1	PHT + AKG <-> OHB + GLU	Phosphoserine Aminotransferase 1	2.6.1.52	107272	psaT1	Psat1	Metabolism of cofactors and Vitamins	Vitamin B11 metabolism	4	0.001471	NE	NE	NA	*
BCAT1e	LEU + AKG <-> 4-Methyl-2-oxopentanoate + GLU	L-Leucine:Akg Aminotransferase	2.6.1.6	12035	bcaT1	Bcat1	Amino acid metabolism	Valine, leucine and isoleucine biosynthesis	4	0.000543	NE	NE	NA	*
ACLAT	ACLYS + AKG <-> AAH + GLU	N6-Acetyl-L-Lysine: Akg Aminotransferase	2.6.1.65				Amino acid metabolism	Lysine degradation	4	0.001509	NE	NE	NA	*
AADATa	HKYN + AKG <-> AHDOB + GLU	Aminoadipate Aminotransferase	2.6.1.7	23923	aadAt	Aadat	Amino acid metabolism	Tryptophan metabolism	4	0.001036	NE	NE	NA	*
AADATb	KYN + AKG <-> APDOB + GLU	Aminoadipate Aminotransferase	2.6.1.7	23923	aadAt	Aadat	Amino acid metabolism	Tryptophan metabolism	4	0.000998	NE	NE	NA	*
AKT1d	NAMS + atp -> NAMN + ADP	Thymoma Viral Proto-Oncogene 1	2.7.1.-		akt1	Akt1	Metabolism of cofactors and Vitamins	Nicotinate and nicotinamide metabolism	4	0.000518	NE	NE	NE
MIPL	TRExt -> AATRE6P	Thymoma Viral Proto-Oncogene 1	2.7.1.-		aktL	Akt1	Metabolism of Complex Carbohydrates	Starch and sucrose metabolism	2	0.000709	NE	NE	NA	**
AKT2	INPP + atp -> INHP + ADP	Thymoma Viral Proto-Oncogene 2	2.7.1.-		akt2	Akt2	Metabolism of Complex lipids	Inositol phosphate metabolism	4	0.001065	NE	NE	NE
HK	PEP + GLC -> PYR + G6P	Hexokinase 1	2.7.1.1	103988	hk1/hk2	Gck	Carbohydrate Metabolism	Glycolysis/Gluconeogenesis	4	0.000784	NE	NE	NA	*
HK13	atp + MAN <-> ADP + MAN6P	D-Glucose 6-Phosphotransferase	2.7.1.1	15275 or 15277 or 212032	(hk1) or (hk2) or (hk3)	(Hk1) or (Hk2) or (Hk3)	Carbohydrate Metabolism	Fructose and mannose metabolism	4	0.001237	NE	NE	NA	*
HK11	atp + FRU -> ADP + F6P	Hexokinase 1	2.7.1.1	15275 or 15277 or 212032	(hk1) or (hk2) or (hk3)	(Hk1) or (Hk2) or (Hk3)	Carbohydrate Metabolism	Fructose and mannose metabolism	4	0.000925	NE	NE	NE
HK12	MAN + atp -> MAN6P + ADP	Hexokinase 1	2.7.1.1	15275 or 15277 or 212032	(hk1) or (hk2) or (hk3)	(Hk1) or (Hk2) or (Hk3)	Carbohydrate Metabolism	Galactose metabolism	4	0.001237	NE	NE	NE
HK14	atp + FRU <-> ADP + F6P	atp: D-Fructose 6-Phosphotransferase	2.7.1.1	15277	hk1	Hk1	Metabolism of Complex Carbohydrates	Starch and sucrose metabolism	4	0.000925	E	E	NA	*
HK2	GLAMN + atp -> GA6P + ADP	Hexokinase 2	2.7.1.1	15275 or 15277 or 212032	(hk1) or (hk2) or (hk3)	(Hk1) or (Hk2) or (Hk3)	Metabolism of Complex Carbohydrates	Aminosugars metabolism	4	0.001581	NE	NE	NE
HK15	atp + bGLC <-> ADP + bG6P	atp D-Glucose 6-Phosphotransferase	2.7.1.1 or 2.7.1.2	103988	hk1 or gck	Gck	Carbohydrate Metabolism	Glycolysis/Gluconeogenesis	4	0.003786	NE	NE	NA	*
PFKFB2	atp + F6P -> ADP + F26P	6-Phosphofructo-2-Kinase/Fructose-2,6-Biphosphatase 2	2.7.1.105/3.1.3.46		pfkFb3	Pfkfb3	Carbohydrate Metabolism	Fructose and mannose metabolism	4	0.001252	NE	NE	NE
DAGK1	DAGLY + atp -> PA + ADP	Diacylglycerol Kinase, Alpha (80 Kda)	2.7.1.107	104418 or 110197 or 110524 or 13139 or 217480 or 380921 or 56077	(dgkZ) or (dgkG) or (dgkQ) or (dgkA) or (dgkB) or (dgkH) or (dgkE)	(Dgkz) or (Dgkg) or (Dgkq) or (Dgka) or (Dgkb) or (Dgkh) or (Dgke)	Metabolism of Complex lipids	Glycerolipid metabolism	4	0.00126	NE	NE	NA	*
DGKZ	PA + ADP -> DAGLY + atp	Diacylglycerol Kinase Zeta	2.7.1.107	104418 or 110197 or 110524 or 13139 or 217480 or 380921 or 56077	dgkZ	(Dgkz) or (Dgkg) or (Dgkq) or (Dgka) or (Dgkb) or (Dgkh) or (Dgke)		Glycerophoshpolipid Metabolism	4	0.00126	NE	NE	NE
PFK1a	CTP + TAG6P <-> CDP + TAG16P	D-Tagatose 6-Phosphate 1-Phosphotransferase	2.7.1.11	18641	pfk1	Pfk1	Carbohydrate Metabolism	Galactose metabolism	4	0.000139	NE	NE	NA	*
PFK1b	UTP + TAG6P <-> UDP + TAG16P	D-Tagatose 6-Phosphate 1-Phosphotransferase	2.7.1.11	18641	pfk1	Pfk1	Carbohydrate Metabolism	Galactose metabolism	4	0.000314	NE	NE	NA	*
PFK1c	ITP + TAG6P <-> IDP + TAG16P	D-Tagatose 6-Phosphate 1-Phosphotransferase	2.7.1.11	18641	pfk1	Pfk1	Carbohydrate Metabolism	Galactose metabolism	4	3.9e-05	NE	NE	NA	*
PFKlmp	F6P + atp -> FDP + ADP	Phosphofructokinase, Liver, B-Type	2.7.1.11	18641	pfkL/pfkM/pfkP	Pfkl/Pfkm/Pfkp	Carbohydrate Metabolism	Glycolysis/Gluconeogenesis	4	0.001091	NE	NE	NE
PFKP	atp + TAG6P -> ADP + TAG16P	Phosphofructokinase, Platelet	2.7.1.11	18641	pfkL	Pfkl	Carbohydrate Metabolism	Galactose metabolism	4	0.001289	NE	NE	NE
DGUOK	atpm + DGm <-> ADPm + DGMPm	Deoxyguanosine Kinase	2.7.1.113	27369	dguOk	Dguok	Nucleotide metabolism	Purine metabolism	4	0.001418	NE	NE	NE
DGUOK1	atp + DG <-> ADP + DGMP	Deoxyguanosine Kinase	2.7.1.113	27369	dguOk	Dguok	Nucleotide metabolism	Purine metabolism	4	0.00045	NE	NE	E
ITPKA	atp + TPI -> ADP + MI1345P	atp 1D-Myo-Inositol-1,4,5-Trisphosphate 3-Phosphotransferase	2.7.1.127	228550 or 320404	(itpKa) or (itpKb)	(Itpka) or (Itpkb)	Metabolism of Complex lipids	Inositol phosphate metabolism	4	0.000448	NE	NE	NA	*
PIK3CG	atp + PINS -> ADP + PINSP	Phosphoinositide-3-Kinase, Catalytic, Gamma Polypeptide	2.7.1.137	30955	pik3cg	Pik3Cg	Metabolism of Complex lipids	Inositol phosphate metabolism	4	0.000784	NE	NE	NE
RBKS	DR5P + ADP <-> DRIB + atp	Deoxyribokinase	2.7.1.15	71336	rbkS	Rbks	Carbohydrate Metabolism	Pentose phosphate pathway	4	0.001508	NE	NE	NA	*
RBKS1	atp + RIB <-> ADP + R5P	D-Ribose 5-Phosphotransferase	2.7.1.15	71336	rbkS	Rbks	Carbohydrate Metabolism	Pentose phosphate pathway	4	0.00146	NE	NE	NA	*
IPMKa	atp + TPI -> ADP + MI1456P	atp 1D-Myo-Inositol-1,4,5-Trisphosphate 6-Phosphotransferase	2.7.1.151	69718	ipmK	Ipmk	Metabolism of Complex lipids	Inositol phosphate metabolism	4	0.000559	NE	NE	NA	*
IPMKb	atp + MI1456P -> ADP + INPP	atp 1D-Myo-Inositol-1,4,5-Trisphosphate 6-Phosphotransferase	2.7.1.151	69718	ipmK	Ipmk	Metabolism of Complex lipids	Inositol phosphate metabolism	4	0.000708	NE	NE	NA	*
PIK3CA	ADP + PI345P -> atp + D45PI	Phosphatidylinositol 3-Kinase, Catalytic, Alpha Polypeptide	2.7.1.153	18706 or 18707 or 30955 or 74769	(pik3Ca) or (pik3Cd) or (pik3Cg) or (pik3Cb)	(Pik3ca) or (Pik3cd) or (Pik3cg) or (Pik3cb)	Metabolism of Complex lipids	Inositol phosphate metabolism	4	0.000453	NE	NE	NA	*
AKT1b	D45PI + atp -> PI345P + ADP	Phosphatidylinositol 3-Kinase, Catalytic, Alpha Polypeptide	2.7.1.153	18706 or 18707 or 30955 or 74769	(pik3Ca) or (pik3Cd) or (pik3Cg) or (pik3Cb)	(Pik3ca) or (Pik3cd) or (Pik3cg) or (Pik3cb)	Metabolism of Complex lipids	Inositol phosphate metabolism	4	0.000453	NE	NE	NE
ADK	ADN + atp -> AMP + ADP	Adenosine Kinase	2.7.1.20	11534	adk	Adk	Nucleotide metabolism	Purine metabolism	4	0.000461	NE	NE	NE
TK1	DT + atp -> ADP + DTMP	atp:Thymidine 5'-Phosphotransferase	2.7.1.21	21877 or 57813	(tk1) or (tk2)	(Tk1) or (Tk2)	Nucleotide metabolism	Pyrimidine metabolism	4	0.000359	NE	NE	NE
TK1a	DU + atp -> DUMP + ADP	atp:Deoxyuridine 5'-Phosphotransferase	2.7.1.21	21877 or 57813	(tk1) or (tk2)	(Tk1) or (Tk2)	Nucleotide metabolism	Pyrimidine metabolism	4	0.000447	NE	NE	NE
TK2	DTm + atpm -> ADPm + DTMPm	atp:Thymidine 5'-Phosphotransferase, Mitochondrial	2.7.1.21	21877 or 57813	(tk1) or (tk2)	(Tk1) or (Tk2)	Nucleotide metabolism	Pyrimidine metabolism	4	0.001418	NE	NE	NE
TK2a	DUm + atpm -> DUMPm + ADPm	atp:Deoxyuridine 5'-Phosphotransferase, Mitochondrial	2.7.1.21	21877 or 57813	(tk1) or (tk2)	(Tk1) or (Tk2)	Nucleotide metabolism	Pyrimidine metabolism	4	0.001418	NE	NE	NE
NADK	atp + NAD <-> ADP + NADP	Nad Kinase	2.7.1.23	192185	nadK	Nadk	Metabolism of cofactors and Vitamins	Nicotinate and nicotinamide metabolism	4	0.004892	NE	NE	NA	*
COASYb	DPCOA + atp -> ADP + COA	Dephosphocoa Kinase	2.7.1.24	71743	coaSy	Coasy	Metabolism of cofactors and Vitamins	Pantothenate and CoA biosynthesis	4	0.00153	NE	NE	NE
RI5Pa	RIBFLAV + atp -> FMN + ADP	Riboflavin Kinase	2.7.1.26	54391	rfk	Rfk	Metabolism of cofactors and Vitamins	Riboflavin metabolism	4	0.001132	NE	NE	NE
RI5Pb	RIBFLAVm + atpm -> FMNm + ADPm	Riboflavin Kinase	2.7.1.26	54391	rfk	Rfk	Metabolism of cofactors and Vitamins	Riboflavin metabolism	4	0.000699	NE	NE	NE
KHK	atp + FRU -> ADP + F1P	Ketohexokinase	2.7.1.3	16548	khk	Khk	Carbohydrate Metabolism	Fructose and mannose metabolism	4	0.001214	E	E	NE
GYK	GL + atp -> GL3P + ADP	Glycerol Kinase	2.7.1.30	14626 or 14933	(gk2) or (gyk)	(Gk2) or (Gyk)	Metabolism of Complex lipids	Glycerolipid metabolism	4	0.003011	NE	NE	E
CHK	atp + CHO -> ADP + PCHO	Choline Kinase	2.7.1.32	12651 or 12660	(chkB) or (chkA)	(Chkb) or (Chka)	Metabolism of Complex lipids	Glycerophospholipid Metabolism	4	0.000714	NE	NE	NE
CHKL	CHO + atp -> PCHO + ADP	Choline Kinase-Like	2.7.1.32/2.7.1.82	12651 or 12660	(chkB) or (chkA)	(Chkb) or (Chka)	Metabolism of Complex lipids	Glycerophospholipid Metabolism	4	0.000714	NE	NE	NE
PANK3a	atp + Pantetheine -> ADP + 4PPNTE	Pantothenate Kinase 3	2.7.1.33	211347 or 269614 or 74450 or 75735	(panK3) or (panK4) or (panK2) or (panK1)	(Pank3) or (Pank4) or (Pank2) or (Pank1)	Metabolism of cofactors and Vitamins	Pantothenate and COA biosynthesis	4	0.001163	NE	NE	NA	*
PANK3b	atp + N-((R)-Pantothenoyl)-CYS -> ADP + 4PPNCYS	Pantothenate Kinase 3	2.7.1.33	211347 or 269614 or 74450 or 75735	(panK3) or (panK4) or (panK2) or (panK1)	(Pank3) or (Pank4) or (Pank2) or (Pank1)	Metabolism of cofactors and Vitamins	Pantothenate and COA biosynthesis	4	0.000866	NE	NE	NA	*
PANK	PNTO + atp -> ADP + 4PPNTO	Pantothenate Kinase	2.7.1.33	211347 or 269614 or 74450 or 75735	(panK3) or (panK4) or (panK2) or (panK1)	(Pank3) or (Pank4) or (Pank2) or (Pank1)	Metabolism of cofactors and Vitamins	Pantothenate and CoA biosynthesis	4	0.000611	NE	NE	NE
PDXK1	atp + PYRDX -> ADP + P5P	Pyridoxal (Pyridoxine, Vitamin B6) Kinase	2.7.1.35	216134	pdxK	Pdxk	Metabolism of cofactors and Vitamins	Vitamin B12 metabolism	4	0.000612	NE	NE	NA	*
PDXK2	atp + PL -> ADP + PL5P	Pyridoxal (Pyridoxine, Vitamin B6) Kinase	2.7.1.35	216134	pdxK	Pdxk	Metabolism of cofactors and Vitamins	Vitamin B13 metabolism	4	0.000556	NE	NE	NA	*
PDXK3	atp + PDLA -> ADP + PDLA5P	Pyridoxal (Pyridoxine, Vitamin B6) Kinase	2.7.1.35	216134	pdxK	Pdxk	Metabolism of cofactors and Vitamins	Vitamin B14 metabolism	4	0.000478	NE	NE	NA	*
MVK	atp + MVL -> ADP + PMVL	Mevalonate Kinase	2.7.1.36	17855	mvk	Mvk	Lipid metabolism	Sterol biosynthesis	4	0.001369	E	E	E
PK3	PEP + ADP -> PYR + atp	Pyruvate Kinase 3	2.7.1.40	18746	pkm2	Pkm2	Carbohydrate Metabolism	Glycolysis/Gluconeogenesis	4	0.000998	E	E	NE
PKM21	PYR + atp -> PEP + AMP + PI	Pyruvate O2-Phosphotransferase	2.7.1.40	18746	pkm2	Pkm2	Carbohydrate Metabolism	Glycolysis/Gluconeogenesis	5	0.001785	NE	NE	NE
PKM22	GTP + PYR <-> GDP + PEP	Gtp:Pyruvate O2-Phosphotransferase	2.7.1.40	18746	pkm2	Pkm2	Nucleotide metabolism	Purine metabolism	4	0.000423	NE	NE	NA	*
PKM23	DGTP + PYR <-> DGDP + PEP	Dgtp:Pyruvate O2-Phosphotransferase	2.7.1.40	18746	pkm2	Pkm2	Nucleotide metabolism	Purine metabolism	4	0.000166	NE	NE	NA	*
PKM24	Datp + PYR <-> DADP + PEP	Datp:Pyruvate O2-Phosphotransferase	2.7.1.40	18746	pkm2	Pkm2	Nucleotide metabolism	Purine metabolism	4	0.000195	NE	NE	NA	*
UCK13	UTP + URI <-> UDP + UMP	Utp:Uridine 5'-Phosphotransferase	2.7.1.48	22245	uck1	Uck1	Nucleotide metabolism	Pyrimidine metabolism	4	0.000408	NE	NE	NA	*
UCK14	ITP + URI <-> IDP + UMP	Itp:Uridine 5'-Phosphotransferase	2.7.1.48	22245	uck1	Uck1	Nucleotide metabolism	Pyrimidine metabolism	4	6.8e-05	NE	NE	NA	*
UCK15	Datp + URI <-> DADP + UMP	Datp:Uridine 5'-Phosphotransferase	2.7.1.48	22245	uck1	Uck1	Nucleotide metabolism	Pyrimidine metabolism	4	9.9e-05	NE	NE	NA	*
UCK16	DGTP + URI <-> DGDP + UMP	Dgtp:Uridine 5'-Phosphotransferase	2.7.1.48	22245	uck1	Uck1	Nucleotide metabolism	Pyrimidine metabolism	4	8.4e-05	NE	NE	NA	*
UCK17	DTTP + URI <-> DTDP + UMP	Dttp:Uridine 5'-Phosphotransferase	2.7.1.48	22245	uck1	Uck1	Nucleotide metabolism	Pyrimidine metabolism	4	9.6e-05	NE	NE	NA	*
UCK18	DCTP + URI <-> DCDP + UMP	Dctp:Uridine 5'-Phosphotransferase	2.7.1.48	22245	uck1	Uck1	Nucleotide metabolism	Pyrimidine metabolism	4	0.000104	NE	NE	NA	*
UCK19	DUTP + URI <-> DUDP + UMP	Dutp:Uridine 5'-Phosphotransferase	2.7.1.48	22245	uck1	Uck1	Nucleotide metabolism	Pyrimidine metabolism	4	8.6e-05	NE	NE	NA	*
UCK23	UTP + CYTD <-> UDP + CMP	Utp:Cytidine 5'-Phosphotransferase	2.7.1.48	80914	uck2	Uck2	Nucleotide metabolism	Pyrimidine metabolism	4	0.000751	NE	NE	NA	*
UCK24	ITP + CYTD <-> IDP + CMP	Itp:Cytidine 5'-Phosphotransferase	2.7.1.48	80914	uck2	Uck2	Nucleotide metabolism	Pyrimidine metabolism	4	0.000158	NE	NE	NA	*
UCK25	Datp + CYTD <-> DADP + CMP	Datp:Cytidine 5'-Phosphotransferase	2.7.1.48	80914	uck2	Uck2	Nucleotide metabolism	Pyrimidine metabolism	4	0.000198	NE	NE	NA	*
UCK26	DGTP + CYTD <-> DGDP + CMP	Dgtp:Cytidine 5'-Phosphotransferase	2.7.1.48	80914	uck2	Uck2	Nucleotide metabolism	Pyrimidine metabolism	4	0.000181	NE	NE	NA	*
UCK27	DTTP + CYTD <-> DTDP + CMP	Dttp:Cytidine 5'-Phosphotransferase	2.7.1.48	80914	uck2	Uck2	Nucleotide metabolism	Pyrimidine metabolism	4	0.000192	NE	NE	NA	*
UCK28	DCTP + CYTD <-> DCDP + CMP	Dctp:Cytidine 5'-Phosphotransferase	2.7.1.48	80914	uck2	Uck2	Nucleotide metabolism	Pyrimidine metabolism	4	0.000187	NE	NE	NA	*
UCK29	DUTP + CYTD <-> DUDP + CMP	Dutp:Cytidine 5'-Phosphotransferase	2.7.1.48	80914	uck2	Uck2	Nucleotide metabolism	Pyrimidine metabolism	4	0.000156	NE	NE	NA	*
UCK11	URI + atp -> ADP + UMP	atp:Uridine 5'-Phosphotransferase	2.7.1.48	22245	uck1	Uck1	Nucleotide metabolism	Pyrimidine metabolism	4	0.000906	NE	NE	NE
UCK12	URI + GTP -> UMP + GDP	Gtp:Uridine 5'-Phosphotransferase	2.7.1.48	22245	uck1	Uck1	Nucleotide metabolism	Pyrimidine metabolism	4	0.000197	NE	NE	NE
UCK21	CYTD + atp -> ADP + CMP	atp:Cytidine 5'-Phosphotransferase	2.7.1.48	80914	uck2	Uck2	Nucleotide metabolism	Pyrimidine metabolism	4	0.002012	NE	NE	NE
UCK22	CYTD + GTP -> GDP + CMP	Gtp:Cytidine 5'-Phosphotransferase	2.7.1.48	80914	uck2	Uck2	Nucleotide metabolism	Pyrimidine metabolism	4	0.000355	NE	NE	NE
SIAT92	NAGA6P + ADP <-> NAG + atp	N-Acetylglucosamine Kinase	2.7.1.59	56174	nagK	Nagk	Amino acid metabolism	Glutamate metabolism	4	0.001626	NE	NE	NA	*
GLK	GLAC + atp -> GAL1P + ADP	Galactokinase	2.7.1.6	14635 or 69976	(galK1) or (galK2)	(Galk1) or (Galk2)	Carbohydrate Metabolism	Galactose metabolism	4	0.004635	NE	NE	NE
GNE	NAMA + PI -> NAMA6P + H2O		2.7.1.60		gne	Gne	Metabolism of Complex Carbohydrates	Aminosugars metabolism	4	0.001473	NE	NE	NA	*
PIK4CB	atp + PINS -> ADP + PINS4P	Phosphatidylinositol 4-Kinase, Catalytic, Beta Polypeptide	2.7.1.67	107650 or 224020	(pi4Kb) or (pi4Ka)	(Pi4kb) or (Pi4ka)	Metabolism of Complex lipids	Inositol phosphate metabolism	4	0.000443	NE	NE	NA	*
PIPK5K3	PINS4P + atp -> D45PI + ADP	Phosphatidylinositol-4-Phosphate 5-Kinase, Type Iii	2.7.1.68		pipK5k3	Pipk5K3	Metabolism of Complex lipids	Inositol phosphate metabolism	4	0.000559	E	E	NE
DCKa	atp + ADN <-> ADP + AMP	Deoxycytidine Kinase	2.7.1.74	13178	dck	Dck	Nucleotide metabolism	Purine metabolism	4	0.000461	NE	NE	NE
DCKb	DC + atp -> DCMP + ADP	Deoxycytidine Kinase	2.7.1.74	13178	dck	Dck	Nucleotide metabolism	Pyrimidine metabolism	4	0.000478	NE	NE	NE
CHOK	atp + ETHAM -> ADP + PETHAM	Ethanolamine Kinase (Alpha1)	2.7.1.82	12651	chkB	Chkb	Lipid metabolism	Phosphorlipid biosynthesis	4	0.001737	NE	NE	NE
AKT1c	SPN + atp -> SPN1P + ADP	Sphingosine Kinase 1	2.7.1.91	20698	sphK1	Sphk1	Metabolism of Complex lipids	Sphingoglycolipid metabolism	4	0.001895	NE	NE	NE
GGSDb	atp + GLU <-> ADP + GLUP	Glutamate 5-Kinase	2.7.2.11	56454	aldH18a1	Aldh18A1	Energy metabolism	urea cycle and metabolism of amino groups	4	0.000785	NE	NE	NA	*
GGSDc	GLUm + atpm -> ADPm + GLUPm	Pyrroline-5-Carboxylate Synthetase (Glutamate Gamma-Semialdehyde Synthetase)	2.7.2.11/1.2.1.41	56454	aldH18a1/ pycS	Aldh18A1/ Pycs	Amino acid metabolism	Urea Cycle and Metabolism of Other Amino Groups	4	0.000718	NE	NE	NE
PYCS2	GLUPm + NADPHm <-> NADPm + PIm + GLUGSALm	Pyrroline-5-Carboxylate Synthetase (Glutamate Gamma-Semialdehyde Synthetase)	2.7.2.11/1.2.1.41	56454	pycS	Pycs	Amino acid metabolism	Urea Cycle and Metabolism of Other Amino Groups	5	0.001982	NE	NE	NE
PGK1	13PDG + ADP <-> 3PG + atp	Phosphoglycerate Kinase 1	2.7.2.3	18655 or 18663	(pgk1) or (pgk2)	(Pgk1) or (Pgk2)	Carbohydrate Metabolism	Glycolysis/Gluconeogenesis	4	0.00073	NE	NE	NE
CKB	atp + CRT <-> ADP + CRTP	Creatine Kinase, Brain	2.7.3.2	329504	ckb	(Lcmt2)	Amino acid metabolism	Arginine and proline metabolism	4	0.001515	NE	NE	NE
CKMT1	atpm + CRTm <-> ADPm + CRTPm	Creatine Kinase, Mitochondrial 1, Ubiquitous	2.7.3.2	12716 or 76722	(ckmT1) or (ckmT2)	(Ckmt1) or (Ckmt2)	Amino acid metabolism	Arginine and proline metabolism	4	0.001418	NE	NE	NE
AK3L1	UTP + AMP <-> UDP + ADP	Utp Amp Phosphotransferase Mitochondrial	2.7.4.10	11639	ak3L1	Ak3L1	Nucleotide metabolism	Pyrimidine metabolism	4	0.00197	NE	NE	NA	*
AKL3La	GDP + ADP -> GTP + AMP	Gtp Amp Phosphotransferase Mitochondrial	2.7.4.10	11639	ak3L	Ak3L	Nucleotide metabolism	Pyrimidine metabolism	4	0.000533	NE	NE	NE
AKL3Lb	UDP + ADP -> UTP + AMP	Gtp Amp Phosphotransferase Mitochondrial	2.7.4.10	11639	ak3L	Ak3L	Nucleotide metabolism	Pyrimidine metabolism	4	0.00197	NE	NE	NE
UCKa	atp + UMP <-> ADP + UDP	atp:Ump Phosphotransferase	2.7.4.14	66588	cmpK1	Cmpk1	Nucleotide metabolism	Pyrimidine metabolism	4	0.003221	NE	NE	E
UCKb	atp + CMP <-> ADP + CDP	atp:Cmp Phosphotransferase	2.7.4.14	66588	cmpK1	Cmpk1	Nucleotide metabolism	Pyrimidine metabolism	4	0.001806	NE	NE	NE
UCKc	atp + DCMP <-> ADP + DCDP	atp:Dcmp Phosphotransferase	2.7.4.14	66588	cmpK1	Cmpk1	Nucleotide metabolism	Pyrimidine metabolism	4	0.000551	NE	NE	NE
CHOL1	atp + PMVL -> ADP + PPMVL	Phosphomevalonate Kinase	2.7.4.2	68603	pmvK	Pmvk	Lipid metabolism	Sterol biosynthesis	4	0.000541	E	E	E
AK1a	atp + AMP <-> 2 ADP	atp:Amp Phosphotransferase	2.7.4.3	11636 or 11637 or 11639	(ak1) or (ak2) or (ak3L1)	(Ak1) or (Ak2) or (Ak3l1)	Carbohydrate Metabolism	Purine metabolism	3	5.4e-05	NE	NE	NE
AK1b	atp + DAMP <-> ADP + DADP	Adenylate Kinase Isoenzyme 1	2.7.4.3	11636 or 11637 or 11639	(ak1) or (ak2) or (ak3L1)	(Ak1) or (Ak2) or (Ak3l1)	Nucleotide metabolism	Purine metabolism	4	0.001118	NE	NE	NE
AK2a	atpm + AMPm <-> 2 ADPm	Adenylate Kinase 2	2.7.4.3	11636 or 11637 or 11639	(ak1) or (ak2) or (ak3L1)	(Ak1) or (Ak2) or (Ak3l1)	Nucleotide metabolism	Purine metabolism	3	0.000468	NE	NE	NE
AK2b	atpm + DAMPm <-> ADPm + DADPm	Adenylate Kinase 2	2.7.4.3	11636 or 11637 or 11639	(ak1) or (ak2) or (ak3L1)	(Ak1) or (Ak2) or (Ak3l1)	Nucleotide metabolism	Purine metabolism	4	0.001418	NE	NE	NE
AK4	GTPm + AMPm <-> ADPm + GDPm	Adenylate Kinase 4	2.7.4.3	11636 or 11637 or 11639	(ak1) or (ak2) or (ak3L1)	(Ak1) or (Ak2) or (Ak3l1)	Nucleotide metabolism	Purine metabolism	4	0.000956	NE	NE	NE
AK5a	GTP + AMP <-> ADP + GDP	Adenylate Kinase Isoenzyme 5	2.7.4.3	11636 or 11637 or 11639	(ak1) or (ak2) or (ak3L1)	(Ak1) or (Ak2) or (Ak3l1)	Nucleotide metabolism	Purine metabolism	4	0.000533	NE	NE	NE
AK5b	GTP + CMP <-> CDP + GDP	Adenylate Kinase Isoenzyme 5	2.7.4.3	11636 or 11637 or 11639	(ak1) or (ak2) or (ak3L1)	(Ak1) or (Ak2) or (Ak3l1)	Nucleotide metabolism	Purine metabolism	4	0.000282	NE	NE	NE
AK5c	GTP + DCMP <-> DCDP + GDP	Adenylate Kinase Isoenzyme 5	2.7.4.3	11636 or 11637 or 11639	(ak1) or (ak2) or (ak3L1)	(Ak1) or (Ak2) or (Ak3l1)	Nucleotide metabolism	Purine metabolism	4	0.000101	NE	NE	NE
NME7b	atp + ADP <-> ADP + atp	atp:Nucleoside-Diphosphate Phosphatransferase	2.7.4.6	171567 or 18102 or 18103 or 54369 or 56520 or 75533 or 79059	(nme7) or (nme1) or (nme2) or (nme6) or (nme4) or (nme5) or (nme3)	(Nme7) or (Nme1) or (Nme2) or (Nme6) or (Nme4) or (Nme5) or (Nme3)	Nucleotide metabolism	Purine metabolism	2	2e-06	NE	NE	NA	*
NME7c	atp + DIDP <-> ADP + DITP	Nucleoside-Diphosphate Phosphatransferase	2.7.4.6	171567 or 18102 or 18103 or 54369 or 56520 or 75533 or 79059	(nme7) or (nme1) or (nme2) or (nme6) or (nme4) or (nme5) or (nme3)	(Nme7) or (Nme1) or (Nme2) or (Nme6) or (Nme4) or (Nme5) or (Nme3)	Nucleotide metabolism	Purine metabolism	4	0.001044	NE	NE	NA	*
NMEa	atp + DUMP <-> ADP + DUDP	Dtmp Phosphotransferase	2.7.4.6	171567 or 18102 or 18103 or 54369 or 56520 or 75533 or 79059	(nme7) or (nme1) or (nme2) or (nme6) or (nme4) or (nme5) or (nme3)	(Nme7) or (Nme1) or (Nme2) or (Nme6) or (Nme4) or (Nme5) or (Nme3)	Nucleotide metabolism	Pyrimidine metabolism	4	0.000605	NE	NE	NA	*
NME21	UDP + atp <-> UTP + ADP	Expressed In Non-Metastatic Cells 2, Protein (Nm23B) (Nucleoside Diphosphate Kinase)	2.7.4.6	171567 or 18102 or 18103 or 54369 or 56520 or 75533 or 79059	(nme7) or (nme1) or (nme2) or (nme6) or (nme4) or (nme5) or (nme3)	(Nme7) or (Nme1) or (Nme2) or (Nme6) or (Nme4) or (Nme5) or (Nme3)	Nucleotide metabolism	Purine metabolism	4	0.002841	NE	NE	NE
NME22	CDP + atp <-> CTP + ADP	Expressed In Non-Metastatic Cells 2, Protein (Nm23B) (Nucleoside Diphosphate Kinase)	2.7.4.6	171567 or 18102 or 18103 or 54369 or 56520 or 75533 or 79059	(nme7) or (nme1) or (nme2) or (nme6) or (nme4) or (nme5) or (nme3)	(Nme7) or (Nme1) or (Nme2) or (Nme6) or (Nme4) or (Nme5) or (Nme3)	Nucleotide metabolism	Purine metabolism	4	0.000409	NE	NE	E
NME23	DGDP + atp <-> DGTP + ADP	Expressed In Non-Metastatic Cells 2, Protein (Nm23B) (Nucleoside Diphosphate Kinase)	2.7.4.6	171567 or 18102 or 18103 or 54369 or 56520 or 75533 or 79059	(nme7) or (nme1) or (nme2) or (nme6) or (nme4) or (nme5) or (nme3)	(Nme7) or (Nme1) or (Nme2) or (Nme6) or (Nme4) or (Nme5) or (Nme3)	Nucleotide metabolism	Purine metabolism	4	0.000331	NE	NE	NE
NME24	DUDP + atp <-> DUTP + ADP	Expressed In Non-Metastatic Cells 2, Protein (Nm23B) (Nucleoside Diphosphate Kinase)	2.7.4.6	171567 or 18102 or 18103 or 54369 or 56520 or 75533 or 79059	(nme7) or (nme1) or (nme2) or (nme6) or (nme4) or (nme5) or (nme3)	(Nme7) or (Nme1) or (Nme2) or (Nme6) or (Nme4) or (Nme5) or (Nme3)	Nucleotide metabolism	Purine metabolism	4	0.000955	NE	NE	E
NME25	DCDP + atp <-> DCTP + ADP	Expressed In Non-Metastatic Cells 2, Protein (Nm23B) (Nucleoside Diphosphate Kinase)	2.7.4.6	171567 or 18102 or 18103 or 54369 or 56520 or 75533 or 79059	(nme7) or (nme1) or (nme2) or (nme6) or (nme4) or (nme5) or (nme3)	(Nme7) or (Nme1) or (Nme2) or (Nme6) or (Nme4) or (Nme5) or (Nme3)	Nucleotide metabolism	Purine metabolism	4	0.000482	NE	NE	NE
NME26	DTDP + atp <-> DTTP + ADP	Expressed In Non-Metastatic Cells 2, Protein (Nm23B) (Nucleoside Diphosphate Kinase)	2.7.4.6	171567 or 18102 or 18103 or 54369 or 56520 or 75533 or 79059	(nme7) or (nme1) or (nme2) or (nme6) or (nme4) or (nme5) or (nme3)	(Nme7) or (Nme1) or (Nme2) or (Nme6) or (Nme4) or (Nme5) or (Nme3)	Nucleotide metabolism	Purine metabolism	4	0.000427	NE	NE	NE
NME27	DADP + atp <-> Datp + ADP	Expressed In Non-Metastatic Cells 2, Protein (Nm23B) (Nucleoside Diphosphate Kinase)	2.7.4.6	171567 or 18102 or 18103 or 54369 or 56520 or 75533 or 79059	(nme7) or (nme1) or (nme2) or (nme6) or (nme4) or (nme5) or (nme3)	(Nme7) or (Nme1) or (Nme2) or (Nme6) or (Nme4) or (Nme5) or (Nme3)	Nucleotide metabolism	Purine metabolism	4	0.000391	NE	NE	NE
NME28	GDP + atp <-> GTP + ADP	Expressed In Non-Metastatic Cells 2, Protein (Nm23B) (Nucleoside Diphosphate Kinase)	2.7.4.6	171567 or 18102 or 18103 or 54369 or 56520 or 75533 or 79059	(nme7) or (nme1) or (nme2) or (nme6) or (nme4) or (nme5) or (nme3)	(Nme7) or (Nme1) or (Nme2) or (Nme6) or (Nme4) or (Nme5) or (Nme3)	Nucleotide metabolism	Purine metabolism	4	0.000769	NE	NE	NE
NME29	IDP + atp <-> ITP + ADP	Expressed In Non-Metastatic Cells 2, Protein (Nm23B) (Nucleoside Diphosphate Kinase)	2.7.4.6	171567 or 18102 or 18103 or 54369 or 56520 or 75533 or 79059	(nme7) or (nme1) or (nme2) or (nme6) or (nme4) or (nme5) or (nme3)	(Nme7) or (Nme1) or (Nme2) or (Nme6) or (Nme4) or (Nme5) or (Nme3)	Nucleotide metabolism	Purine metabolism	4	0.000541	NE	NE	NE
GUK1a	GMP + atp <-> GDP + ADP	atp:Gmp Phosphotransferase	2.7.4.8	14923	guk1	Guk1	Nucleotide metabolism	Purine metabolism	4	0.000804	NE	NE	NE
GUK1b	DGMP + atp <-> DGDP + ADP	atp:Dgmp Phosphotransferase	2.7.4.8	14923	guk1	Guk1	Nucleotide metabolism	Purine metabolism	4	0.000362	NE	NE	NE
GUK1c	GMP + Datp <-> GDP + DADP	Datp:Dgmp Phosphotransferase	2.7.4.8	14923	guk1	Guk1	Nucleotide metabolism	Purine metabolism	4	0.000107	NE	NE	NE
TMK	DTMP + atp <-> ADP + DTDP	Deoxythymidine 5'-Monophosphate Kinase	2.7.4.9	21915	dtyMk	Dtymk	Nucleotide metabolism	Pyrimidine metabolism	4	0.000368	NE	NE	NE
TMKa	DT + atp -> ADP + DTMP	Thymidylate Kinase	2.7.4.9	21915	dtyMk	Dtymk	Nucleotide metabolism	Pyrimidine metabolism	4	0.000359	NE	NE	NE
RPPK	atp + R5P <-> ADP + PRPP	Ribose-Phosphate Diphosphokinase	2.7.6.1	110639	prpS2	Prps2	Carbohydrate Metabolism	Pentose phosphate pathway	4	0.00146	E	E	E
NMNAT2	atp + NAMRN <-> PPI + NAD	Nicotinamide Nucleotide Adenylyltransferase 2	2.7.7.1	226518 or 66454 or 74080	(nmnAt2) or (nmnAt1) or (nmnAt3)	(Nmnat2) or (Nmnat1) or (Nmnat3)	Metabolism of cofactors and Vitamins	Nicotinate and nicotinamide metabolism	4	0.002839	NE	NE	NA	*
NMNAT	NAMN + atp -> PPI + NAAD	Nicotinamide Mononucleotide Adenylyltransferase	2.7.7.1		nmnAt	Nmnat	Metabolism of cofactors and Vitamins	Nicotinate and nicotinamide metabolism	4	0.000452	E	E	NE
GALT	UTP + GAL1P <-> PPI + UDPGAL	Galactose-1-Phosphate Uridyl Transferase	2.7.7.12	14430	galT	Galt	Carbohydrate Metabolism	Galactose metabolism	4	0.001061	NE	NE	NE
PC1	PETHAM + CTP -> CDPETN + PPI	Phosphoethanolamine Cytidylyltransferase	2.7.7.14	68671	pcyT2	Pcyt2	Lipid metabolism	Phosphorlipid biosynthesis	4	0.000913	NE	NE	NE
PCYT1A	PCHO + CTP -> CDPCHO + PPI	Phosphate Cytidylyltransferase 1, Choline, Alpha Isoform	2.7.7.15	13026 or 236899	(pcyT1a) or (pcyT1b)	(Pcyt1a) or (Pcyt1b)	Metabolism of Complex lipids	Glycerophospholipid Metabolism	4	0.000657	NE	NE	E
FMNa	FMN + atp -> FAD + PPI	atp Fmn Adenylyltransferase	2.7.7.2	319945	flaD1	Flad1	Metabolism of cofactors and Vitamins	Riboflavin metabolism	4	0.001375	NE	NE	NE
FMNb	FMNm + atpm -> FADm + PPIm	atp Fmn Adenylyltransferase	2.7.7.2	319945	flaD1	Flad1	Metabolism of cofactors and Vitamins	Riboflavin metabolism	4	0.000759	NE	NE	NE
UAP1	UTP + NAGA1P <-> PPI + UDPNAGLC	Utp-N-Acetyl-Alpha-D-Glucosamine-1-Phosphate Uridylyltransferase	2.7.7.23	107652	uap1	Uap1	Metabolism of Complex Carbohydrates	Aminosugars metabolism	4	0.001204	NE	NE	NA	*
COASYa	4PPNTE + atp -> PPI + DPCOA	Phospho-Pantethiene Adenylyltransferase/Dephospho-Coa Kinase	2.7.7.3	71743	coaSy	Coasy	Metabolism of cofactors and Vitamins	Pantothenate and CoA biosynthesis	4	0.001009	NE	NE	NE
PAPSS1	SLF + atp -> PPI + APS	3'-Phosphoadenosine 5'-Phosphosulfate Synthase 1	2.7.7.4/2.7.1.25	23971	papSs1	Papss1	Nucleotide metabolism	Purine metabolism	4	0.001875	NE	NE	NE
PAPSS2	APS + atp -> ADP + PAPS	3'-Phosphoadenosine 5'-Phosphosulfate Synthase 2	2.7.7.4/2.7.1.25	23972	papSs2	Papss2	Nucleotide metabolism	Purine metabolism	4	0.002657	NE	NE	NE
CDS1	PA + CTP <-> CDPDG + PPI	Phosphatidate Cytidylyltransferase 1 [Fragment]	2.7.7.41	74596	cds1	Cds1	Lipid metabolism	Phosphorlipid biosynthesis	4	0.000823	E	E	E
CMASa	CTP + ANA <-> PPI + CMPANA	Ctp-N-Acylneuraminate Cytidylyltransferase	2.7.7.43	12764	cmaS	Cmas	Metabolism of Complex Carbohydrates	Aminosugars metabolism	4	0.001	NE	NE	NA	*
CMASb	CTP + NEUNGC <-> PPI + CMPNEUNGC	Ctp-N-Acylneuraminate Cytidylyltransferase	2.7.7.43	12764	cmaS	Cmas	Metabolism of Complex Carbohydrates	Aminosugars metabolism	4	0.000406	NE	NE	NA	*
PO1R2Ka	atp + RNA <-> PPI + RNA	atp:Polynucleotide Adenylyltransferase	2.7.7.6	17749	po1R2k	Po1R2K	Nucleotide metabolism	Purine metabolism	3	0.000263	NE	NE	NA	*
PO1R2Kb	GTP + RNA <-> PPI + RNA	Gtp:Polynucleotide Adenylyltransferase	2.7.7.6	17749	po1R2k	Po1R2K	Nucleotide metabolism	Purine metabolism	3	0.000139	NE	NE	NA	*
PO1R2Kc	RNA + PI <-> RNA + ADP	Adp:Polynucleotide Adenylyltransferase	2.7.7.6	17749	po1R2k	Po1R2K	Nucleotide metabolism	Purine metabolism	3	0.000249	NE	NE	NA	*
PO1R2Kd	RNA + PI <-> RNA + GDP	Gdp:Polynucleotide Adenylyltransferase	2.7.7.6	17749	po1R2k	Po1R2K	Nucleotide metabolism	Purine metabolism	3	0.000408	NE	NE	NA	*
POLR2K	UTP + RNA <-> PPI + RNA	Rna Uridylyltransferase	2.7.7.6	17749	polR2k	Polr2K	Nucleotide metabolism	Pyrimidine metabolism	3	9.9e-05	NE	NE	NA	*
POLR2Ka	CTP + RNA <-> PPI + RNA	Rna Nucleotidyltransferase (Dna-Directed)	2.7.7.6	17749	polR2k	Polr2K	Nucleotide metabolism	Pyrimidine metabolism	3	9.4e-05	NE	NE	NA	*
POLA11	Datp + DNA <-> PPI + DNA	Deoxyadenosine 5'-Triphosphate:Dna Deoxynucleotidyltransferase (Dna-Directed)	2.7.7.7	18968	polA1	Pola1	Nucleotide metabolism	Purine metabolism	3	0.000244	NE	NE	NA	*
POLA12	DGTP + DNA <-> PPI + DNA	Deoxyguanosine 5'-Triphosphate:Dna Deoxynucleotidyltransferase (Dna-Directed)	2.7.7.7	18968	polA1	Pola1	Nucleotide metabolism	Purine metabolism	3	0.000223	NE	NE	NA	*
POLA13	DCTP + DNA <-> PPI + DNA	Dna Deoxynucleotidyltransferase (Dna-Directed)	2.7.7.7	18968	polA1	Pola1	Nucleotide metabolism	Pyrimidine metabolism	3	0.00022	NE	NE	NA	*
POLA14	DTTP + DNA <-> PPI + DNA	Dna Deoxynucleotidyltransferase (Dna-Directed)	2.7.7.7	18968	polA1	Pola1	Nucleotide metabolism	Pyrimidine metabolism	3	0.00027	NE	NE	NA	*
PNPT1a	RNA + PI <-> RNA + UDP	Polyribonucleotide Orthophosphate Nucleotidyltransferase	2.7.7.8	71701	pnpT1	Pnpt1	Nucleotide metabolism	Pyrimidine metabolism	3	0.001935	NE	NE	NA	*
PNPT1b	RNA + PI <-> RNA + CDP	Polyribonucleotide Orthophosphate Nucleotidyltransferase	2.7.7.8	71701	pnpT1	Pnpt1	Nucleotide metabolism	Pyrimidine metabolism	3	0.000254	NE	NE	NA	*
UGP2	UTP + G1P <-> PPI + UDPG	Alpha-D-Glucose-1-Phosphate Uridylyltransferase	2.7.7.9	216558	ugp2	Ugp2	Carbohydrate Metabolism	Pentose and gluCuronate interConversions	4	0.00093	E	E	E
PSS1	PC + SER -> PS + CHO	Phosphatidylserine Synthase I	2.7.8.-	19210	ptdSs1	Ptdss1	Lipid metabolism	Phosphorlipid biosynthesis	4	0.000108	NE	NE	NE
PSS2	PE + SER -> PS + ETHAM	Phosphatidylserine Synthase Ii	2.7.8.-	27388	ptdSs2	Ptdss2	Lipid metabolism	Phosphorlipid biosynthesis	4	0.000207	NE	NE	NE
SIAT93	CDPETN + DAGLY <-> CMP + PE	Ethanolaminephosphotransferase	2.7.8.1		pc2	Pc2	Lipid metabolism	Phosphorlipid biosynthesis	4	0.000509	NE	NE	NA	*
PINS	CDPDG + MYOI -> CMP + PINS	Cdp-Diacylglycerol Inositol Phosphatidyltransferase	2.7.8.11	52858	pinS	Pins	Lipid metabolism	Phosphorlipid biosynthesis	4	0.000341	NE	NE	E
DPAGT2	DOLP + UDPNAGLC -> UMP + AGADOLP	Dolichyl-Phosphate Alpha-N-Acetylglucosaminephosphotransferase 2	2.7.8.15	13478	dpaGt2	Dpagt2	Metabolism of Complex Carbohydrates	N-Glycans biosynthesis	4	0.001079	NE	NE	NE
ADH5b	CDPCHO + DAGLY -> PC + CMP	Diacylglycerol Cholinephosphotransferase	2.7.8.2		pc3	Pc3	Lipid metabolism	Phosphorlipid biosynthesis	4	0.000466	NE	NE	E
CCP	CER3 + CDPCHO -> SM	Ceramide Choline Phosphotransferase	2.7.8.3	208449	sgmS1	Sgms1	Metabolism of Complex lipids	Sphingoglycolipid metabolism	3	0.000151	E	E	E
ASC1	CDPDGm + GL3Pm <-> CMPm + PGPm	Pgp Synthase	2.7.8.5	74451	pgp1	Pgp1	Lipid metabolism	Phosphorlipid biosynthesis	4	0.000311	E	E	NA	*
PDEc	COA -> PAP + ACP	Acyl Carrier-Protein Synthase, Phosphopantetheine Protein Transferase	2.7.8.7				Metabolism of cofactors and Vitamins	Pantothenate and CoA biosynthesis	3	0.002059	NE	NE	NA	**
SULT1C1a	2-Aminoacrylate + PAPS -> L-Cysteate + PAP	3'-Phosphoadenylylsulfate 2-Aminoacrylate Sulfotransferase	2.8.2.-	20888	sulT1c1	Sult1C1	Amino acid metabolism	Cysteine metabolism	4	0.000156	NE	NE	NA	*
SULT1A1	PAPS + Phenol <-> PAP + Aryl sulfate	Sulfotransferase Family 1A, Phenol-Preferring, Member 1	2.8.2.1	20887	sulT1a1	Sult1A1	Energy metabolism	Sulfur metabolism	4	0.001423	NE	NE	NA	*
SULT2A2	Alcohol + PAPS <-> Alkyl sulfate + PAP	Sulfotransferase Family 2A,	2.8.2.2	20865	sulT2a2	Sult2A2	Energy metabolism	Sulfur metabolism	4	0.001423	NE	NE	NA	*
STE	PAPS + EST -> PAP + ESTS	Sulfotransferase, Estrogen Preferring	2.8.2.4	20860	sulTle1	Sultle1	Energy metabolism	Sulfur metabolism	4	0.000793	NE	NE	NE
CHST13	PAPS + Chondroitin <-> PAP + Chondroitin 4-sulfate	Chondroitin 4-O-Sulfotransferase 3	2.8.2.5	58250 or 59031 or 71797	(chsT11) or (chsT12) or (chsT13)	(Chst11) or (Chst12) or (Chst13)	Energy metabolism	Sulfur metabolism	4	0.001423	NE	NE	NA	*
AAST	SUCCOAm + ACTACm <-> SUCCm + AACCOAm	Acetoacetate Succinyl-Coa Transferase	2.8.3.5	64059 and 353371	(oxcT1 and oxcT2a)	Oxct1 and Oxct2a	Amino acid metabolism	Valine, leucine and isoleucine degradation	4	0.000916	NE	NE	NE
DDHD1	Poly-beta-hydroxybutyrate + H2O <-> 3BUT		3.1.1.-	114874	ddhD1	Ddhd1	Carbohydrate Metabolism	Butanoate metabolism	3	0.001471	NE	NE	NA	*
PRDX5c	PHE -> PAD	Peroxiredoxin 5	3.1.1.-/1.11.1.7	329769	prdX5	Prdx5	Amino acid metabolism	Phenylalanine metabolism	2	0.000709	NE	NE	NE
PRDX5a	XL + H2O2 -> XLN	Peroxiredoxin 5	3.1.1.-/1.11.1.7	320769	prdX5	Prdx5	Carbohydrate Metabolism	Pentose and gluCuronate interConversions	3	0.001418	NE	NE	NE
SGL8	MAGLY -> GL + FA	Monoglyceride Lipase	3.1.1.23	23945	mglL	Mgll	Metabolism of Complex lipids	Glycerolipid metabolism	3	0.000345	NE	NE	NA	*
LIPC	DAGLY -> MAGLY + FA	Lipase, Hepatic	3.1.1.3	116939 or 12613 or 15450 or 16891 or 18947 or 67717 or 69060	(pnpLa3) or (cel) or (lipC) or (lipG) or (pnlIprp2) or (lipF) or (pnlIp)	(Pnpla3) or (Cel) or (Lipc) or (Lipg) or (Pnliprp2) or (Lipf) or (Pnlip)	Metabolism of Complex lipids	Glycerolipid metabolism	3	0.000475	NE	NE	NE
CELa	CHOLEST -> CHOL + FA	Carboxyl Ester Lipase	3.1.1.3/3.1.1.13	12613	cel	Cel	Lipid metabolism	Bile acid biosynthesis	3	0.000339	NE	NE	NE
CELb	TAGLY -> DAGLY + FA	Carboxyl Ester Lipase	3.1.1.3/3.1.1.13	12613	cel/lpl	Cel/Lpl	Metabolism of Complex lipids	Glycerolipid metabolism	3	0.000155	NE	NE	NE
PGLS	D6PGL -> D6PGC	6-Phosphogluconolactonase	3.1.1.31	100198 or 66171	(h6pD) or (pglS)	(H6pd) or (Pgls)	Carbohydrate Metabolism	Pentose phosphate pathway	2	3e-06	NE	NE	NE
PLA2G1B	PE -> AGPE + FA	Phospholipase A2, Group Ib, Pancreas	3.1.1.4	18778	pla2g1b	Pla2G1B	Metabolism of Complex lipids	Glycerophospholipid Metabolism	3	0.000912	NE	NE	NE
ACHE	ACHO -> CHO + AC	Acetylcholinesterase	3.1.1.7	11423	achE	Ache	Metabolism of Complex lipids	Glycerophospholipid Metabolism	3	0.000734	NE	NE	NE
FFE02	PALCOA + H2O -> COA + C160	Palmitoyl-Protein Thioesterase 1	3.1.2.22	19063	ppt1	Ppt1	Lipid Metabolism	Fatty Acid Elongation	4	0.002423	NE	NE	NA	*
FFEM02	PALCOAm + H2Om -> COAm + C160m	Palmitoyl-Protein Thioesterase 2	3.1.2.22	54397	ppt2	Ppt2	Lipid Metabolism	Fatty Acid Elongation im Mitochondria	4	0.001738	NE	NE	NA	*
HIBCHa	HPROPCOA + H2O -> COA + HPROP	3-Hydroxy-2-Methylpropanoyl-Coa Hydrolase	3.1.2.4	227095	hibCh	Hibch		Bet alanine metabolism	4	0.002089	NE	NE	NE
HIBCHb	HIBCOA + H2O -> HIB + COA	(S)-3-Hydroxyisobutyryl-Coa Hydrolase	3.1.2.4	227095	hibCh	Hibch		Valine, Leucine and Isoleucine Degradation	4	0.002516	NE	NE	NE
NT5M2	N156DMBZ + H2O <-> alpha-Ribazole + PI	5',3'-Nucleotidase, Mitochondrial	3.1.3.-	103850	nt5M	Nt5M	Metabolism of cofactors and Vitamins	Riboflavin metabolism	4	0.001866	NE	NE	NA	*
NT5M6	NADP + H2O <-> PI + NAD	5',3'-Nucleotidase, Mitochondrial	3.1.3.-	103850	nt5M	Nt5M	Metabolism of cofactors and Vitamins	Nicotinate and nicotinamide metabolism	4	0.003617	NE	NE	NA	*
ASML3	NAMA + UDP <-> UDPNAMA	Acid Sphingomyelinase-Like Phosphodiesterase 3A	3.1.3.-	103850	nt5M	Nt5M	Metabolism of Complex Carbohydrates	Aminosugars metabolism	3	0.000749	NE	NE	NE
ALP5	AHTD -> DHP + 3 PI	Alkaline Phosphatase 5	3.1.3.1	11647 or 11648 or 11650	(alpl) or (akp3) or (akp5)	(Alpl) or (Akp3) or (Akp5)	Metabolism of cofactors and Vitamins	Folate biosynthesis	3	0.000488	NE	NE	NE
AKP2	T3P2 -> GLYN + PI	Alkaline Phosphatase 2, Liver	3.1.3.1	11647 or 11648 or 11650	(alpl) or (akp3) or (akp5)	(Alpl) or (Akp3) or (Akp5)	Metabolism of Complex lipids	Folate Biosynthesis	3	0.001888	NE	NE	NE
FBP2	FDP -> F6P + PI	Fructose Bisphosphatase 2	3.1.3.11	14120 or 14121	(fbp2) or (fbp1)	(Fbp2) or (Fbp1	Carbohydrate Metabolism	Glycolysis/Gluconeogenesis	3	0.0008	NE	NE	NE
ACP5	FMN -> RIBFLAV + PI	Acid Phosphatase 5, Tartrate Resistant	3.1.3.2	11431	acp1	Acp1	Metabolism of cofactors and Vitamins	Riboflavin metabolism	3	0.0008	NE	NE	NE
IMPA1	MI3P -> MYOI + PI	Inositol (Myo)-1(Or 4)-Monophosphatase 1	3.1.3.25	55980	impA1	Impa1	Metabolism of Complex lipids	Inositol phosphate metabolism	3	0.001163	NE	NE	NE
IMPA1a	MI4P -> MYOI + PI	Inositol (Myo)-1(Or 4)-Monophosphatase 1	3.1.3.25	55980	impA1	Impa1	Metabolism of Complex lipids	Inositol phosphate metabolism	3	0.000822	NE	NE	NE
IMPA2	MI1P -> MYOI + PI	Inositol (Myo)-1(Or 4)-Monophosphatase 2	3.1.3.25	114663	impA2	Impa2	Metabolism of Complex lipids	Inositol phosphate metabolism	3	0.001284	NE	NE	NE
ASC2	PGPm -> PIm + PGm	Phosphatidylglycerolphosphate Synthase	3.1.3.27		pgp2	Pgp2	Lipid metabolism	Phosphorlipid biosynthesis	3	0.002638	NE	NE	NA	*
PSP	3PSER -> PI + SER	Phosphoserine Phosphatase	3.1.3.3	100678	pspH	Psph	Amino acid metabolism	Glycine, serine and threonine metabolism	3	0.000661	NE	NE	NE
PPAP2b	PA -> DAGLY + PI	Diacylglycerol Pyrophosphate Phosphatase	3.1.3.4	19012	ppaP2a	Ppap2A	Lipid metabolism	Phosphorlipid biosynthesis	3	0.000721	NE	NE	E
PPAP2a	PA + H2O -> DAGLY + PI	1,2-Diacyl-Gl3P Phosphohydrolase	3.1.3.4	19012	ppaP2a	Ppap2A	Metabolism of Complex lipids	Glycerolipid metabolism	4	0.002943	NE	NE	NA	*
NT513	NAMN -> NAMS + PI	5' Nucleotidase	3.1.3.5	107569 or 230718 or 23959 or 50773 or 70881 or 76952	(nt5C3) or (nt5C1a) or (nt5e) or (nt5C) or (nt5C1b) or (nt5C2)	(Nt5c3) or (Nt5c1a) or (Nt5e) or (Nt5c) or (Nt5c1b) or (Nt5c2)	Metabolism of cofactors and Vitamins	Nicotinate and nicotinamide metabolism	3	0.000365	NE	NE	NE
NT514	NAMRN -> RNAM + PI	5' Nucleotidase	3.1.3.5	107569 or 230718 or 23959 or 50773 or 70881 or 76952	(nt5C3) or (nt5C1a) or (nt5e) or (nt5C) or (nt5C1b) or (nt5C2)	(Nt5c3) or (Nt5c1a) or (Nt5e) or (Nt5c) or (Nt5c1b) or (Nt5c2)	Metabolism of cofactors and Vitamins	Nicotinate and nicotinamide metabolism	3	0.000529	NE	NE	NE
NT51	DUMP + H2O -> DU + PI	Deoxyuridine 5'-Monophosphate Phosphohydrolase	3.1.3.5	107569 or 230718 or 23959 or 50773 or 70881 or 76952	(nt5C3) or (nt5C1a) or (nt5e) or (nt5C) or (nt5C1b) or (nt5C2)	(Nt5c3) or (Nt5c1a) or (Nt5e) or (Nt5c) or (Nt5c1b) or (Nt5c2)	Nucleotide metabolism	Purine metabolism	4	0.001235	NE	NE	NE
NT511	XMP + H2O -> PI + XTSINE	Xanthosine 5'-Monophosphate Phosphohydrolase	3.1.3.5	107569 or 230718 or 23959 or 50773 or 70881 or 76952	(nt5C3) or (nt5C1a) or (nt5e) or (nt5C) or (nt5C1b) or (nt5C2)	(Nt5c3) or (Nt5c1a) or (Nt5e) or (Nt5c) or (Nt5c1b) or (Nt5c2)	Nucleotide metabolism	Purine metabolism	4	0.001052	NE	NE	NE
NT512	UMP + H2O -> PI + URI	Uridine 5'-Monophosphate Phosphohydrolase	3.1.3.5	107569 or 230718 or 23959 or 50773 or 70881 or 76952	(nt5C3) or (nt5C1a) or (nt5e) or (nt5C) or (nt5C1b) or (nt5C2)	(Nt5c3) or (Nt5c1a) or (Nt5e) or (Nt5c) or (Nt5c1b) or (Nt5c2)	Nucleotide metabolism	Purine metabolism	4	0.002079	NE	NE	NE
NT52	DTMP + H2O -> DT + PI	Thymidylate 5'-Phosphohydrolase	3.1.3.5	107569 or 230718 or 23959 or 50773 or 70881 or 76952	(nt5C3) or (nt5C1a) or (nt5e) or (nt5C) or (nt5C1b) or (nt5C2)	(Nt5c3) or (Nt5c1a) or (Nt5e) or (Nt5c) or (Nt5c1b) or (Nt5c2)	Nucleotide metabolism	Purine metabolism	4	0.001254	NE	NE	NE
NT53	DAMP + H2O -> DA + PI	2'-Deoxyadenosine 5'-Monophosphate Phosphohydrolase	3.1.3.5	107569 or 230718 or 23959 or 50773 or 70881 or 76952	(nt5C3) or (nt5C1a) or (nt5e) or (nt5C) or (nt5C1b) or (nt5C2)	(Nt5c3) or (Nt5c1a) or (Nt5e) or (Nt5c) or (Nt5c1b) or (Nt5c2)	Nucleotide metabolism	Purine metabolism	4	0.002142	NE	NE	NE
NT54	DGMP + H2O -> DG + PI	2'-Deoxyguanosine 5'-Monophosphate Phosphohydrolase	3.1.3.5	107569 or 230718 or 23959 or 50773 or 70881 or 76952	(nt5C3) or (nt5C1a) or (nt5e) or (nt5C) or (nt5C1b) or (nt5C2)	(Nt5c3) or (Nt5c1a) or (Nt5e) or (Nt5c) or (Nt5c1b) or (Nt5c2)	Nucleotide metabolism	Purine metabolism	4	0.001086	NE	NE	NE
NT55	DCMP + H2O -> DC + PI	2'-Deoxycytidine 5'-Monophosphate Phosphohydrolase	3.1.3.5	107569 or 230718 or 23959 or 50773 or 70881 or 76952	(nt5C3) or (nt5C1a) or (nt5e) or (nt5C) or (nt5C1b) or (nt5C2)	(Nt5c3) or (Nt5c1a) or (Nt5e) or (Nt5c) or (Nt5c1b) or (Nt5c2)	Nucleotide metabolism	Purine metabolism	4	0.001196	NE	NE	NE
NT56	CMP + H2O -> CYTD + PI	Cytdine 5'-Monophosphate Phosphohydrolase	3.1.3.5	107569 or 230718 or 23959 or 50773 or 70881 or 76952	(nt5C3) or (nt5C1a) or (nt5e) or (nt5C) or (nt5C1b) or (nt5C2)	(Nt5c3) or (Nt5c1a) or (Nt5e) or (Nt5c) or (Nt5c1b) or (Nt5c2)	Nucleotide metabolism	Purine metabolism	4	0.004579	NE	NE	NE
NT57	AMP + H2O -> PI + ADN	Adenosine 5'-Monophosphate Phosphohydrolase	3.1.3.5	107569 or 230718 or 23959 or 50773 or 70881 or 76952	(nt5C3) or (nt5C1a) or (nt5e) or (nt5C) or (nt5C1b) or (nt5C2)	(Nt5c3) or (Nt5c1a) or (Nt5e) or (Nt5c) or (Nt5c1b) or (Nt5c2)	Nucleotide metabolism	Purine metabolism	4	0.001688	NE	NE	NE
NT58	GMP + H2O -> PI + GSN	Guanosine 5'-Monophosphate Phosphohydrolase	3.1.3.5	107569 or 230718 or 23959 or 50773 or 70881 or 76952	(nt5C3) or (nt5C1a) or (nt5e) or (nt5C) or (nt5C1b) or (nt5C2)	(Nt5c3) or (Nt5c1a) or (Nt5e) or (Nt5c) or (Nt5c1b) or (Nt5c2)	Nucleotide metabolism	Purine metabolism	4	0.001191	NE	NE	E
NT59	IMP + H2O -> PI + INS	Inosine 5'-Phosphate Phosphohydrolase	3.1.3.5	107569 or 230718 or 23959 or 50773 or 70881 or 76952	(nt5C3) or (nt5C1a) or (nt5e) or (nt5C) or (nt5C1b) or (nt5C2)	(Nt5c3) or (Nt5c1a) or (Nt5e) or (Nt5c) or (Nt5c1b) or (Nt5c2)	Nucleotide metabolism	Purine metabolism	4	0.001443	NE	NE	NE
INP	TPI -> MI14P + PI	Inositol-Polyphosphate 5-Phosphatase	3.1.3.56	16330 or 16332 or 170835 or 19062 or 212111	(inpP5b) or (inpPl1) or (inpP5j) or (inpP5k) or (inpP5a)	(Inpp5b) or (Inppl1) or (Inpp5j) or (Inpp5k) or (Inpp5a)	Metabolism of Complex lipids	Inositol phosphate metabolism	3	0.000473	NE	NE	NE
INPa	MI1345P -> MI134P + PI	Inositol-Polyphosphate 5-Phosphatase	3.1.3.56	16330 or 16332 or 170835 or 19062 or 212111	(inpP5b) or (inpPl1) or (inpP5j) or (inpP5k) or (inpP5a)	(Inpp5b) or (Inppl1) or (Inpp5j) or (Inpp5k) or (Inpp5a)	Metabolism of Complex lipids	Inositol phosphate metabolism	3	0.000466	NE	NE	NE
INPP1a	MI14P -> MI4P + PI	Inositol Polyphosphate-1-Phosphatase	3.1.3.57	16329	inpP1	Inpp1	Metabolism of Complex lipids	Inositol phosphate metabolism	3	0.000693	NE	NE	NE
INPP1b	MI134P -> MI34P + PI	Inositol Polyphosphate-1-Phosphatase	3.1.3.57	16329	inpP1	Inpp1	Metabolism of Complex lipids	Inositol phosphate metabolism	3	0.001062	NE	NE	NE
MINPP1	MI1345P + H2O -> TPI + PI	Multiple Inositol Polyphosphate Histidine Phosphatase 1	3.1.3.62	17330	minPp1	Minpp1	Metabolism of Complex lipids	Inositol phosphate metabolism	4	0.001256	NE	NE	NA	*
PTEN	atp + D45PI -> ADP + PI345P	atp 1-Phosphatidyl-1D-Myo-Inositol-4,5-Bisphosphate 3-Phosphotransferase	3.1.3.67	19211	pteN	Pten	Metabolism of Complex lipids	Inositol phosphate metabolism	4	0.000453	NE	NE	NA	*
BPNT1	PAPS + H2O -> APS + PI	Bisphosphate 3'-Nucleotidase 1	3.1.3.7	23827	bpnT1	Bpnt1	Energy metabolism	Sulfur metabolism	4	0.003494	NE	NE	NA	*
HPG22	PAP -> AMP + PI	3' - 5' Bisphosphate Nucleotidase	3.1.3.7	23827	bpnT1	Bpnt1	Energy metabolism	Sulfur metabolism	3	0.002225	NE	NE	NE
NT5M3	P5P + H2O -> PYRDX + PI	Pyridoxal (Pyridoxine, Vitamin B6) Phosphatase	3.1.3.74	57028	pdxP	Pdxp	Metabolism of cofactors and Vitamins	Vitamin B15 metabolism	4	0.001154	NE	NE	NA	*
NT5M4	PL5P + H2O -> PL + PI	Pyridoxal (Pyridoxine, Vitamin B6) Phosphatase	3.1.3.74	57028	pdxP	Pdxp	Metabolism of cofactors and Vitamins	Vitamin B16 metabolism	4	0.000913	NE	NE	NA	*
NT5M5	PDLA5P + H2O -> PDLA + PI	Pyridoxal (Pyridoxine, Vitamin B6) Phosphatase	3.1.3.75	57028	pdxP	Pdxp	Metabolism of cofactors and Vitamins	Vitamin B17 metabolism	4	0.000932	NE	NE	NA	*
PETPa	PETHAM + H2O -> ETHAM + PI	Phosphoethanolamine Phosphatase;	3.1.3.75	237928	phoSpho1	Phospho1		Glycerophoshpolipid Metabolism	4	0.003255	NE	NE	NE
PETPb	PC + H2O -> CHO + PI	Phosphocholine Phosphatase;	3.1.3.75	237928	phoSpho1	Phospho1		Glycerophoshpolipid Metabolism	4	0.001582	NE	NE	NE
G6PC	G6P + H2O <-> GLC + PI	Glucose-6-Phosphatase, Catalytic	3.1.3.9	14377	g6pC	G6Pc	Carbohydrate Metabolism	Glycolysis/Gluconeogenesis	4	0.00485	NE	NE	NE
G6PCa	MAN6P <-> MAN + PI	Glucose-6-Phosphatase, Catalytic	3.1.3.9	14377	g6pC	G6Pc	Carbohydrate Metabolism	Galactose metabolism	3	0.001042	NE	NE	NE
ENPP13	NAAD -> NAMN + AMP	Ectonucleotide Pyrophosphatase/Phosphodiesterase 1	3.1.4.1/3.6.1.9	18605	enpP1	Enpp1	Metabolism of cofactors and Vitamins	Nicotinate and nicotinamide metabolism	3	8.6e-05	NE	NE	NE
ENPP21	FAD -> AMP + FMN	Ectonucleotide Pyrophosphatase/Phosphodiesterase 2	3.1.4.1/3.6.1.9	18605	enpP1	Enpp1	Metabolism of cofactors and Vitamins	Riboflavin metabolism	3	0.000266	NE	NE	NE
ENPP22	NAD -> AMP + NAMRN	Ectonucleotide Pyrophosphatase/Phosphodiesterase 2	3.1.4.1/3.6.1.9	209558	enpP2	Enpp2	Metabolism of cofactors and Vitamins	Nicotinate and nicotinamide metabolism	3	0.000632	NE	NE	NE
ENPP23	DPCOA -> 4PPNTE + AMP	Ectonucleotide Pyrophosphatase/Phosphodiesterase 2	3.1.4.1/3.6.1.9	209558	enpP2	Enpp2	Metabolism of cofactors and Vitamins	Pantothenate and CoA biosynthesis	3	0.00025	NE	NE	NE
ENPP12	UDPG -> UMP + G1P	Ectonucleotide Pyrophosphatase/Phosphodiesterase 1	3.1.4.1/3.6.1.9	18605	enpP1	Enpp1	Metabolism of Complex Carbohydrates	Starch and sucrose metabolism	3	9.4e-05	NE	NE	NE
ENPP11	PAPS -> PAT	Ectonucleotide Pyrophosphatase/Phosphodiesterase 1	3.1.4.1/3.6.1.9	18605	enpP1	Enpp1	Nucleotide metabolism	Purine metabolism	2	0.000709	NE	NE	NE
PLCB3	D45PI -> TPI + DAGLY	Phospholipase C, Beta 3	3.1.4.11	18795 or 18796 or 18797 or 18798 or 18799 or 18802 or 18803 or 234779 or 72469	(plcB1) or (plcB2) or (plcB3) or (plcB4) or (plcD1) or (plcD4) or (plcG1) or (plcG2) or (plcD3)	(Plcb1) or (Plcb2) or (Plcb3) or (Plcb4) or (Plcd1) or (Plcd4) or (Plcg1) or (Plcg2) or (Plcd3)	Metabolism of Complex lipids	Inositol phosphate metabolism	3	3e-05	NE	NE	NE
SMPD3	SM -> CER3 + CDPCHO	Sphingomyelin Phosphodiesterase 3, Neutral	3.1.4.12	20597 or 20598 or 238011 or 58994 or 77626	(smpD1) or (smpD2) or (enpP7) or (smpD3) or (smpD4)	(Smpd1)lysozymal or (Smpd2) or (Enpp7) or (Smpd3) or (Smpd4)	Metabolism of Complex lipids	Sphingoglycolipid metabolism	3	0.000151	NE	NE	NE
PDE1A	CGMP -> GMP	Phosphodiesterase 1A, Calmodulin-Dependent	3.1.4.17	18573	pde1a	Pde1A	Nucleotide metabolism	Purine metabolism	2	8.4e-05	E	E	NE
PDE7A	CAMP -> AMP	Phosphodiesterase 7A	3.1.4.17	18583	pde7a	Pde7A	Nucleotide metabolism	Purine metabolism	2	0.000141	NE	NE	NE
PLD	CLm -> PAm + PGm	Phospholipase D	3.1.4.4	18805 or 18806	(pld1) or (pld2)	(Pld1) or (Pld2)	Lipid metabolism	Phosphorlipid biosynthesis	3	0.000363	NE	NE	NE
PLD1	PC -> PA + CHO	Phospholipase D1	3.1.4.4	18805 or 18806	(pld1) or (pld2)	(Pld1) or (Pld2)	Metabolism of Complex lipids	Phospholipid degradation	3	0.000101	NE	NE	NE
PLD1a	PE -> ETHAM + PA	Phospholipase D2	3.1.4.4	18805 or 18806	(pld1) or (pld2)	(Pld1) or (Pld2)	Metabolism of Complex lipids	Glycerophospholipid Metabolism	3	0.000125	NE	NE	NE
AMY1	GLYCOGEN <-> DEXTRIN	Amylase 1, Salivary	3.2.1.1	11722	amy1	Amy1	Metabolism of Complex Carbohydrates	Starch and sucrose metabolism	2	0.000709	NE	NE	NE
CHIT1	CHIT + H2O -> NAG + CHITOB	Chitinase 1 (Chitotriosidase)	3.2.1.14	71884	chi1	Chit1	Metabolism of Complex Carbohydrates	Aminosugars metabolism	4	0.002246	NE	NE	NA	*
NEU1	GM4 -> ANA + GALCER	Neuraminidase 1	3.2.1.18	18010	neu1	Neu1	Metabolism of Complex lipids	Sphingoglycolipid metabolism	3	0.001106	NE	NE	NE
NEU2	GQ1 <-> ANA + GT1b	St8 Alpha-N-Acetyl-Neuraminide Alpha-2,8-Sialyltransferase 5	3.2.1.18	225742	st8Sia5	St8Sia5	Metabolism of Complex lipids	Sphingoglycolipid metabolism	3	0.000786	NE	NE	NE
GAAa	MLT -> 2 GLC	Glucosidase, Alpha, Acid	3.2.1.20	14387 or 232714 or 76051	(gaa) or (mgaM) or (ganC)	(Gaa) or (Mgam) or (Ganc)	Carbohydrate Metabolism	Galactose metabolism	2	0.000213	NE	NE	NE
GAAb	SUC -> GLC + FRU	Glucosidase, Alpha, Acid	3.2.1.20	14387 or 232714 or 76051	(gaa) or (mgaM) or (ganC)	(Gaa) or (Mgam) or (Ganc)	Carbohydrate Metabolism	Galactose metabolism	3	9.9e-05	NE	NE	NE
GAAc	6DGLC -> GLAC + GLC	Glucosidase, Alpha, Acid	3.2.1.20	14387 or 232714 or 76051	(gaa) or (mgaM) or (ganC)	(Gaa) or (Mgam) or (Ganc)	Carbohydrate Metabolism	Galactose metabolism	3	0.000783	NE	NE	NE
GAA	SUC + H2O <-> FRU + GLC	Alpha-D-Glucoside Glucohydrolase	3.2.1.20/3.2.1.48	14387 or 232714 or 76051	(gaa) or (mgaM) or (ganC)	(Gaa) or (Mgam) or (Ganc)	Metabolism of Complex Carbohydrates	Starch and sucrose metabolism	4	0.002535	NE	NE	NA	*
GLAj	Stachyose + H2O <-> RAF + GLAC	Galactosidase, Alpha	3.2.1.22	11605	gla	Gla	Carbohydrate Metabolism	Galactose metabolism	4	0.00458	NE	NE	NA	*
GLAa	MELI -> GLC + GLAC	Galactosidase, Alpha	3.2.1.22	11605	gla	Gla	Carbohydrate Metabolism	Galactose metabolism	3	0.000371	NE	NE	NE
GLAb	DFUC -> GLC + GLAC	Galactosidase, Alpha	3.2.1.22	11605	gla	Gla	Carbohydrate Metabolism	Galactose metabolism	3	0.000783	NE	NE	NE
GLAc	RAF -> GLAC + SUC	Galactosidase, Alpha	3.2.1.22	11605	gla	Gla	Carbohydrate Metabolism	Galactose metabolism	3	9e-05	NE	NE	NE
GLAd	GLACL <-> MYOI + GLAC	Galactosidase, Alpha	3.2.1.22	11605	gla	Gla	Carbohydrate Metabolism	Galactose metabolism	3	0.000838	NE	NE	NE
GLAe	EPM <-> MAN + GLAC	Galactosidase, Alpha	3.2.1.22	11605	gla	Gla	Carbohydrate Metabolism	Galactose metabolism	3	0.000762	NE	NE	NE
GLAf	GGL <-> GL + GLAC	Galactosidase, Alpha	3.2.1.22	11605	gla	Gla	Carbohydrate Metabolism	Galactose metabolism	3	0.000853	NE	NE	NE
GLAg	MELT <-> SOT + GLAC	Galactosidase, Alpha	3.2.1.22	11605	gla	Gla	Carbohydrate Metabolism	Galactose metabolism	3	0.000746	NE	NE	NE
GLAh	DGALDAG -> GDAG + GLAC	Galactosidase, Alpha	3.2.1.22	11605	gla	Gla	Metabolism of Complex lipids	Glycerolipid metabolism	3	0.000747	NE	NE	NE
GLAi	DGALCER -> GALCER + GLAC	Galactosidase, Alpha	3.2.1.22	11605	gla	Gla	Metabolism of Complex lipids	Sphingoglycolipid metabolism	3	0.000566	NE	NE	NE
GLB1a	bDGALS <-> GLAC	Galactosidase, Beta 1	3.2.1.23	12091	glb1	Glb1	Carbohydrate Metabolism	Galactose metabolism	2	0.000709	NE	NE	NE
GLB1b	LACT -> GLC + GLAC	Galactosidase, Beta 1	3.2.1.23	12091	glb1	Glb1	Carbohydrate Metabolism	Galactose metabolism	3	0.000158	NE	NE	NE
GLB1c	LACT + PI -> LACTP	Galactosidase, Beta 1	3.2.1.23	12091	glb1	Glb1	Carbohydrate Metabolism	Galactose metabolism	3	0.00136	NE	NE	NE
GLB1d	KLACT <-> bKLAC + bGLC	Galactosidase, Beta 1	3.2.1.23	12091	glb1	Glb1	Carbohydrate Metabolism	Galactose metabolism	3	0.001418	NE	NE	NE
GLB1e	GALN -> GLAC	Galactosidase, Beta 1	3.2.1.23	12091	glb1	Glb1	Carbohydrate Metabolism	Galactose metabolism	2	0.000363	NE	NE	NE
GLB11	LCER -> bGLAC + GCER	Galactosidase, Beta 1	3.2.1.23	12091	glb1	Glb1	Metabolism of Complex lipids	Sphingoglycolipid metabolism	3	0.000152	NE	NE	NE
GLB12	GM1 -> GM2 + GLAC	Galactosidase, Beta 1	3.2.1.23	12091	glb1	Glb1	Metabolism of Complex lipids	Sphingoglycolipid metabolism	3	0.000732	NE	NE	NE
GLB13	GA1 -> GA2 + GLAC	Galactosidase, Beta 1	3.2.1.23	12091	glb1	Glb1	Metabolism of Complex lipids	Sphingoglycolipid metabolism	3	0.000728	NE	NE	NE
GLB14	GALCER -> CER3 + bGLAC	Galactosidase, Beta 1	3.2.1.23	12091	glb1	Glb1	Metabolism of Complex lipids	Sphingoglycolipid metabolism	3	0.000134	NE	NE	NE
DBT4	TRE -> 2 GLC	Trehalase (Brush-Border Membrane Glycoprotein)	3.2.1.28	58866	treH	Treh	Metabolism of Complex Carbohydrates	Starch and sucrose metabolism	2	0.000223	NE	NE	NA	*
GUSBb	Bilirubin beta-diglucuronide + 2 H2O + 6 H <-> D-Urobilinogen + 2 GNA	Glucuronidase, Beta	3.2.1.31	110006	gusB	Gusb	Metabolism of cofactors and Vitamins	Porphyrin and Chlorophyll metabolism	5	0.002391	NE	NE	NA	*
GUSBa	bDGN -> GNA	Beta-Glucuronidase Structural	3.2.1.31	110006	gusB	Gusb	Metabolism of Complex Carbohydrates	Starch and sucrose metabolism	2	0.00023	NE	NE	NE
DEXGH	GLYCOGEN -> GLC	Dextrin 6-Alpha-D-Glucanohydrolase	3.2.1.33	77559	agl	Agl	Metabolism of Complex Carbohydrates	Starch and sucrose metabolism	2	8.5e-05	NE	NE	NE
GBA	GCER -> CER3 + GLC	Acid Beta Glucosidase	3.2.1.45	14466	gba	Gba	Metabolism of Complex lipids	Sphingoglycolipid metabolism	3	0.000564	NE	NE	NE
HEXA1	CHITOB -> 2 NAG	Hexosaminidase A	3.2.1.52	15211 or 15212	(hexA) or (hexB)	(Hexa) or (Hexb)	Metabolism of Complex Carbohydrates	Aminosugars metabolism	2	2.8e-05	NE	NE	NE
FUT42	GA2 -> LCER + NAGLA	Hexosaminidase B	3.2.1.52	15211 or 15212	(hexA) or (hexB)	(Hexa) or (Hexb)	Metabolism of Complex lipids	Sphingoglycolipid metabolism	3	0.000321	NE	NE	NA	**
HEXA2	GM2 -> GM3 + NAGLA	Hexosaminidase A	3.2.1.52	15211 or 15212	(hexA) or (hexB)	(Hexa) or (Hexb)	Metabolism of Complex lipids	Sphingoglycolipid metabolism	3	0.000404	NE	NE	NE
BST1	NADP + H2O -> NAM + ADPRIB2P	Bone Marrow Stromal Cell Antigen 1	3.2.2.5	12182	bst1	Bst1	Metabolism of cofactors and Vitamins	Nicotinate and nicotinamide metabolism	4	0.002044	NE	NE	NA	*
CD38	NAD <-> NAM + ADPRIB	Cd38 Antigen	3.2.2.5	12494	cd38	Cd38	Metabolism of cofactors and Vitamins	Nicotinate and nicotinamide metabolism	3	0.000733	NE	NE	NE
AHCY	SAH <-> HCYS + ADN	S-Adenosylhomocysteine Hydrolase	3.3.1.1	229709	ahcYl1	Ahcyl1	Amino acid metabolism	Methionine metabolism	3	0.000339	E	E	NE
SPCS2	TMLYS + Protein <-> Protein TMLYS + H2O	Hydrolases	3.4.-.-	66624	spcS2	Spcs2	Amino acid metabolism	Lysine degradation	4	0.001968	NE	NE	NA	*
LAP3	PEPT -> PRO + PEPT1	Aminopeptidase / Proline Iminopeptidase	3.4.11.1/3.4.11.5	66988	lap3	Lap3	Amino acid metabolism	Arginine and proline metabolism	3	0.001049	NE	NE	NE
ANPEPb	CGLY + H2O <-> CYS + GLY	Membrane Alanyl Aminopeptidase	3.4.11.2	16790	anpEp	Anpep	Metabolism of other amino acids	Glutathione metabolism	4	0.00093	NE	NE	NA	*
ANPEPa	ALAGLY -> GLY + RSA	Alanyl (Membrane) Aminopeptidase	3.4.11.2	16790	anpEp	Anpep	Metabolism of other amino acids	Glutathione metabolism	3	0.000906	NE	NE	NE
GGHb	ADP + PI + THFG(2) -> atp + THF + GLU	Gamma-Glutamyl Hydrolase	3.4.19.9	14590	ggh	Ggh	Metabolism of cofactors and Vitamins	Folate biosynthesis	6	0.002714	NE	NE	NA	*
GGHa	THFG -> THF + GLU	Gamma-Glutamyl Hydrolase	3.4.19.9	14590	ggh	Ggh	Metabolism of cofactors and Vitamins	Folate biosynthesis	3	0.000262	NE	NE	NE
NTAN12	Maleamate + H2O -> Maleic acid + NH3	N-Terminal Asn Amidase	3.5.1.-		ntaN1	Ntan1	Metabolism of cofactors and Vitamins	Nicotinate and nicotinamide metabolism	4	0.001577	NE	NE	NA	*
NTAN13	Pantetheine + H2O <-> PNTO + Cysteamine	N-Terminal Asn Amidase	3.5.1.-		ntaN1	Ntan1	Metabolism of cofactors and Vitamins	Pantothenate and COA biosynthesis	4	0.001466	NE	NE	NA	*
NAORNAH	NAORNm -> ACm + ORNm	N2-Acetyl-L-Ornithine Amidohydrolase	3.5.1.14	109652	acy1	Acy1	Amino acid metabolism	Urea Cycle and Metabolism of Other Amino Groups	3	0.000756	NE	NE	NE
ACY1	NAORN + H2O -> AC + ORN	Aminoacylase 1	3.5.1.14	109652	acy1	Acy1	Energy metabolism	urea cycle and metabolism of amino groups	4	0.002115	NE	NE	NA	*
ASPA	AASP + H2O <-> AC + ASP	Aasp Amidohydrolase	3.5.1.15	11484 or 71670	(aspA) or (acy3)	(Aspa) or (Acy3)	Amino acid metabolism	Alanine and aspartate metabolism	4	0.001313	NE	NE	NA	*
ASPAa	N-Formyl-L-aspartate + H2O <-> FOUR + ASP	N-Formyl-Asp Amidohydrolase	3.5.1.15	11484 or 71670	(aspA) or (acy3)	(Aspa) or (Acy3)	Amino acid metabolism	Histidine metabolism	4	0.001308	NE	NE	NA	*
SGDS	NAM -> NAC + NH3	Nicotinamide Deamidase	3.5.1.19				Metabolism of cofactors and Vitamins	Nicotinate and nicotinamide metabolism	3	0.000388	NE	NE	NA	**
ASAH1	CER3 -> FA + SPN	N-Acylsphingosine Amidohydrolase 1/ Phytoceramidase, Alkaline	3.5.1.23/ 3.5.1.-	11886	asaH1/ phcA	Asah1/ Phca	Metabolism of Complex lipids	Sphingoglycolipid metabolism	3	0.000179	NE	NE	NE
GLNASE	GLN -> GLU + NH3	Glutaminase	3.5.1.38	14660	gls	Gls	Amino acid metabolism	Glutamate metabolism	3	0.000308	NE	NE	NE
UPB1	3-Ureidopropionate + H2O -> bALA + CO2 + NH3	N-Carbamoyl-Beta-Alanine Amidohydrolase	3.5.1.6	103149	upb1	Upb1	Nucleotide metabolism	Pyrimidine metabolism	5	0.002214	NE	NE	NA	*
UPB1a	3-Ureidoisobutyrate + H2O -> 3-Aminoisobutanoate + CO2 + NH3	3-Ureidoisobutyrate Amidohydrolase	3.5.1.6	103149	upb1	Upb1	Nucleotide metabolism	Pyrimidine metabolism	5	0.002564	NE	NE	NA	*
AFMIDa	Formylanthranilate + H2O <-> FOUR + AN	Arylformamidase	3.5.1.9	71562	afmId	Afmid	Amino acid metabolism	Tryptophan metabolism	4	0.000941	NE	NE	NA	*
AFMIDb	5-Hydroxy-N-FKYN + H2O <-> 5-Hydroxykynurenine + FOUR	Aryl-Formylamine Amidohydrolase	3.5.1.9	71562	afmId	Afmid	Amino acid metabolism	Tryptophan metabolism	4	0.001306	NE	NE	NA	*
AFMIDc	FKYN -> FOUR + KYN	Kynurenine Formamidase	3.5.1.9	71562	afmId	Afmid	Amino acid metabolism	Tryptophan metabolism	3	3.9e-05	NE	NE	NE
CYP7B11	NSUCG -> SUCC + GLU	Succinylglutamate Desuccinylase	3.5.1.96		sgdS	Sgds	Amino acid metabolism	Arginine and proline metabolism	3	0.000294	NE	NE	NA	*
DPYS1	5,6-Dihydrouracil + H2O <-> 3-Ureidopropionate	5,6-Dihydrouracil Amidohydrolase	3.5.2.2	64705	dpyS	Dpys	Nucleotide metabolism	Pyrimidine metabolism	3	0.000586	NE	NE	NA	*
DPYS2	5,6-DihydroTHY + H2O <-> 3-Ureidoisobutyrate	5,6-Dihydrothymine Amidohydrolase	3.5.2.2	64705	dpyS	Dpys	Nucleotide metabolism	Pyrimidine metabolism	3	0.000589	NE	NE	NA	*
CADc	CAASP <-> DOROA	Dihydroorotate Hydrolase	3.5.2.3/ 6.3.5.5 / 2.3.1.1	69719	cad	Cad	Nucleotide metabolism	Pyrimidine metabolism	2	6.2e-05	NE	NE	E
AMDHD	HTPROP + H2O -> FMGLU + H	Imidazolone Propionic Acid Hydrolase	3.5.2.7	71761	amdHd1	Amdhd1	Amino acid metabolism	Histidine metabolism	4	0.001524	NE	NE	NE
OPLAH	atp + 5-Oxoproline + 2 H2O <-> ADP + PI + GLU	5-Oxoproline Amidohydrolase (atp-Hydrolysing)	3.5.2.9	75475	oplAh	Oplah	Metabolism of other amino acids	Glutathione metabolism	6	0.004873	NE	NE	NA	*
ARG1	ARG -> ORN + UREA	Arginase 1, Liver	3.5.3.1	11846	arg1	Arg1	Amino acid metabolism	Arginine and proline metabolism	3	0.002119	E	E	NE
ALLC	ATT <-> UGC + UREA	Allantoicase	3.5.3.4	94041	allC	Allc	Nucleotide metabolism	Purine metabolism	3	0.002834	NE	NE	NE
GCH11	DPTP <-> DAOP	Gtp 7,8-8,9-Dihydrolase	3.5.4.16	14528	gch1	Gch1	Metabolism of cofactors and Vitamins	Folate biosynthesis	2	1e-06	NE	NE	NA	*
GCH12	FPTP + H2O <-> DPTP + FOUR	Formamidopyrimidine Nucleoside Triphosphate 7,8-8,9-Dihydrolase	3.5.4.16	14528	gch1	Gch1	Metabolism of cofactors and Vitamins	Folate biosynthesis	4	0.001697	NE	NE	NA	*
GCH13	GTP + H2O <-> FPTP	Gtp 7,8-8,9-Dihydrolase	3.5.4.16	14528	gch1	Gch1	Metabolism of cofactors and Vitamins	Folate biosynthesis	3	0.000568	NE	NE	NA	*
GCH	GTP -> FOUR + AHTD	Gtp Cyclohydrolase 1	3.5.4.16	14528	gch	Gch	Metabolism of cofactors and Vitamins	Folate biosynthesis	3	0.000108	NE	NE	NE
GCH14	DAOP -> AHTD + H2O	Gtp Cyclohydrolase 1	3.5.4.16	14528	gch1	Gch1		Folate Biosynthesis	3	0.001233	NE	NE	NE
GDA	GN -> XAN + NH3	Guanine Deaminase	3.5.4.3	14544	gda	Gda	Nucleotide metabolism	Purine metabolism	3	0.000169	NE	NE	NE
ADAa	ADN -> INS + NH3	Adenosine Deaminase	3.5.4.4	11486	ada	Ada	Nucleotide metabolism	Purine metabolism	3	0.000221	NE	NE	NE
ADAb	DA -> DIN + NH3	Deoxyadenosine Deaminase	3.5.4.4	11486	ada	Ada	Nucleotide metabolism	Purine metabolism	3	0.00019	NE	NE	NE
AICDAa	CYTD + H2O -> URI + NH3	Cytd Aminohydrolase	3.5.4.5	11628 or 72269	(aicDa) or (cda)	(Aicda) or (Cda)	Nucleotide metabolism	Pyrimidine metabolism	4	0.00152	NE	NE	NA	*
AICDAb	DC + H2O -> DU + NH3	Deoxycytd Aminohydrolase	3.5.4.5	11628 or 72269	(aicDa) or (cda)	(Aicda) or (Cda)	Nucleotide metabolism	Pyrimidine metabolism	4	0.000751	NE	NE	NA	*
AMPD3	AMP -> IMP + NH3	Amp Deaminase 3	3.5.4.6	109674 or 11717 or 229665	(ampD2) or (ampD3) or (ampD1)	(Ampd2) or (Ampd3) or (Ampd1)	Nucleotide metabolism	Purine metabolism	3	0.000493	NE	NE	NE
MTHFD2b	METHFm <-> FTHFm	Methylenetetrahydrofolate Dehydrogenase (Nad+ Dependent), Methenyltetrahydrofolate Cyclohydrolase	3.5.4.9	17768	mthFd2	Mthfd2	Carbohydrate Metabolism	Glyoxylate and diarboxylate metabolism	2	3e-05	NE	NE	NE
MTHFD2c	METTHFm + NADm -> METHFm + NADHm	Bifunctional Methylenetetrahydrofolate Dehydrogenase/Cyclohydrolase, Mitochondrial [Precursor]	3.5.4.9	17768	mthFd2	Mthfd2	Carbohydrate Metabolism	Glyoxylate and diarboxylate metabolism	4	0.001172	NE	NE	NE
GNPI	F6P + NH3 <-> GA6P	Glucosamine-6-Phosphate Deaminase	3.5.99.6	26384 or 67980	(gnpDa1) or (gnpDa2)	(Gnpda1) or (Gnpda2)	Metabolism of Complex Carbohydrates	Aminosugars metabolism	3	0.000806	NE	NE	NE
BLMb	DHPP -> DHP + PI	Bloom Syndrome Homolog (Human)	3.6.1.-		blm	Blm	Metabolism of cofactors and Vitamins	Folate biosynthesis	3	0.000551	NE	NE	NE
BLMa	IMLTex + atp -> IMLT + ADP + PI	Bloom Syndrome Homolog (Human)	3.6.1.-		blm	Blm	Metabolism of Complex Carbohydrates	Starch and sucrose metabolism	5	0.001634	NE	NE	NE
HPG02	AHTD + PI -> DHPP + H2O		3.6.1.-					Folate Biosynthesis	4	0.001272	NE	NE	NE
HPG20	PPI -> 2 PI	Diphosphate Phosphohydrolase	3.6.1.1	67895 or 74776 or 76429	(ppa1) or (ppa2) or (2310007H09Rik)	(Ppa1) or (Ppa2) or (2310007H09Rik)	Energy metabolism	Oxidative phosphorylation	2	0.000408	NE	NE	NE
HPG21	PPIm -> 2 PIm	Diphosphate Phosphohydrolase	3.6.1.1	67895 or 74776 or 76429	(ppa1) or (ppa2) or (2310007H09Rik)	(Ppa1) or (Ppa2) or (2310007H09Rik)	Energy metabolism	Oxidative phosphorylation	2	0.000633	NE	NE	NE
NUDT5d	ADPRIB + H2O <-> AMP + R5P	Adprib Ribophosphohydrolase	3.6.1.13	53893 or 74167	(nudT5) or (nudT9)	(Nudt5) or (Nudt9)	Nucleotide metabolism	Purine metabolism	4	0.002205	NE	NE	NA	*
NUDT5a	ATRP + H2O <-> atp + AMP	P1,P4-Bis(5'-Adenosyl) Tetraphosphate Nucleotidohydrolase	3.6.1.17	53893	nudT5	Nudt5	Nucleotide metabolism	Purine metabolism	4	0.002378	NE	NE	NA	*
NUDT5b	GTRP + H2O <-> GTP + GMP	P1,P4-Bis(5'-Guanosyl)-Tetraphosphate Nucleotidohydrolase	3.6.1.17	53893	nudT5	Nudt5	Nucleotide metabolism	Purine metabolism	4	0.001076	NE	NE	NA	*
NUDT5c	XTRP + H2O <-> XTP + XMP	P1,P4-Bis(5'-Xanthosyl)-Tetraphosphate Nucleotidohydrolase	3.6.1.17	53893	nudT5	Nudt5	Nucleotide metabolism	Purine metabolism	4	0.00106	NE	NE	NA	*
NUDT2a	GppppG -> GTP + GMP	Bis(5'-Nucleosidyl)-Tetraphosphatase	3.6.1.17	66401	nudT2	Nudt2	Nucleotide metabolism	Purine metabolism	3	0.000717	NE	NE	NE
NUDT2b	UppppU -> UTP + UMP	Bis(5'-Nucleosidyl)-Tetraphosphatase	3.6.1.17	66401	nudT2	Nudt2	Nucleotide metabolism	Pyrimidine metabolism	3	0.000733	NE	NE	NE
ITPAa	DITP + H2O <-> DIMP + PPI	2'-Deoxyinosine-5'-Triphosphate Pyrophosphohydrolase	3.6.1.19	16434	itpA	Itpa	Nucleotide metabolism	Purine metabolism	4	0.002033	NE	NE	NA	*
ITPAb	UTP + H2O -> UMP + PPI	Uridine Triphosphate Pyrophosphohydrolase	3.6.1.19	16434	itpA	Itpa	Nucleotide metabolism	Pyrimidine metabolism	4	0.002233	NE	NE	NA	*
DUTP	DUTP -> PPI + DUMP	Dutp Pyrophosphatase	3.6.1.23	110074	dut	Dut	Nucleotide metabolism	Pyrimidine metabolism	3	0.000267	NE	NE	E
FHIT	ApppA -> ADP + AMP	P1,P3-Bis(5'-Adenosyl)-Triphosphate Adenylohydrolase	3.6.1.29	14198	fhiT	Fhit	Nucleotide metabolism	Purine metabolism	3	0.000735	NE	NE	NE
ENTPD2	ADP + PI + 3 HEXT -> atp	Ectonucleoside Triphosphate Diphosphohydrolase 2	3.6.1.3	12496	entPd2	Entpd2	Carbohydrate Metabolism	Purine metabolism	4	0.013406	NE	NE	NE
ENTPD21	ITP + H2O <-> IMP + PPI	Idp Diphosphohydrolase	3.6.1.5	12495 or 215446	(entPd1) or (entPd3)	(Entpd1) or (Entpd3)	Nucleotide metabolism	Purine metabolism	4	0.00195	NE	NE	NA	*
ENTPD22	GTP + H2O <-> GMP + PPI	Gtp Diphosphohydrolase	3.6.1.5	12495 or 215446	(entPd1) or (entPd3)	(Entpd1) or (Entpd3)	Nucleotide metabolism	Purine metabolism	4	0.00143	NE	NE	NA	*
ENTPD23	XTP + H2O <-> XMP + PPI	Xtp Pyrophosphohydrolase	3.6.1.5	12495 or 215446	(entPd1) or (entPd3)	(Entpd1) or (Entpd3)	Nucleotide metabolism	Purine metabolism	4	0.001477	NE	NE	NA	*
ENTPD24	DGTP + H2O <-> DGMP + PPI	Dgtp Diphosphohydrolase	3.6.1.5	12495 or 215446	(entPd1) or (entPd3)	(Entpd1) or (Entpd3)	Nucleotide metabolism	Purine metabolism	4	0.001304	NE	NE	NA	*
ENTPD25	ADP + H2O <-> AMP + PI	Adp Diphosphohydrolase	3.6.1.5	12495 or 215446	(entPd1) or (entPd3)	(Entpd1) or (Entpd3)	Nucleotide metabolism	Purine metabolism	4	0.002032	NE	NE	NA	*
ENTPD11	ADP -> AMP + PI	Adp Diphosphohydrolase	3.6.1.5	12495 or 215446	(entPd1) or (entPd3)	(Entpd1) or (Entpd3)	Nucleotide metabolism	Purine metabolism	3	0.000232	NE	NE	NE
ENTPD12	GTP -> GDP + PI	Gtp Nucleotidohydrolase	3.6.1.5	12495 or 215446	(entPd1) or (entPd3)	(Entpd1) or (Entpd3)	Nucleotide metabolism	Purine metabolism	3	0.000415	NE	NE	NE
ENTPD13	GDP -> GMP + PI	Gdp Diphosphohydrolase	3.6.1.5	12495 or 215446	(entPd1) or (entPd3)	(Entpd1) or (Entpd3)	Nucleotide metabolism	Purine metabolism	3	0.000448	NE	NE	NE
ENTPD14	ITP -> IDP + PI	Itp Nucleotidohydrolase	3.6.1.5	12495 or 215446	(entPd1) or (entPd3)	(Entpd1) or (Entpd3)	Nucleotide metabolism	Purine metabolism	3	0.000282	NE	NE	NE
ENTPD15	CTP -> CDP + PI	Ctp Diphosphohydrolase	3.6.1.5	12495 or 215446	(entPd1) or (entPd3)	(Entpd1) or (Entpd3)	Nucleotide metabolism	Purine metabolism	3	0.000285	NE	NE	NE
ENTPD16	CDP -> CMP + PI	Cdp Diphosphohydrolase	3.6.1.5	12495 or 215446	(entPd1) or (entPd3)	(Entpd1) or (Entpd3)	Nucleotide metabolism	Purine metabolism	3	0.001096	NE	NE	NE
ENTPD17	UTP -> UDP + PI	Utp Diphosphohydrolase	3.6.1.5	12495 or 215446	(entPd1) or (entPd3)	(Entpd1) or (Entpd3)	Nucleotide metabolism	Purine metabolism	3	0.002009	NE	NE	NE
ENTPD18	UDP -> UMP + PI	Udp Diphosphohydrolase	3.6.1.5	12495 or 215446	(entPd1) or (entPd3)	(Entpd1) or (Entpd3)	Nucleotide metabolism	Purine metabolism	3	0.00221	NE	NE	NE
ENTPD19	DTTP -> DTDP + PI	Dttp Nucleotidohydrolase	3.6.1.5	12495 or 215446	(entPd1) or (entPd3)	(Entpd1) or (Entpd3)	Nucleotide metabolism	Purine metabolism	3	0.000294	NE	NE	NE
ENTPD20	DTDP -> DTMP + PI	Dtdp Diphosphohydrolase	3.6.1.5	12495 or 215446	(entPd1) or (entPd3)	(Entpd1) or (Entpd3)	Nucleotide metabolism	Purine metabolism	3	0.000244	NE	NE	NE
ENTPD5	IDP -> IMP + PI	Idp Diphosphohydrolase 5	3.6.1.6	12497 or 12499 or 67464 or 76025	(entPd6) or (entPd5) or (entPd4) or (canT1)	(Entpd6) or (Entpd5) or (Entpd4) or (Cant1)	Nucleotide metabolism	Purine metabolism	3	0.000439	NE	NE	NE
ACYP1a	13PDG + H2O -> 3PG + PI	Acylphosphatase 1, Erythrocyte (Common) Type	3.6.1.7	66204 or 75572	(acyP1) or (acyP2)	(Acyp1) or (Acyp2)	Carbohydrate Metabolism	Glycolysis/Gluconeogenesis	4	0.001224	NE	NE	NE
ACYP1b	AP -> AC + PI	Acetylphosphatase	3.6.1.7	66204 or 75572	(acyP1) or (acyP2)	(Acyp1) or (Acyp2)	Carbohydrate Metabolism	Pyruvate metabolism	3	0.001042	NE	NE	NE
ENPP14	PAPS + H2O <-> SLF + PAP	3'-Phosphoadenylylsulfate Nucleotidohydrolase	3.6.1.9	18605 or 209558	(enpP1) or (enpP3)	(Enpp1) or (Enpp3)	Nucleotide metabolism	Purine metabolism	4	0.004336	NE	NE	NA	*
atp6IP1	atp -> ADP + PI + HEXT	Vacuolar atp Synthase Subunit S1 [Precursor]	3.6.3.14	(100039281 and 100041835 and 100044492 and 100044706 and 100046757 and 100047429 and 11946 and 11947 and 11949 and 11950 and 11951 and 11957 and 11958 and 17705 and 17706 and 27425 and 28080 and 54411 and 66043 and 67126 and 674583 and 71679) or (100039281 and 100041835 and 100044492 and 100044706 and 100046757 and 100047429 and 11946 and 11947 and 11949 and 11950 and 11957 and 11958 and 17705 an…	((atp5a1 and atp5b and atp5c1 and atp5f1 and atp5g1 and atp5j and atp5k and atp6 and atp8 and atp5l and atp5o and atp6ap1 and atp5d and atp5e and atp5h) or (atp5a1 and atp5b and atp5c1 and atp5f1 and atp5j and atp5k and atp6 and atp8 and atp5l and atp5o and atp6ap1 and atp5j2 and atp5d and atp5e and atp5g2 and atp5h) or (atp5a1 and atp5b and atp5c1 and atp5f1 and atp5j and atp5k and atp6 and atp8…	((Atp5a1 and Atp5b and Atp5c1 and Atp5f1 and Atp5g1 and Atp5j and Atp5k and Atp6 and Atp8 and Atp5l and Atp5o and Atp6ap1 and Atp5d and Atp5e and Atp5h) or (Atp5a1 and Atp5b and Atp5c1 and Atp5f1 and Atp5j and Atp5k and Atp6 and Atp8 and Atp5l and Atp5o and Atp6ap1 and Atp5j2 and Atp5d and Atp5e and Atp5g2 and Atp5h) or (Atp5a1 and Atp5b and Atp5c1 and Atp5f1 and Atp5j and Atp5k and Atp6 and Atp8…	Membrane transport	Other Compounds Transport	4	0.013406	NE	NE	NE
TJ6	ADPm + PIm -> atpm + 3 Hm	T-Cell Expressing Clone J6 /atpase, H+/K+ Exchanging, Gastric, Alpha Polypeptide	3.6.3.14/3.6.3.10	(100039281 and 100041835 and 100044492 and 100044706 and 100046757 and 100047429 and 11946 and 11947 and 11949 and 11950 and 11951 and 11957 and 11958 and 17705 and 17706 and 27425 and 28080 and 54411 and 66043 and 67126 and 674583 and 71679) or (100039281 and 100041835 and 100044492 and 100044706 and 100046757 and 100047429 and 11946 and 11947 and 11949 and 11950 and 11957 and 11958 and 17705 an…	((atp5a1 and atp5b and atp5c1 and atp5f1 and atp5g1 and atp5j and atp5k and atp6 and atp8 and atp5l and atp5o and atp6ap1 and atp5d and atp5e and atp5h) or (atp5a1 and atp5b and atp5c1 and atp5f1 and atp5j and atp5k and atp6 and atp8 and atp5l and atp5o and atp6ap1 and atp5j2 and atp5d and atp5e and atp5g2 and atp5h) or (atp5a1 and atp5b and atp5c1 and atp5f1 and atp5j and atp5k and atp6 and atp8…	((Atp5a1 and Atp5b and Atp5c1 and Atp5f1 and Atp5g1 and Atp5j and Atp5k and Atp6 and Atp8 and Atp5l and Atp5o and Atp6ap1 and Atp5d and Atp5e and Atp5h) or (Atp5a1 and Atp5b and Atp5c1 and Atp5f1 and Atp5j and Atp5k and Atp6 and Atp8 and Atp5l and Atp5o and Atp6ap1 and Atp5j2 and Atp5d and Atp5e and Atp5g2 and Atp5h) or (Atp5a1 and Atp5b and Atp5c1 and Atp5f1 and Atp5j and Atp5k and Atp6 and Atp8…	Energy metabolism	Oxidative phosphorylation	4	0.000641	NE	NE	NE
FAH	FUACAC -> FUM + ACTAC	Fumarylacetoacetate Hydrolase	3.7.1.2	14085	fah	Fah	Amino acid metabolism	Tyrosine metabolism	3	0.000813	NE	NE	NE
KYNUa	FKYN + H2O <-> Formylanthranilate + ALA	Formylkynurenine Hydrolase	3.7.1.3	70789	kynU	Kynu	Amino acid metabolism	Tryptophan metabolism	4	0.001115	NE	NE	NA	*
KYNUb	KYN + H2O <-> AN + ALA	L-Kynurenine Hydrolase	3.7.1.3	70789	kynU	Kynu	Amino acid metabolism	Tryptophan metabolism	4	0.000919	NE	NE	NA	*
KYNUc	HKYN -> HAN + ALA	Kynureninase	3.7.1.3	70789	kynU	Kynu	Amino acid metabolism	Tryptophan metabolism	3	0.000768	E	E	NE
GAD2	ASP -> bALA + CO2	Glutamic Acid Decarboxylase 2	4.1.1.15	14415 or 14417	(gad1) or (gad2)	(Gad1) or (Gad2)	Amino acid metabolism	Alanine and aspartate metabolism	3	0.000347	NE	NE	NE
GAD1	GLU -> GABA + CO2	Glutamic Acid Decarboxylase 1	4.1.1.15/4.1.1.19	14415 or 14417	(gad1) or (gad2)	(Gad1) or (Gad2)	Amino acid metabolism	Glutamate metabolism	3	0.000773	NE	NE	NE
ODC	ORN -> PTRSC + CO2	Ornithine Decarboxylase, Structural	4.1.1.17	18263	odc1	Odc1	Amino acid metabolism	Urea Cycle and Metabolism of Other Amino Groups	3	0.000787	E	E	NE
ADC	ARG <-> Agmatine + CO2	Arginine Decarboxylase	4.1.1.19	242669	adc	Adc	Amino acid metabolism	Urea Cycle and Metabolism of Other Amino Groups	3	0.001062	NE	NE	NA	*
HDC	HIS -> HISTM + CO2	Histidine Decarboxylase Cluster	4.1.1.22/4.1.1.28	12411	hdc/ddc	Hdc/Ddc	Amino acid metabolism	Histidine metabolism	3	0.001187	NE	NE	NE
DDC1	5-Hydroxykynurenamine + CO2 <-> 5-Hydroxykynurenine	5-Hydroxykynurenamine Decarboxy-Lyase	4.1.1.28	13195	ddc	Ddc	Amino acid metabolism	Tryptophan metabolism	3	0.000414	NE	NE	NA	*
DDC2	HTRP <-> SERT + CO2	5-Hydroxy-L-Tryptophan Decarboxy-Lyase	4.1.1.28	13195	ddc	Ddc	Amino acid metabolism	Tryptophan metabolism	3	0.000746	NE	NE	NA	*
DDC3	TRP <-> Tryptamine + CO2	L-Tryptophan Decarboxy-Lyase	4.1.1.28	13195	ddc	Ddc	Amino acid metabolism	Tryptophan metabolism	3	0.00038	NE	NE	NA	*
DDC4	DHPHE -> Dopamine + CO2	3-Hydroxy-L-Tyrosine Carboxy-Lyase	4.1.1.28	13195	ddc	Ddc	Amino acid metabolism	Tyrosine metabolism	3	0.000231	NE	NE	NA	*
DDC5	TYR -> Tyramine + CO2	L-Tyrosine Carboxy-Lyase	4.1.1.28	13195	ddc	Ddc	Amino acid metabolism	Tyrosine metabolism	3	0.000301	NE	NE	NA	*
PHECL	PHE -> PEA + CO2	L-Phenylalanine Carboxy-Lyase	4.1.1.28	13195	ddc	Ddc	Amino acid metabolism	Phenylalanine metabolism	3	0.00075	NE	NE	NE
PCK1a	OAm + GTPm -> PEPm + CO2m + GDPm	Phosphoenolpyruvate Carboxykinase 1, Mitcochondrial	4.1.1.32	18534	pck1	Pck1	Carbohydrate Metabolism	Citrate cycle (TCA cycle)	5	0.001021	E	E	NA	*
PCK1c	OA + atp -> PEP + CO2 + ADP	Phosphoenolpyruvate Carboxykinase 1, Cytosolic	4.1.1.32	18534	pck1	Pck1	Carbohydrate Metabolism	Citrate cycle (TCA cycle)	5	0.002737	NE	NE	NA	*
PCK1b	PEP + CO2 + ADP -> OA + atp	Phosphoenolpyruvate Carboxykinase 1, Cytosolic	4.1.1.32	18534	pck1	Pck1	Carbohydrate Metabolism	Citrate cycle (TCA cycle)	5	0.002737	NE	NE	NE
CHOL2	atp + PPMVL -> ADP + PI + IPPP + CO2	Diphosphomevalonate Decarboxylase	4.1.1.33	192156	mvd	Mvd	Lipid metabolism	Sterol biosynthesis	6	0.00469	E	E	E
PPCDC	4PPNCYS -> CO2 + 4PPNTE	Phosphopantothenate-Cysteine Decarboxylase	4.1.1.36	66812	ppcDc	Ppcdc	Metabolism of cofactors and Vitamins	Pantothenate and CoA biosynthesis	3	0.000757	NE	NE	NE
URODa	Uroporphyrinogen I -> Coproporphyrinogen I + 4 CO2	Uroporphyrinogen Decarboxylase	4.1.1.37	22275	uroD	Urod	Metabolism of cofactors and Vitamins	Porphyrin and Chlorophyll metabolism	4	0.002127	NE	NE	NA	*
UROD	UPRG -> 4 CO2 + CPP	Uroporphyrinogen Decarboxylase	4.1.1.37	22275	uroD	Urod	Metabolism of cofactors and Vitamins	Porphyrin and Chlorophyll metabolism	3	0.002253	NE	NE	NE
ACMSC	CMUSA -> CO2 + AM6SA	Aminocarboxymuconate-Semialdehyde Decarboxylase	4.1.1.45	266645	acmSd	Acmsd	Amino acid metabolism	Tryptophan metabolism	3	0.000837	NE	NE	NA	*
AMD1	SAM -> DSAM + CO2	S-Adenosylmethionine Decarboxylase 1	4.1.1.50	100043304 or 11702	amd1	(Amd-ps3) or (Amd1)	Amino acid metabolism	Urea Cycle and Metabolism of Other Amino Groups	3	0.003982	NE	NE	NE
PISC	PS -> PE + CO2	Phsophatidyl-L-Serine Carboxy-Lyase	4.1.1.65	320951	pisD	Pisd	Amino acid metabolism	Glycine, serine and threonine metabolism	3	0.000376	NE	NE	E
PE	PSm -> PEm + CO2m	Phosphatidylserine Carboxylase	4.1.1.65	320951	pisD	Pisd	Lipid metabolism	Phosphorlipid biosynthesis	3	0.002057	NE	NE	NE
MLYCD	MALCOA -> ACCOA + CO2	Malonyl-Coa Decarboxylase	4.1.1.9	56690	mlyCd	Mlycd	Carbohydrate Metabolism	Propanoate metabolism	3	0.00043	NE	NE	NA	*
aldO1a	FDP <-> T3P2 + T3P1	aldOlase 1, A Isoform	4.1.2.13	11674 or 11676 or 230163	(aldOa) or (aldOc) or (aldOb)	(aldOa) or (aldOc) or (aldOb)	Carbohydrate Metabolism	Glycolysis/Gluconeogenesis	3	6.4e-05	NE	NE	NE
aldO1b	F1P <-> T3P2 + GLYA	aldOlase 1, A Isoform	4.1.2.13		aldOa1	aldOa1	Carbohydrate Metabolism	Fructose and mannose metabolism	3	6.6e-05	E	E	NE
DBT1	DHSP -> PETHAM + PALA	Sphingosine Phosphate Lyase 1	4.1.2.27	20397	sgpl1	Sgpl1	Metabolism of Complex lipids	Sphingoglycolipid metabolism	3	0.001418	NE	NE	NA	*
DERA	DR5P <-> T3P1 + ACAL	2-Deoxy-D-Ribose-5-Phosphate Acetaldehyde-Lyase	4.1.2.4	232449	derA	Dera	Carbohydrate Metabolism	Pentose phosphate pathway	3	9.2e-05	NE	NE	NA	*
HMGCLa	H3MCOA <-> ACCOA + ACTAC	3-Hydroxy-3-Methylglutaryl-Coenzyme A Lyase	4.1.3.4	15356	hmgCl	Hmgcl	Amino acid metabolism	Valine, leucine and isoleucine degradation	3	0.000425	NE	NE	NE
HMGCLb	H3MCOAm -> ACCOAm + ACTACm	3-Hydroxy-3-Methylglutaryl-Coenzyme A Lyase	4.1.3.4	15356	hmgCl	Hmgcl	Amino acid metabolism	Valine, leucine and isoleucine degradation	3	0.00017	NE	NE	NE
CLYBL	CIT <-> AC + OA	Citrate Oxaloacetate-Lyase ((Pro-3S)-Ch2Coo- -> Acetyl-Coa)	4.1.3.6	69634	clyBl	Clybl	Carbohydrate Metabolism	Citrate cycle (TCA cycle)	3	0.000149	NE	NE	NA	*
CAR4	CO2 -> HCO3	Carbonic Anhydrase 4	4.2.1.1	12319 or 12346 or 12349 or 12350 or 12351 or 12352 or 12353 or 12354 or 230099 or 23831 or 56078 or 71934 or 76459	(car8) or (car1) or (car2) or (car3) or (car4) or (car5a) or (car6) or (car7) or (car9) or (car14) or (car5b) or (car13) or (car12)	(Car8) or (Car1) or (Car2) or (Car3) or (Car4) or (Car5a) or (Car6) or (Car7) or (Car9) or (Car14) or (Car5b) or (Car13) or (Car12)	Energy metabolism	Nitrogen metabolism	2	0.000709	NE	NE	NE
CAR5A	CO2m -> HCO3m	Carbonic Anhydrase 5A, Mitochondrial	4.2.1.1	12319 or 12346 or 12349 or 12350 or 12351 or 12352 or 12353 or 12354 or 230099 or 23831 or 56078 or 71934 or 76459	(car8) or (car1) or (car2) or (car3) or (car4) or (car5a) or (car6) or (car7) or (car9) or (car14) or (car5b) or (car13) or (car12)	(Car8) or (Car1) or (Car2) or (Car3) or (Car4) or (Car5a) or (Car6) or (Car7) or (Car9) or (Car14) or (Car5b) or (Car13) or (Car12)	Energy metabolism	Nitrogen metabolism	2	0.000709	NE	NE	NE
ENO1b	DHSK <-> DQT	Enolase 1, Alpha Non-Neuron	4.2.1.10	13806	eno1	Eno1	Amino acid metabolism	Phenylalanine, tyrosine and tryptophan biosynthesis	2	0	NE	NE	NE
ENO1a	2PG <-> PEP	Enolase 1, Alpha Non-Neuron	4.2.1.11	100044223 or 13806 or 13807 or 13808 or 433182	(eno1) or (eno2) or (eno3)	(Eno1) or (Eno2) or (Eno3)	Carbohydrate Metabolism	Glycolysis/Gluconeogenesis	2	0.00047	NE	NE	NE
SDSa	SER -> PYR + NH3	Serine Dehydratase	4.2.1.13	231691	sds	Sds	Amino acid metabolism	Glycine, serine and threonine metabolism	3	0.000353	NE	NE	NE
EHHADH4	3-Hydroxyisovaleryl-COA <-> MCRCOA + H2O	3-Hydroxyisopentyl-Coa Hydro-Lyase	4.2.1.17	74147	ehhAdh	Ehhadh	Amino acid metabolism	Valine, leucine and isoleucine degradation	3	0.001156	NE	NE	NA	*
EHHADH5	HMBCOA <-> MCRCOA + H2O	(2S,3S)-3-Hydroxy-2-Methylbacoa Hydro-Liase	4.2.1.17	74147	ehhAdh	Ehhadh	Amino acid metabolism	Valine, leucine and isoleucine degradation	3	0.001682	NE	NE	NA	*
EHHADH6	MACOA + H2O <-> HIBCOA	(S)-3-Hydroxyisobutyryl-Coa Hydro-Lyase	4.2.1.17	74147	ehhAdh	Ehhadh	Amino acid metabolism	Valine, leucine and isoleucine degradation	3	0.001449	NE	NE	NA	*
EHHADH1	MACOA -> HMBCOA	Enoyl-Coenzyme A, Hydratase/3-Hydroxyacyl Coenzyme A Dehydrogenase	4.2.1.17	74147	ehhAdh	Ehhadh	Amino acid metabolism	Valine, leucine and isoleucine degradation	2	1.4e-05	NE	NE	NE
EHHADH2	MCRCOA -> HMBCOA	Enoyl-Coenzyme A, Hydratase/3-Hydroxyacyl Coenzyme A Dehydrogenase	4.2.1.17	74147	ehhAdh	Ehhadh	Amino acid metabolism	Valine, leucine and isoleucine degradation	2	3.4e-05	NE	NE	NE
EHHADH3	CROCOAm -> HIBCOAm	Enoyl-Coa Hydratase	4.2.1.17	74147	ehhAdh	Ehhadh	Amino acid metabolism	Lysine degradation	2	1.3e-05	NE	NE	NE
EHHADH7	HPROPCOA <-> ACRCOA + H2O	3-Hydroxypropionyl-Coa Hydro-Lyase	4.2.1.17	74147	ehhAdh	Ehhadh	Metabolism of other amino acids	beta-Alanine metabolism	3	0.000832	NE	NE	NA	*
FFE10	HDDCOA <-> TDDCOA + H2O	Hydroxyacyl-Coenzyme A Dehydrogenase/3-Ketoacyl-Coenzyme A Thiolase/Enoyl-Coenzyme A Hydratase (Trifunctional Protein), Alpha Subunit	4.2.1.17	97212	hadHa	Hadha	Lipid Metabolism	Fatty Acid Elongation	3	0.000414	NE	NE	NA	*
FFE12	HHDCOA <-> HDECOA + H2O	Hydroxyacyl-Coenzyme A Dehydrogenase/3-Ketoacyl-Coenzyme A Thiolase/Enoyl-Coenzyme A Hydratase (Trifunctional Protein), Alpha Subunit	4.2.1.17	97212	hadHa	Hadha	Lipid Metabolism	Fatty Acid Elongation	3	0.000372	NE	NE	NA	*
FFE14	HTDCOA <-> TDECOA + H2O	Hydroxyacyl-Coenzyme A Dehydrogenase/3-Ketoacyl-Coenzyme A Thiolase/Enoyl-Coenzyme A Hydratase (Trifunctional Protein), Alpha Subunit	4.2.1.17	97212	hadHa	Hadha	Lipid Metabolism	Fatty Acid Elongation	3	0.000414	NE	NE	NA	*
FFE18	HDCOA <-> DECOA + H2O	Hydroxyacyl-Coenzyme A Dehydrogenase/3-Ketoacyl-Coenzyme A Thiolase/Enoyl-Coenzyme A Hydratase (Trifunctional Protein), Alpha Subunit	4.2.1.17	97212	hadHa	Hadha	Lipid Metabolism	Fatty Acid Elongation	3	0.000419	NE	NE	NA	*
FFE20	HOCOA <-> OECOA + H2O	Hydroxyacyl-Coenzyme A Dehydrogenase/3-Ketoacyl-Coenzyme A Thiolase/Enoyl-Coenzyme A Hydratase (Trifunctional Protein), Alpha Subunit	4.2.1.17	97212	hadHa	Hadha	Lipid Metabolism	Fatty Acid Elongation	3	0.000419	NE	NE	NA	*
FFE23	HHCOA <-> HECOA + H2O	Hydroxyacyl-Coenzyme A Dehydrogenase/3-Ketoacyl-Coenzyme A Thiolase/Enoyl-Coenzyme A Hydratase (Trifunctional Protein), Alpha Subunit	4.2.1.17	97212	hadHa	Hadha	Lipid Metabolism	Fatty Acid Elongation	3	0.000419	NE	NE	NA	*
FFEM10	HDDCOAm <-> TDDCOAm + H2Om	Enoyl Coenzyme A Hydratase, Short Chain, 1, Mitochondrial	4.2.1.17	93747	echS1	Echs1	Lipid Metabolism	Fatty Acid Elongation im Mitochondria	3	7.6e-05	NE	NE	NA	*
FFEM12	HHDCOAm <-> HDECOAm + H2Om	Enoyl Coenzyme A Hydratase, Short Chain, 1, Mitochondrial	4.2.1.17	93747	echS1	Echs1	Lipid Metabolism	Fatty Acid Elongation im Mitochondria	3	7.4e-05	NE	NE	NA	*
FFEM14	HTDCOAm <-> TDECOAm + H2Om	Enoyl Coenzyme A Hydratase, Short Chain, 1, Mitochondrial	4.2.1.17	93747	echS1	Echs1	Lipid Metabolism	Fatty Acid Elongation im Mitochondria	3	7.6e-05	NE	NE	NA	*
FFEM18	HDCOAm <-> DECOAm + H2Om	Enoyl Coenzyme A Hydratase, Short Chain, 1, Mitochondrial	4.2.1.17	93747	echS1	Echs1	Lipid Metabolism	Fatty Acid Elongation im Mitochondria	3	7.6e-05	NE	NE	NA	*
FFEM20	HOCOAm <-> OECOAm + H2Om	Enoyl Coenzyme A Hydratase, Short Chain, 1, Mitochondrial	4.2.1.17	93747	echS1	Echs1	Lipid Metabolism	Fatty Acid Elongation im Mitochondria	3	7.6e-05	NE	NE	NA	*
FFEM23	HHCOAm <-> HECOAm + H2Om	Enoyl Coenzyme A Hydratase, Short Chain, 1, Mitochondrial	4.2.1.17	93747	echS1	Echs1	Lipid Metabolism	Fatty Acid Elongation im Mitochondria	3	0.001403	NE	NE	NA	*
FFAM11	HIBCOA <-> CROCOA + H2O	Enoyl-Coenzyme A, Hydratase/3-Hydroxyacyl Coenzyme A Dehydrogenase	4.2.1.17 1.1.1.35 5.3.3.8	74147	ehhAdh	Ehhadh	Lipid Metabolism	Fatty Acid Metabolism	3	0.000873	NE	NE	NE
FFAM18	HDDCOA <-> TDDCOA + H2O	Enoyl-Coenzyme A, Hydratase/3-Hydroxyacyl Coenzyme A Dehydrogenase	4.2.1.17 1.1.1.35 5.3.3.8	74147	ehhAdh	Ehhadh	Lipid Metabolism	Fatty Acid Metabolism	3	0.000414	NE	NE	NE
FFAM20	HHDCOA <-> HDECOA + H2O	Enoyl-Coenzyme A, Hydratase/3-Hydroxyacyl Coenzyme A Dehydrogenase	4.2.1.17 1.1.1.35 5.3.3.8	74147	ehhAdh	Ehhadh	Lipid Metabolism	Fatty Acid Metabolism	3	0.000372	NE	NE	NE
FFAM22	HTDCOA <-> TDECOA + H2O	Enoyl-Coenzyme A, Hydratase/3-Hydroxyacyl Coenzyme A Dehydrogenase	4.2.1.17 1.1.1.35 5.3.3.8	74147	ehhAdh	Ehhadh	Lipid Metabolism	Fatty Acid Metabolism	3	0.000414	NE	NE	NE
FFAM28	HOCOA <-> OECOA + H2O	Enoyl-Coenzyme A, Hydratase/3-Hydroxyacyl Coenzyme A Dehydrogenase	4.2.1.17 1.1.1.35 5.3.3.8	74147	ehhAdh	Ehhadh	Lipid Metabolism	Fatty Acid Metabolism	3	0.000419	NE	NE	NE
FFAM31	HHCOA <-> HECOA + H2O	Enoyl-Coenzyme A, Hydratase/3-Hydroxyacyl Coenzyme A Dehydrogenase	4.2.1.17 1.1.1.35 5.3.3.8	74147	ehhAdh	Ehhadh	Lipid Metabolism	Fatty Acid Metabolism	3	0.000419	NE	NE	NE
FFAM26	HDCOA <-> DECOA + H2O	Enoyl-Coenzyme A, Hydratase/3-Hydroxyacyl Coenzyme A Dehydrogenase	4.2.1.17/ 1.1.1.35/ 5.3.3.8	74147	ehhAdh	Ehhadh	Lipid Metabolism	Fatty Acid Metabolism	3	0.000419	NE	NE	NE
FFE11	HHDCOA + NAD <-> HDECOA + NADH	Hydroxyacyl-Coenzyme A Dehydrogenase/3-Ketoacyl-Coenzyme A Thiolase/Enoyl-Coenzyme A Hydratase (Trifunctional Protein), Alpha Subunit	4.2.1.17/1.1.1.211	97212	hadHa	Hadha	Lipid Metabolism	Fatty Acid Elongation	4	0.000357	NE	NE	NA	*
FFE13	HTDCOA + NAD <-> OTCOA + NADH	Hydroxyacyl-Coenzyme A Dehydrogenase/3-Ketoacyl-Coenzyme A Thiolase/Enoyl-Coenzyme A Hydratase (Trifunctional Protein), Alpha Subunit	4.2.1.17/1.1.1.211	97212	hadHa	Hadha	Lipid Metabolism	Fatty Acid Elongation	4	0.000378	NE	NE	NA	*
FFE15	HDDCOA + NAD <-> ODDCOA + NADH	Hydroxyacyl-Coenzyme A Dehydrogenase/3-Ketoacyl-Coenzyme A Thiolase/Enoyl-Coenzyme A Hydratase (Trifunctional Protein), Alpha Subunit	4.2.1.17/1.1.1.211	97212	hadHa	Hadha	Lipid Metabolism	Fatty Acid Elongation	4	0.000379	NE	NE	NA	*
FFEM11	HHDCOAm + NADm <-> OPALCOAm + NADHm	Enoyl Coenzyme A Hydratase, Short Chain, 1, Mitochondrial	4.2.1.17/1.1.1.211	93747	echS1	Echs1	Lipid Metabolism	Fatty Acid Elongation im Mitochondria	4	0.001568	NE	NE	NA	*
FFEM13	HTDCOAm + NADm <-> OTCOAm + NADHm	Enoyl Coenzyme A Hydratase, Short Chain, 1, Mitochondrial	4.2.1.17/1.1.1.211	93747	echS1	Echs1	Lipid Metabolism	Fatty Acid Elongation im Mitochondria	4	0.001568	NE	NE	NA	*
FFEM15	HDDCOAm + NADm <-> ODDCOAm + NADHm	Enoyl Coenzyme A Hydratase, Short Chain, 1, Mitochondrial	4.2.1.17/1.1.1.211	93747	echS1	Echs1	Lipid Metabolism	Fatty Acid Elongation im Mitochondria	4	0.001568	NE	NE	NA	*
MGCH	MGCOA <-> H3MCOA	3-Methylglutaconyl Coa Hydratase	4.2.1.18	11992			Amino acid metabolism	Valine, leucine and isoleucine degradation	2	5.2e-05	NE	NE	NE
Fha	FUM <-> MAL	Fumarate Hydratase, Mitochondrial [Precursor]	4.2.1.2	14194	fh1	Fh1	Carbohydrate Metabolism	Citrate cycle (TCA cycle)	2	8.8e-05	NE	NE	E
FHb	FUMm <-> MALm	Fumarate Hydratase, Mitochondrial [Precursor]	4.2.1.2	14194	fh1	Fh1	Carbohydrate Metabolism	Citrate cycle (TCA cycle)	2	6.2e-05	NE	NE	NE
CBSb	SER + Sulfide <-> CYS + H2O	L-Serine Hydro-Lyase (Adding Homocysteine)	4.2.1.22	12411	cbs	Cbs	Amino acid metabolism	Glycine, serine and threonine metabolism	4	0.001158	NE	NE	NA	*
CBSa	SER + HCYS -> LLCT	Cystathionine Beta-Synthase	4.2.1.22	12411	cbs	Cbs	Amino acid metabolism	Methionine metabolism	3	0.000341	NE	E	NE
ALAD	2 ALAV -> PBG	Aminolevulinate, Delta-, Dehydratase	4.2.1.24		alaD	Alad	Metabolism of cofactors and Vitamins	Porphyrin and Chlorophyll metabolism	2	5.1e-05	NE	NE	NE
ACO1b	ICIT <-> cis-Aconitate + H2O	Isocitrate Hydro-Lyase (Aconitase1)	4.2.1.3	11428	aco1	Aco1	Carbohydrate Metabolism	Citrate cycle (TCA cycle)	3	0.000874	NE	NE	NA	*
ACO1c	CIT <-> cis-Aconitate + H2O	Citrate Hydro-Lyase (Aconitase1)	4.2.1.3	11428	aco1	Aco1	Carbohydrate Metabolism	Citrate cycle (TCA cycle)	3	0.001775	NE	NE	NA	*
ACN	CITm <-> ICITm	Aconitase	4.2.1.3	11429	acn	Acn	Carbohydrate Metabolism	Citrate cycle (TCA cycle)	2	2.9e-05	NE	NE	NE
ACO1a	CIT <-> ICIT	Aconitase	4.2.1.3	11428	aco1	Aco1	Carbohydrate Metabolism	Citrate cycle (TCA cycle)	2	2e-05	NE	NE	NE
GMDS	GDPMAN <-> GDPDDM + H2O	Gdpmannose 4,6-Hydro-Lyase	4.2.1.47	218138	gmdS	Gmds	Carbohydrate Metabolism	Fructose and mannose metabolism	3	0.0016	NE	NE	NA	*
UROC1	URO -> IMPRO	Probable Urocanate Hydratase	4.2.1.49	243537	uroC1	Uroc1	Amino acid metabolism	Histidine metabolism	2	7e-06	NE	NE	NE
AVDPa	URA + R5P <-> PURI5P	Pseudouridine Synthase 1	4.2.1.70		pus1	Pus1	Nucleotide metabolism	Pyrimidine metabolism	3	0.000735	NE	NE	NA	*
UROS	HMB -> UPRG	Uroporphyrinogen Iii Synthase	4.2.1.75	22276	uroS	Uros	Metabolism of cofactors and Vitamins	Porphyrin and Chlorophyll metabolism	2	1.6e-05	NE	NE	NE
PTS	AHTD -> PTHP + 3 PI	6-Pyruvoyltetrahydropterin Synthase	4.2.3.12	19286	pts	Pts	Metabolism of cofactors and Vitamins	Folate biosynthesis	3	0.000472	NE	NE	NE
SDSb	SER -> 2-Aminoacrylate + H2O	L-Serine Hydro-Lyase (Deaminating)	4.3.1.17	231691	sds	Sds	Amino acid metabolism	Cysteine metabolism	3	0.000639	NE	NE	NA	*
HAL	HIS <-> URO + NH3	Histidine Ammonia Lyase	4.3.1.3	15109	hal	Hal	Amino acid metabolism	Histidine metabolism	3	0.001226	NE	NE	NE
ASL	FUM + ARG <-> ARGSUCC	Argininosuccinate Lyase	4.3.2.1	109900	asl	Asl	Amino acid metabolism	Alanine and aspartate metabolism	3	0.000281	NE	NE	NE
ADSLa	SAICAR <-> FUM + AICAR	1-(5'-Phosphoribosyl)-5-Amino-4-(N-Succinocarboxamide)-Imidazoleamp-Lyase	4.3.2.2	11564	adsl	Adsl	Nucleotide metabolism	Purine metabolism	3	0.000124	NE	NE	E
ADSLb	ASUC <-> FUM + AMP	N6-(1,2-Dicarboxyethyl)Amp Amp-Lyase	4.3.2.2	11564	adsl	Adsl	Nucleotide metabolism	Purine metabolism	3	0.000635	NE	NE	E
CTHa	CYS + H2O <-> H2S + PYR + NH3	Cys L-Homocysteine-Lyase (Deaminating)	4.4.1.1	107869	cth	Cth	Amino acid metabolism	Cysteine metabolism	5	0.001813	NE	NE	NA	*
CTHb	L-Cystine + H2O <-> PYR + NH3 + Thiocysteine	L-Cystine Lysteine-Lyase (Deaminating)	4.4.1.1	107869	cth	Cth	Amino acid metabolism	Cysteine metabolism	5	0.002298	NE	NE	NA	*
CTHc	LLCT <-> CYS + NH3 + OBUT	Cystathionine Gamma-Lyase	4.4.1.1	107869	cth	Cth	Amino acid metabolism	Methionine metabolism	4	0.000937	NE	E	NE
HCCS	ACYTm + PTHm -> CYTCm	Holocytochrome C Synthetase	4.4.1.17	15159	hccS	Hccs	Metabolism of cofactors and Vitamins	Porphyrin and Chlorophyll metabolism	3	0.001418	NE	NE	NE
ADCY	GTP -> CGMP + PPI	Gtp Pyrophosphate-Lyase (Cyclizing)	4.6.1.1	104110 or 104111 or 11512 or 11513 or 11514 or 11515 or 210044 or 224129 or 271639 or 432530	(adcY4) or (adcY3) or (adcY6) or (adcY7) or (adcY8) or (adcY9) or (adcY2) or (adcY5) or (adcY10) or (adcY1)	(Adcy4) or (Adcy3) or (Adcy6) or (Adcy7) or (Adcy8) or (Adcy9) or (Adcy2) or (Adcy5) or (Adcy10) or (Adcy1)	Nucleotide metabolism	Purine metabolism	3	0.000717	NE	NE	NE
ADCY6	atp -> CAMP + PPI	Adenylate Cyclase 6	4.6.1.1	104110 or 104111 or 11512 or 11513 or 11514 or 11515 or 210044 or 224129 or 271639 or 432530	(adcY4) or (adcY3) or (adcY6) or (adcY7) or (adcY8) or (adcY9) or (adcY2) or (adcY5) or (adcY10) or (adcY1)	(Adcy4) or (Adcy3) or (Adcy6) or (Adcy7) or (Adcy8) or (Adcy9) or (Adcy2) or (Adcy5) or (Adcy10) or (Adcy1)	Nucleotide metabolism	Purine metabolism	3	0.000694	NE	NE	NE
FECH	PPIXm -> PTHm	Ferrochelatase	4.99.1.1	14159	fecH	Fech	Metabolism of cofactors and Vitamins	Porphyrin and Chlorophyll metabolism	2	0.002833	NE	NE	NE
RPE	RL5P <-> X5P	Ribulose-Phosphate 3-Epimerase	5.1.3.1	66646	rpe	Rpe	Carbohydrate Metabolism	Pentose phosphate pathway	2	8.3e-05	NE	NE	E
UAE1	NAMA + UDP <-> UDPNAGLC	Udp-N-Acetylglucosamine-2-Epimerase/N-Acetylmannosamine Kinase	5.1.3.14/2.7.1.60		uae1	Uae1	Metabolism of Complex Carbohydrates	Aminosugars metabolism	3	0.000138	NE	NE	NE
UAE1a	atp + NAMA -> NAMA6P + ADP	Udp-N-Acetylglucosamine-2-Epimerase/N-Acetylmannosamine Kinase	5.1.3.14/2.7.1.60		uae1	Uae1	Metabolism of Complex Carbohydrates	Aminosugars metabolism	4	0.000698	NE	NE	NE
GALE	UDPG <-> UDPGAL	Udp-Glucose 4-Epimerase	5.1.3.2	74246	galE	Gale	Carbohydrate Metabolism	Galactose metabolism	2	7e-06	NE	NE	NE
GALM	GLC <-> bGLC	Alpha-D-Glucose 1-Epimerase	5.1.3.3	319625	galM	Galm	Carbohydrate Metabolism	Glycolysis/Gluconeogenesis	2	0.000193	NE	NE	NA	*
RENBP	NAG <-> NAMA	Renin Binding Protein	5.1.3.8	19703	renBp	Renbp	Metabolism of Complex Carbohydrates	Aminosugars metabolism	2	2.3e-05	NE	NE	NE
GSTZ1	MACAC -> FUACAC	Maleylacetoacetate Isomerase / Glutathione S-Transferase	5.2.1.2 / 2.5.1.18	14874	gstZ1	Gstz1	Amino acid metabolism	Tyrosine metabolism	2	0.000132	NE	NE	NE
TPI	T3P1 <-> T3P2	Triosephosphate Isomerase	5.3.1.1	21991	tpi1	Tpi1	Carbohydrate Metabolism	Glycolysis/Gluconeogenesis	2	2.7e-05	NE	NE	NE
MPI1	MAN6P <-> F6P	D-Mannose-6-Phosphate Ketol-Isomerase	5.3.1.5		mpi1	Mpi1	Carbohydrate Metabolism	Fructose and mannose metabolism	2	1.9e-05	NE	NE	NA	*
RPIA	RL5P <-> R5P	Ribose 5-Phosphate Isomerase A	5.3.1.6	19895	rpiA	Rpia	Carbohydrate Metabolism	Pentose phosphate pathway	2	3.8e-05	NE	NE	NE
GPI1b	bG6P <-> F6P	Beta-D-Glucose 6-Phosphate Ketol-Isomerase	5.3.1.9	14751	gpi1	Gpi1	Carbohydrate Metabolism	Glycolysis/Gluconeogenesis	2	1.3e-05	NE	NE	NA	*
GPI1c	G6P <-> bG6P	Alpha-D-Glucose 6-Phosphate Ketol-Isomerase	5.3.1.9	14751	gpi1	Gpi1	Carbohydrate Metabolism	Glycolysis/Gluconeogenesis	2	2.8e-05	NE	NE	NA	*
GPI1a	G6P <-> F6P	Glucose Phosphate Isomerase 1 Complex	5.3.1.9	14751	gpi1	Gpi1	Carbohydrate Metabolism	Glycolysis/Gluconeogenesis	2	4.5e-05	NE	NE	NE
MIF	PHPYR <-> enol-PHPYR	Phenylpyruvate Keto-Enol-Isomerase	5.3.2.1	17319	mif	Mif	Amino acid metabolism	Phenylalanine metabolism	2	0.000709	NE	NE	NA	*
MIFa	4HPP <-> HEP	Macrophage Migration Inhibitory Factor	5.3.2.1	17319	mif	Mif	Amino acid metabolism	Tyrosine metabolism	2	0.000709	NE	NE	NA	*
DCT	L-Dopachrome -> DHICA	Dopachrome Tautomerase	5.3.3.12	13190	dct	Dct	Amino acid metabolism	Tyrosine metabolism	2	0.000203	NE	NE	NA	*
IDI1	IPPP <-> DMPP	Isopentenyl-Diphosphate Delta-Isomerase 1	5.3.3.2	319554	idi1	Idi1	Lipid metabolism	Sterol biosynthesis	2	2.5e-05	E	E	E
EBPa	MCHOL -> Methostenol	4Alpha-Methylcholesta-8-En-3Beta-Ol Delta7-Delta8-Isomerase	5.3.3.5	13595	ebp	Ebp	Lipid metabolism	Sterol biosynthesis	2	0.000131	NE	NE	NA	*
CHOL5	ZYMST <-> CHOLA	Delta8,24-Cholestadien-3Beta-Ol Delta7-Delta8-Isomerase	5.3.3.5	13595	ebp	Ebp	Lipid metabolism	Sterol biosynthesis	2	3.3e-05	NE	NE	E
EBP	ZYMST + SAM -> ERGOST + SAH	Phenylalkylamine Ca2+ Antagonist (Emopamil) Binding Protein	5.3.3.5	13595	ebp	Ebp	Lipid metabolism	Sterol biosynthesis	4	0.002453	NE	NE	NE
BPGM2	3PG <-> 2PG	Bisphosphoglycerate Mutase / Phosphoglycerate Mutase / Bisphosphoglycerate Phosphatase	5.4.2.1	12183 or 18648 or 56012	(bpgM) or (pgaM1) or (pgaM2)	(Bpgm) or (Pgam1) or (Pgam2)	Carbohydrate Metabolism	Glycolysis/Gluconeogenesis	2	0.000248	NE	NE	NE
BPGM3	23PDG + H2O <-> 3PG + PI	3-Phospho-D-Glycerate 1,2-Phosphomutase	5.4.2.1/3.1.3.13	12183	bpgM	Bpgm	Carbohydrate Metabolism	Glycolysis/Gluconeogenesis	4	0.001731	NE	NE	NA	*
PGM2a	R5P <-> R1P	Phosphoglucomutase 2	5.4.2.2	66681 or 72157	(pgm1) or (pgm2)	(Pgm1) or (Pgm2)	Carbohydrate Metabolism	Pentose phosphate pathway	2	1.6e-05	NE	NE	E
PGM2b	G6P <-> G1P	Phosphoglucomutase	5.4.2.2	66681 or 72157	(pgm1) or (pgm2)	(Pgm1) or (Pgm2)	Metabolism of Complex Carbohydrates	Starch and sucrose metabolism	2	2.4e-05	NE	NE	E
NAGAP	NAGA6P <-> NAGA1P	N-Acetyl-D-Glucosamine 1-Phosphate 1,6-Phosphomutase	5.4.2.3	109785	pgm3	Pgm3	Metabolism of Complex Carbohydrates	Aminosugars metabolism	2	5e-06	NE	NE	NE
BPGM1	13PDG -> 23PDG	Bisphosphoglycerate Mutase / Phosphoglycerate Mutase / Bisphosphoglycerate Phosphatase	5.4.2.4	12183	bpgM	Bpgm	Carbohydrate Metabolism	Glycolysis/Gluconeogenesis	2	7e-06	NE	NE	NE
PMM2	MAN6P <-> MAN1P	Phosphomannomutase 2	5.4.2.8	29858 or 54128	(pmm1) or (pmm2)	(Pmm1) or (Pmm2)	Carbohydrate Metabolism	Fructose and mannose metabolism	2	0.000709	NE	NE	NE
MUTa	MMCOA -> SUCCOA	(R)-2-Methyl-3-Oxopropanoyl-Coa Coa-Carbonylmutase	5.4.99.2	17850	mut	Mut	Amino acid metabolism	Valine, leucine and isoleucine degradation	2	2.9e-05	NE	E	NA	*
MUT	MMCOAm <-> SUCCOAm	Methylmalonyl-Coenzyme A Mutase	5.4.99.2	17850	mut	Mut	Carbohydrate Metabolism	Propanoate metabolism	2	0.000709	NE	NE	NE
CHOL3	S23E -> LNST	Lanosterol Synthase	5.4.99.7	16987	lss	Lss	Lipid metabolism	Sterol biosynthesis	2	4e-06	E	E	E
SGL9	G6P -> MI1P	1L-Myo-Inositol-1-Phosphate Lyase (Isomerizing)	5.5.1.4	71780	isyNa1	Isyna1	Metabolism of Complex lipids	Inositol phosphate metabolism	2	2.1e-05	NE	NE	NA	*
YARS	atp + TYR + tRNA(Tyr) <-> AMP + PPI + L-Tyrosyl-tRNA(Tyr)	L-Tyrosine:Trnatyr Ligase (Amp-Forming)	6.1.1.1	107271	yarS	Yars	Amino acid metabolism	Phenylalanine, tyrosine and tryptophan biosynthesis	6	0.002173	NE	NE	NA	*
MARS2	atp + MET + tRNA(Met) <-> AMP + PPI + MTRNA	L-Methionine Trnamet Ligase (Amp-Forming)	6.1.1.10	212679	marS2	Mars2	Amino acid metabolism	Methionine metabolism	6	0.002001	NE	NE	NA	*
SARS1	atp + SER + tRNA(Ser) <-> AMP + PPI + L-Seryl-tRNA(Ser)	L-Serine Trna(Ser) Ligase (Amp-Forming)	6.1.1.11	20226	sarS1	Sars1	Amino acid metabolism	Glycine, serine and threonine metabolism	6	0.002103	NE	NE	NA	*
DARSa	tRNA(Asp) + ASP + atp <-> L-Aspartyl-tRNA(Asp) + PPI + AMP	Trna(Asp) Ligase (Amp-Forming)	6.1.1.12	226414	darS	Dars	Amino acid metabolism	Alanine and aspartate metabolism	6	0.001771	NE	NE	NA	*
DARSb	atp + ASP + ANTRNA <-> AMP + PPI + L-Aspartyl-ANTRNA	Trnaasp Ligase (Amp-Forming)	6.1.1.12	226414	darS	Dars	Amino acid metabolism	Alanine and aspartate metabolism	6	0.001311	NE	NE	NA	*
GLYTRNA	GLTRNA + GLY + atp -> GLYTRNA + AMP + PPI	Glycine-Trna Ligase	6.1.1.14	353172	garS	Gars	Amino acid metabolism	Glycine, serine and threonine metabolism	6	0.002231	NE	NE	NE
CARS	atp + CYS + tRNA(Cys) <-> AMP + PPI + L-Cysteinyl-tRNA(Cys)	Cys Trna(Cys) Ligase (Amp-Forming)	6.1.1.16	27267	carS	Cars	Amino acid metabolism	Cysteine metabolism	6	0.001811	NE	NE	NA	*
EPRS	atp + GLU + tRNA(Gln) <-> AMP + PPI + L-Glutamyl-tRNA(Gln)	Trna(Gln) Ligase (Amp-Forming)	6.1.1.17	107508	eprS	Eprs	Amino acid metabolism	Glutamate metabolism	6	0.002326	NE	NE	NA	*
RARS	atp + ARG + ATRNA <-> AMP + PPI + ALTRNA	Arg:Atrna Ligase (Amp-Forming)	6.1.1.19	104458	rarS	Rars	Amino acid metabolism	Arginine and proline metabolism	6	0.002372	E	E	NA	*
WARS	atp + TRP + TRNA -> AMP + PPI + TRPTRNA	Tryptophanyl-Trna Synthetase	6.1.1.2	22375	warS	Wars	Amino acid metabolism	Tryptophan metabolism	6	0.001909	NE	NE	NE
FARSLB	atp + PHE + tRNA(Phe) <-> AMP + PPI + L-Phenylalanyl-tRNA(Phe)	L-Phenylalanine:Trna(Ala) Ligase (Amp-Forming)	6.1.1.20	23874	farSb	Farsb	Amino acid metabolism	Phenylalanine, tyrosine and tryptophan biosynthesis	6	0.00208	NE	NE	NA	*
HARS	atp + HIS + HTRNA -> AMP + PPI + HHTRNA	Histidyl Trna Synthetase	6.1.1.21	15115	harS	Hars	Amino acid metabolism	Histidine metabolism	6	0.001968	NE	NE	NE
NARS	atp + ASN + ANTRNA <-> AMP + PPI + ASPTRNA	Antrna Ligase (Amp-Forming)	6.1.1.22	70223	narS	Nars	Amino acid metabolism	Alanine and aspartate metabolism	6	0.000878	NE	NE	NA	*
ANTRNA	ASN + ANTRNA + atp -> ASPTRNA + AMP + PPI	Asparagine-Trna Ligase	6.1.1.22	226414	darS	Dars	Amino acid metabolism	Alanine and aspartate metabolism	6	0.000878	NE	NE	NE
THRTRNA	THR + THTRNA + atp -> THRTRNA + AMP + PPI	Threonine-Trna Ligase	6.1.1.3	272396 or 71807	(tarSl2) or (tars2)	(Tarsl2) or (Tars2)	Amino acid metabolism	Glycine, serine and threonine metabolism	6	0.001899	NE	NE	NE
LARS2	atp + LEU + tRNA(Leu) -> AMP + PPI + L-Leucyl-tRNA	L-Leucine:Trna(Leu) Ligase (Amp-Forming)	6.1.1.4	102436	larS2	Lars2	Amino acid metabolism	Valine, leucine and isoleucine biosynthesis	6	0.00181	NE	NE	NA	*
IARS	atp + ILE + tRNA(Ile) -> AMP + PPI + L-Isoleucyl-tRNA(Ile)	L-Isoleucine:Trna(Ile) Ligase (Amp-Forming)	6.1.1.5	105148	iarS	Iars	Amino acid metabolism	Valine, leucine and isoleucine biosynthesis	6	0.00181	NE	NE	NA	*
KARS	atp + LYS + LTRNA -> AMP + PPI + LLTRNA	Lysyl-Trna Synthetase	6.1.1.6	85305	karS	Kars	Amino acid metabolism	Lysine biosynthesis	6	0.001905	NE	NE	NE
AARS	atp + ALA + tRNA(Ala) <-> AMP + PPI + L-Alanyl-tRNA	Trna(Ala) Ligase (Amp-Forming)	6.1.1.7	234734	aarS	Aars	Amino acid metabolism	Alanine and aspartate metabolism	6	0.002062	NE	NE	NA	*
VARS2	VAL + atp + VTRNA -> AMP + PPI + VALTRNA	Valyl-Trna Synthetase 2	6.1.1.9	22321	varS2	Vars2	Amino acid metabolism	Valine, leucine and isoleucine biosynthesis	6	0.001798	NE	NE	NE
SLC27A2	atp + HPROP + COA <-> HPROPCOA + AMP + PPI	Solute Carrier Family 27 (Fatty Acid Transporter), Member 2	6.2.1.-		slc27a2	Slc27A2	Carbohydrate Metabolism	Propanoate metabolism	6	0.002124	NE	NE	NE
ACAS1c	Propinol adenylate + COA <-> AMP + PROPCOA	Acetyl-Coenzyme A Synthetase 1 (Amp Forming)	6.2.1.1	60525 or 68738	(acsS2) or (acsS1)	(Acss2) or (Acss1)	Carbohydrate Metabolism	Propanoate metabolism	4	0.000562	NE	NE	NA	*
ACAS1d	atp + PROP <-> PPI + Propinol adenylate	Acetyl-Coenzyme A Synthetase 1 (Amp Forming)	6.2.1.1	60525 or 68738	(acsS2) or (acsS1)	(Acss2) or (Acss1)	Carbohydrate Metabolism	Propanoate metabolism	4	0.000789	NE	NE	NA	*
ACAS1a	atp + AC + COA -> AMP + PPI + ACCOA	Acetyl-Coenzyme A Synthetase 1 (Amp Forming)	6.2.1.1	60525 or 68738	(acsS2) or (acsS1)	(Acss2) or (Acss1)	Carbohydrate Metabolism	Glycolysis/Gluconeogenesis	6	0.003082	NE	NE	NE
ACAS1b	atp + PROP + COA <-> AMP + PPI + PROPCOA	Acetyl-Coenzyme A Synthetase 1 (Amp Forming)	6.2.1.1	60525 or 68738	(acsS2) or (acsS1)	(Acss2) or (Acss1)	Carbohydrate Metabolism	Propanoate metabolism	6	0.002172	NE	NE	NE
AACS	ACTAC + atp + COA -> AACCOA + AMP + PPI	Acetoacetyl-Coa Synthetase	6.2.1.16	78894	aacS	Aacs	Carbohydrate Metabolism	Butanoate metabolism	6	0.004413	NE	NE	NE
FFAM04	atp + C160 + COA <-> AMP + PALCOA + PPI	Acyl-Coa Synthetase Long-Chain Family Member 1	6.2.1.3	14081 or 216739 or 26458 or 433256 or 50790 or 74205	(acsL1) or (acsL6) or (slc27a2) or (acsL5) or (acsL4) or (acsL3)	(Acsl1) or (Acsl6) or (Slc27a2) or (Acsl5) or (Acsl4) or (Acsl3)	Lipid Metabolism	Fatty Acid Metabolism	6	0.002732	NE	NE	NE
FFAM05	atp + C140 + COA <-> AMP + TCOA + PPI	Acyl-Coa Synthetase Long-Chain Family Member 2	6.2.1.3	14081 or 216739 or 26458 or 433256 or 50790 or 74205	(acsL1) or (acsL6) or (slc27a2) or (acsL5) or (acsL4) or (acsL3)	(Acsl1) or (Acsl6) or (Slc27a2) or (Acsl5) or (Acsl4) or (Acsl3)	Lipid Metabolism	Fatty Acid Metabolism	6	0.003048	NE	NE	NE
FFAM06	atp + C120 + COA <-> AMP + LCOA + PPI	Acyl-Coa Synthetase Long-Chain Family Member 3	6.2.1.3	14081 or 216739 or 26458 or 433256 or 50790 or 74205	(acsL1) or (acsL6) or (slc27a2) or (acsL5) or (acsL4) or (acsL3)	(Acsl1) or (Acsl6) or (Slc27a2) or (Acsl5) or (Acsl4) or (Acsl3)	Lipid Metabolism	Fatty Acid Metabolism	6	0.002225	NE	NE	NE
FFAM07	atp + C180 + COA <-> AMP + STCOA + PPI	Acyl-Coa Synthetase Long-Chain Family Member 4	6.2.1.3	50790	acsL4	Acsl4	Lipid Metabolism	Fatty Acid Metabolism	6	0.00322	E	E	NE
FFAM36	atp + C161 + COA <-> AMP + PALOCOA + PPI	Acyl-Coa Synthetase Long-Chain Family Member 1	6.2.1.3	50790	acsL1	Acsl1	Lipid Metabolism	Fatty Acid Metabolism	6	0.00322	E	E	NE
FFAM37	atp + C141 + COA <-> AMP + TECOA + PPI	Acyl-Coa Synthetase Long-Chain Family Member 2	6.2.1.3	50790	acsL2	Acsl2	Lipid Metabolism	Fatty Acid Metabolism	6	0.002397	E	E	NE
FFAM38	atp + C182 + COA <-> AMP + OCDYCACOA + PPI	Acyl-Coa Synthetase Long-Chain Family Member 3	6.2.1.3	50790	acsL3	Acsl3	Lipid Metabolism	Fatty Acid Metabolism	6	0.002383	E	E	NE
FFAM39	atp + C181 + COA <-> AMP + ODECOA + PPI	Acyl-Coa Synthetase Long-Chain Family Member 4	6.2.1.3	50790	acsL4	Acsl4	Lipid Metabolism	Fatty Acid Metabolism	6	0.003097	E	E	NE
SUCLG2	GTP + SUCC + COA <-> GDP + PI + SUCCOA	Succinatecoa Ligase (Gdp-Forming)	6.2.1.4	20916 or 20917 or 56451	(sucLa2) or (sucLg2) or (sucLg1)	(Sucla2) or (Suclg2) or (Suclg1)	Carbohydrate Metabolism	Citrate cycle (TCA cycle)	6	0.00315	NE	NE	NA	*
SUCLG1	ADPm + PIm + SUCCOAm <-> atpm + SUCCm + COAm	Succinate-Coa Ligase, Gdp-Forming, Alpha Subunit	6.2.1.4	20916 or 20917 or 56451	(sucLa2) or (sucLg2) or (sucLg1)	(Sucla2) or (Suclg2) or (Suclg1)	Carbohydrate Metabolism	Citrate cycle (TCA cycle)	6	0.00526	NE	NE	NE
SUCLA2b	ITP + SUCC + COA <-> IDP + PI + SUCCOA	Succinatecoa Ligase (Gdp-Forming)	6.2.1.5	20916 or 20917 or 56451	(sucLa2) or (sucLg2) or (sucLg1)	(Sucla2) or (Suclg2) or (Suclg1)	Carbohydrate Metabolism	Citrate cycle (TCA cycle)	6	0.002291	NE	NE	NA	*
SUCLA2a	SUCCOA + ADP + PI <-> atp + COA + SUCC	Succinate-Coenzyme A Ligase, Adp-Forming, Beta Subunit	6.2.1.5	20916 or 20917 or 56451	(sucLa2) or (sucLg2) or (sucLg1)	(Sucla2) or (Suclg2) or (Suclg1)	Carbohydrate Metabolism	Citrate cycle (TCA cycle)	6	0.003324	NE	NE	NE
SUCLA2c	atp + SUCC + COA <-> ADP + PI + SUCCOA	Succinate-Coenzyme A Ligase, Adp-Forming, Beta Subunit	6.2.1.5/6.2.1.4	20916 or 20917 or 56451	(sucLa2) or (sucLg2) or (sucLg1)	(Sucla2) or (Suclg2) or (Suclg1)	Carbohydrate Metabolism	Propanoate metabolism	6	0.003324	NE	NE	NA	*
GLNS	GLU + NH3 + atp -> GLN + ADP + PI	Glutamine Synthetase	6.3.1.2	14645	glnS	Glns	Amino acid metabolism	Glutamate metabolism	6	0.002962	NE	NE	NE
PGP2	HINAC -> HINAG	Transformed Mouse 3T3 Cell Double Minute 2	6.3.2.-		mdm2	Mdm2	Amino acid metabolism	Tryptophan metabolism	2	0.000709	NE	NE	NA	**
FPGS	atp + THFG + GLU <-> ADP + PI + THFG	Folylpolyglutamyl Synthetase	6.3.2.17	14287	fpgS	Fpgs	Metabolism of cofactors and Vitamins	Folate biosynthesis	5	0.001591	NE	NE	NA	*
GCLM	CYS + GLU + atp -> GC + PI + ADP	Glutamate-Cysteine Ligase , Modifier Subunit	6.3.2.2	14629	gclC	Gclc	Amino acid metabolism	Glutamate metabolism	6	0.001662	NE	NE	NE
GSS	GLY + GC + atp -> RGT + PI + ADP	Glutathione Synthetase	6.3.2.3	14854	gss	Gss	Amino acid metabolism	Glutamate metabolism	6	0.002429	NE	NE	NE
PPCSb	atp + 4PPNTO + CYS <-> ADP + PI + 4PPNCYS	Phosphopantothenate-Cysteine Ligase	6.3.2.5	106564	ppcS	Ppcs	Metabolism of cofactors and Vitamins	Pantothenate and COA biosynthesis	6	0.001182	NE	NE	NA	*
PPCSa	4PPNTO + CTP + CYS -> CMP + PPI + 4PPNCYS	Phosphopantothenate-Cysteine Ligase	6.3.2.5	106564	ppcS	Ppcs	Metabolism of cofactors and Vitamins	Pantothenate and CoA biosynthesis	6	0.001415	NE	NE	NE
PAICS	CAIR + atp + ASP <-> ADP + PI + SAICAR	Phosphoribosylaminoimidazole-Succinocarboxamide Synthase / Phosphoribosylaminoimidazole Carboxylase	6.3.2.6/4.1.1.21	67054	paiCs	Paics	Nucleotide metabolism	Purine metabolism	6	0.002	NE	NE	E
PAICSa	CAIR <-> AIR + CO2	Phosphoribosylaminoimidazole-Succinocarboxamide Synthase / Phosphoribosylaminoimidazole Carboxylase	6.3.2.6/4.1.1.21	67054	paiCs	Paics	Nucleotide metabolism	Purine metabolism	3	0.000376	NE	NE	E
AML	atp + XMP + NH3 <-> AMP + PPI + GMP	Ammonia Ligase (Amp-Forming)	6.3.4.1				Nucleotide metabolism	Purine metabolism	6	0.002177	NE	NE	NA	*
GMPS	XMP + atp + GLN -> GLU + AMP + PPI + GMP	Gmp Synthase/ Xanthosine 5'-Phosphate Amidotransferase	6.3.4.1/ 6.3.5.2	229363	gmpS	Gmps	Nucleotide metabolism	Purine metabolism	7	0.001572	NE	NE	E
GARc	GAR + FTHF -> THF + FGAR	Phosphoribosylamine--Glycine Ligase / Phosphoribosylformylglycinamidine Cyclo-Ligase / Phosphoribosylglycinamide Formyltransferase / 10Formyltetrahydrofolate:5'-Phosphoribosylglycinamiden-Formyltransferase	6.3.4.13/6.3.3.1/2.1.2.2	14450	garT	Gart	Nucleotide metabolism	Purine metabolism	4	8.2e-05	NE	NE	E
GARTa	PRAM + atp + GLY -> ADP + PI + GAR	Phosphoribosylamine--Glycine Ligase / Phosphoribosylformylglycinamidine Cyclo-Ligase / Phosphoribosylglycinamide Formyltransferase	6.3.4.13/6.3.3.1/2.1.2.2	14450	garT	Gart	Nucleotide metabolism	Purine metabolism	6	0.00217	NE	NE	NE
GARTb	FGAM + atp -> ADP + PI + AIR	Phosphoribosylamine--Glycine Ligase / Phosphoribosylformylglycinamidine Cyclo-Ligase / Phosphoribosylglycinamide Formyltransferase	6.3.4.13/6.3.3.1/2.1.2.2	14450	garT	Gart	Nucleotide metabolism	Purine metabolism	5	0.001051	NE	NE	E
CPS1b	2 atp + NH3 + CO2 + H2O <-> 2 ADP + PI + CAP	Ammonia Ligase (Adp-Forming,Carbamate-Phosphorylating)	6.3.4.16	227231	cps1	Cps1	Amino acid metabolism	Glutamate metabolism	7	0.008551	NE	NE	NA	*
CPS1a	2 atpm + CO2m + NH3m -> 2 ADPm + PIm + CAPm	Carbamoylphosphate Synthetase I	6.3.4.16	227231	cps1	Cps1	Amino acid metabolism	Arginine and proline metabolism	6	0.001626	NE	NE	NE
CTPSa	atp + UTP + NH3 -> ADP + PI + CTP	Ammonia Ligase(Adp-Forming)	6.3.4.2	51797 or 55936	(Ctps) or (Ctps2)	(Ctps) or (Ctps2)	Nucleotide metabolism	Pyrimidine metabolism	6	0.002663	NE	NE	NA	*
CTPS	UTP + GLN + atp -> GLU + CTP + ADP + PI	Cytidine 5'-Triphosphate Synthase	6.3.4.2	51797 or 55936	(Ctps) or (Ctps2)	(Ctps) or (Ctps2)	Nucleotide metabolism	Pyrimidine metabolism	7	0.001871	NE	NE	E
FTHFL	FOUR + atp + THF <-> PI + ADP + FTHF	Formate-Tetrahydrofolate Ligase	6.3.4.3	108156 or 270685	(mthFd1) or (mthFd1l)	(Mthfd1) or (Mthfd1l)	Metabolism of cofactors and Vitamins	Folate biosynthesis	6	0.003439	NE	NE	E
MTHFD2a	THFm + FORm + atpm <-> ADPm + PIm + FTHFm	Methylenetetrahydrofolate Dehydrogenase (Nad+ Dependent), Methenyltetrahydrofolate Cyclohydrolase	6.3.4.3/1.5.5.15/3.5.4.9	108156 or 270685	(mthFd1) or (mthFd1l)	(Mthfd1) or (Mthfd1l)	Carbohydrate Metabolism	Glyoxylate and diarboxylate metabolism	6	0.002092	NE	NE	NE
ADSS1	IMP + GTP + ASP -> GDP + PI + ASUC	Adenylosuccinate Synthetase 1, Muscle	6.3.4.4	11565 or 11566	(adsSl1) or (adsS)	(Adssl1) or (Adss)	Nucleotide metabolism	Purine metabolism	6	0.001601	NE	NE	E
ASS1	CITR + ASP + atp <-> AMP + PPI + ARGSUCC	Argininosuccinate Synthetase 1	6.3.4.5	11898	ass1	Ass1	Amino acid metabolism	Alanine and aspartate metabolism	6	0.001778	NE	NE	NE
NADS	atp + NAAD + GLN -> AMP + PPI + GLU + NAD	Nad Synthase (Glutamine-Hydrolysing)	6.3.5.1	78914	nadS	Nads	Metabolism of cofactors and Vitamins	Nicotinate and nicotinamide metabolism	7	0.004952	E	E	NE
PFAS	FGAR + atp + GLN -> GLU + ADP + PI + FGAM	5'-Phosphoribosyl N-Formylglycinamide (Fgar) Amidotransferase	6.3.5.3	237823	pfaS	Pfas	Nucleotide metabolism	Purine metabolism	7	0.002259	NE	NE	E
ASNS	ASP + GLN + atp <-> ASN + GLU + AMP + PPI	Asparagine Synthase	6.3.5.4	27053	asnS	Asns	Amino acid metabolism	Alanine and aspartate metabolism	7	0.001396	NE	E	NE
CADb	2 atp + GLN + CO2 + H2O <-> 2 ADP + PI + GLU + CAP	Gln Amido-Ligase (Adp-Forming, Carbamate-Phosphorylating)	6.3.5.5	69719	cad	Cad	Amino acid metabolism	Glutamate metabolism	8	0.008828	NE	NE	E
CADa	2 atp + CO2 + GLN -> 2 ADP + PI + CAP + GLU	Carbamoylphosphate Synthetase Ii	6.3.5.5	69719	cad	Cad	Amino acid metabolism	Glutamate Metabolism	7	0.004453	NE	NE	NE
PCX	PYRm + atpm + CO2m -> ADPm + OAm + PIm	Pyruvate Decarboxylase, Mitochondrial [Precursor]	6.4.1.1	18563	pcx	Pcx	Carbohydrate Metabolism	Citrate cycle (TCA cycle)	6	0.001685	NE	NE	NA	*
ACACBa	atp + ACCOA + HCO3- <-> ADP + PI + MALCOA	Acetyl-Coenzyme A Carboxylase Beta	6.4.1.2	100705 or 107476	(acaCb) or (acaCa)	(Acacb) or (Acaca)	Carbohydrate Metabolism	Propanoate metabolism	6	0.001997	NE	NE	NA	*
ACACBb	ACCOA + atp + CO2 <-> MALCOA + ADP + PI	Acetyl Coa Carboxylase	6.4.1.2		acaCb	Acacb	Lipid metabolism	Fatty acid biosynthesis	6	0.004644	E	E	E
PCCB	atp + PROPCOA + CO2 -> ADP + MMCOA + PI	Propionyl Coenzyme A Carboxylase, Beta Polypeptide	6.4.1.3	110821 or 66904	(pccA and pccB)	(Pcca and Pccb)	Carbohydrate Metabolism	Propanoate metabolism	6	0.005232	NE	E	NE
MCCC1a	atp + MCRCOA + HCO3- -> ADP + PI + MGCOA	Methylcrotonoyl-Coenzyme A Carboxylase 1 (Alpha) And Methylcrotonoyl-Coenzyme A Carboxylase 1 (Beta)	6.4.1.4	72039 and 78038	(mccC1 and mccC2)	(Mccc1 and Mccc2)	Amino acid metabolism	Valine, leucine and isoleucine degradation	6	0.002841	NE	NE	NA	*
MCCC1	MCRCOA + atpm + CO2m -> MGCOA + ADPm + PIm	Methylcrotonoyl-Coenzyme A Carboxylase 1 (Alpha) And Methylcrotonoyl-Coenzyme A Carboxylase 1 (Beta)	6.4.1.4	72039 and 78038	(mccC1 and mccC2)	(Mccc1 and Mccc2)	Amino acid metabolism	Valine, leucine and isoleucine degradation	6	0.002493	NE	NE	NE
SP	LCCAxt -> LCCA	Solute Carrier Family 27 (Fatty Acid Transporter), Member 1	Fatp_MOUSE		sp	Sp	Membrane transport	fatty acid Transport	2	0	NE	NE	NE
HPAG	OHDET <-> HHDND	Enoyl Coenzyme A Hydratase 1, Peroxisomal			hpaG	Hpag	Amino acid metabolism	Tyrosine metabolism	2	0	NE	NE	NA	*
HPG42	ACCOA + GA6P <-> COA + NAGA6P	D-Glucosamine-6-Phosphate N-Acetyltransferase					Amino acid metabolism	Glutamate metabolism	4	0.000906	NE	NE	NA	*
HPG43	TRNAG + GLU + atp <-> GTRNA + PPI + AMP	Trnag Ligase (Amp-Forming)					Amino acid metabolism	Glutamate metabolism	6	0.002326	NE	NE	NA	*
HPG45	Methylmalonate -> MMCOA						Amino acid metabolism	Valine, leucine and isoleucine degradation	2	2.1e-05	NE	NE	NA	*
MPDO	Tyramine + O2 + NADH + H <-> Dopamine + NAD + H2O	Monophenol,L-Dopa O2 Oxidoreductase					Amino acid metabolism	Tyrosine metabolism	7	0.006034	NE	NE	NA	*
CYS3	SPYR -> PYR + SO2				cys3	Cys3	Amino acid metabolism	Cysteine metabolism	3	0.000765	NE	NE	NE
HPG25	OBUT + COA + NAD -> PROPCOA + NADH						Amino acid metabolism	Methionine metabolism	5	0.00195	NE	E	NE
HPG26	HTPROP -> CAGLU						Amino acid metabolism	Histidine metabolism	2	8e-06	NE	NE	NE
HPG27	CAGLU -> GLU + NH3 + CO2						Amino acid metabolism	Histidine metabolism	4	0.001929	NE	NE	NE
OAT2	GLUGSAL <-> P5C			18242	oat	Oat	Amino acid metabolism	Arginine and proline metabolism	2	2e-06	NE	NE	NE
OAT3	GLUGSALm <-> P5Cm			18242	oat	Oat	Amino acid metabolism	Arginine and proline metabolism	2	1.3e-05	NE	NE	NE
HPG03	PYR + COA + NAD -> NADH + CO2 + ACCOA						Carbohydrate Metabolism	Citrate cycle (TCA cycle)	6	0.004771	NE	NE	NA	*
HPG40	atp + 6DGAL <-> ADP + FUC1P	6-Deoxy-L-Galactose 1-Phosphotransferase					Carbohydrate Metabolism	Fructose and mannose metabolism	4	0.00142	NE	NE	NA	*
NSDHL3	ASCD -> DASC				asc1	Asc1	Carbohydrate Metabolism	Ascorbate and aldarate metabolism	2	0.000177	NE	NE	NA	**
NSDHL7	2 ASCD -> ASC + DASC				asc2	Asc2	Carbohydrate Metabolism	Ascorbate and aldarate metabolism	3	0.000355	NE	NE	NA	**
ADH3b	ACAL + NADP + H2O <-> AC + NADPH + H	Acetaldehyde Nadp Oxidoreductase		11670	aldH3a1	Aldh3A1	Carbohydrate Metabolism	Glycolysis/Gluconeogenesis	6	0.003111	NE	NE	NE
HPG28	SUCC + FAD -> FADH + FUM						Carbohydrate Metabolism	Citrate cycle (TCA cycle)	4	0.000741	NE	NE	NE
HPG32	FUM + FADH -> SUCC + FAD						Carbohydrate Metabolism	Citrate cycle (TCA cycle)	4	0.000741	NE	NE	NE
HPG05	FAD + NADH <-> FADH2 + NAD	(Quinone-Acceptor) Oxidoreductase					Energy metabolism	Oxidative phosphorylation	4	0.001	NE	NE	NA	*
HPG06	FADH2 + Q -> FAD + QH2						Energy metabolism	Oxidative phosphorylation	4	0.000197	NE	NE	NE
HPG41	NADH + Q -> NAD + QH2 + 2 HEXT						Energy metabolism	Oxidative phosphorylation	5	0.008566	NE	NE	NE
HPG44	2 QH2 + O2 -> 2 Q + 4 HEXT						Energy metabolism	Oxidative phosphorylation	4	0.009825	NE	NE	NE
STE1	ESTS -> EST + SLF				ste1	Ste1	Energy metabolism	Sulfur metabolism	3	0.000643	NE	NE	NE
HPG07	PhytylPP -> VITE + VITK						Lipid metabolism	Sterol biosynthesis	3	0.001195	NE	NE	NA	*
HPG08	GGPP -> PhytylPP						Lipid metabolism	Sterol biosynthesis	2	0.000262	NE	NE	NA	*
HPG09	Methostenol -> LTST						Lipid metabolism	Sterol biosynthesis	2	0.001533	NE	NE	NA	*
HPG10	DLNST -> MCHOL						Lipid metabolism	Sterol biosynthesis	2	0.000593	NE	NE	NA	*
AAPR	AT3P2 + NADPH -> AGL3P + NADP	Acyldihydroxyacetonephosphate Reductase			aapR	Aapr	Lipid metabolism	Phosphorlipid biosynthesis	4	0.001076	NE	NE	NE
CDS2	PAm + CTPm <-> CDPDGm + PPIm				cds2	Cds2	Lipid metabolism	Phosphorlipid biosynthesis	4	0.00059	NE	NE	NE
CHOL4	LNST + 7 NADPH + 7 O2 -> ZYMST + 7 NADP + FOUR + 2 CO2	Lanosterol 14-Demethylase/D14-Sterol Reductase			choL4	Chol4	Lipid metabolism	Sterol biosynthesis	7	0.010162	NE	NE	E
CRLS	CDPDGm + PGm -> CMPm + CLm	Cardiolipin Synthase		66586	crlS1	Crls1	Lipid metabolism	Phosphorlipid biosynthesis	4	0.000559	NE	NE	NE
CRLSa	CDPDG + PG -> CMP + CL	Cardiolipin Synthase		66586	crlS1	Crls1	Lipid metabolism	Phosphorlipid biosynthesis	4	0.000233	E	E	NE
FFB38	ACACP + 8 MALACP + 16 NADPH -> 16 NADP + C180ACP + 8 CO2 + 8 ACP	B-Ketoacyl-Acp Synthase I (C18,0)			ffa10	Ffa10	Lipid metabolism	Fatty acid biosynthesis	7	0.001995	E	E	NE
FFB39	ACACP + 8 MALACP + 15 NADPH -> 15 NADP + C181ACP + 8 CO2 + 8 ACP	B-Ketoacyl-Acp Synthase I (C18,1)			ffa11	Ffa11	Lipid metabolism	Fatty acid biosynthesis	7	0.001895	E	E	NE
FFB40	ACACP + 8 MALACP + 14 NADPH -> 14 NADP + C182ACP + 8 CO2 + 8 ACP	B-Ketoacyl-Acp Synthase I (C18,2)			ffa12	Ffa12	Lipid metabolism	Fatty acid biosynthesis	7	0.001457	E	E	NE
FFB41	ACACP + 9 MALACP + 17 NADPH -> 17 NADP + C201ACP + 9 CO2 + 9 ACP	C20,1			ffa13	Ffa13	Lipid metabolism	Fatty acid biosynthesis	7	0.001576	E	E	NE
FFB42	ACACP + 9 MALACP + 16 NADPH -> 16 NADP + C202ACP + 9 CO2 + 9 ACP	C20,2			ffa14	Ffa14	Lipid metabolism	Fatty acid biosynthesis	7	0.001576	E	E	NE
FFB43	ACACP + 9 MALACP + 15 NADPH -> 15 NADP + C203ACP + 9 CO2 + 9 ACP	C20,3			ffa15	Ffa15	Lipid metabolism	Fatty acid biosynthesis	7	0.001576	E	E	NE
FFB44	ACACP + 10 MALACP + 19 NADPH -> 19 NADP + C221ACP + 10 CO2 + 10 ACP	C22,1			ffa16	Ffa16	Lipid metabolism	Fatty acid biosynthesis	7	0.001576	E	E	NE
FFB45	3HPACP <-> 2HDACP	3-Hydroxypalmitoyl-[Acyl-Carrier Protein] Dehydratase			ffa17	Ffa17	Lipid metabolism	Fatty acid biosynthesis	2	0.000709	NE	NE	NE
FFB46	AACP + NAD <-> 23DAACP + NADH	Enoyl-Acp Reductase			ffa18	Ffa18	Lipid metabolism	Fatty acid biosynthesis	4	0.001418	NE	NE	NE
FFB48	ACACP + 6 MALACP + 11 NADPH -> 11 NADP + C141ACP + 6 CO2 + 6 ACP	B-Ketoacyl-Acp Synthase I (C14,1)			ffa7	Ffa7	Lipid metabolism	Fatty acid biosynthesis	7	0.002237	E	E	NE
FFB49	ACACP + 7 MALACP + 13 NADPH -> 13 NADP + C161ACP + 7 CO2 + 7 ACP	B-Ketoacyl-Acp Synthase I (C16,1)			ffa9	Ffa9	Lipid metabolism	Fatty acid biosynthesis	7	0.001995	E	E	E
FFBM09	HBACPm <-> BEACPm + H2Om						Lipid Metabolism	Fatty Acid Biosynthesis Mitochondrial	3	5.4e-05	NE	NE	NA	*
FFBM10	BACPm + NADPm <-> BEACPm + NADPHm + Hm						Lipid Metabolism	Fatty Acid Biosynthesis Mitochondrial	5	0.001666	NE	NE	NA	*
FFBM11	HBACPm + NADPm <-> AACACPm + NADPHm + Hm						Lipid Metabolism	Fatty Acid Biosynthesis Mitochondrial	5	0.002081	NE	NE	NA	*
FFBM12	3HDACPm + NADPm <-> ODACPm + NADPHm + Hm						Lipid Metabolism	Fatty Acid Biosynthesis Mitochondrial	5	0.00166	NE	NE	NA	*
FFBM13	3HDACPm <-> DEACPm + H2Om						Lipid Metabolism	Fatty Acid Biosynthesis Mitochondrial	3	5.3e-05	NE	NE	NA	*
FFBM14	HOACPm + NADPm <-> OOACPm + NADPHm + Hm						Lipid Metabolism	Fatty Acid Biosynthesis Mitochondrial	5	0.00166	NE	NE	NA	*
FFBM15	3HPACPm + NADPm <-> OPALACPm + NADPHm + Hm						Lipid Metabolism	Fatty Acid Biosynthesis Mitochondrial	5	0.001655	NE	NE	NA	*
FFBM16	3HPACPm <-> HDEACPm + H2Om						Lipid Metabolism	Fatty Acid Biosynthesis Mitochondrial	3	5.5e-05	NE	NE	NA	*
FFBM17	HTDACPm + NADPm <-> OTACPm + NADPHm + Hm						Lipid Metabolism	Fatty Acid Biosynthesis Mitochondrial	5	0.001657	NE	NE	NA	*
FFBM18	HTDACPm <-> TDEACPm + H2Om						Lipid Metabolism	Fatty Acid Biosynthesis Mitochondrial	3	5.5e-05	NE	NE	NA	*
FFBM19	C120ACPm + NADPm <-> TDDACPm + NADPHm + Hm						Lipid Metabolism	Fatty Acid Biosynthesis Mitochondrial	5	0.001663	NE	NE	NA	*
FFBM20	HHACPm + NADPm <-> OHACPm + NADPHm + Hm						Lipid Metabolism	Fatty Acid Biosynthesis Mitochondrial	5	0.00166	NE	NE	NA	*
FFBM21	HHACPm <-> HEACPm + H2Om						Lipid Metabolism	Fatty Acid Biosynthesis Mitochondrial	3	5.3e-05	NE	NE	NA	*
FFBM22	HACPm + NADPm <-> HEACPm + NADPHm + Hm						Lipid Metabolism	Fatty Acid Biosynthesis Mitochondrial	5	0.001665	NE	NE	NA	*
FFBM23	OACPm + NADPm <-> OEACPm + NADPHm + Hm						Lipid Metabolism	Fatty Acid Biosynthesis Mitochondrial	5	0.001665	NE	NE	NA	*
FFBM24	C100ACPm + NADPm <-> DEACPm + NADPHm + Hm						Lipid Metabolism	Fatty Acid Biosynthesis Mitochondrial	5	0.001665	NE	NE	NA	*
FFBM25	HDDACPm + NADPm <-> ODDACPm + NADPHm + Hm						Lipid Metabolism	Fatty Acid Biosynthesis Mitochondrial	5	0.001662	NE	NE	NA	*
FFBM26	HDDACPm <-> TDDACPm + H2Om						Lipid Metabolism	Fatty Acid Biosynthesis Mitochondrial	3	5.1e-05	NE	NE	NA	*
FFBM27	C140ACPm + NADPm <-> TDEACPm + NADPHm + Hm						Lipid Metabolism	Fatty Acid Biosynthesis Mitochondrial	5	0.001672	NE	NE	NA	*
FFBM28	C160ACPm + NADPm <-> HDEACPm + NADPHm + Hm						Lipid Metabolism	Fatty Acid Biosynthesis Mitochondrial	5	0.001674	NE	NE	NA	*
FFBM29	OODACPm + NADPHm + Hm <-> HODACPm + NADPm						Lipid Metabolism	Fatty Acid Biosynthesis Mitochondrial	5	0.001399	NE	NE	NA	*
FFBM30	HOACPm <-> OEACPm + H2Om						Lipid Metabolism	Fatty Acid Biosynthesis Mitochondrial	3	5.3e-05	NE	NE	NA	*
GFAS	0.025 C140ACP + 0.165 C160ACP + 0.066 C161ACP + 0.099 C180ACP + 0.559 C181ACP + 0.005 C182ACP + 0.045 C201ACP + 0.018 C202ACP + 0.009 C203ACP + 0.008 C221ACP -> FA + ACP	General Fatty Acid Synthesis					Lipid metabolism	Fatty acid metabolism	12	0.000676	NE	NE	NE
GPAT2	T3P2 + 0.025 C140ACP + 0.165 C160ACP + 0.066 C161ACP + 0.099 C180ACP + 0.559 C181ACP + 0.005 C182ACP + 0.045 C201ACP + 0.018 C202ACP + 0.009 C203ACP + 0.008 C221ACP -> AT3P2 + ACP	Glycerol-3-Phosphate Acyltransferase			gpaT2	Gpat2	Lipid metabolism	Phosphorlipid biosynthesis	13	0.000736	NE	NE	NE
HPG23	CDPDG + GL3P <-> CMP + PGP						Lipid metabolism	Phosphorlipid biosynthesis	4	0.000246	E	E	E
HPG24	PGP -> PI + PG						Lipid metabolism	Phosphorlipid biosynthesis	3	0.000744	E	E	E
CPPTRA	CPP <-> CPPm				cppTra	Cpptra	Membrane transport	Mitochondiral Membrane Transport(facilitated transport)	2	9.2e-05	NE	NE	NA	*
CTPTRA1	CTP <-> CTPm				ctpTra	Ctptra	Membrane transport	Mitochondiral Membrane Transport(facilitated transport)	2	0.001376	NE	NE	NA	*
CTPTRA2	ARG <-> ARGm				ctpTra	Ctptra	Membrane transport	Mitochondiral Membrane Transport(facilitated transport)	2	0.001412	NE	NE	NA	*
CTPTRA3	PHE <-> PHEm				ctpTra	Ctptra	Membrane transport	Mitochondiral Membrane Transport(facilitated transport)	2	0.000656	NE	NE	NA	*
CTPTRA4	H2O2 <-> H2O2m				ctpTra	Ctptra	Membrane transport	Mitochondiral Membrane Transport(facilitated transport)	2	0.000138	NE	NE	NA	*
HPG19	HEXT <-> H						Membrane transport	Other Compounds Transport	2	0.002769	NE	NE	NA	*
PMTRA48	ADNxt + HEXT -> ADN				pmtrA48	Pmtra48	Membrane transport	Plasma Membrane Transport	3	0.000355	NE	NE	NA	*
AATRA20	MMETxt + HEXT -> MMET				aatRa20	Aatra20	Membrane transport	Amino acids Transport	3	0.001418	NE	NE	NE
ACLTRA	ETHAMxt -> ETHAM				aclTra	Acltra	Membrane transport	Plasma Membrane Transport(Essential alcohols)	2	0.000709	NE	NE	NE
ALAOUT	ALA -> ALAxt + HEXT				alaOut	Alaout	Membrane transport	Amino acids Transport	3	0.000738	NE	NE	NE
ALAXT	ALAxt + HEXT -> ALA				alaXt	Alaxt	Membrane transport	Amino acids Transport	3	0.000738	NE	NE	NE
ARGOUT	ARG -> ARGxt + HEXT				argOut	Argout	Membrane transport	Amino acids Transport	3	0.000796	NE	NE	NE
ARGXT	ARGxt + HEXT -> ARG				argXt	Argxt	Membrane transport	Amino acids Transport	3	0.000796	E	E	E
ASNOUT	ASN -> ASNxt + HEXT				asnOut	Asnout	Membrane transport	Amino acids Transport	3	0.00051	NE	NE	NE
ASNXT	ASNxt + HEXT -> ASN				asnXt	Asnxt	Membrane transport	Amino acids Transport	3	0.00051	NE	NE	NE
ASPOUT	ASP -> ASPxt + HEXT				aspOut	Aspout	Membrane transport	Amino acids Transport	3	0.00087	NE	NE	NE
ASPXT	ASPxt + HEXT -> ASP				aspXt	Aspxt	Membrane transport	Amino acids Transport	3	0.00087	NE	NE	NE
CARTRA10	MALxt + HEXT <-> MAL				carTra10	Cartra10	Membrane transport	Carbohydtrates Transport	3	0.001186	NE	NE	NE
CARTRA11	MALxt + AKG <-> MAL + AKGxt				carTra11	Cartra11	Membrane transport	Carbohydtrates Transport	4	0.000632	NE	NE	NE
CARTRA12	AMGxt <-> AMG				carTra12	Cartra12	Membrane transport	Carbohydtrates Transport	2	0	NE	NE	NE
CARTRA13	SORxt <-> SOR				carTra13	Cartra13	Membrane transport	Carbohydtrates Transport	2	0.000709	NE	NE	NE
CARTRA14	ARABxt <-> ARAB				carTra14	Cartra14	Membrane transport	Carbohydtrates Transport	2	0.000709	NE	NE	NE
CARTRA15	FUCxt + HEXT <-> FUC				carTra15	Cartra15	Membrane transport	Carbohydtrates Transport	3	0.001418	NE	NE	NE
CARTRA16	GLTLxt + HEXT -> GLTL				carTra16	Cartra16	Membrane transport	Carbohydtrates Transport	3	0.001418	NE	NE	NE
CARTRA17	GLTxt + HEXT -> GLT				carTra17	Cartra17	Membrane transport	Carbohydtrates Transport	3	0.001418	NE	NE	NE
CARTRA18	GLAMNxt + HEXT <-> GLAMN				carTra18	Cartra18	Membrane transport	Carbohydtrates Transport	3	0.000874	NE	NE	NE
CARTRA19	GLxt <-> GL				carTra19	Cartra19	Membrane transport	Carbohydtrates Transport	2	0.000709	NE	NE	NE
CARTRA2	GLACxt + HEXT -> GLAC				carTra2	Cartra2	Membrane transport	Carbohydtrates Transport	3	0.003151	NE	NE	NE
CARTRA21	MNTxt + HEXT -> MNT				carTra21	Cartra21	Membrane transport	Carbohydtrates Transport	3	0.001418	NE	NE	NE
CARTRA22	MELIxt + HEXT -> MELI				carTra22	Cartra22	Membrane transport	Carbohydtrates Transport	3	0.001195	NE	NE	NE
CARTRA23	NAGxt + HEXT -> NAG				carTra23	Cartra23	Membrane transport	Carbohydtrates Transport	3	0.001102	NE	NE	NE
CARTRA24	RMNxt + HEXT -> RMN				carTra24	Cartra24	Membrane transport	Carbohydtrates Transport	3	0.001418	NE	NE	NE
CARTRA25	RIBxt + HEXT -> RIB				carTra25	Cartra25	Membrane transport	Carbohydtrates Transport	3	0.000871	NE	NE	NE
CARTRA26	TRExt + HEXT -> TRE				carTra26	Cartra26	Membrane transport	Carbohydtrates Transport	3	0.00272	NE	NE	NE
CARTRA28	XYLxt <-> XYL				carTra28	Cartra28	Membrane transport	Carbohydtrates Transport	2	0.000709	NE	NE	NE
CARTRA4	FRUxt + HEXT -> FRU				carTra4	Cartra4	Membrane transport	Carbohydtrates Transport	3	0.001219	NE	NE	NE
CARTRA5	MANxt + HEXT -> MAN				carTra5	Cartra5	Membrane transport	Carbohydtrates Transport	3	0.000946	NE	NE	NE
CARTRA7	MLTxt + HEXT -> MLT				carTra7	Cartra7	Membrane transport	Carbohydtrates Transport	3	0.001304	NE	NE	NE
CARTRA8	SUCxt -> GLCxt + FRUxt				carTra8	Cartra8	Membrane transport	Carbohydtrates Transport	3	9.5e-05	NE	NE	NE
CARTRA9	SUCxt + HEXT -> SUC				carTra9	Cartra9	Membrane transport	Carbohydtrates Transport	3	0.001222	NE	NE	NE
CYSOUT	CYS -> CYSxt + HEXT				cysOut	Cysout	Membrane transport	Amino acids Transport	3	0.000719	NE	NE	NE
CYSXT	CYSxt + HEXT -> CYS				cysXt	Cysxt	Membrane transport	Amino acids Transport	3	0.000719	NE	NE	E
EAAT4	ASPm + GLU <-> ASP + GLUm	Solute Carrier Family 1, Member 6			eaaT4	Eaat4	Membrane transport	Plasma Membrane Transport(Essential alcohols)	4	0.003613	NE	NE	NE
FACTRA10	OA <-> OAm + Hm				facTra10	Factra10	Membrane transport	Mitochondiral Membrane Transport(facilitated transport)	3	0.00108	NE	NE	NE
FACTRA11	CIT + MALm <-> CITm + MAL				facTra11	Factra11	Membrane transport	Mitochondiral Membrane Transport(facilitated transport)	4	0.000618	NE	NE	NE
FACTRA12	CIT + PEPm <-> CITm + PEP				facTra12	Factra12	Membrane transport	Mitochondiral Membrane Transport(facilitated transport)	4	0.001417	NE	NE	NE
FACTRA13	CIT + ICITm <-> CITm + ICIT				facTra13	Factra13	Membrane transport	Mitochondiral Membrane Transport(facilitated transport)	4	0.000933	NE	NE	NE
FACTRA14	IPPMAL <-> IPPMALm				facTra14	Factra14	Membrane transport	Mitochondiral Membrane Transport(facilitated transport)	2	0	NE	NE	NE
FACTRA15	LAC <-> LACm + Hm				facTra15	Factra15	Membrane transport	Mitochondiral Membrane Transport(facilitated transport)	3	0.001249	NE	NE	NE
FACTRA16	PYR <-> PYRm + Hm				facTra16	Factra16	Membrane transport	Mitochondiral Membrane Transport(facilitated transport)	3	0.003022	NE	NE	NE
FACTRA17	GLU <-> GLUm + Hm				facTra17	Factra17	Membrane transport	Mitochondiral Membrane Transport(facilitated transport)	3	0.007377	NE	NE	NE
FACTRA18	GLU + OHm -> GLUm				facTra18	Factra18	Membrane transport	Mitochondiral Membrane Transport(facilitated transport)	3	0.002077	NE	NE	NE
FACTRA21	OIVAL <-> OIVALm				facTra21	Factra21	Membrane transport	Mitochondiral Membrane Transport(facilitated transport)	2	0.000709	NE	NE	NE
FACTRA22	OMVAL <-> OMVALm				facTra22	Factra22	Membrane transport	Mitochondiral Membrane Transport(facilitated transport)	2	0.000709	NE	NE	NE
FACTRA23	FAD + FMNm -> FADm + FMN				facTra23	Factra23	Membrane transport	Mitochondiral Membrane Transport(facilitated transport)	4	0.002089	NE	NE	NE
FACTRA24	RIBFLAV <-> RIBFLAVm				facTra24	Factra24	Membrane transport	Mitochondiral Membrane Transport(facilitated transport)	2	0.000237	NE	NE	NE
FACTRA25	DTB <-> DTBm				facTra25	Factra25	Membrane transport	Mitochondiral Membrane Transport(facilitated transport)	2	0	NE	NE	NE
FACTRA26	H3MCOA <-> H3MCOAm				facTra26	Factra26	Membrane transport	Mitochondiral Membrane Transport(facilitated transport)	2	0.000594	NE	NE	NE
FACTRA27	MVL <-> MVLm				facTra27	Factra27	Membrane transport	Mitochondiral Membrane Transport(facilitated transport)	2	0.000709	NE	NE	NE
FACTRA28	PA <-> PAm				facTra28	Factra28	Membrane transport	Mitochondiral Membrane Transport(facilitated transport)	2	0.001353	NE	NE	NE
FACTRA29	4PPNTE <-> 4PPNTEm				facTra29	Factra29	Membrane transport	Mitochondiral Membrane Transport(facilitated transport)	2	0.000709	NE	NE	NE
FACTRA30	AD <-> ADm				facTra30	Factra30	Membrane transport	Mitochondiral Membrane Transport(facilitated transport)	2	0.000709	NE	NE	NE
FACTRA31	PRPP <-> PRPPm				facTra31	Factra31	Membrane transport	Mitochondiral Membrane Transport(facilitated transport)	2	0.000709	NE	NE	NE
FACTRA32	DHF <-> DHFm				facTra32	Factra32	Membrane transport	Mitochondiral Membrane Transport(facilitated transport)	2	0.000567	NE	NE	NE
FACTRA33	QA <-> QAm				facTra33	Factra33	Membrane transport	Mitochondiral Membrane Transport(facilitated transport)	2	0.000709	NE	NE	NE
FACTRA34	OPP <-> OPPm				facTra34	Factra34	Membrane transport	Mitochondiral Membrane Transport(facilitated transport)	2	0	NE	NE	NE
FACTRA35	SAM <-> SAMm				facTra35	Factra35	Membrane transport	Mitochondiral Membrane Transport(facilitated transport)	2	0.002133	NE	NE	NE
FACTRA36	SAH <-> SAHm				facTra36	Factra36	Membrane transport	Mitochondiral Membrane Transport(facilitated transport)	2	0.000852	NE	NE	NE
FACTRA37	SUCC + FUMm -> SUCCm + FUM				facTra37	Factra37	Membrane transport	Mitochondiral Membrane Transport(facilitated transport)	4	0.001158	NE	NE	NE
FACTRA38	AKGm + OXA <-> AKG + OXAm				facTra38	Factra38	Membrane transport	Mitochondiral Membrane Transport(facilitated transport)	4	0.001448	NE	NE	NE
FACTRA39	AKGm + OXA <-> AKG + OXAm				facTra39	Factra39	Membrane transport	Mitochondiral Membrane Transport(facilitated transport)	4	0.001448	NE	NE	NE
FACTRA40	LYS <-> LYSm				facTra40	Factra40	Membrane transport	Mitochondiral Membrane Transport(facilitated transport)	2	0.000674	NE	NE	NE
FACTRA6	MAL + SUCCm <-> MALm + SUCC				facTra6	Factra6	Membrane transport	Mitochondiral Membrane Transport(facilitated transport)	4	0.000511	NE	NE	NE
FACTRA7	MAL + PIm <-> MALm + PI				facTra7	Factra7	Membrane transport	Mitochondiral Membrane Transport(facilitated transport)	4	0.003823	NE	NE	NE
FACTRA8	SUCC + PIm -> SUCCm + PI				facTra8	Factra8	Membrane transport	Mitochondiral Membrane Transport(facilitated transport)	4	0.003954	NE	NE	NE
FACTRA9	MALT + PIm <-> MALTm + PI				facTra9	Factra9	Membrane transport	Mitochondiral Membrane Transport(facilitated transport)	4	0.002785	NE	NE	NE
GLCXT	GLCxt -> GLC				glcXt	Glcxt	Membrane transport	Carbohydtrates Transport	2	0.000719	NE	NE	NE
GLNOUT	GLN -> GLNxt + HEXT				glnOut	Glnout	Membrane transport	Amino acids Transport	3	0.000638	NE	NE	NE
GLNXT	GLNxt + HEXT -> GLN				glnXt	Glnxt	Membrane transport	Amino acids Transport	3	0.000638	NE	NE	NE
GLUOUT	GLU -> GLUxt + HEXT				gluOut	Gluout	Membrane transport	Amino acids Transport	3	0.002456	NE	NE	NE
GLUT5	FRUxt -> FRU	Solute Carrier Family 2 (Facilitated Glucose Transporter), Member 5			gluT5	Glut5	Membrane transport	Carbohydtrates Transport	2	0.000232	NE	NE	NE
GLUXT	GLUxt + HEXT -> GLU				gluXt	Gluxt	Membrane transport	Amino acids Transport	3	0.002456	NE	NE	NE
GLYOUT	GLY -> GLYxt + HEXT				glyOut	Glyout	Membrane transport	Amino acids Transport	3	0.001217	NE	NE	NE
GLYXT	GLYxt + HEXT -> GLY				glyXt	Glyxt	Membrane transport	Amino acids Transport	3	0.001217	NE	NE	NE
HISOUT	HIS -> HISxt + HEXT				hisOut	Hisout	Membrane transport	Amino acids Transport	3	0.000674	NE	NE	NE
HISXT	HISxt + HEXT -> HIS				hisXt	Hisxt	Membrane transport	Amino acids Transport	3	0.000674	E	E	E
HPG11	PTRSCxt + HEXT -> PTRSC						Membrane transport	Plasma Membrane Transport	3	0.001017	NE	NE	NE
HPG12	HYXANxt + HEXT <-> HYXAN						Membrane transport	Plasma Membrane Transport	3	0.000934	NE	NE	NE
HPG14	SLFxt -> SLF						Membrane transport	Other Compounds Transport	2	0.000709	NE	NE	NE
HPG15	PNTOxt + HEXT <-> PNTO						Membrane transport	Other Compounds Transport	3	0.000894	NE	NE	NE
HPG16	O2xt <-> O2						Membrane transport	Other Compounds Transport	2	0.000709	NE	NE	NE
HPG17	CO2xt <-> CO2						Membrane transport	Other Compounds Transport	2	0.000709	NE	NE	NE
ILEOUT	ILE -> ILExt + HEXT				ileOut	Ileout	Membrane transport	Amino acids Transport	3	0.000545	NE	NE	NE
ILEXT	ILExt + HEXT -> ILE				ileXt	Ilext	Membrane transport	Amino acids Transport	3	0.000545	E	E	E
LEUOUT	LEU -> LEUxt + HEXT				leuOut	Leuout	Membrane transport	Amino acids Transport	3	0.000545	NE	NE	NE
LEUXT	LEUxt + HEXT -> LEU				leuXt	Leuxt	Membrane transport	Amino acids Transport	3	0.000545	E	E	E
LYSOUT	LYS -> LYSxt + HEXT				lysOut	Lysout	Membrane transport	Amino acids Transport	3	0.00057	NE	NE	NE
LYSXT	LYSxt + HEXT -> LYS				lysXt	Lysxt	Membrane transport	Amino acids Transport	3	0.00057	E	E	E
MBPTRA1	ACxt + HEXT <-> AC				mbpTra1	Mbptra1	Membrane transport	Plasma Membrane Putative Transport	3	0.001297	NE	NE	NE
MBPTRA2	FOURxt <-> FOUR				mbpTra2	Mbptra2	Membrane transport	Plasma Membrane Putative Transport	2	0.000709	NE	NE	NE
MBPTRA3	ETHxt <-> ETH				mbpTra3	Mbptra3	Membrane transport	Plasma Membrane Putative Transport	2	0.000709	NE	NE	NE
MBPTRA4	SUCCxt + HEXT <-> SUCC				mbpTra4	Mbptra4	Membrane transport	Plasma Membrane Putative Transport	3	0.001993	NE	NE	NE
METOUT	MET -> METxt + HEXT				metOut	Metout	Membrane transport	Amino acids Transport	3	0.000568	NE	NE	NE
METXT	METxt + HEXT -> MET				metXt	Metxt	Membrane transport	Amino acids Transport	3	0.000568	E	E	NE
MFT	FOL <-> FOLm	Folate Transporter/Carrier, Nuclear Gene For Mitochondrial Product - Human			mft	Mft	Membrane transport	Mitochondiral Membrane Transport(facilitated transport)	2	0.000466	NE	NE	NE
MITTRA1	O2 <-> O2m				mitTra1	Mittra1	Membrane transport	Mitochondiral Membrane Transport	2	0.003931	NE	NE	NE
MITTRA10	CBHCAPm <-> CBHCAP				mitTra10	Mittra10	Membrane transport	Mitochondiral Membrane Transport	2	0	NE	NE	NE
MITTRA11	OICAPm <-> OICAP				mitTra11	Mittra11	Membrane transport	Mitochondiral Membrane Transport	2	0.000709	NE	NE	NE
MITTRA12	PROm <-> PRO				mitTra12	Mittra12	Membrane transport	Mitochondiral Membrane Transport	2	0.00089	NE	NE	NE
MITTRA13	CMPm <-> CMP				mitTra13	Mittra13	Membrane transport	Mitochondiral Membrane Transport	2	0.001775	NE	NE	NE
MITTRA14	ACm <-> AC				mitTra14	Mittra14	Membrane transport	Mitochondiral Membrane Transport	2	0.000911	NE	NE	NE
MITTRA15	ACAR -> ACARm				mitTra15	Mittra15	Membrane transport	Mitochondiral Membrane Transport	2	7.7e-05	NE	NE	NE
MITTRA16	CARm -> CAR				mitTra16	Mittra16	Membrane transport	Mitochondiral Membrane Transport	2	0.000246	NE	NE	NE
MITTRA17	ACLAC <-> ACLACm				mitTra17	Mittra17	Membrane transport	Mitochondiral Membrane Transport	2	0.000709	NE	NE	NE
MITTRA18	ACTAC <-> ACTACm				mitTra18	Mittra18	Membrane transport	Mitochondiral Membrane Transport	2	0.000448	NE	NE	NE
MITTRA19	SLF -> SLFm + Hm				mitTra19	Mittra19	Membrane transport	Mitochondiral Membrane Transport	3	0.001054	NE	NE	NE
MITTRA2	CO2 <-> CO2m				mitTra2	Mittra2	Membrane transport	Mitochondiral Membrane Transport	2	0.006856	NE	NE	NE
MITTRA20	THRm <-> THR				mitTra20	Mittra20	Membrane transport	Mitochondiral Membrane Transport	2	0.000489	NE	NE	NE
MITTRA21	AKAm -> AKA				mitTra21	Mittra21	Membrane transport	Mitochondiral Membrane Transport	2	0.000709	NE	NE	NE
MITTRA22	T3P2m -> T3P2				mitTra22	Mittra22	Membrane transport	Mitochondiral Membrane Transport	2	0.000569	NE	NE	NE
MITTRA23	GL3P -> GL3Pm				mitTra23	Mittra23	Membrane transport	Mitochondiral Membrane Transport	2	0.00077	NE	NE	NE
MITTRA24	BACP <-> BACPm				mitTra24	Mittra24	Membrane transport	Mitochondrial Transport	2	0.000244	NE	NE	NE
MITTRA25	HACP <-> HACPm				mitTra25	Mittra25	Membrane transport	Mitochondrial Transport	2	0.000244	NE	NE	NE
MITTRA26	OACP <-> OACPm				mitTra26	Mittra26	Membrane transport	Mitochondrial Transport	2	0.000244	NE	NE	NE
MITTRA27	C100ACP <-> C100ACPm				mitTra27	Mittra27	Membrane transport	Mitochondrial Transport	2	0.000244	NE	NE	NE
MITTRA28	C120ACP <-> AC120ACPm				mitTra28	Mittra28	Membrane transport	Mitochondrial Transport	2	0.000709	NE	NE	NE
MITTRA29	C140ACP <-> C140ACPm				mitTra29	Mittra29	Membrane transport	Mitochondrial Transport	2	0.000462	NE	NE	NE
MITTRA3	ETH <-> ETHm				mitTra3	Mittra3	Membrane transport	Mitochondiral Membrane Transport	2	0.000709	NE	NE	NE
MITTRA30	C141ACP <-> C141ACPm				mitTra30	Mittra30	Membrane transport	Mitochondrial Transport	2	0.000709	NE	NE	NE
MITTRA31	C160ACP <-> C160ACPm				mitTra31	Mittra31	Membrane transport	Mitochondrial Transport	2	0.000435	NE	NE	NE
MITTRA32	C161ACP <-> C161ACPm				mitTra32	Mittra32	Membrane transport	Mitochondrial Transport	2	0.000709	NE	NE	NE
MITTRA33	C180ACP <-> C180ACPm				mitTra33	Mittra33	Membrane transport	Mitochondrial Transport	2	0.000709	NE	NE	NE
MITTRA34	C181ACP <-> C181ACPm				mitTra34	Mittra34	Membrane transport	Mitochondrial Transport	2	0.000709	NE	NE	NE
MITTRA35	ACACP <-> ACACPm				mitTra35	Mittra35	Membrane transport	Mitochondrial Transport	2	0.000933	NE	NE	NE
MITTRA36	BACOA <-> BACOAm						Membrane Transport	Miotchonrial Membrane Transport	2	0.000473	NE	NE	NE
MITTRA37	BECOA <-> BECOAm						Membrane Transport	Miotchonrial Membrane Transport	2	0.000709	NE	NE	NE
MITTRA38	MALCOA <-> MALCOAm						Membrane Transport	Miotchonrial Membrane Transport	2	0.000633	NE	NE	NE
MITTRA4	NH3 <-> NH3m				mitTra4	Mittra4	Membrane transport	Mitochondiral Membrane Transport	2	0.000991	NE	NE	NE
MITTRA5	MTHN <-> MTHNm				mitTra5	Mittra5	Membrane transport	Mitochondiral Membrane Transport	2	1e-06	NE	NE	NE
MITTRA6	THFm <-> THF				mitTra6	Mittra6	Membrane transport	Mitochondiral Membrane Transport	2	0.000702	NE	NE	NE
MITTRA7	METTHFm <-> METTHF				mitTra7	Mittra7	Membrane transport	Mitochondiral Membrane Transport	2	0.000538	NE	NE	NE
MITTRA8	SERm <-> SER				mitTra8	Mittra8	Membrane transport	Mitochondiral Membrane Transport	2	0.00113	NE	NE	NE
MITTRA9	GLYm <-> GLY				mitTra9	Mittra9	Membrane transport	Mitochondiral Membrane Transport	2	0.001029	NE	NE	NE
NAMT	NAMxt -> NAM	Niacinamide Transport					Membrane transport	Plasma Membrane Transport(Essential alcohols)	2	0.000709	NE	NE	NE
NPT1	PIxt + HEXT <-> PI	Renal Sodium-Dependent Phosphate Transport Protein 1			npt1	Npt1	Membrane transport	Plasma Membrane Transport(Essential alcohols)	3	0.005062	NE	NE	NE
ORNCA	ORNm + CITR <-> ORN + CITRm	Ornithine Citrulline Antiport					Membrane transport	Plasma Membrane Transport(Essential alcohols)	4	0.001478	NE	NE	NE
OTRA10	CITxt + HEXT <-> CIT				otrA10	Otra10	Membrane transport	Other Compounds Transport	3	0.001708	NE	NE	NE
OTRA11	FUMxt + HEXT <-> FUM				otrA11	Otra11	Membrane transport	Other Compounds Transport	3	0.001479	NE	NE	NE
OTRA12	C140xt -> C140				otrA12	Otra12	Membrane transport	Other Compounds Transport	2	0.000709	NE	NE	NE
OTRA13	C160xt -> C160				otrA13	Otra13	Membrane transport	Other Compounds Transport	2	0.000709	NE	NE	NE
OTRA14	C161xt -> C161				otrA14	Otra14	Membrane transport	Other Compounds Transport	2	0.000709	NE	NE	NE
OTRA15	C180xt -> C180				otrA15	Otra15	Membrane transport	Other Compounds Transport	2	0.000709	NE	NE	NE
OTRA16	C181xt -> C181				otrA16	Otra16	Membrane transport	Other Compounds Transport	2	0.000709	NE	NE	NE
OTRA17	AKGxt + HEXT <-> AKG				otrA17	Otra17	Membrane transport	Other Compounds Transport	3	0.00261	NE	NE	NE
OTRA18	NAxt <-> NA + HEXT				otrA18	Otra18	Membrane transport	Other Compounds Transport	3	0.001418	NE	NE	NE
OTRA25	GLALxt <-> GLAL				otrA25	Otra25	Membrane transport	Other Compounds Transport	2	0	NE	NE	NE
OTRA26	ACALxt <-> ACAL				otrA26	Otra26	Membrane transport	Other Compounds Transport	2	0.000709	NE	NE	NE
OTRA27	THMxt + HEXT -> THIAMIN				otrA27	Otra27	Membrane transport	Other Compounds Transport	3	0.001418	NE	NE	NE
OTRA30	ATNxt <-> ATN				otrA30	Otra30	Membrane transport	Other Compounds Transport	2	0.000709	NE	NE	NE
OTRA31	ATTxt -> ATT				otrA31	Otra31	Membrane transport	Other Compounds Transport	2	0.000709	NE	NE	NE
OTRA32	MTHNxt <-> MTHN				otrA32	Otra32	Membrane transport	Other Compounds Transport	2	1e-06	NE	NE	NE
OTRA33	PAPxt <-> PAP				otrA33	Otra33	Membrane transport	Other Compounds Transport	2	0.000709	NE	NE	NE
OTRA34	DTTPxt <-> DTTP				otrA34	Otra34	Membrane transport	Other Compounds Transport	2	0.000709	NE	NE	NE
OTRA35	THYxt <-> THY + HEXT				otrA35	Otra35	Membrane transport	Other Compounds Transport	3	0.000834	NE	NE	NE
OTRA36	GA6Pxt <-> GA6P				otrA36	Otra36	Membrane transport	Other Compounds Transport	2	0.000709	NE	NE	NE
OTRA37	BTxt + HEXT <-> BT				otrA37	Otra37	Membrane transport	Other Compounds Transport	3	0.001418	NE	NE	NE
OTRA38	AONAxt + HEXT <-> AONA				otrA38	Otra38	Membrane transport	Other Compounds Transport	3	0.001418	NE	NE	NE
OTRA39	DANNAxt + HEXT <-> DANNA				otrA39	Otra39	Membrane transport	Other Compounds Transport	3	0.001418	NE	NE	NE
OTRA40	OGTxt -> OGT				otrA40	Otra40	Membrane transport	Other Compounds Transport	2	0.000709	NE	NE	NE
OTRA41	SPRMxt -> SPRM				otrA41	Otra41	Membrane transport	Other Compounds Transport	2	0.000709	NE	NE	NE
OTRA42	PIMExt -> PIME				otrA42	Otra42	Membrane transport	Other Compounds Transport	2	0	E	E	NE
OTRA45	ERGOSTxt <-> ERGOST				otrA45	Otra45	Membrane transport	Other Compounds Transport	2	0.000709	NE	NE	NE
OTRA46	ZYMSTxt <-> ZYMST				otrA46	Otra46	Membrane transport	Other Compounds Transport	2	0.000709	NE	NE	NE
OTRA5	Kxt + HEXT <-> K				otrA5	Otra5	Membrane transport	Other Compounds Transport	3	0.001418	NE	NE	NE
PHEOUT	PHE -> PHExt + HEXT				pheOut	Pheout	Membrane transport	Amino acids Transport	3	0.00072	NE	NE	NE
PHEXT	PHExt + HEXT -> PHE				pheXt	Phext	Membrane transport	Amino acids Transport	3	0.00072	NE	NE	E
PMTRA1	SAMxt + HEXT -> SAM				pmtrA1	Pmtra1	Membrane transport	Plasma Membrane Transport	3	0.0041	NE	NE	NE
PMTRA11	SPRMDxt + HEXT -> SPRMD				pmtrA11	Pmtra11	Membrane transport	Plasma Membrane Transport	3	0.001183	NE	NE	NE
PMTRA12	DIPEPxt + HEXT -> DIPEP				pmtrA12	Pmtra12	Membrane transport	Plasma Membrane Transport	3	0.001418	NE	NE	NE
PMTRA13	OPEPxt + HEXT -> OPEP				pmtrA13	Pmtra13	Membrane transport	Plasma Membrane Transport	3	0.001418	NE	NE	NE
PMTRA14	PEPTxt + HEXT -> PEPT				pmtrA14	Pmtra14	Membrane transport	Plasma Membrane Transport	3	0.001122	NE	NE	NE
PMTRA15	URAxt + HEXT -> URA				pmtrA15	Pmtra15	Membrane transport	Plasma Membrane Transport	3	0.001009	NE	NE	NE
PMTRA16	NMNxt + HEXT -> NMN				pmtrA16	Pmtra16	Membrane transport	Plasma Membrane Transport	3	0.001418	NE	NE	NE
PMTRA17	CYTSxt + HEXT -> CYTS				pmtrA17	Pmtra17	Membrane transport	Plasma Membrane Transport	3	0.001418	NE	NE	NE
PMTRA18	ADxt + HEXT -> AD				pmtrA18	Pmtra18	Membrane transport	Plasma Membrane Transport	3	0.001023	NE	NE	NE
PMTRA19	GNxt + HEXT <-> GN				pmtrA19	Pmtra19	Membrane transport	Plasma Membrane Transport	3	0.00094	NE	NE	NE
PMTRA2	GABAxt + HEXT -> GABA				pmtrA2	Pmtra2	Membrane transport	Plasma Membrane Transport	3	0.000873	NE	NE	NE
PMTRA29	ADNxt + HEXT -> ADN				pmtrA29	Pmtra29	Membrane transport	Plasma Membrane Transport	3	0.000355	NE	NE	NE
PMTRA30	GSNxt + HEXT -> GSN				pmtrA30	Pmtra30	Membrane transport	Plasma Membrane Transport	3	0.000824	NE	NE	NE
PMTRA31	URIxt + HEXT -> URI				pmtrA31	Pmtra31	Membrane transport	Plasma Membrane Transport	3	0.001428	NE	NE	NE
PMTRA32	CYTDxt + HEXT -> CYTD				pmtrA32	Pmtra32	Membrane transport	Plasma Membrane Transport	3	0.000934	NE	NE	NE
PMTRA33	INSxt + HEXT -> INS				pmtrA33	Pmtra33	Membrane transport	Plasma Membrane Transport	3	0.000841	NE	NE	NE
PMTRA34	XTSINExt + HEXT -> XTSINE				pmtrA34	Pmtra34	Membrane transport	Plasma Membrane Transport	3	0.000832	NE	NE	NE
PMTRA35	DTxt + HEXT -> DT				pmtrA35	Pmtra35	Membrane transport	Plasma Membrane Transport	3	0.000837	NE	NE	NE
PMTRA36	DINxt + HEXT -> DIN				pmtrA36	Pmtra36	Membrane transport	Plasma Membrane Transport	3	0.000845	NE	NE	NE
PMTRA37	DGxt + HEXT -> DG				pmtrA37	Pmtra37	Membrane transport	Plasma Membrane Transport	3	0.000437	NE	NE	NE
PMTRA38	DAxt + HEXT -> DA				pmtrA38	Pmtra38	Membrane transport	Plasma Membrane Transport	3	0.000863	NE	NE	NE
PMTRA39	DCxt + HEXT -> DC				pmtrA39	Pmtra39	Membrane transport	Plasma Membrane Transport	3	0.000842	NE	NE	NE
PMTRA4	CARxt <-> CAR				pmtrA4	Pmtra4	Membrane transport	Plasma Membrane Transport	2	0.000709	NE	NE	NE
PMTRA40	DUxt + HEXT -> DU				pmtrA40	Pmtra40	Membrane transport	Plasma Membrane Transport	3	0.000874	NE	NE	NE
PMTRA41	ADNxt + HEXT -> ADN				pmtrA41	Pmtra41	Membrane transport	Plasma Membrane Transport	3	0.000355	NE	NE	NE
PMTRA5	CHOxt + HEXT -> MET				pmtrA5	Pmtra5	Membrane transport	Plasma Membrane Transport	3	0.000903	NE	NE	NE
PMTRA51	CYTDxt + HEXT -> CYTD				pmtrA51	Pmtra51	Membrane transport	Plasma Membrane Transport	3	0.000934	NE	NE	NE
PMTRA55	DGxt + HEXT -> DG				pmtrA55	Pmtra55	Membrane transport	Plasma Membrane Transport	3	0.000437	NE	NE	NE
PMTRA6	BIOxt + HEXT -> BIO				pmtrA6	Pmtra6	Membrane transport	Plasma Membrane Transport	3	0.001418	NE	NE	NE
PMTRA60	XANxt <-> XAN				pmtrA60	Pmtra60	Membrane transport	Plasma Membrane Transport	2	0.000709	NE	NE	NE
PMTRA7	ALAVxt + HEXT -> ALAV				pmtrA7	Pmtra7	Membrane transport	Plasma Membrane Transport	3	0.001083	NE	NE	NE
PMTRA8	ORNxt + HEXT <-> ORN				pmtrA8	Pmtra8	Membrane transport	Plasma Membrane Transport	3	0.001617	NE	NE	NE
PROOUT	PRO -> PROxt + HEXT				proOut	Proout	Membrane transport	Amino acids Transport	3	0.000682	NE	NE	NE
PROXT	PROxt + HEXT -> PRO				proXt	Proxt	Membrane transport	Amino acids Transport	3	0.000682	NE	NE	NE
RHBG	NH3xt <-> NH3	Ammonia Transporter			rhbG	Rhbg	Membrane transport	Other Compounds Transport	2	0.000709	NE	NE	NE
RIBFLAVXT	RFLAVxt + HEXT -> RIBFLAV				ribFlavxt	Ribflavxt	Membrane transport	Other Compounds Transport	3	0.001048	NE	NE	NE
SEROUT	SER -> SERxt + HEXT				serOut	Serout	Membrane transport	Amino acids Transport	3	0.000909	NE	NE	NE
SERXT	SERxt + HEXT -> SER				serXt	Serxt	Membrane transport	Amino acids Transport	3	0.000909	NE	NE	NE
SLC13A1	SUCCm <-> SUCC	Solute Carrier Family 13 (Sodium/Sulphate Symporters), Member 1			slc13a1	Slc13A1	Membrane transport	Plasma Membrane Transport(Essential alcohols)	2	0.000144	NE	NE	NE
SLC13A2	CITm <-> CIT	Solute Carrier Family 13 (Sodium-Dependent Dicarboxylate Transporter), Member 2			slc13a2	Slc13A2	Membrane transport	Plasma Membrane Transport(Essential alcohols)	2	0.000111	NE	NE	NE
SLC13A3	MALm <-> MAL	Solute Carrier Family 13 (Sodium-Dependent Dicarboxylate Transporter), Member 3			slc13a3	Slc13A3	Membrane transport	Plasma Membrane Transport(Essential alcohols)	2	4.9e-05	NE	NE	NE
SLC14A1	UREAxt + 2 HEXT <-> UREA	Urea Transporter, Erythrocyte			slc14a1	Slc14A1	Membrane transport	Other Compounds Transport	3	0.001542	NE	NE	NE
SLC14A2	UREA -> UREAxt + 2 HEXT	Urea Transporter			slc14a2	Slc14A2	Membrane transport	Other Compounds Transport	3	0.001542	NE	NE	NE
SLC16A1	PYRxt + HEXT <-> PYR	Solute Carrier Family 16 (Monocarboxylic Acid Transporters), Member 1			slc16a1	Slc16A1	Membrane transport	Plasma Membrane Transport(Essential alcohols)	3	0.002386	NE	NE	NE
SLC16A1b	LACxt + HEXT <-> LAC	Solute Carrier Family 16 (Monocarboxylic Acid Transporters), Member 1			slc16a1	Slc16A1	Membrane transport	Plasma Membrane Transport(Essential alcohols)	3	0.001251	NE	NE	NE
SLC19A1	FOLxt -> FOL	Folate Transporter 1			slc19a1	Slc19A1	Membrane transport	Plasma Membrane Transport(Essential alcohols)	2	0.000709	NE	NE	NE
SLC25A101	MALm + SLF <-> MAL + SLFm	Solute Carrier Family 25 (Mitochondrial Carrier			slc25a10	Slc25A10	Membrane transport	Plasma Membrane Transport(Essential alcohols)	4	0.000582	NE	NE	NE
SLC25A102	MALTm + SLF <-> MALT + SLFm	Solute Carrier Family 25 (Mitochondrial Carrier			slc25a10	Slc25A10	Membrane transport	Plasma Membrane Transport(Essential alcohols)	4	0.000156	NE	NE	NE
SLC25A103	SUCCm + SLF <-> SUCC + SLFm	Solute Carrier Family 25 (Mitochondrial Carrier			slc25a10	Slc25A10	Membrane transport	Plasma Membrane Transport(Essential alcohols)	4	0.000837	NE	NE	NE
SLC25A11	AKGm + MAL <-> AKG + MALm	Mitochondrial 2-Oxoglutarate/Malate Carrier Protein			slc25a11	Slc25A11	Membrane transport	Plasma Membrane Transport(Essential alcohols)	4	0.001558	NE	NE	NE
SLC25A11a	AKGm + SUCC <-> AKG + SUCCm	Mitochondrial 2-Oxoglutarate/Malate Carrier Protein			slc25a11	Slc25A11	Membrane transport	Plasma Membrane Transport(Essential alcohols)	4	0.002367	NE	NE	NE
SLC25A15	ORN + Hm -> ORNm	Solute Carrier Family 25 (Mitochondrial Carrier			slc25a15	Slc25A15	Membrane transport	Plasma Membrane Transport(Essential alcohols)	3	0.002185	NE	NE	NE
SLC25A20	CARm + ACCAR <-> CAR + ACCARm	Solute Carrier Family 25 (Mitochondrial Carnitine/Acylcarnitine Translocase), Member 20			slc25a20	Slc25A20	Membrane transport	Plasma Membrane Transport(Essential alcohols)	4	0.001664	NE	NE	NE
SLC25A20a	CARm + ACAR <-> CAR + ACARm	Solute Carrier Family 25 (Mitochondrial Carnitine/Acylcarnitine Translocase), Member 20			slc25a20	Slc25A20	Membrane transport	Plasma Membrane Transport(Essential alcohols)	4	0.000878	NE	NE	NE
SLC25A3	PI <-> PIm + Hm	Phosphate Carrier Protein, Mitochondrial [Precursor]			slc25a3	Slc25A3	Membrane transport	Plasma Membrane Transport(Essential alcohols)	3	0.010434	NE	NE	NE
SLC25A3a	PI + OHm <-> PIm	Phosphate Carrier Protein, Mitochondrial [Precursor]			slc25a3	Slc25A3	Membrane transport	Plasma Membrane Transport(Essential alcohols)	3	0.001773	NE	NE	NE
SLC25A4	ADP + atpm + PI -> Hm + ADPm + atp + PIm	Adp,atp Carrier Protein, Heart/Skeletal Muscle Isoform T1			slc25a4	Slc25A4	Membrane transport	Plasma Membrane Transport(Essential alcohols)	7	0.049659	NE	NE	NE
SLC26A6	FOUR <-> FORm	Formate Transport			slc26a6	Slc26A6	Membrane transport	Plasma Membrane Transport(Essential alcohols)	2	0.000402	NE	NE	NE
SLC5A7	CHOxt -> CHO	Solute Carrier Family 5 (Choline Transporter), Member 7			slc5a7	Slc5A7	Membrane transport	Plasma Membrane Transport(Essential alcohols)	2	0.000101	NE	NE	E
SMIT	MYOIxt -> MYOI	Sodium/Myo-Inositol Cotransporter			smiT	Smit	Membrane transport	Plasma Membrane Transport(Essential alcohols)	2	0.000709	NE	NE	NE
THROUT	THR -> THRxt + HEXT				thrOut	Throut	Membrane transport	Amino acids Transport	3	0.00055	NE	NE	NE
THRXT	THRxt + HEXT -> THR				thrXt	Thrxt	Membrane transport	Amino acids Transport	3	0.00055	E	E	E
TRPOUT	TRP -> TRPxt + HEXT				trpOut	Trpout	Membrane transport	Amino acids Transport	3	0.000596	NE	NE	NE
TRPXT	TRPxt + HEXT -> TRP				trpXt	Trpxt	Membrane transport	Amino acids Transport	3	0.000596	E	E	E
TYROUT	TYR -> TYRxt + HEXT				tyrOut	Tyrout	Membrane transport	Amino acids Transport	3	0.000897	NE	NE	NE
TYRXT	TYRxt + HEXT -> TYR				tyrXt	Tyrxt	Membrane transport	Amino acids Transport	3	0.000897	NE	NE	NE
VALOUT	VAL -> VALxt + HEXT				valOut	Valout	Membrane transport	Amino acids Transport	3	0.000525	NE	NE	NE
VALXT	VALxt + HEXT -> VAL				valXt	Valxt	Membrane transport	Amino acids Transport	3	0.000525	E	E	E
HPG04	PTH -> Hemoglobin						Metabolism of cofactors and Vitamins	Porphyrin and Chlorophyll metabolism	2	0.000709	NE	NE	NA	*
HPG34	DHFm + NADPHm -> NADPm + THFm						Metabolism of cofactors and Vitamins	Folate biosynthesis	4	0.000275	NE	NE	NE
HPG35	NADm + THFm -> DHFm + NADHm						Metabolism of cofactors and Vitamins	Folate biosynthesis	4	0.00052	NE	NE	NE
HPG36	FOLm + NADPHm <-> DHFm + NADPm						Metabolism of cofactors and Vitamins	Folate biosynthesis	4	0.000281	NE	NE	NE
HPG37	FOLm + NADHm -> THFm + NADm						Metabolism of cofactors and Vitamins	Folate biosynthesis	4	0.000648	NE	NE	NE
HPG38	DHBO -> THBO	Putative					Metabolism of cofactors and Vitamins	Folate biosynthesis	2	0	NE	NE	NE
CMAHa	ANA + 2 Ferrocytochrome b5 + O2 + 2 H <-> NEUNGC + 2 Ferricytochrome b5 + H2O	N-Acetylneuraminic Monooxygenase		12763	cmaH	Cmah	Metabolism of Complex Carbohydrates	Aminosugars metabolism	7	0.004187	NE	NE	NA	*
CMAHb	CMPANA + 2 Ferrocytochrome b5 + O2 + 2 H <-> CMPNEUNGC + 2 Ferricytochrome b5 + H2O	Cmp-N-Acetylneuraminate Monooxygenase		12763	cmaH	Cmah	Metabolism of Complex Carbohydrates	Aminosugars metabolism	7	0.003843	NE	NE	NA	*
CYB5R	NADH + 2 Ferricytochrome b5 <-> NAD + 2 Ferrocytochrome b5	Cytochrome B5 Reductase 3		109754	cyb5r3	Cyb5R3	Metabolism of Complex Carbohydrates	Aminosugars metabolism	4	0.000365	NE	NE	NA	*
GLAHD	GL + FA <-> TAGLY	Glycerol Acylhydrolase					Metabolism of Complex lipids	Glycerolipid metabolism	3	0.000142	E	E	NA	*
GALGT21	GD3 -> GM3 + ANA				sgl10	Sgl10	Metabolism of Complex lipids	Sphingoglycolipid metabolism	3	0.001009	NE	NE	NA	**
GALN	GQ1 <-> ANA + GT1a				sgl3	Sgl3	Metabolism of Complex lipids	Sphingoglycolipid metabolism	3	0.000825	NE	NE	NA	**
HPG29	GD1a -> GM1				sgl6	Sgl6	Metabolism of Complex lipids	Sphingoglycolipid metabolism	2	1.9e-05	NE	NE	NA	**
HPG33	GD1b -> GM1 + ANA				sgl8	Sgl8	Metabolism of Complex lipids	Sphingoglycolipid metabolism	3	0.000939	NE	NE	NA	**
LOXL3	GM1 -> GA1				sgl9	Sgl9	Metabolism of Complex lipids	Sphingoglycolipid metabolism	2	6e-06	NE	NE	NA	**
SGL1	GD2 -> ANA + GM2				sgl1	Sgl1	Metabolism of Complex lipids	Sphingoglycolipid metabolism	3	0.001023	NE	NE	NE
SGL11	GM3 -> LCER + ANA				sgl11	Sgl11	Metabolism of Complex lipids	Sphingoglycolipid metabolism	3	0.001397	NE	NE	NE
DAO14	AOPEN <-> P2C			13142	dao1	Dao1	Metabolism of other amino acids	D-Arginine and D-ornithine metabolism	2	6e-06	NE	NE	NE
DAO16	GOPEN -> AOPEN + UREA			13142	dao1	Dao1	Metabolism of other amino acids	D-Arginine and D-ornithine metabolism	3	0.000196	NE	NE	NE
PPATA	PPatp + H2O <-> ADP + AMP	P1,P3-Bis(5'-Adenosyl) Triphosphate Adenylohydrolase					Nucleotide metabolism	Purine metabolism	4	0.002087	NE	NE	NA	*
SGPL1	CDAMP -> DAMP				pde	Pde	Nucleotide metabolism	Purine metabolism	2	0.000709	NE	NE	NA	**
SPNAT	CIMP -> IMP				pde	Pde	Nucleotide metabolism	Purine metabolism	2	0.000709	NE	NE	NA	**
TGUT-PENDING	CCMP -> CMP				pde	Pde	Nucleotide metabolism	Purine metabolism	2	0.000709	NE	NE	NA	**
HPG18	CMUSA -> QA							Others	2	2.4e-05	E	E	NA	*
BIOMASS	0.457 ALA + 0.296 ARG + 0.282 ASP + 0.226 ASN + 0.093 CYS + 0.257 GLN + 0.307 GLU + 0.426 GLY + 0.107 HIS + 0.250 ILE + 0.444 LEU + 0.446 LYS + 0.116 MET + 0.181 PHE + 0.276 PRO + 0.332 SER + 0.290 THR + 0.030 TRP + 0.138 TYR + 0.319 VAL + 0.014 Datp + 0.010 DGTP +0.010 DCTP + 0.014 DTTP + 0.045 AMP + 0.030 GTP + 0.033 CTP + 0.045 UTP + 0.019 CHOL + 0.070 PC + 0.027 PE + 0.010 PINS + 0.003 PS + 0…								55	0.13822	E	E	NE
FFBM31	ACCOAm + ACPm -> COAm + ACACPm							Fatty Acid Biosynthesis Mitochondrial	4	0.000349	NE	NE	NE
FFBM32	MALCOAm + ACPm <-> COAm + MALACPm							Fatty Acid Biosynthesis Mitochondrial	4	0.000357	NE	NE	NE
HPG01	FORA -> METTHF							Methane metabolism	2	1.8e-05	NE	NE	NE
HPG13	NADP + NADH + 2 HEXT -> NADPH + NAD							Others	5	0.018809	NE	NE	NE
HPG39	ACCOA + 2 NADH <-> ETH + 2 NAD + COA							Others	5	0.003038	NE	NE	NE
								Average Scores	3.88755	0.00139065
* Newly added reactions
** Reactions not available in KEGG
Proteins in bold refer to complex proteins
NE: Non-essential reactions
E: Essential Reactions
NA: Not available
List of References for Table 3: Comparison of mouse in silico essential genes with in vivo reported genes
Iyer RK et al., "Mouse model for human arginase deficiency." Mol Cell Biol 2002 Jul;22(13):4491-8
Pendeville H et al., "The ornithine decarboxylase gene is essential for cell survival during early murine development." Mol Cell Biol 2001 Oct;21(19):6549-58
Walkey CJ et al., "Disruption of the murine gene encoding phosphatidylethanolamine N-methyltransferase." Proc Natl Acad Sci U S A 1997 Nov 25;94(24):12880-5
Steenbergen R et al., "Disruption of the phosphatidylserine decarboxylase gene in mice causes embryonic lethality and mitochondrial defects." J Biol Chem 2005 Dec 2;280(48):40032-40
Chen Z et al., "Mice deficient in methylenetetrahydrofolate reductase exhibit hyperhomocysteinemia and decreased methylation capacity, with neuropathology and aortic lipid deposition." Hum Mol Genet 2001 Mar 1;10(5):433-43
Harada N et al., "Hepatic de novo lipogenesis is present in liver-specific ACC1-deficient mice." Mol Cell Biol 2007 Mar;27(5):1881-8
Lexicon Genetics, Inc., NIH initiative supporting placement of Lexicon Genetics, Inc. mice into public repositories, MGI Direct Data Submission 2005;():
Cho YY et al., "Abnormal uterus with polycysts, accumulation of uterine prostaglandins, and reduced fertility in mice heterozygous for acyl-CoA synthetase 4 deficiency." Biochem Biophys Res Commun 2001 Jun 22;284(4):993-7
Chakravarthy MV et al., "'New' hepatic fat activates PPARalpha to maintain glucose, lipid, and cholesterol homeostasis." Cell Metab 2005 May;1(5):309-22
Chirala SS et al., "Fatty acid synthesis is essential in embryonic development: Fatty acid synthase null mutants and most of the heterozygotes die in utero." Proc Natl Acad Sci U S A 2003 May 27;100(11):6358-63
Ohashi K et al., "Early embryonic lethality caused by targeted disruption of the 3-hydroxy-3-methylglutaryl-CoA reductase gene." J Biol Chem 2003 Oct 31;278(44):42936-41
Pederson BA et al., "Abnormal cardiac development in the absence of heart glycogen." Mol Cell Biol 2004 Aug;24(16):7179-87
Heikkinen S et al., "Hexokinase II-deficient mice. Prenatal death of homozygotes without disturbances in glucose tolerance in heterozygotes." J Biol Chem 1999 Aug 6;274(32):22517-23
Greig KT et al., "Agm1/Pgm3-mediated sugar nucleotide synthesis is essential for hematopoiesis and development." Mol Cell Biol 2007 Aug;27(16):5849-59
Wang L et al., "Early embryonic lethality in mice with targeted deletion of the CTP:phosphocholine cytidylyltransferase alpha gene (Pcyt1a)." Mol Cell Biol 2005 Apr;25(8):3357-63
TM Strom , F Francis , B Lorenz , A Boddrich , MJ Econs , H Lehrach , and T Meitinger Pex gene deletions in Gy and Hyp mice provide mouse models for X-linked hypophosphatemia Hum. Mol. Genet. 6: 165-171.

## Sheet: Metabolites
Metabolites			Centrality
Abbreviation	Name	Compartment	Degree	Betweenness	Essentiality
1,4-beta-xylan	1,4-beta-xylan	Cytosol	1	0	NE
13PDG	3-Phospho-D-glyceroylphosphate	Cytosol	5	0.00064	NE
2,5-Dihydroxypyridine	2,5-Dihydroxypyridine	Cytosol	1	0	NE
23DAACP	2,3-Dehydroacyl-[acyl-carrier-protein]	Cytosol	1	0	NE
23PDG	2,3-Bisphospho-D-glycerate	Cytosol	2	0.000125	NE
2-Amino-3-oxoadipate	2-Amino-3-oxoadipate	Cytosol	1	0	NE
2-Aminoacrylate	2-Aminoacrylate	Cytosol	4	0.000236	NE
2HDACP	Hexadecenoyl-[acp]	Cytosol	1	0	NE
2HTPP	2-(alpha-Hydroxyethyl)thiamine-diphosphate	Cytosol	6	0.000456	NE
2N6H	2-Nonaprenyl-6-hydroxyphenol	Cytosol	1	0	NE
2NPMP	2-Nonaprenyl-6-methoxyphenol	Cytosol	1	0	NE
2PG	2-Phospho-D-glycerate	Cytosol	2	1e-05	NE
34DHPA	3,4-Dihydroxyphenylacetate	Cytosol	3	0.000355	NE
3-Aminoisobutanoate	3-Aminoisobutanoate	Cytosol	1	0	NE
3BUT	(R)-3-((R)-3-Hydroxybutanoyloxy)butanoate	Cytosol	1	0	NE
3CTPP	3-Carboxy-1-hydroxypropyl-ThPP	Cytosol	2	5.9e-05	NE
3-DehydroxyCAR	3-DehydroxyCAR	Cytosol	1	0	NE
3HDACP	(3R)-3-Hydroxydecanoyl-[acyl-carrier-protein]	Cytosol	2	6e-06	E
3HPACP	(3R)-3-Hydroxypalmitoyl-[acyl-carrier-protein]	Cytosol	3	0.001424	E
3-Hydroxyisovaleryl-COA	3-Hydroxyisovaleryl-COA	Cytosol	1	0	NE
3-Hydroxykynurenamine	3-Hydroxykynurenamine	Cytosol	1	0	NE
3-Hydroxy-TMLYS	3-Hydroxy-TMLYS	Cytosol	2	4.1e-05	NE
3-Methoxyanthranilate	3-Methoxyanthranilate	Cytosol	1	0	NE
3-Methoxytyramine	3-Methoxytyramine	Cytosol	2	0.000135	NE
3-Methyl-2-oxobutanoic acid	3-Methyl-2-oxobutanoic acid	Cytosol	1	0	NE
3-Methyl-2-oxopentanoate	3-Methyl-2-oxopentanoate	Cytosol	2	1.6e-05	NE
3-Oxopropanoate	3-Oxopropanoate	Cytosol	1	0	NE
3PG	3-Phospho-D-glycerate	Cytosol	5	0.001017	NE
3PSER	3-Phosphoserine	Cytosol	2	1.3e-05	NE
3-Sulfopyruvate	3-Sulfopyruvate	Cytosol	1	0	NE
3-Ureidoisobutyrate	3-Ureidoisobutyrate	Cytosol	2	6e-06	NE
3-Ureidopropionate	3-Ureidopropionate	Cytosol	2	6e-06	NE
4,6-Dihydroxyquinoline	4,6-Dihydroxyquinoline	Cytosol	1	0	NE
4,8-Dihydroxyquinoline	4,8-Dihydroxyquinoline	Cytosol	1	0	NE
4-Acetamidobutanoate	4-Acetamidobutanoate	Cytosol	1	0	NE
4HBZ	4-Hydroxybenzoate	Cytosol	1	0	NE
4HPA	4-Hydroxyphenylacetate	Cytosol	2	1e-06	NE
4HPP	3-(4-Hydroxyphenyl)pyruvate	Cytosol	4	0.001442	NE
4-Methyl-2-oxopentanoate	4-Methyl-2-oxopentanoate	Cytosol	2	1.6e-05	NE
4PPNCYS	(R)-4-Phosphopantothenoyl-L-cysteine	Cytosol	4	9.7e-05	NE
4PPNTE	Pantetheine-4-phosphate	Cytosol	5	0.001489	NE
4PPNTO	D-4-Phosphopantothenate	Cytosol	3	1.4e-05	NE
4-Pyridoxate	4-Pyridoxate	Cytosol	1	0	NE
5,6-DihydroTHY	5,6-DihydroTHY	Cytosol	2	8e-06	NE
5,6-Dihydrouracil	5,6-Dihydrouracil	Cytosol	2	8e-06	NE
5-Hydroxykynurenamine	5-Hydroxykynurenamine	Cytosol	2	2.1e-05	NE
5-Hydroxykynurenine	5-Hydroxykynurenine	Cytosol	2	1.6e-05	NE
5-Hydroxy-N-FKYN	5-Hydroxy-N-FKYN	Cytosol	2	1e-05	NE
5-Methoxytryptamine	5-Methoxytryptamine	Cytosol	1	0	NE
5-Methylcytosine (in DNA)	5-Methylcytosine (in DNA)	Cytosol	1	0	NE
5MTA	5-Methylthioadenosine	Cytosol	3	5e-06	E
5-Oxoproline	5-Oxoproline	Cytosol	1	0	NE
6DGAL	6-Deoxy-L-galactose	Cytosol	1	0	NE
6DGLC	D-Gal-alpha1->6D-Glucose	Cytosol	1	0	NE
6-Hydroxymelatonin	6-Hydroxymelatonin	Cytosol	1	0	NE
6-Hydroxynicotinate	6-Hydroxynicotinate	Cytosol	1	0	NE
8-Methoxykynurenate	8-Methoxykynurenate	Cytosol	1	0	NE
AA	AcetylAdenylate	Cytosol	4	0.002493	NE
AACACP	Acetoacetyl-[acp]	Cytosol	2	1.7e-05	E
AACCOA	Acetoacetyl-CoA	Cytosol	5	0.000564	NE
AACP	Acyl-[acyl-carrier-protein]	Cytosol	1	0	NE
AADAE	alpha-Aminoadipoyl-S-acylenzyme	Cytosol	2	3.7e-05	NE
AAH	6-Acetoamido-2-oxohexanoate	Cytosol	2	3.9e-05	NE
AAP	5-Acetoamidopentanoate	Cytosol	1	0	NE
AASP	N-acetyl-L-aspartate	Cytosol	1	0	NE
AATRE6P	alpha,alpha-Trehalose6-phosphate	Cytosol	1	0	NE
AC	Acetate	Cytosol	10	0.003824	NE
ACACP	Acetyl-[acyl-carrier-protein]	Cytosol	13	0.001841	E
ACAL	Acetaldehyde	Cytosol	6	0.00183	NE
ACAR	O-Acetylcarnitine	Cytosol	3	0.000903	NE
ACCAR	Acylcarnitine	Cytosol	1	0	NE
ACCOA	Acetyl-CoA	Cytosol	33	0.009854	E
ACHO	Acetylcholine	Cytosol	1	0	NE
ACLAC	2-Acetolactate	Cytosol	3	0.001426	NE
ACLYS	N6-Acetyl-Lysine	Cytosol	2	0.000631	NE
ACOA	Acyl-CoA	Cytosol	1	0	NE
ACP	Acyl-carrier-protein	Cytosol	34	0.006442	E
ACRCOA	Acryloyl-CoA	Cytosol	3	0.00014	NE
ACTAC	Acetoacetate	Cytosol	4	0.001994	NE
AD	Adenine	Cytosol	5	0.00183	NE
ADCD	Adenosyl cobyrinate a,c diamide	Cytosol	1	0	NE
ADN	Adenosine	Cytosol	9	0.001865	E
ADP	ADP	Cytosol	122	0.061714	E
ADPRIB	ADPribose	Cytosol	2	1.4e-05	NE
ADPRIB2P	ADPribose 2 phosphate	Cytosol	1	0	NE
AGADOLP	N-acetyl-D-glucosaminyl-diphosphodolichol	Cytosol	1	0	NE
AGL3P	Acyl-sn-glycerol-3-phosphate	Cytosol	3	2.7e-05	E
Agmatine	Agmatine	Cytosol	1	0	NE
AGPE	1-Acyl-sn-glycero-3-phosphoethanolamine	Cytosol	1	0	NE
AHBUT	(S)-2-Aceto-2-hydroxybutanoate	Cytosol	1	0	NE
AHDOB	4-(2-Amino-3-hydroxyphenyl)-2,4-dioxobutanoate	Cytosol	1	0	NE
AHTD	2-Amino-4-hydroxy-6-(erythro-1,2,3-trihydroxypropyl)-dihydropteridinetriphosphate	Cytosol	5	9e-05	NE
AICAR	1-(5-Phosphoribosyl)-5-amino-4-imidazolecarboxamide	Cytosol	3	0.000163	NE
AIR	Aminoimidazoleribotide	Cytosol	2	2.2e-05	NE
AKA	2-Oxoadipate	Cytosol	5	0.003422	NE
AKG	2-Oxoglutarate	Cytosol	37	0.014632	NE
ALA	L-Alanine	Cytosol	11	0.004259	E
ALAGLY	R-S-Alanylglycine	Cytosol	3	4.1e-05	NE
ALAV	5-Aminolevulinate	Cytosol	4	0.000812	NE
Alcohol	Alcohol	Cytosol	1	0	NE
Alkyl sulfate	Alkyl sulfate	Cytosol	1	0	NE
alpha-Ribazole	alpha-Ribazole	Cytosol	1	0	NE
ALTRNA	L-Arginyl-tRNA(Arg)	Cytosol	1	0	NE
AM6SA	2-Aminomuconate-6-semialdehyde	Cytosol	2	2.8e-05	NE
AMA	L-2-Aminoadipate	Cytosol	4	0.002362	NE
AMA adenylate	L-2-Aminoadipate adenylate	Cytosol	2	1e-05	NE
AMASA	L-2-Aminoadipate-6-semialdehyde	Cytosol	5	0.004852	NE
AMG	Methyl-D-glucoside	Cytosol	1	0	NE
AMP	AMP	Cytosol	65	0.020712	E
AMUCO	2-Aminomuconate	Cytosol	2	1.9e-05	NE
AN	Anthranilate	Cytosol	2	1e-06	NE
ANA	N-Acetylneuraminate	Cytosol	14	0.016268	E
ANA9P	N-Acetylneuraminate-9-phosphate	Cytosol	1	0	NE
ANTRNA	tRNA(Asn)	Cytosol	3	1e-06	NE
AONA	8-Amino-7-oxononanoate	Cytosol	1	0	NE
AOPEN	5-Amino-2-oxopentanoate	Cytosol	3	0.0008	NE
AP	Acetyl-phosphate	Cytosol	1	0	NE
APDOB	4-(2-Aminophenyl)-2,4-dioxobutanoate	Cytosol	1	0	NE
ApppA	P(1),P(3)-bis(5´-adenosyl)triphosphate	Cytosol	1	0	NE
APRUT	N-Acetylputrescine	Cytosol	2	3.8e-05	NE
APS	Adenylylsulfate	Cytosol	3	2.1e-05	NE
ARAB	D-Arabinose	Cytosol	3	0.001426	NE
ARABDD	2-Dehydro-3-deoxy-D-arabinonate	Cytosol	1	0	NE
ARAT	L-Arabitol	Cytosol	2	8e-06	NE
ARG	L-Arginine	Cytosol	13	0.00867	E
ARGSUCC	N-(L-Arginino)succinate	Cytosol	2	4.6e-05	NE
Aryl sulfate	Aryl sulfate	Cytosol	1	0	NE
ASC	L-Ascorbate	Cytosol	3	0.001416	NE
ASCD	Monodehydro-ascorbate	Cytosol	3	1e-06	NE
ASERT	N-Acetylserotonin	Cytosol	1	0	NE
ASN	L-Asparagine	Cytosol	6	0.001377	E
ASP	L-Aspartate	Cytosol	15	0.005053	E
ASPTRNA	L-Asparaginyl-tRNA(Asn)	Cytosol	2	0	NE
ASUC	N6-(1,2-Dicarboxyethyl)-AMP	Cytosol	2	1.7e-05	NE
AT3P2	Acyldihydroxyacetonephosphate	Cytosol	2	1.3e-05	NE
ATN	Allantoin	Cytosol	2	0.001418	NE
ATP	ATP	Cytosol	164	0.121379	E
ATRNA	tRNA(Arg)	Cytosol	1	0	NE
ATRP	P1,P4-Bis(5-adenosyl)tetraphosphate	Cytosol	1	0	NE
ATT	Allantoate	Cytosol	2	0.001418	NE
BA	Butanal	Cytosol	2	6e-06	NE
bAAIM	4-(beta-Acetylaminoethyl)imidazole	Cytosol	1	0	NE
BACOA	Butanoyl-CoA	Cytosol	5	0.001237	NE
BACP	Butyryl-[acp]	Cytosol	3	0.000803	E
bALA	beta-Alanine	Cytosol	4	0.000109	NE
bAPA	beta-Aminopropionaldehyde	Cytosol	2	3.2e-05	NE
bDGALS	beta-D-Galactoside	Cytosol	1	0	NE
bDGN	beta-D-Glucuronoside	Cytosol	2	4.6e-05	NE
BEACP	But-2-enoyl-[acyl-carrier-protein]	Cytosol	2	8e-06	E
BECOA	Butenoyl-CoA	Cytosol	2	0.001418	NE
BET	Betaine	Cytosol	2	8e-05	NE
Betaine aldehyde	Betaine aldehyde	Cytosol	2	1.1e-05	NE
bG6P	Beta-Glucose-6 phosphate	Cytosol	3	0.000313	NE
bGLAC	beta-D-Galactose	Cytosol	3	0.000883	NE
bGLC	Beta-Glucose	Cytosol	3	0.002291	NE
Bilirubin	Bilirubin	Cytosol	3	0.000219	NE
Bilirubin beta-diglucuronide	Bilirubin beta-diglucuronide	Cytosol	2	0.000141	NE
Biliverdin	Biliverdin	Cytosol	3	5.1e-05	NE
BIO	Biotin	Cytosol	1	0	NE
bKGLAC	3-Keto-beta-D-galactose	Cytosol	1	0	NE
bKLAC	3-Keto-beta-D-Lactate	Cytosol	1	0	NE
BO	1-Butanol	Cytosol	2	6e-06	NE
BYA	3-Butyn-1-al	Cytosol	1	0	NE
BYT	3-Butynoate	Cytosol	1	0	NE
C100ACP	Decanoyl-[acp]	Cytosol	3	0.000803	E
C120	Dodecanoate	Cytosol	2	3.1e-05	NE
C120ACP	Dodecanoyl-[acyl-carrier-protein]	Cytosol	4	0.001439	E
C140	Myristicacid	Cytosol	3	0.001438	NE
C140ACP	Myristoyl-[acyl-carrier-protein]	Cytosol	10	0.001464	E
C141	Tetradecenoate	Cytosol	2	3.5e-05	E
C141ACP	Tetradecenoyl-[acyl-carrier-protein]	Cytosol	3	0.001425	E
C160	Palmitate	Cytosol	4	0.001448	NE
C160ACP	Hexadecanoyl-[acp]	Cytosol	9	0.001348	E
C161	1-Hexadecene	Cytosol	3	0.001443	E
C161ACP	Palmitoyl-[acyl-carrier-protein]	Cytosol	9	0.001744	E
C180	Stearate	Cytosol	3	0.001443	E
C180ACP	Stearoyl-[acyl-carrier-protein]	Cytosol	9	0.001744	E
C181	1-Octadecene	Cytosol	4	0.001465	E
C181ACP	Oleoyl-[acyl-carrier-protein]	Cytosol	10	0.001866	E
C182	Linolenoate	Cytosol	2	2.1e-05	E
C182ACP	Linolenoyl-[acyl-carrier-protein]	Cytosol	8	0.000313	E
C201ACP		Cytosol	7	0.000187	E
C202ACP		Cytosol	7	0.000187	E
C203ACP		Cytosol	7	0.000187	E
C221ACP		Cytosol	7	0.000187	E
CAASP	N-Carbamoyl-L-aspartate	Cytosol	2	0.000476	NE
CACD	Cob(I)yrinate a,c diamide	Cytosol	1	0	NE
CAGLU	N-Carbamoyl-L-glutamate	Cytosol	2	0.000307	NE
CAIR	1-(5-Phospho-D-ribosyl)-5-amino-4-imidazolecarboxylate	Cytosol	2	2.6e-05	NE
Calcidiol	Calcidiol	Cytosol	1	0	NE
Calcitriol	Calcitriol	Cytosol	1	0	NE
CAMP	3,5-CyclicAMP	Cytosol	2	3e-06	NE
CAP	Carbamoylphosphate	Cytosol	4	6.3e-05	NE
CAR	Carnitine	Cytosol	8	0.00722	NE
CBHCAP	3-Isopropylmalate	Cytosol	1	0	NE
CCMP	3,5-CyclicCMP	Cytosol	1	0	NE
CDAMP	3,5-CyclicdAMP	Cytosol	1	0	NE
CDP	CDP	Cytosol	8	0.0004	NE
CDPCHO	CDPcholine	Cytosol	4	0.00012	E
CDPDG	CDPdiacylglycerol	Cytosol	4	8.3e-05	E
CDPETN	CDPethanolamine	Cytosol	2	2.2e-05	NE
CER3	Ceramide-3;N-Acylsphingosine	Cytosol	8	0.001395	E
CGLY	Cys-Gly	Cytosol	3	6.2e-05	NE
CGMP	3,5-CyclicGMP	Cytosol	2	1.5e-05	NE
CH3-R		Cytosol	2	3.4e-05	NE
CHIT	Chitin	Cytosol	1	0	NE
CHITOB	Chitobiose	Cytosol	2	0.000172	NE
CHLE	5-Cholestene	Cytosol	1	0	NE
CHLEE	5,6beta-Epoxy-5alpha(beta)-cholestane	Cytosol	1	0	NE
CHO	Choline	Cytosol	8	0.001508	E
CHOL	Cholesterol	Cytosol	8	0.002237	E
CHOLA	Cholesta-7,24-dien-3beta-ol	Cytosol	3	0.000713	NE
CHOLE	Cholesterol-5alpha(beta)6beta-epoxide	Cytosol	1	0	NE
CHOLEST	Cholesterolester	Cytosol	2	3e-05	NE
Chondroitin	Chondroitin	Cytosol	1	0	NE
Chondroitin 4-sulfate	Chondroitin 4-sulfate	Cytosol	1	0	NE
CHP	cis-4-Hydroxy-D-proline	Cytosol	1	0	NE
CIMP	3,5-CyclicIMP	Cytosol	1	0	NE
Cinnavalininate	Cinnavalininate	Cytosol	1	0	NE
cis-Aconitate	cis-Aconitate	Cytosol	2	1e-06	NE
CIT	Citrate	Cytosol	9	0.002963	NE
CITR	L-Citrulline	Cytosol	4	0.001196	NE
CL	Cardiolipin	Cytosol	2	0.000341	E
CMP	CMP	Cytosol	26	0.010837	E
CMPANA	CMP-N-acetylneuraminate	Cytosol	6	0.001821	NE
CMPNEUNGC		Cytosol	2	3.5e-05	NE
CMUSA	2-Amino-3-carboxymuconate-semialdehyde	Cytosol	3	0.000384	E
CO	CO	Cytosol	1	0	NE
CO2	CO2	Cytosol	84	0.08135	E
COA	CoA	Cytosol	69	0.075252	E
Cob(I)alamin	Cob(I)alamin	Cytosol	1	0	NE
Cobamide coenzyme	Cobamide coenzyme	Cytosol	1	0	NE
Coproporphyrinogen I	Coproporphyrinogen I	Cytosol	1	0	NE
CPP	Coproporphyrinogen	Cytosol	2	0.000661	NE
CROCOA	Crotonoyl-CoA	Cytosol	3	6.6e-05	NE
CRT	Creatine	Cytosol	2	0.000159	NE
CRTP	Phosphocreatine	Cytosol	1	0	NE
CTP	CTP	Cytosol	14	0.004528	E
CYS	L-Cysteine	Cytosol	13	0.003822	E
Cysteamine	Cysteamine	Cytosol	1	0	NE
CYTD	Cytidine	Cytosol	13	0.002682	NE
Cytosine (in DNA)	Cytosine (in DNA)	Cytosol	1	0	NE
CYTS	Cytosine	Cytosol	1	0	NE
D45PI	1-Phosphatidyl-D-myo-inositol4,5-bisphosphate	Cytosol	5	0.000176	NE
D6PDGC	6-phospho-2-dehydro-D-gluconate	Cytosol	1	0	NE
D6PGC	6-Phospho-D-gluconate	Cytosol	3	0.000533	NE
D6PGL	D-Glucono-1,5-lactone-6-phosphate	Cytosol	2	0.000182	NE
DA	Deoxyadenosine	Cytosol	4	0.000356	NE
DADP	dADP	Cytosol	7	0.000217	NE
DAGLY	Diacylglycerol	Cytosol	10	0.002916	E
DAMP	dAMP	Cytosol	3	0.001428	NE
DANNA	7,8-Diaminononanoate	Cytosol	1	0	NE
DAOP	2,5-Diamino-6-(5-triphosphoryl-3,4-trihydroxy-2-oxopentyl)-amino-4-oxopyrimidine	Cytosol	2	0.000347	NE
DAPRP	1,3-Diaminopropane	Cytosol	1	0	NE
DASC	L-Dehydroascorbate	Cytosol	3	0.001416	NE
DATP	dATP	Cytosol	7	0.001591	E
DC	Deoxycytidine	Cytosol	4	0.000366	NE
DCDP	dCDP	Cytosol	6	0.000253	NE
DCHOL	7-Dehydro-cholesterol,Cholesta-5,7-dien-3beta-ol	Cytosol	3	0.000173	NE
DCMP	dCMP	Cytosol	4	7.6e-05	NE
DCOA	Decanoyl-COA	Cytosol	4	0.000117	NE
DCTP	dCTP	Cytosol	5	0.001042	E
DEACP	trans-Dec-2-enoyl-[ACP]	Cytosol	2	8e-06	E
DECOA	trans-Dec-2-enoyl-COA	Cytosol	4	7.6e-05	NE
DEXTRIN	Dextrin	Cytosol	1	0	NE
DFUC	alpha-D-Fucoside	Cytosol	1	0	NE
DG	Deoxyguanosine	Cytosol	5	0.000537	NE
DGALCER	Digalactosylceramide	Cytosol	2	1.6e-05	NE
DGALDAG	Digalactosyl-diacylglycerol	Cytosol	2	2.9e-05	NE
DGDAG	Diglucosyl-diacylglycerol	Cytosol	1	0	NE
DGDP	dGDP	Cytosol	6	0.000212	NE
DGMP	dGMP	Cytosol	4	3.3e-05	NE
DGTP	dGTP	Cytosol	7	0.001356	E
DHBO	Dihydrobiopterin	Cytosol	6	0.00041	NE
DHF	Dihydrofolate	Cytosol	7	0.001548	NE
DHI	5,6-Dihydroxyindole	Cytosol	2	4.8e-05	NE
DHICA	5,6-Dihydroxyindole-2-carboxylate	Cytosol	2	6e-06	NE
DHMALD	3,4-Dihydroxymandelaldehyde	Cytosol	5	0.000111	NE
DHP	2-Amino-4-hydroxy-6-(D-erythro-1,2,3-trihydroxypropyl)-7,8-dihydropteridine	Cytosol	2	0	NE
DHPA	2,6-Dihydroxyphenylacetate	Cytosol	1	0	NE
DHPAA	3,4-Dihydroxyphenylacetaldehyde	Cytosol	3	9e-06	NE
DHPEG	3,4-Dihydroxyphenylethyleneglycol	Cytosol	2	0.00033	NE
DHPHE	3,4-Dihydroxy-L-phenylalanine	Cytosol	5	6.8e-05	NE
DHPIC	5-(2-Carboxyethyl)-4,6-dihydroxypicolinate	Cytosol	1	0	NE
DHPP	Dihydroneopterinphosphate	Cytosol	2	4e-06	NE
DHPT	Dihydropteroate	Cytosol	1	0	NE
DHSK	3-Dehydroshikimate	Cytosol	1	0	NE
DHSP	Sphinganine-1-phosphate	Cytosol	1	0	NE
DHSPH	3-Dehydrosphinganine	Cytosol	2	1.8e-05	E
DIDP		Cytosol	1	0	NE
Dihydrolipoylprotein	Dihydrolipoylprotein	Cytosol	2	1.5e-05	NE
DIMP		Cytosol	1	0	NE
DIN	Deoxyinosine	Cytosol	3	0.000242	NE
DIPEP	Dipeptide	Cytosol	1	0	NE
DITP		Cytosol	2	1.6e-05	NE
DLIPO	Dihydrolipoamide	Cytosol	7	0.000178	NE
DLNST	24,25-Dihydrolanosterol	Cytosol	2	0.001299	NE
DMAND	3,4-Dihydroxymandelate	Cytosol	3	0.000352	NE
DMGLY	N,N-Dimethylglycine	Cytosol	2	1.4e-05	NE
DMPP	Dimethylallyldiphosphate	Cytosol	2	4.2e-05	E
DNA	DNA	Cytosol	4	4e-06	NE
DOLMANP	Dolichylbeta-D-mannosylphosphate	Cytosol	1	0	NE
DOLP	Dolichylphosphate	Cytosol	2	1.7e-05	NE
Dopamine	Dopamine	Cytosol	5	0.000673	NE
Dopaquinone	Dopaquinone	Cytosol	1	0	NE
DOROA	(S)-Dihydroorotate	Cytosol	3	0.000603	NE
DPCOA	Dephospho-CoA	Cytosol	3	1.7e-05	NE
D-Proline	D-Proline	Cytosol	1	0	NE
DPTP	2,5-Diaminopyrimidine-nucleosidetriphosphate	Cytosol	2	0.000363	NE
DQT	3-Dehydroquinate	Cytosol	1	0	NE
DR1P	Deoxy-ribose-1-phosphate	Cytosol	5	7.5e-05	NE
DR5P	2-Deoxy-D-ribose-5-phosphate	Cytosol	2	0.000151	NE
DRIB	Deoxyribose	Cytosol	1	0	NE
DSAM	S-Adenosylmethioninamine	Cytosol	4	0.00037	E
DT	Thymidine	Cytosol	5	0.000389	NE
DTB	Dethiobiotin	Cytosol	1	0	NE
DTDP	dTDP	Cytosol	6	0.000133	NE
DTDPG	dTDPglucose	Cytosol	1	0	NE
DTDPGN	dTDP-D-glucuronate	Cytosol	1	0	NE
DTMP	dTMP	Cytosol	6	0.000233	NE
DTTP	dTTP	Cytosol	7	0.002527	E
DTYR	3,5-Diiodo-L-tyrosine	Cytosol	3	0.000467	NE
DU	Deoxyuridine	Cytosol	5	0.000478	NE
DUDP	dUDP	Cytosol	5	0.00026	NE
DUMP	dUMP	Cytosol	5	0.000226	NE
D-Urobilinogen	D-Urobilinogen	Cytosol	1	0	NE
DUTP	dUTP	Cytosol	4	0.000125	NE
E4P	D-Erythrose-4-phosphate	Cytosol	3	0.00021	NE
EHG	L-erythro-4-Hydroxyglutamate	Cytosol	4	0.000127	NE
enol-PHPYR	enol-PHPYR	Cytosol	1	0	NE
EPM	Epimelibiose	Cytosol	1	0	NE
ER4P	4-Phospho-D-erythronate	Cytosol	2	1e-06	NE
ERGOST	Ergosterol	Cytosol	2	0.001418	NE
EST	Estrone	Cytosol	2	7e-06	NE
ESTS	Estrone-3-sulphate,Estrone-3-sulfate	Cytosol	2	7e-06	NE
ETH	Ethanol	Cytosol	5	0.002863	NE
ETHAM	Ethanolamine	Cytosol	5	0.001566	NE
F1P	D-Fructose-1-phosphate	Cytosol	2	0.000203	E
F26P	D-Fructose-2,6-bisphosphate	Cytosol	1	0	NE
F2P	D-Fructose-2-phosphate	Cytosol	1	0	NE
F6P	beta-D-Fructose-6-phosphate	Cytosol	12	0.003034	E
FA	FattyAcid	Cytosol	8	0.000634	E
FAD	FAD	Cytosol	23	0.011581	NE
FADH	FADH	Cytosol	2	0	NE
FADH2	FADH2	Cytosol	17	0.001633	NE
FAMKYN	Formyl-N-acetyl-5-methoxykynurenamine	Cytosol	1	0	NE
FDP	beta-D-Fructose-1,6-bisphosphate	Cytosol	3	0.00021	NE
Ferricytochrome b5		Cytosol	3	2.6e-05	NE
Ferrocytochrome b5		Cytosol	3	2.6e-05	NE
FGAM	2-(Formamido)-N1-(5-phosphoribosyl)acetamidine	Cytosol	2	1e-06	NE
FGAR	5-Phosphoribosyl-N-formylglycinamide	Cytosol	2	7.5e-05	NE
FGT	S-Formylglutathione	Cytosol	1	0	NE
FHKYN	Formyl-5-hydroxykynurenamine	Cytosol	1	0	NE
FKYN	L-Formylkynurenine	Cytosol	3	7.8e-05	E
FMGLU	N-formimidoyl-L-glutamate; N-Formimino-L-glutamate	Cytosol	2	2.1e-05	NE
FMN	FMN	Cytosol	5	0.000327	NE
FMRNA		Cytosol	1	0	NE
FOL	Folate	Cytosol	6	0.002407	NE
FORA	Formaldehyde	Cytosol	5	0.000498	NE
Formylanthranilate	Formylanthranilate	Cytosol	2	1e-06	NE
FOUR	Formate	Cytosol	10	0.003532	E
FPP	trans,trans-Farnesyldiphosphate	Cytosol	4	0.000115	E
FPTP	Formamidopyrimidine-nucleosidetriphosphate	Cytosol	2	2e-06	NE
FRU	D-Fructose	Cytosol	9	0.002149	E
FTHF	10-Formyltetrahydrofolate	Cytosol	5	0.000453	NE
FUACAC	4-Fumarylacetoacetate	Cytosol	2	0.000173	NE
FUC	beta-D-Fucose	Cytosol	1	0	NE
FUC1P	Fucose-1-phos[hate	Cytosol	1	0	NE
FUM	Fumarate	Cytosol	9	0.001741	NE
G1P	D-Glucose-1-phosphate	Cytosol	4	0.000313	E
G6P	alpha-D-Glucose-6-phosphate	Cytosol	7	0.001989	E
GA1		Cytosol	4	0.000318	NE
GA1P	D-Glucosamine-1-phosphate	Cytosol	1	0	NE
GA2		Cytosol	5	0.000528	NE
GA6P	D-Glucosamine-6-phosphate	Cytosol	5	0.001528	NE
GABA	4-Aminobutanoate	Cytosol	4	0.00029	NE
GABAL	4-Aminobutyraldehyde,4-Aminobutanal	Cytosol	2	1.2e-05	NE
GADDAG		Cytosol	1	0	NE
GAL1P	D-Galactose-1-phosphate	Cytosol	2	1.7e-05	NE
GALCER	galactosylceramide	Cytosol	4	0.00019	NE
GALN	Galactan	Cytosol	2	2.5e-05	NE
GALT	Galactitol	Cytosol	2	8e-06	NE
GAR	5-Phosphoribosylglycinamide	Cytosol	2	6.7e-05	NE
GC	gamma-L-Glutamyl-L-cysteine	Cytosol	2	1e-06	NE
GCER	Glucosylceramide	Cytosol	5	0.000412	NE
GD1a		Cytosol	3	0.0003	NE
GD1b		Cytosol	5	0.000123	NE
GD2		Cytosol	3	4.2e-05	NE
GD3		Cytosol	2	2.6e-05	NE
GDAG	3-D-Glucosyl-1,2-diacylglycerol	Cytosol	2	3.2e-05	NE
GDP	GDP	Cytosol	19	0.005828	NE
GDPDDM	GDP-4-dehydro-6-deoxy-D-mannose	Cytosol	2	1.8e-05	NE
GDP-FUC	GDP-Fucose	Cytosol	1	0	NE
GDPMAN	GDPmannose	Cytosol	4	0.000671	NE
GEN	2,5-Dihydroxybenzoate;Gentisate	Cytosol	1	0	NE
GENALD	Gentisatealdehyde	Cytosol	1	0	NE
GGL	Galactosylglycerol	Cytosol	1	0	NE
GGPP	Geranylgeranyldiphosphate	Cytosol	2	0.000946	NE
GL	Glycerol	Cytosol	7	0.003617	E
GL3P	sn-Glycerol-3-phosphate	Cytosol	5	0.002	E
GLA	D-Glucarate	Cytosol	1	0	NE
GLAC	D-Galactose	Cytosol	20	0.015275	NE
GLACL	1-alpha-D-Galactosyl-myo-inositol	Cytosol	1	0	NE
GLAL	Glycolaldehyde	Cytosol	1	0	NE
GLAMN	Glucosamine	Cytosol	2	0.000115	NE
GLC	alpha-D-Glucose	Cytosol	17	0.008098	NE
GLL	D-Glucurono-lactone	Cytosol	1	0	NE
GLN	L-Glutamine	Cytosol	14	0.002597	E
Globin	Globin	Cytosol	1	0	NE
GLT	L-Glucitol	Cytosol	1	0	NE
GLTL		Cytosol	1	0	NE
GLTRNA	tRNA(GLY)	Cytosol	1	0	NE
GLU	L-Glutamate	Cytosol	60	0.046389	E
GLUCOA	glutaryl-CoA	Cytosol	2	1.8e-05	NE
GLUGSAL	L-Glutamate-5-semialdehyde	Cytosol	3	0.000331	NE
GLUP	alpha-D-Glutamylphosphate	Cytosol	2	1.1e-05	NE
GLX	Glyoxylate	Cytosol	4	7.5e-05	NE
GLY	Glycine	Cytosol	21	0.012707	E
GLYA	D-Glyceraldehyde	Cytosol	4	0.00033	E
GLYC	Glycolate	Cytosol	2	9e-06	NE
GLYCOGEN	Glycogen	Cytosol	5	0.002661	E
GLYN	Glycerone	Cytosol	1	0	NE
GLYT	D-Glycerate	Cytosol	1	0	NE
GLYTRNA	glycyl-tRNAGly	Cytosol	1	0	NE
GM1		Cytosol	6	0.000971	NE
GM2		Cytosol	5	0.000655	NE
GM3		Cytosol	5	0.000665	NE
GM4		Cytosol	1	0	NE
GMP	GMP	Cytosol	13	0.001984	NE
GN	Guanine	Cytosol	5	0.000537	NE
GNA	D-Glucuronate	Cytosol	3	0.000905	NE
GOPEN	5-Guanidino-2-oxopentanoate	Cytosol	2	0.000318	NE
GPP	Geranyldiphosphate	Cytosol	2	0	E
GppppG	Bis(5-guanosyl)tetraphosphate	Cytosol	1	0	NE
GQ1		Cytosol	3	0.000242	NE
GSN	Guanosine	Cytosol	3	0.000266	NE
GT1a		Cytosol	2	0	NE
GT1b		Cytosol	5	0.000507	NE
GTP	GTP	Cytosol	19	0.005238	E
GTRNA	L-Glutamyl-tRNA(Glu)	Cytosol	1	0	NE
GTRP	P1,P4-Bis(5-guanosyl)tetraphosphate	Cytosol	1	0	NE
GUAC		Cytosol	2	6.6e-05	NE
H	Hydrogen	Cytosol	75	0.027103	E
H2O	H2O	Cytosol	192	0.192065	E
H2O2	H2O2	Cytosol	47	0.0105	NE
H2S	Hydrogensulfide	Cytosol	1	0	NE
H2SO3	Sulfite	Cytosol	1	0	NE
H3MCOA	(S)-3-Hydroxy-3-methylglutaryl-CoA	Cytosol	4	0.001547	E
HA	Hydroxyacetone	Cytosol	1	0	NE
HACOA	(3S)-3-Hydroxyacyl-CoA	Cytosol	1	0	NE
HACP	Hexanoyl-[acp]	Cytosol	3	0.000803	E
HAKG	D-4-Hydroxy-2-oxoglutarate	Cytosol	1	0	NE
HAN	3-Hydroxyanthranilate	Cytosol	4	0.001558	E
HARG	N-(omega)-Hydroxyarginine	Cytosol	2	3e-06	NE
HB	2-Hydroxybutyrate	Cytosol	1	0	NE
HBACP	(3R)-3-Hydroxybutanoyl-[acyl-carrier-protein]	Cytosol	2	6e-06	E
HCHOL	7alpha-Hydroxycholesterol	Cytosol	1	0	NE
HCO3		Cytosol	1	0	NE
HCO3-		Cytosol	2	2e-06	NE
HCOA	Hexanoyl-COA	Cytosol	4	0.000117	NE
HCYS	Homocysteine	Cytosol	4	0.000109	E
HDCOA	(S)-Hydroxydecanoyl-COA	Cytosol	4	3e-05	NE
HDDACP	(R)-3-Hydroxydodecanoyl-[acp]	Cytosol	2	6e-06	E
HDDCOA	(S)-3-Hydroxydodecanoyl-CoA	Cytosol	4	3e-05	NE
HDEACP	trans-Hexadec-2-enoyl-[acp]	Cytosol	2	6e-06	E
HDECOA	trans-Hexadec-2-enoyl-COA	Cytosol	5	0.000105	NE
HEACP	trans-Hex-2-enoyl-[acp]	Cytosol	2	8e-06	E
HECOA	trans-Hex-2-enoyl-COA	Cytosol	4	7.6e-05	NE
Hemoglobin	Hemoglobin	Cytosol	2	0.001418	NE
HEP	2-Hydroxy-3-(4-hydroxyphenyl)propenoate	Cytosol	1	0	NE
HGLUSA	L-4-Hydroxyglutamatesemialdehyde	Cytosol	1	0	NE
HHACP		Cytosol	2	6e-06	E
HHCOA	(S)-Hydroxyhexanoyl-COA	Cytosol	4	3.1e-05	NE
HHDCOA	(S)-3-Hydroxyhexadecanoyl-COA	Cytosol	4	2.6e-05	NE
HHDND	a_2_Hydroxyhepta_2_4_dienedioate	Cytosol	1	0	NE
HHTRNA	L-Histidyl-tRNA(His)	Cytosol	1	0	NE
HI		Cytosol	2	3.9e-05	NE
HIB	(S)-3-Hydroxyisobutyrate	Cytosol	3	1.4e-05	NE
HIBCOA	(S)-3-Hydroxyisobutyryl-CoA,(S)-3-Hydroxybutanoyl-CoA	Cytosol	6	0.001475	NE
HINAA	5-Hydroxyindoleacetaldehyde	Cytosol	3	5.4e-05	NE
HINAC	5-Hydroxyindoleacetate	Cytosol	3	0.001442	NE
HINAG	5-Hydroxyindoleacetylglycine	Cytosol	1	0	NE
HIS	L-Histidine	Cytosol	7	0.003948	E
HISTM	Histamine,1H-Imidazole-4-ethanamine	Cytosol	4	0.002741	NE
HKYN	3-Hydroxykynurenine	Cytosol	3	0.00012	E
HLYS	5-Hydroxy-L-lysine	Cytosol	1	0	NE
HMB	Hydroxymethylbilane	Cytosol	2	0.000513	NE
HMBCOA	(S)-3-Hydroxy-2-methyl-CoA,(2S,3S)-3-Hydroxy-2-methylbutanoyl-COA	Cytosol	4	0.000841	NE
HOACP	(3R)-3-Hydroxyoctanoyl-[acyl-carrier-protein]	Cytosol	2	6e-06	E
HOCOA	(S)-Hydroxyoctanoyl-COA	Cytosol	4	3e-05	NE
HODACP	(3R)-3-Hydroxyoctadecanoyl-[acyl-carrier-protein]	Cytosol	1	0	NE
Holo-Lys2		Cytosol	2	3.7e-05	NE
HOMOGEN	Homogentisate	Cytosol	2	1.6e-05	NE
Homovanillate	Homovanillate	Cytosol	3	0.000355	NE
Hordenine	Hordenine	Cytosol	1	0	NE
HPA	2-Hydroxyphenylacetate	Cytosol	2	0.001418	NE
HPAA	4-Hydroxyphenylacetaldehyde	Cytosol	3	9e-06	NE
HPACOA	4-Hydroxyphenylacetyl-CoA	Cytosol	2	0.00028	NE
HPAG	4-Hydroxyphenylacetylglycine	Cytosol	2	0.00028	NE
HPRO	trans-4-Hydroxy-L-proline	Cytosol	3	4e-05	NE
HPROP	3-Hydroxypropanoate	Cytosol	2	6e-06	NE
HPROPCOA	3-Hydroxypropanoate-CoA	Cytosol	3	3.8e-05	NE
HQN	Hydroquinone	Cytosol	1	0	NE
HTDACP	(3R)-3-Hydroxytetradecanoyl-[acyl-carrier-protein]	Cytosol	2	6e-06	E
HTDCOA	(S)-3-Hydroxytetradecanoyl-COA	Cytosol	4	3e-05	NE
HTPROP	Hydantoin-5-propionate	Cytosol	3	0.000429	NE
HTRNA	tRNA(His)	Cytosol	1	0	NE
HTRP	5-Hydroxy-L-tryptophan	Cytosol	3	2.3e-05	NE
HYXAN	Hypoxanthine	Cytosol	6	0.000711	NE
IBCOA	2-Methylpropanoyl-CoA	Cytosol	4	0.000902	NE
ICAR	5-Amino-4-imidazolecarboxyamide	Cytosol	1	0	NE
ICIT	Isocitrate	Cytosol	5	0.001197	NE
IDP	IDP	Cytosol	7	0.000504	NE
ILE	L-Isoleucine	Cytosol	6	0.001768	E
IMAA	Imidazole-4-acetaldehyde	Cytosol	2	4.7e-05	NE
IMAC	Imidazole-4-acetate	Cytosol	1	0	NE
IMLT	Isomaltose	Cytosol	1	0	NE
IMP	IMP	Cytosol	11	0.002793	NE
IMPRO	4-Imidazolone-5-propanoate	Cytosol	2	0.000302	NE
INAA	Indole-3-acetaldehyde	Cytosol	2	3.5e-05	NE
INAC	Indoleacetate	Cytosol	1	0	NE
Indole-5,6-quinone	Indole-5,6-quinone	Cytosol	1	0	NE
INHP	myo-Inositolhexakisphosphate	Cytosol	1	0	NE
INPP	1D-myo-Inositol1,3,4,5,6-pentakisphosphate	Cytosol	2	0	NE
INS	Inosine	Cytosol	4	0.000331	NE
Iodine	Iodine	Cytosol	2	3.9e-05	NE
IPPMAL	2-Isopropylmalate	Cytosol	1	0	NE
IPPP	Isopentenyldiphosphate	Cytosol	5	0.000906	E
Iron	Iron	Cytosol	1	0	NE
IronII	IronII	Cytosol	1	0	NE
IronIII	IronIII	Cytosol	1	0	NE
ITP	ITP	Cytosol	7	0.000748	NE
ITYR	3-Iodo-L-tyrosine	Cytosol	3	0.000335	NE
IVCOA	3-Methylbutanoyl-CoA	Cytosol	5	0.001075	NE
K	Potassium	Cytosol	1	0	NE
KLACT		Cytosol	1	0	NE
KYN	L-Kynurenine	Cytosol	4	0.000235	E
LAC	(R)-Lactate	Cytosol	3	0.000971	NE
LACAL	D-Lactaldehyde	Cytosol	3	1e-06	NE
LACT	Lactose	Cytosol	3	0.000108	NE
LACTP	Lactose-6-phosphate	Cytosol	1	0	NE
L-Adrenaline	L-Adrenaline	Cytosol	3	0.000329	NE
L-Alanyl-tRNA	L-Alanyl-tRNA	Cytosol	1	0	NE
L-Aspartyl-ANTRNA	L-Aspartyl-ANTRNA	Cytosol	1	0	NE
L-Aspartyl-tRNA(Asp)	L-Aspartyl-tRNA(Asp)	Cytosol	1	0	NE
LCCA	Long-chaincarboxylicacid	Cytosol	1	0	NE
LCER	Lactosylceramide	Cytosol	7	0.00132	NE
LCOA	Lauroyl-COA;DODECANOYL-COA	Cytosol	6	0.000309	E
L-Cysteate	L-Cysteate	Cytosol	2	9.5e-05	NE
L-Cysteinyl-tRNA(Cys)	L-Cysteinyl-tRNA(Cys)	Cytosol	1	0	NE
L-Cystine	L-Cystine	Cytosol	1	0	NE
L-Dopachrome	L-Dopachrome	Cytosol	2	0.000905	NE
LEU	L-Leucine	Cytosol	6	0.001768	E
L-Glutamyl-tRNA(Gln)	L-Glutamyl-tRNA(Gln)	Cytosol	1	0	NE
LGT	(R)-S-Lactoylglutathione	Cytosol	1	0	NE
LIPO	Lipoamide	Cytosol	7	0.000983	NE
Lipoylprotein	Lipoylprotein	Cytosol	2	1e-05	NE
L-Isoleucyl-tRNA(Ile)	L-Isoleucyl-tRNA(Ile)	Cytosol	1	0	NE
LLCT	L-Cystathionine	Cytosol	2	2e-05	NE
L-Leucyl-tRNA	L-Leucyl-tRNA	Cytosol	1	0	NE
LLTRNA	L-lysyl-tRNA(Lys)	Cytosol	1	0	NE
L-Metanephrine	L-Metanephrine	Cytosol	2	0.000185	NE
L-Noradrenaline	L-Noradrenaline	Cytosol	4	0.000631	NE
L-Normetanephrine	L-Normetanephrine	Cytosol	2	0.000169	NE
LNST	Lanosterol	Cytosol	3	0.003156	E
L-Phenylalanyl-tRNA(Phe)	L-Phenylalanyl-tRNA(Phe)	Cytosol	1	0	NE
L-Seryl-tRNA(Ser)	L-Seryl-tRNA(Ser)	Cytosol	1	0	NE
LTHP	6-Lactoyl-5,6,7,8-tetrahydropterin	Cytosol	2	1e-06	NE
LTRNA	tRNA(Lys)	Cytosol	1	0	NE
LTST	5alpha-Cholest-7-en-3beta-ol,Lathosterol	Cytosol	3	0.00247	NE
L-Tyrosyl-tRNA(Tyr)	L-Tyrosyl-tRNA(Tyr)	Cytosol	1	0	NE
LYS	L-Lysine	Cytosol	5	0.002483	E
MAACOA	a-Methylacetoacetyl-CoA	Cytosol	2	6.8e-05	NE
MACAC	4-Maleylacetoacetate	Cytosol	2	0.00067	NE
MACOA	2-Methylprop-2-enoyl-CoA	Cytosol	4	0.000864	NE
MAGLY	Monoacylglycerol	Cytosol	2	6e-06	NE
MAL	Malate	Cytosol	11	0.003841	NE
MALACP	Malonyl-[acyl-carrier-protein]	Cytosol	17	0.000483	E
MALCOA	Malonyl-CoA	Cytosol	5	0.001347	E
Maleamate	Maleamate	Cytosol	1	0	NE
Maleic acid	Maleic acid	Cytosol	1	0	NE
MALT	Malonate	Cytosol	2	8.4e-05	NE
MAN	alpha-D-Mannose	Cytosol	5	0.000788	NE
MAN1P	alpha-D-Mannose-1-phosphate	Cytosol	1	0	NE
MAN6P	D-Mannose-6-phosphate	Cytosol	5	0.001631	NE
MANNAN	Mannan	Cytosol	1	0	NE
MBCOA	Methylbutyryl-CoA	Cytosol	3	0.000102	NE
MCHOL	4alpha-Methylcholesta-8-en-3beta-ol	Cytosol	2	1.4e-05	NE
MCRCOA	2-Methylbut-2-enoyl-CoA,3-Methylcrotonyl-COA	Cytosol	9	0.003653	NE
MDHPEG	3-Methoxy-4-hydroxyphenylethyleneglycol	Cytosol	1	0	NE
MEL	Melanin	Cytosol	2	0.00122	NE
Melatonin	Melatonin	Cytosol	2	1.1e-05	NE
MELI	Melibiose	Cytosol	2	6.5e-05	NE
MELT	Melibiitol	Cytosol	1	0	NE
MEOH	methanol	Cytosol	1	0	NE
MET	L-Methionine	Cytosol	8	0.003762	E
Methostenol	Methostenol	Cytosol	2	0.000827	NE
Methylamine	Methylamine	Cytosol	2	0	NE
Methylmalonate	Methylmalonate	Cytosol	3	0.000265	NE
METTHF	5,10-Methylenetetrahydrofolate	Cytosol	7	0.00176	E
MGCOA	3-Methylglutaconyl-CoA	Cytosol	3	0.000586	NE
MHIS	N(pai)-Methyl-L-histidine	Cytosol	1	0	NE
MHMD	3-Methoxy-4-hydroxymandelate;Vanillylmandelicacid	Cytosol	3	0.000354	NE
MHPAA	3-Methoxy-4-hydroxyphenylacetaldehyde	Cytosol	3	1.3e-05	NE
MHPGA	3-Methoxy-4-hydroxyphenylglycolaldehyde	Cytosol	4	2.9e-05	NE
MI1345P	1D-myo-Inositol-1,3,4,5-tetrakisphosphate	Cytosol	3	1.5e-05	NE
MI134P	1D-myo-Inositol-1,3,4-trisphosphate	Cytosol	2	0	NE
MI1456P	1D-myo-Inositol-1,4,5,6-tetrakisphosphate	Cytosol	2	0	NE
MI14P	1D-myo-Inositol-1,4-bisphosphate	Cytosol	2	0	NE
MI1P	1L-myo-Inositol-1-phosphate	Cytosol	2	0.000142	NE
MI34P	1D-myo-Inositol-3,4-bisphosphate	Cytosol	1	0	NE
MI3P	1D-myo-Inositol-3-phosphate	Cytosol	1	0	NE
MI4P	1D-myo-Inositol-4-phosphate	Cytosol	2	1e-06	NE
MIMAA	3-Methylimidazoleacetaldehyde	Cytosol	2	3.7e-05	NE
MIMAC	3-Methylimidazoleaceticacid	Cytosol	1	0	NE
MLAC	3-Mercaptolactate	Cytosol	1	0	NE
MLT	Maltose	Cytosol	2	9e-05	NE
MMCOA	Methylmalonyl-CoA,(R)-2-Methyl-3-oxoPROPCOA	Cytosol	5	0.001993	NE
MMET	S-Methylmethionine	Cytosol	1	0	NE
MMS	(S)-Methylmalonatesemialdehyde	Cytosol	6	0.0033	NE
MNAM	1-METHYLNICOTINAMIDE	Cytosol	2	0.000126	NE
MNT	D-Mannitol	Cytosol	1	0	NE
MPYR	3-Mercaptopyruvate	Cytosol	2	2.3e-05	NE
MTHF	5-Methyltetrahydrofolate	Cytosol	3	0.000355	E
MTHGXL	Methylglyoxal	Cytosol	3	7.5e-05	NE
MTHN	Methane	Cytosol	2	1e-06	NE
MTRNA		Cytosol	2	0.000141	NE
MVL	(R)-Mevalonate	Cytosol	3	0.001451	E
MYOI	myo-Inositol	Cytosol	7	0.002325	E
N-((R)-Pantothenoyl)-CYS	N-((R)-Pantothenoyl)-CYS	Cytosol	1	0	NE
N156DMBZ	N1-(5-Phospho-alpha-D-ribosyl)-5,6-dimethylbenzimidazole	Cytosol	1	0	NE
N2-Succinyl-GLUGSAL	N2-Succinyl-GLUGSAL	Cytosol	2	4.7e-05	NE
N2-Succinyl-ORN	N2-Succinyl-ORN	Cytosol	1	0	NE
N45HBZ		Cytosol	1	0	NE
N4-Acetylaminobutanal	N4-Acetylaminobutanal	Cytosol	2	7e-06	NE
N4HBZ	3-Nonaprenyl-4-hydroxybenzoate	Cytosol	2	0.001418	NE
NA	Sodium	Cytosol	1	0	NE
NAAD	Deamino-NAD+	Cytosol	3	3e-05	E
NAC	Nicotinate	Cytosol	2	1.7e-05	NE
NAD	NAD+	Cytosol	108	0.080132	E
NADH	NADH	Cytosol	101	0.049311	E
NADP	NADP+	Cytosol	105	0.0547	E
NADPH	NADPH	Cytosol	102	0.049075	E
NAG	N-Acetylglucosamine	Cytosol	5	0.001208	NE
NAGA1P	N-Acetyl-D-glucosamine-1-phosphate	Cytosol	3	0.000271	NE
NAGA6P	N-Acetyl-D-glucosamine-6-phosphate	Cytosol	3	0.00048	NE
NAGLA	N-Acetyl-D-galactosamine	Cytosol	2	2e-06	NE
NAGLU		Cytosol	1	0	NE
NAM	Nicotinamide	Cytosol	7	0.002166	NE
NAMA	N-Acetyl-D-mannosamine	Cytosol	6	0.001499	NE
NAMA6P	N-Acetyl-D-mannosamine-6-phosphate	Cytosol	3	1.6e-05	NE
NAMN	Nicotinate-D-ribonucleotide	Cytosol	5	0.000113	E
NAMRN	Nicotinamide-D-ribonucleotide	Cytosol	4	7.4e-05	NE
NAMS	Nicotinate-D-ribonucleoside	Cytosol	3	8e-06	NE
NAORN	N2-Acetyl-L-ornithine	Cytosol	1	0	NE
NEUNGC	N-Glycoloyl-neuraminate	Cytosol	2	3.6e-05	NE
N-Formyl-L-aspartate	N-Formyl-L-aspartate	Cytosol	1	0	NE
NH3	NH3	Cytosol	54	0.023917	NE
Nitric oxide	Nitric oxide	Cytosol	1	0	NE
NM2PCAR	N1-Methyl-2-pyridone-5-carboxamide	Cytosol	1	0	NE
NM4PCAR	N1-Methyl-4-pyridone-5-carboxamide	Cytosol	1	0	NE
N-Methylhistamine	N-Methylhistamine	Cytosol	2	0.000236	NE
N-Methyltyramine	N-Methyltyramine	Cytosol	1	0	NE
NMN	NMN	Cytosol	1	0	NE
NO	Nitricoxide	Cytosol	1	0	NE
NPP	all-trans-Nonaprenyldiphosphate	Cytosol	1	0	NE
NSUCG	N2-Succinyl-L-glutamate	Cytosol	2	2.1e-05	NE
O2	Oxygen	Cytosol	95	0.074631	NE
O2.-		Cytosol	2	3e-06	NE
OA	Oxaloacetate	Cytosol	8	0.00191	NE
OACOA	3-Oxoacyl-CoA	Cytosol	1	0	NE
OACP	Octanoyl-[acp]	Cytosol	3	0.000803	E
OARG	2-Oxoarginine	Cytosol	1	0	NE
OBUT	2-Oxobutanoate	Cytosol	4	0.000837	NE
OCDYCACOA	Linolenoyl-COA	Cytosol	2	1.4e-05	E
OCOA	Octanoyl-COA	Cytosol	4	0.000117	NE
ODACP	3-Oxodecanoyl-[acp]	Cytosol	2	7e-06	E
ODCOA	3-Oxodecanoyl-COA	Cytosol	4	4.5e-05	NE
ODDACP	3-Oxododecanoyl-[acp]	Cytosol	2	7e-06	E
ODDCOA	3-Oxododecanoyl-COA	Cytosol	4	4.5e-05	NE
ODECOA	1-Octadeceneoyl-COA	Cytosol	2	1.6e-05	E
ODITYR	O-(4-Hydroxy-3,5-diidophenyl)-3,5-diiodo-L-tyrosine	Cytosol	1	0	NE
OEACP	trans-Oct-2-enoyl-[acp]	Cytosol	2	8e-06	E
OECOA	trans-Oct-2-enoyl-COA	Cytosol	4	7.6e-05	NE
OFP	Oxidizedflavoprotein	Cytosol	1	0	NE
OGT	Oxidizedglutathione	Cytosol	4	0.001458	NE
OHACP	3-Oxohexanoyl-[acp]	Cytosol	2	7e-06	E
OHB	2-Oxo-3-hydroxy-4-phosphobutanoate	Cytosol	1	0	NE
OHCOA	3-Oxohexanoyl-COA	Cytosol	4	5.4e-05	NE
OHDET	2-Oxohept-3-enedioate	Cytosol	1	0	NE
OHPB	2-Oxo-3-hydroxy-4-phosphobutanoate	Cytosol	1	0	NE
OICAP	3-Carboxy-4-methyl-2-oxopentanoate; 4-Methyl-2-oxopentanoate	Cytosol	3	0.001565	NE
OIHAP	(4S)-5-Hydroxy-2,4-dioxopentanoate	Cytosol	1	0	NE
OIVAL	(R)-2-Oxoisovalerate	Cytosol	3	0.001566	NE
OMP	Orotidine-5-phosphate	Cytosol	2	2.7e-05	NE
OMVAL	3-Methyl-2-oxobutanoate	Cytosol	3	0.001565	NE
OOACP	3-Oxooctanoyl-[acp]	Cytosol	2	7e-06	E
OOCOA	3-Oxooctanoyl-COA	Cytosol	4	4.5e-05	NE
OODACP	3-Oxooctadecanoyl-[acp]	Cytosol	1	0	NE
OPALACP		Cytosol	2	1e-05	E
OPALCOA		Cytosol	3	2.4e-05	NE
OPEP	Oligopeptide	Cytosol	1	0	NE
OPP		Cytosol	1	0	NE
ORN	L-Ornithine	Cytosol	8	0.003844	E
OROA	Orotate	Cytosol	3	0.000763	NE
OSUC	Oxalosuccinate	Cytosol	2	5e-06	NE
OTACP		Cytosol	2	7e-06	E
OTCOA	3-Oxotetradecanoyl-COA	Cytosol	4	4.4e-05	NE
OTHIO	Oxidized-thioredoxin	Cytosol	6	0.000491	E
OXA	Oxaloglutarate	Cytosol	2	0	NE
P2C	1-Pyrroline-2-carboxylate	Cytosol	2	0.000203	NE
P5C	(S)-1-Pyrroline-5-carboxylate	Cytosol	5	0.000484	NE
P5P	Pyridoxine-phosphate	Cytosol	3	8.7e-05	NE
PA	Phosphatidate	Cytosol	9	0.002827	E
PAA	Phenylacetaldehyde	Cytosol	3	5.8e-05	NE
PAC	Phenylaceticacid	Cytosol	2	8e-06	NE
PAD	2-Phenylacetamide	Cytosol	1	0	NE
PALA	Palmitaldehyde	Cytosol	1	0	NE
PALCAR	L-Palmitoylcarnitine	Cytosol	1	0	NE
PALCOA	Palmityl-CoA	Cytosol	7	0.000584	E
PALOCOA	Palmitoyl-COA	Cytosol	2	1.6e-05	E
Pantetheine		Cytosol	2	2.5e-05	NE
PAP	Adenosine3,5-bisphosphate	Cytosol	9	0.005177	NE
PAPS	3-Phosphoadenylylsulfate	Cytosol	9	0.006102	NE
PAT	3-Phospoadenylate	Cytosol	1	0	NE
PBG	Porphobilinogen	Cytosol	2	0.000294	NE
PC	Phosphatidylcholine	Cytosol	6	0.002689	E
PCHO	Cholinephosphate	Cytosol	3	1.7e-05	E
PDLA	Pyridoxamine	Cytosol	3	3.7e-05	NE
PDLA5P	Pyridoxaminephosphate	Cytosol	3	3.7e-05	NE
PDME	Phosphatidyl-N-dimethylethanolamine	Cytosol	2	8e-06	E
PE	Phosphatidylethanolamine	Cytosol	7	0.004371	E
PEA	Phenethylamine	Cytosol	2	1.3e-05	NE
PEP	Phosphoenolpyruvate	Cytosol	12	0.003378	NE
PEPT	Peptide	Cytosol	2	4.5e-05	NE
PEPT1	Peptide1	Cytosol	1	0	NE
PETHAM	Ethanolaminephosphate	Cytosol	4	0.00217	NE
PG	Phosphatidylglycerol	Cytosol	3	0.000478	E
PGP	Phosphatidylglycerophosphate	Cytosol	2	4.2e-05	E
PHC	L-1-Pyrroline-3-hydroxy-5-carboxylate	Cytosol	5	0.000123	NE
PHC1	L-1-Pyrroline-4-hydroxy-2-carboxylate	Cytosol	1	0	NE
PHE	L-Phenylalanine	Cytosol	10	0.005136	E
Phenol	Phenol	Cytosol	1	0	NE
PHP	3-Phosphonooxypyruvate	Cytosol	2	2.6e-05	NE
PHPYR	Phenylpyruvate	Cytosol	3	0.001441	NE
PHT	O-Phospho-4-hydroxy-L-threonine	Cytosol	1	0	NE
PhytylPP		Cytosol	2	3.8e-05	NE
PI	Orthophosphate	Cytosol	127	0.120822	E
PI345P	Phosphatidylinositol-3,4,5-trisphosphate	Cytosol	3	0	NE
PIME	PimelicAcid	Cytosol	1	0	NE
PINS	1-Phosphatidyl-D-myo-inositol	Cytosol	4	0.000704	E
PINS4P	1-Phosphatidyl-1D-myo-inositol-4-phosphate	Cytosol	2	0	NE
PINSP	1-Phosphatidyl-1D-myo-inositol-3-phosphate	Cytosol	1	0	NE
PIPC	L-Pipecolate	Cytosol	1	0	NE
PL	Pyridoxal	Cytosol	5	0.000147	NE
PL5P	Pyridoxalphosphate	Cytosol	4	0.000109	NE
PMME	Phosphatidyl-N-methylethanolamine	Cytosol	2	8e-06	E
PMVL	(R)-5-Phosphomevalonate	Cytosol	2	1e-06	E
PNTO	(R)-Pantothenate	Cytosol	3	0.000319	NE
Poly-beta-hydroxybutyrate		Cytosol	2	0.000101	NE
PPATP	P1,P3-Bis(5'-adenosyl) triphosphate	Cytosol	1	0	NE
PPI	Pyrophosphate	Cytosol	92	0.048587	E
PPMVL	(R)-5-Diphosphomevalonate	Cytosol	2	5e-06	E
PQQ	PQQ	Cytosol	1	0	NE
PRAM	5-Phosphoribosylamine	Cytosol	2	8e-06	NE
PRFICA	1-(5-Phosphoribosyl)-5-formamido-4-imidazolecarboxamide	Cytosol	2	1.1e-05	NE
PRO	L-Proline	Cytosol	8	0.004924	E
PROD	propane-1,2-diol	Cytosol	1	0	NE
PROP	Propanoate	Cytosol	2	2e-06	NE
PROPCOA	Propanoyl-CoA	Cytosol	8	0.001072	NE
Propinol adenylate	Propinol adenylate	Cytosol	2	4e-06	NE
Protein	Protein	Cytosol	1	0	NE
Protein DMLYS	Protein DMLYS	Cytosol	2	1e-06	NE
Protein lysine	Protein lysine	Cytosol	2	0.000569	NE
Protein N6-methyl-L-lysine	Protein N6-methyl-L-lysine	Cytosol	2	2e-06	NE
Protein TMLYS	Protein TMLYS	Cytosol	2	0.000319	NE
PRPP	5-Phospho-alpha-D-ribose-1-diphosphate	Cytosol	11	0.001849	E
PRYP	Propynoate	Cytosol	1	0	NE
PRYPA	2-Propyn-1-al	Cytosol	1	0	NE
PS	Phosphatidylserine	Cytosol	4	0.000445	E
PSPP	Presqualenediphosphate	Cytosol	2	1e-06	NE
PTH	Heme	Cytosol	1	0	NE
PTHP	6-Pyruvoyltetrahydropterin	Cytosol	2	2e-05	NE
PTRSC	Putrescine	Cytosol	6	0.001999	E
PURI5P	Pseudouridine-5-phosphate	Cytosol	1	0	NE
PYR	Pyruvate	Cytosol	22	0.010417	NE
PYRDX	Pyridoxine	Cytosol	3	8.7e-05	NE
Q	Ubiquinone-9	Cytosol	3	0.000106	NE
QA	Pyridine-2,3-dicarboxylate	Cytosol	3	0.001783	E
QH2	Ubiquinol	Cytosol	3	0.000106	NE
QN	Quinone	Cytosol	1	0	NE
R	R	Cytosol	1	0	NE
R1P	D-Ribose-1-phosphate	Cytosol	8	0.00055	NE
R5P	D-Ribose-5-phosphate	Cytosol	7	0.002265	E
RAF	Raffinose	Cytosol	2	7e-05	NE
RFP	Reducedflavoprotein	Cytosol	1	0	NE
RGT	Glutathione	Cytosol	8	0.00221	NE
RIB	D-Ribose	Cytosol	2	0.000114	NE
RIBFLAV	Riboflavin	Cytosol	4	0.001043	NE
RL5P	D-Ribulose-5-phosphate	Cytosol	3	0.000929	E
RMN	D-Rhamnose	Cytosol	1	0	NE
RNA	RNA	Cytosol	8	0.000146	NE
RNAM	N-Ribosylnicotinamide	Cytosol	2	1e-06	NE
RSA	R-S-Alanine	Cytosol	1	0	NE
RSGT	R-S-Glutathione	Cytosol	2	6.5e-05	NE
RTHIO	Reduced-thioredoxin	Cytosol	6	0.000491	E
S-(2-Methylbutanoyl)-DLIPO	S-(2-Methylbutanoyl)-dihydrolipoamide	Cytosol	2	1.6e-05	NE
S-(2-Methylpropanoyl)-DLIPO	S-(2-Methylpropanoyl)-dihydrolipoamide	Cytosol	2	4.8e-05	NE
S-(3-Methylbutanoyl)-DLIPO	S-(3-Methylbutanoyl)-dihydrolipoamide	Cytosol	2	1.9e-05	NE
S23E	(S)-2,3-Epoxysqualene	Cytosol	2	0.000266	E
S7P	Sedoheptulose-7-phosphate	Cytosol	2	3e-06	NE
S-ACDLIPO	S-Acetyldihydrolipoamide	Cytosol	2	0.0001	NE
SACP	N6-(L-1,3-Dicarboxypropyl)-L-lysine	Cytosol	2	6e-06	NE
SAH	S-Adenosyl-L-homocysteine	Cytosol	24	0.003971	E
SAICAR	1-(5-Phosphoribosyl)-5-amino-4-(N-succinocarboxamide)-imidazole	Cytosol	2	0.000342	NE
SALA	3-Sulfino-L-alanine	Cytosol	3	4.6e-05	NE
SAM	S-Adenosyl-L-methionine	Cytosol	26	0.020157	E
SAP		Cytosol	2	1.3e-05	NE
SARC	Sarcosine	Cytosol	3	0.000163	NE
SDLIPO	S-SuccinylDLIPO	Cytosol	2	0.000107	NE
SER	L-Serine	Cytosol	14	0.006176	E
SERT	Serotonin;3-(2-Aminoethyl)-1H-indol-5-ol	Cytosol	5	0.002267	NE
S-GlutarylDLIPO	S-Glutaryl-dihydrolipoamide	Cytosol	2	1.5e-05	NE
SLF	Sulfate	Cytosol	9	0.005032	NE
SM	Sphingomyelin	Cytosol	3	0.001417	E
SO2	SO2	Cytosol	1	0	NE
SOR	Sorbose	Cytosol	3	0.001426	NE
SOR1P	Sorbose-1-phosphate	Cytosol	1	0	NE
SOT	D-Sorbitol	Cytosol	2	0.000197	NE
SPH	Sphinganine	Cytosol	2	0.000407	E
SPN	Sphingosine	Cytosol	5	0.001225	E
SPN1P	Sphingosine-1-phosphate	Cytosol	1	0	NE
SPRM	Spermine	Cytosol	3	0.001418	E
SPRMD	Spermidine	Cytosol	5	0.004791	E
SPYR	3-Sulfinylpyruvate	Cytosol	3	0.000113	NE
SQL	Squalene	Cytosol	3	2.9e-05	E
ST6P		Cytosol	1	0	NE
Stachyose		Cytosol	1	0	NE
STCOA	Stearoyl-COA	Cytosol	2	1.6e-05	E
SUC	Sucrose	Cytosol	4	0.000401	NE
SUCC	Succinate	Cytosol	19	0.009447	NE
SUCCOA	Succinyl-CoA	Cytosol	8	0.001197	E
SUCCSAL	Succinate-semialdehyde	Cytosol	2	2.7e-05	NE
Sulfide		Cytosol	1	0	NE
T3P1	D-Glyceraldehyde-3-phosphate;(2R)-2-Hydroxy-3-(phosphonooxy)-propanal	Cytosol	8	0.002552	NE
T3P2	Glyceronephosphate	Cytosol	7	0.002155	E
TAG16P	D-Tagatose-1,6-bisphosphate	Cytosol	4	0.000109	NE
TAG6P	D-Tagatose-6-phosphate	Cytosol	4	0.000109	NE
TAGLY	Triacylglycerol	Cytosol	3	7.4e-05	E
TCOA	Tetradecanoyl-CoA	Cytosol	6	0.000318	E
TDDACP	trans-Dodec-2-enoyl-[acp]	Cytosol	2	5e-06	E
TDDCOA		Cytosol	4	7.4e-05	NE
TDEACP	trans-Tetradec-2-enoyl-[acp]	Cytosol	2	5e-06	E
TDECOA	trans-Tetradec-2-enoyl-COA	Cytosol	4	7.4e-05	NE
TECOA	Tetradecenoyl-COA	Cytosol	2	1.4e-05	E
THBO	Tetrahydrobiopterin	Cytosol	7	0.0005	NE
THF	Tetrahydrofolate	Cytosol	16	0.005379	NE
THFG	Tetrahydrofolyl-[Glu](n)	Cytosol	2	9e-06	NE
THIAMIN	Thiamin	Cytosol	1	0	NE
Thiocysteine	Thiocysteine	Cytosol	1	0	NE
THP	trans-4-Hydroxy-L-proline	Cytosol	1	0	NE
THR	L-Threonine	Cytosol	5	0.002328	E
THRTRNA	L-threonyl-tRNA(Thr)	Cytosol	1	0	NE
THTRNA	tRNA(THR)	Cytosol	1	0	NE
THY	Thymine	Cytosol	3	0.000199	NE
TMA	Trimethylamine	Cytosol	1	0	NE
TMAA	4-Trimethylammoniobutanal	Cytosol	2	5.6e-05	NE
TMAB	4-Trimethylammoniobutanoate	Cytosol	2	5.8e-05	NE
TMAO	Trimethylamine-N-oxide	Cytosol	1	0	NE
TMLYS	N6,N6,N6-Trimethyl-L-lysine	Cytosol	2	3.4e-05	NE
TPI	D-myo-inositol-1,4,5-trisphosphate	Cytosol	5	0.00027	NE
TPP	Thiamindiphosphate	Cytosol	8	0.000938	NE
TRE	alpha,alpha-Trehalose	Cytosol	2	0.000101	NE
Triiodothyronine	Triiodothyronine	Cytosol	1	0	NE
TRNA	tRNA	Cytosol	1	0	NE
tRNA(Ala)	tRNA(Ala)	Cytosol	1	0	NE
tRNA(Asp)	tRNA(Asp)	Cytosol	1	0	NE
tRNA(Cys)	tRNA(Cys)	Cytosol	1	0	NE
tRNA(Gln)	tRNA(Gln)	Cytosol	1	0	NE
tRNA(Ile)	tRNA(Ile)	Cytosol	1	0	NE
tRNA(Leu)	tRNA(Leu)	Cytosol	1	0	NE
tRNA(Met)	tRNA(Met)	Cytosol	1	0	NE
tRNA(Phe)	tRNA(Phe)	Cytosol	1	0	NE
tRNA(Ser)	tRNA(Ser)	Cytosol	1	0	NE
tRNA(Tyr)	tRNA(Tyr)	Cytosol	1	0	NE
TRNAG	tRNA(Glu)	Cytosol	1	0	NE
TRP	L-Tryptophan	Cytosol	7	0.002418	E
TRPTRNA		Cytosol	1	0	NE
Tryptamine	Tryptamine	Cytosol	2	1.8e-05	NE
TYR	L-Tyrosine	Cytosol	15	0.006416	E
Tyramine	Tyramine	Cytosol	3	3.5e-05	NE
UDP	UDP	Cytosol	29	0.01688	E
UDPG	UDPglucose	Cytosol	7	0.001345	NE
UDPGAL	UDP-D-galactose	Cytosol	10	0.0026	E
UDPGAT	UDP-D-galacturonate	Cytosol	1	0	NE
UDPGN	UDP-Glucuronate	Cytosol	3	0.000321	NE
UDPNAG	UDP-N-acetyl-D-galactosamine	Cytosol	3	4e-06	NE
UDPNAGLC	UDP-N-acetyl-D-glucosamine	Cytosol	3	0.000141	NE
UDPNAMA	UDP-N-acetyl-D-mannosamine	Cytosol	1	0	NE
UDP-xylose	UDP-xylose	Cytosol	1	0	NE
UGC	(-)-Ureidoglycolate	Cytosol	1	0	NE
UMP	UMP	Cytosol	17	0.004303	NE
UppppU	P1,P4-Bis(5-uridyl)tetraphosphate	Cytosol	1	0	NE
UPRG	Uroporphyrinogen-III	Cytosol	2	0.000212	NE
URA	Uracil	Cytosol	5	0.001023	NE
UREA	Urea	Cytosol	5	0.003871	E
URI	Uridine	Cytosol	13	0.002076	NE
URO	Urocanate	Cytosol	2	0.000413	NE
Uroporphyrinogen I	Uroporphyrinogen I	Cytosol	1	0	NE
URT	Urate	Cytosol	3	6.4e-05	NE
UTP	UTP	Cytosol	16	0.005068	E
VAL	L-Valine	Cytosol	5	0.001555	E
VALTRNA	L-Valyl-TRNA(VAL)	Cytosol	1	0	NE
VITE	Vitamin-E	Cytosol	1	0	NE
VITK	Vitamin-K	Cytosol	3	0.003302	NE
VITKE		Cytosol	1	0	NE
VITKR	ReducedVitamin-K	Cytosol	1	0	NE
VTRNA	TRNA(val)	Cytosol	1	0	NE
X5P	D-Xylose-5-phosphate,D-Xylulose-5-phosphate	Cytosol	3	7.1e-05	NE
XAN	Xanthine	Cytosol	8	0.001807	NE
Xanthurenic acid	Xanthurenic acid	Cytosol	1	0	NE
XL	L-Xylono-1,4-lactone	Cytosol	1	0	NE
XLN	L-Xylonate	Cytosol	1	0	NE
XMP	Xanthosine-5-phosphate	Cytosol	7	0.000229	NE
XTP		Cytosol	2	4e-06	NE
XTRP		Cytosol	1	0	NE
XTSINE	Xanthosine	Cytosol	3	0.000272	NE
XYL	D-Xylose	Cytosol	4	0.001434	NE
XYT	D-Xylitol	Cytosol	3	1.6e-05	NE
ZYMST	Zymosterol	Cytosol	4	0.002912	NE
2NMHMBm	3-Demethylubiquinone-9M	Mitochondria	1	0	NE
2NPMBm	2-Nonaprenyl-6-methoxy-1,4-benzoquinoneM	Mitochondria	2	0.000122	NE
2NPMMBm	2-Nonaprenyl-3-methyl-6-methoxy-1,4-benzoquinoneM	Mitochondria	2	0.000122	NE
2NPMPm	2-Nonaprenyl-6-methoxyphenolM	Mitochondria	1	0	NE
3HDACPm	(3R)-3-Hydroxydecanoyl-[acyl-carrier-protein]m	Mitochondria	2	0.000279	NE
3HPACPm	(3R)-3-Hydroxypalmitoyl-[acyl-carrier-protein]m	Mitochondria	2	0.000276	NE
4HPPm	3-(4-Hydroxyphenyl)pyruvateM	Mitochondria	1	0	NE
4PPNTEm	Pantetheine-4-phosphateM	Mitochondria	1	0	NE
AACACPm	Acetoacetyl-[acp]m	Mitochondria	2	0.000264	NE
AACCOAm	Acetoacetyl-CoAm	Mitochondria	4	0.000157	NE
AC120ACPm		Mitochondria	1	0	NE
ACACPm	Acyl-[acyl-carrier-protein]M	Mitochondria	3	0.00045	NE
ACALm	AcetaldehydeM	Mitochondria	1	0	NE
ACARm	O-AcetylcarnitineM	Mitochondria	3	0.000156	NE
ACCARm	AcylcarnitineM	Mitochondria	1	0	NE
ACCOAm	Acetyl-CoAM	Mitochondria	17	0.0029	NE
ACLACm	2-AcetolactateM	Mitochondria	1	0	NE
ACm	AcetateM	Mitochondria	3	0.00069	NE
ACPm	Acyl-carrier-proteinM	Mitochondria	10	0.000466	NE
ACTACm	AcetoacetateM	Mitochondria	3	0.000303	NE
ACYTm	Apocytochrome-cM	Mitochondria	1	0	NE
ADm	AdenineM	Mitochondria	1	0	NE
ADPm	ADPM	Mitochondria	16	0.010536	NE
AKAm	2-OxoadipateM	Mitochondria	1	0	NE
AKGm	2-OxoglutarateM	Mitochondria	17	0.006394	NE
ALAm	L-AlanineM	Mitochondria	1	0	NE
AMPm	AMPM	Mitochondria	2	1e-06	NE
ARGm	L-ArginineM	Mitochondria	2	0.000799	NE
ASPm	L-AspartateM	Mitochondria	2	0.000127	NE
ATPm	ATPM	Mitochondria	16	0.010095	NE
BACOAm	Butanoyl-CoAM	Mitochondria	2	6.3e-05	NE
BACPm	Butyryl-[acp]M	Mitochondria	3	0.000217	NE
bALAm	beta-AlanineM	Mitochondria	1	0	NE
bAPAm	beta-AminopropionaldehydeM	Mitochondria	1	0	NE
BEACPm	But-2-enoyl-[acyl-carrier-protein]M	Mitochondria	2	0.000285	NE
BECOAm		Mitochondria	1	0	NE
BYAm	3-Butyn-1-alM	Mitochondria	1	0	NE
BYTm	3-ButynoateM	Mitochondria	1	0	NE
C100ACPm	Decanoyl-[acp]M	Mitochondria	3	0.000217	NE
C120ACPm	Dodecanoyl-[acyl-carrier-protein]M	Mitochondria	2	3.3e-05	NE
C140ACPm	Myristoyl-[acyl-carrier-protein]M	Mitochondria	3	0.000324	NE
C141ACPm	Tetradecenoyl-[acyl-carrier-protein]M	Mitochondria	1	0	NE
C160ACPm	Hexadecanoyl-[acp]M	Mitochondria	3	0.000319	NE
C160m	PalmitateM	Mitochondria	1	0	NE
C161ACPm	Palmitoyl-[acyl-carrier-protein]M	Mitochondria	1	0	NE
C180ACPm	Stearoyl-[acyl-carrier-protein]M	Mitochondria	1	0	NE
C181ACPm	Oleoyl-[acyl-carrier-protein]M	Mitochondria	1	0	NE
CAPm	CarbamoylphosphateM	Mitochondria	2	2.8e-05	NE
CARm	CarnitineM	Mitochondria	5	0.000575	NE
CBHCAPm	3-IsopropylmalateM	Mitochondria	1	0	NE
CDPDGm	CDPdiacylglycerolM	Mitochondria	3	4e-05	NE
CITm	CitrateM	Mitochondria	6	0.001103	NE
CITRm	L-CitrullineM	Mitochondria	2	3.5e-05	NE
CLm	CardiolipinM	Mitochondria	2	9e-06	NE
CMPm	CMPM	Mitochondria	3	0.001154	NE
CO2m	CO2M	Mitochondria	25	0.024311	NE
COAm	CoAM	Mitochondria	23	0.013934	NE
CPPm	CoproporphyrinogenM	Mitochondria	2	0.00014	NE
CROCOAm	Crotonoyl-CoAm	Mitochondria	2	0.000303	NE
CRTm	CreatineM	Mitochondria	1	0	NE
CRTPm	PhosphocreatineM	Mitochondria	1	0	NE
CTPm	CTPM	Mitochondria	2	0.000721	NE
CYSm	L-Cysteinem	Mitochondria	1	0	NE
CYTCm	Cytochrome-c	Mitochondria	1	0	NE
DADPm	Dadpm	Mitochondria	1	0	NE
DAMPm	DampM	Mitochondria	1	0	NE
DCOAm	Decanoyl-COAM	Mitochondria	2	0.000114	NE
DEACPm	trans-Dec-2-enoyl-[ACP]M	Mitochondria	2	0.000285	NE
DECOAm	trans-Dec-2-enoyl-COAM	Mitochondria	2	0.000391	NE
DGm	DeoxyguanosineM	Mitochondria	1	0	NE
DGMPm	dGMPM	Mitochondria	1	0	NE
DHFm	DihydrofolateM	Mitochondria	4	0.000252	NE
DLIPOm	DihydrolipoamideM	Mitochondria	1	0	NE
DTBm	DethiobiotinM	Mitochondria	1	0	NE
DTm	ThymidineM	Mitochondria	1	0	NE
DTMPm	DTMPM	Mitochondria	1	0	NE
DUm	DeoxyuridineM	Mitochondria	1	0	NE
DUMPm	DUMPM	Mitochondria	1	0	NE
EHGm	L-erythro-4-HydroxyglutamateM	Mitochondria	1	0	NE
ETHm	EthanolM	Mitochondria	1	0	NE
FADH2m	FADH2M	Mitochondria	5	0.000455	E
FADHm	FADHM	Mitochondria	2	5e-06	NE
FADm	FADM	Mitochondria	9	0.002365	E
FERIm	Ferricytochrome-cM	Mitochondria	2	8e-06	NE
FEROm	Ferrocytochrome-cM	Mitochondria	2	8e-06	NE
FMNm	FMNM	Mitochondria	3	0.000173	NE
FOLm	FolateM	Mitochondria	3	0.000271	NE
FORm	FormateM	Mitochondria	2	0.000134	NE
FTHFm	10-FormyltetrahydrofolateM	Mitochondria	2	0.000442	NE
FUMm	FumarateM	Mitochondria	3	0.000116	NE
GA1Pm	D-Glucosamine-1-phosphateM	Mitochondria	1	0	NE
GABAm	4-AminobutanoateM	Mitochondria	1	0	NE
GABALm	4-AminobutyraldehydeM	Mitochondria	2	0.000106	NE
GBATm		Mitochondria	1	0	NE
GDPm	GDPM	Mitochondria	2	2e-05	NE
GL3Pm	sn-Glycerol-3-phosphateM	Mitochondria	3	0.00037	NE
GLAm	D-GlucarateM	Mitochondria	1	0	NE
GLLm	D-Glucurono-lactoneM	Mitochondria	1	0	NE
GLUCOAm	glutaryl-CoAM	Mitochondria	2	5.6e-05	NE
GLUGSALm	L-Glutamate-5-semialdehydeM	Mitochondria	3	0.000481	NE
GLUm	GlutamateM	Mitochondria	14	0.007621	NE
GLUPm	alpha-D-GlutamylphosphateM	Mitochondria	2	1.4e-05	NE
GLYAm	D-GlyceraldehydeM	Mitochondria	1	0	NE
GLYm	GlycineM	Mitochondria	4	0.000612	NE
GLYTm	D-GlycerateM	Mitochondria	1	0	NE
GTPm	GTPM	Mitochondria	2	2e-05	NE
H2O2m	H2O2M	Mitochondria	2	1e-05	NE
H2Om	H2OM	Mitochondria	14	0.001956	NE
H3MCOAm	(S)-3-Hydroxy-3-methylglutaryl-CoAM	Mitochondria	3	0.000186	NE
HACPm	Hexanoyl-[acp]M	Mitochondria	3	0.000217	NE
HAKGm	D-4-Hydroxy-2-oxoglutarateM	Mitochondria	1	0	NE
HBACPm	(3R)-3-Hydroxybutanoyl-[acyl-carrier-protein]M	Mitochondria	2	0.000279	NE
HCO3m		Mitochondria	1	0	NE
HCOAm	Hexanoyl-COAM	Mitochondria	2	0.000113	NE
HDCOAm	(S)-Hydroxydecanoyl-COAM	Mitochondria	2	0.000263	NE
HDDACPm	(R)-3-Hydroxydodecanoyl-[acp]M	Mitochondria	2	0.000281	NE
HDDCOAm	(S)-3-Hydroxydodecanoyl-CoAM	Mitochondria	2	0.000263	NE
HDEACPm	trans-Hexadec-2-enoyl-[acp]M	Mitochondria	2	0.000291	NE
HDECOAm	trans-Hexadec-2-enoyl-COAM	Mitochondria	2	0.000391	NE
HEACPm	trans-Hex-2-enoyl-[acp]M	Mitochondria	2	0.000285	NE
HECOAm	trans-Hex-2-enoyl-COAM	Mitochondria	2	9.6e-05	NE
HHACPm		Mitochondria	2	0.000279	NE
HHCOAm	(S)-Hydroxyhexanoyl-COAM	Mitochondria	2	0.001955	NE
HHDCOAm	(S)-3-Hydroxyhexadecanoyl-COAM	Mitochondria	2	0.000263	NE
HIBCOAm	(S)-3-Hydroxyisobutyryl-CoAM; (S)-3-Hydroxybutanoyl-CoAM	Mitochondria	2	0.000418	NE
HINAAm	5-HydroxyindoleacetaldehydeM	Mitochondria	1	0	NE
HINACm	5-HydroxyindoleacetateM	Mitochondria	1	0	NE
Hm	H+M	Mitochondria	32	0.049779	NE
HOACPm	(3R)-3-Hydroxyoctanoyl-[acyl-carrier-protein]M	Mitochondria	2	0.000279	NE
HOCOAm	(S)-Hydroxyoctanoyl-COAM	Mitochondria	2	0.000263	NE
HODACPm	(3R)-3-Hydroxyoctadecanoyl-[acyl-carrier-protein]M	Mitochondria	1	0	NE
HPm	HydroxypyruvateM	Mitochondria	1	0	NE
HTDACPm	(3R)-3-Hydroxytetradecanoyl-[acyl-carrier-protein]M	Mitochondria	2	0.000276	NE
HTDCOAm	(S)-3-Hydroxytetradecanoyl-COAM	Mitochondria	2	0.000263	NE
ICITm	IsocitrateM	Mitochondria	4	0.000544	NE
IMAAm	Imidazole-4-acetaldehydeM	Mitochondria	1	0	NE
IMACm	Imidazole-4-acetateM	Mitochondria	1	0	NE
INAAm	Indole-3-acetaldehydeM	Mitochondria	1	0	NE
INACm	IndoleacetateM	Mitochondria	1	0	NE
IPPMALm	2-IsopropylmalateM	Mitochondria	1	0	NE
LACm	(R)-LactateM	Mitochondria	1	0	NE
LCOAm	Lauroyl-COAM; DODECANOYL-COAM	Mitochondria	2	0.000114	NE
LIPOm	LipoamideM	Mitochondria	1	0	NE
LYSm	L-LysineM	Mitochondria	3	0.000284	NE
MALACPm	Malonyl-[acyl-carrier-protein]M	Mitochondria	9	0.000298	NE
MALCOAm	Malonyl-CoAM	Mitochondria	2	0.000118	NE
MALm	MalateM	Mitochondria	9	0.002436	NE
MALTm	MalonateM	Mitochondria	2	8.4e-05	NE
METHFm	5,10-MethenyltetrahydrofolateM	Mitochondria	3	0.00032	NE
METTHFm	5,10-MethylenetetrahydrofolateM	Mitochondria	4	0.000396	NE
MMCOAm	Methylmalonyl-CoAM	Mitochondria	1	0	NE
MPYRm	3-MercaptopyruvateM	Mitochondria	1	0	NE
MTHNm	MethaneM	Mitochondria	1	0	NE
MVLm	(R)-MevalonateM	Mitochondria	1	0	NE
NADHm	NADHM	Mitochondria	39	0.032525	NE
NADm	NAD+M	Mitochondria	38	0.018366	NE
NADPHm	NADPHM	Mitochondria	33	0.0077	NE
NADPm	NADP+M	Mitochondria	33	0.0077	NE
NAGA1Pm	N-Acetyl-D-glucosamine-1-phosphateM	Mitochondria	1	0	NE
NAORNm	N2-Acetyl-L-ornithineM	Mitochondria	1	0	NE
NH3m	NH3M	Mitochondria	4	0.000717	NE
O2m	OxygenM	Mitochondria	5	0.004999	NE
OACPm	Octanoyl-[acp]M	Mitochondria	3	0.000217	NE
OAm	OxaloacetateM	Mitochondria	6	0.000556	NE
OCOAm	Octanoyl-COAM	Mitochondria	2	0.000114	NE
ODACPm	3-Oxodecanoyl-[acp]M	Mitochondria	2	3.4e-05	NE
ODCOAm	3-Oxodecanoyl-COAM	Mitochondria	2	2.6e-05	NE
ODDACPm	3-Oxododecanoyl-[acp]M	Mitochondria	2	3.4e-05	NE
ODDCOAm	3-Oxododecanoyl-COAM	Mitochondria	2	2.6e-05	NE
OEACPm	trans-Oct-2-enoyl-[acp]M	Mitochondria	2	0.000285	NE
OECOAm	trans-Oct-2-enoyl-COAM	Mitochondria	2	0.000391	NE
OGTm	OxidizedglutathioneM	Mitochondria	1	0	NE
OHACPm	3-Oxohexanoyl-[acp]M	Mitochondria	2	3.4e-05	NE
OHCOAm	3-Oxohexanoyl-COAM	Mitochondria	2	0.000789	NE
OHm	HO-M	Mitochondria	2	2.9e-05	NE
OICAPm	3-Carboxy-4-methyl-2-oxopentanoateM	Mitochondria	1	0	NE
OIVALm	(R)-2-OxoisovalerateM	Mitochondria	1	0	NE
OMVALm	3-Methyl-2-oxobutanoateM	Mitochondria	1	0	NE
OOACPm	3-Oxooctanoyl-[acp]M	Mitochondria	2	3.4e-05	NE
OOCOAm	3-Oxooctanoyl-COAM	Mitochondria	2	2.6e-05	NE
OODACPm	3-Oxooctadecanoyl-[acp]M	Mitochondria	2	3.3e-05	NE
OPALACPm		Mitochondria	2	3.4e-05	NE
OPALCOAm		Mitochondria	2	2.6e-05	NE
OPPm		Mitochondria	1	0	NE
ORNm	L-OrnithineM	Mitochondria	6	0.002078	NE
OTACPm		Mitochondria	2	3.3e-05	NE
OTCOAm	3-Oxotetradecanoyl-COAM	Mitochondria	2	2.6e-05	NE
OTHIOm	Oxidized-thioredoxinM	Mitochondria	1	0	NE
OXAm	OxaloglutarateM	Mitochondria	2	0	NE
P5Cm	(S)-1-Pyrroline-5-carboxylateM	Mitochondria	3	0.000284	NE
PALCARm	L-PalmitoylcarnitineM	Mitochondria	1	0	NE
PALCOAm	Palmityl-CoAM	Mitochondria	3	0.000416	NE
PAm	PhosphatidateM	Mitochondria	3	0.000751	NE
PEm	PhosphatidylethanolamineM	Mitochondria	2	0.000721	NE
PEPm	PhosphoenolpyruvateM	Mitochondria	2	0.000153	NE
PGm	PhosphatidylglycerolM	Mitochondria	3	0.000983	NE
PGPm	PhosphatidylglycerophosphateM	Mitochondria	2	0.000312	NE
PHEm	L-PhenylalanineM	Mitochondria	2	0.000129	NE
PHPYRm	PhenylpyruvateM	Mitochondria	1	0	NE
PIm	OrthophosphateM	Mitochondria	16	0.01391	NE
PMMEm	Phosphatidyl-N-methylethanolamineM	Mitochondria	1	0	NE
PPHGm	Protoporphyrinogen-IXM	Mitochondria	2	0.00059	NE
PPIm	PyrophosphateM	Mitochondria	3	0.000404	NE
PPIXm	ProtoporphyrinM	Mitochondria	2	0.00354	NE
PROm	L-ProlineM	Mitochondria	3	0.000457	NE
PRPPm	5-Phospho-alpha-D-ribose-1-diphosphateM	Mitochondria	1	0	NE
PRYPAm	2-Propyn-1-alM	Mitochondria	1	0	NE
PRYPm	PropynoateM	Mitochondria	1	0	NE
PSm	PhosphatidylserineM	Mitochondria	1	0	NE
PTHm	HemeM	Mitochondria	2	0.002126	NE
PYRm	PyruvateM	Mitochondria	6	0.003079	NE
QAm	Pyridine-2,3-dicarboxylateM	Mitochondria	1	0	NE
QH2m	UbiquinolM	Mitochondria	4	0.000394	NE
Qm	Ubiquinone-9M	Mitochondria	4	0.000394	NE
RGTm	GlutathioneM	Mitochondria	1	0	NE
RIBFLAVm	RiboflavinM	Mitochondria	2	7.7e-05	NE
RTHIOm	Reduced-thioredoxinM	Mitochondria	1	0	NE
SAHm	S-Adenosyl-L-homocysteineM	Mitochondria	3	0.000311	NE
SAMm	S-Adenosyl-L-methionineM	Mitochondria	3	0.001534	NE
SERm	L-SerineM	Mitochondria	3	0.000622	NE
SLFm	SulfateM	Mitochondria	4	0.000133	NE
SUCCm	SuccinateM	Mitochondria	9	0.003393	NE
SUCCOAm	Succinyl-CoAM	Mitochondria	4	0.001574	NE
T3P2m	GlyceronephosphateM	Mitochondria	2	7.6e-05	NE
TCOAm	Tetradecanoyl-CoAM	Mitochondria	2	0.000114	NE
TDDACPm	trans-Dodec-2-enoyl-[acp]M	Mitochondria	2	0.000281	NE
TDDCOAm		Mitochondria	2	0.000391	NE
TDEACPm	trans-Tetradec-2-enoyl-[acp]M	Mitochondria	2	0.000291	NE
TDECOAm	trans-Tetradec-2-enoyl-COAM	Mitochondria	2	0.000391	NE
THFm	TetrahydrofolateM	Mitochondria	6	0.001	NE
THRm	L-ThreonineM	Mitochondria	2	0.0001	NE
TYRm	L-TyrosineM	Mitochondria	1	0	NE
ACALxt		Extracellular	1	0
ACxt		Extracellular	1	0
ADNxt		Extracellular	3	0
ADxt		Extracellular	1	0
AKGxt		Extracellular	2	1.8e-05
ALAVxt		Extracellular	1	0
ALAxt		Extracellular	2	0
AMGxt		Extracellular	1	0
AONAxt		Extracellular	1	0
ARABxt		Extracellular	1	0
ARGxt		Extracellular	2	0
ASNxt		Extracellular	2	0
ASPxt		Extracellular	2	0
ATNxt		Extracellular	1	0
ATTxt		Extracellular	1	0
BIOxt		Extracellular	1	0
BTxt		Extracellular	1	0
C140xt		Extracellular	1	0
C160xt		Extracellular	1	0
C161xt		Extracellular	1	0
C180xt		Extracellular	1	0
C181xt		Extracellular	1	0
CARxt		Extracellular	1	0
CHOxt		Extracellular	2	7.9e-05
CITxt		Extracellular	1	0
CO2xt		Extracellular	1	0
CYSxt		Extracellular	2	0
CYTDxt		Extracellular	2	0
CYTSxt		Extracellular	1	0
DANNAxt		Extracellular	1	0
DAxt		Extracellular	1	0
DCxt		Extracellular	1	0
DGxt		Extracellular	2	0
DINxt		Extracellular	1	0
DIPEPxt		Extracellular	1	0
DTTPxt		Extracellular	1	0
DTxt		Extracellular	1	0
DUxt		Extracellular	1	0
ERGOSTxt		Extracellular	1	0
ETHAMxt		Extracellular	1	0
ETHxt		Extracellular	1	0
FOLxt		Extracellular	1	0
FOURxt		Extracellular	1	0
FRUxt		Extracellular	3	0.000471
FUCxt		Extracellular	1	0
FUMxt		Extracellular	1	0
GA6Pxt		Extracellular	1	0
GABAxt		Extracellular	1	0
GLACxt		Extracellular	1	0
GLALxt		Extracellular	1	0
GLAMNxt		Extracellular	1	0
GLCxt		Extracellular	2	0.0001
GLNxt		Extracellular	2	0
GLTLxt		Extracellular	1	0
GLTxt		Extracellular	1	0
GLUxt		Extracellular	2	0
GLxt		Extracellular	1	0
GLYxt		Extracellular	2	0
GNxt		Extracellular	1	0
GSNxt		Extracellular	1	0
HEXT		Extracellular	115	0.113919
HISxt		Extracellular	2	0
HYXANxt		Extracellular	1	0
ILExt		Extracellular	2	0
IMLTex		Extracellular	1	0
INSxt		Extracellular	1	0
Kxt		Extracellular	1	0
LACxt		Extracellular	1	0
LCCAxt		Extracellular	1	0
LEUxt		Extracellular	2	0
LYSxt		Extracellular	2	0
MALxt		Extracellular	2	2e-05
MANxt		Extracellular	1	0
MELIxt		Extracellular	1	0
METxt		Extracellular	2	0
MLTxt		Extracellular	1	0
MMETxt		Extracellular	1	0
MNTxt		Extracellular	1	0
MTHNxt		Extracellular	1	0
MYOIxt		Extracellular	1	0
NAGxt		Extracellular	1	0
NAMxt		Extracellular	1	0
NAxt		Extracellular	1	0
NH3xt		Extracellular	1	0
NMNxt		Extracellular	1	0
O2xt		Extracellular	1	0
OGTxt		Extracellular	1	0
OPEPxt		Extracellular	1	0
ORNxt		Extracellular	1	0
PAPxt		Extracellular	1	0
PEPTxt		Extracellular	1	0
PHExt		Extracellular	2	0
PIMExt		Extracellular	1	0
PIxt		Extracellular	1	0
PNTOxt		Extracellular	1	0
PROxt		Extracellular	2	0
PTRSCxt		Extracellular	1	0
PYRxt		Extracellular	1	0
RFLAVxt		Extracellular	1	0
RIBxt		Extracellular	1	0
RMNxt		Extracellular	1	0
SAMxt		Extracellular	1	0
SERxt		Extracellular	2	0
SLFxt		Extracellular	1	0
SORxt		Extracellular	1	0
SPRMDxt		Extracellular	1	0
SPRMxt		Extracellular	1	0
SUCCxt		Extracellular	1	0
SUCxt		Extracellular	2	0.000272
THMxt		Extracellular	1	0
THRxt		Extracellular	2	0
THYxt		Extracellular	1	0
TRExt		Extracellular	2	0.001418
TRPxt		Extracellular	2	0
TYRxt		Extracellular	2	0
URAxt		Extracellular	1	0
UREAxt		Extracellular	2	0
URIxt		Extracellular	1	0
VALxt		Extracellular	2	0
XANxt		Extracellular	1	0
XTSINExt		Extracellular	1	0
XYLxt		Extracellular	1	0
ZYMSTxt		Extracellular	1	0
	Including Cofactors	Overall Average Scores	4.51362	0.00167397
	Essential	Average Score	14.3543	0.00762801
	Non-essential	Average Score	3.05775	0.000709066
	Excluding Cofactors	Overall Average Scores	3.10065	0.000620891
	Essential	Average Score	6.37419	0.00198277
	Non-essential	Average Score	2.55388	0.000393422

## Sheet: Double_knockout
Double Deletion Analysis: Essential Pair of Reactions
AAPR , GPAT1
ADSLa , MTHFD1
ADSLa , MTHFD2a
ADSLa , MTHFD2b
ADSLa , SLC26A6
AFMIDa , AFMIDc
AFMIDc , KYNUa
AFMIDc , KYNUb
AGPAT , CELb
AGPAT , HIBCHb
AGPAT , HPG22
AGPAT , HPG33
ASNS , ASNXT
CBSa , CYSXT
CBSa , MTR
CHK , CHKL
CHOK , PC3
CHOK , PSS1
CHOL4 , DHCR24b
CHOL4 , EBPa
CHOL4 , HPG09
CHOL4 , HPG10
CHOL4 , SC5D
CHOL5 , DHCR24b
CHOL5 , EBPa
CHOL5 , HPG09
CHOL5 , HPG10
CHOL5 , SC5D
CTHc , CYSXT
CTHc , MTR
CYSOUT , MTR
CYSXT , HPG25
CYSXT , MUTa
CYSXT , PCCB
DHCR24a , SC5D
DHPR1 , PHEXT
DLST1 , SUDCb
FDFT1a , FDFT1b
FDFT1a , FDFT1c
FFAM04 , FFAM19
FFAM04 , FFE03
FFAM06 , FFAM15
FFAM06 , FFAM16
FFAM15 , FFB05
FFAM16 , FFB05
FFAM19 , FFB03
FFB01 , FFB47
FFB03 , FFE03
FFB04 , FFB51
Fha , MTHFD1
Fha , MTHFD2a
Fha , MTHFD2b
Fha , SLC26A6
FHb , SUDCb
FTHFL , MTHFD1
FTHFL , MTHFD2a
FTHFL , MTHFD2b
FTHFL , SLC26A6
GARc , MTHFD1
GARc , MTHFD2a
GARc , MTHFD2b
GARc , SLC26A6
GARTa , MTHFD1
GARTa , MTHFD2a
GARTa , MTHFD2b
GARTa , SLC26A6
GARTb , MTHFD1
GARTb , MTHFD2a
GARTb , MTHFD2b
GARTb , SLC26A6
GDC1 , GYK
GPAT1 , GPAT2
GPD2 , RPE
GPD2 , TKT
GPD2 , TKTa
GPD2 , TRALD
GUSBa , IMPA2
GUSBa , MIPL
HMGCLa , MGCH
HPG25 , MTR
IMPA2 , MIOX
IMPA2 , UGDH
IMPA2 , UGT2B5
MIOX , MIPL
MIPL , UGDH
MIPL , UGT2B5
MTHFD1 , PAICS
MTHFD1 , PAICSa
MTHFD1 , PFAS
MTHFD1 , PRPS2
MTHFD1 , PURH
MTHFD1 , PURHa
MTHFD2a , PAICS
MTHFD2a , PAICSa
MTHFD2a , PFAS
MTHFD2a , PRPS2
MTHFD2a , PURH
MTHFD2a , PURHa
MTHFD2b , PAICS
MTHFD2b , PAICSa
MTHFD2b , PFAS
MTHFD2b , PRPS2
MTHFD2b , PURH
MTHFD2b , PURHa
MTR , MUTa
MTR , PCCB
NADK , NT5M6
OGDH2 , SUDCb
OGDH3 , SUDCb
PAHb , PHEXT
PAICS , SLC26A6
PAICSa , SLC26A6
PBEF1 , RPPK
PC1 , PC3
PC1 , PSS1
PC2 , PC3
PC2 , PSS1
PC3 , PSS2
PFAS , SLC26A6
PGD , RPE
PGD , TKT
PGD , TKTa
PGD , TRALD
PGLS , RPE
PGLS , TKT
PGLS , TKTa
PGLS , TRALD
PHEXT , TYRXT
POLA11 , RRM1
POLA13 , RRM2b
POLA14 , TMK
POLA14 , TYMS
PRPS2 , SLC26A6
PSS1 , PSS2
PURH , SLC26A6
PURHa , SLC26A6
SDHC , SUDCb
SLC14A1 , SLC14A2
TR3b , TXNRD2

## Sheet: Dead ends
Dead end metabolites
Metabolite	Name	Reaction	E.C. No	Subsystem	Pathway
1,4-beta-xylan	TGUT-PENDING	UDP-xylose -> UDP + 1,4-beta-xylan	2.4.2.24	Nucleotide metabolism	Nucleotide sugars metabolism
2,5-Dihydroxypyridine	BCDO2	O2 + 2 6-Hydroxynicotinate <-> 2 2,5-Dihydroxypyridine + 2 CO2	1.14.99.-	Metabolism of cofactors and Vitamins	Nicotinate and nicotinamide metabolism
23DAACP	FFB46	AACP + NAD <-> 23DAACP + NADH		Lipid metabolism	Fatty acid biosynthesis
2-Amino-3-oxoadipate	ALAS1	2-Amino-3-oxoadipate <-> ALAV + CO2	2.3.1.37	Amino acid metabolism	Glycine, serine and threonine metabolism
2HDACP	FFB45	3HPACP <-> 2HDACP		Lipid metabolism	Fatty acid biosynthesis
2N6H	COQ5	2N6H + SAM -> 2NPMP + SAH	2.1.1.-	Metabolism of cofactors and Vitamins	Ubiquinone biosynthesis
2NMHMBm	CYP39A1a	2NPMMBm + O2m -> 2NMHMBm	1.14.13.-	Metabolism of cofactors and Vitamins	Ubiquinone biosynthesis
2NPMP	COQ5	2N6H + SAM -> 2NPMP + SAH	2.1.1.-	Metabolism of cofactors and Vitamins	Ubiquinone biosynthesis
2NPMPm	CYP7B13	2NPMPm + O2m -> 2NPMBm	1.14.13.-	Metabolism of cofactors and Vitamins	Ubiquinone biosynthesis
3-Aminoisobutanoate	UPB1a	3-Ureidoisobutyrate + H2O -> 3-Aminoisobutanoate + CO2 + NH3	3.5.1.6	Nucleotide metabolism	Pyrimidine metabolism
3BUT	DDHD1	Poly-beta-hydroxybutyrate + H2O <-> 3BUT	3.1.1.-	Carbohydrate Metabolism	Butanoate metabolism
3-DehydroxyCAR	BBOX1a	3-DehydroxyCAR -> CAR	1.14.11.1	Amino acid metabolism	Lysine degradation
3-Hydroxyisovaleryl-COA	EHHADH4	3-Hydroxyisovaleryl-COA <-> MCRCOA + H2O	4.2.1.17	Amino acid metabolism	Valine, leucine and isoleucine degradation
3-Hydroxykynurenamine	MAOB4	3-Hydroxykynurenamine + O2 <-> 4,8-Dihydroxyquinoline + NH3 + H2O2	1.4.3.4	Amino acid metabolism	Tryptophan metabolism
3-Methoxyanthranilate	HRMT1L12	HAN + CH3-R <-> 3-Methoxyanthranilate	2.1.1.-	Amino acid metabolism	Tryptophan metabolism
3-Methyl-2-oxobutanoic acid	BCKDHA5	3-Methyl-2-oxobutanoic acid + LIPO -> S-(2-Methylpropanoyl)-DLIPO + CO2	1.2.4.4	Amino acid metabolism	Valine, leucine and isoleucine degradation
3-Oxopropanoate	ABATb	bALA + AKG <-> 3-Oxopropanoate + GLU	2.6.1.19	Amino acid metabolism	Alanine and aspartate metabolism
3-Sulfopyruvate	GOT17	L-Cysteate + AKG <-> 3-Sulfopyruvate + GLU	2.6.1.1	Amino acid metabolism	Cysteine metabolism
4,6-Dihydroxyquinoline	MAOB3	5-Hydroxykynurenamine + H2O + O2 <-> 4,6-Dihydroxyquinoline + NH3 + H2O2 + H2O	1.4.3.4	Amino acid metabolism	Tryptophan metabolism
4,8-Dihydroxyquinoline	MAOB4	3-Hydroxykynurenamine + O2 <-> 4,8-Dihydroxyquinoline + NH3 + H2O2	1.4.3.4	Amino acid metabolism	Tryptophan metabolism
4-Acetamidobutanoate	ADH7i	N4-Acetylaminobutanal + NAD + H2O -> 4-Acetamidobutanoate + NADH + H	1.2.1.3	Amino acid metabolism	Urea Cycle and Metabolism of Other Amino Groups
4HBZ	COQ2	4HBZ + NPP -> N4HBZ + PPI	2.5.1.-	Metabolism of cofactors and Vitamins	Ubiquinone biosynthesis
4HPPm	GOT24	4HPPm + GLUm <-> AKGm + TYRm	2.6.1.1/ 2.6.1.5	Amino acid metabolism	Tyrosine metabolism
4PPNTEm	FACTRA29	4PPNTE <-> 4PPNTEm		Membrane transport	Mitochondiral Membrane Transport(facilitated transport)
4-Pyridoxate	AOX1d	PL + O2 + H2O -> 4-Pyridoxate + O2.-	1.2.3.1	Metabolism of cofactors and Vitamins	Vitamin B6 metabolism
5-Methoxytryptamine	HRMT1L11	SERT + CH3-R <-> 5-Methoxytryptamine	2.1.1.-	Amino acid metabolism	Tryptophan metabolism
5-Methylcytosine (in DNA)	DNMT1	SAM + Cytosine (in DNA) <-> SAH + 5-Methylcytosine (in DNA)	2.1.1.37	Amino acid metabolism	Methionine metabolism
5-Oxoproline	OPLAH	ATP + 5-Oxoproline + 2 H2O <-> ADP + PI + GLU	3.5.2.9	Metabolism of other amino acids	Glutathione metabolism
6DGAL	HPG40	ATP + 6DGAL <-> ADP + FUC1P		Carbohydrate Metabolism	Fructose and mannose metabolism
6DGLC	GAAc	6DGLC -> GLAC + GLC	3.2.1.20	Carbohydrate Metabolism	Galactose metabolism
6-Hydroxymelatonin	CYP1A1	Melatonin + RFP + O2 <-> 6-Hydroxymelatonin + OFP + H2O	1.14.1.41	Amino acid metabolism	Tryptophan metabolism
6-Hydroxynicotinate	BCDO2	O2 + 2 6-Hydroxynicotinate <-> 2 2,5-Dihydroxypyridine + 2 CO2	1.14.99.-	Metabolism of cofactors and Vitamins	Nicotinate and nicotinamide metabolism
8-Methoxykynurenate	HRMT1L13	Xanthurenic acid <-> 8-Methoxykynurenate	2.1.1.-	Amino acid metabolism	Tryptophan metabolism
AACP	FFB46	AACP + NAD <-> 23DAACP + NADH		Lipid metabolism	Fatty acid biosynthesis
AAP	NSDHL7	AAP + NADH + CO2 <-> AAH + NAD	1.2.4.-	Amino acid metabolism	Lysine degradation
AASP	ASPA	AASP + H2O <-> AC + ASP	3.5.1.15	Amino acid metabolism	Alanine and aspartate metabolism
AATRE6P	AKT1a	TRExt -> AATRE6P	2.7.1.-	Metabolism of Complex Carbohydrates	Starch and sucrose metabolism
ACALm	ADH3p	ACALm + NADm -> NADHm + ACm	1.2.1.3	Carbohydrate Metabolism	Glycolysis/Gluconeogenesis
ACCAR	SLC25A20	CARm + ACCAR <-> CAR + ACCARm		Membrane transport	Plasma Membrane Transport(Essential alcohols)
ACCARm	SLC25A20	CARm + ACCAR <-> CAR + ACCARm		Membrane transport	Plasma Membrane Transport(Essential alcohols)
ACHO	ACHE	ACHO -> CHO + AC	3.1.1.7	Metabolism of Complex lipids	Glycerophospholipid Metabolism
ACLACm	MITTRA17	ACLAC <-> ACLACm		Membrane transport	Mitochondiral Membrane Transport
ACYTm	HCCS	ACYTm + PTHm -> CYTCm	4.4.1.17	Metabolism of cofactors and Vitamins	Porphyrin and Chlorophyll metabolism
ADCD	MMAB	CACD + ATP -> ADCD + PPI + PI	2.5.1.17	Metabolism of cofactors and Vitamins	Porphyrin and Chlorophyll metabolism
ADm	FACTRA30	AD <-> ADm		Membrane transport	Mitochondiral Membrane Transport(facilitated transport)
ADPRIB2P	BST1	NADP + H2O -> NAM + ADPRIB2P	3.2.2.5	Metabolism of cofactors and Vitamins	Nicotinate and nicotinamide metabolism
AGADOLP	DPAGT2	DOLP + UDPNAGLC -> UMP + AGADOLP	2.7.8.15	Metabolism of Complex Carbohydrates	N-Glycans biosynthesis
Agmatine	ADC	ARG <-> Agmatine + CO2	4.1.1.19	Amino acid metabolism	Urea Cycle and Metabolism of Other Amino Groups
AGPE	PLA2G1B	PE -> AGPE + FA	3.1.1.4	Metabolism of Complex lipids	Glycerophospholipid Metabolism
AHBUT	ILVBLb	OBUT + 2HTPP -> AHBUT + TPP	2.2.1.6	Amino acid metabolism	Valine, leucine and isoleucine biosynthesis
AHDOB	AADATa	HKYN + AKG <-> AHDOB + GLU	2.6.1.7	Amino acid metabolism	Tryptophan metabolism
AKAm	MITTRA21	AKAm -> AKA		Membrane transport	Mitochondiral Membrane Transport
ALAm	AGXTb	SERm + PYRm <-> HPm + ALAm	2.6.1.51/2.6.1.44	Amino acid metabolism	Glycine, serine and threonine metabolism
Alcohol	SULT2A2	Alcohol + PAPS <-> Alkyl sulfate + PAP	2.8.2.2	Energy metabolism	Sulfur metabolism
Alkyl sulfate	SULT2A2	Alcohol + PAPS <-> Alkyl sulfate + PAP	2.8.2.2	Energy metabolism	Sulfur metabolism
alpha-Ribazole	NT5M2	N156DMBZ + H2O <-> alpha-Ribazole + PI	3.1.3.-	Metabolism of cofactors and Vitamins	Riboflavin metabolism
ALTRNA	RARS	ATP + ARG + ATRNA <-> AMP + PPI + ALTRNA	6.1.1.19	Amino acid metabolism	Arginine and proline metabolism
AMG	CARTRA12	AMGxt <-> AMG		Membrane transport	Carbohydtrates Transport
ANA9P	NANSa	ANA9P + PI <-> NAMA6P + PEP + H2O	2.5.1.56/2.5.1.57	Metabolism of Complex Carbohydrates	Aminosugars metabolism
AONA	OTRA38	AONAxt + HEXT <-> AONA		Membrane transport	Other Compounds Transport
AP	ACYP1b	AP -> AC + PI	3.6.1.7	Carbohydrate Metabolism	Pyruvate metabolism
APDOB	AADATb	KYN + AKG <-> APDOB + GLU	2.6.1.7	Amino acid metabolism	Tryptophan metabolism
ApppA	FHIT	ApppA -> ADP + AMP	3.6.1.29	Nucleotide metabolism	Purine metabolism
ARABDD	NSDHL3	OIHAP + NAD <-> ARABDD + NADH	1.1.1.-	Carbohydrate Metabolism	Ascorbate and aldarate metabolism
Aryl sulfate	SULT1A1	PAPS + Phenol <-> PAP + Aryl sulfate	2.8.2.1	Energy metabolism	Sulfur metabolism
ASERT	AANAT	ACCOA + SERT -> COA + ASERT	2.3.1.87	Amino acid metabolism	Tryptophan metabolism
ATRNA	RARS	ATP + ARG + ATRNA <-> AMP + PPI + ALTRNA	6.1.1.19	Amino acid metabolism	Arginine and proline metabolism
ATRP	NUDT5a	ATRP + H2O <-> ATP + AMP	3.6.1.17	Nucleotide metabolism	Purine metabolism
bAAIM	DBT2	HISTM + ACCOAm -> bAAIM + COAm	2.3.1.-	Amino acid metabolism	Histidine metabolism
BACOAm	FFEM01	ACCOAm + BACOAm -> OHCOAm	2.3.1.16	Lipid Metabolism	Fatty Acid Elongation im Mitochondria
bALAm	ADH7b	bAPAm + NADm -> bALAm + NADHm	1.2.1.3	Metabolism of other amino acids	beta-Alanine metabolism
bAPAm	ADH7b	bAPAm + NADm -> bALAm + NADHm	1.2.1.3	Metabolism of other amino acids	beta-Alanine metabolism
bDGALS	GLB1a	bDGALS <-> GLAC	3.2.1.23	Carbohydrate Metabolism	Galactose metabolism
BECOA	ACADSa	BACOA + NAD <-> BECOA + NADH	1.3.99.2	Carbohydrate Metabolism	Butanoate metabolism
BIO	PMTRA6	BIOxt + HEXT -> BIO		Membrane transport	Plasma Membrane Transport
bKGLAC	NSDHL2	bGLAC + NADPH <-> bKGLAC + NADP	1.1.1.-	Carbohydrate Metabolism	Galactose metabolism
bKLAC	GLB1d	KLACT <-> bKLAC + bGLC	3.2.1.23	Carbohydrate Metabolism	Galactose metabolism
BYA	AHD2c	BYA + NAD -> BYT + NADH	1.2.1.3	Carbohydrate Metabolism	Butanoate metabolism
BYAm	AHD5c	BYAm + NADm -> BYTm + NADHm	1.2.1.3	Carbohydrate Metabolism	Butanoate metabolism
BYT	AHD2c	BYA + NAD -> BYT + NADH	1.2.1.3	Carbohydrate Metabolism	Butanoate metabolism
BYTm	AHD5c	BYAm + NADm -> BYTm + NADHm	1.2.1.3	Carbohydrate Metabolism	Butanoate metabolism
CACD	MMAB	CACD + ATP -> ADCD + PPI + PI	2.5.1.17	Metabolism of cofactors and Vitamins	Porphyrin and Chlorophyll metabolism
Calcidiol	CYP27B1	Calcidiol + O2 + NADPH <-> Calcitriol + NADP + H2O	1.14.13.13	Lipid metabolism	Sterol biosynthesis
Calcitriol	CYP27B1	Calcidiol + O2 + NADPH <-> Calcitriol + NADP + H2O	1.14.13.13	Lipid metabolism	Sterol biosynthesis
CBHCAP	MITTRA10	CBHCAPm <-> CBHCAP		Membrane transport	Mitochondiral Membrane Transport
CBHCAPm	MITTRA10	CBHCAPm <-> CBHCAP		Membrane transport	Mitochondiral Membrane Transport
CCMP	PDEc	CCMP -> CMP		Nucleotide metabolism	Purine metabolism
CDAMP	PDEa	CDAMP -> DAMP		Nucleotide metabolism	Purine metabolism
CHIT	CHIT1	CHIT + H2O -> NAG + CHITOB	3.2.1.14	Metabolism of Complex Carbohydrates	Aminosugars metabolism
CHLE	CYP7B15	CHLE + O2 + NADPH -> CHLEE + NADP	1.14.13.-	Lipid metabolism	Sterol biosynthesis
CHLEE	CYP7B15	CHLE + O2 + NADPH -> CHLEE + NADP	1.14.13.-	Lipid metabolism	Sterol biosynthesis
CHOLE	CYP7B14	CHOL + O2 + NADPH -> CHOLE + NADP	1.14.13.-	Lipid metabolism	Sterol biosynthesis
Chondroitin	CHST13	PAPS + Chondroitin <-> PAP + Chondroitin 4-sulfate	2.8.2.5	Energy metabolism	Sulfur metabolism
Chondroitin 4-sulfate	CHST13	PAPS + Chondroitin <-> PAP + Chondroitin 4-sulfate	2.8.2.5	Energy metabolism	Sulfur metabolism
CHP	DAO12	CHP + O2 -> PHC1 + H2O2	1.4.3.3	Amino acid metabolism	Arginine and proline metabolism
CIMP	PDEb	CIMP -> IMP		Nucleotide metabolism	Purine metabolism
Cinnavalininate	CAT	2 HAN + 2 O2 <-> Cinnavalininate + 2 H2O2	1.11.1.6	Amino acid metabolism	Tryptophan metabolism
CO	HMOX1	Hemoglobin + FADH2 + 3 O2 -> Globin + Biliverdin + CO + Iron + FAD + 3 H2O	1.14.99.3	Metabolism of cofactors and Vitamins	Porphyrin and Chlorophyll metabolism
Cob(I)alamin	MMABa	ATP + Cob(I)alamin + H2O -> PI + PPI + Cobamide coenzyme	2.5.1.17	Metabolism of cofactors and Vitamins	Porphyrin and Chlorophyll metabolism
Cobamide coenzyme	MMABa	ATP + Cob(I)alamin + H2O -> PI + PPI + Cobamide coenzyme	2.5.1.17	Metabolism of cofactors and Vitamins	Porphyrin and Chlorophyll metabolism
Coproporphyrinogen I	URODa	Uroporphyrinogen I -> Coproporphyrinogen I + 4 CO2	4.1.1.37	Metabolism of cofactors and Vitamins	Porphyrin and Chlorophyll metabolism
CRTm	CKMT1	ATPm + CRTm <-> ADPm + CRTPm	2.7.3.2	Amino acid metabolism	Arginine and proline metabolism
CRTP	CKB	ATP + CRT <-> ADP + CRTP	2.7.3.2	Amino acid metabolism	Arginine and proline metabolism
CRTPm	CKMT1	ATPm + CRTm <-> ADPm + CRTPm	2.7.3.2	Amino acid metabolism	Arginine and proline metabolism
CYSm	GOT22	MPYRm + GLUm -> CYSm + AKGm	2.6.1.1	Amino acid metabolism	Cysteine metabolism
Cysteamine	NTAN13	Pantetheine + H2O <-> PNTO + Cysteamine	3.5.1.-	Metabolism of cofactors and Vitamins	Pantothenate and COA biosynthesis
CYTCm	HCCS	ACYTm + PTHm -> CYTCm	4.4.1.17	Metabolism of cofactors and Vitamins	Porphyrin and Chlorophyll metabolism
Cytosine (in DNA)	DNMT1	SAM + Cytosine (in DNA) <-> SAH + 5-Methylcytosine (in DNA)	2.1.1.37	Amino acid metabolism	Methionine metabolism
CYTS	PMTRA17	CYTSxt + HEXT -> CYTS		Membrane transport	Plasma Membrane Transport
D6PDGC	PGCDH	NADP + D6PGC -> NADPH + D6PDGC	1.1.1.43	Metabolism of other amino acids	Glutathione metabolism
DADPm	AK2b	ATPm + DAMPm <-> ADPm + DADPm	2.7.4.3	Nucleotide metabolism	Purine metabolism
DAMPm	AK2b	ATPm + DAMPm <-> ADPm + DADPm	2.7.4.3	Nucleotide metabolism	Purine metabolism
DANNA	OTRA39	DANNAxt + HEXT <-> DANNA		Membrane transport	Other Compounds Transport
DAPRP	AOC3e	DAPRP + O2 -> bAPA + NH3 + H2O2	1.4.3.6	Metabolism of other amino acids	beta-Alanine metabolism
DEXTRIN	AMY1	GLYCOGEN <-> DEXTRIN	3.2.1.1	Metabolism of Complex Carbohydrates	Starch and sucrose metabolism
DFUC	GLAb	DFUC -> GLC + GLAC	3.2.1.22	Carbohydrate Metabolism	Galactose metabolism
DGDAG	FUT42	GDAG + UDPG -> DGDAG + UDP	2.4.1.-	Metabolism of Complex lipids	Glycerolipid metabolism
DGm	DGUOK	ATPm + DGm <-> ADPm + DGMPm	2.7.1.113	Nucleotide metabolism	Purine metabolism
DGMPm	DGUOK	ATPm + DGm <-> ADPm + DGMPm	2.7.1.113	Nucleotide metabolism	Purine metabolism
DHPA	CYP39A1	HPA -> DHPA	1.14.13.-	Amino acid metabolism	Phenylalanine metabolism
DHPIC	ALOXE3	OA + AKG + NH3 <-> DHPIC + 2 O2	1.13.11.-	Amino acid metabolism	Tryptophan metabolism
DHPT	AI197390b	DHPT + ATP + GLU -> ADP + PI + DHF	2.1.1.45	Metabolism of cofactors and Vitamins	Folate biosynthesis
DHSK	ENO1b	DHSK <-> DQT	4.2.1.11	Amino acid metabolism	Phenylalanine, tyrosine and tryptophan biosynthesis
DHSP	SGPL1	DHSP -> PETHAM + PALA	4.1.2.27	Metabolism of Complex lipids	Sphingoglycolipid metabolism
DIDP	NME7c	ATP + DIDP <-> ADP + DITP	2.7.4.6	Nucleotide metabolism	Purine metabolism
DIMP	ITPAa	DITP + H2O <-> DIMP + PPI	3.6.1.19	Nucleotide metabolism	Purine metabolism
DIPEP	PMTRA12	DIPEPxt + HEXT -> DIPEP		Membrane transport	Plasma Membrane Transport
DLIPOm	DLD1	DLIPOm + NADm <-> LIPOm + NADHm	1.8.1.4	Carbohydrate Metabolism	Glycolysis/Gluconeogenesis
DOLMANP	DPM1	GDPMAN + DOLP -> GDP + DOLMANP	2.4.1.83	Metabolism of Complex Carbohydrates	N-Glycans biosynthesis
Dopaquinone	TYR6	DHPHE + TYR + O2 -> Dopaquinone + DHPHE + H2O	1.14.18.1	Amino acid metabolism	Tyrosine metabolism
D-Proline	DAO17	D-Proline + O2 -> P2C + H2O2	1.4.3.3	Amino acid metabolism	Arginine and proline metabolism
DQT	ENO1b	DHSK <-> DQT	4.2.1.11	Amino acid metabolism	Phenylalanine, tyrosine and tryptophan biosynthesis
DRIB	RBKS	DR5P + ADP <-> DRIB + ATP	2.7.1.15	Carbohydrate Metabolism	Pentose phosphate pathway
DTB	FACTRA25	DTB <-> DTBm		Membrane transport	Mitochondiral Membrane Transport(facilitated transport)
DTBm	FACTRA25	DTB <-> DTBm		Membrane transport	Mitochondiral Membrane Transport(facilitated transport)
DTDPG	KIK1	DTDPG + 2 NADP -> DTDPGN + 2 NADPH	1.1.1.-	Carbohydrate Metabolism	Galactose Metabolism
DTDPGN	KIK1	DTDPG + 2 NADP -> DTDPGN + 2 NADPH	1.1.1.-	Carbohydrate Metabolism	Galactose Metabolism
DTm	TK2	DTm + ATPm -> ADPm + DTMPm	2.7.1.21	Nucleotide metabolism	Pyrimidine metabolism
DTMPm	TK2	DTm + ATPm -> ADPm + DTMPm	2.7.1.21	Nucleotide metabolism	Pyrimidine metabolism
DUm	TK2a	DUm + ATPm -> DUMPm + ADPm	2.7.1.21	Nucleotide metabolism	Pyrimidine metabolism
DUMPm	TK2a	DUm + ATPm -> DUMPm + ADPm	2.7.1.21	Nucleotide metabolism	Pyrimidine metabolism
D-Urobilinogen	GUSBb	Bilirubin beta-diglucuronide + 2 H2O + 6 H <-> D-Urobilinogen + 2 GNA	3.2.1.31	Metabolism of cofactors and Vitamins	Porphyrin and Chlorophyll metabolism
EHGm	GOT23	EHGm + AKGm -> HAKGm + GLUm	2.6.1.1	Amino acid metabolism	Arginine and proline metabolism
enol-PHPYR	MIF	PHPYR <-> enol-PHPYR	5.3.2.1	Amino acid metabolism	Phenylalanine metabolism
EPM	GLAe	EPM <-> MAN + GLAC	3.2.1.22	Carbohydrate Metabolism	Galactose metabolism
ETHm	MITTRA3	ETH <-> ETHm		Membrane transport	Mitochondiral Membrane Transport
F26P	PFKFB2	ATP + F6P -> ADP + F26P	2.7.1.105/3.1.3.46	Carbohydrate Metabolism	Fructose and mannose metabolism
F2P	NT5M1	F2P + H2O <-> FRU + PI	2.3.1.-	Carbohydrate Metabolism	Fructose and mannose metabolism
FAMKYN	INDO1	Melatonin + O2 <-> FAMKYN	1.13.11.52	Amino acid metabolism	Tryptophan metabolism
FGT	ADH5a	FORA + RGT + NAD <-> FGT + NADH	1.1.1.1/1.2.1.1	Carbohydrate Metabolism	Glycolysis/Gluconeogenesis
FHKYN	INDO2	SERT + O2 <-> FHKYN	1.13.11.52	Amino acid metabolism	Tryptophan metabolism
FMRNA	MTFMT	MTRNA + FTHF <-> THF + FMRNA	2.1.2.9	Amino acid metabolism	Methionine metabolism
FUC	CARTRA15	FUCxt + HEXT <-> FUC		Membrane transport	Carbohydtrates Transport
FUC1P	HPG40	ATP + 6DGAL <-> ADP + FUC1P		Carbohydrate Metabolism	Fructose and mannose metabolism
GA1P	GCN5L22	GA1P + ACCOA -> NAGA1P + COA	2.3.1.-	Metabolism of Complex Carbohydrates	Aminosugars metabolism
GA1Pm	DBT4	GA1Pm + ACCOAm -> NAGA1Pm + COAm	2.3.1.-	Metabolism of Complex Carbohydrates	Aminosugars metabolism
GABALm	ADH5	GABALm + NADPm -> GABAm + NADPHm	1.2.1.3	Amino acid metabolism	Urea Cycle and Metabolism of Other Amino Groups
GADDAG	GALGT21	GADDAG + UDPGAL -> DGALDAG + UDP	2.4.1.-	Metabolism of Complex lipids	Glycerolipid metabolism
GBATm	GATM2	GABAm + ARGm -> ORNm + GBATm	2.1.4.1	Amino acid metabolism	Arginine and proline metabolism
GDP-FUC	TSTA3	GDP-FUC + NAD <-> GDPDDM + NADH + H	1.1.1.271	Carbohydrate Metabolism	Fructose and mannose metabolism
GEN	AOX1e	GENALD + O2 + H2O -> GEN + H2O2	1.2.3.1/ 1.2.1.19	Amino acid metabolism	Tyrosine metabolism
GENALD	AOX1e	GENALD + O2 + H2O -> GEN + H2O2	1.2.3.1/ 1.2.1.19	Amino acid metabolism	Tyrosine metabolism
GGL	GLAf	GGL <-> GL + GLAC	3.2.1.22	Carbohydrate Metabolism	Galactose metabolism
GLA	ADH7c	GLL + NAD <-> GLA + NADH	1.2.1.3	Carbohydrate Metabolism	Ascorbate and aldarate metabolism
GLACL	GLAd	GLACL <-> MYOI + GLAC	3.2.1.22	Carbohydrate Metabolism	Galactose metabolism
GLAL	OTRA25	GLALxt <-> GLAL		Membrane transport	Other Compounds Transport
GLAm	ADH7d	GLLm + NADm <-> GLAm + NADHm	1.2.1.3	Carbohydrate Metabolism	Ascorbate and aldarate metabolism
GLL	ADH7c	GLL + NAD <-> GLA + NADH	1.2.1.3	Carbohydrate Metabolism	Ascorbate and aldarate metabolism
GLLm	ADH7d	GLLm + NADm <-> GLAm + NADHm	1.2.1.3	Carbohydrate Metabolism	Ascorbate and aldarate metabolism
Globin	HMOX1	Hemoglobin + FADH2 + 3 O2 -> Globin + Biliverdin + CO + Iron + FAD + 3 H2O	1.14.99.3	Metabolism of cofactors and Vitamins	Porphyrin and Chlorophyll metabolism
GLT	CARTRA17	GLTxt + HEXT -> GLT		Membrane transport	Carbohydtrates Transport
GLTL	CARTRA16	GLTLxt + HEXT -> GLTL		Membrane transport	Carbohydtrates Transport
GLTRNA	GLYTRNA	GLTRNA + GLY + ATP -> GLYTRNA + AMP + PPI	6.1.1.14	Amino acid metabolism	Glycine, serine and threonine metabolism
GLYAm	ADHa	GLYTm + NADHm <-> GLYAm + NADm	1.2.1.3	Metabolism of Complex lipids	Glycerolipid metabolism
GLYN	AKP2	T3P2 -> GLYN + PI	3.1.3.1	Metabolism of Complex lipids	Folate Biosynthesis
GLYT	ADH1a	GLYT + NADH <-> GLYA + NAD	1.2.1.3	Metabolism of Complex lipids	Glycerolipid metabolism
GLYTm	ADHa	GLYTm + NADHm <-> GLYAm + NADm	1.2.1.3	Metabolism of Complex lipids	Glycerolipid metabolism
GLYTRNA	GLYTRNA	GLTRNA + GLY + ATP -> GLYTRNA + AMP + PPI	6.1.1.14	Amino acid metabolism	Glycine, serine and threonine metabolism
GM4	NEU1	GM4 -> ANA + GALCER	3.2.1.18	Metabolism of Complex lipids	Sphingoglycolipid metabolism
GppppG	NUDT2a	GppppG -> GTP + GMP	3.6.1.17	Nucleotide metabolism	Purine metabolism
GTRNA	HPG43	TRNAG + GLU + ATP <-> GTRNA + PPI + AMP		Amino acid metabolism	Glutamate metabolism
GTRP	NUDT5b	GTRP + H2O <-> GTP + GMP	3.6.1.17	Nucleotide metabolism	Purine metabolism
H2S	CTHa	CYS + H2O <-> H2S + PYR + NH3	4.4.1.1	Amino acid metabolism	Cysteine metabolism
H2SO3	SUOX	H2SO3 + O2 + H2O <-> SLF + H2O2	1.8.3.1	Energy metabolism	Sulfur metabolism
HA	NSDHL6	MTHGXL + NADPH -> HA + NADP	1.1.1.-	Amino acid metabolism	Glycine, serine and threonine metabolism
HACOA	HADHSC2	HACOA + NAD <-> OACOA + NADH	1.1.1.35	Lipid metabolism	Fatty acid biosynthesis (path 2)
HAKG	GOT13	EHG + AKG -> HAKG + GLU	2.6.1.1	Amino acid metabolism	Arginine and proline metabolism
HAKGm	GOT23	EHGm + AKGm -> HAKGm + GLUm	2.6.1.1	Amino acid metabolism	Arginine and proline metabolism
HB	LDH3a	HB + NAD -> OBUT + NADH	1.1.1.27	Carbohydrate Metabolism	Propanoate metabolism
HCHOL	CYP7A1	CHOL + O2 + NADPH -> HCHOL + NADP	1.14.13.17	Lipid metabolism	Bile acid biosynthesis
HCO3	CAR4	CO2 -> HCO3	4.2.1.1	Energy metabolism	Nitrogen metabolism
HCO3m	CAR5A	CO2m -> HCO3m	4.2.1.1	Energy metabolism	Nitrogen metabolism
HEP	MIFa	4HPP <-> HEP	5.3.2.1	Amino acid metabolism	Tyrosine metabolism
HGLUSA	ADH4d	EHG + NAD <-> HGLUSA + NADH + H2O	1.5.1.12	Amino acid metabolism	Arginine and proline metabolism
HHDND	HPAG	OHDET <-> HHDND		Amino acid metabolism	Tyrosine metabolism
HHTRNA	HARS	ATP + HIS + HTRNA -> AMP + PPI + HHTRNA	6.1.1.21	Amino acid metabolism	Histidine metabolism
HINAAm	ADH2b	HINAAm + NADm -> HINACm + NADHm	1.2.1.3	Amino acid metabolism	Tryptophan metabolism
HINACm	ADH2b	HINAAm + NADm -> HINACm + NADHm	1.2.1.3	Amino acid metabolism	Tryptophan metabolism
HINAG	MDM2	HINAC -> HINAG	6.3.2.-	Amino acid metabolism	Tryptophan metabolism
HLYS	PLOD1	Protein lysine + AKG + O2 <-> HLYS + SUCC + CO2 + H2O	1.14.11.4	Amino acid metabolism	Lysine degradation
HODACP	FFB36	OODACP + NADPH + H <-> HODACP + NADP	2.3.1.85 2.3.1.38 2.3.1.39 2.3.1.41 1.1.1.100 4.2.1.61 1.3.1.10 3.1.2.14	Lipid Metabolism	Fatty Acid Biosynthesis
HODACPm	FFBM29	OODACPm + NADPHm + Hm <-> HODACPm + NADPm		Lipid Metabolism	Fatty Acid Biosynthesis Mitochondrial
Hordenine	HRMT1L14	N-Methyltyramine + SAM -> Hordenine + SAH	2.1.1.-	Amino acid metabolism	Tyrosine metabolism
HPm	AGXTb	SERm + PYRm <-> HPm + ALAm	2.6.1.51/2.6.1.44	Amino acid metabolism	Glycine, serine and threonine metabolism
HQN	TYR3	2 HQN + 2 O2 -> 2 QN	1.14.18.1	Metabolism of cofactors and Vitamins	Riboflavin metabolism
HTRNA	HARS	ATP + HIS + HTRNA -> AMP + PPI + HHTRNA	6.1.1.21	Amino acid metabolism	Histidine metabolism
ICAR	APRT	AICAR + PPI <-> ICAR + PRPP	2.4.2.7	Nucleotide metabolism	Purine metabolism
IMAAm	ADH7e	IMAAm + NADm -> IMACm + NADHm	1.2.1.3	Amino acid metabolism	Histidine metabolism
IMAC	ADH7k	IMAA + NAD -> IMAC + NADH	1.2.1.3	Amino acid metabolism	Histidine metabolism
IMACm	ADH7e	IMAAm + NADm -> IMACm + NADHm	1.2.1.3	Amino acid metabolism	Histidine metabolism
IMLT	BLMa	IMLTex + ATP -> IMLT + ADP + PI	3.6.1.-	Metabolism of Complex Carbohydrates	Starch and sucrose metabolism
INAAm	ADHb	INAAm + NADm -> INACm + NADHm	1.2.1.3	Amino acid metabolism	Tryptophan metabolism
INAC	ADH1c	INAA + NAD -> INAC + NADH	1.2.1.3	Amino acid metabolism	Tryptophan metabolism
INACm	ADHb	INAAm + NADm -> INACm + NADHm	1.2.1.3	Amino acid metabolism	Tryptophan metabolism
Indole-5,6-quinone	TYR4	2 DHI + O2 -> 2 Indole-5,6-quinone + 2 H2O	1.14.18.1	Amino acid metabolism	Tyrosine metabolism
INHP	AKT2	INPP + ATP -> INHP + ADP	2.7.1.-	Metabolism of Complex lipids	Inositol phosphate metabolism
IPPMAL	FACTRA14	IPPMAL <-> IPPMALm		Membrane transport	Mitochondiral Membrane Transport(facilitated transport)
IPPMALm	FACTRA14	IPPMAL <-> IPPMALm		Membrane transport	Mitochondiral Membrane Transport(facilitated transport)
Iron	HMOX1	Hemoglobin + FADH2 + 3 O2 -> Globin + Biliverdin + CO + Iron + FAD + 3 H2O	1.14.99.3	Metabolism of cofactors and Vitamins	Porphyrin and Chlorophyll metabolism
IronII	CP	O2 + 4 IronII + 4 H -> 4 IronIII + 2 H2O	1.16.3.1	Metabolism of cofactors and Vitamins	Porphyrin and Chlorophyll metabolism
IronIII	CP	O2 + 4 IronII + 4 H -> 4 IronIII + 2 H2O	1.16.3.1	Metabolism of cofactors and Vitamins	Porphyrin and Chlorophyll metabolism
K	OTRA5	Kxt + HEXT <-> K		Membrane transport	Other Compounds Transport
KLACT	GLB1d	KLACT <-> bKLAC + bGLC	3.2.1.23	Carbohydrate Metabolism	Galactose metabolism
LACTP	GLB1c	LACT + PI -> LACTP	3.2.1.23	Carbohydrate Metabolism	Galactose metabolism
L-Alanyl-tRNA	AARS	ATP + ALA + tRNA(Ala) <-> AMP + PPI + L-Alanyl-tRNA	6.1.1.7	Amino acid metabolism	Alanine and aspartate metabolism
L-Aspartyl-ANTRNA	DARSb	ATP + ASP + ANTRNA <-> AMP + PPI + L-Aspartyl-ANTRNA	6.1.1.12	Amino acid metabolism	Alanine and aspartate metabolism
L-Aspartyl-tRNA(Asp)	DARSa	tRNA(Asp) + ASP + ATP <-> L-Aspartyl-tRNA(Asp) + PPI + AMP	6.1.1.12	Amino acid metabolism	Alanine and aspartate metabolism
LCCA	SP	LCCAxt -> LCCA	FATP_MOUSE	Membrane transport	fatty acid Transport
L-Cysteinyl-tRNA(Cys)	CARS	ATP + CYS + tRNA(Cys) <-> AMP + PPI + L-Cysteinyl-tRNA(Cys)	6.1.1.16	Amino acid metabolism	Cysteine metabolism
L-Cystine	CTHb	L-Cystine + H2O <-> PYR + NH3 + Thiocysteine	4.4.1.1	Amino acid metabolism	Cysteine metabolism
L-Glutamyl-tRNA(Gln)	EPRS	ATP + GLU + tRNA(Gln) <-> AMP + PPI + L-Glutamyl-tRNA(Gln)	6.1.1.17	Amino acid metabolism	Glutamate metabolism
LGT	ADH5b	LACAL + NAD <-> LGT + NADH	1.1.1.1/ 1.2.1.1	Carbohydrate Metabolism	Pyruvate metabolism
LIPOm	DLD1	DLIPOm + NADm <-> LIPOm + NADHm	1.8.1.4	Carbohydrate Metabolism	Glycolysis/Gluconeogenesis
L-Isoleucyl-tRNA(Ile)	IARS	ATP + ILE + tRNA(Ile) -> AMP + PPI + L-Isoleucyl-tRNA(Ile)	6.1.1.5	Amino acid metabolism	Valine, leucine and isoleucine biosynthesis
L-Leucyl-tRNA	LARS2	ATP + LEU + tRNA(Leu) -> AMP + PPI + L-Leucyl-tRNA	6.1.1.4	Amino acid metabolism	Valine, leucine and isoleucine biosynthesis
LLTRNA	KARS	ATP + LYS + LTRNA -> AMP + PPI + LLTRNA	6.1.1.6	Amino acid metabolism	Lysine biosynthesis
L-Phenylalanyl-tRNA(Phe)	FARSLB	ATP + PHE + tRNA(Phe) <-> AMP + PPI + L-Phenylalanyl-tRNA(Phe)	6.1.1.20	Amino acid metabolism	Phenylalanine, tyrosine and tryptophan biosynthesis
L-Seryl-tRNA(Ser)	SARS1	ATP + SER + tRNA(Ser) <-> AMP + PPI + L-Seryl-tRNA(Ser)	6.1.1.11	Amino acid metabolism	Glycine, serine and threonine metabolism
LTRNA	KARS	ATP + LYS + LTRNA -> AMP + PPI + LLTRNA	6.1.1.6	Amino acid metabolism	Lysine biosynthesis
L-Tyrosyl-tRNA(Tyr)	YARS	ATP + TYR + tRNA(Tyr) <-> AMP + PPI + L-Tyrosyl-tRNA(Tyr)	6.1.1.1	Amino acid metabolism	Phenylalanine, tyrosine and tryptophan biosynthesis
MALCOAm	FFBM32	MALCOAm + ACPm <-> COAm + MALACPm		0	Fatty Acid Biosynthesis Mitochondrial
Maleamate	NTAN12	Maleamate + H2O -> Maleic acid + NH3	3.5.1.-	Metabolism of cofactors and Vitamins	Nicotinate and nicotinamide metabolism
Maleic acid	NTAN12	Maleamate + H2O -> Maleic acid + NH3	3.5.1.-	Metabolism of cofactors and Vitamins	Nicotinate and nicotinamide metabolism
MAN1P	PMM2	MAN6P <-> MAN1P	5.4.2.8	Carbohydrate Metabolism	Fructose and mannose metabolism
MANNAN	FUT41	GDPMAN -> MANNAN + GDP	2.4.1.-	Carbohydrate Metabolism	Fructose and mannose metabolism
MDHPEG	COMT4	SAM + DHPEG -> SAH + MDHPEG	2.1.1.6	Amino acid metabolism	Tyrosine metabolism
MELT	GLAg	MELT <-> SOT + GLAC	3.2.1.22	Carbohydrate Metabolism	Galactose metabolism
MEOH	PRDX5b	MEOH + H2O2 -> FORA + 2 H2O	1.11.1.7/1.11.1.6/3.1.1.-	Energy metabolism	Methane metabolism
MHIS	HRMT1L21	SAM + HIS -> SAH + MHIS	2.1.1.-	Amino acid metabolism	Histidine metabolism
MI34P	INPP1b	MI134P -> MI34P + PI	3.1.3.57	Metabolism of Complex lipids	Inositol phosphate metabolism
MI3P	IMPA1	MI3P -> MYOI + PI	3.1.3.25	Metabolism of Complex lipids	Inositol phosphate metabolism
MIMAC	ADH3c	MIMAA + NAD -> MIMAC + NADH	1.2.1.5	Amino acid metabolism	Histidine metabolism
MLAC	LDH3b	MPYR + NADH -> MLAC + NAD	1.1.1.27	Amino acid metabolism	Cysteine metabolism
MMCOAm	MUT	MMCOAm <-> SUCCOAm	5.4.99.2	Carbohydrate Metabolism	Propanoate metabolism
MMET	AATRA20	MMETxt + HEXT -> MMET		Membrane transport	Amino acids Transport
MNT	CARTRA21	MNTxt + HEXT -> MNT		Membrane transport	Carbohydtrates Transport
MPYRm	GOT22	MPYRm + GLUm -> CYSm + AKGm	2.6.1.1	Amino acid metabolism	Cysteine metabolism
MTHNm	MITTRA5	MTHN <-> MTHNm		Membrane transport	Mitochondiral Membrane Transport
MVLm	FACTRA27	MVL <-> MVLm		Membrane transport	Mitochondiral Membrane Transport(facilitated transport)
N-((R)-Pantothenoyl)-CYS	PANK3b	ATP + N-((R)-Pantothenoyl)-CYS -> ADP + 4PPNCYS	2.7.1.33	Metabolism of cofactors and Vitamins	Pantothenate and COA biosynthesis
N156DMBZ	NT5M2	N156DMBZ + H2O <-> alpha-Ribazole + PI	3.1.3.-	Metabolism of cofactors and Vitamins	Riboflavin metabolism
N2-Succinyl-ORN	OAT4	N2-Succinyl-ORN + AKG <-> N2-Succinyl-GLUGSAL + GLU	2.6.1.13	Amino acid metabolism	Arginine and proline metabolism
N45HBZ	COQ3	N4HBZ -> N45HBZ	2.1.1.114	0	Ubiquinone Biosynthesis
NA	OTRA18	NAxt <-> NA + HEXT		Membrane transport	Other Compounds Transport
NAGA1Pm	DBT4	GA1Pm + ACCOAm -> NAGA1Pm + COAm	2.3.1.-	Metabolism of Complex Carbohydrates	Aminosugars metabolism
NAGLU	NAGS	ACCOA + GLU <-> COA + NAGLU	2.3.1.1	Energy metabolism	urea cycle and metabolism of amino groups
NAORN	ACY1	NAORN + H2O -> AC + ORN	3.5.1.14	Energy metabolism	urea cycle and metabolism of amino groups
NAORNm	NAORNAH	NAORNm -> ACm + ORNm	3.5.1.14	Amino acid metabolism	Urea Cycle and Metabolism of Other Amino Groups
N-Formyl-L-aspartate	ASPAa	N-Formyl-L-aspartate + H2O <-> FOUR + ASP	3.5.1.15	Amino acid metabolism	Histidine metabolism
Nitric oxide	NOS12	NADPH + 2 HARG + O2 + H <-> NADP + 2 Nitric oxide + 2 CITR	1.14.13.39	Amino acid metabolism	Arginine and proline metabolism
NM2PCAR	AOX1b	2 MNAM + 2 O2 -> NM2PCAR + NM4PCAR + 2 H2O2	1.2.3.1	Metabolism of cofactors and Vitamins	Nicotinate and nicotinamide metabolism
NM4PCAR	AOX1b	2 MNAM + 2 O2 -> NM2PCAR + NM4PCAR + 2 H2O2	1.2.3.1	Metabolism of cofactors and Vitamins	Nicotinate and nicotinamide metabolism
N-Methyltyramine	HRMT1L14	N-Methyltyramine + SAM -> Hordenine + SAH	2.1.1.-	Amino acid metabolism	Tyrosine metabolism
NMN	PMTRA16	NMNxt + HEXT -> NMN		Membrane transport	Plasma Membrane Transport
NO	NOS11	2 ARG + NADPH + O2 -> 2 CITR + NADP + 2 NO	1.14.13.39	Amino acid metabolism	Arginine and proline metabolism
NPP	COQ2	4HBZ + NPP -> N4HBZ + PPI	2.5.1.-	Metabolism of cofactors and Vitamins	Ubiquinone biosynthesis
OACOA	HADHSC2	HACOA + NAD <-> OACOA + NADH	1.1.1.35	Lipid metabolism	Fatty acid biosynthesis (path 2)
OARG	LOXL3	ARG + O2 -> OARG + H2O2 + NH3	1.4.3.-	Amino acid metabolism	Urea Cycle and Metabolism of Other Amino Groups
OCOAm	FFEM05	OCOAm + ACCOAm -> COAm + ODCOAm	2.3.1.16	Lipid Metabolism	Fatty Acid Elongation im Mitochondria
ODITYR	TPO4	2 DTYR + H2O2 <-> ODITYR + 2-Aminoacrylate + 2 H2O	1.11.1.8	Amino acid metabolism	Tyrosine metabolism
OFP	CYP1A1	Melatonin + RFP + O2 <-> 6-Hydroxymelatonin + OFP + H2O	1.14.1.41	Amino acid metabolism	Tryptophan metabolism
OGTm	GSRa	NADPHm + OGTm -> NADPm + 2 RGTm	1.8.1.7	Amino acid metabolism	Glutamate metabolism
OHB	PSAT1	PHT + AKG <-> OHB + GLU	2.6.1.52	Metabolism of cofactors and Vitamins	Vitamin B11 metabolism
OHDET	HPAG	OHDET <-> HHDND		Amino acid metabolism	Tyrosine metabolism
OHPB	KIK1a	ER4P + NAD <-> OHPB + NADH	1.1.1.-	Metabolism of cofactors and Vitamins	Vitamin B7 metabolism
OICAPm	MITTRA11	OICAPm <-> OICAP		Membrane transport	Mitochondiral Membrane Transport
OIHAP	NSDHL3	OIHAP + NAD <-> ARABDD + NADH	1.1.1.-	Carbohydrate Metabolism	Ascorbate and aldarate metabolism
OIVALm	FACTRA21	OIVAL <-> OIVALm		Membrane transport	Mitochondiral Membrane Transport(facilitated transport)
OMVALm	FACTRA22	OMVAL <-> OMVALm		Membrane transport	Mitochondiral Membrane Transport(facilitated transport)
OODACP	FFB36	OODACP + NADPH + H <-> HODACP + NADP	2.3.1.85 2.3.1.38 2.3.1.39 2.3.1.41 1.1.1.100 4.2.1.61 1.3.1.10 3.1.2.14	Lipid Metabolism	Fatty Acid Biosynthesis
OPALCOAm	FFEM09	TCOAm + ACCOAm -> COAm + OPALCOAm	2.3.1.16	Lipid Metabolism	Fatty Acid Elongation im Mitochondria
OPEP	PMTRA13	OPEPxt + HEXT -> OPEP		Membrane transport	Plasma Membrane Transport
OPP	FACTRA34	OPP <-> OPPm		Membrane transport	Mitochondiral Membrane Transport(facilitated transport)
OPPm	FACTRA34	OPP <-> OPPm		Membrane transport	Mitochondiral Membrane Transport(facilitated transport)
OTHIOm	TR3a	OTHIOm + NADPHm -> NADPm + RTHIOm	1.6.4.5	Amino acid metabolism	Arginine and proline metabolism
PAD	PRDX5c	PHE -> PAD	3.1.1.-/1.11.1.7	Amino acid metabolism	Phenylalanine metabolism
PALA	SGPL1	DHSP -> PETHAM + PALA	4.1.2.27	Metabolism of Complex lipids	Sphingoglycolipid metabolism
PALCAR	FFAM08	PALCOA + CAR <-> COA + PALCAR	2.3.1.21	Lipid Metabolism	Fatty Acid Metabolism
PALCARm	CPT2	CARm + PALCOAm <-> PALCARm + COAm	2.3.1.21	Lipid metabolism	Fatty acid metabolism
PAT	ENPP11	PAPS -> PAT	3.1.4.1/3.6.1.9	Nucleotide metabolism	Purine metabolism
PHC1	DAO12	CHP + O2 -> PHC1 + H2O2	1.4.3.3	Amino acid metabolism	Arginine and proline metabolism
Phenol	SULT1A1	PAPS + Phenol <-> PAP + Aryl sulfate	2.8.2.1	Energy metabolism	Sulfur metabolism
PHPYRm	GOT25	PHEm + AKGm <-> PHPYRm + GLUm	2.6.1.1	Amino acid metabolism	Phenylalanine metabolism
PHT	PSAT1	PHT + AKG <-> OHB + GLU	2.6.1.52	Metabolism of cofactors and Vitamins	Vitamin B11 metabolism
PIME	OTRA42	PIMExt -> PIME		Membrane transport	Other Compounds Transport
PINSP	PIK3CG	ATP + PINS -> ADP + PINSP	2.7.1.137	Metabolism of Complex lipids	Inositol phosphate metabolism
PIPC	PSO	PIPC + O2 -> AMASA + H2O2	1.5.3.1/ 1.5.3.7	Amino acid metabolism	Lysine degradation
PMMEm	PEMT2	SAMm + PEm -> SAHm + PMMEm	2.1.1.17	Amino acid metabolism	Glycine, serine and threonine metabolism
PPATP	PPATA	PPATP + H2O <-> ADP + AMP		Nucleotide metabolism	Purine metabolism
PQQ	TYR1	TYR + GLU + O2 -> PQQ	1.14.18.1	Amino acid metabolism	Tyrosine metabolism
PROD	FGRPb	LACAL + NAD -> PROD + NADH	1.1.1.21	Carbohydrate Metabolism	Pyruvate metabolism
Protein	SPCS2	TMLYS + Protein <-> Protein TMLYS + H2O	3.4.-.-	Amino acid metabolism	Lysine degradation
PRPPm	FACTRA31	PRPP <-> PRPPm		Membrane transport	Mitochondiral Membrane Transport(facilitated transport)
PRYP	ADH7g	PRYPA + NAD <-> PRYP + NADH	1.2.1.3	Carbohydrate Metabolism	Propanoate metabolism
PRYPA	ADH7g	PRYPA + NAD <-> PRYP + NADH	1.2.1.3	Carbohydrate Metabolism	Propanoate metabolism
PRYPAm	ADH7f	PRYPAm + NADm <-> PRYPm + NADHm	1.2.1.3	Carbohydrate Metabolism	Propanoate metabolism
PRYPm	ADH7f	PRYPAm + NADm <-> PRYPm + NADHm	1.2.1.3	Carbohydrate Metabolism	Propanoate metabolism
PSm	PE	PSm -> PEm + CO2m	4.1.1.65	Lipid metabolism	Phosphorlipid biosynthesis
PTH	HPG04	PTH -> Hemoglobin		Metabolism of cofactors and Vitamins	Porphyrin and Chlorophyll metabolism
PURI5P	PUS1	URA + R5P <-> PURI5P	4.2.1.70	Nucleotide metabolism	Pyrimidine metabolism
QAm	FACTRA33	QA <-> QAm		Membrane transport	Mitochondiral Membrane Transport(facilitated transport)
QN	TYR3	2 HQN + 2 O2 -> 2 QN	1.14.18.1	Metabolism of cofactors and Vitamins	Riboflavin metabolism
RFP	CYP1A1	Melatonin + RFP + O2 <-> 6-Hydroxymelatonin + OFP + H2O	1.14.1.41	Amino acid metabolism	Tryptophan metabolism
RGTm	GSRa	NADPHm + OGTm -> NADPm + 2 RGTm	1.8.1.7	Amino acid metabolism	Glutamate metabolism
RMN	CARTRA24	RMNxt + HEXT -> RMN		Membrane transport	Carbohydtrates Transport
RSA	ANPEPa	ALAGLY -> GLY + RSA	3.4.11.2	Metabolism of other amino acids	Glutathione metabolism
RTHIOm	TR3a	OTHIOm + NADPHm -> NADPm + RTHIOm	1.6.4.5	Amino acid metabolism	Arginine and proline metabolism
SO2	CYS3	SPYR -> PYR + SO2		Amino acid metabolism	Cysteine metabolism
SOR1P	NSDHL1	SOR1P + NAD <-> ST6P + NADH	1.1.1.-	Carbohydrate Metabolism	Fructose and mannose metabolism
SPN1P	AKT1c	SPN + ATP -> SPN1P + ADP	2.7.1.91	Metabolism of Complex lipids	Sphingoglycolipid metabolism
ST6P	NSDHL1	SOR1P + NAD <-> ST6P + NADH	1.1.1.-	Carbohydrate Metabolism	Fructose and mannose metabolism
Stachyose	GLAj	Stachyose + H2O <-> RAF + GLAC	3.2.1.22	Carbohydrate Metabolism	Galactose metabolism
THIAMIN	OTRA27	THMxt + HEXT -> THIAMIN		Membrane transport	Other Compounds Transport
Thiocysteine	CTHb	L-Cystine + H2O <-> PYR + NH3 + Thiocysteine	4.4.1.1	Amino acid metabolism	Cysteine metabolism
THP	P4HA2	PRO + AKG + O2 -> THP + SUCC + CO2	1.14.11.2	Amino acid metabolism	Arginine and proline metabolism
THRTRNA	THRTRNA	THR + THTRNA + ATP -> THRTRNA + AMP + PPI	6.1.1.3	Amino acid metabolism	Glycine, serine and threonine metabolism
THTRNA	THRTRNA	THR + THTRNA + ATP -> THRTRNA + AMP + PPI	6.1.1.3	Amino acid metabolism	Glycine, serine and threonine metabolism
TMA	CYP7B11	TMA + O2 + NADPH -> TMAO + NADP	1.14.13.-	Energy metabolism	Methane metabolism
TMAO	CYP7B11	TMA + O2 + NADPH -> TMAO + NADP	1.14.13.-	Energy metabolism	Methane metabolism
Triiodothyronine	TPO1	ITYR + DTYR + H2O2 -> Triiodothyronine + 2-Aminoacrylate + 2 H2O	1.11.1.8	Amino acid metabolism	Tyrosine metabolism
TRNA	WARS	ATP + TRP + TRNA -> AMP + PPI + TRPTRNA	6.1.1.2	Amino acid metabolism	Tryptophan metabolism
tRNA(Ala)	AARS	ATP + ALA + tRNA(Ala) <-> AMP + PPI + L-Alanyl-tRNA	6.1.1.7	Amino acid metabolism	Alanine and aspartate metabolism
tRNA(Asp)	DARSa	tRNA(Asp) + ASP + ATP <-> L-Aspartyl-tRNA(Asp) + PPI + AMP	6.1.1.12	Amino acid metabolism	Alanine and aspartate metabolism
tRNA(Cys)	CARS	ATP + CYS + tRNA(Cys) <-> AMP + PPI + L-Cysteinyl-tRNA(Cys)	6.1.1.16	Amino acid metabolism	Cysteine metabolism
tRNA(Gln)	EPRS	ATP + GLU + tRNA(Gln) <-> AMP + PPI + L-Glutamyl-tRNA(Gln)	6.1.1.17	Amino acid metabolism	Glutamate metabolism
tRNA(Ile)	IARS	ATP + ILE + tRNA(Ile) -> AMP + PPI + L-Isoleucyl-tRNA(Ile)	6.1.1.5	Amino acid metabolism	Valine, leucine and isoleucine biosynthesis
tRNA(Leu)	LARS2	ATP + LEU + tRNA(Leu) -> AMP + PPI + L-Leucyl-tRNA	6.1.1.4	Amino acid metabolism	Valine, leucine and isoleucine biosynthesis
tRNA(Met)	MARS2	ATP + MET + tRNA(Met) <-> AMP + PPI + MTRNA	6.1.1.10	Amino acid metabolism	Methionine metabolism
tRNA(Phe)	FARSLB	ATP + PHE + tRNA(Phe) <-> AMP + PPI + L-Phenylalanyl-tRNA(Phe)	6.1.1.20	Amino acid metabolism	Phenylalanine, tyrosine and tryptophan biosynthesis
tRNA(Ser)	SARS1	ATP + SER + tRNA(Ser) <-> AMP + PPI + L-Seryl-tRNA(Ser)	6.1.1.11	Amino acid metabolism	Glycine, serine and threonine metabolism
tRNA(Tyr)	YARS	ATP + TYR + tRNA(Tyr) <-> AMP + PPI + L-Tyrosyl-tRNA(Tyr)	6.1.1.1	Amino acid metabolism	Phenylalanine, tyrosine and tryptophan biosynthesis
TRNAG	HPG43	TRNAG + GLU + ATP <-> GTRNA + PPI + AMP		Amino acid metabolism	Glutamate metabolism
TRPTRNA	WARS	ATP + TRP + TRNA -> AMP + PPI + TRPTRNA	6.1.1.2	Amino acid metabolism	Tryptophan metabolism
TYRm	GOT24	4HPPm + GLUm <-> AKGm + TYRm	2.6.1.1/ 2.6.1.5	Amino acid metabolism	Tyrosine metabolism
UDPGAT	NSDHL5	UDPGAL + 2 NAD -> UDPGAT + 2 NADH	1.1.1.-	Carbohydrate Metabolism	Galactose Metabolism
UDPNAMA	ASML3	NAMA + UDP <-> UDPNAMA	3.1.3.-	Metabolism of Complex Carbohydrates	Aminosugars metabolism
UDP-xylose	TGUT-PENDING	UDP-xylose -> UDP + 1,4-beta-xylan	2.4.2.24	Nucleotide metabolism	Nucleotide sugars metabolism
UGC	ALLC	ATT <-> UGC + UREA	3.5.3.4	Nucleotide metabolism	Purine metabolism
UppppU	NUDT2b	UppppU -> UTP + UMP	3.6.1.17	Nucleotide metabolism	Pyrimidine metabolism
Uroporphyrinogen I	URODa	Uroporphyrinogen I -> Coproporphyrinogen I + 4 CO2	4.1.1.37	Metabolism of cofactors and Vitamins	Porphyrin and Chlorophyll metabolism
VALTRNA	VARS2	VAL + ATP + VTRNA -> AMP + PPI + VALTRNA	6.1.1.9	Amino acid metabolism	Valine, leucine and isoleucine biosynthesis
VITE	HPG07	PhytylPP -> VITE + VITK		Lipid metabolism	Sterol biosynthesis
VITKE	VKORC1	VITKE -> VITK	1.1.4.1	Lipid metabolism	Sterol biosynthesis
VITKR	DIA4	VITK + NADH -> VITKR + NAD	1.6.5.2/1.6.99.2	Lipid metabolism	Sterol biosynthesis
VTRNA	VARS2	VAL + ATP + VTRNA -> AMP + PPI + VALTRNA	6.1.1.9	Amino acid metabolism	Valine, leucine and isoleucine biosynthesis
Xanthurenic acid	HRMT1L13	Xanthurenic acid <-> 8-Methoxykynurenate	2.1.1.-	Amino acid metabolism	Tryptophan metabolism
XL	PRDX5a	XL + H2O2 -> XLN	3.1.1.-/1.11.1.7	Carbohydrate Metabolism	Pentose and gluCuronate interConversions
XLN	PRDX5a	XL + H2O2 -> XLN	3.1.1.-/1.11.1.7	Carbohydrate Metabolism	Pentose and gluCuronate interConversions
XTRP	NUDT5c	XTRP + H2O <-> XTP + XMP	3.6.1.17	Nucleotide metabolism	Purine metabolism
