# Supplementary material for: Do genome-scale models need exact solvers or clearer standards?
Source: Mol Syst Biol. 2015 Oct 14;11(10):831. doi: 10.15252/msb.20156157 (PMC4631202; doi:10.15252/msb.20156157)
Supplement: Supplementary file 2 — Dataset EV1 [file msb0011-0831-sd2.zip › m_model_collection-master/xls/iTL885.xls]

## Sheet: reactions
Rxn name	Rxn description	Reaction formula	Gene-reaction association	Genes	Proteins	Subsystem	Reversible	LB	UB	Objective	EC Number
SS0001	Aspartate transaminase	AKG[c] + ASP[c] <=> GLU[c] + OAA[c]	PICST_66059	PICST_66059	AAT2	Alanine, aspartate and glutamate metabolism	1	-1000	1000	0	2.6.1.1
SS0002	L-alanine transaminase mitochondrial	GLU[m] + PYR[m] -> AKG[m] + ALA[m]	PICST_70108	PICST_70108	ALA2	Alanine, aspartate and glutamate metabolism	1	0	1000	0	2.6.1.2
SS0003	D-Alanine oxidase	DALA[c] + H2O[c] + O2[c] <=> PYR[c] + NH3[c] + H2O2[c]	PICST_57912	PICST_57912	DAO1	Alanine, aspartate and glutamate metabolism	1	-1000	1000	0
SS0004	D1-pyrroline-5-carboxylate dehydrogenase, mitochondrial	GLUGSAL[m] + H2O[m] + NADP[m] -> GLU[m] + 2 H[m] + NADPH[m]	PICST_55391	PICST_55391	PUT2	Alanine, aspartate and glutamate metabolism	0	0	1000	0	1.5.1.12
SS0005	carnitine O-acetyltransferase	ACCOA[c] + CAR[c] -> COA[c] + ACAR[c]	PICST_68034	PICST_68034	YAT1	Alanine, aspartate and glutamate metabolism	0	0	1000	0	2.3.1.7
SS0006	carnitine O-acetyltransferase, reverse direction, mitochondrial	COA[m] + ACAR[m] -> ACCOA[m] + CAR[m]	PICST_34304	PICST_34304	CAT2	Alanine, aspartate and glutamate metabolism	0	0	1000	0	2.3.1.7
SS0007	Aspartate transaminase, mitochondrial	AKG[m] + ASP[m] <=> GLU[m] + OAA[m]	(PICST_51039 or PICST_80440)	PICST_51039 PICST_80440	(AAT22 or AAT1)	Arginine and Proline Metabolism	1	-1000	1000	0	2.6.1.1
SS0008	Glutamate 5-kinase	ATP[c] + GLU[c] -> ADP[c] + GLUP[c]	PICST_29301	PICST_29301	PRO2	Arginine and Proline Metabolism	0	0	1000	0	2.7.2.11
SS0009	Glutamate-5-semialdehyde dehydrogenase	GLUP[c] + H[c] + NADPH[c] -> GLUGSAL[c] + NADP[c] + PI[c]	PICST_90997	PICST_90997		Arginine and Proline Metabolism	0	0	1000	0	1.2.1.41
SS0010	L-glutamate 5-semialdehyde dehydratase	GLUGSAL[c] <=> P5C[c] + H[c] + H2O[c]				Arginine and Proline Metabolism	1	-1000	1000	0
SS0011	L-glutamate 5-semialdehyde dehydratase, mitochondrial	GLUGSAL[m] <=> P5C[m] + H[m] + H2O[m]				Arginine and Proline Metabolism	1	-1000	1000	0
SS0012	Pyrroline-5-carboxylate reductase	P5C[c] + 2 H[c] + NADPH[c] -> NADP[c] + PRO[c]	PICST_35750	PICST_35750	PRO3	Arginine and Proline Metabolism	0	0	1000	0	1.5.1.2
SS0013	Proline oxidase (NAD), mitochondrial	NAD[m] + PRO[m] -> P5C[m] + 2 H[m] + NADH[m]	PICST_84147	PICST_84147	PUT1	Arginine and Proline Metabolism	0	0	1000	0	1.5.99.8
SS0014	Acetylglutamate kinase, mitochondrial	NAGLU[m] + ATP[m] -> NAGLUP[m] + ADP[m]	PICST_55623	PICST_55623		Arginine and Proline Metabolism	0	0	1000	0	2.7.2.8
SS0015	N-acteylglutamate synthase	ACCOA[c] + GLU[c] -> NAGLU[c] + COA[c] + H[c]	(PICST_51037 or PICST_76181)	PICST_51037 PICST_76181	(ARG2 or NAT3)	Arginine and Proline Metabolism	0	0	1000	0	2.3.1.1
SS0016	N-acteylglutamate synthase	ACCOA[m] + GLU[m] -> NAGLU[m] + COA[m] + H[m]	PICST_60752	PICST_60752	ECM40	Arginine and Proline Metabolism	0	0	1000	0	2.3.1.1
SS0017	Acetylornithine transaminase, mitochondrial	NAGLUS[m] + GLU[m] -> NAORN[m] + AKG[m]	PICST_52948	PICST_52948	ARG8	Arginine and Proline Metabolism	0	0	1000	0	2.6.1.11
SS0018	Adenosylmethionine decarboxylase	SAM[c] + H[c] -> DSAM[c] + CO2[c]	PICST_85160	PICST_85160	SPE2	Arginine and Proline Metabolism	0	0	1000	0	4.1.1.50
SS0019	N-acetyl-g-glutamyl-phosphate reductase, mitochondrial	NAGLUP[m] + H[m] + NADPH[m] -> NAGLUS[m] + NADP[m] + PI[m]	PICST_55623	PICST_55623		Arginine and Proline Metabolism	0	0	1000	0	1.2.1.38
SS0020	Allophanate hydrolase	UREAC[c] + 3 H[c] + H2O[c] -> 2 CO2[c] + 2 NH3[c]	PICST_28452	PICST_28452	DUR1	Arginine and Proline Metabolism	0	0	1000	0	3.5.1.54
SS0021	Arginase	ARG[c] + H2O[c] -> ORN[c] + UREA[c]	PICST_78364	PICST_78364	CAR1	Arginine and Proline Metabolism	0	0	1000	0	3.5.3.1
SS0022	Argininosuccinate lyase	ARGSUCC[c] <=> ARG[c] + FUM[c]	PICST_62615	PICST_62615	ARG4	Arginine and Proline Metabolism	1	-1000	1000	0	4.3.2.1
SS0023	Argininosuccinate synthase	ASP[c] + ATP[c] + CITR[c] <=> AMP[c] + ARGSUCC[c] + H[c] + PPI[c]	PICST_34492	PICST_34492	ARG1	Arginine and Proline Metabolism	1	-1000	1000	0	6.3.4.5
SS0024	Glutamate-5-semialdehyde dehydrogenase	GLUP[c] + H[c] + NADH[c] -> GLUGSAL[c] + NAD[c] + PI[c]	PICST_90997	PICST_90997		Arginine and Proline Metabolism	0	0	1000	0	1.2.1.41
SS0025	Ornithine carbamoyltransferase	CAP[c] + ORN[c] -> CITR[c] + H[c] + PI[c]	PICST_35868	PICST_35868	ARG3	Arginine and Proline Metabolism	0	0	1000	0	2.1.3.3
SS0026	Ornithine Decarboxylase	H[c] + ORN[c] -> CO2[c] + PTRSC[c]	PICST_90612	PICST_90612	SPE1	Arginine and Proline Metabolism	0	0	1000	0	4.1.1.17
SS0027	Ornithine transaminase	AKG[c] + ORN[c] -> GLU[c] + GLUGSAL[c]	PICST_77538	PICST_77538	CAR2	Arginine and Proline Metabolism	0	0	1000	0	2.6.1.13
SS0028	ornithine transacetylase, irreversible, mitochondrial	NAORN[m] + GLU[m] -> NAGLU[m] + ORN[m]	PICST_60752	PICST_60752	ECM40	Arginine and Proline Metabolism	0	0	1000	0
SS0029	Spermidine synthase	DSAM[c] + PTRSC[c] -> 5MTA[c] + H[c] + SPRMD[c]	(PICST_84352 or PICST_40259)	PICST_84352 PICST_40259	( or )	Arginine and Proline Metabolism	0	0	1000	0	2.5.1.16
SS0030	Spermine synthase	DSAM[c] + SPRMD[c] -> 5MTA[c] + H[c] + SPRM[c]	(PICST_84352 or PICST_40259)	PICST_84352 PICST_40259	( or )	Arginine and Proline Metabolism	0	0	1000	0	2.5.1.16
SS0031	Urea carboxylase	ATP[c] + HCO3[c] + UREA[c] <=> ADP[c] + UREAC[c] + H[c] + PI[c]	PICST_28452	PICST_28452	DUR1	Arginine and Proline Metabolism	1	-1000	1000	0	6.3.4.6
SS0032	agmatinase	AGM[c] + H2O[c] -> PTRSC[c] + UREA[c]	(PICST_32515 or PICST_55948)	PICST_32515 PICST_55948	(SPB2 or CAR12)	Arginine and Proline Metabolism	0	0	1000	0
SS0033	Aminobutyraldehyde dehydrogenase, mitochondrial	ABUTN[m] + H2O[m] + NAD[m] -> GABA[m] + 2 H[m] + NADH[m]	(PICST_28221 or PICST_44169 or PICST_29563)	PICST_28221 PICST_44169 PICST_29563	ALD7 ALD4 ALD5	Arginine and Proline Metabolism	0	0	1000	0	1.2.1.19
SS0034	Deoxyhypusine synthase	SPRMD[c] + Q[m] + H2O[c] -> DAPRP[c] + QH2[m] + ABUTN[c]				Arginine and Proline Metabolism	0	0	1000	0	1.5.99.6
SS0035	Adenosylhomocysteinase	SAH[c] + H2O[c] -> ADN[c] + HCYS[c]	PICST_76463	PICST_76463	SAH1	Cysteine and Methionine Metabolism	0	0	1000	0	3.3.1.1
SS0036	Aldehyde dehydrogenase (aminoacetaldehyde, NAD)	AMACTD[c] + H2O[c] + NAD[c] -> GLY[c] + H[c] + NADH[c]				Cysteine and Methionine Metabolism	0	0	1000	0
SS0037	Homocysteine S-methyltransferase	SAM[c] + HCYS[c] -> SAH[c] + H[c] + MET[c]	PICST_30270	PICST_30270	SAM4	Cysteine and Methionine Metabolism	0	0	1000	0	2.1.1.10
SS0038	Methionine adenosyltransferase	ATP[c] + H2O[c] + MET[c] -> SAM[c] + PI[c] + PPI[c]	PICST_65158	PICST_65158	SAM2	Cysteine and Methionine Metabolism	0	0	1000	0	2.5.1.6
SS0039	Methionine synthase	MTHF[c] + HCYS[c] -> MET[c] + THF[c]	PICST_78051	PICST_78051	MET6	Cysteine and Methionine Metabolism	0	0	1000	0	2.1.1.13
SS0040	5'-methylthioadenosine phosphorylase	5MTA[c] + PI[c] -> 5THR1P[c] + AD[c]	PICST_65182	PICST_65182		Cysteine and Methionine Metabolism	0	0	1000	0	2.4.2.28
SS0041	3-Sulfo-L-alanine carboxy-lyase	LCYST[c] -> TAUR[c] + CO2[c]	PICST_40180	PICST_40180	DCE1	Cysteine and Methionine Metabolism	0	0	1000	0	4.1.1.15
SS0042	serine O-acetyltransferase, irreversible	ACCOA[c] + SER[c] -> ASER[c] + COA[c]	PICST_48738	PICST_48738		Cysteine and Methionine Metabolism	0	0	1000	0
SS0043	O-succinylhomoserine lyase (L-cysteine)	CYS[c] + SUCCHOMO[c] -> LLCT[c] + H[c] + SUCC[c]	(PICST_36608 or PICST_59680)	PICST_36608 PICST_59680	( or )	Cysteine and Methionine Metabolism	0	0	1000	0
SS0044	O-succinylhomoserine lyase	H2O[c] + SUCCHOMO[c] <=> OBUT[c] + H[c] + NH3[c] + SUCC[c]	(PICST_36608 or PICST_59680)	PICST_36608 PICST_59680	( or )	Cysteine and Methionine Metabolism	1	-1000	1000	0
SS0045	Taurine dioxygenase	TAUR[c] + O2[c] + AKG[c] -> SUCC[c] + AMACTD[c] + H2SO3[c] + CO2[c]	(PICST_34605 or PICST_39554)	PICST_34605 PICST_39554	(TCD4 or IFH2)	Cysteine and Methionine Metabolism	0	0	1000	0	1.14.11.17
SS0046	gamma-glutamylcysteine synthetase	ATP[c] + CYS[c] + GLU[c] -> ADP[c] + GC[c] + H[c] + PI[c]	PICST_62151	PICST_62151	GSH1	Glutathione Metabolism	0	0	1000	0	6.3.2.2
SS0047	glutathione oxidoreductase	OGT[c] + H[c] + NADPH[c] -> 2 RGT[c] + NADP[c]	(PICST_40145 or PICST_42900)	PICST_40145 PICST_42900	(GLR2 or GLR1)	Glutathione Metabolism	0	0	1000	0	1.8.1.7
SS0048	glutathione peridoxase	2 RGT[c] + H2O2[c] <=> OGT[c] + 2 H2O[c]	(PICST_52875 or PICST_78456)	(PICST_52875 or PICST_78456)	(HYR1 or GPX2)	Glutathione Metabolism	1	-1000	1000	0	1.11.1.9
SS0049	glutathione synthetase	ATP[c] + GC[c] + GLY[c] -> ADP[c] + RGT[c] + H[c] + PI[c]	PICST_43206	PICST_43206	GSH2	Glutathione Metabolism	0	0	1000	0	6.3.2.3
SS0050	g-glutamyltransferase	RGT[c] + ALA[c] -> CGLY[c] + ALAGLY[c]	(PICST_58626 or PICST_78698)	PICST_58626 PICST_78698	(EMC37 or EMC38)	Glutathione Metabolism	0	0	1000	0	2.3.2.2
SS0051	Oxoprolinase	5OXOPRO[c] + ATP[c] + 2 H2O[c] <=> ADP[c] + GLU[c] + PI[c]	(PICST_81320 or PICST_29736 or PICST_86944)	PICST_81320 PICST_29736 PICST_86944	(HYU1.1 or HYU1.2 or HYU1.3)	Glutathione Metabolism	1	-1000	1000	0
SS0052	Phosphatidylserine synthase, mitochondrial	0.01 CDPDG[m] + SER[m] <=> CMP[m] + H[m] + 0.01 PS[m]	PICST_51913	PICST_51913	CHO1	Glycine, serine and threonine metabolism	1	-1000	1000	0	2.7.8.8
SS0053	Phosphatidylserine synthase	0.01 CDPDG[c] + SER[c] <=> CMP[c] + H[c] + 0.01 PS[c]	PICST_51913	PICST_51913	CHO1	Glycine, serine and threonine metabolism	1	-1000	1000	0	2.7.8.8
SS0054	Phosphoglycerate dehydrogenase	3PG[c] + NAD[c] -> PHP[c] + H[c] + NADH[c]	PICST_87754	PICST_87754	SER3	Glycine, serine and threonine metabolism	0	0	1000	0	1.1.1.95
SS0055	Phosphoserine transaminase	PHP[c] + GLU[c] -> AKG[c] + 3PSER[c]	PICST_36392	PICST_36392	SER1	Glycine, serine and threonine metabolism	0	0	1000	0	2.6.1.52
SS0056	Phosphoserine phosphatase (L-serine)	H2O[c] + 3PSER[c] -> PI[c] + SER[c]	PICST_40365	PICST_40365	PSP1	Glycine, serine and threonine metabolism	0	0	1000	0	3.1.3.3
SS0057	Glycine hydroxymethyltransferase, reversible	SER[c] + THF[c] <=> GLY[c] + H2O[c] + METTHF[c]	PICST_67292	PICST_67292	SHM2	Glycine, serine and threonine metabolism	1	-1000	1000	0	2.1.2.1
SS0058	Glycine hydroxymethyltransferase, reversible, mitochondrial	SER[m] + THF[m] <=> GLY[m] + H2O[m] + METTHF[m]	PICST_78806	PICST_78806	SHM1	Glycine, serine and threonine metabolism	1	-1000	1000	0	2.1.2.1
SS0059	Alanine glyoxylate aminotransferase (irreversible)	ALA[c] + GLX[c] -> GLY[c] + PYR[c]	PICST_44075	PICST_44075		Glycine, serine and threonine metabolism	0	0	1000	0	2.6.1.44
SS0060	5-aminolevulinate synthase, mitochondrial	GLY[m] + H[m] + SUCCOA[m] -> ALAV[m] + CO2[m] + COA[m]	PICST_89623	PICST_89623	HEM1	Glycine, serine and threonine metabolism	0	0	1000	0	2.3.1.37
SS0061	Aspartate-semialdehyde dehydrogenase	BASP[c] + H[c] + NADPH[c] -> ASPSA[c] + NADP[c] + PI[c]	PICST_89195	PICST_89195	HOM2	Glycine, serine and threonine metabolism	0	0	1000	0	1.2.1.11
SS0062	Aspartate kinase	ASP[c] + ATP[c] -> BASP[c] + ADP[c]	PICST_69242	PICST_69242	HOM3	Glycine, serine and threonine metabolism	0	0	1000	0	2.7.2.4
SS0063	Cystathionine beta-synthase	HCYS[c] + SER[c] -> LLCT[c] + H2O[c]	PICST_77227	PICST_77227	CYS4	Glycine, serine and threonine metabolism	0	0	1000	0	4.2.1.22
SS0064	Glycine-cleavage complex (lipoamide), mitochondrial	GLY[m] + H[m] + LPAM[m] <=> ALPRO[m] + CO2[m]	(PICST_75631 and PICST_83560 and PICST_36951)	PICST_75631 PICST_83560 PICST_36951	(GCV2 and GCV1 and LPD1)	Glycine, serine and threonine metabolism	1	-1000	1000	0	1.4.4.2 2.1.2.10 1.8.1.4
SS0065	Glycine-cleavage system (lipoamide) irreversible, mitochondrial	ALPRO[m] + THF[m] -> DHLAM[m] + METTHF[m] + NH3[m]	(PICST_75631 and PICST_83560 and PICST_36951)	PICST_75631 PICST_83560 PICST_36951	(GCV2 and GCV1 and LPD1)	Glycine, serine and threonine metabolism	0	0	1000	0	1.4.4.2 2.1.2.10 1.8.1.4
SS0066	Glycine-cleavage complex (lipoamide), mitochondrial	DHLAM[m] + NAD[m] <=> H[m] + LPAM[m] + NADH[m]	(PICST_75631 and PICST_83560 and PICST_36951)	PICST_75631 PICST_83560 PICST_36951	(GCV2 and GCV1 and LPD1)	Glycine, serine and threonine metabolism	1	-1000	1000	0	1.4.4.2 2.1.2.10 1.8.1.4
SS0067	Homoserine dehydrogenase (NAD)	ASPSA[c] + H[c] + NADH[c] -> HSER[c] + NAD[c]	PICST_57619	PICST_57619	HOM6	Glycine, serine and threonine metabolism	0	0	1000	0	1.1.1.3
SS0068	Homoserine dehydrogenase (NADP)	ASPSA[c] + H[c] + NADPH[c] -> HSER[c] + NADP[c]	PICST_57619	PICST_57619	HOM6	Glycine, serine and threonine metabolism	0	0	1000	0	1.1.1.3
SS0069	Homoserine kinase	ATP[c] + HSER[c] -> ADP[c] + H[c] + PHSER[c]	PICST_85224	PICST_85224	THR1	Glycine, serine and threonine metabolism	0	0	1000	0	2.7.1.39
SS0070	Threonine aldolase	ACAL[c] + GLY[c] -> THR[c]	(PICST_71203 or PICST_74130)	PICST_71203 PICST_74130	(GLY2 or GLY1)	Glycine, serine and threonine metabolism	0	0	1000	0	4.1.2.5
SS0071	L-threonine deaminase	THR[c] -> OBUT[c] + NH3[c]	PICST_83915	PICST_83915	ILV1	Glycine, serine and threonine metabolism	0	0	1000	0	4.3.1.19
SS0072	Threonine synthase	H2O[c] + PHSER[c] -> PI[c] + THR[c]	PICST_65754	PICST_65754	THR4	Glycine, serine and threonine metabolism	0	0	1000	0	4.2.3.1
SS0073	Glutamine-fructose-6-phosphate transaminase	F6P[c] + GLN[c] -> GA6P[c] + GLU[c]	PICST_67692	PICST_67692	GFA1	Glutamine Metabolism	0	0	1000	0	2.6.1.16
SS0074	Glutamine synthetase	ATP[c] + GLU[c] + NH3[c] -> ADP[c] + GLN[c] + H[c] + PI[c]	PICST_68474	PICST_68474	GLN1	Glutamine Metabolism	0	0	1000	0	6.3.1.2
SS0075	Anthranilate synthase	CHOR[c] + GLN[c] -> AN[c] + GLU[c] + H[c] + PYR[c]	((PICST_74393 and PICST_91065) or (PICST_85710 and PICST_91065))	PICST_74393 PICST_91065 PICST_85710	((ABZ1 and TRP6) or (TRP2 and TRP6))	Glutamine Metabolism	0	0	1000	0	4.1.3.27
SS0076	Glutaminase	GLN[c] + H2O[c] -> GLU[c] + NH3[c]	PICST_32591	PICST_32591		Glutamine Metabolism	0	0	1000	0	3.5.1.2
SS0077	ATP phosphoribosyltransferase	ATP[c] + PRPP[c] -> PPI[c] + PRBATP[c]	PICST_67165	PICST_67165	HIS1	Histidine Metabolism	0	0	1000	0	2.4.2.17
SS0078	Histidinol dehydrogenase	H2O[c] + HISOL[c] + 2 NAD[c] -> 3 H[c] + HIS[c] + 2 NADH[c]	PICST_89228	PICST_89228	HIS2	Histidine Metabolism	0	0	1000	0	1.1.1.23
SS0079	Histidinol-phosphatase	H2O[c] + HISOLP[c] -> HISOL[c] + PI[c]	PICST_33066	PICST_33066	HIS9	Histidine Metabolism	0	0	1000	0	3.1.3.15
SS0080	Imidazole-glycerol-3-phosphate synthase	GLN[c] + PRLP[c] -> AICAR[c] + DIMGP[c] + GLU[c] + H[c]	PICST_65481	PICST_65481	HIS7	Histidine Metabolism	0	0	1000	0
SS0081	Imidazoleglycerol-phosphate dehydratase	DIMGP[c] -> H2O[c] + IMACP[c]	PICST_89976	PICST_89976	MTN2	Histidine Metabolism	0	0	1000	0	4.2.1.19
SS0082	Phosphoribosyl-AMP cyclohydrolase	H2O[c] + PRBAMP[c] -> PRFP[c]	PICST_89228	PICST_89228	HIS2	Histidine Metabolism	0	0	1000	0	3.5.4.19
SS0083	Phosphoribosyl-ATP pyrophosphatase	H2O[c] + PRBATP[c] -> H[c] + PPI[c] + PRBAMP[c]	PICST_89228	PICST_89228	HIS2	Histidine Metabolism	0	0	1000	0	3.6.1.31
SS0084	Imidazole-4-carboxamide isomerase	PRFP[c] -> PRLP[c]	PICST_34105	PICST_34105		Histidine Metabolism	0	0	1000	0	5.3.1.16
SS0085	L-aminoadipate-semialdehyde dehydrogenase (NADPH)	AMA[c] + ATP[c] + H[c] + NADPH[c] -> AMASA[c] + AMP[c] + NADP[c] + PPI[c]	PICST_68020	PICST_68020	LYS2	Lysine Biosynthesis	0	0	1000	0	1.2.1.31
SS0086	L-aminoadipate-semialdehyde dehydrogenase (NADH)	AMA[c] + ATP[c] + H[c] + NADH[c] -> AMASA[c] + AMP[c] + NAD[c] + PPI[c]	PICST_68020	PICST_68020	LYS2	Lysine Biosynthesis	0	0	1000	0	1.2.1.31
SS0087	Homoacontinate hydratase, mitochondrial	HACN[m] + H2O[m] <=> HICIT[m]	PICST_88705	PICST_88705	LYS4	Lysine Biosynthesis	1	-1000	1000	0	4.2.1.36
SS0088	Homoisocitrate dehydrogenase, mitochondrial	HICIT[m] + NAD[m] <=> H[m] + NADH[m] + OXAG[m]	PICST_50442	PICST_50442	LYS12	Lysine Biosynthesis	1	-1000	1000	0	1.1.1.87
SS0089	Saccharopine dehydrogenase (NADP, L-glutamate forming)	AMASA[c] + GLU[c] + H[c] + NADPH[c] <=> H2O[c] + NADP[c] + SACP[c]	PICST_70210	PICST_70210	LYS9	Lysine Biosynthesis	1	-1000	1000	0	1.5.1.10
SS0090	Saccharopine dehydrogenase (NAD, L-lysine forming)	H2O[c] + NAD[c] + SACP[c] <=> AKG[c] + H[c] + LYS[c] + NADH[c]	PICST_86170	PICST_86170	LYS1	Lysine Biosynthesis	1	-1000	1000	0	1.5.1.7
SS0091	2-aminoadipate transaminase	OAP[c] + GLU[c] <=> AMA[c] + AKG[c]	PICST_66767	PICST_66767	ARO8	Lysine Biosynthesis	1	-1000	1000	0	2.6.1.57
SS0092	non-enzymatic reaction, mitochondrial	H[m] + OXAG[m] <=> OAP[m] + CO2[m]				Lysine Biosynthesis	1	-1000	1000	0
SS0093	Dihydrodipicolinate synthase	ASPSA[c] + PYR[c] -> DHDP[c] + H[c] + 2 H2O[c]	PICST_64442	PICST_64442	LRA4	Lysine Biosynthesis	0	0	1000	0	4.2.1.52
SS0094	2-methylcitrate dehydratase, mitochondrial	HCIT[m] <=> HACN[m] + H2O[m]	PICST_43263	PICST_43263	YXE1	Lysine Biosynthesis	1	-1000	1000	0	4.2.1.79
SS0095	Cysteinylglycinase aminopeptidase	CGLY[c] + H2O[c] -> GLY[c] + CYS[c]	PICST_31787	PICST_31787	APE2.1	Other Amino Acid Metabolism	0	0	1000	0	3.4.11.2
SS0096	Gamma-glutamylcyclotransferase	ALAGLY[c] + H[c] -> 5OXOPRO[c] + ALA[c]				Other Amino Acid Metabolism	0	0	1000	0	2.3.2.4
SS0097	N-acetylputrescine: oxygen oxireductase (deaminating)	APRUT[c] + H2O[c] + O2[c] -> H2O2[c] + N4ABUTN[c] + NH3[c]				Other Amino Acid Metabolism	0	0	1000	0	1.4.3.4
SS0098	N4-Acetylaminobutanal:NAD+ oxidoreductase	H2O[c] + N4ABUTN[c] + NAD[c] -> 4AABUTN[c] + 2 H[c] + NADH[c]				Other Amino Acid Metabolism	0	0	1000	0	1.2.1.3
SS0099	4-acetamidobutyrate deacetylase	4AABUTN[c] + H2O[c] -> GABA[c] + AC[c]				Other Amino Acid Metabolism	0	0	1000	0	3.5.1.63
SS0100	3-deoxy-D-arabino-heptulosonate 7-phosphate synthetase	E4P[c] + H2O[c] + PEP[c] -> 3DDAH7P[c] + PI[c]	(PICST_80434 or PICST_83093)	PICST_80434 PICST_83093	(ARO4 or ARO3)	Phenylalanine, Tyrosine and Trytophan Biosynthesis	0	0	1000	0	2.5.1.54
SS0101	Aldehyde dehydrogenase (phenylacetaldehyde, NAD)	H2O[c] + NAD[c] + PHAL[c] -> 2 H[c] + NADH[c] + PAC[c]	PICST_28221	PICST_28221	ALD7	Phenylalanine, Tyrosine and Trytophan Biosynthesis	0	0	1000	0	1.2.1.39
SS0102	amidase	PAD[c] + H2O[c] -> PAC[c] + NH3[c]	(PICST_47832 or PICST_88820 or PICST_48268 or PICST_43525 or PICST_87495)	PICST_47832 PICST_88820 PICST_48268 PICST_43525 PICST_87495	AMD2 AMD3 AMD4 AMI1 GTA2	Phenylalanine, Tyrosine and Trytophan Biosynthesis	0	0	1000	0	3.5.1.4
SS0103	Phenylpyruvate decarboxylase	H[c] + PHPYR[c] -> CO2[c] + PHAL[c]	PICST_62095	PICST_62095	ARO10	Phenylalanine, Tyrosine and Trytophan Biosynthesis	0	0	1000	0	4.1.1.-
SS0104	Anthranilate phosphoribosyltransferase	AN[c] + PRPP[c] -> PPI[c] + NPRAN[c]	PICST_34016	PICST_34016	TRP4	Phenylalanine, Tyrosine and Trytophan Biosynthesis	0	0	1000	0	2.4.2.18
SS0105	Chorismate mutase	CHOR[c] -> PHEN[c]	PICST_73224	PICST_73224	ARO7	Phenylalanine, Tyrosine and Trytophan Biosynthesis	0	0	1000	0	5.4.99.5
SS0106	Chorismate synthase	3PSME[c] -> CHOR[c] + PI[c]	(PICST_90939 or PICST_89141)	PICST_90939 PICST_89141	(AROC or )	Phenylalanine, Tyrosine and Trytophan Biosynthesis	0	0	1000	0	4.2.3.5
SS0107	3-dehydroquinate synthase	3DDAH7P[c] -> DQT[c] + PI[c]	PICST_89141	PICST_89141		Phenylalanine, Tyrosine and Trytophan Biosynthesis	0	0	1000	0	4.2.3.4
SS0108	3-dehydroquinate dehydratase	DQT[c] -> DHSK[c] + H2O[c]	PICST_62322	PICST_62322	DQD1	Phenylalanine, Tyrosine and Trytophan Biosynthesis	0	0	1000	0	4.2.1.10
SS0109	Histidinol-phosphate transaminase	GLU[c] + IMACP[c] -> AKG[c] + HISOLP[c]	PICST_44612	PICST_44612	HIS5	Phenylalanine, Tyrosine and Trytophan Biosynthesis	0	0	1000	0	2.6.1.9
SS0110	Indole-3-glycerol-phosphate synthase	CPAD5P[c] + H[c] -> IGP[c] + CO2[c] + H2O[c]	PICST_91065	PICST_91065	TRP6	Phenylalanine, Tyrosine and Trytophan Biosynthesis	0	0	1000	0	4.1.1.48
SS0111	Phenylalanine transaminase	AKG[c] + PHE[c] <=> GLU[c] + PHPYR[c]	(PICST_66767 or PICST_34099)	PICST_66767 PICST_34099	(ARO8 or ARO9.1)	Phenylalanine, Tyrosine and Trytophan Biosynthesis	1	-1000	1000	0	2.6.1.57
SS0112	Prephenate dehydrogenase (NADP)	NADP[c] + PHEN[c] -> 4HPP[c] + CO2[c] + NADPH[c]	PICST_52223	PICST_52223	TYR1	Phenylalanine, Tyrosine and Trytophan Biosynthesis	0	0	1000	0	1.3.1.13
SS0113	Prephenate dehydratase	H[c] + PHEN[c] -> CO2[c] + H2O[c] + PHPYR[c]	PICST_33690	PICST_33690		Phenylalanine, Tyrosine and Trytophan Biosynthesis	0	0	1000	0	4.2.1.51
SS0114	Phosphoribosylanthranilate isomerase	NPRAN[c] -> CPAD5P[c]	PICST_38245	PICST_38245	TRP1	Phenylalanine, Tyrosine and Trytophan Biosynthesis	0	0	1000	0	5.3.1.24
SS0115	shikimate dehydrogenase	DHSK[c] + H[c] + NADPH[c] -> NADP[c] + SME[c]	PICST_89141	PICST_89141		Phenylalanine, Tyrosine and Trytophan Biosynthesis	0	0	1000	0	1.1.1.25
SS0116	Tryptophan synthase (indoleglycerol phosphate)	IGP[c] + SER[c] -> GA3P[c] + H2O[c] + TRP[c]	PICST_69669	PICST_69669	TRP5	Phenylalanine, Tyrosine and Trytophan Biosynthesis	0	0	1000	0	4.2.1.20
SS0117	Tyrosine transaminase	AKG[c] + TYR[c] <=> 4HPP[c] + GLU[c]	PICST_66059	PICST_66059	AAT2	Phenylalanine, Tyrosine and Trytophan Biosynthesis	1	-1000	1000	0	2.6.1.1
SS0118	Tyrosine transaminase	4HPP[c] + GLU[c] -> AKG[c] + TYR[c]	(PICST_66767 or PICST_34099)	PICST_66767 PICST_34099	(ARO8 or ARO9.1)	Phenylalanine, Tyrosine and Trytophan Biosynthesis	0	0	1000	0	2.6.1.57
SS0119	Tyrosine transaminase, mitochondrial	AKG[m] + TYR[m] <=> 4HPP[m] + GLU[m]	(PICST_51039 or PICST_80440)	PICST_51039 PICST_80440	(AAT22 or AAT1)	Phenylalanine, Tyrosine and Trytophan Biosynthesis	1	-1000	1000	0	2.6.1.1
SS0120	3-phosphoshikimate 1-carboxyvinyltransferase	PEP[c] + SME5P[c] -> 3PSME[c] + PI[c]	PICST_89141	PICST_89141		Phenylalanine, Tyrosine and Trytophan Biosynthesis	0	0	1000	0	2.5.1.19
SS0121	shikimate kinase	ATP[c] + SME[c] -> ADP[c] + H[c] + SME5P[c]	PICST_89141	PICST_89141		Phenylalanine, Tyrosine and Trytophan Biosynthesis	0	0	1000	0	2.7.1.71
SS0122	Indole 3-pyruvate decarboxylase	H[c] + INDPYR[c] -> CO2[c] + IDACAL[c]	PICST_62095	PICST_62095	ARO10	Phenylalanine, Tyrosine and Trytophan Biosynthesis	0	0	1000	0	4.1.1.-
SS0123	tryptophan transaminase	AKG[c] + TRP[c] <=> GLU[c] + INDPYR[c]	(PICST_66767 or PICST_34099)	PICST_66767 PICST_34099	(ARO8 or ARO9.1)	Phenylalanine, Tyrosine and Trytophan Biosynthesis	1	-1000	1000	0	2.6.1.57
SS0124	3-hydroxyanthranilate 3,4-dioxygenase	HAN[c] + O2[c] -> CMUSA[c] + H[c]	PICST_76205	PICST_76205	BNA1	Phenylalanine, Tyrosine and Trytophan Biosynthesis	0	0	1000	0	1.13.11.6
SS0125	Catalase	2 H2O2[c] -> 2 H2O[c] + O2[c]	PICST_40324	PICST_40324	CAT1	Phenylalanine, Tyrosine and Trytophan Biosynthesis	0	0	1000	0	1.11.1.6
SS0126	N-Formyl-L-kynurenine amidohydrolase	FKYN[c] + H2O[c] -> KYN[c] + FOR[c] + H[c]	PICST_66527	PICST_66527		Phenylalanine, Tyrosine and Trytophan Biosynthesis	0	0	1000	0	3.5.1.9
SS0127	3-Hydroxy-L-kynurenine hydrolase	H2O[c] + HKYN[c] -> HAN[c] + ALA[c]	PICST_55542	PICST_55542	BNA5	Phenylalanine, Tyrosine and Trytophan Biosynthesis	0	0	1000	0	3.7.1.3
SS0128	kynureninase	KYN[c] + H2O[c] -> ALA[c] + AN[c] + H[c]	PICST_55542	PICST_55542	BNA5	Phenylalanine, Tyrosine and Trytophan Biosynthesis	0	0	1000	0	3.7.1.3
SS0129	kynurenine 3-monooxygenase	KYN[c] + H[c] + NADPH[c] + O2[c] -> H2O[c] + HKYN[c] + NADP[c]	PICST_40545	PICST_40545	BNA4	Phenylalanine, Tyrosine and Trytophan Biosynthesis	0	0	1000	0	1.14.13.9
SS0130	Picolinic acid decarboxylase	CMUSA[c] + H[c] -> AMSA[c] + CO2[c]				Phenylalanine, Tyrosine and Trytophan Biosynthesis	0	0	1000	0	4.1.1.45
SS0131	Quinolinate Synthase (Eukaryotic)	CMUSA[c] -> H[c] + H2O[c] + QULN[c]				Phenylalanine, Tyrosine and Trytophan Biosynthesis	0	0	1000	0
SS0132	L-Tryptophan:oxygen 2,3-oxidoreductase (decyclizing)	O2[c] + TRP[c] -> FKYN[c]	PICST_87443	PICST_87443	BNA2	Phenylalanine, Tyrosine and Trytophan Biosynthesis	0	0	1000	0	1.13.11.52
SS0133	aminomuconate-semialdehyde dehydrogenase	AMSA[c] + H2O[c] + NAD[c] -> AMUCO[c] + 2 H[c] + NADH[c]				Phenylalanine, Tyrosine and Trytophan Biosynthesis	0	0	1000	0	1.2.1.32
SS0134	2-Aminomuconate-reductase	AMUCO[c] + NADPH[c] + H[c] + H2O[c] -> AKA[c] + NADP[c] + NH3[c]				Phenylalanine, Tyrosine and Trytophan Biosynthesis	0	0	1000	0	1.5.1.-
SS0135	4-Hydroxyphenylpyruvate:oxygen oxidoreductase	4HPP[c] + O2[c] -> CO2[c] + HOMOGEN[c]	PICST_46345	PICST_46345	HPD1	Phenylalanine, Tyrosine and Trytophan Biosynthesis	0	0	1000	0	1.13.11.27
SS0136	Fumarylacetoacetase	FUACAC[c] + H2O[c] -> ACTAC[c] + FUM[c] + H[c]				Phenylalanine, Tyrosine and Trytophan Biosynthesis	0	0	1000	0	3.7.1.2
SS0137	Homogentisate:oxygen 1,2-oxidoreductase (decyclizing)	HOMOGEN[c] + O2[c] -> MACAC[c] + H[c]	PICST_54624	PICST_54624		Phenylalanine, Tyrosine and Trytophan Biosynthesis	0	0	1000	0	1.13.11.5
SS0138	Maleylacetoacetate isomerase	MACAC[c] -> FUACAC[c]				Phenylalanine, Tyrosine and Trytophan Biosynthesis	0	0	1000	0	5.2.1.2
SS0139	Spermidine acetyltransferase	ACCOA[c] + SPRMD[c] -> NSPRD[c] + COA[c] + H[c]				Phenylalanine, Tyrosine and Trytophan Biosynthesis	0	0	1000	0
SS0140	Spermine acetyltransferase	ACCOA[c] + SPRM[c] -> NSPRM[c] + COA[c] + H[c]				Phenylalanine, Tyrosine and Trytophan Biosynthesis	0	0	1000	0
SS0141	Quinate 5-dehydrogenase	QT[c] + NAD[c] <=> DQT[c] + NADH[c]	PICST_30813	PICST_30813		Phenylalanine, Tyrosine and Trytophan Biosynthesis	1	-1000	1000	0	1.1.1.24
SS0142	Valine-pyruvate aminotransferase	OMVAL[c] + ALA[c] -> PYR[c] + VAL[c]	(PICST_28702 or PICST_89470)	PICST_28702 PICST_89470	(ARO9.2 or YEY2)	Valine, leucine and isoleucine Metabolism	0	0	1000	0	2.6.1.66
SS0143	Valine transaminase	AKG[c] + VAL[c] <=> OMVAL[c] + GLU[c]	PICST_84005	PICST_84005	BAT2	Valine, leucine and isoleucine Metabolism	1	-1000	1000	0	2.6.1.42
SS0144	Valine transaminase,mitovhondrial	AKG[m] + VAL[m] <=> OMVAL[m] + GLU[m]	PICST_34985	PICST_34985		Valine, leucine and isoleucine Metabolism	1	-1000	1000	0	2.6.1.42
SS0145	2-isopropylmalate hydratase	PPMAL[c] + H2O[c] <=> IPPMAL[c]	PICST_68659	PICST_68659	LEU1	Valine, leucine and isoleucine Metabolism	1	-1000	1000	0	4.2.1.33
SS0146	3-isopropylmalate dehydratase	CBHCAP[c] <=> PPMAL[c] + H2O[c]	PICST_68659	PICST_68659	LEU1	Valine, leucine and isoleucine Metabolism	1	-1000	1000	0	4.2.1.33
SS0147	3-isopropylmalate dehydrogenase	CBHCAP[c] + NAD[c] -> OICAP[c] + H[c] + NADH[c]	PICST_68561	PICST_68561	LEU2	Valine, leucine and isoleucine Metabolism	0	0	1000	0	1.1.1.85
SS0148	2-Oxo-4-methyl-3-carboxypentanoate decarboxylation	OICAP[c] + H[c] -> 4MOP[c] + CO2[c]	PICST_84005	PICST_84005	BAT2	Valine, leucine and isoleucine Metabolism	0	0	1000	0	2.6.1.42
SS0149	2-oxo-4-methyl-3-carboxypentanoate decarboxylation	OICAP[m] + H[m] -> 4MOP[m] + CO2[m]	PICST_34985	PICST_34985		Valine, leucine and isoleucine Metabolism	0	0	1000	0	2.6.1.42
SS0150	Leucine transaminase	4MOP[c] + GLU[c] <=> AKG[c] + LEU[c]	PICST_84005	PICST_84005	BAT2	Valine, leucine and isoleucine Metabolism	1	-1000	1000	0	2.6.1.42
SS0151	Leucine transaminase,mitochondrial	4MOP[m] + GLU[m] <=> AKG[m] + LEU[m]	PICST_34985	PICST_34985		Valine, leucine and isoleucine Metabolism	1	-1000	1000	0	2.6.1.42
SS0152	2-aceto-2-hydroxybutanoate synthase, mitochondrial	OBUT[m] + H[m] + PYR[m] -> ABUT[m] + CO2[m]	(PICST_44973 and PICST_80460)	PICST_44973 PICST_80460	(ILV2 and ILV6)	Valine, leucine and isoleucine Metabolism	0	0	1000	0	2.2.1.6
SS0153	Dihydroxy-acid dehydratase (2,3-dihydroxy-3-methylpentanoate), mitochondrial	DHMP[m] -> 3MOP[m] + H2O[m]	PICST_75802	PICST_75802	ILV3	Valine, leucine and isoleucine Metabolism	0	0	1000	0	4.2.1.9
SS0154	Ketol-acid reductoisomerase (2-Aceto-2-hydroxybutanoate), mitochondrial	ABUT[m] + H[m] + NADPH[m] -> DHMP[m] + NADP[m]	PICST_78299	PICST_78299	ILV5	Valine, leucine and isoleucine Metabolism	0	0	1000	0	1.1.1.86
SS0155	L-threonine deaminase, mitochondrial	THR[m] -> OBUT[m] + NH3[m]	PICST_83915	PICST_83915	ILV1	Valine, leucine and isoleucine Metabolism	0	0	1000	0	4.3.1.19
SS0156	Isoleucine transaminase	AKG[c] + ILE[c] <=> 3MOP[c] + GLU[c]	PICST_84005	PICST_84005	BAT2	Valine, leucine and isoleucine Metabolism	1	-1000	1000	0	2.6.1.42
SS0157	Isoleucine transaminase,mitochondrial	AKG[m] + ILE[m] <=> 3MOP[m] + GLU[m]	PICST_34985	PICST_34985		Valine, leucine and isoleucine Metabolism	1	-1000	1000	0	2.6.1.42
SS0158	Methyl But2enoyl coA hydratase	MBECOA[c] + H2O[c] <=> HMCOA[c]	(PICST_30193 or PICST_32846)	PICST_30193 PICST_32846	(ECH1 or EHO3)	Valine, leucine and isoleucine Metabolism	1	-1000	1000	0	4.2.1.17
SS0159	Branced Chain acyl coA dehydrogenase	MBCOA[c] + FAD[c] + H[c] <=> MBECOA[c] + FADH2[c]	PICST_33103	PICST_33103	ACD99	Valine, leucine and isoleucine Metabolism	1	-1000	1000	0	1.3.99.12
SS0160	Methyl GlutaconylcoA hydratase	MGCOA[c] + H2O[c] <=> H3MCOA[c]	(PICST_30193 or PICST_32846)	PICST_30193 PICST_32846	(ECH1 or EHO3)	Valine, leucine and isoleucine Metabolism	1	-1000	1000	0	4.2.1.17
SS0161	2-oxoisovalerate dehydrogenase	3MOP[c] + COA[c] + NAD[c] <=> MBCOA[c] + CO2[c] + NADH[c]	PICST_70031	PICST_70031		Valine, leucine and isoleucine Metabolism	1	-1000	1000	0
SS0162	Oxo acid coA transferase	ACTAC[m] + SUCCOA[m] <=> AACCOA[m] + SUCC[m]	PICST_33142	PICST_33142	OCA3	Valine, leucine and isoleucine Metabolism	1	-1000	1000	0	2.8.3.5
SS0163	Urea Amidolyase	ATP[c] + HCO3[c] + MCCOA[c] <=> ADP[c] + MGCOA[c] + 2 H[c] + PI[c]	PICST_28452	PICST_28452	DUR1	Valine, leucine and isoleucine Metabolism	1	-1000	1000	0	6.4.1.4
SS0164	acetyl-CoA C-acyltransferase (2-Methyl-3-acetoacetyl-CoA)	MAACOA[c] + COA[c] <=> ACCOA[c] + PPCOA[c]	PICST_31707	PICST_31707	ERG10	Valine, leucine and isoleucine Metabolism	1	-1000	1000	0	2.3.1.9
SS0165	Branced Chain acyl coA dehydrogenase	IVCOA[c] + FAD[c] + H[c] <=> MCCOA[c] + FADH2[c]	PICST_33103	PICST_33103	ACD99	Valine, leucine and isoleucine Metabolism	1	-1000	1000	0	1.3.99.10
SS0166	3-hydroxyacyl-CoA dehydrogenase (2-Methylacetoacetyl-CoA)	HMCOA[c] + NAD[c] <=> MAACOA[c] + H[c] + NADH[c]	PICST_31190	PICST_31190		Valine, leucine and isoleucine Metabolism	1	-1000	1000	0	1.1.1.178
SS0167	Keto-Isocaproate dehydrogenase	4MOP[m] + NAD[m] + COA[m] <=> NADH[m] + H[m] + IVCOA[m]	(PICST_79721 and PICST_68297 and PICST_69303)	PICST_79721 PICST_68297 PICST_69303	(KGD1 and KGD2 and LPD1)	Valine, leucine and isoleucine Metabolism	1	-1000	1000	0
SS0168	Aldehyde dehydrogenase (Tryptophol, NAD)	H[c] + IDACAL[c] + NADH[c] -> INDETH[c] + NAD[c]	( PICST_68558 or PICST_29079 or PICST_31312 )	PICST_68558 PICST_29079 PICST_31312	ADH1 ADH4 ADH5	Valine, leucine and isoleucine Metabolism	0	0	1000	0	1.1.1.1
SS0169	Aldehyde dehydrogenase (Tryptophol, NADP)	H[c] + IDACAL[c] + NADPH[c] -> INDETH[c] + NADP[c]	(PICST_29079 or PICST_45137)	PICST_29079 PICST_45137	(ADH4 or ADH7)	Valine, leucine and isoleucine Metabolism	0	0	1000	0	1.1.1.2
SS0170	Branced Chain acyl coA dehydrogenase	IBCOA[c] + FAD[c] + H[c] <=> MECOA[c] + FADH2[c]	PICST_33103	PICST_33103	ACD99	Valine, leucine and isoleucine Metabolism	1	-1000	1000	0	1.3.99.3
SS0171	Hydroxy ButyrylcoA hydrolase	HIBCOA[c] + H2O[c] <=> HIBUT[c] + COA[c] + H[c]	(PICST_30193 or PICST_32846)	PICST_30193 PICST_32846	(ECH1 or EHO3)	Valine, leucine and isoleucine Metabolism	1	-1000	1000	0	4.2.1.17
SS0172	Hydroxy isobutyrate dehydrogenase	HIBUT[m] + NAD[m] <=> 2MOP[m] + NADH[m] + H[m]	PICST_35865	PICST_35865	HIB1	Valine, leucine and isoleucine Metabolism	1	-1000	1000	0	1.1.1.31
SS0173	Methyl acrylylcoA hydratase	MECOA[c] + H2O[c] <=> HIBCOA[c]	(PICST_30193 or PICST_32846)	PICST_30193 PICST_32846	(ECH1 or EHO3)	Valine, leucine and isoleucine Metabolism	1	-1000	1000	0	4.2.1.17
SS0174	2-Oxovalerate dehydrogenase	OMVAL[m] + COA[m] + NAD[m] <=> NADH[m] + H[m] + IBCOA[m]	(PICST_79721 and PICST_68297 and PICST_69303)	PICST_79721 PICST_68297 PICST_69303	(KGD1 and KGD2 and LPD1)	Valine, leucine and isoleucine Metabolism	1	-1000	1000	0
SS0175	Methylmalonate-semialdehyde dehydrogenase, Mitochondrial	2MOP[m] + COA[m] + NAD[m] -> CO2[m] + NADH[m] + PPCOA[m]	PICST_80168	PICST_80168	ALD6	Valine, leucine and isoleucine Metabolism	0	0	1000	0	1.2.1.27
SS0176	UTP-glucose-1-phosphate uridylyltransferase	G1P[c] + H[c] + UTP[c] <=> PPI[c] + UDPG[c]	PICST_40866	PICST_40866	UGP1	Pentose and glucuronate interconversions	1	-1000	1000	0	2.7.7.9
SS0177	xylitol dehydrogenase	XOL[c] + NAD[c] <=> XUL[c] + NADH[c] + H[c]	PICST_86924	PICST_86924	XYL2	Pentose and glucuronate interconversions	1	-1000	1000	0	1.1.1.9
SS0178	Xylulokinase	ATP[c] + XUL[c] -> ADP[c] + H[c] + XUL5P[c]	PICST_68734	PICST_68734	XKS1	Pentose and glucuronate interconversions	0	0	1000	0	2.7.1.17
SS0179	D-arabitol dehydrogenase	XUL[c] + NADH[c] + H[c] <=> AOL[c] + NAD[c]	PICST_34292	PICST_34292	AAD1	Pentose and glucuronate interconversions	1	0	1000	0	1.1.1.11
SS0180	L-arabinitol dehydrogenase	LXUL[c] + NADH[c] + H[c] <=> LAOL[c] + NAD[c]				Pentose and glucuronate interconversions	1	-1000	1000	0	1.1.1.12
SS0181	Ribulokinase	ATP[c] + RL[c] -> ADP[c] + H[c] + RL5P[c]	PICST_86603	PICST_86603	RKS1	Pentose and glucuronate interconversions	0	0	1000	0	2.7.1.16
SS0182	Ribitol-2-Dehydrogenase	RIBOL[c] + NAD[c] -> RL[c] + NADH[c] + H[c]	(PICST_36953 or PICST_53846 or PICST_80053)	PICST_36953 PICST_53846 PICST_80053	(TSC10 or AYR3 or YIM4)	Pentose and glucuronate interconversions	1	0	1000	0	1.1.1.56
SS0183	L-arabinitol dehydrogenase	RIBOL[c] + NADP[c] -> RL[c] + NADPH[c] + H[c]				Pentose and glucuronate interconversions	1	0	1000	0
SS0184	Glucose 6-phosphate dehydrogenase	G6P[c] + NADP[c] -> D6PGL[c] + H[c] + NADPH[c]	PICST_85065	PICST_85065	ZWF1	Pentose Phosphate Pathway	0	0	1000	0	1.1.1.49
SS0185	6-phosphogluconolactonase	D6PGL[c] + H2O[c] -> D6PGC[c] + H[c]	(PICST_60598 or PICST_82104)	PICST_60598 PICST_82104	(SOL1 or SOL2)	Pentose Phosphate Pathway	0	0	1000	0	3.1.1.31
SS0186	Phosphogluconate dehydrogenase	D6PGC[c] + NADP[c] -> CO2[c] + NADPH[c] + RL5P[c]	PICST_69500	PICST_69500	GND1	Pentose Phosphate Pathway	0	0	1000	0	1.1.1.44
SS0187	Ribulose 5-phosphate 3-epimerase	RL5P[c] <=> XUL5P[c]	PICST_50761	PICST_50761	RPE1	Pentose Phosphate Pathway	1	-1000	1000	0	5.1.3.1
SS0188	Phosphoribosylpyrophosphate synthetase	ATP[c] + R5P[c] <=> AMP[c] + H[c] + PRPP[c]	(PICST_34307 or PICST_65580 or PICST_66107 or PICST_78248)	PICST_34307 PICST_65580 PICST_66107 PICST_78248	(KPR4 or PRS1 or PRS2 or PRS5)	Pentose Phosphate Pathway	1	-1000	1000	0	2.7.6.1
SS0189	Ribokinase	ATP[c] + RIB[c] -> ADP[c] + H[c] + R5P[c]	PICST_75489	PICST_75489	RBK1	Pentose Phosphate Pathway	0	0	1000	0	2.7.1.15
SS0190	Ribose-5-phosphate isomerase	RL5P[c] <=> R5P[c]	(PICST_76151 or PICST_57049)	PICST_76151 PICST_57049	(RKI1 or RPI1)	Pentose Phosphate Pathway	1	-1000	1000	0	5.3.1.6
SS0191	Transaldolase	GA3P[c] + S7P[c] <=> E4P[c] + F6P[c]	PICST_74289	PICST_74289	TAL1	Pentose Phosphate Pathway	1	-1000	1000	0	2.2.1.2
SS0192	Transketolase 2	R5P[c] + XUL5P[c] <=> GA3P[c] + S7P[c]	(PICST_53327 or PICST_67105)	PICST_53327 PICST_67105	(DHA1 or TKT1)	Pentose Phosphate Pathway	1	-1000	1000	0	2.2.1.1
SS0193	Transketolase 1	E4P[c] + XUL5P[c] <=> F6P[c] + GA3P[c]	(PICST_53327 or PICST_67105)	PICST_53327 PICST_67105	(DHA1 or TKT1)	Pentose Phosphate Pathway	1	-1000	1000	0	2.2.1.1
SS0194	Gluconate Dehydrogenase	GLCN[c] + NADP[c] <=> NADPH[c] + H[c] + GLCNA[c]	(PICST_37336 or PICST_31562 or PICST_43416)	PICST_37336 PICST_31562 PICST_43416	(MDH98 or MDH97 or MDH99)	Pentose Phosphate Pathway	1	-1000	1000	0	1.1.1.215
SS0195	Gluconolactonase	GLACT[c] + H2O[c] <=> GLCN[c]	PICST_28583	PICST_28583	CGR1	Pentose Phosphate Pathway	1	-1000	1000	0	3.1.1.17
SS0196	Gluconokinase	ATP[c] + GLCN[c] <=> D6PGC[c] + ADP[c] + H[c]	PICST_83065	PICST_83065	GLK2	Pentose Phosphate Pathway	1	-1000	1000	0	2.7.1.12
SS0197	hexokinase (D-glucose:ATP)	ATP[c] + GLC[c] -> ADP[c] + G6P[c] + H[c]	(PICST_32526 or PICST_73701 or PICST_85453)	PICST_32526 PICST_73701 PICST_85453	(NAG5 or GLK1 or HXK1)	Glycolysis/Gluconeogenesis	0	0	1000	0	2.7.1.1
SS0198	Glucose-6-phosphate isomerase	G6P[c] <=> F6P[c]	PICST_84923	PICST_84923	PGI1	Glycolysis/Gluconeogenesis	1	-1000	1000	0	5.3.1.9
SS0199	Phosphofructokinase	ATP[c] + F6P[c] -> ADP[c] + FDP[c] + H[c]	(PICST_66973 and PICST_70563)	PICST_66973 PICST_70563	(PFK1 and PFK2)	Glycolysis/Gluconeogenesis	0	0	1000	0	2.7.1.11
SS0200	Fructose-bisphosphate aldolase	FDP[c] <=> DHAP[c] + GA3P[c]	PICST_85951	PICST_85951	FBA1	Glycolysis/Gluconeogenesis	0	0	1000	0	4.1.2.13
SS0201	Triose-phosphate isomerase	DHAP[c] <=> GA3P[c]	PICST_91105	PICST_91105	TPI1	Glycolysis/Gluconeogenesis	1	-1000	1000	0	5.3.1.1
SS0202	Glyceraldehyde-3-phosphate dehydrogenase	GA3P[c] + NAD[c] + PI[c] <=> 13PDG[c] + H[c] + NADH[c]	(PICST_76518 or PICST_85794 or PICST_87252 or PICST_33614)	PICST_76518 PICST_85794 PICST_87252 PICST_33614	(TDH1 or TDH2 or TDH3 or TDH4)	Glycolysis/Gluconeogenesis	1	-1000	1000	0	1.2.1.12
SS0203	Phosphoglycerate kinase	3PG[c] + ATP[c] <=> 13PDG[c] + ADP[c]	PICST_78267	PICST_78267	PGK1	Glycolysis/Gluconeogenesis	1	-1000	1000	0	2.7.2.3
SS0204	Phosphoglycerate mutase	2PG[c] <=> 3PG[c]	(PICST_34127 or PICST_48292 or PICST_70394 or PICST_89865)	PICST_34127 PICST_48292 PICST_70394 PICST_89865	(GPM1.1 or GPM1.2 or GPM1.3 or GPM2)	Glycolysis/Gluconeogenesis	1	-1000	1000	0	5.4.2.1
SS0205	Enolase	2PG[c] <=> H2O[c] + PEP[c]	PICST_70720	PICST_70720	ENO1	Glycolysis/Gluconeogenesis	1	-1000	1000	0	4.2.1.11
SS0206	Pyruvate kinase	ADP[c] + H[c] + PEP[c] -> ATP[c] + PYR[c]	PICST_83166	PICST_83166	PYK1	Glycolysis/Gluconeogenesis	0	0	1000	0	2.7.1.40
SS0207	Phosphoglucomutase	G6P[c] <=> G1P[c]	(PICST_77218 or PICST_91072)	PICST_77218 PICST_91072	(PGM2 or PGM3)	Glycolysis/Gluconeogenesis	1	-1000	1000	0	5.4.2.2
SS0208	Alcohol dehydrogenase (ethanol)	ACAL[c] + H[c] + NADH[c] -> ETH[c] + NAD[c]	( PICST_68558 or PICST_29079 or PICST_31312 )	PICST_68558 PICST_29079 PICST_31312	ADH1 ADH4 ADH5	Glycolysis/Gluconeogenesis	0	0	1000	0	1.1.1.1
SS0209	Alcohol dehydrogenase (ethanol) NADP dependent	ETH[c] + NADP[c] <=> ACAL[c] + H[c] + NADPH[c]	PICST_27980	PICST_27980	ADH2	Glycolysis/Gluconeogenesis	1	0	0	0	1.1.1.2
SS0210	Aldehyde Dehydrogenase	ACAL[m] + NAD[m] + H2O[m] -> NADH[m] + AC[m] + 2 H[m]	PICST_28221	PICST_28221	ALD7	Glycolysis/Gluconeogenesis	0	0	1000	0	1.2.1.3
SS0211	Aldehyde Dehydrogenase NADP dependent	ACAL[c] + NADP[c] + H2O[c] -> NADPH[c] + AC[c] + 2 H[c]	(PICST_63844 or PICST_80168)	PICST_63844 PICST_80168	(ALD2 or ALD6)	Glycolysis/Gluconeogenesis	0	0	1000	0	1.2.1.5
SS0212	Aldehyde Dehydrogenase Mitochondrial	ACAL[m] + NADP[m] + H2O[m] -> NADPH[m] + AC[m] + 2 H[m]	(PICST_44169 or PICST_60847)	PICST_44169 PICST_60847	(ALD4 or ALD3)	Glycolysis/Gluconeogenesis	0	0	1000	0	1.2.1.3
SS0213	Acetyl-coA Synthetase	ATP[c] + AC[c] + COA[c] -> AMP[c] + ACCOA[c] + PPI[c]	(PICST_79135 or PICST_89873)	PICST_79135 PICST_89873	(ACS2 or ACS1)	Glycolysis/Gluconeogenesis	0	0	1000	0	6.2.1.1
SS0214	Acetyl-coA Synthetase Mitochondrial	ATP[m] + AC[m] + COA[m] -> AMP[m] + ACCOA[m] + PPI[m]	(PICST_79135 or PICST_89873)	PICST_79135 PICST_89873	(ACS2 or ACS1)	Glycolysis/Gluconeogenesis	0	0	1000	0	6.2.1.1
SS0215	Phosphoenolpyruvate carboxykinase	ATP[c] + OAA[c] -> ADP[c] + CO2[c] + PEP[c]	PICST_71471	PICST_71471	PCK1	Glycolysis/Gluconeogenesis	0	0	1000	0	4.1.1.49
SS0216	Pyruvate dehydrogenase, mitochondrial	COA[m] + NAD[m] + PYR[m] -> ACCOA[m] + CO2[m] + NADH[m]	((PICST_80322 and PICST_68238) and (PICST_81177 or PICST_82614) and PICST_36951)	PICST_80322 PICST_68238 PICST_81177 PICST_82614 PICST_36951	((PDA1 and PDB1) and (PDX1 or LAT1) and LPD1)	Glycolysis/Gluconeogenesis	0	0	1000	0	1.2.4.1
SS0217	Fructose-1,6-bisphosphatase	FDP[c] + H2O[c] -> F6P[c] + PI[c]	PICST_51462	PICST_51462	FBP1	Glycolysis/Gluconeogenesis	0	0	1000	0	3.1.3.11
SS0218	Fructose-2,6-bisphosphatase 1	F26P[c] + H2O[c] -> F6P[c] + PI[c]	PICST_68318	PICST_68318	FBP26	Glycolysis/Gluconeogenesis	0	0	1000	0
SS0219	Phosphopentomutase	R1P[c] <=> R5P[c]	(PICST_77218 or PICST_91072)	PICST_77218 PICST_91072	(PGM2 or PGM3)	Glycolysis/Gluconeogenesis	1	-1000	1000	0	5.4.2.7
SS0220	UDPglucose 4-epimerase	UDPG[c] <=> UDPGAL[c]	PICST_76750	PICST_76750	GAL10	Glycolysis/Gluconeogenesis	1	-1000	1000	0	5.1.3.2
SS0221	hexokinase (D-mannose:ATP)	ATP[c] + MAN[c] -> ADP[c] + H[c] + MAN6P[c]	(PICST_32526 or PICST_73701 or PICST_85453)	PICST_32526 PICST_73701 PICST_85453	(NAG5 or GLK1 or HXK1)	Glycolysis/Gluconeogenesis	0	0	1000	0	2.7.1.1
SS0222	hexokinase (D-fructose:ATP)	ATP[c] + FRU[c] -> ADP[c] + F6P[c] + H[c]	(PICST_32526 or PICST_73701 or PICST_85453)	PICST_32526 PICST_73701 PICST_85453	(NAG5 or GLK1 or HXK1)	Glycolysis/Gluconeogenesis	0	0	1000	0	2.7.1.1
SS0223	D-Fructose 1-phosphate D-glyceraldehyde-3-phosphate-lyase	F1P[c] <=> DHAP[c] + GLYAL[c]	PICST_85951	PICST_85951	FBA1	Glycolysis/Gluconeogenesis	1	-1000	1000	0	4.1.2.13
SS0224	Isocitrate lyase	ICIT[c] -> GLX[c] + SUCC[c]	PICST_62080	PICST_62080	ICL1	Glyoxalate and Dicarboxylate Metabolism	0	0	1000	0	4.1.3.1
SS0225	Formate dehydrogenase	FOR[c] + NAD[c] -> CO2[c] + NADH[c]	(PICST_33765 or PICST_47526 or PICST_91526)	PICST_33765 PICST_47526 PICST_91526	(FDH1.2 or FOC1 or FDH1.1)	Glyoxalate and Dicarboxylate Metabolism	0	0	1000	0	1.2.1.2
SS0226	Formamidase	FRMD[c] + H2O[c] -> FOR[c] + NH3[c]	PICST_28914	PICST_28914	FRM1	Glyoxalate and Dicarboxylate Metabolism	0	0	1000	0	3.5.1.49
SS0227	Methylenetetrahydrofolate dehydrogenase (NADP)	METTHF[c] + NADP[c] <=> METHF[c] + NADPH[c]	(PICST_80013 or PICST_88119)	PICST_80013 PICST_88119	(MIS1 or ADE3)	Glyoxalate and Dicarboxylate Metabolism	1	-1000	1000	0	6.3.4.3
SS0228	Xylose reductase (NADPH)	H[c] + NADPH[c] + XYL[c] -> NADP[c] + XOL[c]	PICST_89614	PICST_89614	XYL1	Alternate Carbon Metabolism	0	0	1000	0	1.1.1.21
SS0229	Xylose reductase (NADH)	H[c] + NADH[c] + XYL[c] -> NAD[c] + XOL[c]	PICST_89614	PICST_89614	XYL1	Alternate Carbon Metabolism	0	0	1000	0	1.1.1.21
SS0230	L-Xylulose reductase	LXUL[c] + NADH[c] + H[c] <=> XOL[c] + NAD[c]				Alternate Carbon Metabolism	1	-1000	1000	0	1.1.1.10
SS0231	methylglyoxal synthase	DHAP[c] -> MTHGXL[c] + PI[c]				Alternate Carbon Metabolism	0	0	1000	0
SS0232	N- Acetyl Glucosamine Kinase	ATP[c] + NAG[c] -> ADP[c] + NAGA6P[c] + H[c]	PICST_32526	PICST_32526	NAG5	Alternate Carbon Metabolism	0	0	1000	0
SS0233	D-Arabinose reductase	H[c] + NADPH[c] + ARAB[c] -> NADP[c] + AOL[c]	(PICST_48452 or PICST_48294)	PICST_48452 PICST_48294	AKR4 AKR5	Alternate Carbon Metabolism	0	0	1000	0	1.1.1.21
SS0234	L-Arabinose reductase	H[c] + NADPH[c] + LARAB[c] -> NADP[c] + LAOL[c]	(PICST_59568 or PICST_31498 or PICST_32538)	PICST_59568 PICST_31498 PICST_32538	AKR1 AKR2 AKR3	Alternate Carbon Metabolism	0	0	1000	0
SS0235	D-Ribose reductase	H[c] + NADH[c] + RIBOL[c] <=> NAD[c] + RIB[c]				Alternate Carbon Metabolism	1	-1000	1000	0
SS0236	Alpha Glucosidase Maltase	MALTR[c] + H2O[c] -> MLT[c] + GLC[c]	PICST_62666	PICST_62666	AGL1	Alternate Carbon metabolism	0	0	1000	0
SS0237	N-acetylglucosamine-6-phosphate synthase	ACCOA[c] + GA6P[c] <=> NAGA6P[c] + COA[c] + H[c]	PICST_77083	PICST_77083	GNA1	Amino Sugar Metabolism	1	-1000	1000	0	2.3.1.4
SS0238	Phosphoacetylglucosamine mutase	NAGA6P[c] <=> NAGA1P[c]	PICST_81149	PICST_81149	PCM1	Amino Sugar Metabolism	1	-1000	1000	0	5.4.2.3
SS0239	UDP-N-acetylglucosamine pyrophosphorylase	NAGA1P[c] + H[c] + UTP[c] <=> PPI[c] + UDPNAG[c]	PICST_61206	PICST_61206	UAP1	Amino Sugar Metabolism	1	-1000	1000	0	2.7.7.23
SS0240	Chitin synthase	UDPNAG[c] -> CHIT[c] + H[c] + UDP[c]	(PICST_29105 or PICST_29807 or PICST_42812 or PICST_51281 or PICST_65597)	PICST_29105 PICST_29807 PICST_42812 PICST_51281 PICST_65597	(CHS3 or CHS8 ot CHS1 or CHS2.2 or CHS2)	Amino Sugar Metabolism	0	0	1000	0	2.4.1.16
SS0241	N-acetylglucosamine-6-phosphate deacetylase	NAGA6P[c] + H2O[c] -> GA6P[c] + AC[c]	PICST_48829	PICST_48829	NAG2	Amino Sugar Metabolism	0	0	1000	0	3.5.1.25
SS0242	Chitinase/ beta-N-Acetylhexosaminidase	CHIT[c] + H2O[c] -> NAG[c]	(PICST_31390 or PICST_48142 or PICST_68871 or PICST_91537 or PICST_77156 or PICST_32069)	PICST_31390 PICST_48142 PICST_68871 PICST_91537 PICST_77156 PICST_32069	(CHT4 or CHT2 or CHT3 or CHT1 or BHA1 or HEX1)	Amino Sugar Metabolism	0	0	1000	0	3.2.1.14
SS0243	Chitin deacetylase	CHIT[c] + H2O[c] -> AC[c] + CHITO[c] + H[c]	PICST_43807	PICST_43807	CDA2	Amino Sugar Metabolism	0	0	1000	0	3.5.1.41
SS0244	Chitin deacetylase	CHIT[e] + H2O[e] -> AC[e] + CHITO[e] + H[e]	PICST_43807	PICST_43807	CDA2	Amino Sugar Metabolism	0	0	1000	0	3.5.1.41
SS0245	Glucosamine-6-phosphate deaminase	GA6P[c] + H2O[c] -> F6P[c] + NH3[c]	PICST_62706	PICST_62706	NAG1	Amino Sugar Metabolism	0	0	1000	0	3.5.99.6
SS0246	aconitase, mitochondrial	MCIT[m] <=> MICIT[m]	PICST_43263	PICST_43263		Anaplerotic reactions	1	-1000	1000	0
SS0247	methylisocitrate lyase	MICIT[m] -> PYR[m] + SUCC[m]	PICST_62080	PICST_62080	ICL1	Anaplerotic reactions	0	0	1000	0
SS0248	2-methylcitrate synthase	H2O[m] + OAA[m] + PPCOA[m] -> MCIT[m] + COA[m] + H[m]	PICST_85554	PICST_85554	CIT1	Anaplerotic reactions	0	0	1000	0	2.3.3.1
SS0249	D-ribulose reductase	AOL[c] + NAD[c] <=> RL[c] + NADH[c] + H[c]	PICST_65696	PICST_65696	ARD2	Arabinose, D-Xylose and L-Xylulose Metabolism	1	-1000	1000	0	1.1.1.250
SS0250	D-ribulose reductase	AOL[c] + NADP[c] <=> RL[c] + NADPH[c] + H[c]	PICST_65696	PICST_65696	ARD2	Arabinose, D-Xylose and L-Xylulose Metabolism	1	-1000	1000	0	1.1.1.250
SS0251	Transketolase	XUL5P[c] + FALD[c] <=> GA3P[c] + GLYN[c]	PICST_53327	PICST_53327	DHA1	Arabinose, D-Xylose and L-Xylulose Metabolism	1	-1000	1000	0	2.2.1.3
SS0252	Formaldehyde dehydrogenase	FALD[c] + NAD[c] + H2O[c] -> FOR[c] + NADH[c] + 2 H[c]	PICST_38880	PICST_38880	SPT15	Arabinose, D-Xylose and L-Xylulose Metabolism	0	0	1000	0	1.2.1.46
SS0253	Acetolactate synthase, mitochondrial	H[m] + 2 PYR[m] -> ALAC[m] + CO2[m]	(PICST_44973 and PICST_80460)	PICST_44973 PICST_80460	(ILV2 and ILV6)	Butanoate Metabolism	0	0	1000	0	2.2.1.6
SS0254	4-aminobutyrate aminotransferase (GABA transaminase)	GABA[c] + AKG[c] <=> SUCCSAL[c] + GLU[c]	(PICST_46781 or PICST_54153)	PICST_46781 PICST_54153	(UGA1.2 or UGA1.1)	Butanoate Metabolism	1	-1000	1000	0	2.6.1.19
SS0255	Succinate Semialdehyde Dehydrogenase	SUCCSAL[c] + NADP[c] + H2O[c] -> SUCC[c] + NADPH[c] + 2 H[c]	(PICST_40468 or PICST_57266)	PICST_40468 PICST_57266	(UGA2 or UGA22)	Butanoate Metabolism	0	0	1000	0	1.2.1.16
SS0256	Glutamate Decarboxylase	GLU[c] + H[c] -> GABA[c] + CO2[c]	(PICST_40180 or PICST_55334 or PICST_87778)	PICST_40180 PICST_55334 PICST_87778	(DCE1 or GAD2 or DPL1)	Butanoate Metabolism	0	0	1000	0	4.1.1.15
SS0257	Hydroxymethylglutaryl CoA synthase	COA[c] + H[c] + H3MCOA[c] <=> AACCOA[c] + ACCOA[c] + H2O[c]	PICST_83020	PICST_83020	-ERG	Butanoate Metabolism	1	-1000	1000	0	2.3.3.10
SS0258	Alcohol dehydrogenase	ACAL[m] + NADH[m] + H[m] -> ETH[m] + NAD[m]	PICST_88760	PICST_88760	ADH3	Citrate cycle (TCA cycle)	0	0	1000	0	1.1.1.1
SS0259	Pyruvate carboxylase	ATP[c] + HCO3[c] + PYR[c] -> ADP[c] + H[c] + OAA[c] + PI[c]	PICST_90975	PICST_90975	PYC1	Citrate cycle (TCA cycle)	0	0	1000	0	6.4.1.1
SS0260	Citrate Synthetase	ACCOA[c] + H2O[c] + OAA[c] -> CIT[c] + COA[c] + H[c]	PICST_85554	PICST_85554	CIT1	Citrate cycle (TCA cycle)	0	0	1000	0	2.3.3.1
SS0261	Citrate Synthetase	ACCOA[m] + H2O[m] + OAA[m] -> CIT[m] + COA[m] + H[m]	PICST_85554	PICST_85554	CIT1	Citrate cycle (TCA cycle)	0	0	1000	0	2.3.3.1
SS0262	Aconitate Hydratase	CIT[m] <=> ICIT[m]	(PICST_85181 or PICST_90724)	PICST_85181 PICST_90724	(ACO1 or ACO2)	Citrate cycle (TCA cycle)	1	-1000	1000	0	4.2.1.3
SS0263	isocitrate dehydrogenase (NADP+)	ICIT[c] + NADP[c] -> AKG[c] + CO2[c] + NADPH[c]	PICST_43870	PICST_43870	(IDP2 or IDP1)	Citrate cycle (TCA cycle)	0	0	1000	0	1.1.1.42
SS0264	isocitrate dehydrogenase (NADP+) Mitochondrial	ICIT[m] + NADP[m] -> AKG[m] + CO2[m] + NADPH[m]	(PICST_43870 or PICST_72104)	PICST_43870 PICST_72104	(IDP2 or IDP1)	Citrate cycle (TCA cycle)	0	0	1000	0	1.1.1.42
SS0265	Isocitrate dehydrogenase (NAD+), mitochondrial	ICIT[m] + NAD[m] -> AKG[m] + CO2[m] + NADH[m]	(PICST_42313 or PICST_91057)	PICST_42313 PICST_91057	(IDH2 or IDH1)	Citrate cycle (TCA cycle)	0	0	1000	0	1.1.1.41
SS0266	2-Oxoglutarate Dehydrogenase (Mitochondrial)	AKG[m] + COA[m] + NAD[m] -> SUCCOA[m] + NADH[m] + CO2[m]	(PICST_79721 and PICST_68297 and PICST_69303)	PICST_79721 PICST_68297 PICST_69303	(KGD1 and KGD2 and LPD1)	Citrate cycle (TCA cycle)	0	0	1000	0	1.2.4.2 2.3.1.61 1.8.1.4
SS0267	Succinate-CoA ligase (ATP-forming), mitochondrial	ATP[m] + COA[m] + SUCC[m] <=> ADP[m] + PI[m] + SUCCOA[m]	(PICST_69303 and PICST_66961)	PICST_69303 PICST_66961	(LSC1 and LSC2)	Citrate cycle (TCA cycle)	1	-1000	1000	0	6.2.1.4
SS0268	Succinate Dehydrogenase (Flavoprotein) Mitochondrial	SUCC[m] + FAD[m] <=> FADH2[m] + FUM[m]	(PICST_66251 and PICST_50416 and PICST_35527 and PICST_90476)	PICST_66251 PICST_50416 PICST_35527 PICST_90476	(SDH1 and SDH2 and SDH6 and SDH4)	Citrate cycle (TCA cycle)	1	-1000	1000	0	1.3.99.1
SS0269	fumarase	FUM[c] + H2O[c] -> MAL[c]	(PICST_85745 or PICST_74587)	PICST_85745 PICST_74587	(FUM1 or FUM2)	Citrate cycle (TCA cycle)	0	0	1000	0
SS0270	Fumarase, mitochondrial	FUM[m] + H2O[m] -> MAL[m]	(PICST_85745 or PICST_74587)	PICST_85745 PICST_74587	(FUM1 or FUM2)	Citrate cycle (TCA cycle)	0	0	1000	0	4.2.1.2
SS0271	Malate dehydrogenase	MAL[c] + NAD[c] <=> H[c] + NADH[c] + OAA[c]	PICST_89732	PICST_89732	(MDHM or MDH1 or MDH2)	Citrate cycle (TCA cycle)	1	-1000	1000	0	1.1.1.37
SS0272	Malate dehydrogenase, mitochondrial	MAL[m] + NAD[m] <=> H[m] + NADH[m] + OAA[m]	(PICST_40132 or PICST_66451 or PICST_78343)	PICST_40132 PICST_66451 PICST_78343	(MDHM or MDH1 or MDH2)	Citrate cycle (TCA cycle)	1	-1000	1000	0	1.1.1.37
SS0273	Malic enzyme (NAD), mitochondrial	MAL[m] + NAD[m] -> CO2[m] + NADH[m] + PYR[m]	PICST_89732	PICST_89732	MAE1	Citrate cycle (TCA cycle)	0	0	1000	0	1.1.1.38
SS0274	Succinate Dehydrogenase (Ubiquinone) Mitochondrial	FADH2[m] + Q[m] -> QH2[m] + FAD[m]	(PICST_66251 and PICST_50416 and PICST_35527 and PICST_90476)	PICST_66251 PICST_50416 PICST_35527 PICST_90476	(SDH1 and SDH2 and SDH6 and SDH4)	Citrate cycle (TCA cycle)	0	0	1000	0	1.3.5.1
SS0275	succinate dehydrogenase (Complex II)	SUCC[m] + Q[m] <=> QH2[m] + FUM[m]	(PICST_66251 and PICST_50416 and PICST_35527 and PICST_90476)	PICST_66251 PICST_50416 PICST_35527 PICST_90476	(SDH1 and SDH2 and SDH6 and SDH4)	Citrate cycle (TCA cycle)	1	-1000	1000	0	1.3.5.1
SS0276	homocitrate synthase, mitochondrial	ACCOA[m] + AKG[m] + H2O[m] -> HCIT[m] + COA[m] + H[m]	(PICST_28701 or PICST_89386)	PICST_28701 PICST_89386	LYS21 LYS22	Citrate cycle (TCA cycle)	0	0	1000	0	2.3.3.14
SS0277	formaldehyde dehydrogenase	FALD[c] + RGT[c] + NAD[c] <=> FGT[c] + NADH[c] + H[c]	PICST_29252	PICST_29252	FDH1	Citrate cycle (TCA cycle)	1	-1000	1000	0	1.2.1.1
SS0278	S-Formylglutathione hydralase	FGT[c] + H2O[c] <=> RGT[c] + FOR[c] + H[c]	PICST_65460	PICST_65460		Citrate cycle (TCA cycle)	1	-1000	1000	0	3.1.2.12
SS0279	NAD-dependent formate dehydrogenase	FOR[m] + NAD[m] -> CO2[m] + NADH[m]	( PICST_33765 or PICST_91526 )	PICST_33765 PICST_91526	FDH1.2 FDH1.1	Citrate cycle (TCA cycle)	0	0	1000	0	1.2.1.2
SS0280	6-phosphofructo-2-kinase	ATP[c] + F6P[c] -> ADP[c] + F26P[c] + H[c]	(PICST_85029 or PICST_66347 or PICST_57978 or PICST_68318)	PICST_85029 PICST_66347 PICST_57978 PICST_68318	FRK26.1 PFK26 PFK26.2 FBP26	Fructose and Mannose Metabolism	0	0	1000	0	2.7.1.105
SS0281	Mannose-6-phosphate isomerase	MAN6P[c] <=> F6P[c]	PICST_72090	PICST_72090	PMI1	Fructose and Mannose Metabolism	1	-1000	1000	0	5.3.1.8
SS0282	Phosphomannomutase	MAN1P[c] <=> MAN6P[c]	PICST_77262	PICST_77262	PMM1	Fructose and Mannose Metabolism	1	-1000	1000	0	5.4.2.8
SS0283	Mannose-1-phosphate guanylyltransferase	GTP[c] + H[c] + MAN1P[c] -> GDPMAN[c] + PPI[c]	PICST_74665	PICST_74665	MPG1	Fructose and Mannose Metabolism	0	0	1000	0	2.7.7.13
SS0284	Lactaldehyde Dehydrogenase	LLALD[c] + NAD[c] <=> LLAC[c] + H[c] + NADH[c]				Fructose and Mannose Metabolism	1	-1000	1000	0
SS0285	Mannitol dehydrogenase	MNT[c] + NAD[c] -> FRU[c] + NADH[c] + H[c]	PICST_31047	PICST_31047		Fructose and Mannose Metabolism	0	0	1000	0	1.1.1.67
SS0286	D-sorbitol dehydrogenase (D-fructose producing)	NAD[c] + SOT[c] -> FRU[c] + H[c] + NADH[c]	PICST_40172	PICST_40172	SOR3	Fructose and Mannose Metabolism	0	0	1000	0	1.1.1.14
SS0287	Aldehyde reductase	GLAC[c] + NADPH[c] + H[c] <=> GALOL[c] + NADP[c]	(PICST_63050 or PICST_31015 or PICST_88249)	PICST_63050 PICST_31015 PICST_88249	GCY1 GCY2 GCY3	Galactose Metabolism	1	-1000	1000	0	1.1.1.21
SS0288	Galactokinase	ATP[c] + GLAC[c] -> ADP[c] + GAL1P[c] + H[c]	PICST_82625	PICST_82625	GAL1	Galactose Metabolism	0	0	1000	0	2.7.1.6
SS0289	Lactase (Beta- Galactosidase)	H2O[c] + LACT[c] -> GLAC[c] + GLC[c]	PICST_30036	PICST_30036	LAC4	Galactose Metabolism	0	0	1000	0	3.2.1.23
SS0290	Alpha-glucosidase	H2O[c] + MLT[c] -> 2 GLC[c]	(PICST_29292 or PICST_42120 or PICST_56703 or PICST_85073 or PICST_60352 or PICST_78743)	PICST_29292 PICST_42120 PICST_56703 PICST_85073 PICST_60352 PICST_78743	(MAL9 or MAL6 or CGA1 or ROT2 or MAL7 or MAL8)	Galactose Metabolism	0	0	1000	0	3.2.1.20
SS0291	UDPglucose--hexose-1-phosphate uridylyltransferase	GAL1P[c] + UDPG[c] <=> G1P[c] + UDPGAL[c]	PICST_57493	PICST_57493	GAL7	Galactose Metabolism	1	-1000	1000	0	2.7.7.12
SS0292	Myo-Inositol-1-phosphate synthase	G6P[c] -> MI3P[c]	PICST_29246	PICST_29246	INO1	Inositol Phosphate Metabolism	0	0	1000	0	5.5.1.4
SS0293	Phosphatidylinositol synthase	0.01 CDPDG[c] + MYOI[c] -> CMP[c] + H[c] + 0.01 PINS[c]	PICST_28132	PICST_28132	PIS1	Inositol Phosphate Metabolism	0	0	1000	0	2.7.8.11
SS0294	Inositol-1,4,5-trisphosphate 5-phosphatase	TPI[c] + H2O[c] -> MYOBISPI[c] + PI[c]	(PICST_58872 or PICST_82710)	PICST_58872 PICST_82710	(INP51 or INP52)	Inositol Phosphate Metabolism	0	0	1000	0	3.1.3.56
SS0295	Inositol 2-dehydrogenase	MYOI[c] + NAD[c] -> KEMYOI[c] + H[c] + NADH[c]	(PICST_64256 or PICST_78306)	PICST_64256 PICST_78306		Inositol Phosphate Metabolism	0	0	1000	0	1.1.1.18
SS0296	1-phosphatidylinositol-4,5-bisphosphate phosphodiesterase	H2O[c] + 0.01 D45PI[c] -> 0.01 DAG[c] + 6 H[c] + TPI[c]	PICST_42966	PICST_42966	PLC1	Inositol Phosphate Metabolism	0	0	1000	0	3.1.4.11
SS0297	Phosphatidylinositol-4-phosphate 5-kinase	ATP[c] + 0.01 PINS4P[c] -> ADP[c] + H[c] + 0.01 D45PI[c]	PICST_64487	PICST_64487	MSS4	Inositol Phosphate Metabolism	0	0	1000	0	2.7.1.68
SS0298	1-phosphatidylinositol 3-kinase	ATP[c] + 0.01 PINS[c] -> ADP[c] + H[c] + 0.01 PINSP[c]	(PICST_49430 or PICST_42745 or PICST_33151)	PICST_49430 PICST_42745 PICST_33151	(PIK1 or VPS34 or TOR2)	Inositol Phosphate Metabolism	0	0	1000	0	2.7.1.137
SS0299	Phosphatidylinositol-3-phosphate 4-kinase	ATP[c] + 0.01 PINSP[c] -> ADP[c] + H[c] + 0.01 PINSBP[c]	PICST_59054	PICST_59054	FAB1	Inositol Phosphate Metabolism	0	0	1000	0	2.7.1.150
SS0300	Phosphatidylinositol 4-kinase	ATP[c] + 0.01 PINS[c] -> ADP[c] + H[c] + 0.01 PINS4P[c]	(PICST_49430 or PICST_79239)	PICST_49430 PICST_79239	(PIK1 or STT4)	Inositol Phosphate Metabolism	0	0	1000	0	2.7.1.67
SS0301	L-rhamnose pyranase	RMN[c] <=> RMF[c]				L-rhamnose Metabolism	1	-1000	1000	0	NO EC
SS0302	L-Rhamnofuranose	NAD[c] + RMF[c] <=> NADH[c] + RML[c] + H[c]	PICST_50944	PICST_50944	LRA1	L-rhamnose Metabolism	1	-1000	1000	0	1.1.1.173
SS0303	L-rhamno-1,4-lactone lactonohydrolase	RML[c] + H2O[c] -> RNN[c]	PICST_63908	PICST_63908	LRA2	L-rhamnose Metabolism	0	0	1000	0	3.1.1.65
SS0304	L-Rhamnonate hydro-lyase	RNN[c] -> KDR[c] + H2O[c]	PICST_54013	PICST_54013	LRA3	L-rhamnose Metabolism	0	0	1000	0	4.2.1.90
SS0305	L-KDR aldolase	KDR[c] <=> PYR[c] + LLALD[c] + H[c]	PICST_64442	PICST_64442	LRA4	L-rhamnose Metabolism	1	-1000	1000	0	4.2.1.-
SS0306	lactaldehyde dehydrogenase	LLALD[c] + NAD[c] + H2O[c] -> LLAC[c] + NADH[c] + 2 H[c]	PICST_60847	PICST_60847	ALD3	L-rhamnose Metabolism	0	0	1000	0	1.2.1.22
SS0307	L-Lactaldehyde:NADP+ 1-oxidoreductase	H[c] + MTHGXL[c] + NADPH[c] -> LLALD[c] + NADP[c]	PICST_72153	PICST_72153	GRE2	L-rhamnose Metabolism	0	0	1000	0	1.1.1.21
SS0308	Pyruvate decarboxylase	PYR[c] + H[c] -> ACAL[c] + CO2[c]	(PICST_64926 or PICST_86443 or PICST_15404)	PICST_64926 PICST_86443 PICST_15404	(PDC1 or PDC2 or PDC4)	Pyruvate Metabolism	0	0	1000	0	4.1.1.1
SS0309	2-isopropylmalate synthase	OMVAL[c] + ACCOA[c] + H2O[c] -> IPPMAL[c] + COA[c] + H[c]	PICST_89189	PICST_89189	LEU6	Pyruvate Metabolism	0	0	1000	0	2.3.3.13
SS0310	2-isopropylmalate synthase	OMVAL[m] + ACCOA[m] + H2O[m] -> IPPMAL[m] + COA[m] + H[m]	PICST_68770	PICST_68770	LEU4	Pyruvate Metabolism	0	0	1000	0	2.3.3.13
SS0311	Acetyl-CoA hydrolase	ACCOA[c] + H2O[c] -> AC[c] + COA[c] + H[c]	PICST_78208	PICST_78208	ACH1	Pyruvate Metabolism	0	0	1000	0	3.1.2.1
SS0312	D-lactate dehydrogenase, mitochondrial	2 FERI[m] + DLAC[m] -> 2 FERO[m] + PYR[m]	(PICST_86747 or PICST_89565 or PICST_31583 or PICST_52647)	PICST_86747 PICST_89565 PICST_31583 PICST_52647	(DLD1 or DLD2 or DLD3 or DLD4)	Pyruvate Metabolism	0	0	1000	0	1.1.2.4
SS0313	Hydroxyacylglutathione hydrolase	H2O[c] + LGT[c] -> RGT[c] + H[c] + DLAC[c]	PICST_31656	PICST_31656	GLO2	Pyruvate Metabolism	0	0	1000	0	3.1.2.6
SS0314	Lactoylglutathione lyase	RGT[c] + MTHGXL[c] -> LGT[c]	PICST_64811	PICST_64811	GLO1	Pyruvate Metabolism	0	0	1000	0	4.4.1.5
SS0315	L-Lactate dehydrogenase, mitochondrial	2 FERI[m] + LLAC[m] -> 2 FERO[m] + PYR[m]	(PICST_53263 or PICST_80729)	PICST_53263 PICST_80729	CYB3 CYB2	Pyruvate Metabolism	0	0	1000	0	1.1.2.3
SS0316	Malate synthase	ACCOA[c] + GLX[c] + H2O[c] -> COA[c] + H[c] + MAL[c]	(PICST_53620 or PICST_90814)	PICST_53620 PICST_90814	(MLS1.1 or MLS1.2)	Pyruvate Metabolism	0	0	1000	0	2.3.3.9
SS0317	Mannosyl-oligosaccharide 1,2-alpha-mannosidase	MANNAN[c] + H2O[c] -> MAN[c]	PICST_84949	PICST_84949	MNS1	Polysaccharide Metabolism (Cellulose,Chitin,Xylan,Mannan,Glycogen)	0	0	1000	0	3.2.1.113
SS0318	Chitosanase	CHITO[c] + H2O[c] -> GLCN[c]				Polysaccharide Metabolism (Cellulose,Chitin,Xylan,Mannan,Glycogen)	0	0	1000	0	3.2.1.132
SS0319	Chitosanase	CHITO[e] + H2O[e] -> GLCN[e]				Polysaccharide Metabolism (Cellulose,Chitin,Xylan,Mannan,Glycogen)	0	0	1000	0	3.2.1.132
SS0320	Chitinase	2 CHIT[e] + H2O[e] -> CHIB[e]	(PICST_91537 or PICST_31390 or PICST_48142 or PICST_68871)	PICST_91537 PICST_31390 PICST_48142 PICST_68871	CHT1 CHT4 CHT2 CHT3	Polysaccharide Metabolism (Cellulose,Chitin,Xylan,Mannan,Glycogen)	0	0	1000	0	3.2.1.14
SS0321	Chitinase	CHIT[e] + H2O[e] -> NAG[e]	(PICST_91537 or PICST_31390 or PICST_48142 or PICST_68871)	PICST_91537 PICST_31390 PICST_48142 PICST_68871	CHT1 CHT4 CHT2 CHT3	Polysaccharide Metabolism (Cellulose,Chitin,Xylan,Mannan,Glycogen)	0	0	1000	0	3.2.1.14
SS0322	Beta-xylosidase	XYLAN[e] -> XYL[e]	(PICST_32530 or PICST_35732)	PICST_32530 PICST_35732	YIC1 XYN1	Polysaccharide Metabolism (Cellulose,Chitin,Xylan,Mannan,Glycogen)	0	0	1000	0	3.2.1.37
SS0323	Beta-xylosidase	XYLAN[c] -> XYL[c]	(PICST_32530 or PICST_35732)	PICST_32530 PICST_35732	YIC1 XYN1	Polysaccharide Metabolism (Cellulose,Chitin,Xylan,Mannan,Glycogen)	0	0	1000	0	3.2.1.37
SS0324	cellotriose glucohydrolase	CELLOT[e] + H2O[e] -> CELLOB[e] + GLC[e]				Polysaccharide Metabolism (Cellulose,Chitin,Xylan,Mannan,Glycogen)	0	0	1000	0	3.2.1.74
SS0325	Cellulose 1,4-beta-cellobiosidase	6 CELLU[e] + 3 H2O[e] -> CELLOB[e] + GLC[e] + CELLOT[e]				Polysaccharide Metabolism (Cellulose,Chitin,Xylan,Mannan,Glycogen)	0	0	1000	0	3.2.1.91
SS0326	Endoglucanase	CELLU[e] -> 13GLUCAN[e]	(PICST_39160 or PICST_39320 or PICST_66312)	PICST_39160 PICST_39320	EGC1 EGC3 EGC2	Polysaccharide Metabolism (Cellulose,Chitin,Xylan,Mannan,Glycogen)	0	0	1000	0	3.2.1.4
SS0327	Glycogen synthase (UDPGlc)	UDPG[c] -> GLYCOGEN[c] + H[c] + UDP[c]	PICST_81231	PICST_81231	GSY1	Sucrose and Starch Metabolism	0	0	1000	0	2.4.1.11
SS0328	Alpha,alpha-trehalose-phosphate synthase (UDP-forming)	G6P[c] + UDPG[c] -> H[c] + TRE6P[c] + UDP[c]	(PICST_41330 and PICST_60441)	PICST_41330 PICST_60441	(TPS1 and TPS3)	Sucrose and Starch Metabolism	0	0	1000	0	2.4.1.15
SS0329	Trehalose-phosphatase	H2O[c] + TRE6P[c] -> PI[c] + TRE[c]	PICST_79118	PICST_79118	TPS2	Sucrose and Starch Metabolism	0	0	1000	0	3.1.3.12
SS0330	1,3-beta-glucan synthase	UDPG[c] -> 13GLUCAN[c] + H[c] + UDP[c]	(PICST_38184 or PICST_43247 or (PICST_67249 and PICST_86938))	PICST_38184 PICST_43247 PICST_67249 PICST_86938	(FKS3 or SMI1.1 or (GSL2 and GSC2))	Sucrose and Starch Metabolism	0	0	1000	0	2.4.1.34
SS0331	Dolichyl-phosphate D-mannosyltransferase	DOLP[c] + GDPMAN[c] -> DOLMANP[c] + GDP[c]	PICST_87591	PICST_87591	DPM1	Sucrose and Starch Metabolism	0	0	1000	0	2.4.1.83
SS0332	Dolichyl phosphate mannose protein mannosyltransferase endoplasmic reticular	DOLMANP[c] -> DOLP[c] + H[c] + MANNAN[c]	(PICST_70572 or PICST_53466 or PICST_72313 or PICST_90238)	PICST_70572 PICST_53466 PICST_72313 PICST_90238	PMT2 PMT6	Sucrose and Starch Metabolism	0	0	1000	0	2.4.1.109
SS0333	Endo-1,3-beta-glucan glucohydrase	13GLUCAN[c] + H2O[c] -> GLC[c]	(PICST_28554 or PICST_57025 or PICST_57399 or PICST_61452 or PICST_74722 or PICST_78873 or PICST_89695)	PICST_28554 PICST_57025 PICST_57399 PICST_61452 PICST_74722 PICST_78873 PICST_89695	(BOT2 or SCW4.2 or EXG1 or EXG3 or SCW4 or EXG2 or SCW4.1)	Sucrose and Starch Metabolism	0	0	1000	0	3.2.1.58
SS0334	Glucan 1,4-alpha-glucosidase	GLYCOGEN[c] + H2O[c] -> GLC[c]	(PICST_28187 or PICST_30325 or PICST_33726 or PICST_74319)	PICST_28187 PICST_30325 PICST_33726 PICST_74319	(WSC3 or MUC1.11 or SGA1 or GDB1)	Sucrose and Starch Metabolism	0	0	1000	0	3.2.1.3
SS0335	Glycogen phosphorylase	GLYCOGEN[c] + PI[c] -> G1P[c]	PICST_72279	PICST_72279	GPH1	Sucrose and Starch Metabolism	0	0	1000	0	2.4.1.1
SS0336	Alpha-glucoside glucohydrolase	H2O[c] + SUC[c] -> FRU[c] + GLC[c]	(PICST_29292 or PICST_42120 or PICST_56703 or PICST_85073)	PICST_29292 PICST_42120 PICST_56703 PICST_85073	(MAL9 or MAL6 or CGA1 or ROT2)	Sucrose and Starch Metabolism	0	0	1000	0	3.2.1.20
SS0337	Alpha,alpha-trehalase	H2O[c] + TRE[c] -> 2 GLC[c]	(PICST_64968 or PICST_80169)	PICST_64968 PICST_80169	(NTH2 or ATH1)	Sucrose and Starch Metabolism	0	0	1000	0	3.2.1.28
SS0338	Exo-1,3-beta-glucan glucohydrase, extracellular	13GLUCAN[e] + H2O[e] -> GLC[e]	(PICST_28554 or PICST_57025 or PICST_57399 or PICST_61452 or PICST_74722 or PICST_78873 or PICST_89695)	PICST_28554 PICST_57025 PICST_57399 PICST_61452 PICST_74722 PICST_78873 PICST_89695	(BOT2 or SCW4.2 or EXG1 or EXG3 or SCW4 or EXG2 or SCW4.1)	Sucrose and Starch Metabolism	0	0	1000	0	3.2.1.58
SS0339	1,4-alpha-glucan branching enzyme	GLUN[c] -> GLYCOGEN[c] + H2O[c]	PICST_88710	PICST_88710	GLC3	Sucrose and Starch Metabolism	0	0	1000	0	2.4.1.18
SS0340	Glycogen (starch) synthase	H2O[c] + UDPG[c] -> GLUN[c] + H[c] + UDP[c]	PICST_81231	PICST_81231	GSY1	Sucrose and Starch Metabolism	0	0	1000	0	2.4.1.11
SS0341	Beta-glucosidase (cellobiose)	CELLOB[e] + H2O[e] -> 2 GLC[e]	(PICST_1541 or PICST_34123 or PICST_41452 or PICST_51227 or PICST_61725 or PICST_89784 or PICST_37797 or PICST_65767)	PICST_1541 PICST_34123 PICST_41452 PICST_51227 PICST_61725 PICST_89784 PICST_37797 PICST_65767	(BGL1 or BGL5 or BGL2 or BGL6 or BGL3 or SUN4 or BGL4 or BGL7)	Sucrose and Starch Metabolism	0	0	1000	0	3.2.1.21
SS0342	Acetyl-CoA C-acetyltransferase	2 ACCOA[c] -> AACCOA[c] + COA[c]	PICST_31707	PICST_31707	ERG10	Fatty acid Biosynthesis	0	0	1000	0	2.3.1.9
SS0343	Acetyl-CoA-acetyltransferase	2 ACCOA[m] -> COA[m] + AACCOA[m]	PICST_31707	PICST_31707	ERG10	Fatty acid Biosynthesis	0	0	1000	0	2.3.1.9
SS0344	Acetyl-CoA carboxylase	ACCOA[c] + ATP[c] + HCO3[c] <=> ADP[c] + H[c] + MALCOA[c] + PI[c]	PICST_81158	PICST_81158	ACC1	Fatty acid Biosynthesis	1	-1000	1000	0	6.4.1.2
SS0345	Acetyl-Coa carboxylase, mitochondrial	ACCOA[m] + ATP[m] + HCO3[m] <=> ADP[m] + H[m] + MALCOA[m] + PI[m]	PICST_81158	PICST_81158	ACC1	Fatty acid Biosynthesis	1	-1000	1000	0	6.4.1.2
SS0346	Acetyl-CoA ACP transacylase	ACP[c] + ACCOA[c] <=> ACACP[c] + COA[c]	(PICST_85125 and PICST_80966)	PICST_85125 PICST_80966	(FAS1 and FAS2)	Fatty acid Biosynthesis	1	-1000	1000	0	2.3.1.38
SS0347	Acetyl-CoA ACP transacylase, mitochondrial	ACP[m] + ACCOA[m] <=> ACACP[m] + COA[m]	(PICST_85125 and PICST_80966)	PICST_85125 PICST_80966	(FAS1 and FAS2)	Fatty acid Biosynthesis	1	-1000	1000	0	2.3.1.41
SS0348	Malonyl-CoA-ACP transacylase	ACP[m] + MALCOA[m] <=> COA[m] + MALACP[m]	PICST_65214	PICST_65214	MCT1	Fatty acid Biosynthesis	1	-1000	1000	0	2.3.1.39
SS0349	Propanoyl-CoA ACP transacylase	ACP[c] + PPCOA[c] <=> PPACP[c] + COA[c]	(PICST_85125 and PICST_80966)	PICST_85125 PICST_80966	(FAS1 and FAS2)	Fatty acid Biosynthesis	1	-1000	1000	0	2.3.1.38
SS0350	Propanoyl-CoA ACP transacylase, mitochondrial	ACP[m] + PPCOA[m] <=> PPACP[m] + COA[m]	(PICST_85125 and PICST_80966)	PICST_85125 PICST_80966	(FAS1 and FAS2)	Fatty acid Biosynthesis	1	-1000	1000	0	2.3.1.41
SS0351	Palmitoyl-CoA desaturase (n-C16:0CoA -> n-C16:1CoA)	H[c] + NADPH[c] + O2[c] + C160COA[c] -> 2 H2O[c] + NADP[c] + C161COA[c]	PICST_70693	PICST_70693	OLE1	Fatty acid Biosynthesis	0	0	1000	0	1.14.19.1
SS0352	Hepdca-CoA desaturase (n-C17:0CoA -> n-C17:1CoA)	H[c] + NADPH[c] + O2[c] + C170COA[c] -> 2 H2O[c] + NADP[c] + C171COA[c]	PICST_70693	PICST_70693	OLE1	Fatty acid Biosynthesis	0	0	1000	0	1.14.19.1
SS0353	stearoyl-CoA desaturase (n-C18:0CoA -> n-C18:1CoA)	H[c] + NADPH[c] + O2[c] + C180COA[c] -> 2 H2O[c] + NADP[c] + C181COA[c]	PICST_70693	PICST_70693	OLE1	Fatty acid Biosynthesis	0	0	1000	0	1.14.19.1
SS0354	Oleoyl-CoA desaturase (n-C18:1CoA -> n-C18:2CoA)	H[c] + NADPH[c] + O2[c] + C181COA[c] -> 2 H2O[c] + NADP[c] + C182COA[c]	(PICST_72518 or PICST_81126)	PICST_72518 PICST_81126	(ODD1 or )	Fatty acid Biosynthesis	0	0	1000	0	1.14.19.3
SS0355	Linoeyl-CoA desaturase (n-C18:2CoA -> n-C18:2CoA)	H[c] + NADPH[c] + O2[c] + C182COA[c] -> 2 H2O[c] + NADP[c] + C183COA[c]				Fatty acid Biosynthesis	0	0	1000	0
SS0356	Eicosa-CoA desaturase (n-C20:0CoA -> n-C20:5CoA)	5 H[c] + 5 NADPH[c] + 5 O2[c] + C200COA[c] -> 10 H2O[c] + 5 NADP[c] + C205COA[c]				Fatty acid Biosynthesis	0	0	1000	0
SS0357	fatty-acyl-ACP hydrolase	H2O[c] + C100ACP[c] <=> ACP[c] + H[c] + C100[c]	(PICST_85125 and PICST_80966)	PICST_85125 PICST_80966	(FAS1 and FAS2)	Fatty acid Biosynthesis	1	-1000	1000	0	3.2.1.14
SS0358	fatty-acyl-ACP hydrolase	H2O[c] + C120ACP[c] <=> ACP[c] + H[c] + C120[c]	(PICST_85125 and PICST_80966)	PICST_85125 PICST_80966	(FAS1 and FAS2)	Fatty acid Biosynthesis	1	-1000	1000	0	3.2.1.14
SS0359	fatty-acyl-ACP hydrolase	H2O[c] + C140ACP[c] <=> ACP[c] + H[c] + C140[c]	(PICST_85125 and PICST_80966)	PICST_85125 PICST_80966	(FAS1 and FAS2)	Fatty acid Biosynthesis	1	-1000	1000	0	3.2.1.14
SS0360	fatty-acyl-ACP hydrolase	H2O[c] + C160ACP[c] <=> ACP[c] + H[c] + C160[c]	(PICST_85125 and PICST_80966)	PICST_85125 PICST_80966	(FAS1 and FAS2)	Fatty acid Biosynthesis	1	-1000	1000	0	3.2.1.14
SS0361	fatty-acyl-ACP hydrolase	H2O[c] + C161ACP[c] <=> ACP[c] + H[c] + C161[c]	(PICST_85125 and PICST_80966)	PICST_85125 PICST_80966	(FAS1 and FAS2)	Fatty acid Biosynthesis	1	-1000	1000	0	3.2.1.14
SS0362	fatty-acyl-ACP hydrolase	H2O[c] + C170ACP[c] <=> ACP[c] + H[c] + C170[c]	(PICST_85125 and PICST_80966)	PICST_85125 PICST_80966	(FAS1 and FAS2)	Fatty acid Biosynthesis	1	-1000	1000	0	3.2.1.14
SS0363	fatty-acyl-ACP hydrolase	H2O[c] + C171ACP[c] <=> ACP[c] + H[c] + C171[c]	(PICST_85125 and PICST_80966)	PICST_85125 PICST_80966	(FAS1 and FAS2)	Fatty acid Biosynthesis	1	-1000	1000	0	3.2.1.14
SS0364	fatty-acyl-ACP hydrolase	H2O[c] + C180ACP[c] <=> ACP[c] + H[c] + C180[c]	(PICST_85125 and PICST_80966)	PICST_85125 PICST_80966	(FAS1 and FAS2)	Fatty acid Biosynthesis	1	-1000	1000	0	3.2.1.14
SS0365	fatty-acyl-ACP hydrolase	H2O[c] + C181ACP[c] <=> ACP[c] + H[c] + C181[c]	(PICST_85125 and PICST_80966)	PICST_85125 PICST_80966	(FAS1 and FAS2)	Fatty acid Biosynthesis	1	-1000	1000	0	3.2.1.14
SS0366	fatty-acyl-ACP hydrolase	H2O[c] + C182ACP[c] <=> ACP[c] + H[c] + C182[c]	(PICST_85125 and PICST_80966)	PICST_85125 PICST_80966	(FAS1 and FAS2)	Fatty acid Biosynthesis	1	-1000	1000	0	3.2.1.14
SS0367	fatty-acyl-ACP hydrolase	H2O[c] + C183ACP[c] <=> ACP[c] + H[c] + C183[c]	(PICST_85125 and PICST_80966)	PICST_85125 PICST_80966	(FAS1 and FAS2)	Fatty acid Biosynthesis	1	-1000	1000	0	3.2.1.14
SS0368	fatty-acyl-ACP hydrolase	H2O[c] + C200ACP[c] <=> ACP[c] + H[c] + C200[c]	(PICST_85125 and PICST_80966)	PICST_85125 PICST_80966	(FAS1 and FAS2)	Fatty acid Biosynthesis	1	-1000	1000	0	3.2.1.14
SS0369	fatty-acyl-ACP hydrolase	H2O[c] + C205ACP[c] <=> ACP[c] + H[c] + C205[c]	(PICST_85125 and PICST_80966)	PICST_85125 PICST_80966	(FAS1 and FAS2)	Fatty acid Biosynthesis	1	-1000	1000	0	3.2.1.14
SS0370	fatty-acyl-ACP hydrolase	H2O[c] + C220ACP[c] <=> ACP[c] + H[c] + C220[c]	(PICST_85125 and PICST_80966)	PICST_85125 PICST_80966	(FAS1 and FAS2)	Fatty acid Biosynthesis	1	-1000	1000	0	3.2.1.14
SS0371	fatty-acyl-ACP hydrolase	H2O[c] + C240ACP[c] <=> ACP[c] + H[c] + C240[c]	(PICST_85125 and PICST_80966)	PICST_85125 PICST_80966	(FAS1 and FAS2)	Fatty acid Biosynthesis	1	-1000	1000	0	3.2.1.14
SS0372	fatty-acyl-ACP hydrolase	H2O[c] + C260ACP[c] <=> ACP[c] + H[c] + C260[c]	(PICST_85125 and PICST_80966)	PICST_85125 PICST_80966	(FAS1 and FAS2)	Fatty acid Biosynthesis	1	-1000	1000	0	3.2.1.14
SS0373	fatty-acyl-ACP hydrolase	H2O[c] + C80ACP[c] <=> ACP[c] + H[c] + C80[c]	(PICST_85125 and PICST_80966)	PICST_85125 PICST_80966	(FAS1 and FAS2)	Fatty acid Biosynthesis	1	-1000	1000	0	3.2.1.14
SS0374	fatty-acid--CoA ligase (decanoate)	ATP[c] + COA[c] + C100[c] -> AMP[c] + PPI[c] + C100COA[c]	(PICST_35069 or PICST_55002 or PICST_65071 or PICST_89450)	PICST_35069 PICST_55002 PICST_65071 PICST_89450	(FAA23 or FAA24 or FAA4 or FAA22)	Fatty acid Biosynthesis	1	-1000	1000	0	6.2.1.3
SS0375	fatty-acid--CoA ligase (dodecanoate)	ATP[c] + COA[c] + C120[c] -> AMP[c] + PPI[c] + C120COA[c]	(PICST_35069 or PICST_55002 or PICST_65071 or PICST_89450)	PICST_35069 PICST_55002 PICST_65071 PICST_89450	(FAA23 or FAA24 or FAA4 or FAA22)	Fatty acid Biosynthesis	1	-1000	1000	0	6.2.1.3
SS0376	fatty-acid--CoA ligase (tetradecanoate)	ATP[c] + COA[c] + C140[c] -> AMP[c] + PPI[c] + C140COA[c]	(PICST_35069 or PICST_55002 or PICST_65071 or PICST_89450)	PICST_35069 PICST_55002 PICST_65071 PICST_89450	(FAA23 or FAA24 or FAA4 or FAA22)	Fatty acid Biosynthesis	1	-1000	1000	0	6.2.1.3
SS0377	fatty-acid--CoA ligase (hexadecanoate)	ATP[c] + COA[c] + C160[c] -> AMP[c] + PPI[c] + C160COA[c]	(PICST_35069 or PICST_55002 or PICST_65071 or PICST_89450)	PICST_35069 PICST_55002 PICST_65071 PICST_89450	(FAA23 or FAA24 or FAA4 or FAA22)	Fatty acid Biosynthesis	1	-1000	1000	0	6.2.1.3
SS0378	fatty-acid--CoA ligase (hexadecenoate)	ATP[c] + COA[c] + C161[c] -> AMP[c] + PPI[c] + C161COA[c]	(PICST_35069 or PICST_55002 or PICST_65071 or PICST_89450)	PICST_35069 PICST_55002 PICST_65071 PICST_89450	(FAA23 or FAA24 or FAA4 or FAA22)	Fatty acid Biosynthesis	1	-1000	1000	0	6.2.1.3
SS0379	fatty-acid--CoA ligase (eicosapentaenoate)	ATP[c] + COA[c] + C170[c] -> AMP[c] + PPI[c] + C170COA[c]	(PICST_35069 or PICST_55002 or PICST_65071 or PICST_89450)	PICST_35069 PICST_55002 PICST_65071 PICST_89450	(FAA23 or FAA24 or FAA4 or FAA22)	Fatty acid Biosynthesis	1	-1000	1000	0	6.2.1.3
SS0380	fatty-acid--CoA ligase (eicosapentaenoate)	ATP[c] + COA[c] + C171[c] -> AMP[c] + PPI[c] + C171COA[c]	(PICST_35069 or PICST_55002 or PICST_65071 or PICST_89450)	PICST_35069 PICST_55002 PICST_65071 PICST_89450	(FAA23 or FAA24 or FAA4 or FAA22)	Fatty acid Biosynthesis	1	-1000	1000	0	6.2.1.3
SS0381	fatty-acid--CoA ligase (octadecanoate)	ATP[c] + COA[c] + C180[c] -> AMP[c] + PPI[c] + C180COA[c]	(PICST_35069 or PICST_55002 or PICST_65071 or PICST_89450)	PICST_35069 PICST_55002 PICST_65071 PICST_89450	(FAA23 or FAA24 or FAA4 or FAA22)	Fatty acid Biosynthesis	1	-1000	1000	0	6.2.1.3
SS0382	fatty-acid--CoA ligase (octadecenoate)	ATP[c] + COA[c] + C181[c] -> AMP[c] + C181COA[c] + PPI[c]	(PICST_35069 or PICST_55002 or PICST_65071 or PICST_89450)	PICST_35069 PICST_55002 PICST_65071 PICST_89450	(FAA23 or FAA24 or FAA4 or FAA22)	Fatty acid Biosynthesis	1	-1000	1000	0	6.2.1.3
SS0383	fatty-acid--CoA ligase (octadecynoate)	ATP[c] + COA[c] + C182[c] -> AMP[c] + C182COA[c] + PPI[c]	(PICST_35069 or PICST_55002 or PICST_65071 or PICST_89450)	PICST_35069 PICST_55002 PICST_65071 PICST_89450	(FAA23 or FAA24 or FAA4 or FAA22)	Fatty acid Biosynthesis	1	-1000	1000	0	6.2.1.3
SS0384	fatty-acid--CoA ligase (octadecatrieonoate)	ATP[c] + COA[c] + C183[c] -> AMP[c] + C183COA[c] + PPI[c]	(PICST_35069 or PICST_55002 or PICST_65071 or PICST_89450)	PICST_35069 PICST_55002 PICST_65071 PICST_89450	(FAA23 or FAA24 or FAA4 or FAA22)	Fatty acid Biosynthesis	1	-1000	1000	0	6.2.1.3
SS0385	fatty-acid--CoA ligase (eicosanoate)	ATP[c] + COA[c] + C200[c] -> AMP[c] + PPI[c] + C200COA[c]	(PICST_35069 or PICST_55002 or PICST_65071 or PICST_89450)	PICST_35069 PICST_55002 PICST_65071 PICST_89450	(FAA23 or FAA24 or FAA4 or FAA22)	Fatty acid Biosynthesis	1	-1000	1000	0	6.2.1.3
SS0386	fatty-acid--CoA ligase (eicosapentaenoate)	ATP[c] + COA[c] + C205[c] -> AMP[c] + PPI[c] + C205COA[c]	(PICST_35069 or PICST_55002 or PICST_65071 or PICST_89450)	PICST_35069 PICST_55002 PICST_65071 PICST_89450	(FAA23 or FAA24 or FAA4 or FAA22)	Fatty acid Biosynthesis	1	-1000	1000	0	6.2.1.3
SS0387	fatty-acid--CoA ligase (docosanoate)	ATP[c] + COA[c] + C220[c] -> AMP[c] + PPI[c] + C220COA[c]	(PICST_35069 or PICST_55002 or PICST_65071 or PICST_89450)	PICST_35069 PICST_55002 PICST_65071 PICST_89450	(FAA23 or FAA24 or FAA4 or FAA22)	Fatty acid Biosynthesis	1	-1000	1000	0	6.2.1.3
SS0388	fatty-acid--CoA ligase (ttc)	ATP[c] + COA[c] + C240[c] -> AMP[c] + PPI[c] + C240COA[c]	(PICST_35069 or PICST_55002 or PICST_65071 or PICST_89450)	PICST_35069 PICST_55002 PICST_65071 PICST_89450	(FAA23 or FAA24 or FAA4 or FAA22)	Fatty acid Biosynthesis	1	-1000	1000	0	6.2.1.3
SS0389	fatty-acid--CoA ligase (hexc)	ATP[c] + COA[c] + C260[c] -> AMP[c] + PPI[c] + C260COA[c]	(PICST_35069 or PICST_55002 or PICST_65071 or PICST_89450)	PICST_35069 PICST_55002 PICST_65071 PICST_89450	(FAA23 or FAA24 or FAA4 or FAA22)	Fatty acid Biosynthesis	1	-1000	1000	0	6.2.1.3
SS0390	fatty-acid--CoA ligase (octanoate)	ATP[c] + COA[c] + C80[c] -> AMP[c] + PPI[c] + C80COA[c]	(PICST_35069 or PICST_55002 or PICST_65071 or PICST_89450)	PICST_35069 PICST_55002 PICST_65071 PICST_89450	(FAA23 or FAA24 or FAA4 or FAA22)	Fatty acid Biosynthesis	1	-1000	1000	0	6.2.1.3
SS0391	fatty acid synthase (n-C14:0)	C120[c] + 3 H[c] + MALCOA[c] + 2 NADPH[c] -> CO2[c] + COA[c] + H2O[c] + 2 NADP[c] + C140[c]	(PICST_85125 and PICST_80966)	PICST_85125 PICST_80966	(FAS1 and FAS2)	Fatty acid Biosynthesis	0	0	1000	0	2.3.1.85
SS0392	fatty-acyl-ACP synthase (n-C14:0ACP), mitochondrial	C120ACP[m] + 3 H[m] + MALACP[m] + 2 NADPH[m] -> ACP[m] + CO2[m] + H2O[m] + C140ACP[m] + 2 NADP[m]	PICST_64208	PICST_64208	CEM1	Fatty acid Biosynthesis	0	0	1000	0	2.3.1.41
SS0393	fatty-acyl-CoA synthase (n-C14:0CoA)	C120COA[c] + 3 H[c] + MALCOA[c] + 2 NADPH[c] -> CO2[c] + COA[c] + H2O[c] + 2 NADP[c] + C140COA[c]	(PICST_85125 and PICST_80966)	PICST_85125 PICST_80966	(FAS1 and FAS2)	Fatty acid Biosynthesis	0	0	1000	0	2.3.1.86
SS0394	fatty acid synthase (n-C16:0)	3 H[c] + MALCOA[c] + 2 NADPH[c] + C140[c] -> CO2[c] + COA[c] + H2O[c] + C160[c] + 2 NADP[c]	(PICST_85125 and PICST_80966)	PICST_85125 PICST_80966	(FAS1 and FAS2)	Fatty acid Biosynthesis	0	0	1000	0	2.3.1.85
SS0395	fatty-acyl-ACP synthase (n-C16:0ACP), mitochondrial	3 H[m] + MALACP[m] + C140ACP[m] + 2 NADPH[m] -> ACP[m] + CO2[m] + H2O[m] + 2 NADP[m] + C160ACP[m]	PICST_64208	PICST_64208	CEM1	Fatty acid Biosynthesis	0	0	1000	0	2.3.1.41
SS0396	fatty-acyl-CoA synthase (n-C16:0CoA)	3 H[c] + MALCOA[c] + 2 NADPH[c] + C140COA[c] -> CO2[c] + COA[c] + H2O[c] + 2 NADP[c] + C160COA[c]	(PICST_85125 and PICST_80966)	PICST_85125 PICST_80966	(FAS1 and FAS2)	Fatty acid Biosynthesis	0	0	1000	0	2.3.1.86
SS0397	fatty acid synthase (n-C16:1)	4 H[c] + MALCOA[c] + 3 NADPH[c] + C140[c] + O2[c] -> CO2[c] + COA[c] + 3 H2O[c] + C161[c] + 3 NADP[c]	(PICST_85125 and PICST_80966)	PICST_85125 PICST_80966	(FAS1 and FAS2)	Fatty acid Biosynthesis	0	0	1000	0
SS0398	fatty-acyl-ACP synthase (n-C16:1ACP), mitochondrial	4 H[m] + MALACP[m] + C140ACP[m] + 3 NADPH[m] + O2[m] -> ACP[m] + CO2[m] + 3 H2O[m] + C161ACP[m] + 3 NADP[m]	PICST_64208	PICST_64208	CEM1	Fatty acid Biosynthesis	0	0	1000	0	2.3.1.41
SS0399	Fatty acid synthase (n-C17:0), lumped reaction	PPCOA[c] + 20 H[c] + 7 MALCOA[c] + 14 NADPH[c] -> 7 CO2[c] + 8 COA[c] + 6 H2O[c] + 14 NADP[c] + C170[c]	(PICST_85125 and PICST_80966)	PICST_85125 PICST_80966	(FAS1 and FAS2)	Fatty acid Biosynthesis	0	0	1000	0	2.3.1.85
SS0400	Fatty acyl-ACP synthase (n-C17:0ACP), mitochondrial, lumped reaction	PPACP[m] + 21 H[m] + 7 MALACP[m] + 14 NADPH[m] -> 7 ACP[m] + 7 CO2[m] + 7 H2O[m] + 14 NADP[m] + C170ACP[m]	PICST_64208	PICST_64208	CEM1	Fatty acid Biosynthesis	0	0	1000	0	2.3.1.41
SS0401	Fatty acyl-CoA synthase (n-C17:0CoA), lumped reaction	PPCOA[c] + 21 H[c] + 7 MALCOA[c] + 14 NADPH[c] -> 7 CO2[c] + 7 COA[c] + 7 H2O[c] + 14 NADP[c] + C170COA[c]	(PICST_85125 and PICST_80966)	PICST_85125 PICST_80966	(FAS1 and FAS2)	Fatty acid Biosynthesis	0	0	1000	0	2.3.1.86
SS0402	Fatty acid synthase (n-C17:1), lumped reaction	PPCOA[c] + 21 H[c] + 7 MALCOA[c] + 15 NADPH[c] + O2[c] -> 7 CO2[c] + 8 COA[c] + 8 H2O[c] + 15 NADP[c] + C171[c]	(PICST_85125 and PICST_80966)	PICST_85125 PICST_80966	(FAS1 and FAS2)	Fatty acid Biosynthesis	0	0	1000	0	2.3.1.85
SS0403	Fatty-acyl-ACP synthase (n-C17:1ACP), mitochondrial	H[m] + NADPH[m] + O2[m] + C170ACP[m] -> ACP[m] + CO2[m] + 2 H2O[m] + NADP[m] + C171ACP[m]	PICST_64208	PICST_64208	CEM1	Fatty acid Biosynthesis	0	0	1000	0	2.3.1.41
SS0404	Fatty acyl-ACP synthase (n-C17:1 ACP), mitochondrial, lumped reaction	PPACP[m] + 22 H[m] + 7 MALACP[m] + 15 NADPH[m] + O2[m] -> 7 ACP[m] + 7 CO2[m] + 9 H2O[m] + 15 NADP[m] + C171ACP[m]	PICST_64208	PICST_64208	CEM1	Fatty acid Biosynthesis	0	0	1000	0	2.3.1.41
SS0405	Fatty acyl-CoA synthase (n-C17:1CoA), lumped reaction	PPCOA[c] + 22 H[c] + 7 MALCOA[c] + 15 NADPH[c] + O2[c] -> 7 CO2[c] + 7 COA[c] + 9 H2O[c] + 15 NADP[c] + C171COA[c]	(PICST_85125 and PICST_80966)	PICST_85125 PICST_80966	(FAS1 and FAS2)	Fatty acid Biosynthesis	0	0	1000	0	2.3.1.86
SS0406	fatty acid synthase (n-C18:0)	3 H[c] + C160[c] + MALCOA[c] + 2 NADPH[c] -> CO2[c] + COA[c] + H2O[c] + 2 NADP[c] + C180[c]	(PICST_85125 and PICST_80966)	PICST_85125 PICST_80966	(FAS1 and FAS2)	Fatty acid Biosynthesis	0	0	1000	0	2.3.1.85
SS0407	fatty-acyl-ACP synthase (n-C18:0ACP), mitochondrial	3 H[m] + MALACP[m] + 2 NADPH[m] + C160ACP[m] -> ACP[m] + CO2[m] + H2O[m] + 2 NADP[m] + C180ACP[m]	PICST_64208	PICST_64208	CEM1	Fatty acid Biosynthesis	0	0	1000	0	2.3.1.41
SS0408	fatty-acyl-CoA synthase (n-C18:0CoA)	3 H[c] + MALCOA[c] + 2 NADPH[c] + C160COA[c] -> CO2[c] + COA[c] + H2O[c] + 2 NADP[c] + C180COA[c]	(PICST_85125 and PICST_80966)	PICST_85125 PICST_80966	(FAS1 and FAS2)	Fatty acid Biosynthesis	0	0	1000	0	2.3.1.86
SS0409	fatty acid synthase (n-C18:1)	4 H[c] + C160[c] + MALCOA[c] + 3 NADPH[c] + O2[c] -> CO2[c] + COA[c] + 3 H2O[c] + 3 NADP[c] + C181[c]	(PICST_85125 and PICST_80966)	PICST_85125 PICST_80966	(FAS1 and FAS2)	Fatty acid Biosynthesis	0	0	1000	0
SS0410	fatty-acyl-ACP synthase (n-C18:1ACP), mitochondrial	4 H[m] + MALACP[m] + 3 NADPH[m] + O2[m] + C160ACP[m] -> ACP[m] + CO2[m] + 3 H2O[m] + 3 NADP[m] + C181ACP[m]	PICST_64208	PICST_64208	CEM1	Fatty acid Biosynthesis	0	0	1000	0	2.3.1.41
SS0411	fatty acid synthase (n-C18:2)	5 H[c] + C160[c] + MALCOA[c] + 4 NADPH[c] + 2 O2[c] -> CO2[c] + COA[c] + 5 H2O[c] + 4 NADP[c] + C182[c]	(PICST_85125 and PICST_80966)	PICST_85125 PICST_80966	(FAS1 and FAS2)	Fatty acid Biosynthesis	0	0	1000	0
SS0412	fatty-acyl-ACP synthase (n-C18:2ACP), mitochondrial	5 H[m] + MALACP[m] + 4 NADPH[m] + 2 O2[m] + C160ACP[m] -> ACP[m] + CO2[m] + 5 H2O[m] + 4 NADP[m] + C182ACP[m]	PICST_64208	PICST_64208	CEM1	Fatty acid Biosynthesis	0	0	1000	0	2.3.1.41
SS0413	fatty acid synthase (n-C18:3)	6 H[c] + C160[c] + MALCOA[c] + 5 NADPH[c] + 3 O2[c] -> CO2[c] + COA[c] + 7 H2O[c] + 5 NADP[c] + C183[c]	(PICST_85125 and PICST_80966)	PICST_85125 PICST_80966	(FAS1 and FAS2)	Fatty acid Biosynthesis	0	0	1000	0
SS0414	fatty-acyl-ACP synthase (n-C18:3ACP), mitochondrial	6 H[m] + MALACP[m] + 5 NADPH[m] + 3 O2[m] + C160ACP[m] -> ACP[m] + CO2[m] + 7 H2O[m] + 5 NADP[m] + C183ACP[m]	PICST_64208	PICST_64208	CEM1	Fatty acid Biosynthesis	0	0	1000	0	2.3.1.41
SS0415	fatty acid synthase (n-C20:0)	3 H[c] + MALCOA[c] + 2 NADPH[c] + C180[c] -> CO2[c] + COA[c] + H2O[c] + C200[c] + 2 NADP[c]	(PICST_85125 and PICST_80966)	PICST_85125 PICST_80966	(FAS1 and FAS2)	Fatty acid Biosynthesis	0	0	1000	0	2.3.1.85
SS0416	fatty-acyl-ACP synthase (n-C20:0ACP), mitochondrial	3 H[m] + MALACP[m] + 2 NADPH[m] + C180ACP[m] -> ACP[m] + CO2[m] + H2O[m] + 2 NADP[m] + C200ACP[m]	PICST_64208	PICST_64208	CEM1	Fatty acid Biosynthesis	0	0	1000	0	2.3.1.41
SS0417	fatty-acyl-CoA synthase (n-C20:0CoA)	3 H[c] + MALCOA[c] + 2 NADPH[c] + C180COA[c] -> CO2[c] + COA[c] + H2O[c] + 2 NADP[c] + C200COA[c]	(PICST_85125 and PICST_80966)	PICST_85125 PICST_80966	(FAS1 and FAS2)	Fatty acid Biosynthesis	0	0	1000	0	2.3.1.86
SS0418	fatty acid synthase (n-C20:5)	8 H[c] + MALCOA[c] + 7 NADPH[c] + C180[c] + 5 O2[c] -> CO2[c] + COA[c] + 11 H2O[c] + C205[c] + 7 NADP[c]	(PICST_85125 and PICST_80966)	PICST_85125 PICST_80966	(FAS1 and FAS2)	Fatty acid Biosynthesis	0	0	1000	0
SS0419	fatty-acyl-ACP synthase (n-C20:5ACP), mitochondrial	8 H[m] + MALACP[m] + 7 NADPH[m] + 5 O2[m] + C180ACP[m] -> ACP[m] + CO2[m] + 11 H2O[m] + 7 NADP[m] + C205ACP[m]	PICST_64208	PICST_64208	CEM1	Fatty acid Biosynthesis	0	0	1000	0	2.3.1.41
SS0420	fatty acid synthase (n-C22:0)	3 H[c] + MALCOA[c] + 2 NADPH[c] + C200[c] -> CO2[c] + COA[c] + H2O[c] + C220[c] + 2 NADP[c]	(PICST_85125 and PICST_80966)	PICST_85125 PICST_80966	(FAS1 and FAS2)	Fatty acid Biosynthesis	0	0	1000	0	2.3.1.85
SS0421	fatty-acyl-ACP synthase (n-C22:0ACP), mitochondrial	3 H[m] + MALACP[m] + 2 NADPH[m] + C200ACP[m] -> ACP[m] + CO2[m] + H2O[m] + 2 NADP[m] + C220ACP[m]	PICST_64208	PICST_64208	CEM1	Fatty acid Biosynthesis	0	0	1000	0	2.3.1.41
SS0422	fatty-acyl-CoA synthase (n-C22:0CoA)	3 H[c] + MALCOA[c] + 2 NADPH[c] + C200COA[c] -> CO2[c] + COA[c] + H2O[c] + 2 NADP[c] + C220COA[c]	(PICST_85125 and PICST_80966)	PICST_85125 PICST_80966	(FAS1 and FAS2)	Fatty acid Biosynthesis	0	0	1000	0	2.3.1.86
SS0423	fatty acid synthase (n-C24:0)	3 H[c] + MALCOA[c] + 2 NADPH[c] + C220[c] -> CO2[c] + COA[c] + H2O[c] + C240[c] + 2 NADP[c]	(PICST_85125 and PICST_80966)	PICST_85125 PICST_80966	(FAS1 and FAS2)	Fatty acid Biosynthesis	0	0	1000	0	2.3.1.85
SS0424	fatty-acyl-ACP synthase (n-C24:0ACP), mitochondrial	3 H[m] + MALACP[m] + 2 NADPH[m] + C220ACP[m] -> ACP[m] + CO2[m] + H2O[m] + 2 NADP[m] + C240ACP[m]	PICST_64208	PICST_64208	CEM1	Fatty acid Biosynthesis	0	0	1000	0	2.3.1.41
SS0425	fatty-acyl-CoA synthase (n-C24:0CoA)	3 H[c] + MALCOA[c] + 2 NADPH[c] + C220COA[c] -> CO2[c] + COA[c] + H2O[c] + 2 NADP[c] + C240COA[c]	(PICST_85125 and PICST_80966)	PICST_85125 PICST_80966	(FAS1 and FAS2)	Fatty acid Biosynthesis	0	0	1000	0	2.3.1.86
SS0426	fatty acid synthase (n-C26:0)	3 H[c] + MALCOA[c] + 2 NADPH[c] + C240[c] -> CO2[c] + COA[c] + H2O[c] + C260[c] + 2 NADP[c]	(PICST_85125 and PICST_80966)	PICST_85125 PICST_80966	(FAS1 and FAS2)	Fatty acid Biosynthesis	0	0	1000	0	2.3.1.85
SS0427	fatty-acyl-ACP synthase (n-C26:0ACP), mitochondrial	3 H[m] + MALACP[m] + 2 NADPH[m] + C240ACP[m] -> ACP[m] + CO2[m] + H2O[m] + 2 NADP[m] + C260ACP[m]	PICST_64208	PICST_64208	CEM1	Fatty acid Biosynthesis	0	0	1000	0	2.3.1.41
SS0428	fatty-acyl-CoA synthase (n-C26:0CoA)	3 H[c] + MALCOA[c] + 2 NADPH[c] + C240COA[c] -> CO2[c] + COA[c] + H2O[c] + 2 NADP[c] + C260COA[c]	(PICST_85125 and PICST_80966)	PICST_85125 PICST_80966	(FAS1 and FAS2)	Fatty acid Biosynthesis	0	0	1000	0	2.3.1.86
SS0429	fatty acid synthase (n-C8:0), lumped reaction	ACCOA[c] + 8 H[c] + 3 MALCOA[c] + 6 NADPH[c] -> 3 CO2[c] + 4 COA[c] + 2 H2O[c] + 6 NADP[c] + C80[c]	(PICST_85125 and PICST_80966)	PICST_85125 PICST_80966	(FAS1 and FAS2)	Fatty acid Biosynthesis	0	0	1000	0	2.3.1.85
SS0430	fatty acyl-ACP synthase (n-C8:0ACP), mitochondrial, lumped reaction	ACACP[m] + 9 H[m] + 3 MALACP[m] + 6 NADPH[m] -> 3 ACP[m] + 3 CO2[m] + 3 H2O[m] + 6 NADP[m] + C80ACP[m]	PICST_64208	PICST_64208	CEM1	Fatty acid Biosynthesis	0	0	1000	0	2.3.1.41
SS0431	fatty acyl-CoA synthase (n-C8:0CoA), lumped reaction	ACCOA[c] + 9 H[c] + 3 MALCOA[c] + 6 NADPH[c] -> 3 CO2[c] + 3 COA[c] + 3 H2O[c] + 6 NADP[c] + C80COA[c]	(PICST_85125 and PICST_80966)	PICST_85125 PICST_80966	(FAS1 and FAS2)	Fatty acid Biosynthesis	0	0	1000	0	2.3.1.86
SS0432	fatty acid synthase (n-C10:0)	C80[c] + 3 H[c] + MALCOA[c] + 2 NADPH[c] -> CO2[c] + COA[c] + C100[c] + H2O[c] + 2 NADP[c]	(PICST_85125 and PICST_80966)	PICST_85125 PICST_80966	(FAS1 and FAS2)	Fatty acid Biosynthesis	0	0	1000	0	2.3.1.85
SS0433	fatty acid synthase (n-C12:0)	C100[c] + 3 H[c] + MALCOA[c] + 2 NADPH[c] -> CO2[c] + COA[c] + C120[c] + H2O[c] + 2 NADP[c]	(PICST_85125 and PICST_80966)	PICST_85125 PICST_80966	(FAS1 and FAS2)	Fatty acid Biosynthesis	0	0	1000	0	2.3.1.85
SS0434	fatty-acyl-ACP synthase (n-C10:0ACP), mitochondrial	C80ACP[m] + 3 H[m] + MALACP[m] + 2 NADPH[m] -> ACP[m] + CO2[m] + C100ACP[m] + H2O[m] + 2 NADP[m]	PICST_64208	PICST_64208	CEM1	Fatty acid Biosynthesis	0	0	1000	0	2.3.1.41
SS0435	fatty-acyl-ACP synthase (n-C12:0ACP), mitochondrial	C100ACP[m] + 3 H[m] + MALACP[m] + 2 NADPH[m] -> ACP[m] + CO2[m] + C120ACP[m] + H2O[m] + 2 NADP[m]	PICST_64208	PICST_64208	CEM1	Fatty acid Biosynthesis	0	0	1000	0	2.3.1.41
SS0436	fatty acyl-CoA synthase (n-C10:0CoA)	C80COA[c] + 3 H[c] + MALCOA[c] + 2 NADPH[c] -> CO2[c] + COA[c] + C100COA[c] + H2O[c] + 2 NADP[c]	(PICST_85125 and PICST_80966)	PICST_85125 PICST_80966	(FAS1 and FAS2)	Fatty acid Biosynthesis	0	0	1000	0	2.3.1.86
SS0437	fatty-acyl-CoA synthase (n-C12:0CoA)	C100COA[c] + 3 H[c] + MALCOA[c] + 2 NADPH[c] -> CO2[c] + COA[c] + C120COA[c] + H2O[c] + 2 NADP[c]	(PICST_85125 and PICST_80966)	PICST_85125 PICST_80966	(FAS1 and FAS2)	Fatty acid Biosynthesis	0	0	1000	0	2.3.1.86
SS0438	Malonyl-CoA-ACP transacylase	ACP[m] + MALCOA[m] <=> COA[m] + MALACP[m]	PICST_65214	PICST_65214	MCT1	Fatty acid Biosynthesis	1	-1000	1000	0	2.3.1.39
SS0439	fatty-acyl-ACP hydrolase	H2O[c] + C60ACP[c] <=> ACP[c] + H[c] + C60[c]	(PICST_85125 and PICST_80966)	PICST_85125 PICST_80966	(FAS1 and FAS2)	Fatty acid Biosynthesis	1	-1000	1000	0	3.2.1.14
SS0440	fatty-acid--CoA ligase (octanoate)	ATP[c] + COA[c] + C60[c] -> AMP[c] + PPI[c] + C60COA[c]	(PICST_35069 or PICST_55002 or PICST_65071 or PICST_89450)	PICST_35069 PICST_55002 PICST_65071 PICST_89450	(FAA23 or FAA24 or FAA4 or FAA22)	Fatty acid Biosynthesis	1	-1000	1000	0	6.2.1.3
SS0441	fatty acyl-ACP synthase (n-C6:0ACP), mitochondrial, lumped reaction	ACACP[m] + 6 H[m] + 2 MALACP[m] + 4 NADPH[m] -> 2 ACP[m] + 2 CO2[m] + 2 H2O[m] + 4 NADP[m] + C60ACP[m]	PICST_64208	PICST_64208	CEM1	Fatty acid Biosynthesis	0	0	1000	0	2.3.1.41
SS0442	Fatty acid synthase (n-C6:0), lumped reaction	ACCOA[c] + 5 H[c] + 2 MALCOA[c] + 4 NADPH[c] -> 2 CO2[c] + 3 COA[c] + H2O[c] + 4 NADP[c] + C60[c]	(PICST_85125 and PICST_80966)	PICST_85125 PICST_80966	(FAS1 and FAS2)	Fatty acid Biosynthesis	0	0	1000	0	2.3.1.85
SS0443	Fatty acyl-CoA synthase (n-C6:0CoA), lumped reaction	ACCOA[c] + 6 H[c] + 2 MALCOA[c] + 4 NADPH[c] -> 2 CO2[c] + 2 COA[c] + 2 H2O[c] + 4 NADP[c] + C60COA[c]	(PICST_85125 and PICST_80966)	PICST_85125 PICST_80966	(FAS1 and FAS2)	Fatty acid Biosynthesis	0	0	1000	0	2.3.1.86
SS0444	Fatty acid Oxidation Pathway1, Lumped	4 COA[c] + 4 H2O[c] + 4 NAD[c] + 4 O2[c] + C100COA[c] -> 5 ACCOA[c] + 4 H[c] + 4 H2O2[c] + 4 NADH[c]	(PICST_54590 and PICST_55180 and PICST_79854 and PICST_30193 and PICST_32846 and PICST_75424)	PICST_54590 PICST_55180 PICST_79854 PICST_30193 PICST_32846 PICST_75424	(FOXp and POT13 and POT11 and ECH1 and EHO3 and POX1)	Fatty Acid Metabolism	0	0	1000	0
SS0445	Fatty acid Oxidation Pathway1, Lumped	5 COA[c] + 5 H2O[c] + 5 NAD[c] + 5 O2[c] + C120COA[c] -> 6 ACCOA[c] + 5 H[c] + 5 H2O2[c] + 5 NADH[c]	(PICST_54590 and PICST_55180 and PICST_79854 and PICST_30193 and PICST_32846 and PICST_75424)	PICST_54590 PICST_55180 PICST_79854 PICST_30193 PICST_32846 PICST_75424	(FOXp and POT13 and POT11 and ECH1 and EHO3 and POX1)	Fatty Acid Metabolism	0	0	1000	0
SS0446	Fatty acid Oxidation Pathway1, Lumped	6 COA[c] + 6 H2O[c] + 6 NAD[c] + 6 O2[c] + C140COA[c] -> 7 ACCOA[c] + 6 H[c] + 6 H2O2[c] + 6 NADH[c]	(PICST_54590 and PICST_55180 and PICST_79854 and PICST_30193 and PICST_32846 and PICST_75424)	PICST_54590 PICST_55180 PICST_79854 PICST_30193 PICST_32846 PICST_75424	(FOXp and POT13 and POT11 and ECH1 and EHO3 and POX1)	Fatty Acid Metabolism	0	0	1000	0
SS0447	Fatty acid Oxidation Pathway1, Lumped	7 COA[c] + 7 H2O[c] + 7 NAD[c] + 7 O2[c] + C160COA[c] -> 8 ACCOA[c] + 7 H[c] + 7 H2O2[c] + 7 NADH[c]	(PICST_54590 and PICST_55180 and PICST_79854 and PICST_30193 and PICST_32846 and PICST_75424)	PICST_54590 PICST_55180 PICST_79854 PICST_30193 PICST_32846 PICST_75424	(FOXp and POT13 and POT11 and ECH1 and EHO3 and POX1)	Fatty Acid Metabolism	0	0	1000	0
SS0448	Fatty acid oxidation	7 COA[c] + 7 H2O[c] + C161COA[c] + 7 NAD[c] + NADPH[c] + 7 O2[c] -> 8 ACCOA[c] + 6 H[c] + 7 H2O2[c] + 7 NADH[c] + NADP[c]	(PICST_54590 and PICST_55180 and PICST_79854 and PICST_30193 and PICST_32846 and PICST_75424)	PICST_54590 PICST_55180 PICST_79854 PICST_30193 PICST_32846 PICST_75424	(FOXp and POT13 and POT11 and ECH1 and EHO3 and POX1)	Fatty Acid Metabolism	0	0	1000	0
SS0449	Fatty acid oxidation	7 COA[c] + 7 H2O[c] + C161COA[c] + 7 NAD[c] + 6 O2[c] -> 8 ACCOA[c] + 7 H[c] + 6 H2O2[c] + 7 NADH[c]	(PICST_54590 and PICST_55180 and PICST_79854 and PICST_30193 and PICST_32846 and PICST_75424)	PICST_54590 PICST_55180 PICST_79854 PICST_30193 PICST_32846 PICST_75424	(FOXp and POT13 and POT11 and ECH1 and EHO3 and POX1)	Fatty Acid Metabolism	0	0	1000	0
SS0450	Fatty acid Oxidation Pathway1, Lumped	6 COA[c] + 6 H2O[c] + 6 NAD[c] + 6 O2[c] + C170COA[c] -> 7 ACCOA[c] + 6 H[c] + 6 H2O2[c] + 6 NADH[c] + PPCOA[c]	(PICST_54590 and PICST_55180 and PICST_79854 and PICST_30193 and PICST_32846 and PICST_75424)	PICST_54590 PICST_55180 PICST_79854 PICST_30193 PICST_32846 PICST_75424	(FOXp and POT13 and POT11 and ECH1 and EHO3 and POX1)	Fatty Acid Metabolism	0	0	1000	0
SS0451	Fatty acid oxidation	7 COA[c] + 7 H2O[c] + C171COA[c] + 7 NAD[c] + NADPH[c] + 7 O2[c] -> 7 ACCOA[c] + 6 H[c] + 7 H2O2[c] + 7 NADH[c] + NADP[c] + PPCOA[c]	(PICST_54590 and PICST_55180 and PICST_79854 and PICST_30193 and PICST_32846 and PICST_75424)	PICST_54590 PICST_55180 PICST_79854 PICST_30193 PICST_32846 PICST_75424	(FOXp and POT13 and POT11 and ECH1 and EHO3 and POX1)	Fatty Acid Metabolism	0	0	1000	0
SS0452	Fatty acid oxidation	7 COA[c] + 7 H2O[c] + C171COA[c] + 7 NAD[c] + 6 O2[c] -> 7 ACCOA[c] + 7 H[c] + 6 H2O2[c] + 7 NADH[c] + PPCOA[c]	(PICST_54590 and PICST_55180 and PICST_79854 and PICST_30193 and PICST_32846 and PICST_75424)	PICST_54590 PICST_55180 PICST_79854 PICST_30193 PICST_32846 PICST_75424	(FOXp and POT13 and POT11 and ECH1 and EHO3 and POX1)	Fatty Acid Metabolism	0	0	1000	0
SS0453	Fatty acid Oxidation Pathway1, Lumped	8 COA[c] + 8 H2O[c] + 8 NAD[c] + 8 O2[c] + C180COA[c] -> 9 ACCOA[c] + 8 H[c] + 8 H2O2[c] + 8 NADH[c]	(PICST_54590 and PICST_55180 and PICST_79854 and PICST_30193 and PICST_32846 and PICST_75424)	PICST_54590 PICST_55180 PICST_79854 PICST_30193 PICST_32846 PICST_75424	(FOXp and POT13 and POT11 and ECH1 and EHO3 and POX1)	Fatty Acid Metabolism	0	0	1000	0
SS0454	Fatty acid oxidation	8 COA[c] + 8 H2O[c] + 8 NAD[c] + NADPH[c] + 8 O2[c] + C181COA[c] -> 9 ACCOA[c] + 7 H[c] + 8 H2O2[c] + 8 NADH[c] + NADP[c]	(PICST_54590 and PICST_55180 and PICST_79854 and PICST_30193 and PICST_32846 and PICST_75424)	PICST_54590 PICST_55180 PICST_79854 PICST_30193 PICST_32846 PICST_75424	(FOXp and POT13 and POT11 and ECH1 and EHO3 and POX1)	Fatty Acid Metabolism	0	0	1000	0
SS0455	Fatty acid oxidation	8 COA[c] + 8 H2O[c] + 8 NAD[c] + 7 O2[c] + C181COA[c] -> 9 ACCOA[c] + 8 H[c] + 7 H2O2[c] + 8 NADH[c]	(PICST_54590 and PICST_55180 and PICST_79854 and PICST_30193 and PICST_32846 and PICST_75424)	PICST_54590 PICST_55180 PICST_79854 PICST_30193 PICST_32846 PICST_75424	(FOXp and POT13 and POT11 and ECH1 and EHO3 and POX1)	Fatty Acid Metabolism	0	0	1000	0
SS0456	Fatty acid oxidation	8 COA[c] + 8 H2O[c] + 8 NAD[c] + 2 NADPH[c] + 8 O2[c] + C182COA[c] -> 9 ACCOA[c] + 6 H[c] + 8 H2O2[c] + 8 NADH[c] + 2 NADP[c]	(PICST_54590 and PICST_55180 and PICST_79854 and PICST_30193 and PICST_32846 and PICST_75424)	PICST_54590 PICST_55180 PICST_79854 PICST_30193 PICST_32846 PICST_75424	(FOXp and POT13 and POT11 and ECH1 and EHO3 and POX1)	Fatty Acid Metabolism	0	0	1000	0
SS0457	Fatty acid oxidation	8 COA[c] + 8 H2O[c] + 8 NAD[c] + NADPH[c] + 7 O2[c] + C182COA[c] -> 9 ACCOA[c] + 7 H[c] + 7 H2O2[c] + 8 NADH[c] + NADP[c]	(PICST_54590 and PICST_55180 and PICST_79854 and PICST_30193 and PICST_32846 and PICST_75424)	PICST_54590 PICST_55180 PICST_79854 PICST_30193 PICST_32846 PICST_75424	(FOXp and POT13 and POT11 and ECH1 and EHO3 and POX1)	Fatty Acid Metabolism	0	0	1000	0
SS0458	Fatty acid oxidation	8 COA[c] + 8 H2O[c] + 8 NAD[c] + 6 O2[c] + C182COA[c] -> 9 ACCOA[c] + 8 H[c] + 6 H2O2[c] + 8 NADH[c]	(PICST_54590 and PICST_55180 and PICST_79854 and PICST_30193 and PICST_32846 and PICST_75424)	PICST_54590 PICST_55180 PICST_79854 PICST_30193 PICST_32846 PICST_75424	(FOXp and POT13 and POT11 and ECH1 and EHO3 and POX1)	Fatty Acid Metabolism	0	0	1000	0
SS0459	Fatty acid oxidation	8 COA[c] + 8 H2O[c] + 8 NAD[c] + 3 NADPH[c] + 9 O2[c] + C183COA[c] -> 9 ACCOA[c] + 5 H[c] + 9 H2O2[c] + 8 NADH[c] + 3 NADP[c]	(PICST_54590 and PICST_55180 and PICST_79854 and PICST_30193 and PICST_32846 and PICST_75424)	PICST_54590 PICST_55180 PICST_79854 PICST_30193 PICST_32846 PICST_75424	(FOXp and POT13 and POT11 and ECH1 and EHO3 and POX1)	Fatty Acid Metabolism	0	0	1000	0
SS0460	Fatty acid Oxidation Pathway1, Lumped	9 COA[c] + 9 H2O[c] + 9 NAD[c] + 9 O2[c] + C200COA[c] -> 10 ACCOA[c] + 9 H[c] + 9 H2O2[c] + 9 NADH[c]	(PICST_54590 and PICST_55180 and PICST_79854 and PICST_30193 and PICST_32846 and PICST_75424)	PICST_54590 PICST_55180 PICST_79854 PICST_30193 PICST_32846 PICST_75424	(FOXp and POT13 and POT11 and ECH1 and EHO3 and POX1)	Fatty Acid Metabolism	0	0	1000	0
SS0461	Fatty acid oxidation	9 COA[c] + 9 H2O[c] + 9 NAD[c] + 5 NADPH[c] + 14 O2[c] + C205COA[c] -> 10 ACCOA[c] + 4 H[c] + 14 H2O2[c] + 9 NADH[c] + 5 NADP[c]	(PICST_54590 and PICST_55180 and PICST_79854 and PICST_30193 and PICST_32846 and PICST_75424)	PICST_54590 PICST_55180 PICST_79854 PICST_30193 PICST_32846 PICST_75424	(FOXp and POT13 and POT11 and ECH1 and EHO3 and POX1)	Fatty Acid Metabolism	0	0	1000	0
SS0462	Fatty acid Oxidation Pathway1, Lumped	10 COA[c] + 10 H2O[c] + 10 NAD[c] + 10 O2[c] + C220COA[c] -> 11 ACCOA[c] + 10 H[c] + 10 H2O2[c] + 10 NADH[c]	(PICST_54590 and PICST_55180 and PICST_79854 and PICST_30193 and PICST_32846 and PICST_75424)	PICST_54590 PICST_55180 PICST_79854 PICST_30193 PICST_32846 PICST_75424	(FOXp and POT13 and POT11 and ECH1 and EHO3 and POX1)	Fatty Acid Metabolism	0	0	1000	0
SS0463	Fatty acid Oxidation Pathway1, Lumped	11 COA[c] + 11 H2O[c] + 11 NAD[c] + 11 O2[c] + C240COA[c] -> 12 ACCOA[c] + 11 H[c] + 11 H2O2[c] + 11 NADH[c]	(PICST_54590 and PICST_55180 and PICST_79854 and PICST_30193 and PICST_32846 and PICST_75424)	PICST_54590 PICST_55180 PICST_79854 PICST_30193 PICST_32846 PICST_75424	(FOXp and POT13 and POT11 and ECH1 and EHO3 and POX1)	Fatty Acid Metabolism	0	0	1000	0
SS0464	Fatty acid Oxidation Pathway1, Lumped	12 COA[c] + 12 H2O[c] + 12 NAD[c] + 12 O2[c] + C260COA[c] -> 13 ACCOA[c] + 12 H[c] + 12 H2O2[c] + 12 NADH[c]	(PICST_54590 and PICST_55180 and PICST_79854 and PICST_30193 and PICST_32846 and PICST_75424)	PICST_54590 PICST_55180 PICST_79854 PICST_30193 PICST_32846 PICST_75424	(FOXp and POT13 and POT11 and ECH1 and EHO3 and POX1)	Fatty Acid Metabolism	0	0	1000	0
SS0465	Fatty acid Oxidation Pathway1, Lumped	3 COA[c] + 3 H2O[c] + 3 NAD[c] + 3 O2[c] + C80COA[c] -> 4 ACCOA[c] + 3 H[c] + 3 H2O2[c] + 3 NADH[c]	(PICST_54590 and PICST_55180 and PICST_79854 and PICST_30193 and PICST_32846 and PICST_75424)	PICST_54590 PICST_55180 PICST_79854 PICST_30193 PICST_32846 PICST_75424	(FOXp and POT13 and POT11 and ECH1 and EHO3 and POX1)	Fatty Acid Metabolism	0	0	1000	0
SS0466	Fatty acid Oxidation Pathway1, Lumped	2 COA[c] + 2 H2O[c] + 2 NAD[c] + 2 O2[c] + C60COA[c] -> 3 ACCOA[c] + 2 H[c] + 2 H2O2[c] + 2 NADH[c]	(PICST_54590 and PICST_55180 and PICST_79854 and PICST_30193 and PICST_32846 and PICST_75424)	PICST_54590 PICST_55180 PICST_79854 PICST_30193 PICST_32846 PICST_75424	(FOXp and POT13 and POT11 and ECH1 and EHO3 and POX1)	Fatty Acid Metabolism	0	0	1000	0
SS0467	Fatty acid Oxidation Pathway2, Lumped	2 COA[c] + 2 H2O[c] + 2 NAD[c] + 2 FAD[c] + C60COA[c] -> 3 ACCOA[c] + 2 H[c] + 2 FADH2[c] + 2 NADH[c]	(PICST_54590 and PICST_55180 and PICST_79854 and PICST_30193 and PICST_32846 and PICST_33103)	PICST_54590 PICST_55180 PICST_79854 PICST_30193 PICST_32846 PICST_33103	(FOXp and POT13 and POT11 and ECH1 and EHO3 and ACD99)	Fatty Acid Metabolism	0	0	1000	0
SS0468	Fatty acid Oxidation Pathway2, Lumped	3 COA[c] + 3 H2O[c] + 3 NAD[c] + 3 FAD[c] + C80COA[c] -> 4 ACCOA[c] + 3 H[c] + 3 FADH2[c] + 3 NADH[c]	(PICST_54590 and PICST_55180 and PICST_79854 and PICST_30193 and PICST_32846 and PICST_33103)	PICST_54590 PICST_55180 PICST_79854 PICST_30193 PICST_32846 PICST_33103	(FOXp and POT13 and POT11 and ECH1 and EHO3 and ACD99)	Fatty Acid Metabolism	0	0	1000	0
SS0469	Fatty acid Oxidation Pathway2, Lumped	4 COA[c] + 4 H2O[c] + 4 NAD[c] + 4 FAD[c] + C100COA[c] -> 5 ACCOA[c] + 4 H[c] + 4 FADH2[c] + 4 NADH[c]	(PICST_54590 and PICST_55180 and PICST_79854 and PICST_30193 and PICST_32846 and PICST_33103)	PICST_54590 PICST_55180 PICST_79854 PICST_30193 PICST_32846 PICST_33103	(FOXp and POT13 and POT11 and ECH1 and EHO3 and ACD99)	Fatty Acid Metabolism	0	0	1000	0
SS0470	Fatty acid Oxidation Pathway2, Lumped	5 COA[c] + 5 H2O[c] + 5 NAD[c] + 5 FAD[c] + C120COA[c] -> 6 ACCOA[c] + 5 H[c] + 5 FADH2[c] + 5 NADH[c]	(PICST_54590 and PICST_55180 and PICST_79854 and PICST_30193 and PICST_32846 and PICST_33103)	PICST_54590 PICST_55180 PICST_79854 PICST_30193 PICST_32846 PICST_33103	(FOXp and POT13 and POT11 and ECH1 and EHO3 and ACD99)	Fatty Acid Metabolism	0	0	1000	0
SS0471	Fatty acid Oxidation Pathway2, Lumped	6 COA[c] + 6 H2O[c] + 6 NAD[c] + 6 FAD[c] + C140COA[c] -> 7 ACCOA[c] + 6 H[c] + 6 FADH2[c] + 6 NADH[c]	(PICST_54590 and PICST_55180 and PICST_79854 and PICST_30193 and PICST_32846 and PICST_33103)	PICST_54590 PICST_55180 PICST_79854 PICST_30193 PICST_32846 PICST_33103	(FOXp and POT13 and POT11 and ECH1 and EHO3 and ACD99)	Fatty Acid Metabolism	0	0	1000	0
SS0472	Fatty acid Oxidation Pathway2, Lumped	7 COA[c] + 7 H2O[c] + 7 NAD[c] + 7 FAD[c] + C160COA[c] -> 8 ACCOA[c] + 7 H[c] + 7 FADH2[c] + 7 NADH[c]	(PICST_54590 and PICST_55180 and PICST_79854 and PICST_30193 and PICST_32846 and PICST_33103)	PICST_54590 PICST_55180 PICST_79854 PICST_30193 PICST_32846 PICST_33103	(FOXp and POT13 and POT11 and ECH1 and EHO3 and ACD99)	Fatty Acid Metabolism	0	0	1000	0
SS0473	Fatty acid Oxidation Pathway2, Lumped	6 COA[c] + 6 H2O[c] + 6 NAD[c] + 6 FAD[c] + C170COA[c] -> 7 ACCOA[c] + 6 H[c] + 6 FADH2[c] + 6 NADH[c] + PPCOA[c]	(PICST_54590 and PICST_55180 and PICST_79854 and PICST_30193 and PICST_32846 and PICST_33103)	PICST_54590 PICST_55180 PICST_79854 PICST_30193 PICST_32846 PICST_33103	(FOXp and POT13 and POT11 and ECH1 and EHO3 and ACD99)	Fatty Acid Metabolism	0	0	1000	0
SS0474	Fatty acid Oxidation Pathway2, Lumped	8 COA[c] + 8 H2O[c] + 8 NAD[c] + 8 FAD[c] + C180COA[c] -> 9 ACCOA[c] + 8 H[c] + 8 FADH2[c] + 8 NADH[c]	(PICST_54590 and PICST_55180 and PICST_79854 and PICST_30193 and PICST_32846 and PICST_33103)	PICST_54590 PICST_55180 PICST_79854 PICST_30193 PICST_32846 PICST_33103	(FOXp and POT13 and POT11 and ECH1 and EHO3 and ACD99)	Fatty Acid Metabolism	0	0	1000	0
SS0475	Fatty acid Oxidation Pathway2, Lumped	9 COA[c] + 9 H2O[c] + 9 NAD[c] + 9 FAD[c] + C200COA[c] -> 10 ACCOA[c] + 9 H[c] + 9 FADH2[c] + 9 NADH[c]	(PICST_54590 and PICST_55180 and PICST_79854 and PICST_30193 and PICST_32846 and PICST_33103)	PICST_54590 PICST_55180 PICST_79854 PICST_30193 PICST_32846 PICST_33103	(FOXp and POT13 and POT11 and ECH1 and EHO3 and ACD99)	Fatty Acid Metabolism	0	0	1000	0
SS0476	Fatty acid Oxidation Pathway2, Lumped	10 COA[c] + 10 H2O[c] + 10 NAD[c] + 10 FAD[c] + C220COA[c] -> 11 ACCOA[c] + 10 H[c] + 10 FADH2[c] + 10 NADH[c]	(PICST_54590 and PICST_55180 and PICST_79854 and PICST_30193 and PICST_32846 and PICST_33103)	PICST_54590 PICST_55180 PICST_79854 PICST_30193 PICST_32846 PICST_33103	(FOXp and POT13 and POT11 and ECH1 and EHO3 and ACD99)	Fatty Acid Metabolism	0	0	1000	0
SS0477	Fatty acid Oxidation Pathway2, Lumped	11 COA[c] + 11 H2O[c] + 11 NAD[c] + 11 FAD[c] + C240COA[c] -> 12 ACCOA[c] + 11 H[c] + 11 FADH2[c] + 11 NADH[c]	(PICST_54590 and PICST_55180 and PICST_79854 and PICST_30193 and PICST_32846 and PICST_33103)	PICST_54590 PICST_55180 PICST_79854 PICST_30193 PICST_32846 PICST_33103	(FOXp and POT13 and POT11 and ECH1 and EHO3 and ACD99)	Fatty Acid Metabolism	0	0	1000	0
SS0478	Fatty acid Oxidation Pathway2, Lumped	12 COA[c] + 12 H2O[c] + 12 NAD[c] + 12 FAD[c] + C260COA[c] -> 13 ACCOA[c] + 12 H[c] + 12 FADH2[c] + 12 NADH[c]	(PICST_54590 and PICST_55180 and PICST_79854 and PICST_30193 and PICST_32846 and PICST_33103)	PICST_54590 PICST_55180 PICST_79854 PICST_30193 PICST_32846 PICST_33103	(FOXp and POT13 and POT11 and ECH1 and EHO3 and ACD99)	Fatty Acid Metabolism	0	0	1000	0
SS0479	glycerol-3-phosphate dehydrogenase (NAD)	DHAP[c] + H[c] + NADH[c] -> GL3P[c] + NAD[c]	(PICST_83071 or PICST_90446)	(PICST_83071 or PICST_90446)	(GPD2 or GPD1)	Glycerolipid Metabolism	0	0	1000	0	1.1.1.8
SS0480	glycerol-3-phosphate dehydrogenase (FAD), mitochondrial	FAD[m] + GL3P[m] -> DHAP[m] + FADH2[m]	(PICST_68764 or PICST_41267)	PICST_68764 PICST_41267	(GUT2 or GPH2)	Glycerolipid Metabolism	0	0	1000	0	1.1.5.3
SS0481	Glycerol 3 phosphate acyltransferase - glycerol 3 phosphate	ACOA[c] + GL3P[c] -> 0.01 AGL3P[c] + COA[c]	(PICST_45343 or PICST_81897)	PICST_45343 PICST_81897	( or SCT1)	Glycerolipid Metabolism	0	0	1000	0	2.3.1.15
SS0482	1-Acyl-glycerol-3-phosphate acyltransferase,	ACOA[c] + 0.01 AGL3P[c] -> 0.01 PA[c] + COA[c]	(PICST_61839 or PICST_77657)	PICST_61839 PICST_77657	( or )	Glycerolipid Metabolism	0	0	1000	0	2.3.1.51
SS0483	Phosphatidylethanolamine N-methyltransferase	0.01 PE[c] + SAM[c] -> SAH[c] + 0.01 PMME[c] + H[c]	PICST_57055	PICST_57055	CHO2	Glycerolipid Metabolism	0	0	1000	0	2.1.1.17
SS0484	Methylene-fatty-acyl-phospholipid synthase	0.01 PMME[c] + SAM[c] -> SAH[c] + 0.01 PDME[c] + H[c]				Glycerolipid Metabolism	0	0	1000	0	2.1.1.71
SS0485	Methylene-fatty-acyl-phospholipid synthase	0.01 PDME[c] + SAM[c] -> 0.01 PC[c] + SAH[c]				Glycerolipid Metabolism	0	0	1000	0	2.1.1.71
SS0486	Glycerol-3-phosphatase	GL3P[c] + H2O[c] -> GL[c] + PI[c]	PICST_42440	PICST_42440	GPP1	Glycerolipid Metabolism	0	0	1000	0	3.1.3.21
SS0487	Glycerol kinase	ATP[c] + GL[c] -> ADP[c] + GL3P[c] + H[c]	PICST_66162	PICST_66162	GUT1	Glycerolipid Metabolism	0	0	1000	0	2.7.1.30
SS0488	Glycerol-3-phosphate acyltransferase	DHAP[c] + ACOA[c] -> 0.01 AT3P2[c] + COA[c]	(PICST_81897 or PICST_45343)	PICST_81897 PICST_45343	SCT1	Glycerolipid Metabolism	0	0	1000	0	2.3.1.15
SS0489	Glycerol dehydrogenase (NADP-dependent)	GL[c] + NADP[c] -> GLYN[c] + H[c] + NADPH[c]	PICST_63050	PICST_63050		Glycerolipid Metabolism	0	0	1000	0	1.1.1.6
SS0490	cardiolipin synthase(cls)	0.01 CDPDG[m] + 0.01 PG[m] -> H[m] + CMP[m] + 0.01 CL[m]	PICST_52642	PICST_52642	CRD2	Glycerolipid Metabolism	0	0	1000	0	2.7.8.5
SS0491	Phosphatidylglycerol phosphate phosphatase	PGP[m] + H2O[m] -> PI[m] + PG[m]	PICST_60679	PICST_60679		Glycerolipid Metabolism	0	0	1000	0	3.1.3.27
SS0492	Serine decarboxylase	SER[c] + H[c] -> ETHAM[c] + CO2[c]	PICST_62095	PICST_62095	ARO10	Glycerolipid Metabolism	0	0	1000	0	4.1.1.-
SS0493	Diacylglycerol pyrophosphate phosphatase	H2O[c] + PA[c] -> 0.01 DAG[c] + PI[c]	PICST_67964	PICST_67964	DPP1	Glycerolipid Metabolism	0	0	1000	0	3.1.3.-
SS0494	Dihydroxyacetone kinase	ATP[c] + GLYN[c] -> ADP[c] + DHAP[c] + H[c]	(PICST_31117 or PICST_53027 or PICST_57462)	PICST_31117 PICST_53027 PICST_57462	(DAK1.1 or DAK1.2 or DAK2)	Glycerolipid Metabolism	0	0	1000	0	2.7.1.29
SS0495	Phosphatidylcholine-diacylglycerol acyltransferase	DAG[c] + PC[c] -> AGPC[c] + TG[c]	PICST_72946	PICST_72946	LRO1	Glycerolipid Metabolism	0	0	1000	0	2.3.1.158
SS0496	Phospholipase D	H2O[c] + 0.01 PC[c] -> CHO[c] + H[c] + 0.01 PA[c]	PICST_81277	PICST_81277	SPO14	Glycerolipid Metabolism	0	0	1000	0	3.1.4.4
SS0497	Triglycerol synthesis	ACOA[c] + 0.01 DAG[c] -> 0.01 TG[c] + COA[c]				Glycerolipid Metabolism	0	0	1000	0	2.3.1.20
SS0498	Triacylglycerol lipase	0.01 TG[c] + H2O[c] -> 0.01 DAG[c] + 0.028 C60[c] + 0.023 C80[c] + 0.019 C100[c] + 0.115 C120[c] + 0.058 C140[c] + 0.180 C160[c] + 0.078 C161[c] + 0.035 C180[c] + 0.315 C181[c] + 0.094 C182[c] + 0.012 C183[c] + 0.011 C205[c] + 0.010 C220[c]	(PICST_60390 or PICST_78871 or PICST_80311)	(PICST_60390 or PICST_78871 or PICST_80311)	(LIP11 or or SEC31)	Glycerolipid Metabolism	0	0	1000	0	3.1.1.3
SS0499	NADP-dependent alcohol dehydrogenase	GLYAL[c] + NADPH[c] + H[c] -> GL[c] + NADP[c]	(PICST_29079 or PICST_45137 or PICST_31312 or PICST_34588)	PICST_29079 PICST_45137 PICST_31312 PICST_34588	ADH4 ADH7 ADH5 ADH6	Glycerolipid Metabolism	0	0	1000	0	1.1.1.2
SS0500	myo-inositol 1-phosphatase	H2O[c] + MI3P[c] -> MYOI[c] + PI[c]	PICST_63274	PICST_63274		Phospholipid Metabolism	0	0	1000	0
SS0501	CDP Diacylglycerol synthetase	CTP[c] + H[c] + 0.01 PA[c] <=> 0.01 CDPDG[c] + PPI[c]	PICST_78259	PICST_78259		Phospholipid Metabolism	1	-1000	1000	0	2.7.7.41
SS0502	CDP Diacylglycerol synthetase, Mitochondrial	CTP[m] + H[m] + 0.01 PA[m] <=> 0.01 CDPDG[m] + PPI[m]	PICST_78259	PICST_78259		Phospholipid Metabolism	1	-1000	1000	0	2.7.7.41
SS0503	Phosphatidylserine decarboxylase	H[c] + 0.01 PS[c] -> CO2[c] + 0.01 PE[c]	PICST_40695	PICST_40695	PSD2	Phospholipid Metabolism	0	0	1000	0	4.1.1.65
SS0504	Phosphatidylserine decarboxylase Mitochondrial	H[m] + 0.01 PS[m] -> CO2[m] + 0.01 PE[m]	PICST_32693	PICST_32693	PSD1	Phospholipid Metabolism	0	0	1000	0	4.1.1.65
SS0505	Inositol-1,4-bisphosphate 1-phosphatase	MYOBISPI[c] + H2O[c] -> MYOIP[c] + PI[c]				Phospholipid Metabolism	0	0	1000	0	3.1.3.57
SS0506	Inositol monophosphatase	MYOIP[c] + H2O[c] -> MYOI[c] + PI[c]				Phospholipid Metabolism	0	0	1000	0	3.1.3.25
SS0507	Phosphatidylinositol phospholipase C	PINS[c] -> MYOCYPI[c] + DAG[c] + H[c]	PICST_70308	PICST_70308		Phospholipid Metabolism	0	0	1000	0	4.6.1.13
SS0508	lipid phosphate phosphatase, yeast-specific	DAGPY[c] + H2O[c] -> H[c] + PA[c] + PI[c]				Phospholipid Metabolism	0	0	1000	0
SS0509	phosphatidate kinase, yeast-specific	ATP[c] + PA[c] -> ADP[c] + DAGPY[c]				Phospholipid Metabolism	0	0	1000	0
SS0510	diacylglycerol cholinephosphotransferase,	0.01 DAG[c] + CDPCHO[c] -> CMP[c] + H[c] + 0.01 PC[c]	PICST_40464	PICST_40464	EPT1	Phospholipid Metabolism	0	0	1000	0	2.7.8.2
SS0511	Lyso-phosphatidylcholine acyltransferase acyltransferase	ACOA[c] + 0.01 AGPC[c] -> 0.01 PC[c] + COA[c]	PICST_89421	PICST_89421		Phospholipid Metabolism	0	0	1000	0	2.3.1.23
SS0512	phosphatidylglycerol phosphate phosphatase A, , mitochondrial	H2O[m] + 0.01 PGP[m] -> 0.01 PG[m] + PI[m]				Phospholipid Metabolism	0	0	1000	0
SS0513	CDP diacylglycerol serine O phosphatidyltransferase mitochondrial	0.01 CDPDG[m] + GL3P[m] <=> CMP[m] + H[m] + 0.01 PGP[m]	PICST_63914	PICST_63914	PGS1	Phospholipid Metabolism	1	-1000	1000	0	2.7.8.8
SS0514	Choline phosphate cytididyltransferase	PCHO[c] + CTP[c] + H[c] -> CDPCHO[c] + PPI[c]	PICST_31198	PICST_31198	PCT1	Phospholipid Metabolism	0	0	1000	0	2.7.7.15
SS0515	Choline kinase	ATP[c] + CHO[c] -> ADP[c] + PCHO[c] + H[c]	PICST_28965	PICST_28965	CKT1	Phospholipid Metabolism	0	0	1000	0	2.7.1.32
SS0516	Ethanolamine kinase	ATP[c] + ETHAM[c] -> ADP[c] + PETHM[c] + H[c]	PICST_59919	PICST_59919	EKI1	Phospholipid Metabolism	0	0	1000	0	2.7.1.82
SS0517	Ethanolaminephosphotransferase	0.01 DAG[c] + CDPETN[c] <=> CMP[c] + H[c] + 0.01 PE[c]	PICST_40464	PICST_40464	EPT1	Phospholipid Metabolism	1	-1000	1000	0	2.7.8.1
SS0518	Glycerophosphodiester phosphodiesterase (Glycerophosphocholine)	G3PC[c] + H2O[c] -> CHO[c] + GL3P[c] + H[c]	PICST_35844	PICST_35844	GLP1	Phospholipid Metabolism	0	0	1000	0	3.1.4.46
SS0519	Phosphoethanolamine cytidyltransferase	CTP[c] + PETHM[c] + H[c] -> CDPETN[c] + PPI[c]	PICST_76493	PICST_76493	MUQ1	Phospholipid Metabolism	0	0	1000	0	2.7.7.14
SS0520	phospholipase B (phosphatidylcholine)	0.01 PC[c] + H2O[c] -> 0.5 G3PC[c] + 0.028 C60[c] + 0.023 C80[c] + 0.019 C100[c] + 0.115 C120[c] + 0.058 C140[c] + 0.180 C160[c] + 0.078 C161[c] + 0.025 C171[c] + 0.035 C180[c] + 0.315 C181[c] + 0.094 C182[c] + 0.012 C183[c] + 0.011 C205[c] + 0.010 C220[c]	PICST_33358	PICST_33358		Phospholipid Metabolism	0	0	1000	0
SS0521	Sphingolipid hydroxylase	SPH[c] + NADPH[c] + O2[c] + H[c] -> PSPH[c] + NADP[c] + 2 H2O[c]	PICST_77904	PICST_77904	SUR2	Sphingolipid Metabolism	0	0	1000	0	1.-.-.-
SS0522	3-dehydrosphinganine reductase	DHSPH[c] + NADPH[c] + H[c] -> SPH[c] + NADP[c]				Sphingolipid Metabolism	0	0	1000	0	1.1.1.102
SS0523	phytosphingosine phosphate lyase	PHSP[c] -> C16AE[c] + PETHM[c]	PICST_87778	PICST_87778		Sphingolipid Metabolism	0	0	1000	0	4.1.2.27
SS0524	Phytosphingosine synthesis	H[c] + NADPH[c] + O2[c] + SPH[c] -> H2O[c] + NADP[c] + PSPH[c]	PICST_77904	PICST_77904	SUR2	Sphingolipid Metabolism	0	0	1000	0	1.14.-.-
SS0525	sphingoid base-phosphate phosphatase (sphinganine 1-phosphatase), endoplasmic reticulum	H2O[c] + DHSP[c] -> PI[c] + SPH[c]	PICST_28253	PICST_28253		Sphingolipid Metabolism	0	0	1000	0	3.1.3.-
SS0526	sphingoid base-phosphate phosphatase (phytosphingosine 1-phosphate), endoplasmic reticulum	H2O[c] + PHSP[c] -> PI[c] + PSPH[c]	PICST_28253	PICST_28253		Sphingolipid Metabolism	0	0	1000	0	3.1.3.-
SS0527	Serine C palmitoyltransferase	H[c] + C160COA[c] + SER[c] -> DHSPH[c] + CO2[c] + COA[c]	(PICST_84331 and PICST_90811)	PICST_84331 PICST_90811	(LCB2 and LCB1)	Sphingolipid Metabolism	0	0	1000	0	2.3.1.50
SS0528	sphingolipid long chain base kinase (sphinganine)	ATP[c] + SPH[c] -> ADP[c] + H[c] + DHSP[c]	PICST_54239	PICST_54239	SPH1	Sphingolipid Metabolism	0	0	1000	0	2.7.1.91
SS0529	sphingolipid long chain base kinase (phytosphingosine)	ATP[c] + PSPH[c] -> ADP[c] + H[c] + PHSP[c]	PICST_54239	PICST_54239	SPH1	Sphingolipid Metabolism	0	0	1000	0	2.7.1.91
SS0530	sphinganine phosphate lyase	DHSP[c] -> PETHM[c] + C16A[c]	PICST_87778	PICST_87778		Sphingolipid Metabolism	0	0	1000	0	4.1.2.27
SS0531	Ceramide synthase	SPH[c] + ACOA[c] -> CER2[c] + COA[c]	(PICST_32904 or PICST_45900)	PICST_32904 PICST_45900	LAG1.1 LAG1.3	Sphingolipid Metabolism	0	0	1000	0	2.3.1.24
SS0532	Ceramide hydroxylase	CER2[c] + NADPH[c] + O2[c] + H[c] -> CER3[c] + NADP[c] + H2O[c]	PICST_42944	PICST_42944		Sphingolipid Metabolism	0	0	1000	0	1.-.-.-
SS0533	Fatty acid desaturase	CER2[c] -> CER1[c] + 2 H[c]	PICST_77904	PICST_77904	SUR2	Sphingolipid Metabolism	0	0	1000	0	1.14.-.-
SS0534	MIP2C synthase	CER3[c] + PINS[c] -> IPC[c]	PICST_91106	PICST_91106		Sphingolipid Metabolism	0	0	1000	0	2.4.1.-
SS0535	MIPC synthase	IPC[c] + GDPMAN[c] -> MIPC[c]	PICST_83423	PICST_83423		Sphingolipid Metabolism	0	0	1000	0	2.4.1.-
SS0536	MIP2C synthase	MIPC[c] + PINS[c] -> MIP2C[c]	PICST_78790	PICST_78790		Sphingolipid Metabolism	0	0	1000	0	2.4.1.-
SS0537	ceramide glucosyltransferase	UDPG[c] + CER1[c] -> UDP[c] + GCYLCR[c]	PICST_34303	PICST_34303	CGT1	Sphingolipid Metabolism	0	0	1000	0	2.4.1.80
SS0538	Acyl-CoA formation	0.028 C60COA[c] + 0.023 C80COA[c] + 0.019 C100COA[c] + 0.115 C120COA[c] + 0.058 C140COA[c] + 0.180 C160COA[c] + 0.078 C161COA[c] + 0.035 C180COA[c] + 0.315 C181COA[c] + 0.094 C182COA[c] + 0.012 C183COA[c] + 0.011 C205COA[c] + 0.010 C220COA[c] -> ACOA[c]				Sphingolipid Metabolism	0	0	1000	0
SS0539	C-14 sterol reductase	IGST[c] + H[c] + NADPH[c] -> DMZYMST[c] + NADP[c]	PICST_36016	PICST_36016		Sterol Biosynthesis	0	0	1000	0	1.3.1.70
SS0540	C-22 sterol desaturase (NADP)	ERTROL[c] + H[c] + NADPH[c] + O2[c] -> ERTEOL[c] + 2 H2O[c] + NADP[c]	PICST_73043	PICST_73043	ERG5	Sterol Biosynthesis	0	0	1000	0	1.14.14.1
SS0541	C-22 sterol desaturase (NAD)	ERTROL[c] + H[c] + NADH[c] + O2[c] -> ERTEOL[c] + 2 H2O[c] + NAD[c]	PICST_73043	PICST_73043	ERG5	Sterol Biosynthesis	0	0	1000	0	1.14.14.1
SS0542	C-s24 sterol reductase	ERTEOL[c] + H[c] + NADPH[c] -> ERGOST[c] + NADP[c]	PICST_29811	PICST_29811	ERG4	Sterol Biosynthesis	0	0	1000	0	1.3.1.71
SS0543	C-4 sterol methyl oxidase (4,4-dimethylzymosterol)	DMZYMST[c] + 3 H[c] + 3 NADPH[c] + 3 O2[c] -> IMZYMST[c] + 4 H2O[c] + 3 NADP[c]	(PICST_78360 or PICST_74706)	PICST_78360 PICST_74706	ERG25 or	Sterol Biosynthesis	0	0	1000	0	1.14.13.72
SS0544	C-3 sterol dehydrogenase (4-methylzymosterol)	IMZYMST[c] + NAD[c] -> IIMZYMST[c] + CO2[c] + H[c] + NADH[c]	PICST_71224	PICST_71224	ERG26	Sterol Biosynthesis	0	0	1000	0	1.1.1.170
SS0545	C-3 sterol keto reductase (4-methylzymosterol)	IIMZYMST[c] + H[c] + NADPH[c] -> MZYMST[c] + NADP[c]	PICST_61325	PICST_61325	ERG27	Sterol Biosynthesis	0	0	1000	0	1.1.1.270
SS0546	C-4 methyl sterol oxidase	3 O2[c] + MZYMST[c] + 3 H[c] + 3 NADPH[c] -> IZYMST[c] + 4 H2O[c] + 3 NADP[c]	(PICST_78360 or PICST_74706)	PICST_78360 PICST_74706	ERG25 or	Sterol Biosynthesis	0	0	1000	0	1.14.13.72
SS0547	C-3 sterol dehydrogenase	IZYMST[c] + NAD[c] -> IIZYMST[c] + CO2[c] + H[c] + NADH[c]	PICST_71224	PICST_71224	ERG26	Sterol Biosynthesis	0	0	1000	0	1.1.1.170
SS0548	C-3 sterol keto reductase	IIZYMST[c] + NADPH[c] + H[c] -> ZYMST[c] + NADP[c]	PICST_61325	PICST_61325	ERG27	Sterol Biosynthesis	0	0	1000	0	1.1.1.270
SS0549	C-5 sterol desaturase	EPST[c] + H[c] + NADPH[c] + O2[c] -> ERTROL[c] + 2 H2O[c] + NADP[c]	PICST_28450	PICST_28450	ERG3	Sterol Biosynthesis	0	0	1000	0	1.3.3.-
SS0550	C-8 sterol isomerase	FEST[c] -> EPST[c]	PICST_73274	PICST_73274	ERG2	Sterol Biosynthesis	0	0	1000	0	5.-.-.-
SS0551	Cytochrome P450 lanosterol 14-alpha-demethylase	2 H[c] + LNST[c] + 3 NADPH[c] + 3 O2[c] -> IGST[c] + FOR[c] + 4 H2O[c] + 3 NADP[c]	PICST_63421	PICST_63421	CP51	Sterol Biosynthesis	0	0	1000	0	1.14.13.70
SS0552	Lanosterol synthase	S23E[c] -> LNST[c]	PICST_77382	PICST_77382	ERG7	Sterol Biosynthesis	0	0	1000	0	5.4.99.7
SS0553	S-adenosyl-methionine delta-24-sterol-c-methyltransferase	SAM[c] + ZYMST[c] -> SAH[c] + FEST[c] + H[c]	PICST_80971	PICST_80971		Sterol Biosynthesis	0	0	1000	0	2.1.1.41
SS0554	Squalene epoxidase	H[c] + NADPH[c] + O2[c] + SQL[c] -> S23E[c] + H2O[c] + NADP[c]	PICST_75910	PICST_75910	ERG1	Sterol Biosynthesis	0	0	1000	0	1.14.99.7
SS0555	Squalene synthase	2 FPP[c] + H[c] + NADPH[c] -> NADP[c] + 2 PPI[c] + SQL[c]	PICST_83429	PICST_83429	ERG9	Sterol Biosynthesis	0	0	1000	0	2.5.1.21
SS0556	Adenosylmethionine-8-amino-7-oxononanoate transaminase	SAM[c] + AONA[c] -> SAMOB[c] + DANNA[c]	(PICST_38592 or PICST_38281)	PICST_38592 PICST_38281	BIO3 YOD2	Biotin Metabolism	0	0	1000	0	2.6.1.62
SS0557	Biotin synthase	DTB[c] + S[c] <=> BT[c] + 2 H[c]	PICST_30955	PICST_30955	BIO2	Biotin Metabolism	1	-1000	1000	0	2.8.1.6
SS0558	Dethiobiotin synthase	CO2[c] + DANNA[c] + ATP[c] -> DTB[c] + PI[c] + ADP[c] + 3 H[c]	PICST_85593	PICST_85593	BIO4	Biotin Metabolism	0	0	1000	0	6.3.3.3
SS0559	Biotin holocarboxylase synthetase	ATP[c] + BT[c] + H[c] -> BTAMP[c] + PPI[c]	PICST_69676	PICST_69676	BPL1	Biotin Metabolism	0	0	1000	0	6.3.4.9:6.3.4.10:6.3.4.11:6.3.4.15
SS0560	4-aminobenzoate synthase	DECHOR[c] -> PABA[c] + H[c] + PYR[c]	PICST_42028	PICST_42028		Folate Metabolism	0	0	1000	0
SS0561	4-amino-4-deoxychorismate synthase	CHOR[c] + GLN[c] -> DECHOR[c] + GLU[c]	PICST_74393	PICST_74393		Folate Metabolism	0	0	1000	0
SS0562	alkaline phosphatase (Dihydroneopterin)	AHTD[c] + 3 H2O[c] -> DHP[c] + 2 H[c] + 3 PI[c]	(PICST_43722 or PICST_82654)	PICST_43722 PICST_82654	(PHO82 or PHO8)	Folate Metabolism	0	0	1000	0	3.1.3.1
SS0563	aspartate oxidase	ASP[c] + FAD[m] -> FADH2[m] + H[c] + IASP[c]	PICST_33517	PICST_33517	IFG3	Folate Metabolism	0	0	1000	0	1.4.3.16
SS0564	dihydrofolate reductase (irreversible)	DHF[c] + H[c] + NADPH[c] -> NADP[c] + THF[c]	(PICST_38512 or PICST_60284 or PICST_82622)	PICST_38512 PICST_60284 PICST_82622	(FSH1 or FSH3 or DFR1)	Folate Metabolism	0	0	1000	0	1.5.1.3
SS0565	dihydrofolate synthase	ATP[c] + DHPT[c] + GLU[c] -> ADP[c] + DHF[c] + H[c] + PI[c]				Folate Metabolism	0	0	1000	0
SS0566	dihydroneopterin aldolase	DHP[c] -> AHHMP[c] + GLAL[c] + H[c]	PICST_66087	PICST_66087		Folate Metabolism	0	0	1000	0	4.1.2.25
SS0567	dihydropteroate synthase	AHHMP[c] + PABA[c] -> DHPT[c] + H2O[c]	PICST_66087	PICST_66087		Folate Metabolism	0	0	1000	0	2.5.1.15
SS0568	dihydropteroate synthase	AHHMD[c] + PABA[c] -> DHPT[c] + PPI[c]	PICST_66087	PICST_66087		Folate Metabolism	0	0	1000	0	2.5.1.15
SS0569	formate-tetrahydrofolate ligase	ATP[c] + FOR[c] + THF[c] -> 10FTHF[c] + ADP[c] + PI[c]	PICST_88119	PICST_88119	ADE3	Folate Metabolism	0	0	1000	0	6.3.4.3
SS0570	GTP cyclohydrolase I	GTP[c] + H2O[c] -> AHTD[c] + FOR[c] + H[c]	PICST_34960	PICST_34960	GHC1	Folate Metabolism	0	0	1000	0	3.5.4.16
SS0571	2-amino-4-hydroxy-6-hydroxymethyldihydropteridine diphosphokinase, mitochondrial	AHHMP[c] + ATP[c] -> AHHMD[c] + AMP[c] + H[c]	PICST_66087	PICST_66087		Folate Metabolism	0	0	1000	0	2.7.6.3
SS0572	methenyltetrahydrofolate cyclohydrolase	H2O[c] + METHF[c] <=> 10FTHF[c] + H[c]	PICST_88119	PICST_88119	ADE3	Folate Metabolism	1	-1000	1000	0	3.5.4.9
SS0573	methenyltetrahydrifikate cyclohydrolase, mitochondrial	H2O[m] + METHF[m] <=> 10FTHF[m] + H[m]	PICST_80013	PICST_80013	MIS1	Folate Metabolism	1	-1000	1000	0	3.5.4.9
SS0574	methylenetetrahydrofolate dehydrogenase (NADP), mitochondrial	METTHF[m] + NADP[m] <=> METHF[m] + NADPH[m]	PICST_80013	PICST_80013	MIS1	Folate Metabolism	1	-1000	1000	0	1.5.1.5
SS0575	methylenetetrahydrofolate dehydrogenase (NAD)	METTHF[c] + NAD[c] -> METHF[c] + NADH[c]	PICST_73792	PICST_73792		Folate Metabolism	0	0	1000	0	1.5.1.15
SS0576	5,10-methylenetetrahydrofolate reductase	2 H[c] + METTHF[c] + NADPH[c] -> MTHF[c] + NADP[c]	(PICST_71674 or PICST_83803)	PICST_71647 PICST_83803	( or )	Folate Metabolism	0	0	1000	0	1.5.1.20
SS0577	quinolinate synthase	DHAP[c] + IASP[c] -> 2 H2O[c] + PI[c] + QULN[c]				Folate Metabolism	0	0	1000	0
SS0578	tetrahydrofolate aminomethyltransferase, mitochondrial	H2O[m] + METHF[m] -> 5FTHF[m] + H[m]	PICST_83560	PICST_83560	GCV1	Folate Metabolism	0	0	1000	0	2.1.2.10
SS0579	Tetrahydrofolate:L-glutamate gamma-ligase (ADP-forming)	ATP[c] + GLU[c] + THF[c] <=> ADP[c] + H[c] + PI[c] + THFG[c]	(PICST_47181 or PICST_71737)	PICST_47181 PICST_71737	(FOL3 or )	Folate Metabolism	1	-1000	1000	0	6.3.2.17
SS0580	5-formethyltetrahydrofolate cyclo-ligase	ATP[c] + 5FTHF[c] -> ADP[c] + PI[c] + METHF[c]	PICST_36098	PICST_36098	FAU1	Folate Metabolism	0	0	1000	0	6.3.3.2
SS0581	5-formethyltetrahydrofolate cyclo-ligase, mitochondrial	ATP[m] + 5FTHF[m] -> ADP[m] + PI[m] + METHF[m]	PICST_36098	PICST_36098	FAU1	Folate Metabolism	0	0	1000	0	6.3.3.2
SS0582	formate-tetrahydrofolate ligase, mitochondrial	THF[m] + FOR[m] + ATP[m] -> ADP[m] + PI[m] + 10FTHF[m]	PICST_80013	PICST_80013	MIS1	Folate Metabolism	0	0	1000	0	6.3.4.3
SS0583	Dihydroneopterin triphosphate pyrophosphatase	AHTD[c] + H2O[c] -> PPI[c] + DHPP[c]	(PICST_47969 or PICST_51012 or PICST_85287 or PICST_53653 or PICST_50344 or PICST_15102 or PICST_51353 or PICST_82790)	PICST_47969 PICST_51012 PICST_85287 PICST_53653 PICST_50344 PICST_15102 PICST_51353 PICST_82790	SGS1 HPR5 RAD54 RDH54	Folate Metabolism	0	0	1000	0	3.6.1.-
SS0584	Dihydroneopterin monophosphate dephosphorylase	DHPP[c] + H2O[c] -> DHP[c] + PI[c] + H[c]	(PICST_47969 or PICST_51012 or PICST_85287 or PICST_53653 or PICST_50344 or PICST_15102 or PICST_51353 or PICST_82790)	PICST_47969 PICST_51012 PICST_85287 PICST_53653 PICST_50344 PICST_15102 PICST_51353 PICST_82790	SGS1 HPR5 RAD54 RDH54	Folate Metabolism	0	0	1000	0	3.6.1.-
SS0585	NAD nucleosidase	H2O[c] + NAD[c] -> ADPRIB[c] + H[c] + NICD[c]				NAD Biosynthesis	0	0	1000	0
SS0586	NAD nucleosidase, mitochondrial	H2O[m] + NAD[m] -> ADPRIB[m] + H[m] + NICD[m]				NAD Biosynthesis	0	0	1000	0
SS0587	nicotinamidase, reversible, mitochondrial	H2O[m] + NICD[m] <=> NICA[m] + NH3[m]				NAD Biosynthesis	1	-1000	1000	0
SS0588	purine-nucleoside phosphorylase	PI[c] + RNAM[c] <=> H[c] + NICD[c] + R1P[c]				NAD Biosynthesis	1	-1000	1000	0
SS0589	ribosylnicotinamide kinase	ATP[c] + RNAM[c] -> ADP[c] + H[c] + NMN[c]	PICST_68496	PICST_68496		NAD Biosynthesis	0	0	1000	0
SS0590	NAD kinase	ATP[c] + NAD[c] -> ADP[c] + H[c] + NADP[c]	(PICST_53028 or PICST_87580)	PICST_53028 PICST_87580	(POS3 or UTR1)	Nicotinate and nicotinamide metabolism	0	0	1000	0	2.7.1.23
SS0591	NAD synthase (nh4)	ATP[c] + DMNAD[c] + NH3[c] -> AMP[c] + H[c] + NAD[c] + PPI[c]	PICST_40885	PICST_40885	QNS1	Nicotinate and nicotinamide metabolism	0	0	1000	0	6.3.1.5
SS0592	NAD synthase (glutamine)	ATP[c] + DMNAD[c] + GLN[c] + H2O[c] -> AMP[c] + NAD[c] + PPI[c] + GLU[c]	PICST_40885	PICST_40885	QNS1	Nicotinate and nicotinamide metabolism	0	0	1000	0	6.3.5.1
SS0593	NAPRTase	H[c] + NICA[c] + PRPP[c] -> NAMN[c] + PPI[c]	PICST_87669	PICST_87669	NPT1	Nicotinate and nicotinamide metabolism	0	0	1000	0	2.4.2.11
SS0594	Nicotinamide-nucleotide adenylyltransferase, mitochondrial	ATP[c] + H[c] + NMN[c] -> NAD[c] + PPI[c]	PICST_86133	PICST_86133	NMA1	Nicotinate and nicotinamide metabolism	0	0	1000	0	2.7.7.1
SS0595	Nicotinamidase, reversible	H2O[c] + NICD[c] <=> NICA[c] + NH3[c]	PICST_33075	PICST_33075	PNC1	Nicotinate and nicotinamide metabolism	1	-1000	1000	0	3.5.1.19
SS0596	Nicotinate-nucleotide adenylyltransferase	ATP[c] + H[c] + NAMN[c] -> DMNAD[c] + PPI[c]	PICST_81173	PICST_81173		Nicotinate and nicotinamide metabolism	0	0	1000	0	2.7.7.18
SS0597	Nicotinate-nucleotide diphosphorylase (carboxylating)	2 H[c] + PRPP[c] + QULN[c] -> CO2[c] + NAMN[c] + PPI[c]	PICST_36541	PICST_36541	BNA6	Nicotinate and nicotinamide metabolism	0	0	1000	0	2.4.2.19
SS0598	Acetohydroxy acid isomeroreductase, mitochondrial	ALAC[m] + H[m] + NADPH[m] -> DHMB[m] + NADP[m]	PICST_78299	PICST_78299	ILV5	Pantotheonate and CoA Metabolism	0	0	1000	0	1.1.1.86
SS0599	Dihydroxy-acid dehydratase (2,3-dihydroxy-3-methylbutanoate), mitochondrial	DHMB[m] -> OMVAL[m] + H2O[m]	PICST_75802	PICST_75802	ILV3	Pantotheonate and CoA Metabolism	0	0	1000	0	4.2.1.9
SS0600	aldehyde dehydrogenase (3-aminopropanal, NAD)	APROA[c] + H2O[c] + NAD[c] -> BALA[c] + 2 H[c] + NADH[c]	( PICST_68558 or PICST_29079 or PICST_31312 )	PICST_68558 PICST_29079 PICST_31312	ADH1 ADH4 ADH5	Pantotheonate and CoA Metabolism	0	0	1000	0
SS0601	aspartate 1 decarboxylase	ASP[c] + H[c] -> BALA[c] + CO2[c]				Pantotheonate and CoA Metabolism	0	0	1000	0
SS0602	polyamine oxidase	NSPRD[c] + H2O[c] + O2[c] -> APROA[c] + APRUT[c] + H2O2[c]	PICST_28515	PICST_28515		Pantotheonate and CoA Metabolism	0	0	1000	0	1.5.3.17
SS0603	poylamine oxidase	NSPRM[c] + H2O[c] + O2[c] -> NSPRD[c] + APROA[c] + H2O2[c]	PICST_28515	PICST_28515		Pantotheonate and CoA Metabolism	0	0	1000	0	1.5.3.17
SS0604	poylamine oxidase	H2O[c] + O2[c] + SPRM[c] -> APROA[c] + H2O2[c] + SPRMD[c]	PICST_28515	PICST_28515		Pantotheonate and CoA Metabolism	0	0	1000	0	1.5.3.17
SS0605	Dephospho-CoA kinase	ATP[c] + DPCOA[c] -> ADP[c] + COA[c] + H[c]	PICST_41000	PICST_41000	COA5	Pantotheonate and CoA Metabolism	0	0	1000	0	2.7.1.24
SS0606	2-dehydropantoate 2-reductase, mitochondrial	AKP[m] + H[m] + NADPH[m] -> NADP[m] + PANT[m]	PICST_54699	PICST_54699	PAN5	Pantotheonate and CoA Metabolism	0	0	1000	0	1.1.1.169
SS0607	3-methyl-2-oxobutanoate hydroxymethyltransferase	OMVAL[c] + H2O[c] + METTHF[c] -> AKP[c] + THF[c]	PICST_38073	PICST_38073	ECM31	Pantotheonate and CoA Metabolism	0	0	1000	0	2.1.2.11
SS0608	Pantothenate synthase	BALA[c] + ATP[c] + PANT[c] -> AMP[c] + H[c] + PNTO[c] + PPI[c]	PICST_57860	PICST_57860	PAN4	Pantotheonate and CoA Metabolism	0	0	1000	0	6.3.2.1
SS0609	Pantothenate kinase	ATP[c] + PNTO[c] -> 4PPNTO[c] + ADP[c] + H[c]	PICST_57761	PICST_57761		Pantotheonate and CoA Metabolism	0	0	1000	0	2.7.1.33
SS0610	Phosphopantothenoylcysteine decarboxylase	4PPNCYS[c] + H[c] -> CO2[c] + 4PPNTE[c]	PICST_62046	PICST_62046	CAB3	Pantotheonate and CoA Metabolism	0	0	1000	0	4.1.1.36
SS0611	Phosphopantothenate-cysteine ligase	4PPNTO[c] + CTP[c] + CYS[c] -> 4PPNCYS[c] + CMP[c] + H[c] + PPI[c]	PICST_54534	PICST_54534	CAB2	Pantotheonate and CoA Metabolism	0	0	1000	0	6.3.2.5
SS0612	Pantetheine-phosphate adenylyltransferase	ATP[c] + H[c] + 4PPNTE[c] -> DPCOA[c] + PPI[c]	PICST_46142	PICST_46142	CAB4	Pantotheonate and CoA Metabolism	0	0	1000	0	2.7.7.3
SS0613	coproporphyrinogen oxidase (O2 required)	CPP[c] + 2 H[c] + O2[c] -> 2 CO2[c] + 2 H2O[c] + PPHG[c]	PICST_64368	PICST_64368	HEM13	Porphyrin and Chlorophyll Metabolism	0	0	1000	0	1.3.3.3
SS0614	uroporphyrinogen decarboxylase (uroporphyrinogen III)	UPRG[c] + 4 H[c] -> 4 CO2[c] + CPP[c]	PICST_46716	PICST_46716	HEM12	Porphyrin and Chlorophyll Metabolism	0	0	1000	0	4.1.1.37
SS0615	uroporphyrinogen methyltransferase	2 SAM[c] + UPRG[c] -> 2 SAH[c] + H[c] + SHCL[c]	PICST_31820	PICST_31820	MET1	Porphyrin and Chlorophyll Metabolism	0	0	1000	0	2.1.1.107
SS0616	uroporphyrinogen-III synthase	HMB[c] -> UPRG[c] + H2O[c]	PICST_59732	PICST_59732	HEM4	Porphyrin and Chlorophyll Metabolism	0	0	1000	0	4.2.1.75
SS0617	hydroxymethylbilane synthase	4 PBG[c] + H2O[c] -> HMB[c] + 4 NH3[c]	PICST_47071	PICST_47071		Porphyrin and Chlorophyll Metabolism	0	0	1000	0	2.5.1.61
SS0618	Heme O synthase, mitochondrial	FPP[m] + H2O[m] + PHEME[m] -> HEMEO[m] + PPI[m]	PICST_47531	PICST_47531	COX10	Porphyrin and Chlorophyll Metabolism	0	0	1000	0	2.5.1.-
SS0619	Ferrochelatase, mitochondrial	FE2[m] + PPP[m] -> 2 H[m] + PHEME[m]	PICST_36859	PICST_36859	HEM15	Porphyrin and Chlorophyll Metabolism	0	0	1000	0	4.99.1.1
SS0620	Heme O monooxygenase, mitochondrial	HEMEO[m] + NADH[m] + O2[m] -> H2O[m] + HEMEA[m] + NAD[m]	PICST_84097	PICST_84097	COX15	Porphyrin and Chlorophyll Metabolism	0	0	1000	0
SS0621	protoporphyrinogen oxidase, mitochondrial	3 O2[m] + 2 PPHG[m] -> 6 H2O[m] + 2 PPP[m]	PICST_55152	PICST_55152	HEM14	Porphyrin and Chlorophyll Metabolism	0	0	1000	0	1.3.3.4
SS0622	sirohydrochlorin dehydrogenase	SHCL[c] + NADP[c] -> H[c] + NADPH[c] + SCL[c]	PICST_63116	PICST_63116	MET8	Porphyrin and Chlorophyll Metabolism	0	0	1000	0	1.3.1.76
SS0623	sirohydrochlorin ferrochetalase	FE2[c] + SCL[c] -> 3 H[c] + SHEME[c]	PICST_63116	PICST_63116	MET8	Porphyrin and Chlorophyll Metabolism	0	0	1000	0	4.99.1.4
SS0624	porphobilinogen synthase	2 ALAV[c] -> PBG[c] + 2 H2O[c] + H[c]	PICST_54024	PICST_54024		Porphyrin and Chlorophyll Metabolism	0	0	1000	0	4.2.1.24
SS0625	Acid phosphatase, extracellular	FMN[e] + H2O[e] -> PI[e] + RIBFLAV[e]	(PICST_46121 or PICST_46975 or PICST_61096 or PICST_83142)	PICST_46121 PICST_46975 PICST_61096 PICST_83142	(PHO12 or PHO5 or PHO6 or PHO3.3)	Riboflavin Metabolism	0	0	1000	0	3.1.3.2
SS0626	3,4-Dihydroxy-2-butanone-4-phosphate	RL5P[c] -> DB4P[c] + FOR[c] + H[c]	PICST_65046	PICST_65046	RIB3	Riboflavin Metabolism	0	0	1000	0	4.1.99.12
SS0627	Diaminohydroxyphosphoribosylaminopyrimidine deaminase	D6RP5P[c] + H[c] + H2O[c] -> APRU[c] + NH3[c]	PICST_53707	PICST_53707		Riboflavin Metabolism	0	0	1000	0	3.5.4.26
SS0628	FMN adenylyltransferase	ATP[c] + FMN[c] + H[c] -> FAD[c] + PPI[c]	PICST_40011	PICST_40011		Riboflavin Metabolism	0	0	1000	0	2.7.7.2
SS0629	GTP cyclohydrolase II	GTP[c] + 3 H2O[c] -> D6RP5P[c] + FOR[c] + 2 H[c] + PPI[c]	PICST_30471	PICST_30471	RIB1	Riboflavin Metabolism	0	0	1000	0	3.5.4.25
SS0630	Riboflavin kinase	ATP[c] + RIBFLAV[c] -> ADP[c] + FMN[c] + H[c]	PICST_50354	PICST_50354	FMN1	Riboflavin Metabolism	0	0	1000	0	2.7.1.26
SS0631	Riboflavin synthase alpha chain	4R5AU[c] + DB4P[c] -> D8RL[c] + 2 H2O[c] + PI[c]	PICST_40556	PICST_40556	RIB5	Riboflavin Metabolism	0	0	1000	0	2.5.1.9
SS0632	Riboflavin synthase beta chain	2 D8RL[c] -> 4R5AU[c] + RIBFLAV[c]	PICST_51333	PICST_51333	RIB4	Riboflavin Metabolism	0	0	1000	0	2.5.1.9
SS0633	5-amino-6-(5-phosphoribosylamino)uracil reductase	APRU[c] + H[c] + NADPH[c] -> APRBU[c] + NADP[c]	PICST_53707	PICST_53707		Riboflavin Metabolism	0	0	1000	0	1.1.1.193
SS0634	Pyrimidine phosphatase	APRBU[c] + H2O[c] -> 4R5AU[c] + PI[c]	(PICST_74933 or PICST_82137)	PICST_74933 PICST_82137	(YUB4 or YMR1)	Riboflavin Metabolism	0	0	1000	0	3.1.3.-
SS0635	riboflavin kinase, mitochondrial	RIBFLAV[m] + ATP[m] -> FMN[m] + ADP[m] + H[m]	PICST_50354	PICST_50354	FMN1	Riboflavin Metabolism	0	0	1000	0	2.7.1.26
SS0636	FMN adenylyltransferase, mitochondrial	FMN[m] + ATP[m] + H[m] -> FAD[m] + PPI[m]	PICST_40011	PICST_40011	FAD1	Riboflavin Metabolism	0	0	1000	0	2.7.7.2
SS0637	Pyridoxine 5'-phosphate oxidase	O2[c] + P5P[c] <=> H2O2[c] + PL5P[c]	PICST_50793	PICST_50793	PDX3	Vitamin B6 Metabolism	1	-1000	1000	0	1.4.3.5
SS0638	Pyridoxamine 5'-phosphate oxidase	H2O[c] + O2[c] + PDLA5P[c] -> H2O2[c] + NH3[c] + PL5P[c]	PICST_50793	PICST_50793	PDX3	Vitamin B6 Metabolism	0	0	1000	0	1.4.3.5
SS0639	Pyridoxal-5'-phosphate synthase	GA3P[c] + GLN[c] + R5P[c] -> PL5P[c] + GLU[c]	(PICST_57750 or PICST_57121)	PICST_57750 PICST_57121	(1 or 2)	Vitamin B6 Metabolism	0	0	1000	0
SS0640	Pyridoxamine kinase	ATP[c] + PDLA[c] -> ADP[c] + H[c] + PDLA5P[c]	(PICST_31981 or PICST_34206)	PICST_31981 PICST_34206	(BUD17 or BUD16)	Vitamin B6 Metabolism	0	0	1000	0	2.7.1.35
SS0641	Pyridoxine Dehydrogenase	PYRDX[c] + NADP[c] <=> NADPH[c] + H[c] + PL[c]	PICST_59193	PICST_59193	PLR1	Vitamin B6 Metabolism	1	-1000	1000	0	1.1.1.65
SS0642	Pyridoxal kinase	ATP[c] + PL[c] -> ADP[c] + H[c] + PL5P[c]	(PICST_31981 or PICST_34206)	PICST_31981 PICST_34206	(BUD17 or BUD16)	Vitamin B6 Metabolism	0	0	1000	0	2.7.1.35
SS0643	Pyridoxine kinase	ATP[c] + PYRDX[c] -> ADP[c] + H[c] + P5P[c]	(PICST_31981 or PICST_34206)	PICST_31981 PICST_34206	(BUD17 or BUD16)	Vitamin B6 Metabolism	0	0	1000	0	2.7.1.35
SS0644	Pyridoxine oxidase	O2[c] + PYRDX[c] -> H2O2[c] + PL[c]	PICST_50793	PICST_50793	PDX3	Vitamin B6 Metabolism	0	0	1000	0	1.4.3.5
SS0645	Pyridoxal oxidase	2 H2O[c] + NH3[c] + 0.5 O2[c] + PL[c] <=> 2 H2O2[c] + PDLA[c]	PICST_50793	PICST_50793	PDX3	Vitamin B6 Metabolism	1	-1000	1000	0	1.4.3.5
SS0646	4 amino 5 hydroxymethyl 2 methylpyrimidine synthetase	AIR[c] + 2 H[c] -> AHM[c] + GLAL[c] + PI[c]				Thiamine Metabolism	0	0	1000	0
SS0647	Hydroxyethylthiazole kinase	THZ[c] + ATP[c] -> THZP[c] + ADP[c] + H[c]	PICST_77822	PICST_77822		Thiamine Metabolism	0	0	1000	0	2.7.1.50
SS0648	Hydroxymethylpyrimidine kinase (ATP)	AHM[c] + ATP[c] -> AHMP[c] + ADP[c] + H[c]	PICST_70077	PICST_70077	THI20	Thiamine Metabolism	0	0	1000	0	2.7.1.49
SS0649	Phosphomethylpyrimidine kinase	AHMP[c] + ATP[c] -> AHMPP[c] + ADP[c]	PICST_70077	PICST_70077	THI20	Thiamine Metabolism	0	0	1000	0	2.7.4.7
SS0650	Thiamin diphosphatase	2 H2O[c] + TPP[c] -> H[c] + 2 PI[c] + THM[c]	(PICST_74933 or PICST_82137 or PICST_72696)	PICST_74933 PICST_82137 PICST_72696	(YUB4 or YMR1or HAM1)	Thiamine Metabolism	0	0	1000	0	3.1.3.2
SS0651	Thiamin phosphatase	H2O[c] + THMP[c] -> PI[c] + THM[c]	(PICST_74933 or PICST_82137)	PICST_74933 PICST_82137	(YUB4 or YMR1)	Thiamine Metabolism	0	0	1000	0	3.1.3.-
SS0652	Thiazole phosphate synthesis (xylulose 5-phosphate),	OAHSER[c] + CYS[c] + GLY[c] + H[c] + XUL5P[c] -> GABA[c] + THZP[c] + AC[c] + CO2[c] + 3 H2O[c] + NH3[c] + PYR[c]	PICST_50942	PICST_50942		Thiamine Metabolism	0	0	1000	0
SS0653	Thiazole phosphate synthesis (ribose 5-phosphate), yeast-specifc	OAHSER[c] + CYS[c] + GLY[c] + H[c] + R5P[c] -> GABA[c] + THZP[c] + AC[c] + CO2[c] + 3 H2O[c] + NH3[c] + PYR[c]	PICST_50942	PICST_50942		Thiamine Metabolism	0	0	1000	0
SS0654	Thiamine diphosphokinase	ATP[c] + THM[c] -> AMP[c] + H[c] + TPP[c]	(PICST_46967 or PICST_59866)	PICST_46967 PICST_59866	(TNR3 or THI80)	Thiamine Metabolism	0	0	1000	0	2.7.6.2
SS0655	Thiamine-diphosphate kinase	ATP[c] + TPP[c] -> ADP[c] + THMTP[c]	(PICST_46967 or PICST_59866)	PICST_46967 PICST_59866	(TNR3 or THI80)	Thiamine Metabolism	0	0	1000	0	2.7.4.15
SS0656	Thiaminase	H2O[c] + THM[c] -> AHM[c] + THZ[c] + H[c]	PICST_70077	PICST_70077	THI20	Thiamine Metabolism	0	0	1000	0
SS0657	Thiamine-phosphate kinase	ATP[c] + THMP[c] <=> ADP[c] + TPP[c]				Thiamine Metabolism	1	-1000	1000	0	2.7.4.16
SS0658	Thiamine-phosphate diphosphorylase	AHMPP[c] + THZP[c] + H[c] -> PPI[c] + THMP[c]	PICST_77822	PICST_77822		Thiamine Metabolism	0	0	1000	0	2.5.1.3
SS0659	Adenine Deaminase	AD[c] + H[c] + H2O[c] -> HYXN[c] + NH3[c]	PICST_59156	PICST_59156	AAH1	Nucleotide Salvage Pathway	0	0	1000	0
SS0660	CMP nucleosidase	CMP[c] + H2O[c] -> CYTS[c] + R5P[c]				Nucleotide Salvage Pathway	0	0	1000	0	3.2.2.10
SS0661	Deoxyadenosine deaminase	DA[c] + H[c] + H2O[c] -> DIN[c] + NH3[c]	PICST_59156	PICST_59156	AAH1	Nucleotide Salvage Pathway	0	0	1000	0
SS0662	deoxyadenylate kinase	ATP[c] + DAMP[c] <=> ADP[c] + DADP[c]				Nucleotide Salvage Pathway	1	-1000	1000	0
SS0663	deoxyuridine phosphorylase	DU[c] + PI[c] <=> DR1P[c] + URA[c]				Nucleotide Salvage Pathway	1	-1000	1000	0
SS0664	guanosine kinase	ATP[c] + GSN[c] -> ADP[c] + GMP[c] + H[c]				Nucleotide Salvage Pathway	0	0	1000	0
SS0665	insosine kinase	ATP[c] + INS[c] -> ADP[c] + H[c] + IMP[c]				Nucleotide Salvage Pathway	0	0	1000	0
SS0666	purine nucleoside phosphorylase Adenosine	ADN[c] + PI[c] <=> AD[c] + R1P[c]				Nucleotide Salvage Pathway	1	-1000	1000	0
SS0667	purine-nucleoside phosphorylase (Deoxyadenosine)	DA[c] + PI[c] <=> DR1P[c] + AD[c]				Nucleotide Salvage Pathway	1	-1000	1000	0
SS0668	purine nucleoside phosphorylase Guanosine	GSN[c] + PI[c] <=> GN[c] + R1P[c]				Nucleotide Salvage Pathway	1	-1000	1000	0
SS0669	purine-nucleoside phosphorylase (Deoxyguanosine)	DG[c] + PI[c] <=> DR1P[c] + GN[c]				Nucleotide Salvage Pathway	1	-1000	1000	0
SS0670	purine nucleoside phosphorylase Inosine	INS[c] + PI[c] <=> HYXN[c] + R1P[c]				Nucleotide Salvage Pathway	1	-1000	1000	0
SS0671	purine-nucleoside phosphorylase (Deoxyinosine)	DIN[c] + PI[c] <=> DR1P[c] + HYXN[c]				Nucleotide Salvage Pathway	1	-1000	1000	0
SS0672	ribonucleoside-triphosphate reductase (ATP)	ATP[c] + TRDRD[c] -> DATP[c] + H2O[c] + TRDOX[c]	PICST_88527	PICST_88527		Nucleotide Salvage Pathway	0	0	1000	0	1.17.4.2
SS0673	ribonucleoside-triphosphate reductase (GTP)	GTP[c] + TRDRD[c] -> DGTP[c] + H2O[c] + TRDOX[c]	PICST_88527	PICST_88527		Nucleotide Salvage Pathway	0	0	1000	0	1.17.4.2
SS0674	ribonucleoside-triphosphate reductase (CTP)	CTP[c] + TRDRD[c] -> DCTP[c] + H2O[c] + TRDOX[c]	PICST_88527	PICST_88527		Nucleotide Salvage Pathway	0	0	1000	0	1.17.4.2
SS0675	ribonucleoside-triphosphate reductase (UTP)	TRDRD[c] + UTP[c] -> DUTP[c] + H2O[c] + TRDOX[c]	PICST_88527	PICST_88527		Nucleotide Salvage Pathway	0	0	1000	0	1.17.4.2
SS0676	thymidine kinase (ATP:thymidine)	ATP[c] + DT[c] -> ADP[c] + DTMP[c] + H[c]				Nucleotide Salvage Pathway	0	0	1000	0
SS0677	Thymidine phosphorylase	PI[c] + DT[c] <=> DR1P[c] + THYM[c]				Nucleotide Salvage Pathway	1	-1000	1000	0
SS0678	Deoxyribose-phosphate aldolase	DR5P[c] <=> ACAL[c] + GA3P[c]				Nucleotide Salvage Pathway	1	-1000	1000	0
SS0679	Phosphopentomutase	DR1P[c] <=> DR5P[c]	(PICST_77218 or PICST_91072)	PICST_77218 PICST_91072	(PGM2 or PGM3)	Nucleotide Salvage Pathway	1	-1000	1000	0	5.4.2.7
SS0680	adentylate kinase (GTP)	GTP[m] + AMP[m] <=> ADP[m] + GDP[m]	PICST_63834	PICST_63834	ADK2	Nucleotide Salvage Pathway	1	-1000	1000	0	2.7.4.3
SS0681	hypoxanthine phosphoribosyltransferase (Hypoxanthine)	HYXN[c] + PRPP[c] -> PPI[c] + IMP[c]	PICST_66841	PICST_66841	HPT1	Nucleotide Salvage Pathway	0	0	1000	0	2.4.2.8
SS0682	guanine phosphoribosyltransferase	GN[c] + PRPP[c] -> PPI[c] + GMP[c]	PICST_66841	PICST_66841	HPT1	Nucleotide Salvage Pathway	0	0	1000	0	2.4.2.8
SS0683	Purine nucleosidase/purine nucleoside hydrolase	GSN[c] + H2O[c] -> GN[c] + RIB[c]	PICST_60105	PICST_60105	URH1	Nucleotide Salvage Pathway	0	0	1000	0	3.2.2.1
SS0684	Purine nucleoside hydrolase	ADN[c] + H2O[c] -> AD[c] + RIB[c]	PICST_60105	PICST_60105	URH1	Nucleotide Salvage Pathway	0	0	1000	0	3.2.2.1
SS0685	AMP nucleosidase	AMP[c] + H2O[c] -> AD[c] + R5P[c]	PICST_44059	PICST_44059		Nucleotide Salvage Pathway	0	0	1000	0	3.2.2.4
SS0686	Adenosine deaminase	ADN[c] + H[c] + H2O[c] -> INS[c] + NH3[c]	PICST_59156	PICST_59156	AAH1	Purine Metabolism	0	0	1000	0	3.5.4.4
SS0687	adenylate kinase	AMP[c] + ATP[c] <=> 2 ADP[c]	PICST_65737	PICST_65737	ADK1	Purine Metabolism	1	-1000	1000	0	2.7.4.3
SS0688	adenylate kinase, mitochondrial	AMP[m] + ATP[m] <=> 2 ADP[m]	PICST_63834	PICST_63834	ADK2	Purine Metabolism	1	-1000	1000	0	2.7.4.3
SS0689	Adenylate cyclase	ATP[c] -> CAMP[c] + PPI[c]	(PICST_67440 and PICST_67704)	PICST_67440 PICST_67704	(CDC35 and SDS2)	Purine Metabolism	0	0	1000	0	4.6.1.1
SS0690	Adenosine kinase	ADN[c] + ATP[c] -> ADP[c] + AMP[c] + H[c]	PICST_57331	PICST_57331	ADO1	Purine Metabolism	0	0	1000	0	2.7.1.20
SS0691	Adenine phosphoribosyltransferase	AD[c] + PRPP[c] -> AMP[c] + PPI[c]	PICST_29461	PICST_29461	APT1	Purine Metabolism	0	0	1000	0	2.4.2.7
SS0692	Adenylsuccinate lyase	ASUC[c] <=> AMP[c] + FUM[c]	PICST_84718	PICST_84718	ADE13	Purine Metabolism	1	-1000	1000	0	4.3.2.2
SS0693	Adenylosuccinate lyase	SAICAR[c] <=> AICAR[c] + FUM[c]	PICST_84718	PICST_84718	ADE13	Purine Metabolism	1	-1000	1000	0	4.3.2.2
SS0694	Adenylosuccinate synthase	ASP[c] + GTP[c] + IMP[c] -> ASUC[c] + GDP[c] + 2 H[c] + PI[c]	PICST_85387	PICST_85387		Purine Metabolism	0	0	1000	0	6.3.4.4
SS0695	phosphoribosylaminoimidazolecarboxamide formyltransferase	10FTHF[c] + AICAR[c] <=> PRFICA[c] + THF[c]	PICST_68505	PICST_68505	PUR92	Purine Metabolism	1	-1000	1000	0	2.1.2.3
SS0696	Phosphoribosylaminoimidazole carboxylase	AIR[c] + CO2[c] <=> CAIR[c] + H[c]	PICST_81265	PICST_81265	ADE2	Purine Metabolism	1	-1000	1000	0	4.1.1.21
SS0697	Allantoate aminohydrolase	ATT[c] + H2O[c] <=> UGC[c] + UREA[c]	PICST_55822	PICST_55822	DAL2	Purine Metabolism	1	-1000	1000	0
SS0698	Allantoinase	ATN[c] + H2O[c] -> ATT[c]	PICST_34891	PICST_34891	ALN1	Purine Metabolism	0	0	1000	0
SS0699	Adenosine monophosphate deaminase	AMP[c] + H[c] + H2O[c] -> IMP[c] + NH3[c]	PICST_40926	PICST_40926	AMD1	Purine Metabolism	0	0	1000	0	3.5.4.6
SS0700	ATP maintenance requirement	ATP[c] + H2O[c] -> ADP[c] + H[c] + PI[c]	(PICST_30157 or PICST_30672 or PICST_31786 or PICST_32083 or PICST_33561 or PICST_33873 or PICST_39246 or PICST_49179 or PICST_54293 or PICST_57110 or PICST_67560 or PICST_83848 or PICST_85147 or PICST_86369 or PICST_88824 or PICST_30460 or PICST_31021 or PICST_75361 or PICST_75213)	PICST_30157 PICST_30672 PICST_31786 PICST_32083 PICST_33561 PICST_33873 PICST_39246 PICST_49179 PICST_54293 PICST_57110 PICST_67560 PICST_83848 PICST_85147 PICST_86369 PICST_88824 PICST_30460 PICST_31021 PICST_75361 PICST_75213	(ISW2 or MDL2 or PEX6 or VCP1 or DRS2 or MSP1 or ISW1.2 or RAD16 or HSP78 or FUN30 or DNF3 or PEX1 or DNF1 or SAP11 or MOT1 or SMC5 or RHC18 or MYO2 or YND1)	Purine Metabolism	0	2.6	2.6	0	3.6.1.3
SS0701	ATP adenylyltransferase	ADP[c] + GTP[c] + H[c] -> AGTRP[c] + PI[c]	PICST_48616	PICST_48616	APA2	Purine Metabolism	0	0	1000	0	2.7.7.53
SS0702	ATP adenylyltransferase	GDP[c] + GTP[c] + H[c] -> GTRP[c] + PI[c]	PICST_48616	PICST_48616	APA2	Purine Metabolism	0	0	1000	0	2.7.7.53
SS0703	deoxyuridine kinase (ATP:Deoxyuridine)	ATP[c] + DU[c] -> ADP[c] + DUMP[c] + H[c]				Purine Metabolism	0	0	1000	0
SS0704	Phosphoribosylglycinamide formyltransferase	10FTHF[c] + GAR[c] -> FGAR[c] + H[c] + THF[c]	PICST_34864	PICST_34864	PUR3	Purine Metabolism	0	0	1000	0	2.1.2.2
SS0705	Guanylate kinase (GMP:ATP)	ATP[c] + GMP[c] <=> ADP[c] + GDP[c]	PICST_72675	PICST_72675	GUK1	Purine Metabolism	1	-1000	1000	0	2.7.4.8
SS0706	Guanylate kinase (GMP:dATP)	DATP[c] + GMP[c] <=> DADP[c] + GDP[c]	PICST_72675	PICST_72675	GUK1	Purine Metabolism	1	-1000	1000	0	2.7.4.8
SS0707	Guanylate kinase (dGMP:ATP)	ATP[c] + DGMP[c] <=> ADP[c] + DGDP[c]	PICST_72675	PICST_72675	GUK1	Purine Metabolism	1	-1000	1000	0	2.7.4.8
SS0708	Glutamine phosphoribosyldiphosphate amidotransferase	GLN[c] + H2O[c] + PRPP[c] -> GLU[c] + PPI[c] + PRAM[c]	PICST_78788	PICST_78788	ADE4	Purine Metabolism	0	0	1000	0	2.4.2.14
SS0709	GMP synthase	ATP[c] + GLN[c] + H2O[c] + XMP[c] -> AMP[c] + GLU[c] + GMP[c] + 2 H[c] + PPI[c]	PICST_70121	PICST_70121	GUA1	Purine Metabolism	0	0	1000	0	6.3.5.2
SS0710	Guanine deaminase	GN[c] + H[c] + H2O[c] -> NH3[c] + XAN[c]	PICST_36448	PICST_36448	GAH1	Purine Metabolism	0	0	1000	0	3.5.4.3
SS0711	IMP cyclohydrolase	H2O[c] + IMP[c] <=> PRFICA[c]	PICST_68505	PICST_68505	PUR92	Purine Metabolism	1	-1000	1000	0	3.5.4.10
SS0712	IMP dehydrogenase	H2O[c] + IMP[c] + NAD[c] -> H[c] + NADH[c] + XMP[c]	PICST_65804	PICST_65804		Purine Metabolism	0	0	1000	0	1.1.1.205
SS0713	nucleoside-diphosphatase (ADP)	ADP[c] + H2O[c] -> AMP[c] + H[c] + PI[c]	PICST_75213	PICST_75213	YND1	Purine Metabolism	0	0	1000	0	3.6.1.5
SS0714	nucleoside-diphosphatase (CDP)	CDP[c] + H2O[c] -> CMP[c] + H[c] + PI[c]	PICST_75213	PICST_75213	YND1	Purine Metabolism	0	0	1000	0	3.6.1.5
SS0715	nucleoside-diphosphatase (GDP)	GDP[c] + H2O[c] -> GMP[c] + H[c] + PI[c]	(PICST_82228 or PICST_75213)	PICST_82228 PICST_75213	(GDA1 or YND1)	Purine Metabolism	0	0	1000	0	3.6.1.5 3.6.1.42
SS0716	nucleoside-diphosphatase (IDP)	IDP[c] + H2O[c] -> IMP[c] + H[c] + PI[c]	(PICST_75213 or PICST_72696)	PICST_75213 PICST_72696	(YND1 or HAM1)	Purine Metabolism	0	0	1000	0	3.6.1.5
SS0717	nucleoside-diphosphate kinase (ATP:GDP)	ATP[c] + GDP[c] <=> ADP[c] + GTP[c]	PICST_67856	PICST_67856	YNK1	Purine Metabolism	1	-1000	1000	0	2.7.4.6
SS0718	nucleoside-diphosphate kinase (ATP:UDP)	ATP[c] + UDP[c] <=> ADP[c] + UTP[c]	PICST_67856	PICST_67856	YNK1	Purine Metabolism	1	-1000	1000	0	2.7.4.6
SS0719	nucleoside-diphosphate kinase (ATP:CDP)	ATP[c] + CDP[c] <=> ADP[c] + CTP[c]	PICST_67856	PICST_67856	YNK1	Purine Metabolism	1	-1000	1000	0	2.7.4.6
SS0720	nucleoside-diphosphate kinase (ATP:dTDP)	ATP[c] + DTDP[c] <=> ADP[c] + DTTP[c]	PICST_67856	PICST_67856	YNK1	Purine Metabolism	1	-1000	1000	0	2.7.4.6
SS0721	nucleoside-diphosphate kinase (ATP:dGDP)	ATP[c] + DGDP[c] <=> ADP[c] + DGTP[c]	PICST_67856	PICST_67856	YNK1	Purine Metabolism	1	-1000	1000	0	2.7.4.6
SS0722	nucleoside-diphosphate kinase (ATP:dUDP)	ATP[c] + DUDP[c] <=> ADP[c] + DUTP[c]	PICST_67856	PICST_67856	YNK1	Purine Metabolism	1	-1000	1000	0	2.7.4.6
SS0723	nucleoside-diphosphate kinase (ATP:dCDP)	ATP[c] + DCDP[c] <=> ADP[c] + DCTP[c]	PICST_67856	PICST_67856	YNK1	Purine Metabolism	1	-1000	1000	0	2.7.4.6
SS0724	nucleoside-diphosphate kinase (ATP:dADP)	ATP[c] + DADP[c] <=> ADP[c] + DATP[c]	PICST_67856	PICST_67856	YNK1	Purine Metabolism	1	-1000	1000	0	2.7.4.6
SS0725	nucleoside-diphophate kinase (ATP:IDP)	ATP[c] + IDP[c] <=> ADP[c] + ITP[c]	PICST_67856	PICST_67856	YNK1	Purine Metabolism	1	-1000	1000	0	2.7.4.6
SS0726	nucleoside-diphosphatase (UDP)	UDP[c] + H2O[c] -> UMP[c] + H[c] + PI[c]	(PICST_82228 or PICST_75213)	PICST_82228 PICST_75213	(GDA1 or YND1)	Purine Metabolism	0	0	1000	0	3.6.1.5 3.6.1.42
SS0727	5'-nucleotidase (dUMP)	DUMP[c] + H2O[c] -> DU[c] + PI[c]	(PICST_32593 or PICST_47650)	PICST_32593 PICST_47650	(PHO3 or PHO3.2)	Purine Metabolism	0	0	1000	0	3.1.3.5
SS0728	5'-nucleotidase (XMP)	H2O[c] + XMP[c] -> PI[c] + XTSN[c]	(PICST_32593 or PICST_47650)	PICST_32593 PICST_47650	(PHO3 or PHO3.2)	Purine Metabolism	0	0	1000	0	3.1.3.5
SS0729	5'-nucleotidase (IMP)	H2O[c] + IMP[c] -> INS[c] + PI[c]	(PICST_32593 or PICST_47650)	PICST_32593 PICST_47650	(PHO3 or PHO3.2)	Purine Metabolism	0	0	1000	0	3.1.3.5
SS0730	5'-nucleotidase (UMP)	H2O[c] + UMP[c] -> PI[c] + URI[c]	(PICST_32593 or PICST_47650)	PICST_32593 PICST_47650	(PHO3 or PHO3.2)	Purine Metabolism	0	0	1000	0	3.1.3.5
SS0731	5'-nucleotidase (dCMP)	DCMP[c] + H2O[c] -> DC[c] + PI[c]	(PICST_32593 or PICST_47650)	PICST_32593 PICST_47650	(PHO3 or PHO3.2)	Purine Metabolism	0	0	1000	0	3.1.3.5
SS0732	5'-nucleotidase (CMP)	CMP[c] + H2O[c] -> CYTD[c] + PI[c]	(PICST_32593 or PICST_47650)	PICST_32593 PICST_47650	(PHO3 or PHO3.2)	Purine Metabolism	0	0	1000	0	3.1.3.5
SS0733	5'-nucleotidase (dTMP)	DTMP[c] + H2O[c] -> PI[c] + DT[c]	(PICST_32593 or PICST_47650)	PICST_32593 PICST_47650	(PHO3 or PHO3.2)	Purine Metabolism	0	0	1000	0	3.1.3.5
SS0734	5'-nucleotidase (dAMP)	DAMP[c] + H2O[c] -> DA[c] + PI[c]	(PICST_32593 or PICST_47650)	PICST_32593 PICST_47650	(PHO3 or PHO3.2)	Purine Metabolism	0	0	1000	0	3.1.3.5
SS0735	5'-nucleotidase (AMP)	AMP[c] + H2O[c] -> ADN[c] + PI[c]	(PICST_32593 or PICST_47650)	PICST_32593 PICST_47650	(PHO3 or PHO3.2)	Purine Metabolism	0	0	1000	0	3.1.3.5
SS0736	5'-nucleotidase (dGMP)	DGMP[c] + H2O[c] -> DG[c] + PI[c]	(PICST_32593 or PICST_47650)	PICST_32593 PICST_47650	(PHO3 or PHO3.2)	Purine Metabolism	0	0	1000	0	3.1.3.5
SS0737	5'-nucleotidase (GMP)	GMP[c] + H2O[c] -> GSN[c] + PI[c]	(PICST_32593 or PICST_47650)	PICST_32593 PICST_47650	(PHO3 or PHO3.2)	Purine Metabolism	0	0	1000	0	3.1.3.5
SS0738	Bis(5'-Guanosyl)-tetraphosphatase	GTRP[c] + H2O[c] -> GTP[c] + GMP[c]	(PICST_42119 or PICST_56209)	PICST_42119 PICST_56209	(HNT1 or HNT2)	Purine Metabolism	0	0	1000	0	3.6.1.17
SS0739	nucleoside-triphosphatase (CTP)	CTP[c] + H2O[c] -> CDP[c] + H[c] + PI[c]	PICST_75213	PICST_75213	YND1	Purine Metabolism	0	0	1000	0	3.6.1.5
SS0740	nucleoside-triphosphatase (GTP)	GTP[c] + H2O[c] -> GDP[c] + H[c] + PI[c]	PICST_75213	PICST_75213	YND1	Purine Metabolism	0	0	1000	0	3.6.1.5
SS0741	nucleoside-triphosphatase (ITP)	ITP[c] + H2O[c] -> IDP[c] + H[c] + PI[c]	(PICST_75213 or PICST_72696)	PICST_75213 PICST_72696	(YND1 or HAM1)	Purine Metabolism	0	0	1000	0	3.6.1.5
SS0742	nucleoside-triphosphatase (UTP)	UTP[c] + H2O[c] -> UDP[c] + H[c] + PI[c]	PICST_75213	PICST_75213	YND1	Purine Metabolism	0	0	1000	0	3.6.1.5
SS0743	3',5'-cyclic-nucleotide phosphodiesterase	CAMP[c] + H2O[c] -> AMP[c] + H[c]	PICST_78746	PICST_78746	PDE2	Purine Metabolism	0	0	1000	0	3.1.4.17
SS0744	Phosphoribosylglycinamide synthase	ATP[c] + GLY[c] + PRAM[c] <=> ADP[c] + GAR[c] + H[c] + PI[c]	PICST_78660	PICST_78660		Purine Metabolism	1	-1000	1000	0	6.3.4.13
SS0745	Phosphoribosylaminoimidazole synthase	ATP[c] + FGAM[c] -> ADP[c] + AIR[c] + 2 H[c] + PI[c]	PICST_78660	PICST_78660		Purine Metabolism	0	0	1000	0	6.3.3.1
SS0746	Phosphoribosyl aminoimidazole succinocarboxamide synthase	CAIR[c] + ASP[c] + ATP[c] <=> SAICAR[c] + ADP[c] + H[c] + PI[c]	PICST_49451	PICST_49451	PUR7	Purine Metabolism	1	-1000	1000	0	6.3.2.6
SS0747	Phosphoribosylformylglycinamidine synthase	ATP[c] + FGAR[c] + GLN[c] + H2O[c] -> ADP[c] + FGAM[c] + GLU[c] + H[c] + PI[c]	PICST_75569	PICST_75569	ADE6	Purine Metabolism	0	0	1000	0	6.3.5.3
SS0748	purine nucleoside phosphorylase Xanthosine	PI[c] + XTSN[c] <=> R1P[c] + XAN[c]				Purine Metabolism	1	-1000	1000	0
SS0749	Ribonucleoside-diphosphate reductase (ADP)	ADP[c] + TRDRD[c] -> DADP[c] + H2O[c] + TRDOX[c]	(((PICST_29856 and PICST_70259) and PICST_39568) or ((PICST_75662 and PICST_70259) and PICST_39568))	PICST_29856 PICST_70259 PICST_39568 PICST_75662	(((RNR1.1 and RNR2) and TRX1) or ((RNR1.2 and RNR2) and TRX1))	Purine Metabolism	0	0	1000	0	1.17.4.1
SS0750	Ribonucleoside-diphosphate reductase (GDP)	GDP[c] + TRDRD[c] -> DGDP[c] + H2O[c] + TRDOX[c]	(((PICST_29856 and PICST_70259) and PICST_39568) or ((PICST_75662 and PICST_70259) and PICST_39568))	PICST_29856 PICST_70259 PICST_39568 PICST_75662	(((RNR1.1 and RNR2) and TRX1) or ((RNR1.2 and RNR2) and TRX1))	Purine Metabolism	0	0	1000	0	1.17.4.1
SS0751	Ribonucleoside-diphosphate reductase (CDP)	CDP[c] + TRDRD[c] -> DCDP[c] + H2O[c] + TRDOX[c]	(((PICST_29856 and PICST_70259) and PICST_39568) or ((PICST_75662 and PICST_70259) and PICST_39568))	PICST_29856 PICST_70259 PICST_39568 PICST_75662	(((RNR1.1 and RNR2) and TRX1) or ((RNR1.2 and RNR2) and TRX1))	Purine Metabolism	0	0	1000	0	1.17.4.1
SS0752	Ribonucleoside-diphosphate reductase (UDP)	TRDRD[c] + UDP[c] -> DUDP[c] + H2O[c] + TRDOX[c]	(((PICST_29856 and PICST_70259) and PICST_39568) or ((PICST_75662 and PICST_70259) and PICST_39568))	PICST_29856 PICST_70259 PICST_39568 PICST_75662	(((RNR1.1 and RNR2) and TRX1) or ((RNR1.2 and RNR2) and TRX1))	Purine Metabolism	0	0	1000	0	1.17.4.1
SS0753	Ureidoglycolate hydrolase	UGC[c] + H2O[c] -> GLX[c] + 2 NH3[c] + CO2[c]	PICST_43701	PICST_43701	DAL3	Purine Metabolism	0	0	1000	0	3.5.3.19
SS0754	Uricase	URATE[c] + 2 H2O[c] + O2[c] -> ATN[c] + CO2[c] + H2O2[c]	PICST_40781	PICST_40781	URO1	Purine Metabolism	0	0	1000	0
SS0755	xanthine dehydrogenase	H2O[c] + HYXN[c] + NAD[c] -> H[c] + NADH[c] + XAN[c]				Purine Metabolism	0	0	1000	0
SS0756	xanthine dehydrogenase	H2O[c] + NAD[c] + XAN[c] -> H[c] + NADH[c] + URATE[c]				Purine Metabolism	0	0	1000	0
SS0757	Carbamoyl-phosphate synthase (glutamine-hydrolysing)	2 ATP[c] + GLN[c] + H2O[c] + HCO3[c] -> 2 ADP[c] + CAP[c] + GLU[c] + 2 H[c] + PI[c]	(PICST_90563 or (PICST_50410 and PICST_28533))	PICST_90563 PICST_50410 PICST_28533	(URA2 or (CPA2 and CPA1))	Pyrimidine Metabolism	0	0	1000	0	6.3.5.5
SS0758	Aspartate carbamoyltransferase	ASP[c] + CAP[c] -> CAASP[c] + H[c] + PI[c]	(PICST_90563 or (PICST_50410 and PICST_28533))	PICST_90563 PICST_50410 PICST_28533	(URA2 or (CPA2 and CPA1))	Pyrimidine Metabolism	0	0	1000	0	2.1.3.2
SS0759	Dihydroorotase	DOROA[c] + H2O[c] <=> CAASP[c] + H[c]	PICST_32048	PICST_32048	URA4	Pyrimidine Metabolism	1	-1000	1000	0	3.5.2.3
SS0760	Dihydoorotic acid dehydrogenase	DOROA[c] + O2[c] -> H2O2[c] + OROA[c]	PICST_55711	PICST_55711	URA1	Pyrimidine Metabolism	0	0	1000	0	1.3.3.1
SS0761	Orotate phosphoribosyltransferase	OMP[c] + PPI[c] <=> OROA[c] + PRPP[c]	PICST_90848	PICST_90848	URA5	Pyrimidine Metabolism	1	-1000	1000	0	2.4.2.10
SS0762	Orotidine-5'-phosphate decarboxylase	H[c] + OMP[c] -> CO2[c] + UMP[c]	PICST_50417	PICST_50417	URA3	Pyrimidine Metabolism	0	0	1000	0	4.1.1.23
SS0763	Cytosine deaminase	CYTS[c] + H[c] + H2O[c] -> NH3[c] + URA[c]	(PICST_30000 and PICST_78481 and PICST_77724)	PICST_30000 PICST_78481 PICST_77724	(TAD3 and FCY1 and FCY2)	Pyrimidine Metabolism	0	0	1000	0	3.5.4.1
SS0764	CTP synthase (NH3)	ATP[c] + NH3[c] + UTP[c] -> ADP[c] + CTP[c] + 2 H[c] + PI[c]	PICST_78143	PICST_78143	URA7	Pyrimidine Metabolism	0	0	1000	0	6.3.4.2
SS0765	CTP synthase (glutamine)	ATP[c] + GLN[c] + H2O[c] + UTP[c] -> ADP[c] + CTP[c] + GLU[c] + 2 H[c] + PI[c]	PICST_78143	PICST_78143	URA7	Pyrimidine Metabolism	0	0	1000	0	6.3.4.2
SS0766	Cytidine deaminase	CYTD[c] + H[c] + H2O[c] -> NH3[c] + URI[c]	PICST_39066	PICST_39066		Pyrimidine Metabolism	0	0	1000	0	3.5.4.5
SS0767	Cytidylate kinase (CMP)	ATP[c] + CMP[c] <=> ADP[c] + CDP[c]	PICST_90609	PICST_90609	URA6	Pyrimidine Metabolism	1	-1000	1000	0	2.7.4.14
SS0768	Cytidylate kinase (dCMP)	ATP[c] + DCMP[c] <=> ADP[c] + DCDP[c]	PICST_90609	PICST_90609	URA6	Pyrimidine Metabolism	1	-1000	1000	0	2.7.4.14
SS0769	dCMP deaminase	DCMP[c] + H[c] + H2O[c] <=> DUMP[c] + NH3[c]	PICST_34441	PICST_34441	DCD1	Pyrimidine Metabolism	1	-1000	1000	0	3.5.4.12
SS0770	Deoxycytidine deaminase	DC[c] + H[c] + H2O[c] -> DU[c] + NH3[c]	PICST_39066	PICST_39066		Pyrimidine Metabolism	0	0	1000	0	3.5.4.5
SS0771	dTMP kinase	ATP[c] + DTMP[c] <=> ADP[c] + DTDP[c]	PICST_53211	PICST_53211	CDC8	Pyrimidine Metabolism	1	-1000	1000	0	2.7.4.9
SS0772	dUTP diphosphatase	DUTP[c] + H2O[c] -> DUMP[c] + H[c] + PPI[c]	PICST_69362	PICST_69362	DUT1	Pyrimidine Metabolism	0	0	1000	0	3.6.1.23
SS0773	Thymidylate synthase	DUMP[c] + METTHF[c] -> DHF[c] + DTMP[c]	PICST_37780	PICST_37780	TMP1	Pyrimidine Metabolism	0	0	1000	0	2.1.1.45
SS0774	Thioredoxin reductase (NADPH)	H[c] + NADPH[c] + TRDOX[c] -> NADP[c] + TRDRD[c]	PICST_59792	PICST_59792	TRR1	Pyrimidine Metabolism	0	0	1000	0	1.8.1.9
SS0775	UMP kinase	ATP[c] + UMP[c] <=> ADP[c] + UDP[c]	PICST_90609	PICST_90609	URA6	Pyrimidine Metabolism	1	-1000	1000	0	2.7.4.22
SS0776	Uracil phosphoribosyltransferase	PRPP[c] + URA[c] -> PPI[c] + UMP[c]	PICST_47473	PICST_47473	FUR1	Pyrimidine Metabolism	0	0	1000	0	2.4.2.9
SS0777	uridylate kinase (dUMP)	ATP[c] + DUMP[c] <=> ADP[c] + DUDP[c]	PICST_90609	PICST_90609	URA6	Pyrimidine Metabolism	1	-1000	1000	0	2.7.4.22
SS0778	Uridine kinase (ATP:Uridine)	ATP[c] + URI[c] -> ADP[c] + H[c] + UMP[c]	PICST_81319	PICST_81319	URK1	Pyrimidine Metabolism	0	0	1000	0	2.7.1.48
SS0779	Uridine kinase (GTP:Uridine)	GTP[c] + URI[c] -> GDP[c] + H[c] + UMP[c]	PICST_81319	PICST_81319	URK1	Pyrimidine Metabolism	0	0	1000	0	2.7.1.48
SS0780	Ap4A hydrolase, reversible	ATRP[c] + H2O[c] <=> 2 ADP[c] + 2 H[c]	PICST_62390	PICST_62390	APA4	Pyrimidine Metabolism	1	-1000	1000	0	3.6.1.41
SS0781	ATP adenylyltransferase	ADP[c] + ATP[c] + H[c] -> PI[c] + ATRP[c]	PICST_48616	PICST_48616	APA2	Pyrimidine Metabolism	0	0	1000	0	2.7.7.53
SS0782	pseudouridylate synthase	URA[c] + R5P[c] <=> PURI5P[c] + H2O[c]	(PICST_84338 or PICST_63360 or PICST_58964 or PICST_46601 or PICST_33477)	PICST_84338 PICST_63360 PICST_58964 PICST_46601 PICST_33477	(DEG1 or or RIB2)	Pyrimidine Metabolism	1	-1000	1000	0	4.2.1.70
SS0783	Asparagine synthase (glutamine-hydrolysing)	ASP[c] + ATP[c] + GLN[c] + H2O[c] -> AMP[c] + ASN[c] + GLU[c] + H[c] + PPI[c]	PICST_83540	PICST_83540	ASN1	Nitrogen Metabolism	0	0	1000	0	6.3.5.4
SS0784	L-asparaginase	ASN[c] + H2O[c] -> ASP[c] + NH3[c]	(PICST_39982 or PICST_30946)	PICST_39982 PICST_30946	( or ASG1)	Nitrogen Metabolism	0	0	1000	0	3.5.1.1
SS0785	Cystathionine g-lyase	LLCT[c] + H2O[c] -> OBUT[c] + CYS[c] + NH3[c]	PICST_77247	PICST_77247	CYS3	Nitrogen Metabolism	0	0	1000	0	4.4.1.1
SS0786	Cystathionine b-lyase	LLCT[c] + H2O[c] -> HCYS[c] + NH3[c] + PYR[c]	PICST_54505	PICST_54505	STR3	Nitrogen Metabolism	0	0	1000	0	4.4.1.8
SS0787	Glutamate dehydrogenase (NAD)	GLU[c] + H2O[c] + NAD[c] <=> AKG[c] + H[c] + NADH[c] + NH3[c]	PICST_78004	PICST_78004	GDH2	Nitrogen Metabolism	0	0	1000	0	1.4.1.2
SS0788	Glutamate dehydrogenase (NADP)	H[c] + NADPH[c] + AKG[c] + NH3[c] -> H2O[c] + NADP[c] + GLU[c]	PICST_82969	PICST_82969	GDH3	Nitrogen Metabolism	0	0	1000	0	1.4.1.4
SS0789	glutamate synthase (NADH)	AKG[c] + GLN[c] + H[c] + NADH[c] -> 2 GLU[c] + NAD[c]	PICST_87428	PICST_87428	GLT1	Nitrogen Metabolism	0	0	1000	0	1.4.1.14
SS0790	Adenylyl-sulfate kinase	APS[c] + ATP[c] -> ADP[c] + H[c] + PAPS[c]	PICST_90976	PICST_90976	KAP1	Sulphur Metabolism	0	0	1000	0	2.7.1.25
SS0791	O-acetylhomoserine (thiol)-lyase	OAHSER[c] + METL[c] -> AC[c] + H[c] + MET[c]	PICST_31162	PICST_31162		Sulphur Metabolism	0	0	1000	0	2.5.1.49
SS0792	3',5'-bisphosphate nucleotidase	H2O[c] + PAP[c] -> AMP[c] + PI[c]	PICST_47423	PICST_47423	MET22	Sulphur Metabolism	0	0	1000	0	3.1.3.7
SS0793	Cysteine synthase	ASER[c] + H2S[c] -> AC[c] + CYS[c] + H[c]	(PICST_30734 or PICST_59891)	PICST_30734 PICST_59891	(CYK2 or CYK1)	Sulphur Metabolism	0	0	1000	0	2.5.1.47
SS0794	Homoserine O-trans-acetylase	ACCOA[c] + HSER[c] <=> OAHSER[c] + COA[c]	(PICST_30795 or PICST_76901)	PICST_30795 PICST_76901	(MET23 or MET2)	Sulphur Metabolism	1	-1000	1000	0	2.3.1.31
SS0795	Phosphoadenylyl-sulfate reductase (thioredoxin)	PAPS[c] + TRDRD[c] -> 2 H[c] + PAP[c] + H2SO3[c] + TRDOX[c]	PICST_49723	PICST_49723		Sulphur Metabolism	0	0	1000	0	1.8.4.8
SS0796	Sulfate adenylyltransferase	ATP[c] + H[c] + SLF[c] -> APS[c] + PPI[c]	PICST_75451	PICST_75451	MET3	Sulphur Metabolism	0	0	1000	0	2.7.7.4
SS0797	Sulfite reductase (NADPH)	3 H2O[c] + H2S[c] + 3 NADP[c] <=> 5 H[c] + 3 NADPH[c] + H2SO3[c]	(PICST_83457 or PICST_67906 or PICST_67905)	PICST_83457 PICST_67906 PICST_67905	( or ECM17.2 or ECM17.1)	Sulphur Metabolism	1	-1000	1000	0	1.8.2.2
SS0798	NADH dehydrogenase (Complex I)	5 H[m] + NADH[m] + Q[m] -> NAD[m] + QH2[m] + 4 H[c]	(PICST_44890 and PICST_72822 and PICST_75097 and PICST_76226 and PICST_85822 and PICST_68160 and PICST_74163 and PICST_62206 and PICST_58506 and PICST_75518 and PICST_88630 and PICST_31688 and PICST_76559 and PICST_65836 and PICST_46630 and PICST_84570 and PICST_82538 and PICST_76018 and PICST_71972 and PICST_80821 and PICST_69376 and PICST_90638 and PICST_79236)	PICST_44890 PICST_72822 PICST_75097 PICST_76226 PICST_85822 PICST_68160 PICST_74163 PICST_62206 PICST_58506 PICST_75518 PICST_88630 PICST_31688 PICST_76559 PICST_65836 PICST_46630 PICST_84570 PICST_82538 PICST_76018 PICST_71972 PICST_80821 PICST_69376 PICST_90638 PICST_79236	(NUO17 and NUO21.3 and NUO21.1 and and NUO78 and NUC1 and NUO30 and NUO21.2 and NUO13 and NUO20 and NUO1 and NUO51 and NUO24 and NUO10 and NUFM and NBM4 and and NUE1 and ACP1 and ACP2 and NBM8 and and )	Oxidative Phosphorylation	0	0	1000	0	1.6.99.3 1.6.5.3
SS0799	cytochrome c reductase (Complex III; also known as the cytochrome b-c1 complex)	2 FERI[m] + 4 H[m] + QH2[m] -> 2 FERO[m] + 4 H[c] + Q[m]	(PICST_39828 and PICST_86147 and PICST_81500 and PICST_78316 and PICST_75355 and PICST_73333 and PICST_77955 and PICST_52082)	PICST_39828 PICST_86147 PICST_81500 PICST_78316 PICST_75355 PICST_73333 PICST_77955 PICST_52082	(UCR1 and CYT1 and COR1 and UQC2 and QCR6 and UCR7 and QCR8 and QCR10)	Oxidative Phosphorylation	0	0	1000	0	1.10.2.2
SS0800	cytochrome c oxidase (Complex IV)	4 FERO[m] + 6 H[m] + O2[m] -> 4 FERI[m] + 6 H[c] + 2 H2O[m]	(PICST_77110 and PICST_67314 and PICST_71543 and PICST_85465 and PICST_88762 and PICST_82299 and PICST_87128 and PICST_70893 and PICST_82827 and PICST_60960 and PICST_84097 and PICST_27915 and PICST_53528)	PICST_77110 PICST_67314 PICST_71543 PICST_85465 PICST_88762 PICST_82299 PICST_87128 PICST_70893 PICST_82827 PICST_60960 PICST_84097 PICST_27915 PICST_53528	COX5a COX13 COX12 COX7 COX6 COX4 COX18 COX17 COX11 COX20 COX15 COX19 COX16	Oxidative Phosphorylation	0	0	1000	0	1.9.3.1
SS0801	ATP synthase(Complex V)	ADP[m] + 4 H[c] + PI[m] -> ATP[m] + 4 H[m] + H2O[m]	((PICST_69779 and PICST_77492 and PICST_91482 and PICST_86570 and PICST_81978 and PICST_78422 and PICST_79036 and PICST_30875 and PICST_32314 and PICST_81568 and PICST_65041) or (PICST_71868 and PICST_35827 and PICST_58102 and PICST_75615 and PICST_48891 and PICST_60924 and PICST_69588 and PICST_87235 and PICST_86847 and PICST_52299 and PICST_67737 and PICST_80851 and PICST_61950 and PICST_66160))	PICST_69779 PICST_77492 PICST_91482 PICST_86570 PICST_81978 PICST_78422 PICST_79036 PICST_30875 PICST_32314 PICST_81568 PICST_65041 PICST_71868 PICST_35827 PICST_58102 PICST_75615 PICST_48891 PICST_60924 PICST_69588 PICST_87235 PICST_86847 PICST_52299 PICST_67737 PICST_80851 PICST_61950 PICST_66160	((ATP16 and ATP2 and ATP3 and ATP1 and ATP5 and ATP4 and ATP7 and ATP17 and ATP14 and ATP18 and ATP20) or (VMA6 and VMA7 and VMA5 and TFP1 and VMA2 and VMA4 and CUP5 and TFP3 and PPA1 and VPH1 and VPH3 and VMA8 and VMA10 and VMA13))	Oxidative Phosphorylation	0	0	1000	0	3.6.3.14
SS0802	Alternative oxidase	QH2[m] + 0.5 O2[m] -> Q[m] + H2O[m]	PICST_67332	PICST_67332	STO1	Oxidative Phosphorylation	0	0	1000	0
SS0803	ATPase, cytosolic	ATP[c] + H2O[c] + H[c] -> ADP[c] + H[e] + PI[c]	PICST_87366	PICST_87366	PMA1	Oxidative Phosphorylation	0	0	1000	0	3.6.3.6
SS0804	Cytochrome c peroxidase, mitochondrial	2 FERO[m] + H2O2[m] -> 2 FERI[m] + 2 H2O[m]	(PICST_67176 or PICST_85478)	PICST_67176 PICST_85478	(CCP2 or )	Oxidative Phosphorylation	0	0	1000	0	1.11.1.5
SS0805	Fumarate reductase	FADH2[m] + FUM[c] -> FAD[m] + SUCC[c]	PICST_45689	PICST_45689	OSM1	Oxidative Phosphorylation	0	0	1000	0
SS0806	NADH dehydrogenase, cytoplasmic	H[c] + NADH[c] + Q[m] -> NAD[c] + QH2[m]	PICST_58800	PICST_58800	NDI1	Oxidative Phosphorylation	0	0	1000	0	1.6.99.3 1.6.5.3
SS0807	NADH dehydrogenase, mitochondrial	H[m] + NADH[m] + Q[m] -> NAD[m] + QH2[m]	PICST_66598	PICST_66598	NDE1	Oxidative Phosphorylation	0	0	1000	0	1.6.99.3 1.6.5.3
SS0808	NADPH Quinone reductase	NADPH[m] + H[m] + Q[m] -> QH2[m] + NADP[m]	(PICST_44171 or PICST_53084 or PICST_74654 or PICST_84928)	PICST_44171 PICST_53084 PICST_74654 PICST_84928	(IFR1 or ETR1 or QOR1 or ZTA1)	Oxidative Phosphorylation	0	0	1000	0	1.6.5.5
SS0809	NADPH dehydrogenase	H[c] + NADPH[c] + Q[m] -> NADP[c] + QH2[m]	(PICST_31957 or PICST_31958 or PICST_43720 or PICST_52325 or PICST_57042 or PICST_89722 or PICST_55621 or PICST_44614 or PICST_44456 or PICST_31316 or PICST_44613)	PICST_31957 PICST_31958 PICST_43720 PICST_52325 PICST_57042 PICST_89722 PICST_55621 PICST_44614 PICST_44456 PICST_31316 PICST_44613	(OYE2.9 or OYE2.4 or OYE2.2 or OYE3.3 or OPR1 or OYE2.1 or OYE2.3 or OYE2.6 or OYE2.5 or OYE2.8 or OYE2.7)	Oxidative Phosphorylation	0	0	1000	0	1.6.99.1
SS0810	NADPH-ferrihemoprotein reductase	NADPH[c] + 2 FERI[c] -> NADP[c] + 2 FERO[c] + H[c]	(PICST_55602 or PICST_77786)	PICST_55602 PICST_77786	(THA13 or )	Oxidative Phosphorylation	0	0	1000	0	1.6.2.4
SS0811	Na+/K+-exchanging ATPase	ATP[c] + H2O[c] + H[c] + K[e] -> ADP[c] + H[e] + PI[c] + K[c]	PICST_60178	PICST_60178	PMR2	Oxidative Phosphorylation	0	0	1000	0	3.6.3.9
SS0812	Na+/K+-exchanging ATPase	ATP[c] + H2O[c] + H[c] + NA[e] -> ADP[c] + H[e] + PI[c] + NA[c]	PICST_60178	PICST_60178	PMR2	Oxidative Phosphorylation	0	0	1000	0	3.6.3.9
SS0813	Na+/K+-exchanging ATPase	ATP[c] + H2O[c] + K[e] + NA[c] -> ADP[c] + K[c] + PI[c] + NA[e]	PICST_60178	PICST_60178	PMR2	Oxidative Phosphorylation	0	0	1000	0	3.6.3.10
SS0814	Inorganic diphosphatase	H2O[c] + PPI[c] -> H[c] + 2 PI[c]	PICST_83097	PICST_83097	IPP1	Oxidative Phosphorylation	0	0	1000	0	3.6.1.1
SS0815	Inorganic diphosphatase, mitochondrial	H2O[m] + PPI[m] -> H[m] + 2 PI[m]	PICST_55811	PICST_55811	PMA2	Oxidative Phosphorylation	0	0	1000	0	3.6.1.1
SS0816	adenylate kinase (Inorganic triphosphate)	AMP[c] + PPPI[c] <=> ADP[c] + PPI[c]				Oxidative Phosphorylation	1	-1000	1000	0
SS0817	Trimetaphosphate hydrolase	H2O[c] + TMP[c] <=> H[c] + PPPI[c]				Oxidative Phosphorylation	1	-1000	1000	0	改变不可逆为可逆方向
SS0818	formate dehydrogenase, cytosolic/mitochondrial	FOR[c] + H[c] + Q[m] -> CO2[c] + QH2[m]				Oxidative Phosphorylation	0	0	1000	0	1.2.2.1
SS0819	NADPH-cytochrome p-450 reductase	NADPH[m] + 2 FERI[m] + H[m] -> NADP[m] + 2 FERO[m]	( PICST_55602 or PICST_77786 )	PICST_55602 PICST_77786	TAH13	Oxidative Phosphorylation	0	0	1000	0	1.6.2.4
SS0820	Dimethylallyltranstransferase	DMPP[c] + IPPP[c] -> GPP[c] + PPI[c]	(PICST_46658 or PICST_89338)	PICST_46658 PICST_89338	(BTS1 or ERG20)	Terpenoid Backbone Synthesis	0	0	1000	0	2.5.1.1
SS0821	Diphosphomevalonate decarboxylase	PPMVL[c] + ATP[c] -> ADP[c] + CO2[c] + IPPP[c] + PI[c]	PICST_90752	PICST_90752		Terpenoid Backbone Synthesis	0	0	1000	0	4.1.1.33
SS0822	Farnesyltranstransferase	FPP[c] + IPPP[c] -> GGDP[c] + PPI[c]	(PICST_46658 or (PICST_32799 and PICST_55783))	PICST_46658 PICST_32799 PICST_55783	(BTS1or (BET4 and RAM2))	Terpenoid Backbone Synthesis	0	0	1000	0	2.5.1.29
SS0823	Geranylgeranyltranstransferase	GGDP[c] + IPPP[c] -> PENDP[c] + PPI[c]	(PICST_29164 or PICST_41956)	PICST_29164 PICST_41956	(SRT1 or )	Terpenoid Backbone Synthesis	0	0	1000	0	2.5.1.-
SS0824	Geranyltranstransferase	GPP[c] + IPPP[c] -> FPP[c] + PPI[c]	(PICST_46658 or PICST_89338)	PICST_46658 PICST_89338	(BTS1 or ERG20)	Terpenoid Backbone Synthesis	0	0	1000	0	2.5.1.10
SS0825	Hydroxymethylglutaryl CoA reductase	COA[c] + MVL[c] + 2 NADP[c] <=> 2 H[c] + H3MCOA[c] + 2 NADPH[c]	PICST_72872	PICST_72872	HMG1	Terpenoid Backbone Synthesis	1	-1000	1000	0	1.1.1.34
SS0826	Isopentenyl-diphosphate D-isomerase	IPPP[c] <=> DMPP[c]	PICST_68990	PICST_68990	IDI1	Terpenoid Backbone Synthesis	1	-1000	1000	0	5.3.3.2
SS0827	Mevalonate kinase (atp)	ATP[c] + MVL[c] -> PMVL[c] + ADP[c] + H[c]	PICST_40742	PICST_40742	ERG12	Terpenoid Backbone Synthesis	0	0	1000	0	2.7.1.36
SS0828	Mevalonate kinase (ctp)	CTP[c] + MVL[c] -> PMVL[c] + CDP[c] + H[c]	PICST_40742	PICST_40742	ERG12	Terpenoid Backbone Synthesis	0	0	1000	0	2.7.1.36
SS0829	Mevalonate kinase (gtp)	GTP[c] + MVL[c] -> PMVL[c] + GDP[c] + H[c]	PICST_40742	PICST_40742	ERG12	Terpenoid Backbone Synthesis	0	0	1000	0	2.7.1.36
SS0830	Mevalonate kinase (utp)	MVL[c] + UTP[c] -> PMVL[c] + H[c] + UDP[c]	PICST_40742	PICST_40742	ERG12	Terpenoid Backbone Synthesis	0	0	1000	0	2.7.1.36
SS0831	Phosphomevalonate kinase	PMVL[c] + ATP[c] -> PPMVL[c] + ADP[c]	PICST_52257	PICST_52257	ERG8	Terpenoid Backbone Synthesis	0	0	1000	0	2.7.4.2
SS0832	citrate Transport Mitochondrial	CIT[c] + ICIT[m] <=> CIT[m] + ICIT[c]	PICST_29031	PICST_29031	CTP1	Transport, Mitochondrial Membrane	1	-1000	1000	0
SS0833	2-Dehydropantoate mitochondrial transport	AKP[c] <=> AKP[m]				Transport, Mitochondrial Membrane	1	-1000	1000	0
SS0834	2-oxobutanoate transporter (mitochondrial)	OBUT[c] <=> OBUT[m]				Transport, Mitochondrial Membrane	1	-1000	1000	0
SS0835	3-(4-hydroxyphenyl)pyruvate mitochondrial transport via proton symport	4HPP[c] + H[c] <=> 4HPP[m] + H[m]				Transport, Mitochondrial Membrane	1	-1000	1000	0
SS0836	2-Isopropylmalate transport, diffusion, mitochondrial	IPPMAL[c] <=> IPPMAL[m]				Transport, Mitochondrial Membrane	1	-1000	1000	0
SS0837	3-Carboxy-4-methyl-2-oxopentanoate transport, diffusion, mitochondrial	OICAP[c] <=> OICAP[m]				Transport, Mitochondrial Membrane	1	-1000	1000	0
SS0838	3mob, diffusion, mitochondrial	OMVAL[m] -> OMVAL[c]				Transport, Mitochondrial Membrane	0	0	1000	0
SS0839	3-Methyl-2-oxopentanoate transport, diffusion, mitochondrial	3MOP[c] <=> 3MOP[m]				Transport, Mitochondrial Membrane	1	-1000	1000	0
SS0840	trans-4-hydroxy-L-proline mitochondrial transport via diffusion	HPRO[c] <=> HPRO[m]				Transport, Mitochondrial Membrane	1	-1000	1000	0
SS0841	5-Aminolevulinate mitochondrial transport	ALAV[c] <=> ALAV[m]				Transport, Mitochondrial Membrane	1	-1000	1000	0
SS0842	Aceto acetate Transport Mitochondrial	ACTAC[c] <=> ACTAC[m]				Transport, Mitochondrial Membrane	1	-1000	1000	0
SS0843	acetaldehyde mitochondrial diffusion	ACAL[c] <=> ACAL[m]				Transport, Mitochondrial Membrane	1	-1000	1000	0
SS0844	Acyl carrier protein Transport Mitochondrial	ACP[c] <=> ACP[m]				Transport, Mitochondrial Membrane	1	-1000	1000	0
SS0845	acetate Transport Mitochondrial	AC[c] <=> AC[m]				Transport, Mitochondrial Membrane	1	-1000	1000	0
SS0846	S-adenosyl-L-homocysteine reversible Transport Mitochondrial	SAH[c] <=> SAH[m]				Transport, Mitochondrial Membrane	1	-1000	1000	0
SS0847	Alanine transport from mitochondia to cytoplasm	ALA[m] -> ALA[c]				Transport, Mitochondrial Membrane	0	0	1000	0
SS0848	Aspartate-glutamate transporter	ASP[m] + GLU[c] -> ASP[c] + GLU[m]	PICST_66704	PICST_66704	CMC1	Transport, Mitochondrial Membrane	0	0	1000	0
SS0849	ADP/ATP transporter, mitochondrial	ADP[c] + ATP[m] + H[c] -> ADP[m] + ATP[c] + H[m]	(PICST_45104 or PICST_85436 or PICST_54260 or PICST_31296)	PICST_45104 PICST_85436 PICST_54260 PICST_31296	(PET9 or ADT1 or ANT1 or CMC3)	Transport, Mitochondrial Membrane	0	0	1000	0
SS0850	citrate Transport Mitochondrial	CIT[c] + MAL[m] <=> MAL[c] + CIT[m]	PICST_29031	PICST_29031	CTP1	Transport, Mitochondrial Membrane	1	-1000	1000	0
SS0851	Citrate Transport Mitochondrial3	CIT[c] + PEP[m] <=> CIT[m] + PEP[c]	PICST_29031	PICST_29031	CTP1	Transport, Mitochondrial Membrane	1	-1000	1000	0
SS0852	CO2 transport (diffusion), mitochondrial	CO2[c] <=> CO2[m]				Transport, Mitochondrial Membrane	1	-1000	1000	0
SS0853	CoA transporter (mitochondrial), irreversible	COA[c] -> COA[m]				Transport, Mitochondrial Membrane	0	0	1000	0
SS0854	CTP/CMP antiport	CTP[c] + 2 H[c] + CMP[m] -> CMP[c] + CTP[m] + 2 H[m]	PICST_83067	PICST_83067		Transport, Mitochondrial Membrane	0	0	1000	0
SS0855	dihydroxyacetone phosphate Transport Mitochondrial	DHAP[m] -> DHAP[c]				Transport, Mitochondrial Membrane	0	0	1000	0
SS0856	dicarboxylate transport mitochondrial	MAL[c] + SUCC[m] <=> MAL[m] + SUCC[c]	PICST_78946	PICST_78946	DIC1	Transport, Mitochondrial Membrane	1	-1000	1000	0
SS0857	D-lactate Transport Mitochondrial	H[c] + DLAC[c] <=> H[m] + DLAC[m]				Transport, Mitochondrial Membrane	1	-1000	1000	0
SS0858	fatty-acyl-ACP mitochondrial transport	C100ACP[m] -> C100ACP[c]				Transport, Mitochondrial Membrane	0	0	1000	0
SS0859	fatty-acyl-ACP mitochondrial transport	C120ACP[m] -> C120ACP[c]				Transport, Mitochondrial Membrane	0	0	1000	0
SS0860	fatty-acyl-ACP mitochondrial transport	C140ACP[m] -> C140ACP[c]				Transport, Mitochondrial Membrane	0	0	1000	0
SS0861	fatty-acyl-ACP mitochondrial transport	C160ACP[m] -> C160ACP[c]				Transport, Mitochondrial Membrane	0	0	1000	0
SS0862	fatty-acyl-ACP mitochondrial transport	C161ACP[m] -> C161ACP[c]				Transport, Mitochondrial Membrane	0	0	1000	0
SS0863	fatty-acyl-ACP mitochondrial transport	C170ACP[m] -> C170ACP[c]				Transport, Mitochondrial Membrane	0	0	1000	0
SS0864	fatty-acyl-ACP mitochondrial transport	C171ACP[m] -> C171ACP[c]				Transport, Mitochondrial Membrane	0	0	1000	0
SS0865	fatty-acyl-ACP mitochondrial transport	C180ACP[m] -> C180ACP[c]				Transport, Mitochondrial Membrane	0	0	1000	0
SS0866	fatty-acyl-ACP mitochondrial transport	C181ACP[m] -> C181ACP[c]				Transport, Mitochondrial Membrane	0	0	1000	0
SS0867	fatty-acyl-ACP mitochondrial transport	C182ACP[m] -> C182ACP[c]				Transport, Mitochondrial Membrane	0	0	1000	0
SS0868	fatty-acyl-ACP mitochondrial transport	C183ACP[m] -> C183ACP[c]				Transport, Mitochondrial Membrane	0	0	1000	0
SS0869	fatty-acyl-ACP mitochondrial transport	C200ACP[m] -> C200ACP[c]				Transport, Mitochondrial Membrane	0	0	1000	0
SS0870	fatty-acyl-ACP mitochondrial transport	C205ACP[m] -> C205ACP[c]				Transport, Mitochondrial Membrane	0	0	1000	0
SS0871	fatty-acyl-ACP mitochondrial transport	C220ACP[m] -> C220ACP[c]				Transport, Mitochondrial Membrane	0	0	1000	0
SS0872	fatty-acyl-ACP mitochondrial transport	C240ACP[m] -> C240ACP[c]				Transport, Mitochondrial Membrane	0	0	1000	0
SS0873	fatty-acyl-ACP mitochondrial transport	C260ACP[m] -> C260ACP[c]				Transport, Mitochondrial Membrane	0	0	1000	0
SS0874	fatty-acyl-ACP mitochondrial transport	C80ACP[m] -> C80ACP[c]				Transport, Mitochondrial Membrane	0	0	1000	0
SS0875	iron (II) uptake (mitochondrial)	FE2[c] -> FE2[m]				Transport, Mitochondrial Membrane	0	0	1000	0
SS0876	iron (II) transport	FE2[m] -> FE2[c]				Transport, Mitochondrial Membrane	0	0	1000	0
SS0877	farnesyl diphosphate transport (mitochondrial)	FPP[c] <=> FPP[m]				Transport, Mitochondrial Membrane	1	-1000	1000	0
SS0878	glycerol-3-phosphate shuttle	GL3P[c] -> GL3P[m]				Transport, Mitochondrial Membrane	0	0	1000	0
SS0879	glycine mitochondrial transport via proton symport	GLY[c] + H[c] <=> GLY[m] + H[m]				Transport, Mitochondrial Membrane	1	-1000	1000	0
SS0880	H2O Transport Mitochondrial	H2O[c] <=> H2O[m]				Transport, Mitochondrial Membrane	1	-1000	1000	0
SS0881	Isoleucine transport from mitochondria to cytosol	ILE[m] -> ILE[c]				Transport, Mitochondrial Membrane	0	0	1000	0
SS0882	L-lactate Transport Mitochondrial	H[c] + LLAC[c] <=> H[m] + LLAC[m]				Transport, Mitochondrial Membrane	1	-1000	1000	0
SS0883	malate Transport Mitochondrial	MAL[c] + PI[m] <=> PI[c] + MAL[m]	PICST_78946	PICST_78946	DIC1	Transport, Mitochondrial Membrane	1	-1000	1000	0
SS0884	NH3 mitochondrial transport	NH3[c] <=> NH3[m]				Transport, Mitochondrial Membrane	1	-1000	1000	0
SS0885	O2 transport (diffusion)	O2[c] <=> O2[m]				Transport, Mitochondrial Membrane	1	-1000	1000	0
SS0886	oxaloacetate Transport Mitochondrial	H[c] + OAA[c] <=> H[m] + OAA[m]	PICST_41834	PICST_41834	OAC1	Transport, Mitochondrial Membrane	1	-1000	1000	0
SS0887	ornithine mitochondrial transport via proton antiport	H[c] + ORN[m] <=> ORN[c] + H[m]	(PICST_35397 or PICST_39433)	PICST_35397 PICST_39433	ORT2 ORT1	Transport, Mitochondrial Membrane	1	-1000	1000	0
SS0888	pantothenate mitochondrial transport	PANT[c] <=> PANT[m]				Transport, Mitochondrial Membrane	1	-1000	1000	0
SS0889	phosphatidate reversible Transport Mitochondrial,	PA[c] <=> PA[m]				Transport, Mitochondrial Membrane	1	-1000	1000	0
SS0890	phosphatidylethanolamine mitochondrial transport,	PE[c] <=> PE[m]				Transport, Mitochondrial Membrane	1	-1000	1000	0
SS0891	Propanoyl coA Transport	PPCOA[c] <=> PPCOA[m]				Transport, Mitochondrial Membrane	1	-1000	1000	0
SS0892	L-proline Transport Mitochondrial	PRO[c] <=> PRO[m]				Transport, Mitochondrial Membrane	1	-1000	1000	0
SS0893	phosphatidylserine mitochondrial transport,	PS[c] <=> PS[m]				Transport, Mitochondrial Membrane	1	-1000	1000	0
SS0894	pyruvate mitochondrial transport via proton symport	H[c] + PYR[c] <=> H[m] + PYR[m]				Transport, Mitochondrial Membrane	1	-1000	1000	0
SS0895	serine mitochondrial transport via proton symport	H[c] + SER[c] <=> H[m] + SER[m]				Transport, Mitochondrial Membrane	1	-1000	1000	0
SS0896	Succinate/fumarate mitochondrial transporter	SUCC[c] + FUM[c] <=> FUM[m] + SUCC[m]	PICST_60344	PICST_60344	SFC1	Transport, Mitochondrial Membrane	1	-1000	1000	0
SS0897	Succinate Transport Mitochondrial	SUCC[c] + PI[m] <=> PI[c] + SUCC[m]	PICST_78946	PICST_78946	DIC1	Transport, Mitochondrial Membrane	1	-1000	1000	0
SS0898	threonine mitochondrial transport via proton symport	H[c] + THR[c] <=> H[m] + THR[m]				Transport, Mitochondrial Membrane	1	-1000	1000	0
SS0899	tyrosine mitochondrial transport via proton symport	H[c] + TYR[c] <=> H[m] + TYR[m]				Transport, Mitochondrial Membrane	1	-1000	1000	0
SS0900	Valine reversible mitochondrial transport via proton symport	H[c] + VAL[c] <=> H[m] + VAL[m]				Transport, Mitochondrial Membrane	1	-1000	1000	0
SS0901	Isovaleryl coA transport Mitochondrial	IVCOA[m] <=> IVCOA[c]				Transport, Mitochondrial Membrane	1	-1000	1000	0
SS0902	2-oxoadipate transport out of mitochondria via diffusion	OAP[m] -> OAP[c]				Transport, Mitochondrial Membrane	0	0	1000	0
SS0903	Leucine mitochondrial membrane transport	LEU[c] <=> LEU[m]				Transport, Mitochondrial Membrane	1	-1000	1000	0
SS0904	Ethanol mitochondrial membrane transport	ETH[c] <=> ETH[m]				Transport, Mitochondrial Membrane	1	-1000	1000	0
SS0905	4-aminobutanal mitochondrial transport via diffusion	ABUTN[c] <=> ABUTN[m]				Transport, Mitochondrial Membrane	1	-1000	1000	0
SS0906	4-aminobutanoate mitochondrial transport via diffusion	GABA[c] <=> GABA[m]				Transport, Mitochondrial Membrane	1	-1000	1000	0
SS0907	FAD/FMN antiport	FAD[c] + FMN[m] -> FAD[m] + FMN[c]	PICST_57133	PICST_57133	FLX1	Transport, Mitochondrial Membrane	0	0	1000	0
SS0908	Formate mitochondrial membrane transport	FOR[c] <=> FOR[m]	PICST_47526	PICST_47526	FOC1	Transport, Mitochondrial Membrane	1	-1000	1000	0
SS0909	Isobutyryl coA transport Mitochondrial	IBCOA[m] <=> IBCOA[c]				Transport, Mitochondrial Membrane	1	-1000	1000	0
SS0910	Hydroxyisobutyrate Transport Mitochondrial	HIBUT[m] <=> HIBUT[c]				Transport, Mitochondrial Membrane	1	-1000	1000	0
SS0911	Transport of riboflavin, mitochondrial	RIBFLAV[c] <=> RIBFLAV[m]				Transport, Mitochondrial Membrane	1	-1000	1000	0
SS0912	protoporphyrinogen IX mitochondrial transport	PPHG[c] <=> PPHG[m]				Transport, Mitochondrial Membrane	1	-1000	1000	0
SS0913	O-acetylcarnintine transport into mitochondria via diffusion	ACAR[c] -> ACAR[m]				Transport, Mitochondrial Membrane	0	0	1000	0
SS0914	carnitine-acetylcarnitine carrier, mitochondrial	CAR[c] + ACAR[m] -> CAR[m] + ACAR[c]	(PICST_32017 or PICST_44274 or PICST_84609 or PICST_34398)	PICST_32017 PICST_44274 PICST_84609 PICST_34398	CRC1 YMC1 YMC2 YCM1	Transport, Mitochondrial Membrane	0	0	1000	0
SS0915	L-carnitine transport out of mitochondria via diffusion	CAR[m] -> CAR[c]				Transport, Mitochondrial Membrane	0	0	1000	0
SS0916	fatty-acyl-ACP mitochondrial transport	C60ACP[m] -> C60ACP[c]				Transport, Mitochondrial Membrane	0	0	1000	0
SS0917	2-oxobutanoate transport	OBUT[c] <=> OBUT[e]				Transport, Plasma Membrane	1	-1000	1000	0
SS0918	D-Glycerate 2-phosphate transport in/out via proton symport	2PG[e] + H[e] <=> 2PG[c] + H[c]				Transport, Plasma Membrane	1	-1000	1000	0
SS0919	2-Isopropylmalate transport, diffusion	IPPMAL[c] <=> IPPMAL[e]				Transport, Plasma Membrane	1	-1000	1000	0
SS0920	3mop reversible trasport	3MOP[c] <=> 3MOP[e]				Transport, Plasma Membrane	1	-1000	1000	0
SS0921	3-Phospho-D-glycerate transport in/out via proton symport	3PG[c] + H[c] <=> 3PG[e] + H[e]				Transport, Plasma Membrane	1	-1000	1000	0
SS0922	4-Aminobenzoate mitochondrial transport via diffusion	PABA[c] <=> PABA[e]				Transport, Plasma Membrane	1	-1000	1000	0
SS0923	hydroxyproline transport	HPRO[c] <=> HPRO[e]				Transport, Plasma Membrane	1	-1000	1000	0
SS0924	5-Aminolevulinate transport in via proton symport	ALAV[e] + H[e] -> ALAV[c] + H[c]				Transport, Plasma Membrane	0	0	1000	0
SS0925	6-Phospho-D-gluconate transport in/out via proton symport	D6PGC[c] + H[c] <=> D6PGC[e] + H[e]				Transport, Plasma Membrane	1	-1000	1000	0
SS0926	8-Amino-7-oxononanoate reversible transport via proton symport	AONA[c] + H[c] <=> AONA[e] + H[e]				Transport, Plasma Membrane	1	-1000	1000	0
SS0927	4-aminobutyrate reversible transport in via proton symport	GABA[c] + H[c] <=> GABA[e] + H[e]	(PICST_39042 or PICST_64090)	PICST_39042 PICST_64090	(UGA4 or )	Transport, Plasma Membrane	1	-1000	1000	0
SS0928	Acetoacetate transport	ACTAC[c] <=> ACTAC[e]				Transport, Plasma Membrane	1	-1000	1000	0
SS0929	acetaldehyde reversible transport	ACAL[c] <=> ACAL[e]				Transport, Plasma Membrane	1	-1000	1000	0
SS0930	Acetate plasma membrane transport	AC[e] + H[e] <=> AC[c] + H[c]	PICST_31420	PICST_31420		Transport, Plasma Membrane	1	-1000	1000	0
SS0931	adenine transport in via proton symport	AD[e] + H[e] -> AD[c] + H[c]	(PICST_31020 or PICST_76929)	PICST_31020 PICST_76929	NUP2 NUP3	Transport, Plasma Membrane	0	0	1000	0
SS0932	guanine reversible transport via proton symport	GN[e] + H[e] <=> GN[c] + H[c]	(PICST_31020 or PICST_76929)	PICST_31020 PICST_76929	NUP2 NUP3	Transport, Plasma Membrane	1	-1000	1000	0
SS0933	adenosine transport in via proton symport	ADN[e] + H[e] -> ADN[c] + H[c]				Transport, Plasma Membrane	0	0	1000	0
SS0934	2-oxoglutarate reversible transport via symport	AKG[c] + H[c] <=> AKG[e] + H[e]				Transport, Plasma Membrane	1	-1000	1000	0
SS0935	D-Alanine reversible transport	DALA[c] <=> DALA[e]				Transport, Plasma Membrane	1	-1000	1000	0
SS0936	Allantoin transport	ATN[c] <=> ATN[e]	(PICST_33930 or PICST_62778 or PICST_34542 or PICST_34027 or PICST_29740 or PICST_65827 or PICST_31639 or PICST_31034 or PICST_48474 or PICST_30685 or PICST_42384 or PICST_72069 or PICST_33169 or PICST_46242 or PICST_33997)	PICST_33930 PICST_62778 PICST_34542 PICST_34027 PICST_29740 PICST_65827 PICST_31639 PICST_31034 PICST_48474 PICST_30685 PICST_42384 PICST_72069 PICST_33169 PICST_46242 PICST_33997	(DAL12 or DAL1 or DAL6 or DAL5 or DAL4 or ALT1 or DAL8 or DAL10 or DAL9 or DAL4.1 or DAL4.3 or DAL7 or DAL4.2 or ALT2 or DAL11)	Transport, Plasma Membrane	1	-1000	1000	0
SS0937	S-adenosyl-L-methionine transport in via proton symport	SAM[e] + H[e] -> SAM[c] + H[c]				Transport, Plasma Membrane	0	0	1000	0
SS0938	AMP transport in/out via proton symport	AMP[c] + H[c] <=> AMP[e] + H[e]				Transport, Plasma Membrane	1	-1000	1000	0
SS0939	D-Arabinose reversible transport	ARAB[c] <=> ARAB[e]	PICST_87108	PICST_87108	AUT1	Transport, Plasma Membrane	1	-1000	1000	0
SS0940	D-Arabinitol reversible transport	AOL[c] <=> AOL[e]				Transport, Plasma Membrane	1	-1000	1000	0
SS0941	L-Arabinitol reversible transport	LAOL[c] <=> LAOL[e]				Transport, Plasma Membrane	1	-1000	1000	0
SS0942	L-Arabinose reversible transport	LARAB[c] <=> LARAB[e]	PICST_87108	PICST_87108	AUT1	Transport, Plasma Membrane	1	-1000	1000	0
SS0943	L-alanine reversible transport via proton symport	ALA[c] + H[c] <=> ALA[e] + H[e]	(PICST_32180 or PICST_68755 or PICST_11039 or PICST_78721 or PICST_37009 or PICST_41966 or PICST_67826 or PICST_39044 or PICST_44246 or PICST_51094 or PICST_82860 or PICST_52358 or PICST_28502)	PICST_32180 PICST_68755 PICST_11039 PICST_78721 PICST_37009 PICST_41966 PICST_67826 PICST_39044 PICST_44246 PICST_51094 PICST_82860 PICST_52358 PICST_28502	(GAP1.1 or GAP1.2 or GAP1.8 or GAP1.6 or GAP1.4 or GAP1.7 or GAP1.5 or DIP5.1 or DIP5.2 or DIP5.4 or DIP5.3 or AGP3 or AGP2)	Transport, Plasma Membrane	1	0	0	0
SS0944	L-arganine reversible transport via proton symport	ARG[c] + H[c] <=> ARG[e] + H[e]	(PICST_84246 or PICST_30939 or PICST_32180 or PICST_68755 or PICST_11039 or PICST_78721 or PICST_37009 or PICST_41966 or PICST_67826 or PICST_39044 or PICST_44246 or PICST_51094 or PICST_82860 or PICST_52358 or PICST_28502)	PICST_84246 PICST_30939 PICST_32180 PICST_68755 PICST_11039 PICST_78721 PICST_37009 PICST_41966 PICST_67826 PICST_39044 PICST_44246 PICST_51094 PICST_82860 PICST_52358 PICST_28502	(CAN2 or CAN1 or GAP1.1 or GAP1.2 or GAP1.8 or GAP1.6 or GAP1.4 or GAP1.7 or GAP1.5 or DIP5.1 or DIP5.2 or DIP5.4 or DIP5.3 or AGP3 or AGP2)	Transport, Plasma Membrane	1	-1000	1000	0
SS0945	L-asparagine reversible transport via proton symport	ASN[c] + H[c] <=> ASN[e] + H[e]	(PICST_32180 or PICST_68755 or PICST_11039 or PICST_78721 or PICST_37009 or PICST_41966 or PICST_67826 or PICST_39044 or PICST_44246 or PICST_51094 or PICST_82860 or PICST_52358 or PICST_28502)	PICST_32180 PICST_68755 PICST_11039 PICST_78721 PICST_37009 PICST_41966 PICST_67826 PICST_39044 PICST_44246 PICST_51094 PICST_82860 PICST_52358 PICST_28502	(GAP1.1 or GAP1.2 or GAP1.8 or GAP1.6 or GAP1.4 or GAP1.7 or GAP1.5 or DIP5.1 or DIP5.2 or DIP5.4 or DIP5.3 or AGP3 or AGP2)	Transport, Plasma Membrane	1	-1000	1000	0
SS0946	L-aspartate reversible transport via proton symport	ASP[c] + H[c] <=> ASP[e] + H[e]	(PICST_32180 or PICST_68755 or PICST_11039 or PICST_78721 or PICST_37009 or PICST_41966 or PICST_67826 or PICST_39044 or PICST_44246 or PICST_51094 or PICST_82860 or PICST_52358 or PICST_28502)	PICST_32180 PICST_68755 PICST_11039 PICST_78721 PICST_37009 PICST_41966 PICST_67826 PICST_39044 PICST_44246 PICST_51094 PICST_82860 PICST_52358 PICST_28502	(GAP1.1 or GAP1.2 or GAP1.8 or GAP1.6 or GAP1.4 or GAP1.7 or GAP1.5 or DIP5.1 or DIP5.2 or DIP5.4 or DIP5.3 or AGP3 or AGP2)	Transport, Plasma Membrane	1	-1000	1000	0
SS0947	Biotin uptake	BT[e] + H[e] -> BT[c] + H[c]	PICST_52466	PICST_52466	FEN4	Transport, Plasma Membrane	0	0	1000	0
SS0948	Cys-Gly Transport	CGLY[e] + ATP[c] + H2O[c] -> ADP[c] + H[c] + PI[c] + CGLY[c]	(PICST_36233 or PICST_66905 or PICST_70645)	PICST_36233 PICST_66905 PICST_70645	(PTR2 or or )	Transport, Plasma Membrane	0	0	1000	0
SS0949	Methanethiol Transport	METL[c] <=> METL[e]				Transport, Plasma Membrane	1	-1000	1000	0
SS0950	choline transport via proton symport	CHO[e] + H[e] -> CHO[c] + H[e]	(PICST_41725 or PICST_41155)	PICST_41725 PICST_41155		Transport, Plasma Membrane	0	0	1000	0
SS0951	L-Citruline transport	CITR[c] <=> CITR[e]				Transport, Plasma Membrane	1	-1000	1000	0
SS0952	citrate reversible transport via symport	CIT[c] + H[c] <=> CIT[e] + H[e]				Transport, Plasma Membrane	1	-1000	1000	0
SS0953	CMP transport in/out via proton symport	CMP[c] + H[c] <=> CMP[e] + H[e]				Transport, Plasma Membrane	1	-1000	1000	0
SS0954	CO2 transporter via diffusion	CO2[c] <=> CO2[e]				Transport, Plasma Membrane	1	-1000	1000	0
SS0955	cytosine transport in via proton symport	CYTS[e] + H[e] -> CYTS[c] + H[c]	(PICST_75870 or PICST_72073)	PICST_75870 PICST_72073	( or )	Transport, Plasma Membrane	0	0	1000	0
SS0956	L-cysteine reversible transport via proton symport	CYS[c] + H[c] <=> CYS[e] + H[e]	(PICST_32180 or PICST_68755 or PICST_11039 or PICST_78721 or PICST_37009 or PICST_41966 or PICST_67826)	PICST_32180 PICST_68755 PICST_11039 PICST_78721 PICST_37009 PICST_41966 PICST_67826 PICST_52358 PICST_28502	(GAP1.1 or GAP1.2 or GAP1.8 or GAP1.6 or GAP1.4 or GAP1.7 or GAP1.5)	Transport, Plasma Membrane	1	-1000	1000	0
SS0957	Cystathione Transport	LLCT[c] <=> LLCT[e]				Transport, Plasma Membrane	1	-1000	1000	0
SS0958	cytidine transport in via proton symport	CYTD[e] + H[e] -> CYTD[c] + H[c]	PICST_59290	PICST_59290		Transport, Plasma Membrane	0	0	1000	0
SS0959	deoxyadenosine transport in via proton symport	DA[e] + H[e] -> DA[c] + H[c]				Transport, Plasma Membrane	0	0	1000	0
SS0960	7,8-Diaminononanoate reversible transport via proton symport	DANNA[c] + H[c] <=> DANNA[e] + H[e]				Transport, Plasma Membrane	1	-1000	1000	0
SS0961	deoxycytidine transport in via proton symport	DC[e] + H[e] -> DC[c] + H[c]				Transport, Plasma Membrane	0	0	1000	0
SS0962	deoxyguanosine transport in via proton symport	DG[e] + H[e] -> DG[c] + H[c]				Transport, Plasma Membrane	0	0	1000	0
SS0963	Dihydroxy acetone transport	GLYN[c] <=> GLYN[e]				Transport, Plasma Membrane	1	-1000	1000	0
SS0964	deoxyinosine transport in via proton symport	DIN[e] + H[e] -> DIN[c] + H[c]				Transport, Plasma Membrane	0	0	1000	0
SS0965	D-lactate transport via proton symport	H[c] + DLAC[c] <=> H[e] + DLAC[e]				Transport, Plasma Membrane	1	-1000	1000	0
SS0966	Thymidine 5 Phosphate Transport	DTMP[c] <=> DTMP[e]				Transport, Plasma Membrane	1	-1000	1000	0
SS0967	dTTP reversible uniport	DTTP[c] <=> DTTP[e]				Transport, Plasma Membrane	1	-1000	1000	0
SS0968	deoxyuridine transport in via proton symport	DU[e] + H[e] -> DU[c] + H[c]				Transport, Plasma Membrane	0	0	1000	0
SS0969	episterol reversible transport	EPST[c] <=> EPST[e]				Transport, Plasma Membrane	1	-1000	1000	0
SS0970	ergosterol reversible transport	ERGOST[c] <=> ERGOST[e]				Transport, Plasma Membrane	1	-1000	1000	0
SS0971	ethanolamine transport via diffusion (extracellular)	ETHAM[c] <=> ETHAM[e]				Transport, Plasma Membrane	1	-1000	1000	0
SS0972	ethanol reversible transport	ETH[c] <=> ETH[e]				Transport, Plasma Membrane	1	-1000	1000	0
SS0973	Fructose-6-phosphate transport via phosphate antiport	F6P[e] + 2 PI[c] -> F6P[c] + 2 PI[e]				Transport, Plasma Membrane	0	0	1000	0
SS0974	iron (II) transport	FE2[e] -> FE2[c]				Transport, Plasma Membrane	0	0	1000	0
SS0975	fecosterol reversible transport	FEST[c] <=> FEST[e]				Transport, Plasma Membrane	1	-1000	1000	0
SS0976	formate transport via diffusion	FOR[c] <=> FOR[e]				Transport, Plasma Membrane	1	-1000	1000	0
SS0977	Formamide transport	FRMD[c] <=> FRMD[e]				Transport, Plasma Membrane	1	-1000	1000	0
SS0978	D-fructose transport in via proton symport	FRU[e] + H[e] -> FRU[c] + H[c]	PICST_48420	PICST_48420	HXT4	Transport, Plasma Membrane	0	0	1000	0
SS0979	fumarate reversible transport via symport	FUM[e] + H[e] <=> FUM[c] + H[c]				Transport, Plasma Membrane	1	-1000	1000	0
SS0980	Glucose-1-phosphate transport via phosphate antiport	G1P[e] + 2 PI[c] -> G1P[c] + 2 PI[e]				Transport, Plasma Membrane	0	0	1000	0
SS0981	glycero-3-phosphocholine transport (extracellular to cytosol)	G3PC[c] <=> G3PC[e]				Transport, Plasma Membrane	1	-1000	1000	0
SS0982	glycero-3-phospho-1-inositol transport (extracellular to cytosol)	G3PI[c] <=> G3PI[e]				Transport, Plasma Membrane	1	-1000	1000	0
SS0983	Glucose-6-phosphate transport via phosphate antiport	G6P[e] + 2 PI[c] -> G6P[c] + 2 PI[e]				Transport, Plasma Membrane	0	0	1000	0
SS0984	D-galactose transport in via proton symport	GLAC[e] + H[e] -> GLAC[c] + H[c]	(PICST_57820 or PICST_58479)	PICST_57820 PICST_58479	(FUC1 or STL1)	Transport, Plasma Membrane	0	0	1000	0
SS0985	D-glucosamine 6-phosphate reversible uniport	GA6P[c] <=> GA6P[e]				Transport, Plasma Membrane	1	-1000	1000	0
SS0986	Glycoaldehydye reversible transport	GLAL[c] <=> GLAL[e]				Transport, Plasma Membrane	1	-1000	1000	0
SS0987	glucose transport (uniport)	GLC[e] -> GLC[c]	(PICST_53880 or PICST_31830 or PICST_36948 or PICST_27983 or PICST_66414 or PICST_64741 or PICST_55800 or PICST_91253 or PICST_85501 or PICST_11314 or PICST_54022 or PICST_65135 or PICST_29041 or PICST_80517 or PICST_35662 or PICST_58946 or PICST_59900 or PICST_45095 or PICST_31239)	PICST_53880 PICST_31830 PICST_36948 PICST_27983 PICST_66414 PICST_64741 PICST_55800 PICST_91253 PICST_85501 PICST_11314 PICST_54022 PICST_65135 PICST_29041 PICST_80517 PICST_35662 PICST_58946 PICST_59900 PICST_45095 PICST_31239	(HGT1 or HXT2.6 or QUP2 or SUT2 or SUT1 or SUT4 or HGT1 or RGT2 or SNF3 or HXT2.5 or HXT2.3 or YBR2 or HXT2.1 or HXT2.4 or MFS5 or HXT2.6 or or or )	Transport, Plasma Membrane	0	0	1000	0
SS0988	L-glutamine reversible transport via proton symport	GLN[e] + H[e] <=> GLN[c] + H[c]	(PICST_28779 or PICST_89811 or PICST_32180 or PICST_68755 or PICST_11039 or PICST_78721 or PICST_37009 or PICST_41966 or PICST_67826 or PICST_39044 or PICST_44246 or PICST_51094 or PICST_82860 or PICST_52358 or PICST_28502)	PICST_28779 PICST_89811 PICST_32180 PICST_68755 PICST_11039 PICST_78721 PICST_37009 PICST_41966 PICST_67826 PICST_39044 PICST_44246 PICST_51094 PICST_82860 PICST_52358 PICST_28502	(GNP1 or GNP2 or GAP1.1 or GAP1.2 or GAP1.8 or GAP1.6 or GAP1.4 or GAP1.7 or GAP1.5 or DIP5.1 or DIP5.2 or DIP5.4 or DIP5.3 or AGP3 or AGP2)	Transport, Plasma Membrane	1	-1000	1000	0
SS0989	L-glutamate transport via proton symport, reversible	GLU[e] + H[e] <=> GLU[c] + H[c]	(PICST_32180 or PICST_68755 or PICST_11039 or PICST_78721 or PICST_37009 or PICST_41966 or PICST_67826 or PICST_39044 or PICST_44246 or PICST_51094 or PICST_82860 or PICST_52358 or PICST_28502)	PICST_32180 PICST_68755 PICST_11039 PICST_78721 PICST_37009 PICST_41966 PICST_67826 PICST_39044 PICST_44246 PICST_51094 PICST_82860 PICST_52358 PICST_28502	(GAP1.1 or GAP1.2 or GAP1.8 or GAP1.6 or GAP1.4 or GAP1.7 or GAP1.5 or DIP5.1 or DIP5.2 or DIP5.4 or DIP5.3 or AGP3 or AGP2)	Transport, Plasma Membrane	1	-1000	1000	0
SS0990	glyoxylate transport	GLX[c] <=> GLX[e]				Transport, Plasma Membrane	1	-1000	1000	0
SS0991	glycerol-3-phosphate transport in via proton symport	GL3P[e] + H[e] -> GL3P[c] + H[c]				Transport, Plasma Membrane	0	0	1000	0
SS0992	glycerol transport via channel	GL[c] <=> GL[e]				Transport, Plasma Membrane	1	-1000	1000	0
SS0993	glycerol transport via symport	GL[e] + H[e] -> GL[c] + H[c]	PICST_66725	PICST_66725	GUP1	Transport, Plasma Membrane	0	0	1000	0
SS0994	glycine reversible transport via proton symport	GLY[e] + H[e] <=> GLY[c] + H[c]	(PICST_32180 or PICST_68755 or PICST_11039 or PICST_78721 or PICST_37009 or PICST_41966 or PICST_67826 or PICST_39044 or PICST_44246 or PICST_51094 or PICST_82860 or PICST_52358 or PICST_28502)	PICST_32180 PICST_68755 PICST_11039 PICST_78721 PICST_37009 PICST_41966 PICST_67826 PICST_39044 PICST_44246 PICST_51094 PICST_82860 PICST_52358 PICST_28502	(GAP1.1 or GAP1.2 or GAP1.8 or GAP1.6 or GAP1.4 or GAP1.7 or GAP1.5 or DIP5.1 or DIP5.2 or DIP5.4 or DIP5.3 or AGP3 or AGP2)	Transport, Plasma Membrane	1	-1000	1000	0
SS0995	GMP transport in/out via proton symport	GMP[e] + H[e] <=> GMP[c] + H[c]				Transport, Plasma Membrane	1	-1000	1000	0
SS0996	guanosine transport in via proton symport	GSN[e] + H[e] -> GSN[c] + H[c]				Transport, Plasma Membrane	0	0	1000	0
SS0997	oxidized glutathione irreversible uniport	OGT[e] -> OGT[c]				Transport, Plasma Membrane	0	0	1000	0
SS0998	glutathione transport	RGT[e] -> RGT[c]				Transport, Plasma Membrane	0	0	1000	0
SS0999	H2O transport via diffusion	H2O[c] <=> H2O[e]				Transport, Plasma Membrane	1	-1000	1000	0
SS1000	HCO3 equilibration reaction	CO2[c] + H2O[c] <=> H[c] + HCO3[c]				Transport, Plasma Membrane	1	-1000	1000	0
SS1001	HCO3 equilibration reaction	CO2[m] + H2O[m] <=> H[m] + HCO3[m]				Transport, Plasma Membrane	1	-1000	1000	0
SS1002	L-histidine reversible transport via proton symport	H[c] + HIS[c] <=> H[e] + HIS[e]	(PICST_29107 or PICST_32180 or PICST_68755 or PICST_11039 or PICST_78721 or PICST_37009 or PICST_41966 or PICST_67826 or PICST_52358 or PICST_28502)	PICST_29107 PICST_32180 PICST_68755 PICST_11039 PICST_78721 PICST_37009 PICST_41966 PICST_67826 PICST_52358 PICST_28502	(HIP1 or GAP1.1 or GAP1.2 or GAP1.8 or GAP1.6 or GAP1.4 or GAP1.7 or GAP1.5 or AGP3 or AGP2)	Transport, Plasma Membrane	1	-1000	1000	0
SS1003	homoserine transport	HSER[c] <=> HSER[e]				Transport, Plasma Membrane	1	-1000	1000	0
SS1004	L-isoleucine reversible transport via proton symport	H[c] + ILE[c] <=> H[e] + ILE[e]	(PICST_32180 or PICST_68755 or PICST_11039 or PICST_78721 or PICST_37009 or PICST_41966 or PICST_67826 or PICST_52358 or PICST_28502)	PICST_32180 PICST_68755 PICST_11039 PICST_78721 PICST_37009 PICST_41966 PICST_67826 PICST_52358 PICST_28502	(GAP1.1 or GAP1.2 or GAP1.8 or GAP1.6 or GAP1.4 or GAP1.7 or GAP1.5 or AGP3 or AGP2)	Transport, Plasma Membrane	1	-1000	1000	0
SS1005	inosine transport in via proton symport	H[e] + INS[e] -> H[c] + INS[c]				Transport, Plasma Membrane	0	0	1000	0
SS1006	inositol transport in via proton symport	H[e] + MYOI[e] -> H[c] + MYOI[c]	PICST_80454	PICST_80454	ITR2	Transport, Plasma Membrane	0	0	1000	0
SS1007	Potassium transport via proton symport	H[e] + K[e] -> H[c] + K[c]				Transport, Plasma Membrane	0	0	1000	0
SS1008	Lactose transport in via proton symport	LACT[e] + H[e] -> LACT[c] + H[c]	(PICST_38981 or PICST_29297 or PICST_57768 or PICST_30035)	PICST_38981 PICST_29297 PICST_57768 PICST_30035	(HXT2.2 or LAC2 or LAC3 or LAC1)	Transport, Plasma Membrane	0	0	1000	0
SS1009	lanosterol reversible transport	LNST[c] <=> LNST[e]				Transport, Plasma Membrane	1	-1000	1000	0
SS1010	L-cysteate transport	LCYST[e] + ATP[c] + H2O[c] -> ADP[c] + H[c] + PI[c] + LCYST[c]				Transport, Plasma Membrane	0	0	1000	0
SS1011	L-leucine reversible transport via proton symport	H[c] + LEU[c] <=> H[e] + LEU[e]	(PICST_32180 or PICST_68755 or PICST_11039 or PICST_78721 or PICST_37009 or PICST_41966 or PICST_67826 or PICST_52358 or PICST_28502)	PICST_32180 PICST_68755 PICST_11039 PICST_78721 PICST_37009 PICST_41966 PICST_67826 PICST_52358 PICST_28502	(GAP1.1 or GAP1.2 or GAP1.8 or GAP1.6 or GAP1.4 or GAP1.7 or GAP1.5 or AGP3 or AGP2)	Transport, Plasma Membrane	1	-1000	1000	0
SS1012	L-lactate reversible transport via proton symport	H[c] + LLAC[c] <=> H[e] + LLAC[e]	(PICST_30177 or PICST_85334)	PICST_30177 PICST_85334	JEN11 JEN12	Transport, Plasma Membrane	1	-1000	1000	0
SS1013	L-Rhamnose Transport	RMN[c] <=> RMN[e]				Transport, Plasma Membrane	1	-1000	1000	0
SS1014	L-lysine reversible transport via proton symport	H[c] + LYS[c] <=> H[e] + LYS[e]	(PICST_81292 or PICST_51006 or PICST_32180 or PICST_68755 or PICST_11039 or PICST_78721 or PICST_37009 or PICST_41966 or PICST_67826 or PICST_52358 or PICST_28502)	PICST_81292 PICST_51006 PICST_32180 PICST_68755 PICST_11039 PICST_78721 PICST_37009 PICST_41966 PICST_67826 PICST_52358 PICST_28502	(ALP1 or LYP1 or GAP1.1 or GAP1.2 or GAP1.8 or GAP1.6 or GAP1.4 or GAP1.7 or GAP1.5 or AGP3 or AGP2)	Transport, Plasma Membrane	1	-1000	1000	0
SS1015	L-malate reversible transport via proton symport	H[c] + MAL[c] <=> H[e] + MAL[e]				Transport, Plasma Membrane	1	-1000	1000	0
SS1016	maltose transport in via proton symport	H[e] + MLT[e] -> H[c] + MLT[c]	(PICST_48369 or PICST_47584 or PICST_29639 or PICST_31838 or PICST_32531)	PICST_48369 PICST_47584 PICST_29639 PICST_31838 PICST_32531	(MAL4 or MAL3 or MAL1 or MAL2 or MAL5)	Transport, Plasma Membrane	0	0	1000	0
SS1017	MAN1P transport in/out via proton symport	H[c] + MAN1P[c] <=> H[e] + MAN1P[e]				Transport, Plasma Membrane	1	-1000	1000	0
SS1018	MAN6P transport in/out via proton symport	H[c] + MAN6P[c] <=> H[e] + MAN6P[e]				Transport, Plasma Membrane	1	-1000	1000	0
SS1019	D-Mannitol Transport	MNT[c] <=> MNT[e]				Transport, Plasma Membrane	1	-1000	1000	0
SS1020	D-mannose transport in via proton symport	H[e] + MAN[e] -> H[c] + MAN[c]				Transport, Plasma Membrane	0	0	1000	0
SS1021	L-methionine reversible transport via proton symport	H[c] + MET[c] <=> H[e] + MET[e]	(PICST_69488 or PICST_28954 or PICST_45036 or PICST_11329 or PICST_32180 or PICST_68755 or PICST_11039 or PICST_78721 or PICST_37009 or PICST_41966 or PICST_67826 or PICST_52358 or PICST_28502)	PICST_69488 PICST_28954 PICST_45036 PICST_11329 PICST_32180 PICST_68755 PICST_11039 PICST_78721 PICST_37009 PICST_41966 PICST_67826 PICST_52358 PICST_28502	(MUP1.1 or MUP3 or MUP1.2 or MUP2 or GAP1.1 or GAP1.2 or GAP1.8 or GAP1.6 or GAP1.4 or GAP1.7 or GAP1.5 or AGP3 or AGP2)	Transport, Plasma Membrane	1	-1000	1000	0
SS1022	Nicotinic acid transport	NICA[c] <=> NICA[e]	(PICST_61879 or PICST_43167 or PICST_57264 or PICST_60854)	PICST_61879 PICST_43167 PICST_57264 PICST_60854	(TNA13 or TNA1 or TNA11 or TNA12)	Transport, Plasma Membrane	1	-1000	1000	0
SS1023	NADP transporter	NADP[c] <=> NADP[e]				Transport, Plasma Membrane	1	-1000	1000	0
SS1024	ammonia reversible transport	NH3[c] <=> NH3[e]	(PICST_83334 or PICST_88919 or PICST_47780)	PICST_83334 PICST_88919 PICST_47780	(MEP1 or MEP2 or MEP3)	Transport, Plasma Membrane	1	-1000	1000	0
SS1025	nmntp	H[e] + NMN[e] -> H[c] + NMN[c]				Transport, Plasma Membrane	0	0	1000	0
SS1026	o2 transport (diffusion)	O2[c] <=> O2[e]				Transport, Plasma Membrane	1	-1000	1000	0
SS1027	orntithine reversible transport in via proton symport	H[c] + ORN[c] <=> H[e] + ORN[e]	(PICST_32180 or PICST_68755 or PICST_11039 or PICST_78721 or PICST_37009 or PICST_41966 or PICST_67826 or PICST_52358 or PICST_28502)	PICST_32180 PICST_68755 PICST_11039 PICST_78721 PICST_37009 PICST_41966 PICST_67826 PICST_52358 PICST_28502	(GAP1.1 or GAP1.2 or GAP1.8 or GAP1.6 or GAP1.4 or GAP1.7 or GAP1.5 or or AGP3 or AGP2)	Transport, Plasma Membrane	1	-1000	1000	0
SS1028	Phenylacetaldehyde transport (extracellular)	PHAL[c] <=> PHAL[e]				Transport, Plasma Membrane	1	-1000	1000	0
SS1029	PAP reversible uniport	PAP[c] <=> PAP[e]				Transport, Plasma Membrane	1	-1000	1000	0
SS1030	L-phenylalanine reversible transport via proton symport	H[c] + PHE[c] <=> H[e] + PHE[e]	(PICST_32180 or PICST_68755 or PICST_11039 or PICST_78721 or PICST_37009 or PICST_41966 or PICST_67826 or PICST_52358 or PICST_28502)	PICST_32180 PICST_68755 PICST_11039 PICST_78721 PICST_37009 PICST_41966 PICST_67826 PICST_52358 PICST_28502	(GAP1.1 or GAP1.2 or GAP1.8 or GAP1.6 or GAP1.4 or GAP1.7 or GAP1.5 or or AGP3 or AGP2)	Transport, Plasma Membrane	1	-1000	1000	0
SS1031	phosphate reversible transport via symport	H[c] + PI[c] <=> H[e] + PI[e]	(PICST_66490 or PICST_86239 or PICST_81069 or PICST_83361 or PICST_82453)	PICST_66490 PICST_86239 PICST_81069 PICST_83361 PICST_82453	(PHO89 or PHO87 or PHO81 or PHO91 or PHO84)	Transport, Plasma Membrane	1	-1000	1000	0
SS1032	Pantothenate reversible transport via proton symport	H[c] + PNTO[c] <=> H[e] + PNTO[e]	PICST_35835	PICST_35835	FEN3	Transport, Plasma Membrane	1	-1000	1000	0
SS1033	diphosphate transport in via ABC system	ATP[c] + H2O[c] + PPI[e] -> ADP[c] + H[c] + PI[c] + PPI[c]				Transport, Plasma Membrane	0	0	1000	0
SS1034	L-proline reversible transport via proton symport	H[e] + PRO[e] <=> H[c] + PRO[c]	(PICST_57189 or PICST_52197or PICST_32180 or PICST_68755 or PICST_11039 or PICST_78721 or PICST_37009 or PICST_41966 or PICST_67826 or PICST_52358 or PICST_28502)	PICST_57189 PICST_52197 PICST_32180 PICST_68755 PICST_11039 PICST_78721 PICST_37009 PICST_41966 PICST_67826 PICST_52358 PICST_28502	(PUT4.1 or DIP5.5 or GAP1.1 or GAP1.2 or GAP1.8 or GAP1.6 or GAP1.4 or GAP1.7 or GAP1.5 or or AGP3 or AGP2)	Transport, Plasma Membrane	1	-1000	1000	0
SS1035	O-Phospho-L-serine transport in via proton symport	H[c] + 3PSER[c] <=> H[e] + 3PSER[e]				Transport, Plasma Membrane	1	-1000	1000	0
SS1036	pyruvate transport in via proton symport	H[e] + PYR[e] -> H[c] + PYR[c]				Transport, Plasma Membrane	0	0	1000	0
SS1037	riboflavin transport in via proton symport	H[e] + RIBFLAV[e] -> H[c] + RIBFLAV[c]				Transport, Plasma Membrane	0	0	1000	0
SS1038	Ribitol reversible transport	RIBOL[c] <=> RIBOL[e]				Transport, Plasma Membrane	1	-1000	1000	0
SS1039	ribose transport in via proton symporter	H[e] + RIB[e] -> H[c] + RIB[c]				Transport, Plasma Membrane	0	0	1000	0
SS1040	D-sorbitol transport via passive diffusion	SOT[c] <=> SOT[e]				Transport, Plasma Membrane	1	-1000	1000	0
SS1041	L-serine reversible transport via proton symport	H[c] + SER[c] <=> H[e] + SER[e]	(PICST_32180 or PICST_68755 or PICST_11039 or PICST_78721 or PICST_37009 or PICST_41966 or PICST_67826 or PICST_39044 or PICST_44246 or PICST_51094 or PICST_82860 or PICST_52358 or PICST_28502)	PICST_32180 PICST_68755 PICST_11039 PICST_78721 PICST_37009 PICST_41966 PICST_67826 PICST_39044 PICST_44246 PICST_51094 PICST_82860 PICST_52358 PICST_28502	(GAP1.1 or GAP1.2 or GAP1.8 or GAP1.6 or GAP1.4 or GAP1.7 or GAP1.5 or DIP5.1 or DIP5.2 or DIP5.4 or DIP5.3 or or AGP3 or AGP2)	Transport, Plasma Membrane	1	-1000	1000	0
SS1042	sulfite transport (efflux, cytosol to extracellular)	H2SO3[c] -> H2SO3[e]				Transport, Plasma Membrane	0	0	1000	0
SS1043	sulfate irreversible uniport	SLF[e] -> SLF[c]	(PICST_85698 or PICST_51416 or PICST_32535 or PICST_80830)	PICST_85698 PICST_51416 PICST_ 32535 PICST_80830	(SUL1 or SUL3 or SUL4 or SUL2)	Transport, Plasma Membrane	0	0	1000	0
SS1044	spermidine transport in via proton antiport	H[c] + SPRMD[e] -> H[e] + SPRMD[c]				Transport, Plasma Membrane	0	0	1000	0
SS1045	Spermine transport via proton antiport	H[c] + SPRM[e] -> SPRM[c] + H[e]				Transport, Plasma Membrane	0	0	1000	0
SS1046	L-sorbose reversible transport	SOR[c] <=> SOR[e]				Transport, Plasma Membrane	1	-1000	1000	0
SS1047	succinate transport via proton symport	H[c] + SUCC[c] <=> H[e] + SUCC[e]				Transport, Plasma Membrane	1	-1000	1000	0
SS1048	sucrose transport in via proton symport	H[e] + SUC[e] -> H[c] + SUC[c]				Transport, Plasma Membrane	0	0	1000	0
SS1049	thiamin diphosphatase, extracellular	2 H2O[e] + TPP[e] -> H[e] + 2 PI[e] + THM[e]				Transport, Plasma Membrane	0	0	1000	0
SS1050	thymidine transport in via proton symport	H[c] + DT[c] <=> H[c] + DT[e]				Transport, Plasma Membrane	1	-1000	1000	0
SS1051	thiamin phosphatase, extracellular	H2O[e] + THMP[e] -> PI[e] + THM[e]				Transport, Plasma Membrane	0	0	1000	0
SS1052	Thiamine transport in via proton symport	H[e] + THM[e] -> H[c] + THM[c]	PICST_29465	PICST_29465	THI7	Transport, Plasma Membrane	0	0	1000	0
SS1053	L-threonine reversible transport via proton symport	H[c] + THR[c] <=> H[e] + THR[e]	(PICST_32180 or PICST_68755 or PICST_11039 or PICST_78721 or PICST_37009 or PICST_41966 or PICST_67826)	PICST_32180 PICST_68755 PICST_11039 PICST_78721 PICST_37009 PICST_41966 PICST_67826 PICST_52358 PICST_28502	(GAP1.1 or GAP1.2 or GAP1.8 or GAP1.6 or GAP1.4 or GAP1.7 or GAP1.5 or AGP3 or AGP2)	Transport, Plasma Membrane	1	-1000	1000	0
SS1054	thymine reversible transport via proton antiport	THYM[c] + H[e] <=> H[c] + THYM[e]				Transport, Plasma Membrane	1	-1000	1000	0
SS1055	trehalose transport in via proton symporter	H[e] + TRE[e] -> H[c] + TRE[c]				Transport, Plasma Membrane	0	0	1000	0
SS1056	L-tryptophan reversible transport via proton symport	H[c] + TRP[c] <=> H[e] + TRP[e]	(PICST_32180 or PICST_68755 or PICST_11039 or PICST_78721 or PICST_37009 or PICST_41966 or PICST_67826 or PICST_52358 or PICST_28502)	PICST_32180 PICST_68755 PICST_11039 PICST_78721 PICST_37009 PICST_41966 PICST_67826 PICST_52358 PICST_28502	(GAP1.1 or GAP1.2 or GAP1.8 or GAP1.6 or GAP1.4 or GAP1.7 or GAP1.5 or or AGP3 or AGP2)	Transport, Plasma Membrane	1	-1000	1000	0
SS1057	L-tyrosine reversible transport via proton symport	H[c] + TYR[c] <=> H[e] + TYR[e]	(PICST_32180 or PICST_68755 or PICST_11039 or PICST_78721 or PICST_37009 or PICST_41966 or PICST_67826 or PICST_52358 or PICST_28502)	PICST_32180 PICST_68755 PICST_11039 PICST_78721 PICST_37009 PICST_41966 PICST_67826 PICST_52358 PICST_28502	(GAP1.1 or GAP1.2 or GAP1.8 or GAP1.6 or GAP1.4 or GAP1.7 or GAP1.5 or AGP3 or AGP2)	Transport, Plasma Membrane	1	-1000	1000	0
SS1058	UMP transport in via proton symport	H[c] + UMP[c] <=> H[e] + UMP[e]				Transport, Plasma Membrane	1	-1000	1000	0
SS1059	Uracil transport in via proton symport	H[e] + URA[e] <=> H[c] + URA[c]				Transport, Plasma Membrane	1	-1000	1000	0
SS1060	Uric acid transport	URATE[c] <=> URATE[e]	PICST_34046	PICST_34046	UAP3	Transport, Plasma Membrane	1	-1000	1000	0
SS1061	urea reversible transport via proton symport (2 H+)	2 H[c] + UREA[c] <=> 2 H[e] + UREA[e]	(PICST_57505 or PICST_29213 or PICST_32520 or PICST_60304 or PICSt_55023 or PICST_52351 or PICST_49064)	PICST_57505 PICST_29213 PICST_32520 PICST_60304 PICST_55023 PICST_52351 PICST_49064	(DUR2.3 or DUR5.2 or DUR3.2 or DUR8 or DUR4 or DUR3.1 or DUR5.1)	Transport, Plasma Membrane	1	-1000	1000	0
SS1062	uridine transport in via proton symport	H[e] + URI[e] -> H[c] + URI[c]				Transport, Plasma Membrane	0	0	1000	0
SS1063	L-valine reversible transport via proton symport	H[c] + VAL[c] <=> H[e] + VAL[e]	(PICST_32180 or PICST_68755 or PICST_11039 or PICST_78721 or PICST_37009 or PICST_41966 or PICST_67826 or PICST_52358 or PICST_28502)	PICST_32180 PICST_68755 PICST_11039 PICST_78721 PICST_37009 PICST_41966 PICST_67826 PICST_52358 PICST_28502	(GAP1.1 or GAP1.2 or GAP1.8 or GAP1.6 or GAP1.4 or GAP1.7 or GAP1.5 or AGP3 or AGP2)	Transport, Plasma Membrane	1	-1000	1000	0
SS1064	xanthine reversible transport	XAN[c] <=> XAN[e]	PICST_34046	PICST_34046	UAP3	Transport, Plasma Membrane	1	-1000	1000	0
SS1065	xanthosine transport in via proton symport	H[e] + XTSN[e] -> H[c] + XTSN[c]				Transport, Plasma Membrane	0	0	1000	0
SS1066	D-xylose reversible transport	H[c] + XYL[c] <=> H[e] + XYL[e]	(PICST_16856 or PICST_33078 or PICST_39517 or PICST_33971 or PICST_33008 or PICST_40173 or PICST_39560 or PICST_64741)	PICST_16856 PICST_33078 PICST_39517 PICST_33971 PICST_33008 PICST_40173 PICST_39560	XUT4 XUT5 XUT7 XUT6 XUT2 XUT1 XUT3 SUT4	Transport, Plasma Membrane	1	-1000	1000	0
SS1067	Xylitol transport via passive diffusion	XOL[c] <=> XOL[e]				Transport, Plasma Membrane	1	-1000	1000	0
SS1068	zymosterol reversible transport	ZYMST[c] <=> ZYMST[e]				Transport, Plasma Membrane	1	-1000	1000	0
SS1069	Chitosan plasma membrane transport	CHITO[e] -> CHITO[c]				Transport, Plasma Membrane	0	0	1000	0
SS1070	Chitin plasma membrane transport	CHIT[e] <=> CHIT[c]				Transport, Plasma Membrane	1	-1000	1000	0
SS1071	Pyruvate exchange, diffusion	PYR[c] -> PYR[e]				Transport, Plasma Membrane	0	0	1000	0
SS1072	Tryptophol transport	INDETH[c] <=> INDETH[e]				Transport, Plasma Membrane	1	-1000	1000	0
SS1073	Gluconate transport	GLCN[c] <=> GLCN[e]				Transport, Plasma Membrane	1	-1000	1000	0
SS1074	Maltotriose transport	H[e] + MALTR[e] -> H[c] + MALTR[c]				Transport, Plasma Membrane	0	0	1000	0
SS1075	Agmatine transport	AGM[c] <=> AGM[e]				Transport, Plasma Membrane	1	-1000	1000	0
SS1076	putrescine transport in via proton antiport, irreversible	H[c] + PTRSC[e] -> PTRSC[c] + H[e]				Transport, Plasma Membrane	0	0	1000	0
SS1077	Xylan plasma membrane transport	XYLAN[e] -> XYLAN[c]				Transport, Plasma Membrane	0	0	1000	0
SS1078	N-Acetyl Glucosamine reversible transport	NAG[e] <=> NAG[c]	PICST_44590	PICST_44590	YEA4	Transport, Plasma Membrane	1	-1000	1000	0
SS1079	Oxaloacetate transport	OAA[c] <=> OAA[e]				Transport, Plasma Membrane	1	-1000	1000	0
SS1080	Phosphoenolpyruvate transport in via proton symport	H[c] + PEP[c] <=> H[e] + PEP[e]				Transport, Plasma Membrane	1	-1000	1000	0
SS1081	Hexacoa Transport	C60COA[c] <=> C60COA[e]				Transport, Plasma Membrane	1	-1000	1000	0
SS1082	Cys-Gly Exchange	CGLY[e] <=>				Exchange Reaction	1	0	1000	0
SS1083	episterol exchange	EPST[e] <=>				Exchange Reaction	1	0	1000	0
SS1084	fecosterol exchange	FEST[e] <=>				Exchange Reaction	1	0	1000	0
SS1085	FMN exchange	FMN[e] <=>				Exchange Reaction	1	0	1000	0
SS1086	Biotin exchange	BT[e] <=>				Exchange Reaction	1	0	1000	0
SS1087	F6P exchange	F6P[e] <=>				Exchange Reaction	1	0	1000	0
SS1088	G1P exchange	G1P[e] <=>				Exchange Reaction	1	0	1000	0
SS1089	G6P Exchange	G6P[e] <=>				Exchange Reaction	1	0	1000	0
SS1090	Glycerol-3-Phosphate exchange	GL3P[e] <=>				Exchange Reaction	1	0	1000	0
SS1091	L-cysteate exchange	LCYST[e] <=>				Exchange Reaction	1	0	1000	0
SS1092	Thiamine diphosphate exchange	TPP[e] <=>				Exchange Reaction	1	0	1000	0
SS1093	Thiamin monophosphate exchange	THMP[e] <=>				Exchange Reaction	1	0	1000	0
SS1094	Xanthosine exchange	XTSN[e] <=>				Exchange Reaction	1	0	1000	0
SS1095	Exchange of chitosan	CHITO[e] <=>				Exchange Reaction	1	0	1000	0
SS1096	Exchange of Chitin	CHIT[e] <=>				Exchange Reaction	1	0	1000	0
SS1097	Tryptophol Exchange	INDETH[e] <=>				Exchange Reaction	1	0	1000	0
SS1098	sn-Glycero-3-phosphocholine exchange	G3PI[e] <=>				Exchange Reaction	1	0	1000	0
SS1099	Gluconate exchange	GLCN[e] <=>				Exchange Reaction	1	0	1000	0
SS1100	Maltotriose Exchange	MALTR[e] <=>				Exchange Reaction	1	0	1000	0
SS1101	Agmatine exchange	AGM[e] <=>				Exchange Reaction	1	0	1000	0
SS1102	Putrescine exchange	PTRSC[e] <=>				Exchange Reaction	1	0	1000	0
SS1103	Exchange of xylan	XYLAN[e] <=>				Exchange Reaction	1	0	1000	0
SS1104	3-Phosphoglycerate Exchange	3PG[e] <=>				Exchange Reaction	1	0	1000	0
SS1105	3-Carboxy-3-hydroxy-4-methylpentanoate exchange	IPPMAL[e] <=>				Exchange Reaction	1	0	1000	0
SS1106	hydroxyproline exchange	HPRO[e] <=>				Exchange Reaction	1	0	1000	0
SS1107	6-Phospho Gluconate Exchange	D6PGC[e] <=>				Exchange Reaction	1	0	1000	0
SS1108	Acetoacetate exchange	ACTAC[e] <=>				Exchange Reaction	1	0	1000	0
SS1109	D-Alanine exchange	DALA[e] <=>				Exchange Reaction	1	0	1000	0
SS1110	Oxaloacetate exchange	OAA[e] <=>				Exchange Reaction	1	0	1000	0
SS1111	Phosphoenolpyruvate Exchange	PEP[e] <=>				Exchange Reaction	1	0	1000	0
SS1112	D-Glucosamine 6-phosphate exchange	GA6P[e] <=>				Exchange Reaction	1	0	1000	0
SS1113	Methanethiol Exchange	METL[e] <=>				Exchange Reaction	1	0	1000	0
SS1114	Hexacoa exchange	C60COA[e] <=>				Exchange Reaction	0	0	1000	0
SS1115	Lactose Exchange	LACT[e] <=>				Exchange Reaction	1	0	1000	0
SS1116	O-Phospho-L-serine Exchange	3PSER[e] <=>				Exchange Reaction	1	0	1000	0
SS1117	2-oxobutanoate exchange	OBUT[e] <=>				Exchange Reaction	1	0	1000	0
SS1118	2-Phosphoglycerate Exchange	2PG[e] <=>				Exchange Reaction	1	0	1000	0
SS1119	3-Methyl-2-oxopentanoate exchange	3MOP[e] <=>				Exchange Reaction	1	0	1000	0
SS1120	4-Aminobutanoate exchange	GABA[e] <=>				Exchange Reaction	1	0	1000	0
SS1121	4-Aminobenzoate exchange	PABA[e] <=>				Exchange Reaction	1	0	1000	0
SS1122	5-Amino-4-oxopentanoate exchange	ALAV[e] <=>				Exchange Reaction	1	0	1000	0
SS1123	8-Amino-7-oxononanoate exchange	AONA[e] <=>				Exchange Reaction	1	0	1000	0
SS1124	D-arabinitol exchange	AOL[e] <=>				Exchange Reaction	1	0	1000	0
SS1125	L-arabinitol exchange	LAOL[e] <=>				Exchange Reaction	1	0	1000	0
SS1126	Acetate exchange	AC[e] <=>				Exchange Reaction	1	0	1000	0
SS1127	Acetaldehyde exchange	ACAL[e] <=>				Exchange Reaction	1	0	1000	0
SS1128	Adenine exchange	AD[e] <=>				Exchange Reaction	1	0	1000	0
SS1129	Adenosine exchange	ADN[e] <=>				Exchange Reaction	1	0	1000	0
SS1130	2-Oxoglutarate exchange	AKG[e] <=>				Exchange Reaction	1	0	1000	0
SS1131	D-Alanine exchange	ALA[e] <=>				Exchange Reaction	1	0	1000	0
SS1132	Allantoin exchange	ATN[e] <=>				Exchange Reaction	1	0	1000	0
SS1133	S-Adenosyl-L-methionine exchange	SAM[e] <=>				Exchange Reaction	1	0	1000	0
SS1134	D-arabinose exchange	ARAB[e] <=>				Exchange Reaction	1	0	1000	0
SS1135	L-arabinose exchange	LARAB[e] <=>				Exchange Reaction	1	0	1000	0
SS1136	L-Arginine exchange	ARG[e] <=>				Exchange Reaction	1	0	1000	0
SS1137	L-Asparagine exchange	ASN[e] <=>				Exchange Reaction	1	0	1000	0
SS1138	L-Aspartate exchange	ASP[e] <=>				Exchange Reaction	1	0	1000	0
SS1139	Cellobiose exchange	CELLOB[e] <=>				Exchange Reaction	1	0	1000	0
SS1140	Choline exchange	CHO[e] <=>				Exchange Reaction	1	0	1000	0
SS1141	Citrate exchange	CIT[e] <=>				Exchange Reaction	1	0	1000	0
SS1142	CO2 exchange	CO2[e] <=>				Exchange Reaction	1	0	1000	0
SS1143	Cytosine exchange	CYTS[e] <=>				Exchange Reaction	1	0	1000	0
SS1144	L-Cysteine exchange	CYS[e] <=>				Exchange Reaction	1	0	1000	0
SS1145	Cystathione Exchange	LLCT[e] <=>				Exchange Reaction	1	0	1000	0
SS1146	Cytidine exchange	CYTD[e] <=>				Exchange Reaction	1	0	1000	0
SS1147	Deoxyadenosine exchange	DA[e] <=>				Exchange Reaction	1	0	1000	0
SS1148	7,8-Diaminononanoate exchange	DANNA[e] <=>				Exchange Reaction	1	0	1000	0
SS1149	Deoxycytidine exchange	DC[e] <=>				Exchange Reaction	1	0	1000	0
SS1150	Deoxyguanosine exchange	DG[e] <=>				Exchange Reaction	1	0	1000	0
SS1151	Deoxyinosine exchange	DIN[e] <=>				Exchange Reaction	1	0	1000	0
SS1152	dTTP exchange	DTTP[e] <=>				Exchange Reaction	1	0	1000	0
SS1153	Deoxyuridine exchange	DU[e] <=>				Exchange Reaction	1	0	1000	0
SS1154	Ergosterol exchange	ERGOST[e] <=>				Exchange Reaction	1	0	1000	0
SS1155	Formate exchange	FOR[e] <=>				Exchange Reaction	1	0	1000	0
SS1156	D-Fructose exchange	FRU[e] <=>				Exchange Reaction	1	0	1000	0
SS1157	Fumarate exchange	FUM[e] <=>				Exchange Reaction	1	0	1000	0
SS1158	D-Galactose exchange	GLAC[e] <=>				Exchange Reaction	1	0	1000	0
SS1159	Glycolaldehyde exchange	GLAL[e] <=>				Exchange Reaction	1	0	1000	0
SS1160	L-Glutamine exchange	GLN[e] <=>				Exchange Reaction	1	0	1000	0
SS1161	L-Glutamate exchange	GLU[e] <=>				Exchange Reaction	1	0	1000	0
SS1162	Glyoxylate exchange	GLX[e] <=>				Exchange Reaction	1	0	1000	0
SS1163	Glycine exchange	GLY[e] <=>				Exchange Reaction	1	0	1000	0
SS1164	Glycerol exchange	GL[e] <=>				Exchange Reaction	1	0	1000	0
SS1165	Guanosine exchange	GSN[e] <=>				Exchange Reaction	1	0	1000	0
SS1166	Oxidized glutathione exchange	OGT[e] <=>				Exchange Reaction	1	0	1000	0
SS1167	Reduced glutathione exchange	RGT[e] <=>				Exchange Reaction	1	0	1000	0
SS1168	Guanine exchange	GN[e] <=>				Exchange Reaction	1	0	1000	0
SS1169	H+ exchange	H[e] <=>				Exchange Reaction	1	0	1000	0
SS1170	L-Histidine exchange	HIS[e] <=>				Exchange Reaction	1	0	1000	0
SS1171	L-Isoleucine exchange	ILE[e] <=>				Exchange Reaction	1	0	1000	0
SS1172	myo-Inositol exchange	MYOI[e] <=>				Exchange Reaction	1	0	1000	0
SS1173	Inosine exchange	INS[e] <=>				Exchange Reaction	1	0	1000	0
SS1174	D-lactate exchange	DLAC[e] <=>				Exchange Reaction	1	0	1000	0
SS1175	L-Lactate exchange	LLAC[e] <=>				Exchange Reaction	1	0	1000	0
SS1176	Lanosterol exchange	LNST[e] <=>				Exchange Reaction	1	0	1000	0
SS1177	L-Leucine exchange	LEU[e] <=>				Exchange Reaction	1	0	1000	0
SS1178	L-Lysine exchange	LYS[e] <=>				Exchange Reaction	1	0	1000	0
SS1179	L-Malate exchange	MAL[e] <=>				Exchange Reaction	1	0	1000	0
SS1180	Maltose exchange	MLT[e] <=>				Exchange Reaction	1	0	1000	0
SS1181	D-Mannose exchange	MAN[e] <=>				Exchange Reaction	1	0	1000	0
SS1182	D-Mannitol exchange	MNT[e] <=>				Exchange Reaction	1	0	1000	0
SS1183	L-Methionine exchange	MET[e] <=>				Exchange Reaction	1	0	1000	0
SS1184	Nicotinate exchange	NICA[e] <=>				Exchange Reaction	1	0	1000	0
SS1185	N-Acetyl Glucosamine exchange	NAG[e] <=>				Exchange Reaction	1	0	1000	0
SS1186	Nicotinamide adenine dinucleotide phosphate exchange	NADP[e] <=>				Exchange Reaction	1	0	1000	0
SS1187	NMN exchange	NMN[e] <=>				Exchange Reaction	1	0	1000	0
SS1188	Ornithine exchange	ORN[e] <=>				Exchange Reaction	1	0	1000	0
SS1189	Phenylacetaldehyde exchange	PHAL[e] <=>				Exchange Reaction	1	0	1000	0
SS1190	Adenosine 3',5'-bisphosphate exchange	PAP[e] <=>				Exchange Reaction	1	0	1000	0
SS1191	Phosphatidylcholine, exchange	PC[e] <=>				Exchange Reaction	1	0	1000	0
SS1192	L-Phenylalanine exchange	PHE[e] <=>				Exchange Reaction	1	0	1000	0
SS1193	(R)-Pantothenate exchange	PNTO[e] <=>				Exchange Reaction	1	0	1000	0
SS1194	diphosphate exchange	PPI[e] <=>				Exchange Reaction	1	0	1000	0
SS1195	L-Proline exchange	PRO[e] <=>				Exchange Reaction	1	0	1000	0
SS1196	Pyruvate exchange	PYR[e] <=>				Exchange Reaction	1	0	1000	0
SS1197	Ribitol exchange	RIBOL[e] <=>				Exchange Reaction	1	0	1000	0
SS1198	L-Rhamnose exchange	RMN[e] <=>				Exchange Reaction	1	0	1000	0
SS1199	D-Ribose exchange	RIB[e] <=>				Exchange Reaction	1	0	1000	0
SS1200	Riboflavin exchange	RIBFLAV[e] <=>				Exchange Reaction	1	0	1000	0
SS1201	D-Sorbitol exchange	SOT[e] <=>				Exchange Reaction	1	0	1000	0
SS1202	L-Serine exchange	SER[e] <=>				Exchange Reaction	1	0	1000	0
SS1203	Sulfite exchange	H2SO3[e] <=>				Exchange Reaction	1	0	1000	0
SS1204	Spermidine exchange	SPRMD[e] <=>				Exchange Reaction	1	0	1000	0
SS1205	Spermine Exchange	SPRM[e] <=>				Exchange Reaction	1	0	1000	0
SS1206	L-Sorbose exchange	SOR[e] <=>				Exchange Reaction	1	0	1000	0
SS1207	Succinate exchange	SUCC[e] <=>				Exchange Reaction	1	0	1000	0
SS1208	Sucrose exchange	SUC[e] <=>				Exchange Reaction	1	0	1000	0
SS1209	Thiamin exchange	THM[e] <=>				Exchange Reaction	1	0	1000	0
SS1210	L-Threonine exchange	THR[e] <=>				Exchange Reaction	1	0	1000	0
SS1211	Thymine Exchange	THYM[e] <=>				Exchange Reaction	1	0	1000	0
SS1212	Thymidine exchange	DT[e] <=>				Exchange Reaction	1	0	1000	0
SS1213	Trehalose exchange	TRE[e] <=>				Exchange Reaction	1	0	1000	0
SS1214	L-Tryptophan exchange	TRP[e] <=>				Exchange Reaction	1	0	1000	0
SS1215	L-Tyrosine exchange	TYR[e] <=>				Exchange Reaction	1	0	1000	0
SS1216	Uridine Monophosphate exchange	UMP[e] <=>				Exchange Reaction	1	0	1000	0
SS1217	Uracil exchange	URA[e] <=>				Exchange Reaction	1	0	1000	0
SS1218	Urea exchange	UREA[e] <=>				Exchange Reaction	1	0	1000	0
SS1219	Uridine exchange	URI[e] <=>				Exchange Reaction	1	0	1000	0
SS1220	L-Valine exchange	VAL[e] <=>				Exchange Reaction	1	0	1000	0
SS1221	Xanthine exchange	XAN[e] <=>				Exchange Reaction	1	0	1000	0
SS1222	Xylitol exchange	XOL[e] <=>				Exchange Reaction	1	0	1000	0
SS1223	zymosterol exchange	ZYMST[e] <=>				Exchange Reaction	1	0	1000	0
SS1224	homoserine exchange	HSER[e] <=>				Exchange Reaction	1	0	1000	0
SS1225	Sulfate exchange	SLF[e] <=>				Exchange Reaction	1	-1000	1000	0
SS1226	Sodium exchange	NA[e] <=>				Exchange Reaction	1	-1000	1000	0
SS1227	K+ exchange	K[e] <=>				Exchange Reaction	1	-1000	1000	0
SS1228	Fe2+ exchange	FE2[e] <=>				Exchange Reaction	1	-1000	1000	0
SS1229	H2O exchange	H2O[e] <=>				Exchange Reaction	1	-1000	1000	0
SS1230	Ammonia exchange	NH3[e] <=>				Exchange Reaction	1	-1000	1000	0
SS1231	Phosphate exchange	PI[e] <=>				Exchange Reaction	1	-1000	1000	0
SS1232	D-Glucose exchange	GLC[e] <=>				Exchange Reaction	1	-100	1000	0
SS1233	O2 exchange	O2[e] <=>				Exchange Reaction	1	-1000	1000	0
SS1234	D-Xylose exchange	XYL[e] <=>				Exchange Reaction	1	0	1000	0
SS1235	Ethanol exchange	ETH[e] <=>				Exchange Reaction	1	0	1000	0
SS1236	Formamide exchange	FRMD[e] <=>				Exchange Reaction	1	0	1000	0
SS1237	1,3-beta-D-Glucan exchange	13GLUCAN[e] <=>				Exchange Reaction	1	0	1000	0
SS1238	Exchange of Cellulose	CELLU[e] <=>				Exchange Reactions	1	0	1000	0
SS1239	Exchange of Cellotriose	CELLOT[e] <=>				Exchange Reactions	1	0	1000	0
SS1240	Biomass objective function	0.6107 13GLUCAN[c] + 0.2714 GLYCOGEN[c] + 0.7156 MANNAN[c] + 0.0760 TRE[c] + 0.4528 CHIT[c] + 0.0444 AMP[c] + 0.0361 GMP[c] + 0.0388 CMP[c] + 0.0522 UMP[c] + 0.0112 DAMP[c] + 0.0084 DCMP[c] + 0.0084 DGMP[c] + 0.0112 DTMP[c] + 0.4735 ALA[c] + 0.1821 ARG[c] + 0.1511 ASN[c] + 0.1566 ASP[c] + 0.0511 CYS[c] + 0.1817 GLN[c] + 0.3190 GLU[c] + 0.4724 GLY[c] + 44.4 H2O[c] + 0.1005 HIS[c] + 0.1454 ILE[c] +…				Biomass Formation Reaction	0	0	1000	1

## Sheet: metabolites
Metabolite abbreviation	Metabolite name	Neutral metabolite formula	Charged metabolite formula	Metabolite charge	Metabolite Compartment	Metabolite KeggID	Metabolite PubChemID	Metabolite CheBI ID	Inchi string	Smiles
13GLUCAN	1,3-beta-D-glucan	C6H10O5	C6H10O5	0	cytosol	C00965	4216	37671	1S/C18H32O16/c19-1-4-7(22)10(25)11(26)17(31-4)34-15-9(24)6(3-21)32-18(13(15)28)33-14-8(23)5(2-20)30-16(29)12(14)27/h4-29H,1-3H2/t4-,5-,6-,7-,8-,9-,10+,11-,12-,13-,14+,15+,16-,17+,18+/m1S/s1
13PDG	3-phospho-D-glyceroyl phosphate	C3H8O10P2	C3H4O10P2	-4	cytosol	C00236	3535	16001	1S/C3H8O10P2/c4-2(1-12-14(6,7)8)3(5)13-15(9,10)11/h2,4H,1H2,(H2,6,7,8)(H2,9,10,11)/t2-/m1/s1
2PG	2-phospho-D-glyceric acid	C3H7O7P	C3H4O7P	-3	cytosol	C00631	3904	17835	1S/C3H7O7P/c4-1-2(3(5)6)10-11(7,8)9/h2,4H,1H2,(H,5,6)(H2,7,8,9)/t2-/m1/s1
3DDAH7P	2-dehydro-3-deoxy-D-arabino-heptonate 7-phosphate	C7H13O10P	C7H10O10P	-3	cytosol	C04691	7271	18150	1S/C7H13O10P/c8-3(1-4(9)7(12)13)6(11)5(10)2-17-18(14,15)16/h3,5-6,8,10-11H,1-2H2,(H,12,13)(H2,14,15,16)/t3-,5-,6+/m1/s1	O[C@H](COP(O)(O)=O)[C@@H](O)[C@H](O)CC(=O)C(O)=O
3MOP	(S)-3-methyl-2-oxovalerate	C6H10O3	C6H9O3	-1	cytosol	C00671		35146	1S/C6H10O3/c1-3-4(2)5(7)6(8)9/h4H,3H2,1-2H3,(H,8,9)/p-1/t4-/m0/s1
3PG	3-phospho-D-glyceric acid	C3H7O7P	C3H4O7P	-3	cytosol	C00197	3497	17794	1S/C3H7O7P/c4-2(3(5)6)1-10-11(7,8)9/h2,4H,1H2,(H,5,6)(H2,7,8,9)/t2-/m1/s1
3PSER	O-phospho-L-serine	C3H8NO6P	C3H6NO6P	-2	cytosol	C01005	4251	15811	1S/C3H8NO6P/c4-2(3(5)6)1-10-11(7,8)9/h2H,1,4H2,(H,5,6)(H2,7,8,9)/t2-/m0/s1
3PSME	5-O-(1-carboxyvinyl)-3-phosphoshikimic acid	C10H13O10P	C10H9O10P	-4	cytosol	C01269	4488	16257	1S/C10H13O10P/c1-4(9(12)13)19-6-2-5(10(14)15)3-7(8(6)11)20-21(16,17)18/h3,6-8,11H,1-2H2,(H,12,13)(H,14,15)(H2,16,17,18)/t6-,7-,8+/m1/s1
4AABUTN	4-Acetamidobutanoate	C6H11NO3	C6H10NO3	-1	cytosol	C02946
4HPP	3-(4-hydroxyphenyl)pyruvate	C9H8O4	C9H7O4	-1	cytosol	C01179	4406	36242	1S/C9H8O4/c10-7-3-1-6(2-4-7)5-8(11)9(12)13/h1-4,10H,5H2,(H,12,13)/p-1
4MOP	4-methyl-2-oxopentanoate	C6H10O3	C6H9O3	-1	cytosol	C00233	3532	48430	1S/C6H10O3/c1-4(2)3-5(7)6(8)9/h4H,3H2,1-2H3,(H,8,9)
4PPNCYS	N-((R)-4-phosphopantothenoyl)-L-cysteine	C12H23N2O9PS	C12H20N2O9PS	-3	cytosol	C04352		15769	1/C12H23N2O8PS/c1-12(2,6-23(20,21)22)9(16)10(17)13-4-3-8(15)14-7(5-24)11(18)19/h7,9,16,24H,3-6H2,1-2H3,(H,13,17)(H,14,15)(H,18,19)(H2,20,21,22)/t7-,9-/m0/s1
4PPNTE	pantetheine 4-phosphate	C11H23N2O7PS	C11H21N2O7PS	-2	cytosol	C01134		16858	1S/C11H23N2O7PS/c1-11(2,7-20-21(17,18)19)9(15)10(16)13-4-3-8(14)12-5-6-22/h9,15,22H,3-7H2,1-2H3,(H,12,14)(H,13,16)(H2,17,18,19)
4PPNTO	(R)-4-phosphopantothenic acid	C9H18NO8P	C9H15NO8P	-3	cytosol	C03492		15905	1S/C9H18NO8P/c1-9(2,5-18-19(15,16)17)7(13)8(14)10-4-3-6(11)12/h7,13H,3-5H2,1-2H3,(H,10,14)(H,11,12)(H2,15,16,17)/t7-/m0/s1
4R5AU	5-amino-6-(D-ribitylamino)uracil	C9H16N4O6	C9H16N4O6	0	cytosol	C04732		15934	1S/C9H16N4O6/c10-5-7(12-9(19)13-8(5)18)11-1-3(15)6(17)4(16)2-14/h3-4,6,14-17H,1-2,10H2,(H3,11,12,13,18,19)/t3-,4+,6-/m0/s1
5MTA	5-S-methyl-5-thioadenosine	C11H15N5O3S	C11H15N5O3S	0	cytosol	C00170	3470	17509	1S/C11H15N5O3S/c1-20-2-5-7(17)8(18)11(19-5)16-4-15-6-9(12)13-3-14-10(6)16/h3-5,7-8,11,17-18H,2H2,1H3,(H2,12,13,14)/t5-,7-,8-,11-/m1/s1	CSC[C@H]1O[C@H]([C@H](O)[C@@H]1O)n1cnc2c(N)ncnc12
5OXOPRO	5-oxo-L-proline	C5H7NO3	C5H7NO3	0	cytosol	C02238		18183	1S/C5H7NO3/c7-4-2-1-3(6-4)5(8)9/h3H,1-2H2,(H,6,7)(H,8,9)/t3-/m0/s1	[H][C@]1(CCC(=O)N1)C(O)=O
5THR1P	S-methyl-5-thio-alpha-D-ribose 1-phosphate	C6H13O7PS	C6H12O7PS	-1	cytosol	C04188		27859	1S/C6H13O7PS/c1-15-2-3-4(7)5(8)6(12-3)13-14(9,10)11/h3-8H,2H2,1H3,(H2,9,10,11)/t3-,4-,5-,6-/m1/s1
AACCOA	acetoacetyl-CoA	C25H40N7O18P3S	C25H36N7O18P3S	-4	cytosol	C00332	3626	15345	1S/C25H40N7O18P3S/c1-13(33)8-16(35)54-7-6-27-15(34)4-5-28-23(38)20(37)25(2,3)10-47-53(44,45)50-52(42,43)46-9-14-19(49-51(39,40)41)18(36)24(48-14)32-12-31-17-21(26)29-11-30-22(17)32/h11-12,14,18-20,24,36-37H,4-10H2,1-3H3,(H,27,34)(H,28,38)(H,42,43)(H,44,45)(H2,26,29,30)(H2,39,40,41)/t14-,18-,19-,20+,24-/m1/s1	CC(=O)CC(=O)SCCNC(=O)CCNC(=O)[C@H](O)C(C)(C)COP(O)(=O)OP(O)(=O)OC[C@H]1O[C@H]([C@H](O)[C@@H]1OP(O)(O)=O)n1cnc2c(N)ncnc12
ABUT	(S)-2-Aceto-2-hydroxybutanoate	C6H10O4	C6H9O4	-1	cytosol	C06006	21	27681	1S/C6H10O4/c1-3-6(10,4(2)7)5(8)9/h10H,3H2,1-2H3,(H,8,9)/t6-/m0/s1	CC[C@](O)(C(C)=O)C(O)=O
AC	acetate	C2H4O2	C2H3O2	-1	cytosol	C00033	3335	15366	1S/C2H4O2/c1-2(3)4/h1H3,(H,3,4)
ACACP	acetyl-[acp]	C13H24O8N2PRS	C13H23O8N2PRS	-1	cytosol	C03939	6663	17093
ACAL	acetaldehyde	C2H4O	C2H4O	0	cytosol	C00084	3384	15343	1S/C2H4O/c1-2-3/h2H,1H3
ACCOA	acetyl-CoA	C23H38N7O17P3S	C23H34N7O17P3S	-4	cytosol	C00024	3326	15351	1S/C23H38N7O17P3S/c1-12(31)51-7-6-25-14(32)4-5-26-21(35)18(34)23(2,3)9-44-50(41,42)47-49(39,40)43-8-13-17(46-48(36,37)38)16(33)22(45-13)30-11-29-15-19(24)27-10-28-20(15)30/h10-11,13,16-18,22,33-34H,4-9H2,1-3H3,(H,25,32)(H,26,35)(H,39,40)(H,41,42)(H2,24,27,28)(H2,36,37,38)/t13-,16-,17-,18+,22-/m1/s1	CC(=O)SCCNC(=O)CCNC(=O)[C@H](O)C(C)(C)COP(O)(=O)OP(O)(=O)OC[C@H]1O[C@H]([C@H](O)[C@@H]1OP(O)(O)=O)n1cnc2c(N)ncnc12
ACOA	Acyl-CoA	C22H35N7O17P3SR	C22H32N7O17P3SR	-3	cytosol	C00040	3342	17984		CC(C)(COP(O)(=O)OP(O)(=O)OC[C@H]1O[C@H]([C@H](O)[C@@H]1OP(O)(O)=O)n1cnc2c(N)ncnc12)[C@@H](O)C(=O)NCCC(=O)NCCSC([*])=O
ACP	acyl-carrier protein	C11H22N2O7PRS	C11H21N2O7PRS	-1	cytosol	C00229	3528	18359
ACTAC	acetoacetate	C4H6O3	C4H5O3	-1	cytosol	C00164	3464	13705	1S/C4H6O3/c1-3(5)2-4(6)7/h2H2,1H3,(H,6,7)/p-1	CC(=O)CC([O-])=O
AD	adenine	C5H5N5	C5H5N5	0	cytosol	C00147	3447	16708	1S/C5H5N5/c6-4-3-5(9-1-7-3)10-2-8-4/h1-2H,(H3,6,7,8,9,10)
ADN	adenosine	C10H13N5O4	C10H13N5O4	0	cytosol	C00212	3512	16335	1S/C10H13N5O4/c11-8-5-9(13-2-12-8)15(3-14-5)10-7(18)6(17)4(1-16)19-10/h2-4,6-7,10,16-18H,1H2,(H2,11,12,13)/t4-,6-,7-,10-/m1/s1
ADP	ADP	C10H15N5O10P2	C10H12N5O10P2	-3	cytosol	C00008	3310	16761	1S/C3H8O10P2/c4-2(1-12-14(6,7)8)3(5)13-15(9,10)11/h2,4H,1H2,(H2,6,7,8)(H2,9,10,11)/t2-/m1/s1
AGL3P	1-acyl-sn-glycerol 3-phosphate	C4H8O7PR	C4H6O7PR	-2	cytosol	C00681	3950	16975
AGPC	1-Acyl-sn-glycerol-3-phosphocholine, yeast-specific	C9H19NO7PR	C9H19NO7PR	0	cytosol
AGTRP	P1-(5-adenosyl),P4-(5-guanosyl) tetraphosphate	C20H28N10O20P4	C20H24N10O20P4	-4	cytosol
AHHMD	2-Amino-7,8-dihydro-4-hydroxy-6-(diphosphooxymethyl)pteridine	C7H11N5O8P2	C7H8N5O8P2	-3	mitochondrion	C04807		15998	1/C7H11N5O8P2/c8-7-11-5-4(6(13)12-7)10-3(1-9-5)2-19-22(17,18)20-21(14,15)16/h1-2H2,(H,17,18)(H2,14,15,16)(H4,8,9,11,12,13)
AHHMP	2-Amino-4-hydroxy-6-hydroxymethyl-7,8-dihydropteridine	C7H9N5O2	C7H9N5O2	0	mitochondrion	C01300	4518	17083	1S/C7H9N5O2/c8-7-11-5-4(6(14)12-7)10-3(2-13)1-9-5/h13H,1-2H2,(H4,8,9,11,12,14)
AHM	4-amino-5-hydroxymethyl-2-methylpyrimidine	C6H9N3O	C6H9N3O	0	cytosol	C01279		16892	1/C6H9N3O/c1-4-8-2-5(3-10)6(7)9-4/h2,10H,3H2,1H3,(H2,7,8,9)/f/h7H2
AHMP	4-amino-2-methyl-5-phosphomethylpyrimidine	C6H10N3O4P	C6H8N3O4P	-2	cytosol	C04556		18032	1/C6H10N3O4P/c1-4-8-2-5(6(7)9-4)3-13-14(10,11)12/h2H,3H2,1H3,(H2,7,8,9)(H2,10,11,12)
AHMPP	4-amino-2-methyl-5-diphosphomethylpyrimidine	C6H11N3O7P2	C6H8N3O7P2	-3	cytosol	C04752	7322	16629	1S/C6H11N3O7P2/c1-4-8-2-5(6(7)9-4)3-15-18(13,14)16-17(10,11)12/h2H,3H2,1H3,(H,13,14)(H2,7,8,9)(H2,10,11,12)	Cc1ncc(COP(O)(=O)OP(O)(O)=O)c(N)n1
AHTD	7,8-dihydroneopterin 3-triphosphate	C9H16N5O13P3	C9H12N5O13P3	-4	cytosol	C04895	7446	18372	1S/C9H16N5O13P3/c10-9-13-7-5(8(17)14-9)12-3(1-11-7)6(16)4(15)2-25-29(21,22)27-30(23,24)26-28(18,19)20/h4,6,15-16H,1-2H2,(H,21,22)(H,23,24)(H2,18,19,20)(H4,10,11,13,14,17)/t4-,6+/m1/s1
AICAR	1-(5-Phosphoribosyl)-5-amino-4-imidazolecarboxamide	C9H15N4O8P	C9H13N4O8P	-2	cytosol	C04677	7258	18406	1S/C9H15N4O8P/c10-7-4(8(11)16)12-2-13(7)9-6(15)5(14)3(21-9)1-20-22(17,18)19/h2-3,5-6,9,14-15H,1,10H2,(H2,11,16)(H2,17,18,19)/t3-,5-,6-,9-/m1/s1
AIR	5-amino-1-(5-phospho-D-ribosyl)imidazole	C8H14N3O7P	C8H12N3O7P	-2	cytosol	C03373	6208	28843	1S/C8H14N3O7P/c9-5-1-10-3-11(5)8-7(13)6(12)4(18-8)2-17-19(14,15)16/h1,3-4,6-8,12-13H,2,9H2,(H2,14,15,16)/t4-,6-,7-,8?/m1/s1
AKA	3-oxoadipic acid	C6H8O5	C6H6O5	-2	cytosol	C00846	4103	37440	1S/C6H8O5/c7-4(3-6(10)11)1-2-5(8)9/h1-3H2,(H,8,9)(H,10,11)	OC(=O)CCC(=O)CC(O)=O
AKG	2-oxoglutaric acid	C5H6O5	C5H4O5	-2	cytosol	C00026	3328	30915	1S/C5H6O5/c6-3(5(9)10)1-2-4(7)8/h1-2H2,(H,7,8)(H,9,10)/p-1	OC(=O)CCC(=O)C([O-])=O
AKP	2-dehydropantoate	C6H10O4	C6H9O4	-1	cytosol	C00966	4217	11561	1S/C6H10O4/c1-6(2,3-7)4(8)5(9)10/h7H,3H2,1-2H3,(H,9,10)/p-1
ALA	L-alanine	C3H7NO2	C3H7NO2	0	cytosol	C00041	3343	16977	1S/C3H7NO2/c1-2(4)3(5)6/h2H,4H2,1H3,(H,5,6)/t2-/m0/s1
ALAC	(S)-2-Acetolactate	C5H8O4	C5H7O4	-1	mitochondrion	C06010	8282	18409	1S/C5H8O4/c1-3(6)5(2,9)4(7)8/h9H,1-2H3,(H,7,8)/t5-/m0/s1	CC(=O)[C@](C)(O)C(O)=O
ALAGLY	L-gamma-glutamyl-L-alanine	C8H14N2O5	C8H13N2O5	-1	cytosol			50619	1S/C8H14N2O5/c1-4(7(12)13)10-6(11)3-2-5(9)8(14)15/h4-5H,2-3,9H2,1H3,(H,10,11)(H,12,13)(H,14,15)/t4-,5-/m0/s1
ALAV	5-aminolevulinate	C5H8NO3	C5H9NO3	0	cytosol	C00430		12109	1S/C5H9NO3/c6-3-4(7)1-2-5(8)9/h1-3,6H2,(H,8,9)/p-1
ALPRO	S-Aminomethyldihydrolipoylprotein	C9H19N2OS2R	C9H20N2OS2R	1	mitochondrion	C01242	4463	16882
AMA	L-2-aminoadipate	C6H11NO4	C6H10NO4	-1	cytosol	C00956	4207	17082	1S/C6H11NO4/c7-4(6(10)11)2-1-3-5(8)9/h4H,1-3,7H2,(H,8,9)(H,10,11)/p-2/t4-/m0/s1
AMACTD	Aminoacetaldehyde	C2H5NO	C2H5NO	0	cytosol	C06735	8957	17628	1S/C2H5NO/c3-1-2-4/h2H,1,3H2	NCC=O
AMASA	L-2-aminoadipate 6-semialdehyde	C6H11NO3	C6H11NO3	0	cytosol	C04076	6771	17917	1S/C6H11NO3/c7-5(6(9)10)3-1-2-4-8/h4-5H,1-3,7H2,(H,9,10)/t5-/m0/s1
AMP	AMP	C10H14N5O7P	C10H12N5O7P	-2	cytosol	C00020	3322	16027	1S/C10H14N5O7P/c11-8-5-9(13-2-12-8)15(3-14-5)10-7(17)6(16)4(22-10)1-21-23(18,19)20/h2-4,6-7,10,16-17H,1H2,(H2,11,12,13)(H2,18,19,20)/t4-,6-,7-,10-/m1/s1
AMSA	2-Aminomuconate semialdehyde	C6H7NO3	C6H7NO3	0	cytosol	C03824		15745	1S/C6H7NO3/c7-5(6(9)10)3-1-2-4-8/h1-4H,7H2,(H,9,10)/b2-1-,5-3+	[H]C(=O)\C=C/C=C(/N)C(O)=O
AMUCO	2-aminomuconic acid	C6H7NO4	C6H6NO4	-1	cytosol	C02220		16886	1S/C6H7NO4/c7-4(6(10)11)2-1-3-5(8)9/h1-3H,7H2,(H,8,9)(H,10,11)/b3-1+,4-2-	N\C(=C/C=C/C(O)=O)C(O)=O
AN	anthranilic acid	C7H7NO2	C7H6NO2	-1	cytosol	C00108	3408	30754	1S/C7H7NO2/c8-6-4-2-1-3-5(6)7(9)10/h1-4H,8H2,(H,9,10)
AOL	D-arabinitol	C5H12O5	C5H12O5	0	cytosol	C01904	5013	18333	1S/C5H12O5/c6-1-3(8)5(10)4(9)2-7/h3-10H,1-2H2/t3-,4-/m1/s1
AONA	8-amino-7-oxononanoate	C9H16NO3	C9H17NO3	0	cytosol	C01092	4327	12266	1S/C9H17NO3/c1-7(10)8(11)5-3-2-4-6-9(12)13/h7H,2-6,10H2,1H3,(H,12,13)/p-1
APRBU	5-Amino-6-(5-phosphoribitylamino)uracil	C9H17N4O9P	C9H15N4O9P	-2	cytosol	C04454
APROA	3-aminopropanal	C3H7NO	C3H8NO	1	cytosol	C05665	7975	18090	1S/C3H7NO/c4-2-1-3-5/h3H,1-2,4H2
APRU	5-Amino-6-(5-phosphoribosylamino)uracil	C9H15N4O9P	C9H13N4O9P	-2	cytosol	C01268
APRUT	N-acetylputrescine	C6H14N2O	C6H15N2O	1	cytosol	C02714	5677	17768	1S/C6H14N2O/c1-6(9)8-5-3-2-4-7/h2-5,7H2,1H3,(H,8,9)	CC(=O)NCCCCN
APS	5-adenylyl sulfate	C10H14N5O10PS	C10H12N5O10PS	-2	cytosol	C00224	3524	17709	1S/C10H14N5O10PS/c11-8-5-9(13-2-12-8)15(3-14-5)10-7(17)6(16)4(24-10)1-23-26(18,19)25-27(20,21)22/h2-4,6-7,10,16-17H,1H2,(H,18,19)(H2,11,12,13)(H,20,21,22)/t4-,6-,7-,10-/m1/s1
ARAB	D-arabinose	C5H10O5	C5H10O5	0	cytosol	C00216	3516	17108	1/C5H10O5/c6-1-3(8)5(10)4(9)2-7/h1,3-5,7-10H,2H2/t3-,4-,5+/m1/s1
ARG	L-arginine	C6H14N4O2	C6H15N4O2	1	cytosol	C00062	3362	16467	1S/C6H14N4O2/c7-4(5(11)12)2-1-3-10-6(8)9/h4H,1-3,7H2,(H,11,12)(H4,8,9,10)/t4-/m0/s1
ARGSUCC	(N(omega)-L-arginino)succinic acid	C10H18N4O6	C10H17N4O6	-1	cytosol	C03406	6235	15682	1S/C10H18N4O6/c11-5(8(17)18)2-1-3-13-10(12)14-6(9(19)20)4-7(15)16/h5-6H,1-4,11H2,(H,15,16)(H,17,18)(H,19,20)(H3,12,13,14)/t5-,6?/m0/s1
ASER	O-acetyl-L-serine	C5H9NO4	C5H9NO4	0	cytosol	C00979	4228	17981	1S/C5H9NO4/c1-3(7)10-2-4(6)5(8)9/h4H,2,6H2,1H3,(H,8,9)/t4-/m0/s1
ASN	L-asparagine	C4H8N2O3	C4H8N2O3	0	cytosol	C00152	3452	17196	1S/C4H8N2O3/c5-2(4(8)9)1-3(6)7/h2H,1,5H2,(H2,6,7)(H,8,9)/t2-/m0/s1
ASP	L-aspartic acid	C4H7NO4	C4H6NO4	-1	cytosol	C00049	3351	29991	1S/C4H7NO4/c5-2(4(8)9)1-3(6)7/h2H,1,5H2,(H,6,7)(H,8,9)/p-1/t2-/m0/s1	[NH3+][C@@H](CC([O-])=O)C([O-])=O
ASPSA	L-aspartate 4-semialdehyde	C4H7NO3	C4H7NO3	0	cytosol	C00441	3730	13086	1S/C4H7NO3/c5-3(1-2-6)4(7)8/h2-3H,1,5H2,(H,7,8)/p-1/t3-/m0/s1
ASUC	N(6)-(1,2-dicarboxyethyl)-AMP	C14H18N5O11P	C14H14N5O11P	-4	cytosol	C03794	6543	15919	1S/C14H18N5O11P/c20-7(21)1-5(14(24)25)18-11-8-12(16-3-15-11)19(4-17-8)13-10(23)9(22)6(30-13)2-29-31(26,27)28/h3-6,9-10,13,22-23H,1-2H2,(H,20,21)(H,24,25)(H,15,16,18)(H2,26,27,28)/t5?,6-,9-,10-,13-/m1/s1
AT3P2	Acylglycerone phosphate	C4H6O7PR	C4H4O7PR	-2	cytosol	C03372	6207	15835
ATN	allantoin	C4H6N4O3	C4H6N4O3	0	cytosol	C01551	4709	15676	1S/C4H6N4O3/c5-3(10)6-1-2(9)8-4(11)7-1/h1H,(H3,5,6,10)(H2,7,8,9,11)
ATP	ATP	C10H16N5O13P3	C10H12N5O13P3	-4	cytosol	C00002	3304	15422	1S/C10H16N5O13P3/c11-8-5-9(13-2-12-8)15(3-14-5)10-7(17)6(16)4(26-10)1-25-30(21,22)28-31(23,24)27-29(18,19)20/h2-4,6-7,10,16-17H,1H2,(H,21,22)(H,23,24)(H2,11,12,13)(H2,18,19,20)/t4-,6-,7-,10-/m1/s1
ATT	allantoate	C4H8N4O4	C4H7N4O4	-1	cytosol	C00499	3782	17536	1S/C4H8N4O4/c5-3(11)7-1(2(9)10)8-4(6)12/h1H,(H,9,10)(H3,5,7,11)(H3,6,8,12)/p-1
BALA	beta-Alanine	C3H7NO2	C3H7NO2	0	cytosol	C00099	3399	16958	1S/C3H7NO2/c4-2-1-3(5)6/h1-2,4H2,(H,5,6)	NCCC(O)=O
BASP	4-phospho-L-aspartate	C4H8NO7P	C4H6NO7P	-2	cytosol	C03082	5980	15836	1S/C4H8NO7P/c5-2(4(7)8)1-3(6)12-13(9,10)11/h2H,1,5H2,(H,7,8)(H2,9,10,11)/t2-/m0/s1
BT	biotin	C10H16N2O3S	C10H15N2O3S	-1	cytosol	C00120	3420	15956	1S/C10H16N2O3S/c13-8(14)4-2-1-3-7-9-6(5-16-7)11-10(15)12-9/h6-7,9H,1-5H2,(H,13,14)(H2,11,12,15)/t6-,7-,9-/m0/s1
BTAMP	biotinyl-5-AMP	C20H28N7O9PS	C20H27N7O9PS	-1	cytosol	C05921		3110	1S/C20H28N7O9PS/c21-17-14-18(23-7-22-17)27(8-24-14)19-16(30)15(29)10(35-19)5-34-37(32,33)36-12(28)4-2-1-3-11-13-9(6-38-11)25-20(31)26-13/h7-11,13,15-16,19,29-30H,1-6H2,(H,32,33)(H2,21,22,23)(H2,25,26,31)/t9-,10+,11-,13-,15+,16+,19+/m0/s1
C100	decanoate	C10H20O2	C10H19O2	-1	cytosol	C01571	4728	27689	1S/C10H20O2/c1-2-3-4-5-6-7-8-9-10(11)12/h2-9H2,1H3,(H,11,12)/p-1	CCCCCCCCCC([O-])=O
C100ACP	decanoyl-[acp]	C21H40N2O8PRS	C21H39N2O8PRS	-1	cytosol	C05755	8050	4349
C100COA	decanoyl-CoA	C31H54N7O17P3S	C31H50N7O17P3S	-4	cytosol	C05274	7661	28493	1S/C31H54N7O17P3S/c1-4-5-6-7-8-9-10-11-22(40)59-15-14-33-21(39)12-13-34-29(43)26(42)31(2,3)17-52-58(49,50)55-57(47,48)51-16-20-25(54-56(44,45)46)24(41)30(53-20)38-19-37-23-27(32)35-18-36-28(23)38/h18-20,24-26,30,41-42H,4-17H2,1-3H3,(H,33,39)(H,34,43)(H,47,48)(H,49,50)(H2,32,35,36)(H2,44,45,46)/t20-,24-,25-,26+,30-/m1/s1	CCCCCCCCCC(=O)SCCNC(=O)CCNC(=O)[C@H](O)C(C)(C)COP(O)(=O)OP(O)(=O)OC[C@H]1O[C@H]([C@H](O)[C@@H]1OP(O)(O)=O)n1cnc2c(N)ncnc12
C120	laurate	C12H24O2	C12H23O2	-1	cytosol	C02679		18262	1/C12H24O2/c1-2-3-4-5-6-7-8-9-10-11-12(13)14/h2-11H2,1H3,(H,13,14)/p-1/fC12H23O2/q-1
C120ACP	lauroyl-[acp]	C23H44N2O8PRS	C23H43N2O8PRS	-1	cytosol	C05223	7620	16759
C120COA	lauroyl-CoA	C33H58N7O17P3S	C33H54N7O17P3S	-4	cytosol	C01832	4951	15521	1S/C33H58N7O17P3S/c1-4-5-6-7-8-9-10-11-12-13-24(42)61-17-16-35-23(41)14-15-36-31(45)28(44)33(2,3)19-54-60(51,52)57-59(49,50)53-18-22-27(56-58(46,47)48)26(43)32(55-22)40-21-39-25-29(34)37-20-38-30(25)40/h20-22,26-28,32,43-44H,4-19H2,1-3H3,(H,35,41)(H,36,45)(H,49,50)(H,51,52)(H2,34,37,38)(H2,46,47,48)/t22-,26-,27-,28+,32-/m1/s1	CCCCCCCCCCCC(=O)SCCNC(=O)CCNC(=O)[C@H](O)C(C)(C)COP(O)(=O)OP(O)(=O)OC[C@H]1O[C@H]([C@H](O)[C@@H]1OP(O)(O)=O)n1cnc2c(N)ncnc12
C140ACP	myristoyl-[acp]	C25H48N2O8PRS	C25H47N2O8PRS	-1	cytosol	C05761	8056	50651
C140	myristic acid	C14H28O2	C14H27O2	-1	cytosol	C06424		28875	1S/C14H28O2/c1-2-3-4-5-6-7-8-9-10-11-12-13-14(15)16/h2-13H2,1H3,(H,15,16)
C160	palmitic acid	C16H32O2	C16H31O2	-1	cytosol	C00249	3548	15756	1S/C16H32O2/c1-2-3-4-5-6-7-8-9-10-11-12-13-14-15-16(17)18/h2-15H2,1H3,(H,17,18)
C161	(E)-hexadec-2-enoic acid	C16H30O2	C16H29O2	-1	cytosol			37252	1S/C16H30O2/c1-2-3-4-5-6-7-8-9-10-11-12-13-14-15-16(17)18/h14-15H,2-13H2,1H3,(H,17,18)/b15-14+	CCCCCCCCCCCCC\C=C\C(O)=O
C170	Heptadecanoate	C17H34O2	C17H33O2	-1	cytosol
C171	Heptadecenoate	C17H32O2	C17H31O2	-1	cytosol
C180	stearate	C18H36O2	C18H35O2	-1	cytosol	C01530	4692	25629	1S/C18H36O2/c1-2-3-4-5-6-7-8-9-10-11-12-13-14-15-16-17-18(19)20/h2-17H2,1H3,(H,19,20)/p-1
C16A	Hexadecanal	C16H32O	C16H32O	0	cytosol	C00517	3800	17600	1S/C16H32O/c1-2-3-4-5-6-7-8-9-10-11-12-13-14-15-16-17/h16H,2-15H2,1H3	[H]C(=O)CCCCCCCCCCCCCCC
C16AE	Hexadecenal	C16H30O	C16H30O	0	cytosol	C06123	8380
C160ACP	palmitoyl-[acp]	C27H52N2O8PRS	C27H51N2O8PRS	-1	cytosol	C05764	8059	5697		CCCCCCCCCCCCCCCC(=O)S[*]
C161ACP	hexadecenoyl-[acp]	C27H50N2O8PRS	C27H49N2O8PRS	-1	cytosol	C16520
C170ACP	Heptadecanoyl-ACP	C28H54N2O8PRS	C28H53N2O8PRS	-1	cytosol
C171ACP	Heptadecenoyl-ACP	C28H52N2O8PRS	C28H51N2O8PRS	-1	cytosol
C180ACP	stearoyl-[acp]	C29H56N2O8PRS	C29H55N2O8PRS	-1	cytosol	C04088	6780
C181ACP	oleoyl-[acp]	C29H54N2O8PRS	C29H53N2O8PRS	-1	cytosol	C01203	4427
C200ACP	Eicosanoyl - ACP	C31H60N2O8PRS	C31H59N2O8PRS	-1	cytosol
C205ACP	Eicosapentanoyl - ACP	C31H50N2O8PRS	C31H49N2O8PRS	-1	cytosol
C220ACP	Docosanoyl-ACP	C33H64N2O8PRS	C33H63N2O8PRS	-1	cytosol
C240ACP	tetracosanoyl-ACP	C35H68N2O8PRS	C35H67N2O8PRS	-1	cytosol
C260ACP	Hexacosanoyl-ACP	C37H72N2O8PRS	C37H71N2O8PRS	-1	cytosol
C140COA	myristoyl-CoA	C35H62N7O17P3S	C35H58N7O17P3S	-4	cytosol	C02593	5585	15532	1S/C35H62N7O17P3S/c1-4-5-6-7-8-9-10-11-12-13-14-15-26(44)63-19-18-37-25(43)16-17-38-33(47)30(46)35(2,3)21-56-62(53,54)59-61(51,52)55-20-24-29(58-60(48,49)50)28(45)34(57-24)42-23-41-27-31(36)39-22-40-32(27)42/h22-24,28-30,34,45-46H,4-21H2,1-3H3,(H,37,43)(H,38,47)(H,51,52)(H,53,54)(H2,36,39,40)(H2,48,49,50)/t24-,28-,29-,30+,34-/m1/s1	CCCCCCCCCC(=O)CC(=O)SCCNC(=O)CCNC(=O)[C@H](O)C(C)(C)COP(O)(=O)OP(O)(=O)OC[C@H]1O[C@H]([C@H](O)[C@@H]1OP(O)(O)=O)n1cnc2c(N)ncnc12
C160COA	palmitoyl-CoA	C37H66N7O17P3S	C37H62N7O17P3S	-4	cytosol	C00154	3454	15525	1S/C37H66N7O17P3S/c1-4-5-6-7-8-9-10-11-12-13-14-15-16-17-28(46)65-21-20-39-27(45)18-19-40-35(49)32(48)37(2,3)23-58-64(55,56)61-63(53,54)57-22-26-31(60-62(50,51)52)30(47)36(59-26)44-25-43-29-33(38)41-24-42-34(29)44/h24-26,30-32,36,47-48H,4-23H2,1-3H3,(H,39,45)(H,40,49)(H,53,54)(H,55,56)(H2,38,41,42)(H2,50,51,52)/t26-,30-,31-,32+,36-/m1/s1	CCCCCCCCCCCCCCCC(=O)SCCNC(=O)CCNC(=O)[C@H](O)C(C)(C)COP(O)(=O)OP(O)(=O)OC[C@H]1O[C@H]([C@H](O)[C@@H]1OP(O)(O)=O)n1cnc2c(N)ncnc12
C161COA	(E)-hexadec-2-enoyl-CoA	C37H64N7O17P3S	C37H60N7O17P3S	-4	cytosol	C05272	7659	28935	1S/C37H64N7O17P3S/c1-4-5-6-7-8-9-10-11-12-13-14-15-16-17-28(46)65-21-20-39-27(45)18-19-40-35(49)32(48)37(2,3)23-58-64(55,56)61-63(53,54)57-22-26-31(60-62(50,51)52)30(47)36(59-26)44-25-43-29-33(38)41-24-42-34(29)44/h16-17,24-26,30-32,36,47-48H,4-15,18-23H2,1-3H3,(H,39,45)(H,40,49)(H,53,54)(H,55,56)(H2,38,41,42)(H2,50,51,52)/b17-16+/t26-,30-,31-,32+,36-/m1/s1	CCCCCCCCCCCCC\C=C\C(=O)SCCNC(=O)CCNC(=O)[C@H](O)C(C)(C)COP(O)(=O)OP(O)(=O)OC[C@H]1O[C@H]([C@H](O)[C@@H]1OP(O)(O)=O)n1cnc2c(N)ncnc12
C170COA	Heptadecanoyl-CoA	C38H68N7O17P3S	C38H64N7O17P3S	-4	cytosol
C171COA	Heptadecenoyl-CoA	C38H66N7O17P3S	C38H62N7O17P3S	-4	cytosol
C180COA	stearoyl-CoA	C39H70N7O17P3S	C39H66N7O17P3S	-4	cytosol	C00412	3702	15541	1S/C39H70N7O17P3S/c1-4-5-6-7-8-9-10-11-12-13-14-15-16-17-18-19-30(48)67-23-22-41-29(47)20-21-42-37(51)34(50)39(2,3)25-60-66(57,58)63-65(55,56)59-24-28-33(62-64(52,53)54)32(49)38(61-28)46-27-45-31-35(40)43-26-44-36(31)46/h26-28,32-34,38,49-50H,4-25H2,1-3H3,(H,41,47)(H,42,51)(H,55,56)(H,57,58)(H2,40,43,44)(H2,52,53,54)/t28-,32-,33-,34+,38-/m1/s1	CCCCCCCCCCCCCCCCCC(=O)SCCNC(=O)CCNC(=O)[C@H](O)C(C)(C)COP(O)(=O)OP(O)(=O)OC[C@H]1O[C@H]([C@H](O)[C@@H]1OP(O)(O)=O)n1cnc2c(N)ncnc12
C181COA	oleoyl-CoA	C39H68N7O17P3S	C39H64N7O17P3S	-4	cytosol	C00510	3793	15534	1S/C39H68N7O17P3S/c1-4-5-6-7-8-9-10-11-12-13-14-15-16-17-18-19-30(48)67-23-22-41-29(47)20-21-42-37(51)34(50)39(2,3)25-60-66(57,58)63-65(55,56)59-24-28-33(62-64(52,53)54)32(49)38(61-28)46-27-45-31-35(40)43-26-44-36(31)46/h11-12,26-28,32-34,38,49-50H,4-10,13-25H2,1-3H3,(H,41,47)(H,42,51)(H,55,56)(H,57,58)(H2,40,43,44)(H2,52,53,54)/b12-11-/t28-,32-,33-,34+,38-/m1/s1	CCCCCCCC\C=C/CCCCCCCC(=O)SCCNC(=O)CCNC(=O)[C@H](O)C(C)(C)COP(O)(=O)OP(O)(=O)OC[C@H]1O[C@H]([C@H](O)[C@@H]1OP(O)(O)=O)n1cnc2c(N)ncnc12
C200COA	Eicosanoyl-CoA	C41H74N7O17P3S	C41H70N7O17P3S	-4	cytosol	C02041
C205COA	Icosapentaenoyl-CoA	C41H64N7O17P3S	C41H60N7O17P3S	-4	cytosol	C16165
C220COA	Docosanoyl-CoA	C43H78N7O17P3S	C43H74N7O17P3S	-4	cytosol	C16528
C240COA	tetracosanoyl-CoA	C45H82N7O17P3S	C45H78N7O17P3S	-4	cytosol
C260COA	Hexacosanoyl-CoA (n-C26:0CoA)	C47H86N7O17P3S	C47H82N7O17P3S	-4	cytosol
C181	octadecenoic acid	C18H34O2	C18H33O2	-1	cytosol			25634
C182	linoleate	C18H32O2	C18H31O2	-1	cytosol	C01595	4750	30245	1S/C18H32O2/c1-2-3-4-5-6-7-8-9-10-11-12-13-14-15-16-17-18(19)20/h6-7,9-10H,2-5,8,11-17H2,1H3,(H,19,20)/p-1/b7-6-,10-9-
C182ACP	linolenoyl-[acp]	C29H52N2O8PRS	C29H51N2O8PRS	-1	cytosol	C16161	47205471
C182COA	linolenoyl-CoA	C39H66N7O17P3S	C39H62N7O17P3S	-4	cytosol	C03035	5940	51985	1S/C39H64N7O17P3S/c1-4-5-6-7-8-9-10-11-12-13-14-15-16-17-18-19-30(48)67-23-22-41-29(47)20-21-42-37(51)34(50)39(2,3)25-60-66(57,58)63-65(55,56)59-24-28-33(62-64(52,53)54)32(49)38(61-28)46-27-45-31-35(40)43-26-44-36(31)46/h5-6,8-9,11-12,26-28,32-34,38,49-50H,4,7,10,13-25H2,1-3H3,(H,41,47)(H,42,51)(H,55,56)(H,57,58)(H2,40,43,44)(H2,52,53,54)/b6-5-,9-8-,12-11-/t28-,32-,33-,34+,38-/m1/s1	CC\C=C/C\C=C/C\C=C/CCCCCCCC(=O)SCCNC(=O)CCNC(=O)[C@H](O)C(C)(C)COP(O)(=O)OP(O)(=O)OC[C@H]1O[C@H]([C@H](O)[C@@H]1OP(O)(O)=O)n1cnc2c(N)ncnc12
C183	octadecatrienoic acid	C18H30O2	C18H29O2	-1	cytosol			25633
C183ACP	octadecatrienoyl-[acp]	C29H50N2O8PRS	C29H49N2O8PRS	-1	cytosol
C183COA	octadecatrienoyl-CoA	C39H64N7O17P3S	C39H60N7O17P3S	-4	cytosol	C16162	47205472	51985	1S/C39H64N7O17P3S/c1-4-5-6-7-8-9-10-11-12-13-14-15-16-17-18-19-30(48)67-23-22-41-29(47)20-21-42-37(51)34(50)39(2,3)25-60-66(57,58)63-65(55,56)59-24-28-33(62-64(52,53)54)32(49)38(61-28)46-27-45-31-35(40)43-26-44-36(31)46/h5-6,8-9,11-12,26-28,32-34,38,49-50H,4,7,10,13-25H2,1-3H3,(H,41,47)(H,42,51)(H,55,56)(H,57,58)(H2,40,43,44)(H2,52,53,54)/b6-5-,9-8-,12-11-/t28-,32-,33-,34+,38-/m1/s1
C200	Eicosanoic acid	C20H40O2	C20H39O2	-1	cytosol	C06425
C205	Eicosapentaenoic acid	C20H30O2	C20H29O2	-1	cytosol	C06428
C220	Docosanoic acid	C22H44O2	C22H43O2	-1	cytosol	C08281
C240	Docosa	C24H48O2	C24H47O2	-1	cytosol
C260	hexacosanoate (n-C26:0)	C26H52O2	C26H51O2	-1	cytosol
C60	hexanoate	C6H12O2	C6H11O2	-1	cytosol	C01585	4740	17120	1S/C6H12O2/c1-2-3-4-5-6(7)8/h2-5H2,1H3,(H,7,8)/p-1	CCCCCC([O-])=O
C60ACP	hexanoyl-[acp]	C17H32N2O8PRS	C17H31N2O8PRS	-1	cytosol	C05749	8044
C60COA	hexanoyl-CoA	C27H46N7O17P3S	C27H42N7O17P3S	-4	cytosol	C05270	7657	27540	1S/C27H46N7O17P3S/c1-4-5-6-7-18(36)55-11-10-29-17(35)8-9-30-25(39)22(38)27(2,3)13-48-54(45,46)51-53(43,44)47-12-16-21(50-52(40,41)42)20(37)26(49-16)34-15-33-19-23(28)31-14-32-24(19)34/h14-16,20-22,26,37-38H,4-13H2,1-3H3,(H,29,35)(H,30,39)(H,43,44)(H,45,46)(H2,28,31,32)(H2,40,41,42)/t16-,20-,21-,22+,26-/m1/s1	CCCCCC(=O)SCCNC(=O)CCNC(=O)[C@H](O)C(C)(C)COP(O)(=O)OP(O)(=O)OC[C@H]1O[C@H]([C@H](O)[C@@H]1OP(O)(O)=O)n1cnc2c(N)ncnc12
C80	octanoate	C8H16O2	C8H15O2	-1	cytosol			25646	1S/C8H16O2/c1-2-3-4-5-6-7-8(9)10/h2-7H2,1H3,(H,9,10)/p-1	CCCCCCCC([O-])=O
C80ACP	octanoyl-[acp]	C19H36N2O8PRS	C19H35N2O8PRS	-1	cytosol	C05752	8047	7725
C80COA	octanoyl-CoA	C29H50N7O17P3S	C29H46N7O17P3S	-4	cytosol	C01944	5048	15533	1S/C29H50N7O17P3S/c1-4-5-6-7-8-9-20(38)57-13-12-31-19(37)10-11-32-27(41)24(40)29(2,3)15-50-56(47,48)53-55(45,46)49-14-18-23(52-54(42,43)44)22(39)28(51-18)36-17-35-21-25(30)33-16-34-26(21)36/h16-18,22-24,28,39-40H,4-15H2,1-3H3,(H,31,37)(H,32,41)(H,45,46)(H,47,48)(H2,30,33,34)(H2,42,43,44)/t18-,22-,23-,24+,28-/m1/s1	CCCCCCCC(=O)SCCNC(=O)CCNC(=O)[C@H](O)C(C)(C)COP(O)(=O)OP(O)(=O)OC[C@H]1O[C@H]([C@H](O)[C@@H]1OP(O)(O)=O)n1cnc2c(N)ncnc12
CAASP	N-carbamoyl-L-aspartic acid	C5H8N2O5	C5H6N2O5	-2	cytosol	C00438	3727	15859	1S/C5H8N2O5/c6-5(12)7-2(4(10)11)1-3(8)9/h2H,1H2,(H,8,9)(H,10,11)(H3,6,7,12)/t2-/m0/s1
CAIR	5-amino-1-(5-phospho-D-ribosyl)imidazole-4-carboxylic acid	C9H14N3O9P	C9H11N3O9P	-3	cytosol	C04751	7321	28413	1S/C9H14N3O9P/c10-7-4(9(15)16)11-2-12(7)8-6(14)5(13)3(21-8)1-20-22(17,18)19/h2-3,5-6,8,13-14H,1,10H2,(H,15,16)(H2,17,18,19)/t3-,5-,6-,8-/m1/s1
CAMP	3,5-cyclic AMP	C10H12N5O6P	C10H11N5O6P	-1	cytosol	C00575	3854	17489	1S/C10H12N5O6P/c11-8-5-9(13-2-12-8)15(3-14-5)10-6(16)7-4(20-10)1-19-22(17,18)21-7/h2-4,6-7,10,16H,1H2,(H,17,18)(H2,11,12,13)/t4-,6-,7-,10-/m1/s1
CAP	carbamoyl phosphate	CH4NO5P	CH2NO5P	-2	cytosol	C00169	3469	17672	1S/CH4NO5P/c2-1(3)7-8(4,5)6/h(H2,2,3)(H2,4,5,6)
CBHCAP	(2R,3S)-3-isopropylmalate(2-)	C7H12O5	C7H10O5	-2	cytosol	C04411		35121	1S/C7H12O5/c1-3(2)4(6(9)10)5(8)7(11)12/h3-5,8H,1-2H3,(H,9,10)(H,11,12)/p-2/t4-,5+/m0/s1
CDP	CDP	C9H15N3O11P2	C9H12N3O11P2	-3	cytosol	C00112	3412	17239	1S/C9H15N3O11P2/c10-5-1-2-12(9(15)11-5)8-7(14)6(13)4(22-8)3-21-25(19,20)23-24(16,17)18/h1-2,4,6-8,13-14H,3H2,(H,19,20)(H2,10,11,15)(H2,16,17,18)/t4-,6-,7-,8-/m1/s1
CDPCHO	CDP-choline	C14H26N4O11P2	C14H25N4O11P2	-1	cytosol	C00307	3601	16436	1/C14H26N4O11P2/c1-18(2,3)6-7-26-30(22,23)29-31(24,25)27-8-9-11(19)12(20)13(28-9)17-5-4-10(15)16-14(17)21/h4-5,9,11-13,19-20H,6-8H2,1-3H3,(H3-,15,16,21,22,23,24,25)/t9-,11-,12-,13-/m1/s1/f/h24H,15H2
CDPDG	CDP-diacylglycerols	C14H19N3O15P2R2	C14H17N3O15P2R2	-2	cytosol	C00269	3567	17962
CDPETN	CDP-ethanolamine	C11H20N4O11P2	C11H19N4O11P2	-1	cytosol	C00570	3849	16732	1S/C11H20N4O11P2/c12-2-4-23-27(19,20)26-28(21,22)24-5-6-8(16)9(17)10(25-6)15-3-1-7(13)14-11(15)18/h1,3,6,8-10,16-17H,2,4-5,12H2,(H,19,20)(H,21,22)(H2,13,14,18)/t6-,8-,9-,10-/m1S/s1S/f/h19,21H,13H2
CELLOB	cellobiose	C12H22O11	C12H22O11	0	cytosol	C00185	3485	17057	1S/C12H22O11/c13-1-3-5(15)6(16)9(19)12(22-3)23-10-4(2-14)21-11(20)8(18)7(10)17/h3-20H,1-2H2/t3-,4-,5-,6+,7-,8-,9-,10-,11?,12+/m1/s1
CER1	ceramides	C19H36NO3R	C19H38NO3R	2	cytosol	C00195	3495	17761
CER2	dihydroceramides	C19H38NO3R	C19H40NO3R	2	cytosol	C12126	14273	31488		CCCCCCCCCCCCCCC[C@@H](O)[C@H](CO)NC([*])=O
CER3	Phytoceramide	C19H38NO4R	C19H40NO4R	2	cytosol	C12145	14292	31998
CGLY	L-cysteinylglycine	C5H10N2O3S	C5H10N2O3S	0	cytosol	C01419	4606	4047	1S/C5H10N2O3S/c6-3(2-11)5(10)7-1-4(8)9/h3,11H,1-2,6H2,(H,7,10)(H,8,9)/t3-/m0/s1
CHIB	N,N-diacetylchitobiose	C16H28N2O11	C16H28N2O11	0	cytosol	C01674	4818	28681	1S/C16H28N2O11/c1-5(21)17-9-13(25)14(8(4-20)27-15(9)26)29-16-10(18-6(2)22)12(24)11(23)7(3-19)28-16/h7-16,19-20,23-26H,3-4H2,1-2H3,(H,17,21)(H,18,22)/t7-,8-,9-,10-,11-,12-,13-,14-,15?,16+/m1/s1
CHIT	chitin	C8H13NO5	C8H13NO5	0	cytosol	C00461	3745	17029	1S/C24H41N3O16/c1-7(31)25-13-18(36)20(11(5-29)39-22(13)38)42-24-15(27-9(3)33)19(37)21(12(6-30)41-24)43-23-14(26-8(2)32)17(35)16(34)10(4-28)40-23/h10-24,28-30,34-38H,4-6H2,1-3H3,(H,25,31)(H,26,32)(H,27,33)/t10-,11-,12-,13-,14-,15-,16-,17-,18-,19-,20-,21-,22-,23+,24+/m1/s1
CHITO	chitosan	C6H11NO4	C6H11NO4	0	cytosol	C00734	3997	16261	1S/C18H35N3O13/c19-7-12(27)14(5(2-23)30-16(7)29)33-18-9(21)13(28)15(6(3-24)32-18)34-17-8(20)11(26)10(25)4(1-22)31-17/h4-18,22-29H,1-3,19-21H2/t4-,5-,6-,7-,8-,9-,10-,11-,12-,13-,14-,15-,16-,17+,18+/m1/s1
CHO	choline	C5H14NO	C5H15NO	1	cytosol	C00114	3414	15354	1S/C5H14NO/c1-6(2,3)4-5-7/h7H,4-5H2,1-3H3/q+1
CHOR	chorismic acid	C10H10O6	C10H8O6	-2	cytosol	C00251	3550	17333	1S/C10H10O6/c1-5(9(12)13)16-8-4-6(10(14)15)2-3-7(8)11/h2-4,7-8,11H,1H2,(H,12,13)(H,14,15)/t7-,8-/m1/s1
CIT	citric acid	C6H8O7	C6H5O7	-3	cytosol	C00158	3458	30769	1S/C6H8O7/c7-3(8)1-6(13,5(11)12)2-4(9)10/h13H,1-2H2,(H,7,8)(H,9,10)(H,11,12)
CITR	L-citrulline	C6H13N3O3	C6H13N3O3	0	cytosol	C00327	3621	16349	1S/C6H13N3O3/c7-4(5(10)11)2-1-3-9-6(8)12/h4H,1-3,7H2,(H,10,11)(H3,8,9,12)/t4-/m0/s1
CL	cardiolipin	C13H18O17P2R4	C13H16O17P2R4	-2	cytosol	C05980	8259	28494
CMP	CMP	C9H14N3O8P	C9H12N3O8P	-2	cytosol	C00055	3357	17361	1S/C9H14N3O8P/c10-5-1-2-12(9(15)11-5)8-7(14)6(13)4(20-8)3-19-21(16,17)18/h1-2,4,6-8,13-14H,3H2,(H2,10,11,15)(H2,16,17,18)/t4-,6-,7-,8-/m1/s1
CMUSA	2-amino-3-carboxymuconate semialdehyde	C7H7NO5	C7H6NO5	-1	cytosol	C04409	7044	995	1S/C7H7NO5/c8-5(7(12)13)4(6(10)11)2-1-3-9/h1-3H,8H2,(H,10,11)(H,12,13)/b2-1-,5-4-
CO2	carbon dioxide	CO2	CO2	0	cytosol	C00011	3313	16526	1S/CO2/c2-1-3
COA	coenzyme A	C21H36N7O16P3S	C21H32N7O16P3S	-4	cytosol	C00010	3312	15346	1S/C21H36N7O16P3S/c1-21(2,16(31)19(32)24-4-3-12(29)23-5-6-48)8-41-47(38,39)44-46(36,37)40-7-11-15(43-45(33,34)35)14(30)20(42-11)28-10-27-13-17(22)25-9-26-18(13)28/h9-11,14-16,20,30-31,48H,3-8H2,1-2H3,(H,23,29)(H,24,32)(H,36,37)(H,38,39)(H2,22,25,26)(H2,33,34,35)/t11-,14-,15-,16+,20-/m1/s1
CPAD5P	1-(2-carboxyphenylamino)-1-deoxy-D-ribulose 5-phosphate	C12H16NO9P	C12H13NO9P	-3	cytosol	C01302	4520	29112	1S/C12H16NO9P/c14-9(11(16)10(15)6-22-23(19,20)21)5-13-8-4-2-1-3-7(8)12(17)18/h1-4,10-11,13,15-16H,5-6H2,(H,17,18)(H2,19,20,21)/t10-,11+/m1/s1
CTP	CTP	C9H16N3O14P3	C9H12N3O14P3	-4	cytosol	C00063	3363	17677	1S/C9H16N3O14P3/c10-5-1-2-12(9(15)11-5)8-7(14)6(13)4(24-8)3-23-28(19,20)26-29(21,22)25-27(16,17)18/h1-2,4,6-8,13-14H,3H2,(H,19,20)(H,21,22)(H2,10,11,15)(H2,16,17,18)/t4-,6-,7-,8-/m1/s1
CYS	L-cysteine	C3H7NO2S	C3H7NO2S	0	cytosol	C00097	3397	17561	1S/C3H7NO2S/c4-2(1-7)3(5)6/h2,7H,1,4H2,(H,5,6)/t2-/m0/s1
CYTD	cytidine	C9H13N3O5	C9H13N3O5	0	cytosol	C00475	3758	17562	1S/C9H13N3O5/c10-5-1-2-12(9(16)11-5)8-7(15)6(14)4(3-13)17-8/h1-2,4,6-8,13-15H,3H2,(H2,10,11,16)/t4-,6-,7-,8-/m1/s1
CYTS	cytosine	C4H5N3O	C4H5N3O	0	cytosol	C00380	3670	16040	1S/C4H5N3O/c5-3-1-2-6-4(8)7-3/h1-2H,(H3,5,6,7,8)
D45PI	1-phosphatidyl-1D-myo-inositol 4,5-bisphosphates	C11H19O19P3R2	C11H19O19P3R2	0	cytosol	C04637	7226	18348		[H][C@@](COC([*])=O)(COP(O)(=O)O[C@@H]1[C@H](O)[C@H](O)[C@@H](OP(O)(O)=O)[C@H](OP(O)(O)=O)[C@H]1O)OC([*])=O
D6PGC	6-phospho-D-gluconic acid	C6H13O10P	C6H10O10P	-3	cytosol	C00345	3638	48928	1S/C6H13O10P/c7-2(1-16-17(13,14)15)3(8)4(9)5(10)6(11)12/h2-5,7-10H,1H2,(H,11,12)(H2,13,14,15)/t2-,3-,4+,5-/m1/s1
D6PGL	6-O-phosphono-D-glucono-1,5-lactone	C6H11O9P	C6H9O9P	-2	cytosol	C01236		16938	1S/C6H11O9P/c7-3-2(1-14-16(11,12)13)15-6(10)5(9)4(3)8/h2-5,7-9H,1H2,(H2,11,12,13)/t2-,3-,4+,5-/m1/s1
D6RP5P	2,5-diamino-4-hydroxy-6-(5-phosphoribosylamino)pyrimidine	C9H16N5O8P	C9H14N5O8P	-2	cytosol	C01304	4522	29114	1S/C9H16N5O8P/c10-3-6(13-9(11)14-7(3)17)12-8-5(16)4(15)2(22-8)1-21-23(18,19)20/h2,4-5,8,15-16H,1,10H2,(H2,18,19,20)(H4,11,12,13,14,17)/t2-,4-,5-,8-/m1/s1
D8RL	6,7-dimethyl-8-(1-D-ribityl)lumazine	C13H18N4O6	C13H18N4O6	0	cytosol	C04332		17601	1S/C13H18N4O6/c1-5-6(2)17(3-7(19)10(21)8(20)4-18)11-9(14-5)12(22)16-13(23)15-11/h7-8,10,18-21H,3-4H2,1-2H3,(H,16,22,23)/t7-,8+,10-/m0/s1
DA	2-deoxyadenosine	C10H13N5O3	C10H13N5O3	0	cytosol	C00559	3839	17256	1S/C10H13N5O3/c11-9-8-10(13-3-12-9)15(4-14-8)7-1-5(17)6(2-16)18-7/h3-7,16-17H,1-2H2,(H2,11,12,13)/t5-,6+,7+/m0/s1
DADP	dADP	C10H15N5O9P2	C10H12N5O9P2	-3	cytosol	C00206	3506	16174	1S/C10H15N5O9P2/c11-9-8-10(13-3-12-9)15(4-14-8)7-1-5(16)6(23-7)2-22-26(20,21)24-25(17,18)19/h3-7,16H,1-2H2,(H,20,21)(H2,11,12,13)(H2,17,18,19)/t5-,6+,7+/m0/s1
DAG	1,2-Diacyl-sn-glycerol	C5H6O5R2	C5H6O5R2	0	cytosol	C00641	3465	17815		OC[C@@H](COC([*])=O)OC([*])=O
DAGPY	diacylglycerol pyrophosphate, yeast-specific	C5H8O11P2R2	C5H5O11P2R2	-3	cytosol
DALA	D-Alanine	C3H7NO2	C3H7NO2	0	cytosol	C00133
DAMP	dAMP	C10H14N5O6P	C10H12N5O6P	-2	cytosol	C00360	3651	17713	1S/C10H14N5O6P/c11-9-8-10(13-3-12-9)15(4-14-8)7-1-5(16)6(21-7)2-20-22(17,18)19/h3-7,16H,1-2H2,(H2,11,12,13)(H2,17,18,19)/t5-,6+,7+/m0/s1
DANNA	7,8-diaminononanoate	C9H20N2O2	C9H21N2O2	1	cytosol	C01037	4280	17830	1S/C9H20N2O2/c1-7(10)8(11)5-3-2-4-6-9(12)13/h7-8H,2-6,10-11H2,1H3,(H,12,13)/p-1
DATP	dATP	C10H16N5O12P3	C10H12N5O12P3	-4	cytosol	C00131	3431	16284	1S/C10H16N5O12P3/c11-9-8-10(13-3-12-9)15(4-14-8)7-1-5(16)6(25-7)2-24-29(20,21)27-30(22,23)26-28(17,18)19/h3-7,16H,1-2H2,(H,20,21)(H,22,23)(H2,11,12,13)(H2,17,18,19)/t5-,6+,7+/m0/s1
DB4P	3,4-dihydroxy-2-butanone 4-phosphate	C4H9O6P	C4H7O6P	-2	cytosol	C15556	17396548	50606	1S/C4H9O6P/c1-3(5)4(6)2-10-11(7,8)9/h4,6H,2H2,1H3,(H2,7,8,9)
DC	2-deoxycytidine	C9H13N3O4	C9H13N3O4	0	cytosol	C00881	4137	15698	1S/C9H13N3O4/c10-7-1-2-12(9(15)11-7)8-3-5(14)6(4-13)16-8/h1-2,5-6,8,13-14H,3-4H2,(H2,10,11,15)/t5-,6+,8+/m0/s1
DCDP	dCDP	C9H15N3O10P2	C9H12N3O10P2	-3	cytosol	C00705	3972	28846	1S/C9H15N3O10P2/c10-7-1-2-12(9(14)11-7)8-3-5(13)6(21-8)4-20-24(18,19)22-23(15,16)17/h1-2,5-6,8,13H,3-4H2,(H,18,19)(H2,10,11,14)(H2,15,16,17)/t5-,6+,8+/m0/s1
DCMP	dCMP	C9H14N3O7P	C9H12N3O7P	-2	cytosol	C00239	3538	15918	1S/C9H14N3O7P/c10-7-1-2-12(9(14)11-7)8-3-5(13)6(19-8)4-18-20(15,16)17/h1-2,5-6,8,13H,3-4H2,(H2,10,11,14)(H2,15,16,17)/t5-,6+,8+/m0/s1
DCTP	dCTP	C9H16N3O13P3	C9H12N3O13P3	-4	cytosol	C00458		16311	1S/C9H16N3O13P3/c10-7-1-2-12(9(14)11-7)8-3-5(13)6(23-8)4-22-27(18,19)25-28(20,21)24-26(15,16)17/h1-2,5-6,8,13H,3-4H2,(H,18,19)(H,20,21)(H2,10,11,14)(H2,15,16,17)/t5-,6+,8+/m0/s1
DECHOR	4-Amino-4-deoxychorismate	C10H11NO5	C10H10NO5	-1	cytosol	C11355
DG	2-deoxyguanosine	C10H13N5O4	C10H13N5O4	0	cytosol	C00330	3624	17172	1S/C10H13N5O4/c11-10-13-8-7(9(18)14-10)12-3-15(8)6-1-4(17)5(2-16)19-6/h3-6,16-17H,1-2H2,(H3,11,13,14,18)/t4-,5+,6+/m0/s1
DGDP	dGDP	C10H15N5O10P2	C10H12N5O10P2	-3	cytosol	C00361	3652	28862	1S/C10H15N5O10P2/c11-10-13-8-7(9(17)14-10)12-3-15(8)6-1-4(16)5(24-6)2-23-27(21,22)25-26(18,19)20/h3-6,16H,1-2H2,(H,21,22)(H2,18,19,20)(H3,11,13,14,17)/t4-,5+,6+/m0/s1
DGMP	dGMP	C10H14N5O7P	C10H12N5O7P	-2	cytosol	C00362	3653	16192	1S/C10H14N5O7P/c11-10-13-8-7(9(17)14-10)12-3-15(8)6-1-4(16)5(22-6)2-21-23(18,19)20/h3-6,16H,1-2H2,(H2,18,19,20)(H3,11,13,14,17)/t4-,5+,6+/m0/s1
DGTP	2-Deoxyguanosine 5-triphosphate	C10H16N5O13P3	C10H12N5O13P3	-4	cytosol	C00286		16497	1S/C10H16N5O13P3/c11-10-13-8-7(9(17)14-10)12-3-15(8)6-1-4(16)5(26-6)2-25-30(21,22)28-31(23,24)27-29(18,19)20/h3-6,16H,1-2H2,(H,21,22)(H,23,24)(H2,18,19,20)(H3,11,13,14,17)/t4-,5+,6+/m0/s1
DHAP	glycerone phosphate	C3H7O6P	C3H5O6P	-2	cytosol	C00111	3411	16108	1S/C3H7O6P/c4-1-3(5)2-9-10(6,7)8/h4H,1-2H2,(H2,6,7,8)
DHF	dihydrofolate	C19H21N7O6	C19H19N7O6	-2	cytosol	C00415	3705	15633	1S/C19H21N7O6/c20-19-25-15-14(17(30)26-19)23-11(8-22-15)7-21-10-3-1-9(2-4-10)16(29)24-12(18(31)32)5-6-13(27)28/h1-4,12,21H,5-8H2,(H,24,29)(H,27,28)(H,31,32)(H4,20,22,25,26,30)/t12-/m0/s1
DHLAM	Dihydrolipoamide	C8H17NOS2	C8H17NOS2	0	mitochondrion	C00579
DHMB	(R)-2,3-Dihydroxy-3-methylbutanoate	C5H10O4	C5H9O4	-1	mitochondrion	C04272	6935	49072	1S/C5H10O4/c1-5(2,9)3(6)4(7)8/h3,6,9H,1-2H3,(H,7,8)/p-1/t3-/m0/s1	CC(C)(O)[C@@H](O)C([O-])=O
DHMP	(R)-2,3-Dihydroxy-3-methylpentanoate	C6H12O4	C6H11O4	-1	mitochondrion	C06007
DHP	7,8-dihydroneopterin	C9H13N5O4	C9H13N5O4	0	cytosol	C04874	7426	17001	1S/C9H13N5O4/c10-9-13-7-5(8(18)14-9)12-3(1-11-7)6(17)4(16)2-15/h4,6,15-17H,1-2H2,(H4,10,11,13,14,18)/t4-,6+/m1/s1	Nc1nc2NCC(=Nc2c(=O)[nH]1)[C@H](O)[C@H](O)CO
DHPT	dihydropteroate	C14H14N6O3	C14H13N6O3	-1	cytosol	C00921	4175	17839	1S/C14H14N6O3/c15-14-19-11-10(12(21)20-14)18-9(6-17-11)5-16-8-3-1-7(2-4-8)13(22)23/h1-4,16H,5-6H2,(H,22,23)(H4,15,17,19,20,21)/p-1
DHSK	3-dehydroshikimate	C7H8O5	C7H7O5	-1	cytosol	C02637	8145534	30918	1S/C7H8O5/c8-4-1-3(7(11)12)2-5(9)6(4)10/h1,5-6,9-10H,2H2,(H,11,12)/t5-,6-/m1/s1
DHSP	sphinganine 1-phosphate	C18H40NO5P	C18H39NO5P	-1	cytosol	C01120	4351	16893	1S/C18H40NO5P/c1-2-3-4-5-6-7-8-9-10-11-12-13-14-15-18(20)17(19)16-24-25(21,22)23/h17-18,20H,2-16,19H2,1H3,(H2,21,22,23)/t17-,18+/m0/s1
DHSPH	3-dehydrosphinganine	C18H37NO2	C18H38NO2	1	cytosol	C02934	5855	17862	1S/C18H37NO2/c1-2-3-4-5-6-7-8-9-10-11-12-13-14-15-18(21)17(19)16-20/h17,20H,2-16,19H2,1H3/t17-/m0/s1
DIMGP	D-erythro-1-(Imidazol-4-yl)glycerol 3-phosphate	C6H11N2O6P	C6H9N2O6P	-2	cytosol	C04666	7249	17805	1S/C6H11N2O6P/c9-5(2-14-15(11,12)13)6(10)4-1-7-3-8-4/h1,3,5-6,9-10H,2H2,(H,7,8)(H2,11,12,13)/t5-,6+/m1/s1
DIN	2-deoxyinosine	C10H12N4O4	C10H12N4O4	0	cytosol	C05512	7859	28997	1S/C10H12N4O4/c15-2-6-5(16)1-7(18-6)14-4-13-8-9(14)11-3-12-10(8)17/h3-7,15-16H,1-2H2,(H,11,12,17)/t5-,6+,7+/m0/s1
DLAC	D-Lactate	C3H6O3	C3H5O3	-1	cytosol	C00256	3555	16004	1S/C3H6O3/c1-2(4)3(5)6/h2,4H,1H3,(H,5,6)/p-1/t2-/m1/s1
DMNAD	deamido-NAD(+)	C21H27N6O15P2	C21H24N6O15P2	-2	cytosol	C00857	4114	18304	1S/C21H26N6O15P2/c22-17-12-18(24-7-23-17)27(8-25-12)20-16(31)14(29)11(41-20)6-39-44(36,37)42-43(34,35)38-5-10-13(28)15(30)19(40-10)26-3-1-2-9(4-26)21(32)33/h1-4,7-8,10-11,13-16,19-20,28-31H,5-6H2,(H4-,22,23,24,32,33,34,35,36,37)/p+1/t10-,11-,13-,14-,15-,16-,19-,20-/m1/s1	Nc1ncnc2n(cnc12)[C@@H]1O[C@H](COP(O)(=O)OP(O)(=O)OC[C@H]2O[C@H]([C@H](O)[C@@H]2O)[n+]2cccc(c2)C(O)=O)[C@@H](O)[C@H]1O
DMPP	prenyl diphosphate	C5H12O7P2	C5H9O7P2	-3	cytosol	C00235	3534	16057	1S/C5H12O7P2/c1-5(2)3-4-11-14(9,10)12-13(6,7)8/h3H,4H2,1-2H3,(H,9,10)(H2,6,7,8)
DMZYMST	14-demethyllanosterol	C29H48O	C29H48O	0	cytosol	C05108	7534	18364	1/C29H48O/c1-19(2)9-8-10-20(3)22-12-13-23-21-11-14-25-27(4,5)26(30)16-18-29(25,7)24(21)15-17-28(22,23)6/h9,20,22-23,25-26,30H,8,10-18H2,1-7H3/t20-,22-,23+,25+,26+,28-,29-/m1/s1
DOLMANP	dolichyl phosphate D-mannose	C21H39O9P	C21H38O9P	-1	cytosol	C03862	6598	15809	1S/C31H55O9P/c1-22(2)11-7-12-23(3)13-8-14-24(4)15-9-16-25(5)17-10-18-26(6)19-20-38-41(36,37)40-31-30(35)29(34)28(33)27(21-32)39-31/h11,13,15,17,26-35H,7-10,12,14,16,18-21H2,1-6H3,(H,36,37)/b23-13+,24-15+,25-17-/t26?,27-,28-,29+,30+,31?/m1/s1
DOLP	dolichol phosphate	C15H29O4P	C15H27O4P	-2	cytosol	C00110	3410	16214	1S/C25H45O4P/c1-21(2)11-7-12-22(3)13-8-14-23(4)15-9-16-24(5)17-10-18-25(6)19-20-29-30(26,27)28/h11,13,15,17,25H,7-10,12,14,16,18-20H2,1-6H3,(H2,26,27,28)/b22-13+,23-15+,24-17-
DOROA	(S)-dihydroorotic acid	C5H6N2O4	C5H5N2O4	-1	cytosol	C00337	3630	17025	1S/C5H6N2O4/c8-3-1-2(4(9)10)6-5(11)7-3/h2H,1H2,(H,9,10)(H2,6,7,8,11)/t2-/m0/s1
DPCOA	3-dephospho-CoA	C21H35N7O13P2S	C21H33N7O13P2S	-2	cytosol	C00882	4138	15468	1S/C21H35N7O13P2S/c1-21(2,16(32)19(33)24-4-3-12(29)23-5-6-44)8-39-43(36,37)41-42(34,35)38-7-11-14(30)15(31)20(40-11)28-10-27-13-17(22)25-9-26-18(13)28/h9-11,14-16,20,30-32,44H,3-8H2,1-2H3,(H,23,29)(H,24,33)(H,34,35)(H,36,37)(H2,22,25,26)/t11-,14-,15-,16+,20-/m1/s1	CC(C)(COP(O)(=O)OP(O)(=O)OC[C@H]1O[C@H]([C@H](O)[C@@H]1O)n1cnc2c(N)ncnc12)[C@@H](O)C(=O)NCCC(=O)NCCS
DQT	3-dehydroquinic acid	C7H10O6	C7H9O6	-1	cytosol	C00944	4196	17947	1S/C7H10O6/c8-3-1-7(13,6(11)12)2-4(9)5(3)10/h3,5,8,10,13H,1-2H2,(H,11,12)/t3-,5+,7-/m1/s1
DR1P	2-deoxy-D-ribofuranose 1-phosphate	C5H11O7P	C5H9O7P	-2	cytosol	C00672		28542	1S/C5H11O7P/c6-2-4-3(7)1-5(11-4)12-13(8,9)10/h3-7H,1-2H2,(H2,8,9,10)/t3-,4+,5?/m0/s1
DR5P	2-Deoxy-D-ribose 5-phosphate	C5H11O7P	C5H9O7P	-2	cytosol	C00673
DSAM	S-adenosylmethioninamine	C14H23N6O3S	C14H24N6O3S	2	cytosol	C01137	4368	15625	1S/C14H23N6O3S/c1-24(4-2-3-15)5-8-10(21)11(22)14(23-8)20-7-19-9-12(16)17-6-18-13(9)20/h6-8,10-11,14,21-22H,2-5,15H2,1H3,(H2,16,17,18)/q+1/t8-,10-,11-,14-,24?/m1/s1	C[S+](CCCN)C[C@H]1O[C@H]([C@H](O)[C@@H]1O)n1cnc2c(N)ncnc12
DT	thymidine	C10H14N2O5	C10H14N2O5	0	cytosol	C00214	3514	17748	1S/C10H14N2O5/c1-5-3-12(10(16)11-9(5)15)8-2-6(14)7(4-13)17-8/h3,6-8,13-14H,2,4H2,1H3,(H,11,15,16)/t6-,7+,8+/m0/s1
DTB	dethiobiotin	C10H18N2O3	C10H17N2O3	-1	cytosol	C01909	5017	16691	1/C10H18N2O3/c1-7-8(12-10(15)11-7)5-3-2-4-6-9(13)14/h7-8H,2-6H2,1H3,(H,13,14)(H2,11,12,15)/f/h11-13H
DTDP	dTDP	C10H16N2O11P2	C10H13N2O11P2	-3	cytosol	C00363		18075	1S/C10H16N2O11P2/c1-5-3-12(10(15)11-9(5)14)8-2-6(13)7(22-8)4-21-25(19,20)23-24(16,17)18/h3,6-8,13H,2,4H2,1H3,(H,19,20)(H,11,14,15)(H2,16,17,18)/t6-,7+,8+/m0/s1
DTMP	dTMP	C10H15N2O8P	C10H13N2O8P	-2	cytosol	C00364	3655	17013	1S/C10H15N2O8P/c1-5-3-12(10(15)11-9(5)14)8-2-6(13)7(20-8)4-19-21(16,17)18/h3,6-8,13H,2,4H2,1H3,(H,11,14,15)(H2,16,17,18)/t6-,7+,8+/m0/s1
DTTP	dTTP	C10H17N2O14P3	C10H13N2O14P3	-4	cytosol	C00459		18077	1S/C10H17N2O14P3/c1-5-3-12(10(15)11-9(5)14)8-2-6(13)7(24-8)4-23-28(19,20)26-29(21,22)25-27(16,17)18/h3,6-8,13H,2,4H2,1H3,(H,19,20)(H,21,22)(H,11,14,15)(H2,16,17,18)/t6-,7+,8+/m0/s1
DU	2-deoxyuridine	C9H12N2O5	C9H12N2O5	0	cytosol	C00526	3809	16450	1S/C9H12N2O5/c12-4-6-5(13)3-8(16-6)11-2-1-7(14)10-9(11)15/h1-2,5-6,8,12-13H,3-4H2,(H,10,14,15)/t5-,6+,8?/m0/s1
DUDP	dUDP	C9H14N2O11P2	C9H11N2O11P2	-3	cytosol	C01346	4551	28850	1S/C9H14N2O11P2/c12-5-3-8(11-2-1-7(13)10-9(11)14)21-6(5)4-20-24(18,19)22-23(15,16)17/h1-2,5-6,8,12H,3-4H2,(H,18,19)(H,10,13,14)(H2,15,16,17)/t5-,6+,8+/m0/s1
DUMP	dUMP	C9H13N2O8P	C9H11N2O8P	-2	cytosol	C00365	3656	17622	1S/C9H13N2O8P/c12-5-3-8(11-2-1-7(13)10-9(11)14)19-6(5)4-18-20(15,16)17/h1-2,5-6,8,12H,3-4H2,(H,10,13,14)(H2,15,16,17)/t5-,6+,8+/m0/s1
DUTP	dUTP	C9H15N2O14P3	C9H11N2O14P3	-4	cytosol	C00460		17625	1S/C9H15N2O14P3/c12-5-3-8(11-2-1-7(13)10-9(11)14)23-6(5)4-22-27(18,19)25-28(20,21)24-26(15,16)17/h1-2,5-6,8,12H,3-4H2,(H,18,19)(H,20,21)(H,10,13,14)(H2,15,16,17)/t5-,6+,8+/m0/s1
E4P	D-erythrose 4-phosphate	C4H9O7P	C4H7O7P	-2	cytosol	C00279	3574	48153	1S/C4H9O7P/c5-1-3(6)4(7)2-11-12(8,9)10/h1,3-4,6-7H,2H2,(H2,8,9,10)/t3-,4+/m0/s1
EPST	episterol	C28H46O	C28H46O	0	cytosol	C15777		23929	1/C28H46O/c1-18(2)19(3)7-8-20(4)24-11-12-25-23-10-9-21-17-22(29)13-15-27(21,5)26(23)14-16-28(24,25)6/h10,18,20-22,24-26,29H,3,7-9,11-17H2,1-2,4-6H3/t20-,21+,22+,24-,25+,26+,27+,28-/m1/s1
ERGOST	ergosterol	C28H44O	C28H44O	0	cytosol	C01694	4835	16933	1S/C28H44O/c1-18(2)19(3)7-8-20(4)24-11-12-25-23-10-9-21-17-22(29)13-15-27(21,5)26(23)14-16-28(24,25)6/h7-10,18-20,22,24-26,29H,11-17H2,1-6H3/b8-7+/t19-,20+,22-,24+,25-,26-,27-,28+/m0/s1
ERTEOL	5,7,22,24(28)-ergostatetraenol	C28H42O	C28H42O	0	cytosol	C05440	7802	18249	1S/C28H42O/c1-18(2)19(3)7-8-20(4)24-11-12-25-23-10-9-21-17-22(29)13-15-27(21,5)26(23)14-16-28(24,25)6/h7-10,18,20,22,24-26,29H,3,11-17H2,1-2,4-6H3/b8-7+/t20-,22+,24-,25+,26+,27+,28-/m1/s1
ERTROL	5,7,24(28)-ergostatrienol	C28H44O	C28H44O	0	cytosol	C15778	47205104		1/C28H44O/c1-18(2)19(3)7-8-20(4)24-11-12-25-23-10-9-21-17-22(29)13-15-27(21,5)26(23)14-16-28(24,25)6/h9-10,18,20,22,24-26,29H,3,7-8,11-17H2,1-2,4-6H3/t20-,22+,24-,25+,26?,27+,28-/m1/s1
ETH	ethanol	C2H6O	C2H6O	0	cytosol	C00469	3752	16236	1S/C2H6O/c1-2-3/h3H,2H2,1H3
ETHAM	Ethanolamine	C2H7NO	C2H8NO	1	cytosol	C00189	3489	16000	1S/C2H7NO/c3-1-2-4/h4H,1-3H2	NCCO
F1P	D-Fructose 1-phosphate	C6H13O9P	C6H11O9P	-2	cytosol	C01094	4329
F26P	D-fructose 2,6-bisphosphate	C6H14O12P2	C6H10O12P2	-4	cytosol	C00665	3934	28602	1S/C6H14O12P2/c7-2-6(18-20(13,14)15)5(9)4(8)3(17-6)1-16-19(10,11)12/h3-5,7-9H,1-2H2,(H2,10,11,12)(H2,13,14,15)/t3-,4-,5+,6+/m1/s1
F6P	D-Fructose 6-phosphate	C6H13O9P	C6H11O9P	-2	cytosol	C00085	7723	16084	1S/C6H13O9P/c7-2-6(10)5(9)4(8)3(15-6)1-14-16(11,12)13/h3-5,7-10H,1-2H2,(H2,11,12,13)/t3-,4-,5+,6-/m1/s1	OC[C@@]1(O)O[C@H](COP(O)(O)=O)[C@@H](O)[C@@H]1O
FAD	FAD	C27H33N9O15P2	C27H31N9O15P2	-2	cytosol	C00016	3318	16238	1S/C27H33N9O15P2/c1-10-3-12-13(4-11(10)2)35(24-18(32-12)25(42)34-27(43)33-24)5-14(37)19(39)15(38)6-48-52(44,45)51-53(46,47)49-7-16-20(40)21(41)26(50-16)36-9-31-17-22(28)29-8-30-23(17)36/h3-4,8-9,14-16,19-21,26,37-41H,5-7H2,1-2H3,(H,44,45)(H,46,47)(H2,28,29,30)(H,34,42,43)/t14-,15+,16+,19-,20+,21+,26+/m0/s1
FADH2	FADH2	C27H35N9O15P2	C27H33N9O15P2	-2	mitochondrion	C01352	4556	17877	1S/C27H35N9O15P2/c1-10-3-12-13(4-11(10)2)35(24-18(32-12)25(42)34-27(43)33-24)5-14(37)19(39)15(38)6-48-52(44,45)51-53(46,47)49-7-16-20(40)21(41)26(50-16)36-9-31-17-22(28)29-8-30-23(17)36/h3-4,8-9,14-16,19-21,26,32,37-41H,5-7H2,1-2H3,(H,44,45)(H,46,47)(H2,28,29,30)(H2,33,34,42,43)/t14-,15+,16+,19-,20+,21+,26+/m0/s1
FALD	formaldehyde	CH2O	CH2O	0	cytosol	C00067	3367	16842	1S/CH2O/c1-2/h1H2
FDP	beta-D-fructofuranose 1,6-bisphosphate	C6H14O12P2	C6H10O12P2	-4	cytosol	C00354		28013	1S/C6H14O12P2/c7-4-3(1-16-19(10,11)12)18-6(9,5(4)8)2-17-20(13,14)15/h3-5,7-9H,1-2H2,(H2,10,11,12)(H2,13,14,15)/t3-,4-,5+,6-/m1/s1
FE2	Fe2+	Fe	Fe	2	cytosol	C00023
FERI	ferricytochrome c	C42H51FeN8O6S2	C42H52FeN8O6S2	1	mitochondrion	C00125	3425	15991
FERO	ferrocytochrome c	C42H52FeN8O6S2	C42H53FeN8O6S2	1	mitochondrion	C00126	3426	16928
FEST	fecosterol	C28H46O	C28H46O	0	cytosol	C04525	7136	17038	1S/C28H46O/c1-18(2)19(3)7-8-20(4)24-11-12-25-23-10-9-21-17-22(29)13-15-27(21,5)26(23)14-16-28(24,25)6/h18,20-22,24-25,29H,3,7-17H2,1-2,4-6H3/t20-,21+,22+,24-,25+,27+,28-/m1/s1
FGAM	2-formamido-N(1)-(5-phospho-D-ribosyl)acetamidine	C8H16N3O8P	C8H15N3O8P	-1	cytosol	C04640		18413	1S/C8H16N3O8P/c9-5(1-10-3-12)11-8-7(14)6(13)4(19-8)2-18-20(15,16)17/h3-4,6-8,13-14H,1-2H2,(H2,9,11)(H,10,12)(H2,15,16,17)/t4-,6-,7-,8?/m1/s1
FGAR	N(2)-formyl-N(1)-(5-phospho-D-ribosyl)glycinamide	C8H15N2O9P	C8H13N2O9P	-2	cytosol	C04376	7017	18272	1S/C8H15N2O9P/c11-3-9-1-5(12)10-8-7(14)6(13)4(19-8)2-18-20(15,16)17/h3-4,6-8,13-14H,1-2H2,(H,9,11)(H,10,12)(H2,15,16,17)/t4-,6-,7-,8?/m1/s1
FGT	S-formylglutathione	C11H17N3O7S	C11H16N3O7S	-1	cytosol	C01031	4274	16225	1S/C11H17N3O7S/c12-6(11(20)21)1-2-8(16)14-7(4-22-5-15)10(19)13-3-9(17)18/h5-7H,1-4,12H2,(H,13,19)(H,14,16)(H,17,18)(H,20,21)/t6-,7-/m0/s1
FICH	Ferricytochrome b5				cytosol	C00996	4242	18097
FOCH	Ferrocytochrome b5				cytosol	C00999	4245
FKYN	L-formylkynurenine	C11H12N2O4	C11H12N2O4	0	cytosol	C02700	5664	30249	1S/C11H12N2O4/c12-8(11(16)17)5-10(15)7-3-1-2-4-9(7)13-6-14/h1-4,6,8H,5,12H2,(H,13,14)(H,16,17)/t8-/m0/s1
FMN	FMN	C17H21N4O9P	C17H19N4O9P	-2	cytosol	C00061	3361	17621	1S/C17H21N4O9P/c1-7-3-9-10(4-8(7)2)21(15-13(18-9)16(25)20-17(26)19-15)5-11(22)14(24)12(23)6-30-31(27,28)29/h3-4,11-12,14,22-24H,5-6H2,1-2H3,(H,20,25,26)(H2,27,28,29)/t11-,12+,14-/m0/s1
FOR	formate	CH2O2	CHO2	-1	cytosol	C00058	3358	15740	1S/CH2O2/c2-1-3/h1H,(H,2,3)/p-1
FPP	trans,trans-Farnesyl diphosphate	C15H28O7P2	C15H25O7P2	-3	cytosol	C00448	3736	17407	1S/C15H28O7P2/c1-13(2)7-5-8-14(3)9-6-10-15(4)11-12-21-24(19,20)22-23(16,17)18/h7,9,11H,5-6,8,10,12H2,1-4H3,(H,19,20)(H2,16,17,18)/b14-9+,15-11+
FRMD	Formamide	CH3NO	CH3NO	0	cytosol	C00488
FRU	D-fructose	C6H12O6	C6H12O6	0	cytosol	C00095	3395	15824	1S/C6H12O6/c7-1-3-4(9)5(10)6(11,2-8)12-3/h3-5,7-11H,1-2H2/t3-,4-,5+,6?/m1S/s1
10FTHF	10-Formyltetrahydrofolate	C20H23N7O7	C20H21N7O7	-2	cytosol	C00234	3533	15637	1S/C20H23N7O7/c21-20-25-16-15(18(32)26-20)23-11(7-22-16)8-27(9-28)12-3-1-10(2-4-12)17(31)24-13(19(33)34)5-6-14(29)30/h1-4,9,11,13,23H,5-8H2,(H,24,31)(H,29,30)(H,33,34)(H4,21,22,25,26,32)/t11-,13+/m1/s1
5FTHF	5-Formyltetrahydrofolate	C20H23N7O7	C20H21N7O7	-2	cytosol	C03479
FUACAC	4-Fumarylacetoacetic acid	C8H8O6	C8H6O6	-2	cytosol	C01061	4300	30907	1S/C8H8O6/c9-5(1-2-7(11)12)3-6(10)4-8(13)14/h1-2H,3-4H2,(H,11,12)(H,13,14)/b2-1+	OC(=O)CC(=O)CC(=O)\C=C\C(O)=O
FUM	fumaric acid	C4H4O4	C4H2O4	-2	cytosol	C00122	3422	18012	1S/C4H4O4/c5-3(6)1-2-4(7)8/h1-2H,(H,5,6)(H,7,8)/b2-1+
G1P	D-glucopyranose 1-phosphate	C6H13O9P	C6H11O9P	-2	cytosol	C00103	3403	16077	1S/C6H13O9P/c7-1-2-3(8)4(9)5(10)6(14-2)15-16(11,12)13/h2-10H,1H2,(H2,11,12,13)/t2-,3-,4+,5-,6?/m1/s1
G3PC	sn-Glycero-3-phosphocholine	C8H20NO6P	C8H20NO6P	0	cytosol	C00670	3939	16870	1S/C8H20NO6P/c1-9(2,3)4-5-14-16(12,13)15-7-8(11)6-10/h8,10-11H,4-7H2,1-3H3/p+1/t8-/m1/s1	C[N+](C)(C)CCOP(O)(=O)OC[C@H](O)CO
G6P	D-Glucose 6-phosphate	C6H13O9P	C6H11O9P	-2	cytosol	C00092	3937	17665	1S/C6H13O9P/c7-3-2(1-14-16(11,12)13)15-6(10)5(9)4(3)8/h2-10H,1H2,(H2,11,12,13)/t2-,3-,4+,5-,6+/m1/s1
GA3P	D-glyceraldehyde 3-phosphate	C3H7O6P	C3H5O6P	-2	cytosol	C00118		29052	1S/C3H7O6P/c4-1-3(5)2-9-10(6,7)8/h1,3,5H,2H2,(H2,6,7,8)/t3-/m0/s1
GA6P	alpha-D-glucosamine 6-phosphate	C6H14NO8P	C6H13NO8P	-1	cytosol	C00352	3645	15873	1S/C6H14NO8P/c7-3-5(9)4(8)2(15-6(3)10)1-14-16(11,12)13/h2-6,8-10H,1,7H2,(H2,11,12,13)/t2-,3-,4-,5-,6+/m1/s1
GABA	gamma-aminobutyrate	C4H9NO2	C4H9NO2	0	cytosol	C00334		30566	1/C4H9NO2/c5-3-1-2-4(6)7/h1-3,5H2,(H,6,7)/p-1/fC4H8NO2/q-1
GAL1P	alpha-D-galactose 1-phosphate	C6H13O9P	C6H11O9P	-2	cytosol	C00446	3734	17973	1S/C6H13O9P/c7-1-2-3(8)4(9)5(10)6(14-2)15-16(11,12)13/h2-10H,1H2,(H2,11,12,13)/t2-,3+,4+,5-,6-/m1/s1
GAR	N(1)-(5-phospho-D-ribosyl)glycinamide	C7H15N2O8P	C7H14N2O8P	-1	cytosol	C03838	6578	18349	1S/C7H15N2O8P/c8-1-4(10)9-7-6(12)5(11)3(17-7)2-16-18(13,14)15/h3,5-7,11-12H,1-2,8H2,(H,9,10)(H2,13,14,15)/t3-,5-,6-,7?/m1/s1
GC	L-gamma-glutamyl-L-cysteine	C8H14N2O5S	C8H13N2O5S	-1	cytosol	C00669	3938	17515	1S/C8H14N2O5S/c9-4(7(12)13)1-2-6(11)10-5(3-16)8(14)15/h4-5,16H,1-3,9H2,(H,10,11)(H,12,13)(H,14,15)/t4-,5-/m0/s1
GCYLCR	glucosylceramide	C25H52NO8R	C25H49NO8R	3	cytosol	C01190	4416	18368
GDP	GDP	C10H15N5O11P2	C10H12N5O11P2	-3	cytosol	C00035	3337	17552	1S/C10H15N5O11P2/c11-10-13-7-4(8(18)14-10)12-2-15(7)9-6(17)5(16)3(25-9)1-24-28(22,23)26-27(19,20)21/h2-3,5-6,9,16-17H,1H2,(H,22,23)(H2,19,20,21)(H3,11,13,14,18)/t3-,5-,6-,9-/m1/s1
GDPMAN	GDP-alpha-D-mannose	C16H25N5O16P2	C16H23N5O16P2	-2	cytosol	C00096	3396	15820	1S/C16H25N5O16P2/c17-16-19-12-6(13(28)20-16)18-3-21(12)14-10(26)8(24)5(34-14)2-33-38(29,30)37-39(31,32)36-15-11(27)9(25)7(23)4(1-22)35-15/h3-5,7-11,14-15,22-27H,1-2H2,(H,29,30)(H,31,32)(H3,17,19,20,28)/t4-,5-,7-,8-,9+,10-,11+,14-,15-/m1/s1
GGDP	Geranylgeranyl diphosphate	C20H36O7P2	C20H33O7P2	-3	cytosol	C00353
GL	glycerol	C3H8O3	C3H8O3	0	cytosol	C00116	3416	17754	1S/C3H8O3/c4-1-3(6)2-5/h3-6H,1-2H2
GL3P	sn-glycerol 3-phosphate	C3H9O6P	C3H7O6P	-2	cytosol	C00093	3393	15978	1S/C3H9O6P/c4-1-3(5)2-9-10(6,7)8/h3-5H,1-2H2,(H2,6,7,8)/t3-/m1/s1
GLAC	D-galactose	C6H12O6	C6H12O6	0	cytosol	C00124	3424	12936	1S/C6H12O6/c7-1-2-3(8)4(9)5(10)6(11)12-2/h2-11H,1H2/t2-,3+,4+,5-,6+/m1S/s1
GLAL	Glycolaldehyde	C2H4O2	C2H4O2	0	cytosol	C00266	3564	17071	1S/C2H4O2/c3-1-2-4/h1,4H,2H2	[H]C(=O)CO
GLC	alpha-D-Glucose	C6H12O6	C6H12O6	0	cytosol	C00267	3565	17925	1S/C6H12O6/c7-1-2-3(8)4(9)5(10)6(11)12-2/h2-11H,1H2/t2-,3-,4+,5-,6+/m1/s1
GLCN	D-glucosamine	C6H13NO5	C6H13NO5	0	cytosol	C00329	3623	17315
GLN	L-glutamine	C5H10N2O3	C5H10N2O3	0	cytosol	C00064	3364	18050	1S/C5H10N2O3/c6-3(5(9)10)1-2-4(7)8/h3H,1-2,6H2,(H2,7,8)(H,9,10)/t3-/m0/s1
GLU	L-glutamic acid	C5H9NO4	C5H8NO4	-1	cytosol	C00025	3327	16015	1S/C5H9NO4/c6-3(5(9)10)1-2-4(7)8/h3H,1-2,6H2,(H,7,8)(H,9,10)/t3-/m0/s1
GLUGSAL	L-glutamic 5-semialdehyde	C5H9NO3	C5H9NO3	0	cytosol	C01165	4392	17232	1S/C5H9NO3/c6-4(5(8)9)2-1-3-7/h3-4H,1-2,6H2,(H,8,9)/t4-/m0/s1
GLUN	(1,4-alpha-D-Glucosyl)n	C6H12O6	C6H12O6	0	cytosol	C00718
GLUP	alpha-D-Glutamyl phosphate	C5H10NO7P	C5H8NO7P	-2	cytosol	C03734	6497	28459	1S/C5H10NO7P/c6-3(1-2-4(7)8)5(9)13-14(10,11)12/h3H,1-2,6H2,(H,7,8)(H2,10,11,12)/t3-/m1/s1
GLX	glyoxylate	C2H2O3	C2HO3	-1	cytosol	C00048	3350	16891	1S/C2H2O3/c3-1-2(4)5/h1H,(H,4,5)
GLY	glycine	C2H5NO2	C2H5NO2	0	cytosol	C00037	3339	15428	1S/C2H5NO2/c3-1-2(4)5/h1,3H2,(H,4,5)
GLYAL	D-glyceraldehyde	C3H6O3	C3H6O3	0	cytosol	C00577	3856	17378	1S/C3H6O3/c4-1-3(6)2-5/h1,3,5-6H,2H2/t3-/m0/s1
GLYCOGEN	glycogen	C6H10O5	C6H10O5	0	cytosol	C00182	3482	28087
GLYN	glycerone	C3H6O3	C3H6O3	0	cytosol	C00184	3484	16016	1S/C3H6O3/c4-1-3(6)2-5/h4-5H,1-2H2
GMP	GMP	C10H14N5O8P	C10H12N5O8P	-2	cytosol	C00144	3444	17345	1S/C10H14N5O8P/c11-10-13-7-4(8(18)14-10)12-2-15(7)9-6(17)5(16)3(23-9)1-22-24(19,20)21/h2-3,5-6,9,16-17H,1H2,(H2,19,20,21)(H3,11,13,14,18)/t3-,5-,6-,9-/m1/s1
GN	guanine	C5H5N5O	C5H5N5O	0	cytosol	C00242	3541	16235	1S/C5H5N5O/c6-5-9-3-2(4(11)10-5)7-1-8-3/h1H,(H4,6,7,8,9,10,11)
GPP	geranyl diphosphate	C10H20O7P2	C10H17O7P2	-3	cytosol	C00341	3634	17211	1S/C10H20O7P2/c1-9(2)5-4-6-10(3)7-8-16-19(14,15)17-18(11,12)13/h5,7H,4,6,8H2,1-3H3,(H,14,15)(H2,11,12,13)/b10-7+
GSN	guanosine	C10H13N5O5	C10H13N5O5	0	cytosol	C00387	3677	16750	1S/C10H13N5O5/c11-10-13-7-4(8(19)14-10)12-2-15(7)9-6(18)5(17)3(1-16)20-9/h2-3,5-6,9,16-18H,1H2,(H3,11,13,14,19)/t3-,5-,6-,9-/m1/s1
GTP	GTP	C10H16N5O14P3	C10H12N5O14P3	-4	cytosol	C00044	3346	15996	1S/C10H16N5O14P3/c11-10-13-7-4(8(18)14-10)12-2-15(7)9-6(17)5(16)3(27-9)1-26-31(22,23)29-32(24,25)28-30(19,20)21/h2-3,5-6,9,16-17H,1H2,(H,22,23)(H,24,25)(H2,19,20,21)(H3,11,13,14,18)/t3-,5-,6-,9-/m1/s1
GTRP	P1,P4-Bis(5-guanosyl) tetraphosphate	C20H28N10O21P4	C20H24N10O21P4	-4	cytosol	C01261		15883	1/C20H28N10O21P4/c21-19-25-13-7(15(35)27-19)23-3-29(13)17-11(33)9(31)5(47-17)1-45-52(37,38)49-54(41,42)51-55(43,44)50-53(39,40)46-2-6-10(32)12(34)18(48-6)30-4-24-8-14(30)26-20(22)28-16(8)36/h3-6,9-12,17-18,31-34H,1-2H2,(H,37,38)(H,39,40)(H,41,42)(H,43,44)(H3,21,25,27,35)(H3,22,26,28,36)/t5-,6-,9-,10-,11-,12-,17-,18-/m1/s1/f/h27-28,37,39,41,43H,21-22H2
H	hydrogen	H	H	1	cytosol	C00080	3380	49637	1S/H2/h1H
H2O	water	H20	H2O	0	cytosol	C00001	3303	15377	1S/H2O/h1H2
H2O2	hydrogen peroxide	H2O2	H2O2	0	cytosol	C00027	3329	16240	1S/H2O2/c1-2/h1-2H
H2S	hydrogen sulfide	H2S	H2S	0	cytosol	C00283	3578	16136	1S/H2S/h1H2
H2SO3	sulfurous acid	H2SO3	O3S	-2	cytosol	C00094	3394	48854	1S/H2O3S/c1-4(2)3/h(H2,1,2,3)
H3MCOA	(S)-3-hydroxy-3-methylglutaryl-CoA	C27H44N7O20P3S	C27H39N7O20P3S	-5	cytosol	C00356	3649	15467	1S/C27H44N7O20P3S/c1-26(2,21(40)24(41)30-5-4-15(35)29-6-7-58-17(38)9-27(3,42)8-16(36)37)11-51-57(48,49)54-56(46,47)50-10-14-20(53-55(43,44)45)19(39)25(52-14)34-13-33-18-22(28)31-12-32-23(18)34/h12-14,19-21,25,39-40,42H,4-11H2,1-3H3,(H,29,35)(H,30,41)(H,36,37)(H,46,47)(H,48,49)(H2,28,31,32)(H2,43,44,45)/t14-,19-,20-,21+,25-,27+/m1/s1	C[C@](O)(CC(O)=O)CC(=O)SCCNC(=O)CCNC(=O)[C@H](O)C(C)(C)COP(O)(=O)OP(O)(=O)OC[C@H]1O[C@H]([C@H](O)[C@@H]1OP(O)(O)=O)n1cnc2c(N)ncnc12
HACN	but-1-ene-1,2,4-tricarboxylic acid	C7H8O6	C7H5O6	-3	mitochondrion	C04002	6715	17516	1S/C7H8O6/c8-5(9)2-1-4(7(12)13)3-6(10)11/h3H,1-2H2,(H,8,9)(H,10,11)(H,12,13)/b4-3-	OC(=O)CC\C(=C\C(O)=O)C(O)=O
HAN	3-hydroxyanthranilic acid	C7H7NO3	C7H6NO3	-1	cytosol	C00632	3905	15793	1S/C7H7NO3/c8-6-4(7(10)11)2-1-3-5(6)9/h1-3,9H,8H2,(H,10,11)
HCIT	homocitrate	C7H10O7	C7H7O7	-3	mitochondrion	C01251	4471	36457	1S/C7H10O7/c8-4(9)1-2-7(14,6(12)13)3-5(10)11/h14H,1-3H2,(H,8,9)(H,10,11)(H,12,13)/p-3	OC(CCC([O-])=O)(CC([O-])=O)C([O-])=O
HCO3	hydrogencarbonate	H2CO3	HCO3	-1	mitochondrion	C00288	3583	17544	1S/CH2O3/c2-1(3)4/h(H2,2,3,4)/p-1
HCYS	L-homocysteine	C4H9NO2S	C4H9NO2S	0	cytosol	C00155	3455	17588	1S/C4H9NO2S/c5-3(1-2-8)4(6)7/h3,8H,1-2,5H2,(H,6,7)/t3-/m0/s1
HICIT	homoisocitrate	C7H10O7	C7H7O7	-3	mitochondrion	C05662	7972	30904	1S/C7H10O7/c8-4(9)2-1-3(6(11)12)5(10)7(13)14/h3,5,10H,1-2H2,(H,8,9)(H,11,12)(H,13,14)/p-3
HIS	L-histidine	C6H9N3O2	C6H9N3O2	0	cytosol	C00135	3435	15971	1S/C6H9N3O2/c7-5(6(10)11)1-4-2-8-3-9-4/h2-3,5H,1,7H2,(H,8,9)(H,10,11)/t5-/m0/s1
HISOL	L-histidinol	C6H11N3O	C6H12N3O	1	cytosol	C00860	4117	16255	1S/C6H11N3O/c7-5(3-10)1-6-2-8-4-9-6/h2,4-5,10H,1,3,7H2,(H,8,9)/t5-/m0/s1
HISOLP	L-histidinol phosphate	C6H12N3O4P	C6H11N3O4P	-1	cytosol	C01100	4334	16996	1S/C6H12N3O4P/c7-5(3-13-14(10,11)12)1-6-2-8-4-9-6/h2,4-5H,1,3,7H2,(H,8,9)(H2,10,11,12)/t5-/m0/s1
HKYN	3-hydroxykynurenine	C10H12N2O4	C10H12N2O4	0	cytosol	C02794	5745	1547	1S/C10H12N2O4/c11-6(10(15)16)4-8(14)5-2-1-3-7(13)9(5)12/h1-3,6,13H,4,11-12H2,(H,15,16)
HMCOA	(S)-3-Hydroxy-2-methylbutyryl-CoA	C26H44N7O18P3S	C26H40N7O18P3S	-4	cytosol	C04405
HOMOGEN	homogentisate	C8H8O4	C8H7O4	-1	cytosol	C00544	3825	16169	1S/C8H8O4/c9-6-1-2-7(10)5(3-6)4-8(11)12/h1-3,9-10H,4H2,(H,11,12)/p-1
HPRO	trans-4-hydroxy-L-proline	C5H9NO3	C5H9NO3	0	cytosol	C01157	4385	18095	1S/C5H9NO3/c7-3-1-4(5(8)9)6-2-3/h3-4,6-7H,1-2H2,(H,8,9)/t3-,4+/m1/s1
HSER	L-homoserine	C4H9NO3	C4H9NO3	0	cytosol	C00263	3561	15699	1S/C4H9NO3/c5-3(1-2-6)4(7)8/h3,6H,1-2,5H2,(H,7,8)/t3-/m0/s1
HYXN	hypoxanthine	C5H4N4O	C5H4N4O	0	cytosol	C00262	3560	17368	1S/C5H4N4O/c10-5-3-4(7-1-6-3)8-2-9-5/h1-2H,(H2,6,7,8,9,10)
IASP	iminoaspartate	C4H5NO4	C4H4NO4	-1	cytosol	C05840	8133	50616
ICIT	isocitric acid	C6H8O7	C6H5O7	-3	cytosol	C00311	3605	30887	1S/C6H8O7/c7-3(8)1-2(5(10)11)4(9)6(12)13/h2,4,9H,1H2,(H,7,8)(H,10,11)(H,12,13)
IDP	IDP	C10H14N4O11P2	C10H11N4O11P2	-3	cytosol	C00104	3404	17808	1S/C10H14N4O11P2/c15-6-4(1-23-27(21,22)25-26(18,19)20)24-10(7(6)16)14-3-13-5-8(14)11-2-12-9(5)17/h2-4,6-7,10,15-16H,1H2,(H,21,22)(H,11,12,17)(H2,18,19,20)/t4-,6-,7-,10-/m1/s1
IGP	1-C-(indol-3-yl)glycerol 3-phosphate	C11H14NO6P	C11H12NO6P	-2	cytosol	C03506		18299	1S/C11H14NO6P/c13-10(6-18-19(15,16)17)11(14)8-5-12-9-4-2-1-3-7(8)9/h1-5,10-14H,6H2,(H2,15,16,17)
IGST	4,4-dimethylcholesta-8,14,24-trienol	C29H46O	C29H46O	0	cytosol	C11455	13626	17813	1S/C29H46O/c1-19(2)9-8-10-20(3)22-12-13-23-21-11-14-25-27(4,5)26(30)16-18-29(25,7)24(21)15-17-28(22,23)6/h9,13,20,22,25-26,30H,8,10-12,14-18H2,1-7H3/t20-,22-,25+,26+,28-,29-/m1/s1
IIMZYMST	3-Keto-4-methylzymosterol	C28H44O	C28H44O	0	cytosol	C15816	47205141	50593
IIZYMST	intermediate zymosterol II	C27H42O	C27H42O	0	cytosol
IZYMST	intermediate zymosterol I	C28H44O3	C28H44O3	0	cytosol
ILE	L-isoleucine	C6H13NO2	C6H13NO2	0	cytosol	C00407	3697	17191	1S/C6H13NO2/c1-3-4(2)5(7)6(8)9/h4-5H,3,7H2,1-2H3,(H,8,9)/t4-,5-/m0/s1
IMACP	3-(imidazol-4-yl)-2-oxopropyl dihydrogen phosphate	C6H9N2O5P	C6H7N2O5P	-2	cytosol	C01267	4486	16426	1S/C6H9N2O5P/c9-6(3-13-14(10,11)12)1-5-2-7-4-8-5/h2,4H,1,3H2,(H,7,8)(H2,10,11,12)
IMP	IMP	C10H13N4O8P	C10H11N4O8P	-2	cytosol	C00130	3430	17202	1S/C10H13N4O8P/c15-6-4(1-21-23(18,19)20)22-10(7(6)16)14-3-13-5-8(14)11-2-12-9(5)17/h2-4,6-7,10,15-16H,1H2,(H,11,12,17)(H2,18,19,20)/t4-,6-,7-,10-/m1/s1
IMZYMST	4alpha-Methylzymosterol-4-carboxylate	C29H46O3	C29H46O3	0	cytosol	C15808	47205133
INS	inosine	C10H12N4O5	C10H12N4O5	0	cytosol	C00294	3588	17596	1S/C10H12N4O5/c15-1-4-6(16)7(17)10(19-4)14-3-13-5-8(14)11-2-12-9(5)18/h2-4,6-7,10,15-17H,1H2,(H,11,12,18)/t4-,6-,7-,10-/m1/s1
IPC	Inosito_phosphorylceramide	C30H55NO17PR3	C30H57NO17PR3	2	cytosol
IPPMAL	2-Isopropylmalate	C7H12O5	C7H10O5	-2	cytosol	C02504	5516	1178	1S/C7H12O5/c1-4(2)7(12,6(10)11)3-5(8)9/h4,12H,3H2,1-2H3,(H,8,9)(H,10,11)/p-2/t7-/m0/s1
IPPP	isopentenyl diphosphate	C5H12O7P2	C5H9O7P2	-3	cytosol	C00129	3429	16584	1S/C5H12O7P2/c1-5(2)3-4-11-14(9,10)12-13(6,7)8/h1,3-4H2,2H3,(H,9,10)(H2,6,7,8)
ITP	ITP	C10H15N4O14P3	C10H11N4O14P3	-4	cytosol	C00081	3381	16039	1S/C10H15N4O14P3/c15-6-4(1-25-30(21,22)28-31(23,24)27-29(18,19)20)26-10(7(6)16)14-3-13-5-8(14)11-2-12-9(5)17/h2-4,6-7,10,15-16H,1H2,(H,21,22)(H,23,24)(H,11,12,17)(H2,18,19,20)/t4-,6-,7-,10-/m1/s1
IVCOA	Isovaleryl-CoA	C26H44N7O17P3S	C26H40N7O17P3S	-4	cytosol	C02939
K	potassium	K	K	1	cytosol	C00238
KDR	2-Dehydro-3-deoxy-L-rhamnonate	C6H10O5	C6H10O5	0	cytosol	C03979	6696	18078	1S/C6H10O5/c1-3(7)4(8)2-5(9)6(10)11/h3-4,7-8H,2H2,1H3,(H,10,11)/t3-,4+/m0/s1	C[C@H](O)[C@H](O)CC(=O)C(O)=O
KEMYOI	2-Dehydro-3-deoxy-D-gluconate	C6H10O6	C6H10O6	0	cytosol	C00691	3959	17811	1S/C6H10O6/c7-1-2(8)4(10)6(12)5(11)3(1)9/h1-5,7-11H/t1-,2-,3+,4+,5-	O[C@H]1[C@H](O)[C@@H](O)C(=O)[C@@H](O)[C@@H]1O
KYN	L-kynurenine	C10H12N2O3	C10H12N2O3	0	cytosol	C00328	3622	16946	1S/C10H12N2O3/c11-7-4-2-1-3-6(7)9(13)5-8(12)10(14)15/h1-4,8H,5,11-12H2,(H,14,15)/t8-/m0/s1
LACT	lactose	C12H22O11	C12H22O11	0	cytosol	C00243	3542	17716	1S/C12H22O11/c13-1-3-5(15)6(16)9(19)12(22-3)23-10-4(2-14)21-11(20)8(18)7(10)17/h3-20H,1-2H2/t3-,4-,5+,6+,7-,8-,9-,10-,11?,12+/m1/s1
LAOL	L-arabinitol	C5H12O5	C5H12O5	0	cytosol	C00532	3814	18403	1S/C5H12O5/c6-1-3(8)5(10)4(9)2-7/h3-10H,1-2H2/t3-,4-/m0/s1
LARAB	L-arabinose	C5H10O5	C5H10O5	0	cytosol	C00259	3558	30849
LCYST	L-Cysteate	C3H7NO5S	C3H6NO5S	-1	cytosol	C00506	3789	17285	1S/C3H7NO5S/c4-2(3(5)6)1-10(7,8)9/h2H,1,4H2,(H,5,6)(H,7,8,9)/t2-/m0/s1	N[C@@H](CS(O)(=O)=O)C(O)=O
LEU	L-leucine	C6H13NO2	C6H13NO2	0	cytosol	C00123	3423	15603	1S/C6H13NO2/c1-4(2)3-5(7)6(8)9/h4-5H,3,7H2,1-2H3,(H,8,9)/t5-/m0/s1
LGT	(R)-S-lactoylglutathione	C13H21N3O8S	C13H20N3O8S	-1	cytosol	C03451	6272	15694	1S/C13H21N3O8S/c1-6(17)13(24)25-5-8(11(21)15-4-10(19)20)16-9(18)3-2-7(14)12(22)23/h6-8,17H,2-5,14H2,1H3,(H,15,21)(H,16,18)(H,19,20)(H,22,23)/t6-,7+,8+/m1/s1
LLAC	(S)-lactic acid	C3H6O3	C3H5O3	-1	cytosol	C00186	3486	422	1S/C3H6O3/c1-2(4)3(5)6/h2,4H,1H3,(H,5,6)/t2-/m0/s1	C[C@H](O)C(O)=O
LLALD	(S)-Lactaldehyde	C3H6O2	C3H6O2	0	cytosol	C00424	3714	18041	1S/C3H6O2/c1-3(5)2-4/h2-3,5H,1H3/t3-/m0/s1	[H]C(=O)[C@H](C)O
LLCT	L-cystathionine	C7H14N2O4S	C7H14N2O4S	0	cytosol	C02291	5347	17482	1S/C7H14N2O4S/c8-4(6(10)11)1-2-14-3-5(9)7(12)13/h4-5H,1-3,8-9H2,(H,10,11)(H,12,13)/t4-,5-/m0/s1
LNST	lanosterol	C30H50O	C30H50O	0	cytosol	C01724	4861	16521	1S/C30H50O/c1-20(2)10-9-11-21(3)22-14-18-30(8)24-12-13-25-27(4,5)26(31)16-17-28(25,6)23(24)15-19-29(22,30)7/h10,21-22,25-26,31H,9,11-19H2,1-8H3/t21-,22-,25+,26+,28-,29-,30+/m1/s1
LPAM	lipoamide	C8H15NOS2	C8H15NOS2	0	mitochondrion	C00248	3547	17460	1S/C8H15NOS2/c9-8(10)4-2-1-3-7-5-6-11-12-7/h7H,1-6H2,(H2,9,10)
LXUL	L-xylulose	C5H10O5	C5H10O5	0	cytosol	C00312	3606	17399	1S/C5H10O5/c6-1-3(8)5(10)4(9)2-7/h3,5-8,10H,1-2H2/t3-,5+/m0/s1
LYS	L-lysine	C6H14N2O2	C6H15N2O2	1	cytosol	C00047	3349	18019	1S/C6H14N2O2/c7-4-2-1-3-5(8)6(9)10/h5H,1-4,7-8H2,(H,9,10)/t5-/m0/s1
MAACOA	2-Methyl-3-acetoacetyl-CoA	C26H42N7O18P3S	C26H38N7O18P3S	-4	cytosol	C03344	6184	15476	1S/C26H42N7O18P3S/c1-13(14(2)34)25(39)55-8-7-28-16(35)5-6-29-23(38)20(37)26(3,4)10-48-54(45,46)51-53(43,44)47-9-15-19(50-52(40,41)42)18(36)24(49-15)33-12-32-17-21(27)30-11-31-22(17)33/h11-13,15,18-20,24,36-37H,5-10H2,1-4H3,(H,28,35)(H,29,38)(H,43,44)(H,45,46)(H2,27,30,31)(H2,40,41,42)/t13?,15-,18-,19-,20+,24-/m1/s1	CC(C(C)=O)C(=O)SCCNC(=O)CCNC(=O)[C@H](O)C(C)(C)COP(O)(=O)OP(O)(=O)OC[C@H]1O[C@H]([C@H](O)[C@@H]1OP(O)(O)=O)n1cnc2c(N)ncnc12
MACAC	4-Maleylacetoacetic acid	C8H8O6	C8H6O6	-2	cytosol	C01036	4279	47904	1S/C8H8O6/c9-5(1-2-7(11)12)3-6(10)4-8(13)14/h1-2H,3-4H2,(H,11,12)(H,13,14)/b2-1-	OC(=O)CC(=O)CC(=O)\C=C/C(O)=O
MAL	(S)-malic acid	C4H6O5	C4H4O5	-2	cytosol	C00149	3449	30797	1S/C4H6O5/c5-2(4(8)9)1-3(6)7/h2,5H,1H2,(H,6,7)(H,8,9)/t2-/m0/s1
MALACP	malonyl-[acp]	C14H24N2O10PRS	C14H22N2O10PRS	-2	cytosol	C01209	4431	17330
MALCOA	malonyl-CoA	C24H38N7O19P3S	C24H33N7O19P3S	-5	cytosol	C00083	3383	15531	1S/C24H38N7O19P3S/c1-24(2,19(37)22(38)27-4-3-13(32)26-5-6-54-15(35)7-14(33)34)9-47-53(44,45)50-52(42,43)46-8-12-18(49-51(39,40)41)17(36)23(48-12)31-11-30-16-20(25)28-10-29-21(16)31/h10-12,17-19,23,36-37H,3-9H2,1-2H3,(H,26,32)(H,27,38)(H,33,34)(H,42,43)(H,44,45)(H2,25,28,29)(H2,39,40,41)/t12-,17-,18-,19+,23-/m1/s1	CC(C)(COP(O)(=O)OP(O)(=O)OC[C@H]1O[C@H]([C@H](O)[C@@H]1OP(O)(O)=O)n1cnc2c(N)ncnc12)[C@@H](O)C(=O)NCCC(=O)NCCSC(=O)CC(O)=O
MAN	D-mannose	C6H12O6	C6H12O6	0	cytosol	C00159	3459	16024
MAN1P	D-mannose 1-phosphate	C6H13O9P	C6H11O9P	-2	cytosol	C00636	3909	35374	1S/C6H13O9P/c7-1-2-3(8)4(9)5(10)6(14-2)15-16(11,12)13/h2-10H,1H2,(H2,11,12,13)/t2-,3-,4+,5+,6?/m1/s1
MAN6P	D-Mannose 6-phosphate	C6H13O9P	C6H11O9P	-2	cytosol	C00275	3572	17369	1S/C6H13O9P/c7-3-2(1-14-16(11,12)13)15-6(10)5(9)4(3)8/h2-10H,1H2,(H2,11,12,13)/t2-,3-,4+,5+,6-/m1S/s1S/f/h11-12H
MANNAN	mannans	C6H10O5	C6H10O5	0	cytosol	C00464	3748	28808
MBCOA	2-Methylbutanoyl-CoA	C26H44N7O17P3S	C26H40N7O17P3S	-4	cytosol	C01033	4276	15477	1S/C26H44N7O17P3S/c1-5-14(2)25(38)54-9-8-28-16(34)6-7-29-23(37)20(36)26(3,4)11-47-53(44,45)50-52(42,43)46-10-15-19(49-51(39,40)41)18(35)24(48-15)33-13-32-17-21(27)30-12-31-22(17)33/h12-15,18-20,24,35-36H,5-11H2,1-4H3,(H,28,34)(H,29,37)(H,42,43)(H,44,45)(H2,27,30,31)(H2,39,40,41)/t14?,15-,18-,19-,20+,24-/m1/s1	CCC(C)C(=O)SCCNC(=O)CCNC(=O)[C@H](O)C(C)(C)COP(O)(=O)OP(O)(=O)OC[C@H]1O[C@H]([C@H](O)[C@@H]1OP(O)(O)=O)n1cnc2c(N)ncnc12
MBECOA	trans-2-Methylbut-2-enoyl-CoA	C26H42N7O17P3S	C26H38N7O17P3S	-4	cytosol	C03345	6188	15478	1S/C26H42N7O17P3S/c1-5-14(2)25(38)54-9-8-28-16(34)6-7-29-23(37)20(36)26(3,4)11-47-53(44,45)50-52(42,43)46-10-15-19(49-51(39,40)41)18(35)24(48-15)33-13-32-17-21(27)30-12-31-22(17)33/h5,12-13,15,18-20,24,35-36H,6-11H2,1-4H3,(H,28,34)(H,29,37)(H,42,43)(H,44,45)(H2,27,30,31)(H2,39,40,41)/b14-5+/t15-,18-,19-,20+,24-/m1/s1	C\C=C(/C)C(=O)SCCNC(=O)CCNC(=O)[C@H](O)C(C)(C)COP(O)(=O)OP(O)(=O)OC[C@H]1O[C@H]([C@H](O)[C@@H]1OP(O)(O)=O)n1cnc2c(N)ncnc12
MCCOA	3-Methylcrotonyl-CoA	C26H46N7O17P3S	C26H42N7O17P3S	-4	cytosol	C03069	5969	15486	1S/C26H42N7O17P3S/c1-14(2)9-17(35)54-8-7-28-16(34)5-6-29-24(38)21(37)26(3,4)11-47-53(44,45)50-52(42,43)46-10-15-20(49-51(39,40)41)19(36)25(48-15)33-13-32-18-22(27)30-12-31-23(18)33/h9,12-13,15,19-21,25,36-37H,5-8,10-11H2,1-4H3,(H,28,34)(H,29,38)(H,42,43)(H,44,45)(H2,27,30,31)(H2,39,40,41)/t15-,19-,20-,21+,25-/m1/s1	CC(C)=CC(=O)SCCNC(=O)CCNC(=O)[C@H](O)C(C)(C)COP(O)(=O)OP(O)(=O)OC[C@H]1O[C@H]([C@H](O)[C@@H]1OP(O)(O)=O)n1cnc2c(N)ncnc12
MCIT	2-Methylcitrate	C7H10O7	C7H7O7	-3	mitochondrion	C02225	5290	10860	1S/C7H10O7/c1-3(5(10)11)7(14,6(12)13)2-4(8)9/h3,14H,2H2,1H3,(H,8,9)(H,10,11)(H,12,13)/p-3/t3-,7-/m1/s1	C[C@H](C([O-])=O)[C@](O)(CC([O-])=O)C([O-])=O
MET	L-methionine	C5H11NO2S	C5H11NO2S	0	cytosol	C00073	3373	16643	1S/C5H11NO2S/c1-9-3-2-4(6)5(7)8/h4H,2-3,6H2,1H3,(H,7,8)/t4-/m0/s1
METHF	5,10-Methenyltetrahydrofolate	C20H21N7O6	C20H20N7O6	-1	cytosol	C00445	3733	15638	1S/C20H21N7O6/c21-20-24-16-15(18(31)25-20)27-9-26(8-12(27)7-22-16)11-3-1-10(2-4-11)17(30)23-13(19(32)33)5-6-14(28)29/h1-4,9,12-13H,5-8H2,(H6-,21,22,23,24,25,28,29,30,31,32,33)/p+1/t12-,13+/m1/s1	[H][C@]12CNc3nc(N)[nH]c(=O)c3[N+]1=CN(C2)c1ccc(cc1)C(=O)N[C@@H](CCC(O)=O)C(O)=O
METL	Methanethiol	CH4S	CH4S	0	cytosol	C00409	3699	16007	1S/CH4S/c1-2/h2H,1H3	CS
METTHF	(6R)-5,10-methylenetetrahydrofolic acid	C20H23N7O6	C20H21N7O6	-2	cytosol	C00143	3443	1989	1S/C20H23N7O6/c21-20-24-16-15(18(31)25-20)27-9-26(8-12(27)7-22-16)11-3-1-10(2-4-11)17(30)23-13(19(32)33)5-6-14(28)29/h1-4,12-13H,5-9H2,(H,23,30)(H,28,29)(H,32,33)(H4,21,22,24,25,31)/t12-,13+/m1/s1
MGCOA	3-Methylglutaconyl-CoA	C27H42N7O19P3S	C27H38N7O19P3S	-4	cytosol	C03231	6102	15488	1S/C27H42N7O19P3S/c1-14(8-17(36)37)9-18(38)57-7-6-29-16(35)4-5-30-25(41)22(40)27(2,3)11-50-56(47,48)53-55(45,46)49-10-15-21(52-54(42,43)44)20(39)26(51-15)34-13-33-19-23(28)31-12-32-24(19)34/h8,12-13,15,20-22,26,39-40H,4-7,9-11H2,1-3H3,(H,29,35)(H,30,41)(H,36,37)(H,45,46)(H,47,48)(H2,28,31,32)(H2,42,43,44)/b14-8+/t15-,20-,21-,22+,26-/m1/s1	C\C(CC(=O)SCCNC(=O)CCNC(=O)[C@H](O)C(C)(C)COP(O)(=O)OP(O)(=O)OC[C@H]1O[C@H]([C@H](O)[C@@H]1OP(O)(O)=O)n1cnc2c(N)ncnc12)=C/C(O)=O
MI3P	1D-myo-inositol 3-phosphate	C6H13O9P	C6H11O9P	-2	cytosol	C04006	6716	18169	1S/C6H13O9P/c7-1-2(8)4(10)6(5(11)3(1)9)15-16(12,13)14/h1-11H,(H2,12,13,14)/t1-,2-,3+,4-,5-,6-/m0/s1	O[C@H]1[C@H](O)[C@H](O)[C@H](OP(O)(O)=O)[C@@H](O)[C@@H]1O
MICIT	methylisocitrate	C7H10O7	C7H7O7	-3	mitochondrion	C04593	7191	15607	1S/C7H10O7/c1-7(14,6(12)13)3(5(10)11)2-4(8)9/h3,14H,2H2,1H3,(H,8,9)(H,10,11)(H,12,13)/t3-,7-/m1/s1	C[C@@](O)([C@H](CC(O)=O)C(O)=O)C(O)=O
MIP2C	Inositol-mannose-P-inositol-P-ceramide	C46H80N6O33P3R3	C57H97N6O46P4R5	0	cytosol
MIPC	Mannose-inositol-P-ceramide	C46H80N6O33P3R3	C46H80N6O33P3R3	0	cytosol
MLT	maltose	C12H22O11	C12H22O11	0	cytosol	C00208	3508	17306	1S/C12H22O11/c13-1-3-5(15)6(16)9(19)12(22-3)23-10-4(2-14)21-11(20)8(18)7(10)17/h3-20H,1-2H2/t3-,4-,5-,6+,7-,8-,9-,10-,11?,12-/m1/s1
MNT	D-mannitol	C6H14O6	C6H14O6	0	cytosol	C00392	3682	16899	1S/C6H14O6/c7-1-3(9)5(11)6(12)4(10)2-8/h3-12H,1-2H2/t3-,4-,5-,6-/m1/s1	OC[C@@H](O)[C@@H](O)[C@H](O)[C@H](O)CO
MTHF	5-methyltetrahydrofolic acid	C20H25N7O6	C20H23N7O6	-2	cytosol	C00440	3729	15641	1S/C20H25N7O6/c1-27-12(9-23-16-15(27)18(31)26-20(21)25-16)8-22-11-4-2-10(3-5-11)17(30)24-13(19(32)33)6-7-14(28)29/h2-5,12-13,22H,6-9H2,1H3,(H,24,30)(H,28,29)(H,32,33)(H4,21,23,25,26,31)/t12-,13-/m0/s1
MTHGXL	methylglyoxal	C3H4O2	C3H4O2	0	cytosol	C00546	3827	17158	1S/C3H4O2/c1-3(5)2-4/h2H,1H3
MVL	(R)-mevalonate	C6H12O4	C6H11O4	-1	cytosol	C00418	3708	36464	1S/C6H12O4/c1-6(10,2-3-7)4-5(8)9/h7,10H,2-4H2,1H3,(H,8,9)/p-1/t6-/m1/s1
MYOBISPI	1D-myo-inositol 1,4-bisphosphate	C6H14O12P2	C6H10O12P2	-4	cytosol	C01220	4442	17816	1S/C6H14O12P2/c7-1-2(8)6(18-20(14,15)16)4(10)3(9)5(1)17-19(11,12)13/h1-10H,(H2,11,12,13)(H2,14,15,16)/t1-,2-,3-,4+,5+,6+/m1/s1
MYOCYPI	1D-myo-inositol 1,2-cyclic phosphate	C6H11O8P	C6H10O8P	-1	cytosol	C04299	6958	18426	1S/C6H11O8P/c7-1-2(8)4(10)6-5(3(1)9)13-15(11,12)14-6/h1-10H,(H,11,12)/t1-,2-,3+,4+,5-,6+/m0/s1
MYOI	myo-inositol	C6H12O6	C6H12O6	0	cytosol	C00137	3437	17268	1S/C6H12O6/c7-1-2(8)4(10)6(12)5(11)3(1)9/h1-12H/t1-,2-,3-,4+,5-,6-
MYOIP	myo-Inositol 4-phosphate	C6H13O9P	C6H11O9P	-2	cytosol	C03546	6349	18384	1S/C6H13O9P/c7-1-2(8)4(10)6(5(11)3(1)9)15-16(12,13)14/h1-11H,(H2,12,13,14)/t1-,2-,3-,4+,5-,6-/m0/s1	O[C@@H]1[C@H](O)[C@H](O)[C@@H](OP(O)(O)=O)[C@H](O)[C@H]1O
MZYMST	4alpha-Methylzymosterol	C28H46O	C28H46O	0	cytosol	C05103	7531	1949
N4ABUTN	N4-Acetylaminobutanal	C6H11NO2	C6H11NO2	0	cytosol	C05936
NA	Sodium	Na	Na	1	cytosol	C01330
NAD	NAD(+)	C21H27N7O14P2	C21H26N7O14P2	-1	cytosol	C00003	3305	15846	1S/C21H27N7O14P2/c22-17-12-19(25-7-24-17)28(8-26-12)21-16(32)14(30)11(41-21)6-39-44(36,37)42-43(34,35)38-5-10-13(29)15(31)20(40-10)27-3-1-2-9(4-27)18(23)33/h1-4,7-8,10-11,13-16,20-21,29-32H,5-6H2,(H5-,22,23,24,25,33,34,35,36,37)/p+1/t10-,11-,13-,14-,15-,16-,20-,21-/m1/s1
NADH	NADH	C21H29N7O14P2	C21H27N7O14P2	-2	cytosol	C00004	3306	16908	1S/C21H29N7O14P2/c22-17-12-19(25-7-24-17)28(8-26-12)21-16(32)14(30)11(41-21)6-39-44(36,37)42-43(34,35)38-5-10-13(29)15(31)20(40-10)27-3-1-2-9(4-27)18(23)33/h1,3-4,7-8,10-11,13-16,20-21,29-32H,2,5-6H2,(H2,23,33)(H,34,35)(H,36,37)(H2,22,24,25)/t10-,11-,13-,14-,15-,16-,20-,21-/m1/s1
NADP	NADP(+)	C21H28N7O17P3	C21H25N7O17P3	-3	cytosol	C00006	3308	18009	1S/C21H28N7O17P3/c22-17-12-19(25-7-24-17)28(8-26-12)21-16(44-46(33,34)35)14(30)11(43-21)6-41-48(38,39)45-47(36,37)40-5-10-13(29)15(31)20(42-10)27-3-1-2-9(4-27)18(23)32/h1-4,7-8,10-11,13-16,20-21,29-31H,5-6H2,(H7-,22,23,24,25,32,33,34,35,36,37,38,39)/p+1/t10-,11-,13-,14-,15-,16-,20-,21-/m1/s1
NADPH	NADPH	C21H30N7O17P3	C21H26N7O17P3	-4	cytosol	C00005	3307	16474	1S/C21H30N7O17P3/c22-17-12-19(25-7-24-17)28(8-26-12)21-16(44-46(33,34)35)14(30)11(43-21)6-41-48(38,39)45-47(36,37)40-5-10-13(29)15(31)20(42-10)27-3-1-2-9(4-27)18(23)32/h1,3-4,7-8,10-11,13-16,20-21,29-31H,2,5-6H2,(H2,23,32)(H,36,37)(H,38,39)(H2,22,24,25)(H2,33,34,35)/t10-,11-,13-,14-,15-,16-,20-,21-/m1/s1
NAG	N-acetyl-D-glucosamine	C8H15NO6	C8H15NO6	0	cytosol	C00140	3440	506227	1S/C8H15NO6/c1-3(11)9-5-7(13)6(12)4(2-10)15-8(5)14/h4-8,10,12-14H,2H2,1H3,(H,9,11)/t4-,5-,6-,7-,8?/m1/s1
NAGA1P	N-acetyl-alpha-D-glucosamine 1-phosphate	C8H16NO9P	C8H14NO9P	-2	cytosol	C04501		16446	1S/C8H16NO9P/c1-3(11)9-5-7(13)6(12)4(2-10)17-8(5)18-19(14,15)16/h4-8,10,12-13H,2H2,1H3,(H,9,11)(H2,14,15,16)/t4-,5-,6-,7-,8-/m1/s1
NAGA6P	N-acetyl-D-glucosamine 6-phosphate	C8H16NO9P	C8H14NO9P	-2	cytosol	C00357	3650	15784	1S/C8H16NO9P/c1-3(10)9-5-7(12)6(11)4(18-8(5)13)2-17-19(14,15)16/h4-8,11-13H,2H2,1H3,(H,9,10)(H2,14,15,16)/t4-,5-,6-,7-,8?/m1/s1
NAGLU	N-acetyl-L-glutamate	C7H11NO5	C7H9NO5	-2	mitochondrion	C00624	3897	44337	1S/C7H11NO5/c1-4(9)8-5(7(12)13)2-3-6(10)11/h5H,2-3H2,1H3,(H,8,9)(H,10,11)(H,12,13)/p-2/t5-/m0/s1
NAGLUP	N-Acetyl-L-glutamate 5-phosphate|N-Acetyl-L-glutamyl 5-phosphate|N-acetyl-glutamyl-phosphate|N-acetyl-5-glutamyl phosphate|n-acetylglutamyl-phosphate	C7H12NO8P	C7H9NO8P	-3	mitochondrion	C04133	6819	16878	1S/C7H12NO8P/c1-4(9)8-5(7(11)12)2-3-6(10)16-17(13,14)15/h5H,2-3H2,1H3,(H,8,9)(H,11,12)(H2,13,14,15)/t5-/m0/s1	CC(=O)N[C@@H](CCC(=O)OP(O)(O)=O)C(O)=O
NAGLUS	N-acetyl-L-glutamate 5-semialdehyde	C7H11NO4	C7H10NO4	-1	mitochondrion	C01250	4470	29123	1S/C7H11NO4/c1-5(10)8-6(7(11)12)3-2-4-9/h4,6H,2-3H2,1H3,(H,8,10)(H,11,12)/p-1/t6-/m0/s1
NAMN	nicotinic acid D-ribonucleotide	C11H14NO9P	C11H12NO9P	-2	cytosol	C01185	4411	15763	1S/C11H14NO9P/c13-8-7(5-20-22(17,18)19)21-10(9(8)14)12-3-1-2-6(4-12)11(15)16/h1-4,7-10,13-14H,5H2,(H2-,15,16,17,18,19)/p+1/t7-,8-,9-,10-/m1/s1
NAORN	N2-acetyl-L-ornithine	C7H14N2O3	C7H14N2O3	0	mitochondrion	C00437	3726	16543	1S/C7H14N2O3/c1-5(10)9-6(7(11)12)3-2-4-8/h6H,2-4,8H2,1H3,(H,9,10)(H,11,12)/t6-/m0/s1
NH3	NH3	NH3	NH4	1	cytosol	C00014	3316	16134	1S/H3N/h1H3
NICA	nicotinic acid	C6H5NO2	C6H4NO2	-1	cytosol	C00253	3552	15940	1S/C6H5NO2/c8-6(9)5-2-1-3-7-4-5/h1-4H,(H,8,9)
NICD	nicotinamide	C6H6N2O	C6H6N2O	0	cytosol	C00153	3453	17154	1S/C6H6N2O/c7-6(9)5-2-1-3-8-4-5/h1-4H,(H2,7,9)
NMN	NMN zwitterion	C11H15N2O8P	C11H14N2O8P	-1	cytosol	C00455	3741	16171	1S/C11H15N2O8P/c12-10(16)6-2-1-3-13(4-6)11-9(15)8(14)7(21-11)5-20-22(17,18)19/h1-4,7-9,11,14-15H,5H2,(H3-,12,16,17,18,19)/t7-,8-,9-,11-/m1/s1
NPRAN	N-(5-phospho-beta-D-ribosyl)anthranilic acid	C12H16NO9P	C12H13NO9P	-3	cytosol	C04302	8145169	7091	1S/C12H16NO9P/c14-9-8(5-21-23(18,19)20)22-11(10(9)15)13-7-4-2-1-3-6(7)12(16)17/h1-4,8-11,13-15H,5H2,(H,16,17)(H2,18,19,20)/t8-,9-,10-,11-/m1/s1
NSPRD	N1-Acetylspermidine	C9H21N3O	C9H23N3O	2	cytosol	C00612		17927	1S/C9H21N3O/c1-9(13)12-8-4-7-11-6-3-2-5-10/h11H,2-8,10H2,1H3,(H,12,13)	CC(=O)NCCCNCCCCN
NSPRM	N1-Acetylspermine	C12H28N4O	C12H31N4O	3	cytosol	C02567	5564	17312	1S/C12H28N4O/c1-12(17)16-11-5-10-15-8-3-2-7-14-9-4-6-13/h14-15H,2-11,13H2,1H3,(H,16,17)	CC(=O)NCCCNCCCCNCCCN
O2	dioxygen	O2	O2	0	cytosol	C00007	3309	15379	1S/O2/c1-2
OAA	oxaloacetic acid	C4H4O5	C4H2O5	-2	cytosol	C00036	3338	30744	1S/C4H4O5/c5-2(4(8)9)1-3(6)7/h1H2,(H,6,7)(H,8,9)
OAHSER	O-acetyl-L-homoserine	C6H11NO4	C6H11NO4	0	cytosol	C01077	4315	16288	1S/C6H11NO4/c1-4(8)11-3-2-5(7)6(9)10/h5H,2-3,7H2,1H3,(H,9,10)/t5-/m0/s1
OAP	2-Oxoadipate	C6H8O5	C6H6O5	-2	cytosol	C00322
OBUT	2-oxobutanoate	C4H6O3	C4H5O3	-1	cytosol	C00109	3409	16763	1S/C4H6O3/c1-2-3(5)4(6)7/h2H2,1H3,(H,6,7)
OGT	glutathione disulfide	C20H32N6O12S2	C20H30N6O12S2	-2	cytosol	C00127	3427	17858	1S/C20H32N6O12S2/c21-9(19(35)36)1-3-13(27)25-11(17(33)23-5-15(29)30)7-39-40-8-12(18(34)24-6-16(31)32)26-14(28)4-2-10(22)20(37)38/h9-12H,1-8,21-22H2,(H,23,33)(H,24,34)(H,25,27)(H,26,28)(H,29,30)(H,31,32)(H,35,36)(H,37,38)/t9-,10-,11-,12-/m0/s1
OICAP	3-Carboxy-4-methyl-2-oxopentanoate	C7H10O5	C7H8O5	-2	cytosol	C04236	6905	1467	1S/C7H10O5/c1-3(2)4(6(9)10)5(8)7(11)12/h3-4H,1-2H3,(H,9,10)(H,11,12)/t4-/m0/s1
OMP	orotidine 5-(dihydrogen phosphate)	C10H13N2O11P	C10H10N2O11P	-3	cytosol	C01103	4337	15842	1S/C10H13N2O11P/c13-5-1-3(9(16)17)12(10(18)11-5)8-7(15)6(14)4(23-8)2-22-24(19,20)21/h1,4,6-8,14-15H,2H2,(H,16,17)(H,11,13,18)(H2,19,20,21)/t4-,6-,7-,8-/m1/s1
OMVAL	(R)-3-methyl-2-oxobutanoate	C5H8O3	C5H7O3	-1	cytosol	C00141	3441	16530	1S/C5H8O3/c1-3(2)4(6)5(7)8/h3H,1-2H3,(H,7,8)/p-1
ORN	L-ornithine	C5H12N2O2	C5H13N2O2	1	cytosol	C00077	3377	15729	1S/C5H12N2O2/c6-3-1-2-4(7)5(8)9/h4H,1-3,6-7H2,(H,8,9)/t4-/m0/s1
OROA	orotic acid	C5H4N2O4	C5H3N2O4	-1	cytosol	C00295	3589	16742	1S/C5H4N2O4/c8-3-1-2(4(9)10)6-5(11)7-3/h1H,(H,9,10)(H2,6,7,8,11)
OXAG	Oxaloglutarate	C7H8O7	C7H5O7	-3	mitochondrion	C05533		7814	1S/C7H8O7/c8-4(9)2-1-3(6(11)12)5(10)7(13)14/h3H,1-2H2,(H,8,9)(H,11,12)(H,13,14)	OC(=O)CCC(C(O)=O)C(=O)C(O)=O
P5C	(S)-1-pyrroline-5-carboxylic acid	C5H7NO2	C5H6NO2	-1	cytosol	C03912	6642	371	1S/C5H7NO2/c7-5(8)4-2-1-3-6-4/h3-4H,1-2H2,(H,7,8)/t4-/m0/s1
P5P	pyridoxine 5-phosphate	C8H12NO6P	C8H10NO6P	-2	cytosol	C00627	3900	28803	1S/C8H12NO6P/c1-5-8(11)7(3-10)6(2-9-5)4-15-16(12,13)14/h2,10-11H,3-4H2,1H3,(H2,12,13,14)
PA	phosphatidate	C5H7O8PR2	C5H5O8PR2	-2	cytosol	C00416	3706	16337
PABA	4-aminobenzoate	C7H7NO2	C7H6NO2	-1	cytosol	C00568	3847	17836	1S/C7H7NO2/c8-6-3-1-5(2-4-6)7(9)10/h1-4H,8H2,(H,9,10)/p-1
PAC	phenylacetic acid	C8H8O2	C8H7O2	-1	cytosol	C07086	9297	30745	1S/C8H8O2/c9-8(10)6-7-4-2-1-3-5-7/h1-5H,6H2,(H,9,10)
PAD	2-phenylacetamide	C8H9NO	C8H9NO	0	cytosol	C02505	5517	16562	1S/C8H9NO/c9-8(10)6-7-4-2-1-3-5-7/h1-5H,6H2,(H2,9,10)
PANT	pantoic acid	C6H12O4	C6H11O4	-1	cytosol	C00522	3805	14737	1S/C6H12O4/c1-6(2,3-7)4(8)5(9)10/h4,7-8H,3H2,1-2H3,(H,9,10)
PAP	adenosine 3,5-bismonophosphate	C10H15N5O10P2	C10H11N5O10P2	-4	cytosol	C00054	3356	17985	1S/C10H15N5O10P2/c11-8-5-9(13-2-12-8)15(3-14-5)10-6(16)7(25-27(20,21)22)4(24-10)1-23-26(17,18)19/h2-4,6-7,10,16H,1H2,(H2,11,12,13)(H2,17,18,19)(H2,20,21,22)/t4-,6-,7-,10-/m1/s1
PAPS	3-phospho-5-adenylyl sulfate	C10H15N5O13P2S	C10H11N5O13P2S	-4	cytosol	C00053	3355	17980	1S/C10H15N5O13P2S/c11-8-5-9(13-2-12-8)15(3-14-5)10-6(16)7(27-29(17,18)19)4(26-10)1-25-30(20,21)28-31(22,23)24/h2-4,6-7,10,16H,1H2,(H,20,21)(H2,11,12,13)(H2,17,18,19)(H,22,23,24)/t4-,6-,7-,10-/m1/s1
PC	phosphatidylcholines	C10H18NO8PR2	C10H19NO8PR2	1	cytosol	C00157	3457	49183		C[N+](C)(C)CCOP(O)(=O)OCC(COC([*])=O)OC([*])=O
PCHO	choline phosphate	C5H15NO4P	C5H14NO4P	-1	cytosol	C00588	3867	18132	1S/C5H14NO4P/c1-6(2,3)4-5-10-11(7,8)9/h4-5H2,1-3H3,(H-,7,8,9)/p+1
PDLA	Pyridoxamine	C8H12N2O2	C8H13N2O2	1	cytosol	C00534	3816	16410	1S/C8H12N2O2/c1-5-8(12)7(2-9)6(4-11)3-10-5/h3,11-12H,2,4,9H2,1H3
PDLA5P	Pyridoxamine 5-phosphate	C8H13N2O5P	C8H12N2O5P	-1	cytosol	C00647	3919	18335	1S/C8H13N2O5P/c1-5-8(11)7(2-9)6(3-10-5)4-15-16(12,13)14/h3,11H,2,4,9H2,1H3,(H2,12,13,14)
PDME	Phosphatidyl-N-dimethylethanolamine	C9H16NO8PR2	C9H16NO8PR2	0	cytosol	C04308	6966
PE	phosphatidylethanolamines	C7H12NO8PR2	C7H12NO8PR2	0	cytosol	C00350	3643	16038		NCCOP(O)(=O)OCC(COC([*])=O)OC([*])=O
PENDP	all-trans-Pentaprenyl diphosphate	C25H44O7P2	C25H41O7P2	-3	cytosol	C04217
PEP	phosphoenolpyruvate	C3H5O6P	C3H2O6P	-3	cytosol	C00074	3374	18021	1S/C3H5O6P/c1-2(3(4)5)9-10(6,7)8/h1H2,(H,4,5)(H2,6,7,8)/p-1
PETHM	ethanolamine phosphate	C2H8NO4P	C2H7NO4P	-1	cytosol	C00346	3639	17553	1S/C2H8NO4P/c3-1-2-7-8(4,5)6/h1-3H2,(H2,4,5,6)
PG	phosphatidylglycerol	C8H13O10PR2	C8H12O10PR2	-1	cytosol	C00344	3637	17517
PGP	Phosphatidylglycerophosphate	C8H14O13P2R2	C8H11O13P2R2	-3	mitochondrion	C03892	6624	37393		O[C@@H](COP(O)(O)=O)COP(O)(=O)OC[C@@H](COC([*])=O)OC([*])=O
PHAL	Phenylacetaldehyde	C8H8O	C8H8O	0	cytosol	C00601	3876	16424	1S/C8H8O/c9-7-6-8-4-2-1-3-5-8/h1-5,7H,6H2
PHE	L-phenylalanine	C9H11NO2	C9H11NO2	0	cytosol	C00079	3379	17295	1S/C9H11NO2/c10-8(9(11)12)6-7-4-2-1-3-5-7/h1-5,8H,6,10H2,(H,11,12)/t8-/m0/s1
PHEN	prephenic acid	C10H10O6	C10H8O6	-2	cytosol	C00254	3553	16666	1S/C10H10O6/c11-6-1-3-10(4-2-6,9(15)16)5-7(12)8(13)14/h1-4,6,11H,5H2,(H,13,14)(H,15,16)
PHP	3-phosphonooxypyruvic acid	C3H5O7P	C3H2O7P	-3	cytosol	C03232	6103	30933	1S/C3H5O7P/c4-2(3(5)6)1-10-11(7,8)9/h1H2,(H,5,6)(H2,7,8,9)
PHPYR	keto-phenylpyruvic acid	C9H8O3	C9H7O3	-1	cytosol	C00166	3466	30851	1S/C9H8O3/c10-8(9(11)12)6-7-4-2-1-3-5-7/h1-5H,6H2,(H,11,12)
PHSER	O-phospho-L-homoserine	C4H10NO6P	C4H8NO6P	-2	cytosol	C01102	4336	15961	1S/C4H10NO6P/c5-3(4(6)7)1-2-11-12(8,9)10/h3H,1-2,5H2,(H,6,7)(H2,8,9,10)/t3-/m0/s1
PHSP	Sphingosine 1-phosphate	C18H38NO5P	C18H37NO5P	-1	cytosol	C06124	8381	37550	1S/C18H38NO5P/c1-2-3-4-5-6-7-8-9-10-11-12-13-14-15-18(20)17(19)16-24-25(21,22)23/h14-15,17-18,20H,2-13,16,19H2,1H3,(H2,21,22,23)/b15-14+/t17-,18+/m0/s1	CCCCCCCCCCCCC\C=C\[C@@H](O)[C@@H](N)COP(O)(O)=O
PI	phosphate	H3O4P	HO4P	-2	cytosol	C00009	3311	18367	1S/H3O4P/c1-5(2,3)4/h(H3,1,2,3,4)/p-3
PINS	1-phosphatidyl-1D-myo-inositols	C11H17O13PR2	C11H17O13PR2	0	cytosol	C01194	4419	16749
PINS4P	1-phosphatidyl-1D-myo-inositol 4-phosphates	C11H18O16P2R2	C11H18O16P2R2	0	cytosol	C01277	4496	17526		[H][C@@](COC([*])=O)(COP(O)(=O)O[C@@H]1[C@H](O)[C@H](O)[C@@H](OP(O)(O)=O)[C@H](O)[C@H]1O)OC([*])=O
PINSBP	phosphatidyl-1D-myo-inositol 3,4-bisphosphate	C11H19O19P3R2	C11H19O19P3R2	0	cytosol	C11554	13721	16152
PINSP	1-phosphatidyl-1D-myo-inositol 3-phosphates	C11H18O16P2R2	C11H18O16P2R2	0	cytosol	C04549	7155	17283		[H][C@@](COC([*])=O)(COP(O)(=O)O[C@H]1[C@H](O)[C@@H](O)[C@H](O)[C@@H](OP(O)(O)=O)[C@H]1O)OC([*])=O
PL	Pyridoxal	C8H9NO3	C8H9NO3	0	cytosol	C00250	3549	17310	1S/C8H9NO3/c1-5-8(12)7(4-11)6(3-10)2-9-5/h2,4,10,12H,3H2,1H3
PL5P	Pyridoxal 5-phosphate	C8H10NO6P	C8H8NO6P	-2	cytosol	C00018	3320	18405	1S/C8H10NO6P/c1-5-8(11)7(3-10)6(2-9-5)4-15-16(12,13)14/h2-3,11H,4H2,1H3,(H2,12,13,14)
PMME	Phosphatidyl-N-methylethanolamine	C8H14NO8PR2	C8H14NO8PR2	0	cytosol	C01241	4462	15958
PMVL	(R)-5-phosphomevalonate	C6H13O7P	C6H10O7P	-3	cytosol	C01107	4339	17436	1S/C6H13O7P/c1-6(9,4-5(7)8)2-3-13-14(10,11)12/h9H,2-4H2,1H3,(H,7,8)(H2,10,11,12)/t6-/m1/s1
PNTO	(R)-pantothenate	C9H17NO5	C9H16NO5	-1	cytosol	C00864	4121	29032	1S/C9H17NO5/c1-9(2,5-11)7(14)8(15)10-4-3-6(12)13/h7,11,14H,3-5H2,1-2H3,(H,10,15)(H,12,13)/p-1/t7-/m0/s1
PPACP	Propanoyl-ACP	C14H26N2O8PRS	C14H25N2O8PRS	-1	cytosol
PPCOA	Propanoyl-CoA	C24H40N7O17P3S	C24H36N7O17P3S	-4	mitochondrion	C00100
PPI	Diphosphoric acid	H4O7P2	HO7P2	-3	cytosol	C00013	3315	18361	1S/H4O7P2/c1-8(2,3)7-9(4,5)6/h(H2,1,2,3)(H2,4,5,6)/p-4	[O-]P([O-])(=O)OP([O-])([O-])=O
PPMAL	2-isopropylmaleate	C7H10O4	C7H8O4	-2	cytosol	C02631		17275	1/C7H10O4/c1-4(2)5(7(10)11)3-6(8)9/h3-4H,1-2H3,(H,8,9)(H,10,11)/b5-3-
PPMVL	(R)-5-diphosphomevalonate	C6H14O10P2	C6H11O10P2	-3	cytosol	C01143	4374	15899	1S/C6H14O10P2/c1-6(9,4-5(7)8)2-3-15-18(13,14)16-17(10,11)12/h9H,2-4H2,1H3,(H,7,8)(H,13,14)(H2,10,11,12)/t6-/m1/s1
PPPI	Inorganic triphosphate	H5O10P3	HO10P3	-4	cytosol	C03279
PRAM	5-phospho-beta-D-ribosylamine	C5H12NO7P	C5H11NO7P	-1	cytosol	C03090	5988	37737	1S/C5H12NO7P/c6-5-4(8)3(7)2(13-5)1-12-14(9,10)11/h2-5,7-8H,1,6H2,(H2,9,10,11)/t2-,3-,4-,5-/m1/s1
PRBAMP	1-(5-phosphoribosyl)-5-AMP	C15H23N5O14P2	C15H19N5O14P2	-4	cytosol	C02741	5701	18374	1S/C15H23N5O14P2/c16-12-7-13(18-4-19(12)14-10(23)8(21)5(33-14)1-31-35(25,26)27)20(3-17-7)15-11(24)9(22)6(34-15)2-32-36(28,29)30/h3-6,8-11,14-16,21-24H,1-2H2,(H2,25,26,27)(H2,28,29,30)/t5-,6-,8-,9-,10-,11-,14-,15-/m1/s1
PRBATP	1-(5-phospho-D-ribosyl)-ATP	C15H25N5O20P4	C15H19N5O20P4	-6	cytosol	C02739	5699	18263	1S/C15H25N5O20P4/c16-12-7-13(18-4-19(12)14-10(23)8(21)5(37-14)1-35-41(25,26)27)20(3-17-7)15-11(24)9(22)6(38-15)2-36-43(31,32)40-44(33,34)39-42(28,29)30/h3-6,8-11,14-16,21-24H,1-2H2,(H,31,32)(H,33,34)(H2,25,26,27)(H2,28,29,30)/t5-,6-,8-,9-,10-,11-,14?,15-/m1/s1
PRFICA	5-formamido-1-(5-phospho-D-ribosyl)imidazole-4-carboxamide	C10H15N4O9P	C10H13N4O9P	-2	cytosol	C04734	7305	18381	1S/C10H15N4O9P/c11-8(18)5-9(13-3-15)14(2-12-5)10-7(17)6(16)4(23-10)1-22-24(19,20)21/h2-4,6-7,10,16-17H,1H2,(H2,11,18)(H,13,15)(H2,19,20,21)/t4-,6-,7-,10-/m1/s1
PRFP	1-(5-phospho-D-ribosyl)-5-[(5-phospho-D-ribosylamino)methylideneamino]imidazole-4-carboxamide	C15H25N5O15P2	C15H21N5O15P2	-4	cytosol	C04896		18302	1S/C15H25N5O15P2/c16-12(25)7-13(17-3-18-14-10(23)8(21)5(34-14)1-32-36(26,27)28)20(4-19-7)15-11(24)9(22)6(35-15)2-33-37(29,30)31/h3-6,8-11,14-15,21-24H,1-2H2,(H2,16,25)(H,17,18)(H2,26,27,28)(H2,29,30,31)/t5-,6-,8-,9-,10-,11-,14-,15-/m1/s1
PRLP	5-[(5-phospho-1-deoxy-D-ribulos-1-ylimino)methylamino]-1-(5-phospho-D-ribosyl)imidazole-4-carboxamide	C15H25N5O15P2	C15H21N5O15P2	-4	cytosol	C04916		27735	1S/C15H25N5O15P2/c16-13(26)9-14(18-4-17-1-6(21)10(23)7(22)2-33-36(27,28)29)20(5-19-9)15-12(25)11(24)8(35-15)3-34-37(30,31)32/h4-5,7-8,10-12,15,22-25H,1-3H2,(H2,16,26)(H,17,18)(H2,27,28,29)(H2,30,31,32)/t7-,8-,10+,11-,12-,15-/m1/s1
PRO	L-proline	C5H9NO2	C5H9NO2	0	cytosol	C00148	3448	17203	1S/C5H9NO2/c7-5(8)4-2-1-3-6-4/h4,6H,1-3H2,(H,7,8)/t4-/m0/s1
PRPP	5-O-phosphono-alpha-D-ribofuranosyl diphosphate	C5H13O14P3	C5H8O14P3	-5	cytosol	C00119	3419	17111	1S/C5H13O14P3/c6-3-2(1-16-20(8,9)10)17-5(4(3)7)18-22(14,15)19-21(11,12)13/h2-7H,1H2,(H,14,15)(H2,8,9,10)(H2,11,12,13)/t2-,3-,4-,5-/m1/s1
PS	phosphatidylserine	C8H12NO10PR2	C8H11NO10PR2	-1	cytosol	C02737	5698	11750		N[C@@H](COP(O)(=O)OC[C@@H](COC([*])=O)OC([*])=O)C(O)=O
PSPH	Sphingosine	C18H37NO2	C18H38NO2	1	cytosol	C00319	3613	16393	1S/C18H37NO2/c1-2-3-4-5-6-7-8-9-10-11-12-13-14-15-18(21)17(19)16-20/h14-15,17-18,20-21H,2-13,16,19H2,1H3/b15-14+/t17-,18+/m0/s1	CCCCCCCCCCCCC\C=C\[C@@H](O)[C@@H](N)CO
PTRSC	putrescine	C4H12N2	C4H14N2	2	cytosol	C00134	3434	17148	1S/C4H12N2/c5-3-1-2-4-6/h1-6H2	NCCCCN
PYR	pyruvic acid	C3H4O3	C3H3O3	-1	cytosol	C00022	3324	32816	1S/C3H4O3/c1-2(4)3(5)6/h1H3,(H,5,6)
PYRDX	Pyridoxine	C8H11NO3	C8H11NO3	0	cytosol	C00314	3608	16709	1S/C8H11NO3/c1-5-8(12)7(4-11)6(3-10)2-9-5/h2,10-12H,3-4H2,1H3
Q	ubiquinone	C49H74O4	C49H74O4	0	mitochondrion	C00399	3689	16389	1S/C14H18O4/c1-8(2)6-7-10-9(3)11(15)13(17-4)14(18-5)12(10)16/h6H,7H2,1-5H3
QH2	ubiquinol	C49H76O4	C49H76O4	0	mitochondrion	C00390	3680	17976	1S/C14H20O4/c1-8(2)6-7-10-9(3)11(15)13(17-4)14(18-5)12(10)16/h6,15-16H,7H2,1-5H3
QULN	Quinolinate	C7H5NO4	C7H3NO4	-2	cytosol	C03722	6487	29959	1S/C7H5NO4/c9-6(10)4-2-1-3-8-5(4)7(11)12/h1-3H,(H,9,10)(H,11,12)/p-2
R1P	D-ribose 1-phosphate	C5H11O8P	C5H9O8P	-2	cytosol	C00620	3894	35425	1S/C5H11O8P/c6-1-2-3(7)4(8)5(12-2)13-14(9,10)11/h2-8H,1H2,(H2,9,10,11)/t2-,3-,4-,5?/m1/s1
R5P	D-ribose 5-phosphate	C5H11O8P	C5H9O8P	-2	cytosol	C00117	3417	17797	1S/C5H11O8P/c6-1-3(7)5(9)4(8)2-13-14(10,11)12/h1,3-5,7-9H,2H2,(H2,10,11,12)/t3-,4+,5-/m0/s1
RGT	glutathione	C10H17N3O6S	C10H16N3O6S	-1	cytosol	C00051	3353	16856	1S/C10H17N3O6S/c11-5(10(18)19)1-2-7(14)13-6(4-20)9(17)12-3-8(15)16/h5-6,20H,1-4,11H2,(H,12,17)(H,13,14)(H,15,16)(H,18,19)/t5-,6-/m0/s1
RIB	D-Ribose	C5H10O5	C5H10O5	0	cytosol	C00121	3421	47013	1S/C5H10O5/c6-1-2-3(7)4(8)5(9)10-2/h2-9H,1H2/t2-,3-,4-,5?/m1/s1
RIBFLAV	riboflavin	C17H20N4O6	C17H20N4O6	0	cytosol	C00255	3554	17015	1S/C17H20N4O6/c1-7-3-9-10(4-8(7)2)21(5-11(23)14(25)12(24)6-22)15-13(18-9)16(26)20-17(27)19-15/h3-4,11-12,14,22-25H,5-6H2,1-2H3,(H,20,26,27)/t11-,12+,14-/m0/s1
RIBOL	Ribitol	C5H12O5	C5H12O5	0	cytosol	C00474	3757	48505	1S/C5H12O5/c6-1-3(8)5(10)4(9)2-7/h3-10H,1-2H2/t3-,4+,5-	OC[C@H](O)[C@H](O)[C@H](O)CO
RL	D-ribulose	C5H10O5	C5H10O5	0	cytosol	C00309	3603	17173	1S/C5H10O5/c6-1-3(8)5(10)4(9)2-7/h3,5-8,10H,1-2H2/t3-,5-/m1/s1
RL5P	D-ribulose 5-phosphate	C5H11O8P	C5H9O8P	-2	cytosol	C00199	3499	17363	1S/C5H11O8P/c6-1-3(7)5(9)4(8)2-13-14(10,11)12/h4-6,8-9H,1-2H2,(H2,10,11,12)/t4-,5+/m1/s1
RMF	L-rhamnofuranose	C6H12O5	C6H12O5	0	cytosol	C02431	5458	16935	1S/C6H12O5/c1-2(7)5-3(8)4(9)6(10)11-5/h2-10H,1H3/t2?,3-,4+,5-,6+/m0/s1	CC(O)[C@@H]1O[C@@H](O)[C@H](O)[C@@H]1O
RML	L-Rhamno-1,4-lactone	C6H10O5	C6H10O5	0	cytosol	C02991	5900	17937	1S/C6H13O8P/c1-3(7)5(9)6(10)4(8)2-14-15(11,12)13/h3,5-7,9-10H,2H2,1H3,(H2,11,12,13)/t3-,5+,6+/m0/s1	C[C@H](O)[C@@H](O)[C@H](O)C(=O)COP(O)(O)=O
RMN	L-Rhamnose	C6H12O5	C6H12O5	0	cytosol	C00507	3790	16055	1S/C6H12O5/c1-3(8)5(10)6(11)4(9)2-7/h2-6,8-11H,1H3/t3-,4-,5-,6-/m0/s1	[H][C@@](C)(O)[C@]([H])(O)[C@@]([H])(O)[C@@]([H])(O)C=O
RNN	L-Rhamnonate	C6H12O6	C6H12O6	0	cytosol	C01934	5039	17357	1S/C6H12O6/c1-2(7)3(8)4(9)5(10)6(11)12/h2-5,7-10H,1H3,(H,11,12)/t2-,3-,4+,5+/m0/s1	C[C@H](O)[C@H](O)[C@@H](O)[C@@H](O)C(O)=O
S	sulfur	S	S	0	cytosol	C00087	3387	33411
S23E	(S)-2,3-epoxysqualene	C30H50O	C30H50O	0	cytosol	C01054	4295	15441	1S/C30H50O/c1-24(2)14-11-17-27(5)20-12-18-25(3)15-9-10-16-26(4)19-13-21-28(6)22-23-29-30(7,8)31-29/h14-16,20-21,29H,9-13,17-19,22-23H2,1-8H3/b25-15+,26-16+,27-20+,28-21+/t29-/m0/s1
S7P	sedoheptulose 7-phosphate	C7H15O10P	C7H13O10P	-2	cytosol	C00281		15721	1S/C7H15O10P/c8-1-3(9)5(11)7(13)6(12)4(10)2-17-18(14,15)16/h4-8,10-13H,1-2H2,(H2,14,15,16)/t4-,5-,6-,7+/m1/s1
SACP	L-saccharopine	C11H20N2O6	C11H19N2O6	-1	cytosol	C00449	3737	16927	1S/C11H20N2O6/c12-7(10(16)17)3-1-2-6-13-8(11(18)19)4-5-9(14)15/h7-8,13H,1-6,12H2,(H,14,15)(H,16,17)(H,18,19)/t7-,8-/m0/s1
SAH	S-adenosyl-L-homocysteine	C14H20N6O5S	C14H20N6O5S	0	cytosol	C00021	3323	16680	1S/C14H20N6O5S/c15-6(14(23)24)1-2-26-3-7-9(21)10(22)13(25-7)20-5-19-8-11(16)17-4-18-12(8)20/h4-7,9-10,13,21-22H,1-3,15H2,(H,23,24)(H2,16,17,18)/t6-,7+,9+,10+,13+/m0/s1
SAICAR	(2S)-2-[5-amino-1-(5-phospho-beta-D-ribosyl)imidazole-4-carboxamido]succinic acid	C13H19N4O12P	C13H15N4O12P	-4	cytosol	C04823		18319	1S/C13H19N4O12P/c14-10-7(11(22)16-4(13(23)24)1-6(18)19)15-3-17(10)12-9(21)8(20)5(29-12)2-28-30(25,26)27/h3-5,8-9,12,20-21H,1-2,14H2,(H,16,22)(H,18,19)(H,23,24)(H2,25,26,27)/t4?,5-,8-,9-,12-/m1/s1
SAM	S-adenosyl-L-methionine	C15H22N6O5S	C15H23N6O5S	1	cytosol	C00019	3321	15414	1S/C15H22N6O5S/c1-27(3-2-7(16)15(24)25)4-8-10(22)11(23)14(26-8)21-6-20-9-12(17)18-5-19-13(9)21/h5-8,10-11,14,22-23H,2-4,16H2,1H3,(H2-,17,18,19,24,25)/p+1/t7-,8+,10+,11+,14+,27?/m0/s1
SAMOB	S-adenosyl-4-methylthio-2-oxobutanoate	C15H20N5O6S	C15H19N5O6S	0	cytosol	C04425	7057	16490	1S/C15H19N5O6S/c1-27(3-2-7(21)15(24)25)4-8-10(22)11(23)14(26-8)20-6-19-9-12(16)17-5-18-13(9)20/h5-6,8,10-11,14,22-23H,2-4H2,1H3,(H2-,16,17,18,24,25)/t8-,10-,11-,14-,27?/m1/s1
SER	L-serine	C3H7NO3	C3H7NO3	0	cytosol	C00065	3365	17115	1S/C3H7NO3/c4-2(1-5)3(6)7/h2,5H,1,4H2,(H,6,7)/t2-/m0/s1
SLF	sulfate	H2SO4	O4S	-2	cytosol	C00059	3359	16189	1S/H2O4S/c1-5(2,3)4/h(H2,1,2,3,4)/p-2
SME	shikimic acid	C7H10O5	C7H9O5	-1	cytosol	C00493	3776	16119	1S/C7H10O5/c8-4-1-3(7(11)12)2-5(9)6(4)10/h1,4-6,8-10H,2H2,(H,11,12)/t4-,5-,6-/m1/s1
SME5P	Shikimate 5-phosphate	C7H11O8P	C7H9O8P	-2	cytosol	C03175	6057	17052
SOR	L-sorbose	C6H12O6	C6H12O6	0	cytosol	C00247	3546	17266	1S/C6H12O6/c7-1-3(9)5(11)6(12)4(10)2-8/h3,5-9,11-12H,1-2H2/t3-,5+,6+/m0/s1
SOT	D-sorbitol	C6H14O6	C6H14O6	0	cytosol	C00794	4052	17924	1S/C6H14O6/c7-1-3(9)5(11)6(12)4(10)2-8/h3-12H,1-2H2/t3-,4+,5-,6-/m1/s1
SPH	sphinganine	C18H39NO2	C18H40NO2	1	cytosol	C00836	4094	16566	1S/C18H39NO2/c1-2-3-4-5-6-7-8-9-10-11-12-13-14-15-18(21)17(19)16-20/h17-18,20-21H,2-16,19H2,1H3/t17-,18+/m0/s1
SPRM	spermine	C10H26N4	C10H30N4	4	cytosol	C00750		15746	1S/C10H26N4/c11-5-3-9-13-7-1-2-8-14-10-4-6-12/h13-14H,1-12H2	NCCCNCCCCNCCCN
SPRMD	spermidine	C7H19N3	C7H22N3	3	cytosol	C00315	3609	16610	1S/C7H19N3/c8-4-1-2-6-10-7-3-5-9/h10H,1-9H2	NCCCCNCCCN
SQL	squalene	C30H50	C30H50	0	cytosol	C00751	4013	15440	1S/C30H50/c1-25(2)15-11-19-29(7)23-13-21-27(5)17-9-10-18-28(6)22-14-24-30(8)20-12-16-26(3)4/h15-18,23-24H,9-14,19-22H2,1-8H3/b27-17+,28-18+,29-23+,30-24+
SUC	sucrose	C12H22O11	C12H22O11	0	cytosol	C00089	3389	17992	1S/C12H22O11/c13-1-4-6(16)8(18)9(19)11(21-4)23-12(3-15)10(20)7(17)5(2-14)22-12/h4-11,13-20H,1-3H2/t4-,5-,6-,7-,8+,9-,10+,11-,12+/m1/s1
SUCC	succinic acid	C4H6O4	C4H4O4	-2	cytosol	C00042	3344	15741	1S/C4H6O4/c5-3(6)1-2-4(7)8/h1-2H2,(H,5,6)(H,7,8)
SUCCHOMO	O-succinyl-L-homoserine	C8H13NO6	C8H12NO6	-1	cytosol	C01118	4349	16160	1S/C8H13NO6/c9-5(8(13)14)3-4-15-7(12)2-1-6(10)11/h5H,1-4,9H2,(H,10,11)(H,13,14)/t5-/m0/s1
SUCCOA	succinyl-CoA	C25H40N7O19P3S	C25H35N7O19P3S	-5	mitochondrion	C00091	3391	15380	1S/C25H40N7O19P3S/c1-25(2,20(38)23(39)28-6-5-14(33)27-7-8-55-16(36)4-3-15(34)35)10-48-54(45,46)51-53(43,44)47-9-13-19(50-52(40,41)42)18(37)24(49-13)32-12-31-17-21(26)29-11-30-22(17)32/h11-13,18-20,24,37-38H,3-10H2,1-2H3,(H,27,33)(H,28,39)(H,34,35)(H,43,44)(H,45,46)(H2,26,29,30)(H2,40,41,42)/t13-,18-,19-,20+,24-/m1/s1	CC(C)(COP(O)(=O)OP(O)(=O)OC[C@H]1O[C@H]([C@H](O)[C@@H]1OP(O)(O)=O)n1cnc2c(N)ncnc12)[C@@H](O)C(=O)NCCC(=O)NCCSC(=O)CCC(O)=O
SUCCSAL	succinic semialdehyde	C4H6O3	C4H5O3	-1	cytosol	C00232	3531	16265	1S/C4H6O3/c5-3-1-2-4(6)7/h3H,1-2H2,(H,6,7)
TAUR	Taurine	C2H8NO3S	C2H7NO3S	-1	cytosol	C00245	3544	15891	1S/C2H7NO3S/c3-1-2-7(4,5)6/h1-3H2,(H,4,5,6)	NCCS(O)(=O)=O
TG	triacylglycerol	C6H5O6R3	C6H5O6R3	0	cytosol	C00422	3712	17855
THF	Tetrahydrofolate	C19H23N7O6	C19H21N7O6	-2	cytosol	C00101	3401	15635	1S/C19H23N7O6/c20-19-25-15-14(17(30)26-19)23-11(8-22-15)7-21-10-3-1-9(2-4-10)16(29)24-12(18(31)32)5-6-13(27)28/h1-4,11-12,21,23H,5-8H2,(H,24,29)(H,27,28)(H,31,32)(H4,20,22,25,26,30)/t11-,12-/m0/s1
THFG	5,6,7,8-tetrahydrofolyl-L-glutamic acid	C24H30N8O9	C24H27N8O9	-3	cytosol	C09332		27650	1S/C24H30N8O9/c25-24-31-19-18(21(37)32-24)28-13(10-27-19)9-26-12-3-1-11(2-4-12)20(36)30-15(23(40)41)5-7-16(33)29-14(22(38)39)6-8-17(34)35/h1-4,13-15,26,28H,5-10H2,(H,29,33)(H,30,36)(H,34,35)(H,38,39)(H,40,41)(H4,25,27,31,32,37)/t13?,14-,15-/m0/s1	Nc1nc2NCC(CNc3ccc(cc3)C(=O)N[C@@H](CCC(=O)N[C@@H](CCC(O)=O)C(O)=O)C(O)=O)Nc2c(=O)[nH]1
THM	thiamin	C12H17N4OS	C12H18N4OS	1	cytosol	C00378	3668	18385	1S/C12H17N4OS/c1-8-11(3-4-17)18-7-16(8)6-10-5-14-9(2)15-12(10)13/h5,7,17H,3-4,6H2,1-2H3,(H2,13,14,15)/q+1
THMP	thiamine(1+) monophosphate	C12H18N4O4PS	C12H16N4O4PS	-1	cytosol	C01081	4319	9533	1S/C12H17N4O4PS/c1-8-11(3-4-20-21(17,18)19)22-7-16(8)6-10-5-14-9(2)15-12(10)13/h5,7H,3-4,6H2,1-2H3,(H3-,13,14,15,17,18,19)/p+1
THMTP	thiamin triphosphate	C12H20N4O10P3S	C12H18N4O10P3S	-2	cytosol	C03028		9534	1/C12H19N4O10P3S/c1-8-11(30-7-16(8)6-10-5-14-9(2)15-12(10)13)3-4-24-28(20,21)26-29(22,23)25-27(17,18)19/h5,7H,3-4,6H2,1-2H3,(H5-,13,14,15,17,18,19,20,21,22,23)/p+1/fC12H20N4O10P3S/h17-18,20,22H,13H2/q+1
THR	L-threonine	C4H9NO3	C4H9NO3	0	cytosol	C00188	3488	16857	1S/C4H9NO3/c1-2(6)3(5)4(7)8/h2-3,6H,5H2,1H3,(H,7,8)/t2-,3+/m1/s1
THYM	thymine	C5H6N2O2	C5H6N2O2	0	cytosol	C00178	3478	17821	1S/C5H6N2O2/c1-3-2-6-5(9)7-4(3)8/h2H,1H3,(H2,6,7,8,9)	Cc1c[nH]c(=O)[nH]c1=O
THZ	5-(2-hydroxyethyl)-4-methylthiazole	C6H9NOS	C6H9NOS	0	cytosol	C04294	6954	17957	1S/C6H9NOS/c1-5-6(2-3-8)9-4-7-5/h4,8H,2-3H2,1H3
THZP	4-methyl-5-(2-phosphonooxyethyl)thiazole	C6H10NO4PS	C6H8NO4PS	-2	cytosol	C04327	6980	17857	1S/C6H10NO4PS/c1-5-6(13-4-7-5)2-3-11-12(8,9)10/h4H,2-3H2,1H3,(H2,8,9,10)
TMP	Trimetaphosphate	H3O9P3	O9P3	-3	cytosol	C02466
TPI	1D-myo-inositol 1,4,5-trisphosphate	C6H15O15P3	C6H9O15P3	-6	cytosol	C01245	4466	16595	1S/C6H15O15P3/c7-1-2(8)5(20-23(13,14)15)6(21-24(16,17)18)3(9)4(1)19-22(10,11)12/h1-9H,(H2,10,11,12)(H2,13,14,15)(H2,16,17,18)/t1-,2+,3+,4-,5-,6-/m1/s1
TPP	thiamine diphosphate	C12H19N4O7P2S	C12H17N4O7P2S	-2	cytosol	C00068	3368	9532	1S/C12H17N4O4PS/c1-8-11(3-4-20-21(17,18)19)22-7-16(8)6-10-5-14-9(2)15-12(10)13/h5,7H,3-4,6H2,1-2H3,(H3-,13,14,15,17,18,19)/p+1
TRDOX	thioredoxin disulfide	C6H7NO2S2R2	C6H7NO2R2S2	0	cytosol	C00343	3636	18191
TRDRD	thioredoxin dithiol	C6H9NO2S2R2	C6H9NO2R2S2	0	cytosol	C00342	3635	15967
TRE	alpha,alpha-trehalose	C12H22O11	C12H22O11	0	cytosol	C01083	4320	16551	1/C12H22O11/c13-1-3-5(15)7(17)9(19)11(21-3)23-12-10(20)8(18)6(16)4(2-14)22-12/h3-20H,1-2H2/t3-,4-,5-,6-,7+,8+,9-,10-,11-,12-/m1/s1
TRE6P	alpha,alpha-trehalose 6-phosphate	C12H23O14P	C12H21O14P	-2	cytosol	C00689	3958	18283	1/C12H23O14P/c13-1-3-5(14)7(16)9(18)11(24-3)26-12-10(19)8(17)6(15)4(25-12)2-23-27(20,21)22/h3-19H,1-2H2,(H2,20,21,22)/t3-,4-,5-,6-,7+,8+,9-,10-,11-,12-/m1/s1
TRP	L-tryptophan	C11H12N2O2	C11H12N2O2	0	cytosol	C00078	3378	16828	1S/C11H12N2O2/c12-9(11(14)15)5-7-6-13-10-4-2-1-3-8(7)10/h1-4,6,9,13H,5,12H2,(H,14,15)/t9-/m0/s1
TYR	L-tyrosine	C9H11NO3	C9H11NO3	0	cytosol	C00082	3382	17895	1S/C9H11NO3/c10-8(9(12)13)5-6-1-3-7(11)4-2-6/h1-4,8,11H,5,10H2,(H,12,13)/t8-/m0/s1
UDP	UDP	C9H14N2O12P2	C9H11N2O12P2	-3	cytosol	C00015	3317	17659	1S/C9H14N2O12P2/c12-5-1-2-11(9(15)10-5)8-7(14)6(13)4(22-8)3-21-25(19,20)23-24(16,17)18/h1-2,4,6-8,13-14H,3H2,(H,19,20)(H,10,12,15)(H2,16,17,18)/t4-,6-,7-,8-/m1/s1
UDPG	UDP-glucose	C15H24N2O17P2	C15H22N2O17P2	-2	cytosol	C00029	3331	18066	1S/C15H24N2O17P2/c18-3-5-8(20)10(22)12(24)14(32-5)33-36(28,29)34-35(26,27)30-4-6-9(21)11(23)13(31-6)17-2-1-7(19)16-15(17)25/h1-2,5-6,8-14,18,20-24H,3-4H2,(H,26,27)(H,28,29)(H,16,19,25)/t5-,6-,8-,9-,10+,11-,12-,13-,14?/m1/s1
UDPGAL	UDP-D-galactose	C15H24N2O17P2	C15H22N2O17P2	-2	cytosol	C00052	3354	18307	1S/C15H24N2O17P2/c18-3-5-8(20)10(22)12(24)14(32-5)33-36(28,29)34-35(26,27)30-4-6-9(21)11(23)13(31-6)17-2-1-7(19)16-15(17)25/h1-2,5-6,8-14,18,20-24H,3-4H2,(H,26,27)(H,28,29)(H,16,19,25)/t5-,6-,8+,9-,10+,11-,12-,13-,14?/m1/s1
UDPNAG	UDP-N-acetyl-alpha-D-glucosamine	C17H27N3O17P2	C17H25N3O17P2	-2	cytosol	C00043	3345	16264	1S/C17H27N3O17P2/c1-6(22)18-10-13(26)11(24)7(4-21)35-16(10)36-39(31,32)37-38(29,30)33-5-8-12(25)14(27)15(34-8)20-3-2-9(23)19-17(20)28/h2-3,7-8,10-16,21,24-27H,4-5H2,1H3,(H,18,22)(H,29,30)(H,31,32)(H,19,23,28)/t7-,8-,10-,11-,12-,13-,14-,15-,16-/m1/s1
UGC	(-)-ureidoglycolic acid	C3H6N2O4	C3H5N2O4	-1	cytosol	C00603		15412	1S/C3H6N2O4/c4-3(9)5-1(6)2(7)8/h1,6H,(H,7,8)(H3,4,5,9)/t1-/m0/s1
UMP	UMP	C9H13N2O9P	C9H11N2O9P	-2	cytosol	C00105	3405	16695	1S/C9H13N2O9P/c12-5-1-2-11(9(15)10-5)8-7(14)6(13)4(20-8)3-19-21(16,17)18/h1-2,4,6-8,13-14H,3H2,(H,10,12,15)(H2,16,17,18)/t4-,6-,7-,8-/m1/s1
URA	uracil	C4H4N2O2	C4H4N2O2	0	cytosol	C00106	3406	17568	1S/C4H4N2O2/c7-3-1-2-5-4(8)6-3/h1-2H,(H2,5,6,7,8)
URATE	Uric acid	C5H4N4O3	C5H4N4O3	0	cytosol	C00366
UREA	urea	CH4N2O	CH4N2O	0	cytosol	C00086	3386	16199	1S/CH4N2O/c2-1(3)4/h(H4,2,3,4)
UREAC	urea-1-carboxylic acid	C2H4N2O3	C2H3N2O3	-1	cytosol	C01010	4255	9889	1S/C2H4N2O3/c3-1(5)4-2(6)7/h(H,6,7)(H3,3,4,5)/p-1
URI	uridine	C9H12N2O6	C9H12N2O6	0	cytosol	C00299	3593	16704	1S/C9H12N2O6/c12-3-4-6(14)7(15)8(17-4)11-2-1-5(13)10-9(11)16/h1-2,4,6-8,12,14-15H,3H2,(H,10,13,16)/t4-,6-,7-,8-/m1/s1
UTP	UTP	C9H15N2O15P3	C9H11N2O15P3	-4	cytosol	C00075	3375	15713	1S/C9H15N2O15P3/c12-5-1-2-11(9(15)10-5)8-7(14)6(13)4(24-8)3-23-28(19,20)26-29(21,22)25-27(16,17)18/h1-2,4,6-8,13-14H,3H2,(H,19,20)(H,21,22)(H,10,12,15)(H2,16,17,18)/t4-,6-,7-,8-/m1/s1
VAL	L-valine	C5H11NO2	C5H11NO2	0	cytosol	C00183	3483	16414	1S/C5H11NO2/c1-3(2)4(6)5(7)8/h3-4H,6H2,1-2H3,(H,7,8)/t4-/m0/s1
XAN	9H-xanthine	C5H4N4O2	C5H4N4O2	0	cytosol	C00385	3675	17712	1S/C5H4N4O2/c10-4-2-3(7-1-6-2)8-5(11)9-4/h1H,(H3,6,7,8,9,10,11)
XMP	5-xanthylic acid	C10H13N4O9P	C10H11N4O9P	-2	cytosol	C00655	3925	15652	1S/C10H13N4O9P/c15-5-3(1-22-24(19,20)21)23-9(6(5)16)14-2-11-4-7(14)12-10(18)13-8(4)17/h2-3,5-6,9,15-16H,1H2,(H2,19,20,21)(H2,12,13,17,18)/t3-,5-,6-,9-/m1/s1
XOL	xylitol	C5H12O5	C5H12O5	0	cytosol	C00379	3669	17151	1S/C5H12O5/c6-1-3(8)5(10)4(9)2-7/h3-10H,1-2H2/t3-,4+,5+
XTSN	xanthosine	C10H12N4O6	C10H12N4O6	0	cytosol	C01762	4895	18107	1S/C10H12N4O6/c15-1-3-5(16)6(17)9(20-3)14-2-11-4-7(14)12-10(19)13-8(4)18/h2-3,5-6,9,15-17H,1H2,(H2,12,13,18,19)/t3-,5-,6-,9-/m1/s1
XUL	D-xylulose	C5H10O5	C5H10O5	0	cytosol	C00310	3604	17140	1S/C5H10O5/c6-1-3(8)5(10)4(9)2-7/h3,5-8,10H,1-2H2/t3-,5+/m1/s1
XUL5P	D-xylulose 5-phosphate	C5H11O8P	C5H9O8P	-2	cytosol	C00231	3530	16332	1S/C5H11O8P/c6-1-3(7)5(9)4(8)2-13-14(10,11)12/h4-6,8-9H,1-2H2,(H2,10,11,12)/t4-,5-/m1/s1
XYL	D-xylose	C5H10O5	C5H10O5	0	cytosol	C00181	3481	15936	1S/C5H10O5/c6-1-3(8)5(10)4(9)2-7/h1,3-5,7-10H,2H2/t3-,4+,5+/m0/s1
ZYMST	zymosterol	C27H44O	C27H44O	0	cytosol	C05437	92746	18252	1S/C27H44O/c1-18(2)7-6-8-19(3)23-11-12-24-22-10-9-20-17-21(28)13-15-26(20,4)25(22)14-16-27(23,24)5/h7,19-21,23-24,28H,6,8-17H2,1-5H3/t19-,20+,21+,23-,24+,26+,27-/m1/s1	[H][C@@]12CCC3=C(CC[C@]4(C)[C@]([H])(CC[C@@]34[H])[C@H](C)CCC=C(C)C)[C@@]1(C)CC[C@H](O)C2
DHDP	2,3-Dihydrodipicolinate	C7H7NO4	C7H5NO4	-2	cytosol	C03340	6183	18042	1S/C7H7NO4/c9-6(10)4-2-1-3-5(8-4)7(11)12/h1-2,5H,3H2,(H,9,10)(H,11,12)/t5-/m0/s1	OC(=O)[C@@H]1CC=CC(=N1)C(O)=O
IDACAL	Indole-3-acetaldehyde	C10H9NO	C10H9NO	0	cytosol	C00637	3910	18086	1S/C10H9NO/c12-6-5-8-7-11-10-4-2-1-3-9(8)10/h1-4,6-7,11H,5H2	OC(=O)[C@@H]1CC=CC(=N1)C(O)=O
INDPYR	Indolepyruvate	C11H9NO3	C11H8NO3	-1	cytosol	C00331	3625	29750	1S/C11H9NO3/c13-10(11(14)15)5-7-6-12-9-4-2-1-3-8(7)9/h1-4,6,12H,5H2,(H,14,15)	OC(=O)C(=O)Cc1c[nH]c2ccccc12
INDETH	Indole-3-ethanol	C10H11NO	C10H11NO	0	cytosol	C00955	4206	17890	1S/C10H11NO/c12-6-5-8-7-11-10-4-2-1-3-9(8)10/h1-4,7,11-12H,5-6H2	OCCc1c[nH]c2ccccc12
ADPRIB	ADPribose	C15H25N5O14P2	C15H23N5O14P2	-2	cytosol	C00301	3595	16960	1S/C15H23N5O14P2/c16-12-7-13(18-3-17-12)20(4-19-7)14-10(23)8(21)5(32-14)1-30-35(26,27)34-36(28,29)31-2-6-9(22)11(24)15(25)33-6/h3-6,8-11,14-15,21-25H,1-2H2,(H,26,27)(H,28,29)(H2,16,17,18)/t5-,6-,8-,9-,10-,11-,14-,15?/m1/s1	Nc1ncnc2n(cnc12)[C@@H]1O[C@H](COP(O)(=O)OP(O)(=O)OC[C@H]2OC(O)[C@H](O)[C@@H]2O)[C@@H](O)[C@H]1O
RNAM	N-Ribosylnicotinamide	C11H14N2O5	C11H15N2O5	1	cytosol	C03150	6038	15927	1S/C11H14N2O5/c12-10(17)6-2-1-3-13(4-6)11-9(16)8(15)7(5-14)18-11/h1-4,7-9,11,14-16H,5H2,(H-,12,17)/p+1/t7-,8-,9-,11-/m1/s1	NC(=O)c1ccc[n+](c1)[C@@H]1O[C@H](CO)[C@@H](O)[C@H]1O
GLCNA	2-Dehydro-D-gluconate	C6H10O7	C6H10O7	0	cytosol	C06473	8705	27469	1S/C6H10O7/c7-1-2(8)3(9)4(10)5(11)6(12)13/h2-4,7-10H,1H2,(H,12,13)/t2-,3-,4+/m1/s1	OC[C@@H](O)[C@@H](O)[C@H](O)C(=O)C(O)=O
GLACT	D-Glucono-1,5-lactone	C6H10O6	C6H10O6	0	cytosol	C00198	3498	16217	1S/C6H10O6/c7-1-2-3(8)4(9)5(10)6(11)12-2/h2-5,7-10H,1H2/t2-,3-,4+,5-/m1/s1	OC[C@H]1OC(=O)[C@H](O)[C@@H](O)[C@@H]1O
MALTR	Maltotriose	C18H32O16	C18H32O16	0	cytosol	C01835	4954	27931	1S/C18H32O16/c19-1-4-7(22)8(23)12(27)17(31-4)34-15-6(3-21)32-18(13(28)10(15)25)33-14-5(2-20)30-16(29)11(26)9(14)24/h4-29H,1-3H2/t4-,5-,6-,7-,8+,9-,10-,11-,12-,13-,14-,15-,16+,17-,18-/m1/s1	OC[C@H]1O[C@H](O[C@@H]2[C@@H](CO)O[C@H](O[C@@H]3[C@@H](CO)O[C@H](O)[C@H](O)[C@H]3O)[C@H](O)[C@H]2O)[C@H](O)[C@@H](O)[C@@H]1O
AGM	Agmatine	C5H14N4	C5H16N4	2	cytosol	C00179	3479	17431	1S/C5H14N4/c6-3-1-2-4-9-5(7)8/h1-4,6H2,(H4,7,8,9)	NCCCCNC(N)=N
ATRP	P(1),P(4)-bis(5-adenosyl) tetraphosphate	C20H28N10O19P4	C20H24N10O19P4	-4	cytosol	C01260	4479	17422	1S/C20H28N10O19P4/c21-15-9-17(25-3-23-15)29(5-27-9)19-13(33)11(31)7(45-19)1-43-50(35,36)47-52(39,40)49-53(41,42)48-51(37,38)44-2-8-12(32)14(34)20(46-8)30-6-28-10-16(22)24-4-26-18(10)30/h3-8,11-14,19-20,31-34H,1-2H2,(H,35,36)(H,37,38)(H,39,40)(H,41,42)(H2,21,23,25)(H2,22,24,26)/t7-,8-,11-,12-,13-,14-,19-,20-/m1/s1	Nc1ncnc2n(cnc12)[C@@H]1O[C@H](COP(O)(=O)OP(O)(=O)OP(O)(=O)OP(O)(=O)OC[C@H]2O[C@H]([C@H](O)[C@@H]2O)n2cnc3c(N)ncnc23)[C@@H](O)[C@H]1O
UPRG	Uroporphyrinogen III	C40H44N4O16	C40H36N4O16	-8	cytosol	C01051	4293	15437	1S/C40H44N4O16/c45-33(46)5-1-17-21(9-37(53)54)29-14-27-19(3-7-35(49)50)22(10-38(55)56)30(43-27)15-28-20(4-8-36(51)52)24(12-40(59)60)32(44-28)16-31-23(11-39(57)58)18(2-6-34(47)48)26(42-31)13-25(17)41-29/h41-44H,1-16H2,(H,45,46)(H,47,48)(H,49,50)(H,51,52)(H,53,54)(H,55,56)(H,57,58)(H,59,60)
CPP	Coproporphyrinogen III	C36H44N4O8	C36H40N4O8	-4	cytosol	C03263	6127	15439	1S/C36H44N4O8/c1-17-21(5-9-33(41)42)29-14-27-19(3)22(6-10-34(43)44)30(39-27)15-28-20(4)24(8-12-36(47)48)32(40-28)16-31-23(7-11-35(45)46)18(2)26(38-31)13-25(17)37-29/h37-40H,5-16H2,1-4H3,(H,41,42)(H,43,44)(H,45,46)(H,47,48)
SHCL	Dihydrosirohydrochlorin	C42H48N4O16	C42H41N4O16	-7	cytosol	C02463		50602	1S/C42H48N4O16/c1-41(17-39(59)60)23(5-9-35(51)52)29-14-27-21(11-37(55)56)19(3-7-33(47)48)25(43-27)13-26-20(4-8-34(49)50)22(12-38(57)58)28(44-26)15-31-42(2,18-40(61)62)24(6-10-36(53)54)30(46-31)16-32(41)45-29/h14-16,23-24,43-45H,3-13,17-18H2,1-2H3,(H,47,48)(H,49,50)(H,51,52)(H,53,54)(H,55,56)(H,57,58)(H,59,60)(H,61,62)/b29-14-,31-15-,32-16-/t23-,24-,41+,42+/m1/s1	C[C@]1(CC(O)=O)[C@H](CCC(O)=O)\C2=C\c3[nH]c(Cc4[nH]c(\C=C5/N=C(/C=C1\N2)[C@@H](CCC(O)=O)[C@]5(C)CC(O)=O)c(CC(O)=O)c4CCC(O)=O)c(CCC(O)=O)c3CC(O)=O
XYLAN	xylans	C5H10O5	C5H10O5	0	cytosol	C00707	3974	37166
ACAR	O-acetylcarnitine	C9H18NO4	C9H18NO4	0	cytosol	C02571	5567	15960	1S/C9H17NO4/c1-7(11)14-8(5-9(12)13)6-10(2,3)4/h8H,5-6H2,1-4H3/p+1/t8-/m1/s1
CAR	carnitine	C7H16NO3	C7H16NO3	0	cytosol	C00487	3770	3424	1S/C7H15NO3/c1-8(2,3)5-6(9)4-7(10)11/h6,9H,4-5H2,1-3H3/p+1	C[N+](C)(C)CC(O)CC(O)=O
DHPP	Dihydroneopterin monophosphate	C9H14N5O7P	C9H13N5O7P	-1	cytosol	C05925		48954	1S/C9H14N5O7P/c10-9-13-7-5(8(17)14-9)12-3(1-11-7)6(16)4(15)2-21-22(18,19)20/h4,6,15-16H,1-2H2,(H2,18,19,20)(H4,10,11,13,14,17)/t4-,6+/m1/s1	Nc1nc2NCC(=Nc2c(=O)[nH]1)[C@H](O)[C@H](O)COP(O)(O)=O
HMB	Hydroxymethylbilane	C40H46N4O17	C40H38N4O17	-8	cytosol	C01024	4269	16645	1S/C40H46N4O17/c45-17-32-25(12-40(60)61)21(4-8-36(52)53)29(44-32)15-31-24(11-39(58)59)20(3-7-35(50)51)28(43-31)14-30-23(10-38(56)57)19(2-6-34(48)49)27(42-30)13-26-22(9-37(54)55)18(16-41-26)1-5-33(46)47/h16,41-45H,1-15,17H2,(H,46,47)(H,48,49)(H,50,51)(H,52,53)(H,54,55)(H,56,57)(H,58,59)(H,60,61)
GALOL	galactitol	C6H14O6	C6H14O6	0	cytosol	C01697	4837	16813	1S/C6H14O6/c7-1-3(9)5(11)6(12)4(10)2-8/h3-12H,1-2H2/t3-,4+,5+,6-
ABUTN	4-Aminobutanal	C4H9NO	C4H10NO	1	mitochondrion	C00555	3835	17769	1S/C4H9NO/c5-3-1-2-4-6/h4H,1-3,5H2	[H]C(=O)CCCN
DAPRP	1,3-Diaminopropane	C3H10N2	C3H12N2	2	cytosol	C00986	4233	15725	1S/C3H10N2/c4-2-1-3-5/h1-5H2	NCCCN
QT	quinate	C7H11O6	C7H10O6	-1	cytosol	C00296	3590	26490
PURI5P	pseudouridine 5-phosphate	C9H13N2O9P	C9H11N2O9P	-2	cytosol	C01168	4395	18116	1S/C9H13N2O9P/c12-5-4(2-19-21(16,17)18)20-7(6(5)13)3-1-10-9(15)11-8(3)14/h1,4-7,12-13H,2H2,(H2,16,17,18)(H2,10,11,14,15)/t4-,5-,6-,7+/m1/s1
PBG	Porphobilinogen	C10H14N2O4	C10H13N2O4	-1	cytosol	C00931	4184	17381	1S/C10H14N2O4/c11-4-8-7(3-10(15)16)6(5-12-8)1-2-9(13)14/h5,12H,1-4,11H2,(H,13,14)(H,15,16)
PHEME	Protoheme	C34H32FeN4O4	C34H30FeN4O4	-2	cytosol	C00032
HEMEO	Heme O	C49H58FeN4O5	C49H56FeN4O5	-2	cytosol	C15672
PPP	Protoporphyrin	C34H34N4O4	C34H32N4O4	-2	cytosol	C02191
PPHG	Protoporphyrinogen IX	C34H40N4O4	C34H38N4O4	-2	cytosol	C01079	4317	15435	1S/C34H40N4O4/c1-7-21-17(3)25-13-26-19(5)23(9-11-33(39)40)31(37-26)16-32-24(10-12-34(41)42)20(6)28(38-32)15-30-22(8-2)18(4)27(36-30)14-29(21)35-25/h7-8,35-38H,1-2,9-16H2,3-6H3,(H,39,40)(H,41,42)
HEMEA	Heme A	C49H60FeN4O6	C49H54FeN4O6	-6	cytosol	C15670
SCL	sirohydrochlorin	C42H46N4O16	C42H39N4O16	-7	cytosol	C05778
SHEME	Siroheme	C42H36FeN4O16	C42H36FeN4O16	-8	cytosol	C00748
MECOA	Methacrylyl-CoA	C25H40N7O17P3S	C25H37N7O17P3S	-3	cytosol	C03460
HIBCOA	(S)-3-Hydroxyisobutyryl-CoA	C25H42N7O18P3S	C25H39N7O18P3S	-3	cytosol	C06000
IBCOA	Isobutyryl-CoA	C25H42N7O17P3S	C25H38N7O17P3S	-4	cytosol	C00630
HIBUT	(S)-3-Hydroxyisobutyrate	C4H8O3	C4H7O3	-1	cytosol	C06001
2MOP	2-Methyl-3-oxopropanoate	C4H6O3	C4H5O3	-1	cytosol	C00349
G3PI	sn-Glycero-3-phospho-1-inositol	C9H19O11P	C9H18O11P	-1		C01225	4447	18321	1S/C9H19O11P/c10-1-3(11)2-19-21(17,18)20-9-7(15)5(13)4(12)6(14)8(9)16/h3-16H,1-2H2,(H,17,18)/t3-,4-,5-,6+,7+,8+,9-/m0/s1	[H][C@](O)(CO)COP(O)(=O)O[C@H]1[C@H](O)[C@@H](O)[C@H](O)[C@@H](O)[C@H]1O
C141	Tetradecenoate	C14H26O2	C14H25O2	-1	cytosol
C141ACP	Tetradecenoyl-[acp]	C25H46N2O8PRS	C25H45N2O8PRS	-1	cytosol	C05760	8055
C141COA	Tetradecenoyl-CoA	C35H60N7O17P3S	C35H56N7O17P3S	-4	cytosol	C05273		26900
CELLOT	cellotriose	C18H32O16	C18H32O16	0	extracellular	C06219	8465	3528	1S/C18H32O16/c19-1-4-7(22)8(23)12(27)17(31-4)34-15-6(3-21)32-18(13(28)10(15)25)33-14-5(2-20)30-16(29)11(26)9(14)24/h4-29H,1-3H2/t4-,5-,6-,7-,8+,9-,10-,11-,12-,13-,14-,15-,16?,17+,18+/m1/s1	OC[C@H]1O[C@@H](O[C@@H]2[C@@H](CO)O[C@@H](O[C@@H]3[C@@H](CO)OC(O)[C@H](O)[C@H]3O)[C@H](O)[C@H]2O)[C@H](O)[C@@H](O)[C@@H]1O
CELLU	cellulose	C6H10O5	C6H10O5	0	extracellular	C00760	4022	18246	1S/C18H32O16/c19-1-4-7(22)8(23)12(27)17(31-4)34-15-6(3-21)32-18(13(28)10(15)25)33-14-5(2-20)30-16(29)11(26)9(14)24/h4-29H,1-3H2/t4-,5-,6-,7-,8+,9-,10-,11-,12-,13-,14-,15-,16-,17+,18+/m1/s1
