# Supplementary material for: Do genome-scale models need exact solvers or clearer standards?
Source: Mol Syst Biol. 2015 Oct 14;11(10):831. doi: 10.15252/msb.20156157 (PMC4631202; doi:10.15252/msb.20156157)
Supplement: Supplementary file 2 — Dataset EV1 [file msb0011-0831-sd2.zip › m_model_collection-master/xls/iTY425.xls]

## Sheet: S7
Supplementary material 7. List of metabolic reactions.
Metabolism	Gene Name	EC Number	Reaction	Enzyme
Glycolysis/ Gluconeogenesis	MS0649	5.1.3.3	GLC <-> bDGLC	aldose 1-epimerase
Glycolysis/ Gluconeogenesis		2.7.1.2	GLC + ATP -> G6P + ADP	glucokinase
Glycolysis/ Gluconeogenesis	MS1181	5.3.1.9	G6P <-> bDG6P	glucose-6-phosphate isomerase
Glycolysis/ Gluconeogenesis	MS1181	5.3.1.9	G6P <-> F6P	glucose-6-phosphate isomerase
Glycolysis/ Gluconeogenesis	MS1181	5.3.1.9	bDG6P <-> F6P	glucose-6-phosphate isomerase
Glycolysis/ Gluconeogenesis		5.4.2.2	G6P <-> G1P	phosphoglucomutase
Glycolysis/ Gluconeogenesis	MS1121	2.7.7.27	ATP + G1P -> PPI + ADPG	glucose-1-phosphate adenylyltransferase
Glycolysis/ Gluconeogenesis	MS1120	2.4.1.21	ADPG -> ADP + GLYCOGEN	starch synthase
Glycolysis/ Gluconeogenesis	MS1119	2.4.1.1	GLYCOGEN + PI -> G1P	starch phosphorylase
Glycolysis/ Gluconeogenesis	MS2073	2.4.1.1	GLYCOGEN + PI -> G1P	starch phosphorylase
Glycolysis/ Gluconeogenesis	MS0377	2.7.1.11	F6P + ATP -> FDP + ADP	6-phosphofructokinase
Glycolysis/ Gluconeogenesis	MS1615 & MS2254	3.1.3.11	FDP -> F6P + PI	fructose-1, 6-biphosphatase
Glycolysis/ Gluconeogenesis	MS0244	4.1.2.13	FDP <-> G3P + DHAP	fructose-bisphosphate aldolase
Glycolysis/ Gluconeogenesis	MS0324 & MS0379	5.3.1.1	DHAP <-> G3P	triosephosphate isomerase
Glycolysis/ Gluconeogenesis	MS1739	1.2.1.12	G3P + PI + NAD <-> NADH + 13PDG	glyceraldehyde 3-phosphate dehydrogenase
Glycolysis/ Gluconeogenesis	MS0245	2.7.2.3	13PDG + ADP <-> 3PG + ATP	phosphoglycerate kinase
Glycolysis/ Gluconeogenesis	MS0845	3.6.1.7	13PDG + ADP -> 3PG + ATP	acylphosphatase
Glycolysis/ Gluconeogenesis	MS1172	5.4.2.1	3PG <-> 2PG	phosphoglycerate mutase
Glycolysis/ Gluconeogenesis	MS2321	5.4.2.1	3PG <-> 2PG	phosphoglycerate mutase
Glycolysis/ Gluconeogenesis	MS0256	4.2.1.11	2PG <-> PEP	enolase
Glycolysis/ Gluconeogenesis	MS1197	2.7.1.40	PEP + ADP -> PYR + ATP	pyruvate kinase
Glycolysis/ Gluconeogenesis	MS1336	1.2.4.1	PYR + LIPO -> ADLIPO + CO2	pyruvate dehydrogenase
Glycolysis/ Gluconeogenesis	MS1335	2.3.1.12	COA + ADLIPO -> DLIPO + ACCOA	dihydrolipoamide acyltransferase
Glycolysis/ Gluconeogenesis	MS1334	1.8.1.4	DLIPO + NAD -> LIPO + NADH	dihydrolipoamide dehydrogenase
TCA cycle	MS2371	2.3.3.1	ACCOA + OA -> COA + CIT	citrate synthase
TCA cycle	MS2369	4.2.1.3	CIT <-> ICIT	aconitate hydratase
TCA cycle	MS2370	1.1.1.42	ICIT + NADP -> NADPH + AKG + CO2	isocitrate dehydrogenase
TCA cycle	MS1355	1.2.4.2	AKG + LIPO -> SDLIPO + CO2	2-oxoglutarate dehydrogenase
TCA cycle	MS1354	2.3.1.61	SDLIPO + COA -> DLIPO + SUCCOA	dihydrolipoamide succinyltransferase
TCA cycle	MS1351 & MS1352	6.2.1.5	ADP + PI + SUCCOA <-> ATP + SUCC + COA	succinyl-CoA synthetase
TCA cycle	MS1652 & MS1653 & MS1654 & MS1655	1.3.99.1	SUCC + MK + 2 Hxt <-> FUM + MKH2	fumarate reductase
TCA cycle	MS0760	4.2.1.2	FUM <-> MAL	fumarate hydratase
TCA cycle	MS1266	1.1.1.37	MAL + NAD <-> OA + NADH	malate dehydrogenase
Pentose phosphate pathway	MS0016	1.1.1.49	G6P + NADP -> D6PGL + NADPH	glucose-6-phosphate 1-dehydrogenase
Pentose phosphate pathway	MS0016	1.1.1.49	G6P + NAD -> D6PGL + NADH	glucose-6-phosphate 1-dehydrogenase
Pentose phosphate pathway	MS0015	3.1.1.31	D6PGL -> D6PGC	6-phosphogluconolactonase
Pentose phosphate pathway	MS0013	1.1.1.44	D6PGC + NADP -> NADPH + CO2 + RL5P	6-phosphogluconate dehydrogenase
Pentose phosphate pathway	MS2330	5.1.3.1	RL5P <-> X5P	ribulose-phosphate 3-epimerase
Pentose phosphate pathway	MS0383	5.3.1.6	RL5P <-> R5P	ribose 5-phosphate isomerase
Pentose phosphate pathway	MS1744	5.3.1.6	RL5P <-> R5P	ribose 5-phosphate isomerase
Pentose phosphate pathway	MS0057	2.2.1.1	R5P + X5P <-> G3P + S7P	transketolase
Pentose phosphate pathway	MS0057	2.2.1.1	X5P + E4P <-> F6P + G3P	transketolase
Pentose phosphate pathway	MS2355	2.2.1.2	G3P + S7P <-> E4P + F6P	transaldolase
Pentose phosphate pathway	MS0283	2.7.1.15	DRIB + ATP -> DR5P + ADP	ribokinase
Pentose phosphate pathway	MS0152	4.1.2.4	DR5P -> G3P + ACAL	deoxyribose-phosphate aldolase
Pentose phosphate pathway	MS0684	3.1.1.17	G15L -> GLUC	gluconolactonase
Pentose phosphate pathway	MS0546 & MS0566	4.1.2.14	KDPG -> PYR + G3P	2-dehydro-3-deoxyphosphogluconate aldolase
Pentose phosphate pathway	MS0545	2.7.1.45	KDG + ATP -> KDPG + ADP	2-dehydro-3-deoxygluconokinase
Pentose phosphate pathway	MS0565	2.7.1.45	KDG + ATP -> KDPG + ADP	2-dehydro-3-deoxygluconokinase
Pentose phosphate pathway	MS0283	2.7.1.15	RIB + ATP -> R5P + ADP	ribokinase
Pentose phosphate pathway	MS0957	2.7.1.12	GLUC + ATP -> D6PGC + ADP	gluconokinase
Pentose and glucuronate interconversions	MS0058	5.3.1.4	LARABINOSE <-> LRIBULOSE	L-arabinose isomerase
Pentose and glucuronate interconversions	MS0048	2.7.1.53	LXYLULOSE + ATP -> LXYLULOSE5P + ADP	L-xylulokinase
Pentose and glucuronate interconversions	MS2329	2.7.1.5	LXYLULOSE + ATP -> LXYLULOSE1P + ADP	rhamnulokinase
Pentose and glucuronate interconversions	MS0218	5.-.-.-	LXYLULOSE5P <-> LRIBULOSE5P	isomerase
Pentose and glucuronate interconversions	MS0046	5.1.3.4	LRIBULOSE5P <-> X5P	L-ribulose-5-phosphate 4-epimerase
Pentose and glucuronate interconversions	MS2373	5.3.1.5	XYL <-> DXYLULOSE	xylose isomerase
Pentose and glucuronate interconversions	MS2372	2.7.1.17	DXYLULOSE + ATP -> X5P + ADP	xylulokinase
Pentose and glucuronate interconversions	MS0020	4.1.2.-	RL5P + FALD <-> A6H3P	aldehyde-lyases
Pentose and glucuronate interconversions	MS0056	4.1.2.-	RL5P + FALD <-> A6H3P	aldehyde-lyases
Pentose and glucuronate interconversions	MS0544	5.3.1.12	DGALAC -> DTAGA	glucuronate isomerase
Pentose and glucuronate interconversions	MS0529	1.1.1.58	DTAGA + NADH -> DALT + NAD	tagaturonate reductase
Pentose and glucuronate interconversions	MS0530	4.2.1.7	DALT -> KDG	altronate hydrolase
Pentose and glucuronate interconversions	MS0537	4.2.1.8	KDG <-> DMAN	mannonate dehydratase
Pentose and glucuronate interconversions	MS0544	5.3.1.12	DGLUC <-> DFRUC	glucuronate isomerase
Fructose and mannose metabolism	MS2179	2.7.1.56	F1P + ATP -> FDP + ADP	1-phosphofructokinase
Fructose and mannose metabolism	MS0244	4.1.2.13	F1P -> DHAP + T3	fructose-bisphosphate aldolase
Fructose and mannose metabolism	MS1233	2.7.1.4	FRU + ATP -> F6P + ADP	fructokinase
Fructose and mannose metabolism	MS2373	5.3.1.5	FRU <-> GLC	xylose isomerase
Fructose and mannose metabolism	MS0614	5.3.1.8	MAN6P <-> F6P	mannose-6-phosphate isomerase
Fructose and mannose metabolism	MS0346	5.4.2.8	MAN6P <-> MAN1P	phosphomannomutase
Fructose and mannose metabolism	MS0771	5.4.2.8	MAN6P <-> MAN1P	phosphomannomutase
Fructose and mannose metabolism	MS0410	1.1.1.17	MNT1P + NAD -> F6P + NADH	mannitol-1-phosphate 5-dehydrogenase
Fructose and mannose metabolism	MS2328	5.3.1.14	RMN <-> RHAMN	L-rhamnose isomerase
Fructose and mannose metabolism	MS2329	2.7.1.5	RHAMN + ATP -> ADP + RHAMN1P	rhamnulokinase
Fructose and mannose metabolism	MS2327	4.1.2.19	RHAMN -> DHAP + LACTAL	rhamnulose-1-phosphate aldolase
Galactose metabolism	MS0648	2.7.1.6	GLAC + ATP -> GAL1P + ADP	galactokinase
Galactose metabolism	MS0798	5.1.3.2	UDPG <-> UDPGAL	UDP-glucose 4-epimerase
Galactose metabolism	MS0647	2.7.7.10	UTP + GAL1P <-> PPI + UDPGAL	UTP-hexose-1-phosphate uridylyltransferase
Galactose metabolism	MS0345	2.7.7.9	G1P + UTP <-> UDPG + PPI	UTP-glucose-1-phosphate uridylyltransferase
Galactose metabolism	MS1227	3.2.1.22	RAF -> GLAC + SUC	alpha-galactosidase
Galactose metabolism	MS1227	3.2.1.22	STACHYOSE -> RAF + GLAC	alpha-galactosidase
Galactose metabolism	MS1227	3.2.1.22	EPM <-> MAN + GLAC	alpha-galactosidase
Galactose metabolism	MS1227	3.2.1.22	GGL <-> GL + GLAC	alpha-galactosidase
Galactose metabolism	MS1227	3.2.1.22	MELT <-> SOT + GLAC	alpha-galactosidase
Galactose metabolism	MS1227	3.2.1.22	GALACTINOL -> MI + GLAC	alpha-galactosidase
Galactose metabolism	MS0749	3.2.1.23	LACTOSE -> GLAC + GLC	beta-galactosidase
Galactose metabolism	MS0806	3.2.1.23	LACTOSE -> GLAC + GLC	beta-galactosidase
Galactose metabolism	MS1227	3.2.1.22	MELI -> GLC + GLAC	alpha-galactosidase
Galactose metabolism	MS0909	3.2.1.26	RAF -> MELI + FRU	beta-fructofuranosidase
Galactose metabolism	MS0909	3.2.1.26	STACHYOSE -> G6GG + FRU	beta-fructofuranosidase
Ascorbate and aldarate metabolism	MS0691	4.1.2.20	D4DG <-> PYR + H3OP	2-dehydro-3-deoxyglucarate aldolase
Ascorbate and aldarate metabolism	MS0691	4.1.2.20	H3OP + PYR <-> D3DG	2-dehydro-3-deoxyglucarate aldolase
Ascorbate and aldarate metabolism	MS0695	4.2.1.42	DGAL <-> D4DG	galactarate dehydratase
Ascorbate and aldarate metabolism	MS0827	4.1.1.-	DLG -> LXN + CO2	glutamate decarboxylase
Starch and sucrose metabolism	MS0539	3.2.1.20	MLT -> 2 GLC	alpha-glucosidase
Starch and sucrose metabolism	MS0539	3.2.1.20	SUC -> GLC + FRU	alpha-glucosidase
Starch and sucrose metabolism	MS0909	3.2.1.26	SUC -> FRU + GLC	beta-fructofuranosidase
Starch and sucrose metabolism	MS0909	3.2.1.26	SUC6P <-> FRU + G6P	beta-fructofuranosidase
Starch and sucrose metabolism	MS1236	3.2.1.93	TRE6P -> GLC + G6P	trehalose-6-phosphate hydrolase
Starch and sucrose metabolism	MS2071	3.2.1.1	STA -> DEXTRIN + STA	alpha-amylase
Aminosugars metabolism	MS0189	2.6.1.16	F6P + GLN -> GLU + GA6P	glutamine-fructose-6-phosphate transaminase
Aminosugars metabolism	MS2205	3.5.99.6	GA6P -> NH3 + F6P	glucosamine-6-phosphate isomerase
Aminosugars metabolism	MS0967	5.4.2.10	GA6P <-> GA1P	phosphoglucosamine mutase
Aminosugars metabolism	MS1949	2.3.1.157	ACCOA + GA1P -> NAGA1P + COA	glucosamine-1-phosphate N-acetyltransferase
Aminosugars metabolism	MS1949	2.7.7.23	UTP + NAGA1P <-> UDPNAG + PPI	UDP-N-acetylglucosamine pyrophosphorylase
Aminosugars metabolism	MS1707	2.5.1.7	UDPNAG + PEP -> UDPNAGEP + PI	UDP-N-acetylglucosamine 1-carboxyvinyltransferase
Aminosugars metabolism	MS0028	1.1.1.158	UDPNAGEP + NADPH -> UDPNAM + NADP	UDP-N-acetylmuramate dehydrogenase
Aminosugars metabolism	MS1593	4.2.1.46	DTDPGLU -> DTDP4D6DG	dTDPglucose 4,6-dehydratase
Pyruvate metabolism	MS0401	2.3.1.54	COA + PYR <-> ACCOA + FORMATE	formate C-acetyltransferase
Pyruvate metabolism	MS2079	1.1.1.28	PYR + NADH <-> LAC + NAD	D-lactate dehydrogenase
Pyruvate metabolism	MS2190	1.2.1.10	ACCOA + NADH <-> ACAL + COA + NAD	acetaldehyde dehydrogenase
Pyruvate metabolism	MS1386	1.1.1.1	ACAL + NADH <-> ETH + NAD	alcohol dehydrogenase
Pyruvate metabolism	MS1802	1.1.1.1	ACAL + NADH <-> ETH + NAD	alcohol dehydrogenase
Pyruvate metabolism	MS2190	1.1.1.1	ACAL + NADH <-> ETH + NAD	alcohol dehydrogenase
Pyruvate metabolism	MS2132	1.2.1.3	ACAL + NAD -> NADH + AC	aldehyde dehydrogenase
Pyruvate metabolism	MS0998	2.3.1.8	ACCOA + PI <-> ACETYLP + COA	phosphate acetyltransferase
Pyruvate metabolism	MS0999	2.7.2.1	ACETYLP + ADP <-> AC + ATP	acetate kinase
Pyruvate metabolism	MS0845	3.6.1.7	ACETYLP -> AC + PI	acylphosphatase
Pyruvate metabolism	MS1017	4.1.1.31	PEP + CO2 -> OA + PI	phosphoenolpyruvate carboxylase
Pyruvate metabolism	MS2293	4.1.1.49	PEP + ADP + CO2 -> OA + ATP	phosphoenolpyruvate carboxykinase
Pyruvate metabolism	MS0390	1.1.1.40	MAL + NADP -> CO2 + NADPH + PYR	malate dehydrogenase
Pyruvate metabolism	MS0038 & MS0039 & MS0040	4.1.1.3	OA -> PYR + CO2	oxaloacetate decarboxylase
Pyruvate metabolism	MS0839	4.2.3.3	DHAP -> MTG + PI	methylglyoxal synthase
Pyruvate metabolism	MS0597 & MS0611 & MS0703	4.4.1.5	RGT + MTG <-> LTG	lactoylglutathione lyase
Pyruvate metabolism	MS2325	1.1.1.77	PPD + NAD -> LACTAL + NADH	lactaldehyde reductase
Pyruvate metabolism	MS2325	1.1.1.77	GLYCOL + NAD <-> GLAL + NADH	lactaldehyde reductase
Pyruvate metabolism	MS0946	3.1.2.6	LTG -> RGT + LAC	hydroxyacylglutathione hydrolase
Pyruvate metabolism	MS2190	1.2.1.10	BUTANAL + COA + NAD -> C040COA + NADH	acetaldehyde dehydrogenase
Pyruvate metabolism	MS0827	4.1.1.-	HEDC -> PYR + CO2	glutamate decarboxylase
Glyoxylate and dicarboxylate metabolism	MS0732	1.2.1.2	FORMATE + NAD -> CO2 + NADH	formate dehydrogenase
Glyoxylate and dicarboxylate metabolism	MS0892	1.2.1.2	FORMATE + NAD -> CO2 + NADH	formate dehydrogenase
Glyoxylate and dicarboxylate metabolism	MS0692	1.1.1.60	DGLYCERATE + NAD <-> TARTRONATE + NADH	2-hydroxy-3-oxopropionate reductase
Glyoxylate and dicarboxylate metabolism	MS0546 & MS0566	4.1.3.16	HYDROXYAKG -> PYR + GLX	4-hydroxy-2-oxoglutarate aldolase
Glyoxylate and dicarboxylate metabolism		1.2.1.21	GLAL + NAD -> NADH + GLYCOLATE	glycolaldehyde dehydrogenase
Glyoxylate and dicarboxylate metabolism	MS1105	1.1.1.93	TARTRATE + NAD <-> HOS + NADH + Hxt	tartrate dehydrogenase
Glyoxylate and dicarboxylate metabolism	MS1105	1.1.1.93	MTRA + NAD <-> HOS + NADH	tartrate dehydrogenase
Glyoxylate and dicarboxylate metabolism	MS2331	3.1.3.18	2PPG -> GLYCOLATE + PI	phosphoglycolate phosphatase
Propanoate metabolism	MS0998	2.3.1.8	PROPIONYLP + COA <-> PROPIONYLCOA + PI	phosphate acetyltransferase
Propanoate metabolism	MS0999	2.7.2.1	PROPANOATE + ATP <-> PROPIONYLP + ADP	acetate kinase
Oxidative phosphorylation	MS0181	1.6.5.3	NADH + MK -> NAD + MKH2	NADH dehydrogenase
Oxidative phosphorylation	MS0715 & MS0716	1.10.3.-	MKH2 + 0.5 O2 -> MK + 2 Hxt	cytochrome bd-I oxidase
Oxidative phosphorylation	MS2221	3.6.1.1	PPI -> 2 PI	inorganic pyrophosphatase
Oxidative phosphorylation	MS2221	3.6.1.1	PPI -> 2 PI + Hxt	proton-pumping inorganic diphosphatase
Oxidative phosphorylation	MS2360 &/ MS2361 &/ MS2362 &/ MS2363 &/ MS2364 &/ MS2365	1.12.99.6	H2xt + MK -> 2 Hxt + MKH2	hydrogenase
ATP synthesis	MS2345 & MS2346 & MS2347 & MS2348 & MS2349 & MS2350 & MS2351 & MS2352	3.6.3.14	ADP + PI + 4 Hxt <-> ATP	F-type H+-transporting ATPase
Nitrogen metabolism	MS2281	1.7.99.4	NO3 + FERO -> FERI + NO2	periplasmic nitrate reductase
Nitrogen metabolism	MS1819	1.7.2.2	NO2 + 6 FERO -> NH3 + 6 FERI	formate-dependent nitrite reductase
Nitrogen metabolism	MS1984	4.3.1.1	ASP -> FUM + NH3	aspartate ammonia-lyase
Sulfur metabolism	MS1251&MS1252	2.7.7.4	SLF + ATP -> PPI + APS	sulfate adenylyltransferase
Sulfur metabolism	MS1253	1.8.4.8	PAPS + RTHIO -> OTHIO + H2SO3 + PAP	phosphoadenosine phosphosulfate reductase
Sulfur metabolism	MS1249 & MS1250	1.8.1.2	H2SO3 + 3 NADPH -> H2S + 3 NADP	sulfite reductase
Fatty acid biosynthesis	MS1788	6.3.4.14	ACCOA + ATP + CO2 <-> MALCOA + ADP + PI	biotin carboxylase
Fatty acid biosynthesis	MS0768 & MS1174 & MS1788 & MS1789	6.4.1.2	ACCOA + ATP + CO2 <-> MALCOA + ADP + PI	acetyl-CoA carboxylase
Fatty acid biosynthesis	MS1873	2.3.1.39	MALCOA + ACP -> MALACP + COA	(acyl-carrier-protein) S-malonyltransferase
Fatty acid biosynthesis	MS1591	2.3.1.41	ACCOA + ACP -> ACACP + COA	3-oxoacyl-(acyl-carrier-protein) synthase
Fatty acid biosynthesis	MS1871	2.3.1.41	ACCOA + ACP -> ACACP + COA	3-oxoacyl-(acyl-carrier-protein) synthase
Fatty acid biosynthesis	(MS1591 / MS1871) & (MS1874) & (MS1467)	2.3.1.41 & 1.1.1.100 & 1.3.1.9	ACACP + 4 MALACP + 8 NADPH -> 8 NADP + C100ACP + 4 CO2 + 4 ACP	decanoyl-(acyl-carrier protein) synthesis
Fatty acid biosynthesis	(MS1591 / MS1871) & (MS1874) & (MS1467)	2.3.1.41 & 1.1.1.100 & 1.3.1.9	ACACP + 5 MALACP + 10 NADPH -> 10 NADP + C120ACP + 5 CO2 + 5 ACP	dodecanoyl-(acyl-carrier protein) synthesis
Fatty acid biosynthesis	(MS1591 / MS1871) & (MS1874) & (MS1467)	2.3.1.41 & 1.1.1.100 & 1.3.1.9	ACACP + 6 MALACP + 12 NADPH -> 12 NADP + C140ACP + 6 CO2 + 6 ACP	myristoyl-(acyl-carrier protein) synthesis
Fatty acid biosynthesis	(MS1591 / MS1871) & (MS1874) & (MS1194) & (MS1467)	2.3.1.41 & 1.1.1.100 & 1.3.1.9	ACACP + 6 MALACP + 11 NADPH -> 11 NADP + C141ACP + 6 CO2 + 6 ACP	myristoleic-(acyl-carrier protein) synthesis
Fatty acid biosynthesis	(MS1591 / MS1871) & (MS1874) & (MS1467)	2.3.1.41 & 1.1.1.100 & 1.3.1.9	ACACP + 7 MALACP + 14 NADPH -> 14 NADP + C160ACP + 7 CO2 + 7 ACP	hexadecanoyl-(acyl-carrier protein) synthesis
Fatty acid biosynthesis	(MS1591 / MS1871) & (MS1874) & (MS1467)	2.3.1.41 & 1.1.1.100 & 1.3.1.9	ACACP + 7 MALACP + 13 NADPH -> 13 NADP + C161ACP + 7 CO2 + 7 ACP	palmitoyl-(acyl-carrier protein) synthesis
Fatty acid biosynthesis	(MS1591 / MS1871) & (MS1874) & (MS1467)	2.3.1.41 & 1.1.1.100 & 1.3.1.9	ACACP + 8 MALACP + 16 NADPH -> 16 NADP + C180ACP + 8 CO2 + 8 ACP	stearoyl-(acyl-carrier protein) synthesis
Fatty acid biosynthesis	(MS1591 / MS1871) & (MS1874) & (MS1467)	2.3.1.41 & 1.1.1.100 & 1.3.1.9	ACACP + 8 MALACP + 15 NADPH -> 15 NADP + C181ACP + 8 CO2 + 8 ACP	oleoyl-(acyl-carrier protein) synthesis
Fatty acid metabolism	MS1358	6.2.1.3	ATP + C160 + COA <-> AMP + PCOA + PPI	long-chain fatty-acid-CoA ligase
Fatty acid metabolism	MS2265	6.2.1.3	ATP + C160 + COA <-> AMP + PCOA + PPI	long-chain fatty-acid-CoA ligase
Biosynthesis of steroids	MS1059	2.2.1.7	PYR + G3P -> DX5P + CO2	1-deoxy-D-xylulose-5-phosphate synthase
Biosynthesis of steroids	MS1928	1.1.1.267	DX5P + NADPH -> MDE4P + NADP	1-deoxy-D-xylulose-5-phosphate reductoisomerase
Biosynthesis of steroids	MS2275	2.7.7.60	MDE4P + CTP -> CDPMDE + PPI	2-C-methyl-D-erythritol 4-phosphate cytidylyltransferase
Biosynthesis of steroids	MS1535	2.7.1.148	CDPMDE + ATP -> 2PCDPMDE + ADP	4-diphosphocytidyl-2-C-methyl-D-erythritol kinase
Biosynthesis of steroids	MS2274	4.6.1.12	2PCDPMDE -> MDECPP + CMP	2-C-methyl-D-erythritol 2,4-cyclodiphosphate synthase
Biosynthesis of steroids	MS1919	1.17.4.3	MDECPP + NADH -> NAD + HMB4PP	4-hydroxy-3-methylbut-2-en-1-yl diphosphate synthase
Biosynthesis of steroids	MS1749	1.17.1.2	HMB4PP + NADH -> NAD + IPP	4-hydroxy-3-methylbut-2-enyl diphosphate reductase
Biosynthesis of steroids		5.3.3.2	IPP <-> DMPP	isopentenyl-diphosphate D-isomerase
Biosynthesis of steroids	MS1060	2.5.1.10	DMPP + IPP -> GPP + PPI	geranyltranstransferase
Biosynthesis of steroids	MS1060	2.5.1.10	GPP + IPP -> FPP + PPI	dimethylallyltranstransferase
Biosynthesis of steroids		2.5.1.29	FPP + IPP -> GGPP + PPI	farnesyltranstransferase
Biosynthesis of steroids	MS1060	2.5.1.10	GGPP + IPP -> PPPP + PPI	dimethylallyltranstransferase
Biosynthesis of steroids		2.5.1.33	PPPP + IPP -> HPPP + PPI	trans-pentaprenyltranstransferase
Biosynthesis of steroids		2.5.1.30	HPPP + IPP -> HEPPP + PPI	trans-hexaprenyltranstransferase
Biosynthesis of steroids		2.5.1.30	HEPPP + IPP -> OPP + PPI	trans-hexaprenyltranstransferase
Glycerolipid metabolism	MS1988	2.7.1.30	GL + ATP -> GL3P + ADP	glycerol kinase
Glycerolipid metabolism	MS0693	2.7.1.31	3PG + ADP <-> DGLYCERATE + ATP	glycerate kinase
Glycerolipid metabolism	MS2132	1.2.1.3	NADH + DGLYCERATE <-> T3 + NAD	aldehyde dehydrogenase
Glycerolipid metabolism	MS1606 & MS1607	2.7.1.29	ATP + GLYN -> ADP + DHAP	dihydroxyacetone kinase
Glycerophospholipid metabolism	MS1993 & MS1994 & MS1995	1.1.99.5	GL3P + MK -> DHAP + MKH2	glycerol-3-phosphate dehydrogenase
Glycerophospholipid metabolism	MS0745	2.3.1.15	GL3P + 0.006 C100ACP + 0.022 C120ACP + 0.287 C140ACP + 0.001 C141ACP + 0.26 C160ACP + 0.403 C161ACP + 0.004 C180ACP + 0.017 C181ACP -> AGL3P + ACP	glycerol-3-phosphate O-acyltransferase
Glycerophospholipid metabolism	MS0510	2.3.1.51	AGL3P + 0.006 C100ACP + 0.022 C120ACP + 0.287 C140ACP + 0.001 C141ACP + 0.26 C160ACP + 0.403 C161ACP + 0.004 C180ACP + 0.017 C181ACP -> PA + ACP	1-acyl-sn-glycerol-3-phosphate acyltransferase
Glycerophospholipid metabolism	MS1926	2.7.7.41	PA + CTP <-> CDPDG + PPI	phosphatidate cytidylyltransferase
Glycerophospholipid metabolism	MS0250	2.7.8.8	CDPDG + SER <-> CMP + PS	phosphatidylserine synthase
Glycerophospholipid metabolism	MS1864	4.1.1.65	PS -> PE + CO2	phosphatidylserine decarboxylase
Glycerophospholipid metabolism		2.7.8.1	PE + CMP <-> CDPETN + DGR	ethanolamine phosphotransferase
Glycerophospholipid metabolism	MS0242	2.7.1.107	DGR + ATP -> ADP + PA	diacylglycerol kinase
Glycerophospholipid metabolism	MS2213	1.1.1.94	DHAP + NADH <-> GL3P + NAD	glycerol-3-phosphate dehydrogenase
Glycerophospholipid metabolism	MS0959	2.7.8.5	CDPDG + GL3P <-> CMP + PGP	CDP-diacylglycerol-glycerol-3-phosphate 3-phosphatidyltransferase
Glycerophospholipid metabolism	MS0973	3.1.3.27	PGP -> PI + PG	phosphatidylglycerophosphatase
Glycerophospholipid metabolism	MS1532	3.1.3.27	PGP -> PI + PG	phosphatidylglycerophosphatase
Glycerophospholipid metabolism	MS1171	2.7.8.-	CDPDG + PG -> CMP + CL	cardiolipin synthase
Glycerophospholipid metabolism	MS0658	2.7.7.39	GL3P + CTP -> PPI + CDPGL	glycerol-3-phosphate cytidylyltransferase
Purine metabolism	MS1536	2.7.6.1	R5P + ATP <-> PRPP + AMP	ribose-phosphate pyrophosphokinase
Purine metabolism (De novo)	MS1003	2.4.2.14	PRPP + GLN -> PRAM + PPI + GLU	amidophosphoribosyltransferase
Purine metabolism (De novo)	MS1296	6.3.4.13	PRAM + ATP + GLY <-> GAR + ADP + PI	phosphoribosylamine-glycine ligase
Purine metabolism (De novo)	MS0627	2.1.2.2	GAR + FTHF -> FGAR + THF	phosphoribosylglycinamide formyltransferase
Purine metabolism (De novo)	MS1806	6.3.5.3	FGAR + ATP + GLN -> FGAM + GLU + ADP + PI	phosphoribosylformylglycinamidine synthase
Purine metabolism (De novo)	MS0626	6.3.3.1	FGAM + ATP -> AIR + ADP + PI	phosphoribosylformylglycinamidine cyclo-ligase
Purine metabolism (De novo)	MS1032	4.1.1.21	AIR + CO2 + ATP -> CAIR + ADP + PI	phosphoribosylaminoimidazole carboxylase
Purine metabolism (De novo)	MS1033	4.1.1.21	AIR + CO2 + ATP -> CAIR + ADP + PI	phosphoribosylaminoimidazole carboxylase
Purine metabolism (De novo)	MS1481	6.3.2.6	CAIR + ATP + ASP <-> SAICAR + ADP + PI	phosphoribosylaminoimidazolesuccinocarboxamide synthase
Purine metabolism (De novo)	MS0297	4.3.2.2	SAICAR <-> AICAR + FUM	adenylosuccinate lyase
Purine metabolism (De novo)	MS1297	2.1.2.3	AICAR + FTHF <-> PRFICA + THF	phosphoribosylaminoimidazolecarboxamide formyltransferase
Purine metabolism (De novo)	MS1297	3.5.4.10	PRFICA <-> IMP	phosphoribosylaminoimidazolecarboxamide formyltransferase
Purine metabolism (De novo)	MS1621	6.3.4.4	IMP + GTP + ASP -> ASUC + GDP + PI	adenylosuccinate synthase
Purine metabolism (De novo)	MS0297	4.3.2.2	ASUC <-> FUM + AMP	adenylosuccinate lyase
Purine metabolism (De novo)	MS0774	1.1.1.205	IMP + NAD -> XMP + NADH	IMP dehydrogenase
Purine metabolism (De novo)	MS0772	6.3.5.2	XMP + ATP + GLN -> GMP + GLU + AMP + PPI	GMP synthase
Purine metabolism	MS0277	4.6.1.1	ATP -> cAMP + PPI	adenylate cyclase
Purine metabolism	MS0277	4.6.1.1	GTP -> cGMP + PPI	adenylate cyclase
Purine metabolism	MS1738	2.7.4.8	DGMP + ATP <-> DGDP + ADP	guanylate kinase
Purine metabolism	MS0668	2.7.4.6	IDP + ATP <-> ITP + ADP	nucleoside-diphosphate kinase
Purine metabolism	MS0870	2.4.2.7	AD + PRPP -> PPI + AMP	adenine phosphoribosyltransferase
Purine metabolism	MS0870	2.4.2.7	GN + PRPP -> PPI + GMP	adenine phosphoribosyltransferase
Purine metabolism	MS0683	2.4.2.8	HYXN + PRPP -> PPI + IMP	hypoxanthine phosphoribosyltransferase
Purine metabolism	MS0683	2.4.2.8	XAN + PRPP -> PPI + XMP	hypoxanthine phosphoribosyltransferase
Purine metabolism	MS1899	2.4.2.1	DIN + PI <-> HYXN + DR1P	purine-nucleoside phosphorylase
Purine metabolism	MS1899	2.4.2.1	DA + PI <-> AD + DR1P	purine-nucleoside phosphorylase
Purine metabolism	MS1899	2.4.2.1	DG + PI <-> GN + DR1P	purine-nucleoside phosphorylase
Purine metabolism	MS1899	2.4.2.1	HYXN + R1P <-> INS + PI	purine-nucleoside phosphorylase
Purine metabolism	MS1899	2.4.2.1	AD + R1P <-> PI + ADN	purine-nucleoside phosphorylase
Purine metabolism	MS1899	2.4.2.1	GN + R1P <-> PI + GSN	purine-nucleoside phosphorylase
Purine metabolism	MS1899	2.4.2.1	XAN + R1P <-> PI + XTSINE	purine-nucleoside phosphorylase
Purine metabolism	MS1269	3.1.5.1	DGTP -> DG + H5P3O10	dGTPase
Purine metabolism	MS0241	2.7.6.5	ATP + GTP -> pppGpp + AMP	GTP pyrophosphokinase
Purine metabolism	MS1736	3.1.7.2	ppGpp -> GDP + PPI	guanosine-3',5'-bis(diphosphate) 3'-pyrophosphohydrolase
Purine metabolism	MS0796	2.7.4.3	ATP + AMP <-> 2 ADP	adenylate kinase
Purine metabolism	MS0968 & MS0992	1.17.4.1	ADP + RTHIO -> DADP + OTHIO	ribonucleoside-diphosphate reductase
Purine metabolism	MS0668	2.7.4.6	DADP + ATP <-> DATP + ADP	nucleoside-diphosphate kinase
Purine metabolism	MS1738	2.7.4.8	GMP + ATP <-> GDP + ADP	guanylate kinase
Purine metabolism	MS0668	2.7.4.6	GDP + ATP <-> GTP + ADP	nucleoside-diphosphate kinase
Purine metabolism	MS0968 & MS0992	1.17.4.1	GDP + RTHIO -> DGDP + OTHIO	ribonucleoside-diphosphate reductase
Purine metabolism	MS0668	2.7.4.6	DGDP + ATP <-> DGTP + ADP	nucleoside-diphosphate kinase
Purine metabolism	MS1694	3.6.1.13	ARIB -> AMP + R5P	ADP-ribose pyrophosphatase
Purine metabolism	MS0633	1.17.4.2	ATP + RTHIO -> DATP + OTHIO	ribonucleoside-triphosphate reductase
Purine metabolism	MS0633	1.17.4.2	GTP + RTHIO -> DGTP + OTHIO	ribonucleoside-triphosphate reductase
Purine metabolism	MS0796	2.7.4.3	ATP + DAMP <-> ADP + DADP	adenylate kinase
Purine metabolism	MS2117	2.4.2.22	GMP + PPI <-> GN + PRPP	xanthine phosphoribosyltransferase
Purine metabolism	MS2117	2.4.2.22	XMP + PPI <-> XAN + PRPP	xanthine phosphoribosyltransferase
Purine metabolism	MS0287	3.6.1.11	pppGpp <-> ppGpp + PI	exopolyphosphatase
Purine metabolism	MS0631	3.6.1.41	AppppA -> 2 ADP	bis(5'-nucleosyl)-tetraphosphatase
Purine metabolism	MS0827	4.1.1.-	A4IC -> AMDZ + CO2	glutamate decarboxylase
Pyrimidine metabolism (De novo)		2.1.3.2	CAP + ASP -> CAASP + PI	aspartate carbamoyltransferase
Pyrimidine metabolism (De novo)		3.5.2.3	CAASP <-> DOROA	dihydroorotase
Pyrimidine metabolism (De novo)	MS1035	1.3.3.1	DOROA + O2 <-> H2O2 + OROA	dihydroorotate oxidase
Pyrimidine metabolism (De novo)	MS1035	1.3.3.1	DOROA + NAD <-> NADH + OROA	dihydroorotate oxidase
Pyrimidine metabolism (De novo)	MS0251	2.4.2.10	OROA + PRPP <-> PPI + OMP	orotate phosphoribosyltransferase
Pyrimidine metabolism (De novo)	MS1472	4.1.1.23	OMP -> CO2 + UMP	orotidine-5'-phosphate decarboxylase
Pyrimidine metabolism (De novo)	MS1477	2.7.4.14	ATP + UMP <-> ADP + UDP	cytidylate kinase
Pyrimidine metabolism (De novo)	MS0668	2.7.4.6	UDP + ATP <-> UTP + ADP	nucleoside-diphosphate kinase
Pyrimidine metabolism (De novo)	MS0255	6.3.4.2	UTP + GLN + ATP -> GLU + CTP + ADP + PI	CTP synthase
Pyrimidine metabolism	MS0255	6.3.4.2	ATP + UTP + NH3 -> ADP + PI + CTP	CTP synthase
Pyrimidine metabolism	MS0668	2.7.4.6	CDP + ATP <-> CTP + ADP	nucleoside-diphosphate kinase
Pyrimidine metabolism	MS0968 & MS0992	1.17.4.1	CDP + RTHIO -> DCDP + OTHIO	ribonucleoside-diphosphate reductase
Pyrimidine metabolism	MS0668	2.7.4.6	DCDP + ATP <-> DCTP + ADP	nucleoside-diphosphate kinase
Pyrimidine metabolism	MS1764	2.7.1.21	DT + ATP -> ADP + DTMP	thymidine kinase
Pyrimidine metabolism	MS1581	3.5.4.13	DCTP -> DUTP + NH3	dCTP deaminase
Pyrimidine metabolism	MS1937	3.6.1.23	DUTP -> PPI + DUMP	dUTP pyrophosphatase
Pyrimidine metabolism	MS0569	2.7.4.9	DTMP + ATP <-> DTDP + ADP	dTMP kinase
Pyrimidine metabolism	MS0668	2.7.4.6	DTDP + ATP <-> DTTP + ADP	nucleoside-diphosphate kinase
Pyrimidine metabolism	MS1477	2.7.4.14	CMP + ATP <-> ADP + CDP	cytidylate kinase
Pyrimidine metabolism	MS0951	1.8.1.9	OTHIO + NADPH -> RTHIO + NAD	thioredoxin reductase (NADPH)
Pyrimidine metabolism	MS1477	2.7.4.14	DCMP + ATP <-> ADP + DCDP	cytidylate kinase
Pyrimidine metabolism	MS1764	2.7.1.21	DU + ATP -> DUMP + ADP	thymidine kinase
Pyrimidine metabolism	MS0628	2.4.2.9	URA + PRPP -> UMP + PPI	uracil phosphoribosyltransferase
Pyrimidine metabolism	MS1880	2.4.2.9	URA + PRPP -> UMP + PPI	uracil phosphoribosyltransferase
Pyrimidine metabolism	MS0231	4.2.1.70	URA + R5P <-> PURI5P	ribosomal small subunit pseudouridine synthase A
Pyrimidine metabolism	MS0391	4.2.1.70	URA + R5P <-> PURI5P	ribosomal small subunit pseudouridine synthase A
Pyrimidine metabolism	MS1038	4.2.1.70	URA + R5P <-> PURI5P	ribosomal large subunit pseudouridine synthase B
Pyrimidine metabolism	MS1072	4.2.1.70	URA + R5P <-> PURI5P	tRNA pseudouridine synthase C
Pyrimidine metabolism	MS1175	4.2.1.70	URA + R5P <-> PURI5P	tRNA pseudouridine synthase A
Pyrimidine metabolism	MS1441	4.2.1.70	URA + R5P <-> PURI5P	tRNA pseudouridine synthase B
Pyrimidine metabolism	MS1624	4.2.1.70	URA + R5P <-> PURI5P	ribosomal large subunit pseudouridine synthase C
Pyrimidine metabolism	MS1821	4.2.1.70	URA + R5P <-> PURI5P	ribosomal large subunit pseudouridine synthase D
Pyrimidine metabolism	MS2273	4.2.1.70	URA + R5P <-> PURI5P	tRNA pseudouridine synthase D
Pyrimidine metabolism	MS2342	4.2.1.70	URA + R5P <-> PURI5P	ribosomal large subunit pseudouridine synthase E
Pyrimidine metabolism	MS0405	2.1.1.45	DUMP + METTHF -> DHF + DTMP	thymidylate synthase
Pyrimidine metabolism	MS0668	2.7.4.6	DUDP + ATP <-> DUTP + ADP	nucleoside-diphosphate kinase
Pyrimidine metabolism	MS0968 & MS0992	1.17.4.1	UDP + RTHIO -> OTHIO + DUDP	ribonucleoside-diphosphate reductase
Pyrimidine metabolism	MS0633	1.17.4.2	UTP + RTHIO -> DUTP + OTHIO	ribonucleoside-triphosphate reductase
Pyrimidine metabolism	MS0633	1.17.4.2	CTP + RTHIO -> DCTP + OTHIO	ribonucleoside-triphosphate reductase
Pyrimidine metabolism	MS0569	2.7.4.9	ATP + DUMP <-> ADP + DUDP	dTMP kinase
Pyrimidine metabolism	MS1582	2.7.1.48	ATP + CYTD -> ADP + CMP	uridine kinase
Pyrimidine metabolism	MS1582	2.7.1.48	UTP + CYTD -> UDP + CMP	uridine kinase
Pyrimidine metabolism	MS1582	2.7.1.48	GTP + CYTD -> GDP + CMP	uridine kinase
Pyrimidine metabolism	MS1582	2.7.1.48	ITP + CYTD -> IDP + CMP	uridine kinase
Pyrimidine metabolism	MS1582	2.7.1.48	ATP + URI -> ADP + UMP	uridine kinase
Pyrimidine metabolism	MS1582	2.7.1.48	UTP + URI -> UDP + UMP	uridine kinase
Pyrimidine metabolism	MS1582	2.7.1.48	GTP + URI -> GDP + UMP	uridine kinase
Pyrimidine metabolism	MS1582	2.7.1.48	ITP + URI -> IDP + UMP	uridine kinase
Pyrimidine metabolism	MS1582	2.7.1.48	DATP + CYTD -> DADP + CMP	uridine kinase
Pyrimidine metabolism	MS1582	2.7.1.48	DATP + URI -> DADP + UMP	uridine kinase
Pyrimidine metabolism	MS1582	2.7.1.48	DGTP + URI -> DGDP + UMP	uridine kinase
Pyrimidine metabolism	MS1582	2.7.1.48	DGTP + CYTD -> DGDP + CMP	uridine kinase
Pyrimidine metabolism	MS1582	2.7.1.48	DTTP + CYTD -> DTDP + CMP	uridine kinase
Pyrimidine metabolism	MS1582	2.7.1.48	DTTP + URI -> DTDP + UMP	uridine kinase
Pyrimidine metabolism	MS1582	2.7.1.48	DCTP + URI -> DCDP + UMP	uridine kinase
Pyrimidine metabolism	MS1582	2.7.1.48	DUTP + URI -> DUDP + UMP	uridine kinase
Pyrimidine metabolism	MS1582	2.7.1.48	DCTP + CYTD -> DCDP + CMP	uridine kinase
Pyrimidine metabolism	MS1582	2.7.1.48	DUTP + CYTD -> DUDP + CMP	uridine kinase
Pyrimidine metabolism	MS2318	2.4.2.3	URI + PI <-> URA + R1P	uridine phosphorylase
Glutamate metabolism (Glutamine)	MS0262	6.3.1.2	GLU + NH3 + ATP -> GLN + ADP + PI	glutamine synthetase
Glutamate metabolism (Glutamate)	MS0196	1.4.1.4	AKG + NH3 + NADPH <-> GLU + NADP	glutamate dehydrogenase (NADP+)
Glutamate metabolism	MS2236 & MS2237	6.3.5.5	GLN + 2 ATP + CO2 -> GLU + CAP + 2 ADP + PI	carbamoyl-phosphate synthase
Glutamate metabolism	MS1683	6.3.2.2	ATP + GLU + CYS -> ADP + PI + GCYS	glutamate-cysteine ligase
Glutamate metabolism	MS1985	1.8.1.7	NAD + 2 RGT <-> OGT + NADH	glutathione reductase (NADPH)
Glutamate metabolism	MS1985	1.8.1.7	NADP + 2 RGT <-> OGT + NADPH + Hxt	glutathione reductase (NADPH)
Alanine and aspartate metabolism (Aspartate)	MS1031	2.6.1.1	OA + GLU <-> ASP + AKG	aspartate aminotransferase
Alanine and aspartate metabolism (Aspartate)	MS1248	2.6.1.1	OA + GLU <-> ASP + AKG	aspartate aminotransferase
Alanine and aspartate metabolism (Aspartate)	MS1797	2.6.1.1	OA + GLU <-> ASP + AKG	aspartate aminotransferase
Alanine and aspartate metabolism (Asparagine)	MS0036	6.3.1.1	ATP + ASP + NH3 -> AMP + PPI + ASN	aspartate-ammonia ligase
Alanine and aspartate metabolism	MS2050	3.5.1.1	ASN -> ASP + NH3	L-asparaginase
Alanine and aspartate metabolism (Alanine)		2.6.1.2	PYR + GLU <-> AKG + ALA	alanine dehydrogenase
Alanine and aspartate metabolism	MS2118	3.4.13.3	CNS -> bALA + HIS	aminoacylhistidine dipeptidase
Glycine, serine and threonine metabolism (Threonine)	MS1613 & MS1703	2.7.2.4	ASP + ATP -> ADP + BASP	aspartate kinase
Glycine, serine and threonine metabolism (Threonine)	MS0006	1.2.1.11	BASP + NADPH -> NADP + PI + ASPSA	aspartate-semialdehyde dehydrogenase
Glycine, serine and threonine metabolism (Threonine)	MS1703	1.1.1.3	ASPSA + NADPH -> NADP + HSER	homoserine dehydrogenase
Glycine, serine and threonine metabolism (Threonine)	MS1702	2.7.1.39	HSER + ATP -> ADP + PHSER	homoserine kinase
Glycine, serine and threonine metabolism (Threonine)	MS1701	4.2.3.1	PHSER -> THR + PI	threonine synthase
Glycine, serine and threonine metabolism (Serine)	MS1743	1.1.1.95	3PG + NAD -> NADH + PHP	D-3-phosphoglycerate dehydrogenase
Glycine, serine and threonine metabolism (Serine)	MS1573	2.6.1.52	PHP + GLU -> AKG + 3PSER	phosphoserine aminotransferase
Glycine, serine and threonine metabolism (Serine)	MS1758	3.1.3.3	3PSER -> PI + SER	phosphoserine phosphatase
Glycine, serine and threonine metabolism (Glycine)	MS1295	2.1.2.1	THF + SER <-> GLY + METTHF	glycine hydroxymethyltransferase
Glycine, serine and threonine metabolism	MS1334	1.8.1.4	DHLIPOYLPROTEIN + NAD -> NADH + LIPOYLPROTEIN	dihydrolipoamide dehydrogenase
Glycine, serine and threonine metabolism	MS1311	4.3.1.17	SER -> PYR + NH3	L-serine dehydratase
Glycine, serine and threonine metabolism	MS2218	4.3.1.19	THR -> OBUT + NH3	threonine dehydratase
Glycine, serine and threonine metabolism	MS0420	2.1.2.-	THMNP + SER <-> MTHMNP + GLY	formate-dependent phosphoribosylglycinamide formyltransferase (GAR transformylase)
Methionine metabolism	MS1627	2.5.1.48	CYS + OSLHSER -> LLCT + SUCC	cystathionine gamma-synthase
Methionine metabolism	MS1520	4.4.1.8	LLCT -> HCYS + PYR + NH3	cystathionine beta-lyase
Methionine metabolism	MS1009	2.1.1.13	HCYS + MTHF <-> THF + MET	5-methyltetrahydrofolate-homocysteine methyltransferase
Methionine metabolism	MS0924	2.3.1.31	ACCOA + HSER <-> COA + OAHSER	homoserine O-acetyltransferase
Methionine metabolism	MS1627	2.5.1.48	OSLHSER + H2S -> HCYS + SUCC	cystathionine gamma-synthase
Methionine metabolism	MS1627	2.5.1.48	OSLHSER -> SUCC + OBUT + NH3	cystathionine gamma-synthase
Methionine metabolism	MS0669	2.5.1.6	MET + ATP -> PPI + PI + SAM	S-adenosylmethionine synthetase
Methionine metabolism		3.3.1.1	SAH -> HCYS + ADN	adenosylhomocysteinase
Methionine metabolism	MS1537	3.2.2.9	SAH <-> SRLH + AD	S-adenosylhomocysteine nucleosidase
Methionine metabolism	MS0924	2.3.1.31	ACCOA + HSER -> COA + OAHSER	homoserine O-acetyltransferase
Cysteine metabolism	MS1520	4.4.1.8	H2S + PYR + NH3 -> CYS	cystathionine beta-lyase
Cysteine metabolism	MS1520	4.4.1.8	CYS -> PYR + NH3 + TCYS	cystathionine beta-lyase
Cysteine metabolism	MS2212	2.3.1.30	SER + ACCOA -> COA + ASER	serine O-acetyltransferase
Cysteine metabolism	MS1770	2.5.1.47	ASER + H2S -> CYS + AC	cysteine synthase
Valine, leucine and isoleucine biosynthesis (Valine)	MS1318 & MS1319	2.2.1.6	2 PYR -> ACLAC + CO2	acetolactate synthase
Valine, leucine and isoleucine biosynthesis (Valine)	MS2222 & MS2223	2.2.1.6	2 PYR -> ACLAC + CO2	acetolactate synthase
Valine, leucine and isoleucine biosynthesis (Valine)	MS0045	1.1.1.86	ACLAC + NADPH -> NADP + DHMVA	ketol-acid reductoisomerase
Valine, leucine and isoleucine biosynthesis (Valine)	MS2219	4.2.1.9	DHMVA -> OIVAL	dihydroxy-acid dehydratase
Valine, leucine and isoleucine biosynthesis (Valine)	MS0896	2.6.1.42	OIVAL + GLU <-> AKG + VAL	branched-chain amino acid aminotransferase
Valine, leucine and isoleucine biosynthesis (Isoleucine)	MS1318 & MS1319	2.2.1.6	PYR + OBUT -> ABUT + CO2	acetolactate synthase
Valine, leucine and isoleucine biosynthesis (Isoleucine)	MS2222 & MS2223	2.2.1.6	PYR + OBUT -> ABUT + CO2	acetolactate synthase
Valine, leucine and isoleucine biosynthesis (Isoleucine)	MS0045	1.1.1.86	ABUT + NADPH -> NADP + DHMP	ketol-acid reductoisomerase
Valine, leucine and isoleucine biosynthesis (Isoleucine)	MS2219	4.2.1.9	DHMP -> 3MOP	dihydroxy-acid dehydratase
Valine, leucine and isoleucine biosynthesis (Isoleucine)	MS0896	2.6.1.42	3MOP + GLU <-> AKG + ILE	branched-chain amino acid aminotransferase
Valine, leucine and isoleucine biosynthesis (Leucine)	MS0599	2.3.3.13	ACCOA + OIVAL -> COA + IPPMAL	2-isopropylmalate synthase
Valine, leucine and isoleucine biosynthesis (Leucine)	MS0333 & MS0334	4.2.1.33	IPPMAL <-> CBHCAP	3-isopropylmalate dehydratase
Valine, leucine and isoleucine biosynthesis (Leucine)	MS0595 & MS0596	4.2.1.33	IPPMAL <-> CBHCAP	3-isopropylmalate dehydratase
Valine, leucine and isoleucine biosynthesis (Leucine)	MS0598	1.1.1.85	CBHCAP + NAD -> NADH + OICAP	3-isopropylmalate dehydrogenase
Valine, leucine and isoleucine biosynthesis (Leucine)			OICAP -> 4MOP + CO2	spontaneous
Valine, leucine and isoleucine biosynthesis (Leucine)	MS0896	2.6.1.42	4MOP + GLU -> AKG + LEU	branched-chain amino acid aminotransferase
Valine, leucine and isoleucine degradation	MS1981	1.1.1.31	HIBUT + NAD -> METHYLMALONATES + NADH	3-hydroxyisobutyrate dehydrogenase
Lysine biosynthesis	MS0265	4.2.1.52	ASPSA + PYR -> DHDP	dihydrodipicolinate synthase
Lysine biosynthesis	MS0971	1.3.1.26	DHDP + NADPH -> NADP + TDHDP	dihydrodipicolinate reductase
Lysine biosynthesis	MS1177	2.3.1.117	TDHDP + SUCCOA -> SAOPIM + COA	2,3,4,5-tetrahydropyridine-2-carboxylate N-succinyltransferase
Lysine biosynthesis		2.6.1.17	SAOPIM + GLU -> SDAPIM + AKG	succinyldiaminopimelate transaminase
Lysine biosynthesis	MS0674	3.5.1.18	SDAPIM -> DAPIM + SUCC	succinyl-diaminopimelate desuccinylase
Lysine biosynthesis	MS1784	5.1.1.7	DAPIM <-> MDAPIM	diaminopimelate epimerase
Lysine biosynthesis	MS2084	4.1.1.20	MDAPIM -> LYS + CO2	diaminopimelate decarboxylase
Arginine and proline metabolism	MS2118	3.4.13.3	HCNS -> GABA + HIS	aminoacylhistidine dipeptidase
Arginine and proline metabolism	MS1537	3.2.2.16	5MTA -> AD + 5MDR	5'-methylthioadenosine nucleosidase
Arginine and proline metabolism	MS0038 & MS0039 & MS0040	4.1.1.3	HYDROXYAKG -> PYR + GLX	oxaloacetate decarboxylase
Arginine and proline metabolism	MS0827	4.1.1.-	GDB + CO2 <-> OAG	glutamate decarboxylase
Histidine metabolism	MS1893	2.4.2.17	PRPP + ATP -> PPI + PRBATP	ATP phosphoribosyltransferase
Histidine metabolism	MS1881	3.6.1.31	PRBATP -> PPI + PRBAMP	phosphoribosyl-ATP pyrophosphohydrolase
Histidine metabolism	MS1881	3.5.4.19	PRBAMP -> PRFP	phosphoribosyl-AMP cyclohydrolase
Histidine metabolism	MS1883	5.3.1.16	PRFP -> PRLP	phosphoribosylformimino-5-aminoimidazole carboxamide ribotide isomerase
Histidine metabolism	MS1882 & MS1885	2.4.2.-	PRLP + GLN -> GLU + AICAR + DIMGP	amidotransferase
Histidine metabolism	MS1890	4.2.1.19	DIMGP -> IMACP	imidazoleglycerol-phosphate dehydratase
Histidine metabolism	MS1574 & MS1891	2.6.1.9	IMACP + GLU -> AKG + HISOLP	histidinol-phosphate aminotransferase
Histidine metabolism	MS1890	3.1.3.15	HISOLP -> PI + HISOL	histidinol-phosphatase
Histidine metabolism	MS1892	1.1.1.23	HISOL + 2 NAD -> HIS + 2 NADH	histidinol dehydrogenase
Tyrosine metabolism	MS1031	2.6.1.1	AKG + TYR <-> 4HPP + GLU	aspartate aminotransferase
Tyrosine metabolism	MS1248	2.6.1.1	AKG + TYR <-> 4HPP + GLU	aspartate aminotransferase
Tyrosine metabolism	MS1797	2.6.1.1	AKG + TYR <-> 4HPP + GLU	aspartate aminotransferase
Tyrosine metabolism	MS0827	4.1.1.-	HOMOGEN + O2 + NADPH -> GTAH + CO2 + NADP + Hxt	glutamate decarboxylase
Tyrosine metabolism	MS0827	4.1.1.-	CDDH -> DHID + CO2	glutamate decarboxylase
Tyrosine metabolism	MS0827	4.1.1.-	DPCR -> DHID + CO2	glutamate decarboxylase
Phenylalanine metabolism	MS1031	2.6.1.1	PHE + AKG <-> PHPYR + GLU	aspartate aminotransferase
Phenylalanine metabolism	MS1248	2.6.1.1	PHE + AKG <-> PHPYR + GLU	aspartate aminotransferase
Phenylalanine metabolism	MS1797	2.6.1.1	PHE + AKG <-> PHPYR + GLU	aspartate aminotransferase
Tryptophan metabolism	MS0827	4.1.1.-	HLK -> HKN + CO2	glutamate decarboxylase
Phenylalanine, tyrosine and tryptophan biosynthesis	MS1104 & MS1184	2.5.1.54	E4P + PEP -> PI + 3DDAH7P	3-deoxy-7-phosphoheptulonate synthase
Phenylalanine, tyrosine and tryptophan biosynthesis	MS1968	4.2.3.4	3DDAH7P -> DQT + PI	3-dehydroquinate synthase
Phenylalanine, tyrosine and tryptophan biosynthesis	MS1790	4.2.1.10	DQT -> DHSK	3-dehydroquinate dehydratase
Phenylalanine, tyrosine and tryptophan biosynthesis	MS0256	4.2.1.11	DQT -> DHSK	enolase
Phenylalanine, tyrosine and tryptophan biosynthesis	MS0133	1.1.1.25	DHSK + NADPH -> SME + NADP	shikimate 5-dehydrogenase
Phenylalanine, tyrosine and tryptophan biosynthesis	MS2315	1.1.1.25	DHSK + NADPH -> SME + NADP	shikimate 5-dehydrogenase
Phenylalanine, tyrosine and tryptophan biosynthesis	MS1969	2.7.1.71	SME + ATP -> ADP + SME3P	shikimate kinase
Phenylalanine, tyrosine and tryptophan biosynthesis	MS1575	2.5.1.19	SME3P + PEP -> 3PSME + PI	3-phosphoshikimate 1-carboxyvinyltransferase
Phenylalanine, tyrosine and tryptophan biosynthesis	MS0866	4.2.3.5	3PSME -> PI + CHOR	chorismate synthase
Phenylalanine, tyrosine and tryptophan biosynthesis (Tryptophan)	MS1149&MS1150 & MS2194	4.1.3.27	CHOR + GLN -> GLU + PYR + AN	anthranilate synthase
Phenylalanine, tyrosine and tryptophan biosynthesis (Tryptophan)	MS1151	2.4.2.18	AN + PRPP -> PPI + NPRAN	anthranilate phosphoribosyltransferase
Phenylalanine, tyrosine and tryptophan biosynthesis (Tryptophan)	MS1152	5.3.1.24	NPRAN -> CPAD5P	phosphoribosylanthranilate isomerase
Phenylalanine, tyrosine and tryptophan biosynthesis (Tryptophan)	MS1152	4.1.1.48	CPAD5P -> CO2 + IGP	indole-3-glycerol phosphate synthase
Phenylalanine, tyrosine and tryptophan biosynthesis (Tryptophan)	MS1153&MS1154	4.2.1.20	IGP + SER -> G3P + TRP	tryptophan synthase
Phenylalanine, tyrosine and tryptophan biosynthesis (Phenylalanine)	MS1102	5.4.99.5	CHOR <-> PHEN	chorismate mutase
Phenylalanine, tyrosine and tryptophan biosynthesis (Phenylalanine)	MS1657	5.4.99.5	CHOR <-> PHEN	chorismate mutase
Phenylalanine, tyrosine and tryptophan biosynthesis (Phenylalanine)	MS1657	4.2.1.51	PHEN -> CO2 + PHPYR	prephenate dehydratase
Phenylalanine, tyrosine and tryptophan biosynthesis (Phenylalanine)	MS1031	2.6.1.1	PHPYR + GLU <-> AKG + PHE	aspartate aminotransferase
Phenylalanine, tyrosine and tryptophan biosynthesis (Phenylalanine)	MS1248	2.6.1.1	PHPYR + GLU <-> AKG + PHE	aspartate aminotransferase
Phenylalanine, tyrosine and tryptophan biosynthesis (Phenylalanine)	MS1797	2.6.1.1	PHPYR + GLU <-> AKG + PHE	aspartate aminotransferase
Phenylalanine, tyrosine and tryptophan biosynthesis (Phenylalanine)	MS1574 & MS1891	2.6.1.9	PHPYR + GLU <-> AKG + PHE	histidinol-phosphate aminotransferase
Phenylalanine, tyrosine and tryptophan biosynthesis (Tyrosine)	MS1102	1.3.1.12	PHEN + NAD -> 4HPP + CO2 + NADH	prephenate dehydrogenase
Phenylalanine, tyrosine and tryptophan biosynthesis (Tyrosine)	MS1031	2.6.1.1	4HPP + GLU -> AKG + TYR	aspartate aminotransferase
Phenylalanine, tyrosine and tryptophan biosynthesis (Tyrosine)	MS1248	2.6.1.1	4HPP + GLU -> AKG + TYR	aspartate aminotransferase
Phenylalanine, tyrosine and tryptophan biosynthesis (Tyrosine)	MS1797	2.6.1.1	4HPP + GLU -> AKG + TYR	aspartate aminotransferase
Phenylalanine, tyrosine and tryptophan biosynthesis (Tyrosine)	MS1574 & MS1891	2.6.1.9	4HPP + GLU -> AKG + TYR	histidinol-phosphate aminotransferase
Urea cycle and metabolism of amino groups (Proline)	MS1862	2.7.2.11	GLU + ATP -> ADP + GLUP	glutamate 5-kinase
Urea cycle and metabolism of amino groups (Proline)	MS1604	1.2.1.41	GLUP + NADPH -> NADP + PI + GLUGSAL	glutamate-5-semialdehyde dehydrogenase
Urea cycle and metabolism of amino groups (Proline)			GLUGSAL <-> P5C	spontaneous
Urea cycle and metabolism of amino groups (Proline)	MS1799	1.5.1.2	P5C + NADPH <-> PRO + NADP	pyrroline-5-carboxylate reductase
Urea cycle and metabolism of amino groups (Arginine)	MS0236	2.7.2.8	NAGLU + ATP -> ADP + NAGLUP	acetylglutamate kinase
Urea cycle and metabolism of amino groups (Arginine)	MS0235	1.2.1.38	NAGLUP + NADPH -> NADP + PI + NAGLUS	N-acetyl-gamma-glutamyl-phosphate reductase
Urea cycle and metabolism of amino groups (Arginine)	MS0782	2.6.1.11	NAGLUS + GLU -> AKG + NAORN	acetylornithine aminotransferase
Urea cycle and metabolism of amino groups (Arginine)	MS0233	3.5.1.16	NAORN -> AC + ORN	acetylornithine deacetylase
Urea cycle and metabolism of amino groups (Arginine)		2.3.1.35	NAORN + GLU -> ORN + NAGLU	glutamate N-acetyltransferase
Urea cycle and metabolism of amino groups (Arginine)		2.1.3.3	ORN + CAP <-> CITR + PI	ornithine carbamoyltransferase
Urea cycle and metabolism of amino groups (Arginine)	MS1479	6.3.4.5	CITR + ASP + ATP <-> AMP + PPI + ARGSUCC	argininosuccinate synthase
Urea cycle and metabolism of amino groups (Arginine)	MS0237	4.3.2.1	ARGSUCC <-> FUM + ARG	argininosuccinate lyase
D-Glutamine and D-glutamate metabolism	MS1734	5.1.1.3	DGLU <-> GLU	glutamate racemase
D-Alanine metabolism	MS1182	5.1.1.1	ALA <-> DALA	alanine racemase
D-Alanine metabolism	MS1664	6.3.2.4	2 DALA + ATP -> ALAALA + ADP + PI	D-alanine-D-alanine ligase
Glutathione metabolism	MS0671	6.3.1.8	ATP + RGT + SPRMD -> ADP + PI + GLSP	glutathionylspermidine synthase
Glutathione metabolism	MS0671	3.5.1.78	GLSP -> RGT + SPRMD	glutathionylspermidine amidase
Lipopolysaccharide biosynthesis	MS0461	2.3.1.129	C140ACP + UDPNAG -> ACP + UDPG2AA	UDP-N-acetylglucosamine acyltransferase
Lipopolysaccharide biosynthesis	MS1659	3.5.1.-	UDPG2AA -> UDPG2A + AC	UDP-3-O-[3-hydroxymyristoyl] N-acetylglucosamine deacetylase
Lipopolysaccharide biosynthesis	MS1922	2.3.1.-	UDPG2A + C140ACP -> ACP + UDPG23A	UDP-3-O-[3-hydroxymyristoyl] glucosamine N-acyltransferase
Lipopolysaccharide biosynthesis	MS0509	3.6.1.-	UDPG23A -> UMP + LIPX	UDP-2,3-diacylglucosamine hydrolase
Lipopolysaccharide biosynthesis		2.4.1.182	LIPX + UDPG23A -> UDP + DISAC1P	lipid-A-disaccharide synthase
Lipopolysaccharide biosynthesis	MS0933	2.7.1.130	DISAC1P + ATP -> ADP + LIPIV	tetraacyldisaccharide 4'-kinase
Lipopolysaccharide biosynthesis	MS1952	2.-.-.-	LIPIV + CMPKDO -> KDOLIPIV + CMP	3-deoxy-D-manno-octulosonic-acid transferase
Lipopolysaccharide biosynthesis	MS1952	2.-.-.-	KDOLIPIV + CMPKDO -> K2LIPIV + CMP	3-deoxy-D-manno-octulosonic-acid transferase
Lipopolysaccharide biosynthesis	MS1263	2.3.1.-	C120ACP + K2LIPIV -> LK2LIPIV + ACP
Lipopolysaccharide biosynthesis	MS0869	2.3.1.-	C140ACP + LK2LIPIV -> K2LIPA + ACP
Lipopolysaccharide biosynthesis		5.3.1.13	RL5P <-> A5P	arabinose-5-phosphate isomerase
Lipopolysaccharide biosynthesis	MS1189	2.5.1.55	PEP + A5P -> KDOP + PI	2-dehydro-3-deoxyphosphooctonate aldolase
Lipopolysaccharide biosynthesis	MS0995	3.1.3.45	KDOP -> KDO + PI	3-deoxy-D-manno-octulosonate 8-phosphate phosphatase
Lipopolysaccharide biosynthesis	MS0935	2.7.7.38	KDO + CTP -> PPI + CMPKDO	3-deoxy-manno-octulosonate cytidylyltransferase
Lipopolysaccharide biosynthesis	MS0218	5.-.-.-	S7P -> DGDMH7P
Lipopolysaccharide biosynthesis	MS1262	2.7.-.-	ATP + DGDMH7P -> ADP + DGDMH17BP
Lipopolysaccharide biosynthesis	MS0435	3.1.1.-	DGDMH17BP -> DGDMH1P + PI
Lipopolysaccharide biosynthesis	MS1262	2.7.-.-	ATP + DGDMH1P -> PPI + ADPDGDMHEP
Lipopolysaccharide biosynthesis	MS0146	5.1.3.20	ADPDGDMHEP -> ADPHEP
Lipopolysaccharide biosynthesis			0.14 K2LIPA + 0.42 ADPHEP + 0.28 UDPG + 0.28 CDPETN + 0.42 CMPKDO -> LPS + 0.42 ADP + 0.28 UDP + 0.42 CMP + 0.28 CDP	lipopolysaccharide biosynthesis
Peptidoglycan biosynthesis	MS1666	6.3.2.8	UDPNAM + ALA + ATP -> ADP + PI + UDPNAMA	UDP-N-acetylmuramate-alanine ligase
Peptidoglycan biosynthesis	MS1669	6.3.2.9	UDPNAMA + DGLU + ATP -> UDPNAMAG + ADP + PI	UDP-N-acetylmuramoylalanine-D-glutamate ligase
Peptidoglycan biosynthesis		3.6.1.27	UDCPP -> UDCP + PI	undecaprenyl-diphosphatase
Peptidoglycan biosynthesis	MS1672	6.3.2.13	UDPNAMAG + MDAPIM + ATP -> UDPMNLADGMD + ADP + PI	UDP-N-acetylmuramoylalanyl-D-glutamate-2,6-diaminopimelate ligase
Peptidoglycan biosynthesis	MS1671	6.3.2.10	UDPMNLADGMD + ALAALA + ATP -> UDPMNLADGMDDADA + ADP + PI	UDP-N-acetylmuramoylalanyl-D-glutamyl-2,6-diaminopimelate-D-alanyl- D-alanine ligase
Peptidoglycan biosynthesis	MS1670	2.7.8.13	UDPMNLADGMDDADA + UDCP -> UPPMNLADGMDDADA + UMP	phospho-N-acetylmuramoyl-pentapeptide-transferase
Peptidoglycan biosynthesis	MS1667	2.4.1.227	UPPMNLADGMDDADA + UDPNAG -> UPPMN(GN)LADGMDDADA + UDP	UDP-N-acetylglucosamine-N-acetylmuramyl-(pentapeptide) pyrophosphoryl-undecaprenol N-acetylglucosamine transferase
Peptidoglycan biosynthesis	MS0262	6.3.1.2	UPPMN(GN)LADGMDDADA + ATP + NH3 -> UPPMN(GN)LADGNMDDADA + ADP + PI	glutamine synthase
Peptidoglycan biosynthesis		2.3.2.10	5 GLY + UPPMN(GN)LADGNMDDADA -> UPPMN(GN)LADGNMD(G)5DADA	UDP-N-acetylmuramoylpentapeptide-lysine N6-alanyltransferase
Peptidoglycan biosynthesis			UPPMN(GN)LADGNMD(G)5DADA -> UDCPP + PPEPTIDO	peptidoglycan biosynthesis
Peptidoglycan biosynthesis		2.6.1.21	PPEPTIDO + DALA -> PEPTIDO + DALAxt	peptidoglycan biosynthesis
Peptidoglycan biosynthesis	MS1515	3.5.1.28	ACALA -> ACMUR + ALA	N-acetylmuramoyl-L-alanine amidase
Thiamine metabolism	MS0677	2.7.1.49	AHM + ATP -> AHMP + ADP	hydroxymethylpyrimidine kinase
Thiamine metabolism	MS0677	2.7.4.7	AHMP + ATP -> AHMPP + ADP	phosphomethylpyrimidine kinase
Thiamine metabolism	MS0676	2.5.1.3	THZP + AHMPP -> THMP + PPI	thiamine-phosphate pyrophosphorylase
Thiamine metabolism	MS1198	3.1.3.-	THMP + ADP <-> THIAMIN + ATP	phosphohistidine phosphatase
Thiamine metabolism	MS0974	2.7.4.16	THMP + ATP <-> THMPP + ADP	thiamine-monophosphate kinase
Riboflavin metabolism	MS1533	3.5.4.25	GTP -> D6RP5P + FORMATE + PPI	GTP cyclohydrolase II
Riboflavin metabolism	MS1374	3.5.4.26	D6RP5P -> A6RP5P + NH3	diaminohydroxyphosphoribosylaminopyrimidine deaminase
Riboflavin metabolism	MS1374	1.1.1.193	A6RP5P + NADPH -> A6RP5P2 + NADP	5-amino-6-(5-phosphoribosylamino)uracil reductase
Riboflavin metabolism	MS0976 & MS1313	2.5.1.9	DB4P + A6RP -> D8RL + PI	6,7-dimethyl-8-ribityllumazine synthase
Riboflavin metabolism			A6RP5P2 -> A6RP + PI	pyrimidine phosphatase
Riboflavin metabolism	MS1533	3.5.4.25	RL5P -> DB4P + FORMATE	3,4-dihydroxy-2-butanone 4-phosphate synthase
Riboflavin metabolism	MS0976 & MS1313	2.5.1.9	2 D8RL -> RIBFLAV + A6RP	riboflavin synthase
Riboflavin metabolism	MS1752	2.7.1.26	RIBFLAV + ATP -> FMN + ADP	riboflavin kinase
Riboflavin metabolism	MS1752	2.7.7.2	FMN + ATP -> FAD + PPI	FMN adenylyltransferase
Riboflavin metabolism	MS2272	3.1.3.2	FMN -> RIBFLAV + PI	acid phosphatase
Vitamin B6 metabolism	MS1573	2.6.1.52	OHB + GLU <-> PHT + AKG	phosphoserine aminotransferase
Vitamin B6 metabolism	MS1701	4.2.3.1	PHT-> 4HLT + PI	threonine synthase
Vitamin B6 metabolism			4HLT-> PYRDX	hypothetical
Vitamin B6 metabolism	MS0066	1.1.1.262	PHT + DX5P-> P5P + CO2	4-hydroxythreonine-4-phosphate dehydrogenase
Vitamin B6 metabolism	MS0381	1.1.1.262	PHT + DX5P-> P5P + CO2	4-hydroxythreonine-4-phosphate dehydrogenase
Vitamin B6 metabolism	MS0805	2.7.1.35	PYRDX + ATP-> P5P + ADP	pyridoxine kinase
Vitamin B6 metabolism	MS1198	3.1.3.-	P5P-> PYRDX + PI	phosphohistidine phosphatase
Vitamin B6 metabolism	MS2064	1.4.3.5	P5P + O2 -> PL5P + H2O2	pyridoxamine 5'-phosphate oxidase
Vitamin B6 metabolism	MS1198	3.1.3.-	PL5P-> PL + PI	phosphohistidine phosphatase
Vitamin B6 metabolism	MS0805	2.7.1.35	PL + ATP-> PL5P + ADP	pyridoxal kinase
Vitamin B6 metabolism	MS2064	1.4.3.5	PDLA5P + O2-> PL5P + H2O2 + NH3	pyridoxamine 5'-phosphate oxidase
Vitamin B6 metabolism	MS0805	2.7.1.35	PDLA + ATP-> PDLA5P + ADP	pyridoxamine kinase
Vitamin B6 metabolism	MS1198	3.1.3.-	PDLA5P-> PDLA + PI	phosphohistidine phosphatase
Vitamin B6 metabolism	MS2064	1.4.3.5	PYRDX + O2 <-> PL + H2O2	pyridoxamine 5'-phosphate oxidase
Vitamin B6 metabolism	MS2064	1.4.3.5	PL + O2 + NH3 <-> PDLA + H2O2	pyridoxamine 5'-phosphate oxidase
Nicotinate and nicotinamide metabolism	MS1889	2.4.2.11	NAC + PRPP -> NACN + PPI	nicotinate phosphoribosyltransferase
Nicotinate and nicotinamide metabolism	MS0169	2.7.7.1	ATP + NACN <-> PPI + NAAD	nicotinamide-nucleotide adenylyltransferase
Nicotinate and nicotinamide metabolism	MS1888	6.3.5.1	NAAD + ATP + GLN -> NAD + AMP + PPI + GLU	NAD synthase (glutamine-hydrolysing)
Nicotinate and nicotinamide metabolism	MS1899	2.4.2.1	NAC + R1P -> PI + NACD	purine-nucleoside phosphorylase
Nicotinate and nicotinamide metabolism	MS1899	2.4.2.1	NAM + R1P -> PI + NAMD	purine-nucleoside phosphorylase
Nicotinate and nicotinamide metabolism	MS1964	2.7.1.-	NACD + ATP -> NACN + ADP	serine/threonine protein kinase
Nicotinate and nicotinamide metabolism	MS0169	2.7.7.1	ATP + NAMN <-> PPI + NAD	nicotinamide-nucleotide adenylyltransferase
Nicotinate and nicotinamide metabolism	MS1223&MS1224	1.6.1.2	NADP + NADH + Hxt -> NADPH + NAD	NAD(P) transhydrogenase
Nicotinate and nicotinamide metabolism	MS0742	2.7.1.23	NAD + ATP -> NADP + ADP	NAD kinase
Nicotinate and nicotinamide metabolism	MS1198	3.1.3.-	NADP -> NAD + PI	phosphatase
Pantothenate and CoA biosynthesis	MS2188	2.7.1.33	PNTO + ATP -> ADP + 4PPNTO	pantothenate kinase
Pantothenate and CoA biosynthesis	MS1938	6.3.2.5	4PPNTO + CTP + CYS -> CMP + PPI + 4PPNCYS	phosphopantothenate—cysteine ligase
Pantothenate and CoA biosynthesis	MS1938	4.1.1.36	4PPNCYS -> CO2 + 4PPNTE	phosphopantothenoylcysteine decarboxylase
Pantothenate and CoA biosynthesis	MS1951	2.7.7.3	4PPNTE + ATP -> PPI + DPCOA	pantetheine-phosphate adenylyltransferase
Pantothenate and CoA biosynthesis	MS0359	2.7.1.24	DPCOA + ATP -> ADP + COA	dephospho-CoA kinase
Biotin metabolism	MS1006	6.3.3.3	CO2 + DANNA + ATP <-> DTB + PI + ADP	dethiobiotin synthetase
Biotin metabolism	MS1523	2.8.1.6	DTB + CYS <-> ALA + BT	biotin synthetase
Folate biosynthesis	MS1043	3.5.4.16	GTP -> FORMATE + AHTD	GTP cyclohydrolase I
Folate biosynthesis		3.6.1.-	AHTD -> DHP + PPI + PI	ATP-dependent DNA helicase
Folate biosynthesis		3.6.1.-	AHTD -> DHP + PPI + PI	ATP-dependent DNA helicase
Folate biosynthesis		3.6.1.-	AHTD -> DHP + PPI + PI	ATP-dependent DNA helicase
Folate biosynthesis	MS1824	4.1.2.25	DHP -> AHHMP + GLAL	dihydroneopterin aldolase
Folate biosynthesis	MS0925	2.7.6.3	AHHMP + ATP -> AMP + AHHMD	2-amino-4-hydroxy-6-hydroxymethyldihydropteridine pyrophosphokinase
Folate biosynthesis	MS2193	6.3.5.8	CHOR + GLN -> ADCHOR + GLU	para-aminobenzoate synthetase
Folate biosynthesis	MS2192	4.1.3.38	ADCHOR -> PYR + PABA	4-amino-4-deoxychorismate lyase
Folate biosynthesis	MS0966	2.5.1.15	PABA + AHHMD -> PPI + DHPT	dihydropteroate synthase
Folate biosynthesis	MS0966	2.5.1.15	PABA + AHHMP -> DHPT	dihydropteroate synthase
Folate biosynthesis	MS1173	6.3.2.12	DHPT + ATP + GLU -> ADP + PI + DHF	dihydrofolate synthase
Folate biosynthesis	MS1858	1.5.1.3	DHF + NADPH -> NADP + THF	dihydrofolate reductase
Folate biosynthesis	MS1173	6.3.2.17	THF + ATP + GLU <-> ADP + PI + THFG	folylpolyglutamate synthase
Folate biosynthesis	MS1856	4.2.3.12	AHTD -> PYTHP + H5P3O10	6-pyruvoyl tetrahydrobiopterin synthase
One carbon pool by folate	MS1851 & MS1852	1.5.1.5	METTHF + NADP <-> METHF + NADPH	methylenetetrahydrofolate dehydrogenase
One carbon pool by folate	MS1851 & MS1852	3.5.4.9	METHF <-> FTHF	methenyltetrahydrofolate cyclohydrolase
One carbon pool by folate	MS0787	1.5.1.20	METTHF + NADH -> MTHF + NAD	5,10-methylenetetrahydrofolate reductase
One carbon pool by folate	MS0405	2.1.1.45	DUMP + METTHF <-> DHF + DTMP	thymidylate synthase
One carbon pool by folate	MS1323	3.5.1.10	FTHF <-> FORMATE + THF	formyltetrahydrofolate deformylase
Porphyrin and chlorophyll metabolism	MS0490	6.1.1.17	GLU + ATP -> GTRNA + AMP + PPI	glutamyl-tRNA synthetase
Porphyrin and chlorophyll metabolism	MS1324	1.2.1.70	GTRNA + NADPH -> GSA + NADP	glutamyl-tRNA reductase
Porphyrin and chlorophyll metabolism	MS0910	5.4.3.8	GSA -> ALAV	glutamate-1-semialdehyde 2,1-aminomutase
Porphyrin and chlorophyll metabolism	MS0503	4.2.1.24	2 ALAV -> PBG	porphobilinogen synthase
Porphyrin and chlorophyll metabolism	MS0276	2.5.1.61	4 PBG -> HMB + 4 NH3	hydroxymethylbilane synthase
Porphyrin and chlorophyll metabolism	MS0275	4.2.1.75	HMB -> UPRG	uroporphyrinogen-III synthase
Porphyrin and chlorophyll metabolism	MS0274	2.1.1.107	2 SAM + UPRG -> 2 SAH + PC2	uroporphyrin-III C-methyltransferase
Porphyrin and chlorophyll metabolism	MS1254	2.1.1.107	2 SAM + UPRG -> 2 SAH + PC2	uroporphyrin-III C-methyltransferase
Porphyrin and chlorophyll metabolism	MS1254	1.3.1.76	PC2 + NAD -> NADH + SHCL	precorrin-2 dehydrogenase
Porphyrin and chlorophyll metabolism	MS1254	4.99.1.4	SHCL -> SHEME	sirohydrochlorin ferrochelatase
Porphyrin and chlorophyll metabolism	MS0183	4.1.1.37	UPRG -> 4 CO2 + CPP	uroporphyrinogen decarboxylase
Porphyrin and chlorophyll metabolism	MS0228	1.3.99.22	CPP + 2 SAM -> PPHG + 2 CO2 + 2 MET + 2 DA	oxygen-independent coproporphyrinogen III oxidase
Porphyrin and chlorophyll metabolism	MS0176	1.3.3.4	1.5 O2 + PPHG -> PPIX	protoporphyrinogen oxidase
Porphyrin and chlorophyll metabolism	MS1346	4.99.1.1	PPIX -> PTH	ferrochelatase
Ubiquinone biosynthesis (Menaquinone)	MS1795	5.4.4.2	CHOR <-> ICHOR	isochorismate synthase
Ubiquinone biosynthesis (Menaquinone)	MS1794	2.5.1.64	ICHOR + AKG -> SHCHC + PYR + CO2	2-succinyl-6-hydroxy-2,4-cyclohexadiene-1-carboxylate synthase
Ubiquinone biosynthesis (Menaquinone)	MS1791	4.2.1.-	SHCHC -> OSB	o-succinylbenzoate synthase
Ubiquinone biosynthesis (Menaquinone)	MS0864	6.2.1.26	OSB + ATP + COA -> AMP + PPI + OSBCOA	O-succinylbenzoic acid-CoA ligase
Ubiquinone biosynthesis (Menaquinone)	MS1792	4.1.3.36	OSBCOA -> DHN + COA	naphthoate synthase
Ubiquinone biosynthesis (Menaquinone)	MS1840	2.5.1.-	DHN + OPP -> PPI + CO2 + DMK	1,4-dihydroxy-2-naphthoate octaprenyltransferase
Ubiquinone biosynthesis (Menaquinone)		2.1.1.-	DMK + SAM -> MKH2 + SAH	demethylmenaquinone methyltransferase
Protein			1.186 ALA + 0.372 ARG + 0.455 ASN + 0.455 ASP + 0.044 CYS + 0.534 GLN + 0.534 GLU + 0.931 GLY + 0.22 HIS + 0.515 ILE + 0.766 LEU + 0.452 LYS + 0.136 MET + 0.326 PHE + 0.733 PRO + 0.414 SER + 0.549 THR + 0.003 TRP + 0.111 TYR + 0.788 VAL + 40 ATP -> 40 ADP
DNA	MS0225 & MS0332 & MS0486 & MS0570 & MS0574 & MS0871 & MS1557 & MS1570 & MS1589	2.7.7.7	0.931 DATP + 0.688 DCTP + 0.931 DTTP + 0.688 DGTP + 4.4 ATP -> 4.4 ADP + 4.4 PI + DNA
RNA	MS0212 & MS0213 & MS1737 & MS2023 &	2.7.7.6	1.925 ATP + 0.682 GTP + 0.961 CTP + 0.813 UTP -> 1.25 ADP + 1.25 PI + RNA
Phospholipid			0.648 PE + 0.162 PG -> PHOSPHOLIPID
Cofactors and vitamins (CAV)			0.657 PYRDX + 0.145 COA + 0.141 FAD + 0.243 FMN + 0.360 MK + 0.167 NAD + 0.149 NADP + 0.249 THF + 0.419 THIAMIN -> CAV
Carbohydrate (CARBO)			1.897 UDPNAG + 3.794 UDPGAL -> 5.691 UDP + CARBO
Biomass			0.506 PROTEIN + 0.028 DNA + 0.2 RNA + 0.049 PHOSPHOLIPID + 0.03 CAV + 0.018 LPS + 0.018 CARBO + 0.025 PEPTIDO + 7.8 ATP -> BIOMASS + 7.8 ADP + 7.8 PI
Maintenance			ATP -> ADP + PI
Transport Reaction
Carbohydrates
FRU	MS2180 & MS2178	2.7.1.69	FRUxt + PEP -> PYR + F1P
GL			GLxt <-> GL
GL3P			GL3Pxt + Hxt <-> GL3P
GLAC			GLACxt + ATP -> GLAC + ADP + PI
GLC			GLCxt + Hxt -> GLC
GLC	Experimentally verified		GLCxt + ATP -> GLC + ADP + PI
GLUC			GLUCxt + Hxt -> GLUC
LACTOSE			LACTOSExt + ATP -> LACTOSE + ADP + PI
LARABINOSE			LARABINOSExt + ATP -> LARABINOSE + ADP + PI
MAN	MS0616 & MS0617 & MS0618	2.7.1.69	MANxt + PEP -> PYR + MAN6P
MELI			MELIxt + Hxt -> MELI
MLT			MLTxt + ATP -> MLT + ADP + PI
MNT	MS0411	2.7.1.69	MNTxt + PEP -> PYR + MNT1P
RIB			RIBxt + ATP -> RIB + ADP + PI
RMN			RMNxt + Hxt <-> RMN
SUC	MS0784	2.7.1.69	SUCxt + PEP -> PYR + SUC6P
TRE	MS1237	2.7.1.69	TRExt + PEP -> PYR + TRE6P
XYL			XYLxt + Hxt <-> XYL
Metabolites
AC			AC <-> ACxt + Hxt
AKG			AKGxt + MALxt -> AKG + MAL
CIT			CITxt + SUCC <-> CIT + SUCCxt
CIT			CIT <-> CITxt + Hxt
ETH			ETH <-> ETHxt + Hxt
FORMATE			FORMATE -> FORMATExt
FUM			FUMxt + SUCC <-> FUM + SUCCxt
FUM			FUMxt + Hxt -> FUM
LAC			LAC <-> LACxt + Hxt
LAC			LACxt + Hxt -> LAC
MAL			MALxt + Hxt -> MAL
MAL			MAL <-> MALxt + Hxt
PYR			PYR <-> PYRxt + Hxt
SUCC			SUCC <-> SUCCxt + Hxt
SUCC			SUCCxt + Hxt -> SUCC
Other considerable compounds
CO2			CO2xt <-> CO2
DGLYCERATE			DGLYCERATExt + Hxt -> DGLYCERATE
GLYCOLATE			GLYCOLATExt <-> GLYCOLATE
GLYCOLATE			GLYCOLATExt + Hxt -> GLYCOLATE
H			Hxt + ATP <-> ADP + PI
Na			Na + Hxt <-> Naxt
Na			2 Na + 3 Hxt <-> 2 Naxt
Na			Na + 2 Hxt <-> Naxt
NAC			NACxt <-> NAC
NH3			NH3xt <-> NH3
NO3			NO3xt <-> NO3
O2			O2xt <-> O2
O-antigen			OANTIGEN + ATP -> OANTIGENxt + ADP + PI
ORN			ORNxt + ARG <-> ORN + ARGxt
PI			PIxt + Hxt <-> PI
PNTO			PNTOxt + Hxt -> PNTO
PYRDX			PYRDXxt <-> PYRDX
SLF			SLFxt + ATP -> SLF + ADP + PI
SLF			SLFxt + Hxt -> SLF
THIAMIN			THIAMINxt + ATP -> THIAMIN + ADP + PI
Amino acids
ALA			ALAxt + ATP -> ALA + ADP + PI
ALA			ALAxt + Hxt -> ALA
ARG			ARGxt + ATP -> ARG + ADP + PI
ASN			ASNxt + ATP -> ASN + ADP + PI
ASP			ASPxt + ATP -> ASP + ADP + PI
ASP			ASPxt + Hxt -> ASP
CYS			CYSxt + ATP -> CYS + ADP + PI
DALA			DALAxt + ATP -> DALA + ADP + PI
DGLU			DGLUxt + ATP -> DGLU + ADP + PI
GLN			GLNxt + ATP -> GLN + ADP + PI
GLU			GLUxt + ATP -> GLU + ADP + PI
GLU			GLUxt + Hxt <-> GLU
Transport Reaction
GLY			GLYxt + ATP -> GLY + ADP + PI
HIS			HISxt + ATP -> HIS + ADP + PI
ILE			ILExt + Hxt -> ILE
ILE			ILExt + ATP -> ILE + ADP + PI
ILE			ILE + Hxt <-> ILExt
LEU			LEUxt + Hxt -> LEU
LEU			LEUxt + ATP -> LEU + ADP + PI
LEU			LEU + Hxt <-> LEUxt
LYS			LYSxt + ATP -> LYS + ADP + PI
LYS			LYS + Hxt -> LYSxt
MET			METxt + ATP -> MET + ADP + PI
PHE			PHExt + ATP -> PHE + ADP + PI
PRO			PROxt + ATP -> PRO + ADP + PI
PRO			PROxt + Hxt -> PRO
SER			SERxt + ATP -> SER + ADP + PI
THR			THRxt + ATP -> THR + ADP + PI
THR			THR + Hxt <-> THRxt
TRP			TRPxt + ATP -> TRP + ADP + PI
TRP			TRPxt + Hxt -> TRP
TYR			TYRxt + ATP -> TYR + ADP + PI
TYR			TYRxt + Hxt -> TYR
VAL			VALxt + Hxt -> VAL
VAL			VALxt + ATP -> VAL + ADP + PI
VAL			VAL + Hxt <-> VALxt
Nucleotides
URA			URAxt + Hxt -> URA
XAN			XANxt + Hxt -> XAN
Nucleosides and deoxynucleosides
ADN			ADNxt + Hxt -> ADN
ADN			ADNxt + Hxt <-> ADN
CYTD			CYTDxt + Hxt -> CYTD
CYTD			CYTDxt + Hxt <-> CYTD
DA			DAxt + Hxt -> DA
DA			DAxt + Hxt <-> DA
DC			DCxt + Hxt -> DC
DC			DCxt + Hxt <-> DC
DG			DGxt + Hxt -> DG
DG			DGxt + Hxt <-> DG
DIN			DINxt + Hxt -> DIN
DIN			DINxt + Hxt <-> DIN
DT			DTxt + Hxt -> DT
DT			DTxt + Hxt <-> DT
DU			DUxt + Hxt -> DU
DU			DUxt + Hxt <-> DU
GSN			GSNxt + Hxt -> GSN
GSN			GSNxt + Hxt <-> GSN
INS			INSxt + Hxt -> INS
INS			INSxt + Hxt <-> INS
URI			URIxt + Hxt -> URI
URI			URIxt + Hxt <-> URI
XTSINE			XTSINExt + Hxt -> XTSINE
XTSINE			XTSINExt + Hxt <-> XTSINE
Fluorene degradation	MS0827	4.1.1.-	ZOE -> HOPT + CO2	Carboxy-lyases
Aminophosphonate metabolism	MS0827	4.1.1.-	PPYR -> PPAC + CO2	Carboxy-lyases
1- and 2-Methylnaphthalene degradation	MS0827	4.1.1.-	HXSP -> SALC + CO2	Carboxy-lyases
Stilbene, coumarine and lignin biosynthesis	MS0827	4.1.1.-	DTC -> DST + CO2	Carboxy-lyases
Stilbene, coumarine and lignin biosynthesis	MS0827	4.1.1.-	CMAR -> HST + CO2	Carboxy-lyases

## Sheet: S8
Supplementary material 8. List of lower and upper bounds of fluxes in minimal and complex media.
Number	Metabolism	Reaction	Minimal medium		Complex medium
			lower	upper	lower	upper
R001	Glycolysis/ Gluconeogenesis	GLC <-> bDGLC	-inf	inf	-inf	inf
R002	Glycolysis/ Gluconeogenesis	GLC + ATP -> G6P + ADP	0	inf	0	inf
R003	Glycolysis/ Gluconeogenesis	G6P <-> bDG6P	-inf	inf	-inf	inf
R004	Glycolysis/ Gluconeogenesis	G6P <-> F6P	-inf	inf	-inf	inf
R005	Glycolysis/ Gluconeogenesis	bDG6P <-> F6P	-inf	inf	-inf	inf
R006	Glycolysis/ Gluconeogenesis	G6P <-> G1P	-inf	inf	-inf	inf
R007	Glycolysis/ Gluconeogenesis	ATP + G1P -> PPI + ADPG	0	inf	0	inf
R008	Glycolysis/ Gluconeogenesis	ADPG -> ADP + GLYCOGEN	0	inf	0	inf
R009	Glycolysis/ Gluconeogenesis	GLYCOGEN + PI -> G1P	0	inf	0	inf
R010	Glycolysis/ Gluconeogenesis	F6P + ATP -> FDP + ADP	0	inf	0	inf
R011	Glycolysis/ Gluconeogenesis	FDP -> F6P + PI	0	inf	0	inf
R012	Glycolysis/ Gluconeogenesis	FDP <-> G3P + DHAP	-inf	inf	-inf	inf
R013	Glycolysis/ Gluconeogenesis	DHAP <-> G3P	-inf	inf	-inf	inf
R014	Glycolysis/ Gluconeogenesis	G3P + PI + NAD <-> NADH + 13PDG	-inf	inf	-inf	inf
R015	Glycolysis/ Gluconeogenesis	13PDG + ADP <-> 3PG + ATP	-inf	inf	-inf	inf
R016	Glycolysis/ Gluconeogenesis	13PDG + ADP -> 3PG + ATP	0	inf	0	inf
R017	Glycolysis/ Gluconeogenesis	3PG <-> 2PG	-inf	inf	-inf	inf
R018	Glycolysis/ Gluconeogenesis	2PG <-> PEP	-inf	inf	-inf	inf
R019	Glycolysis/ Gluconeogenesis	PEP + ADP -> PYR + ATP	0	inf	0	inf
R020	Glycolysis/ Gluconeogenesis	PYR + LIPO -> ADLIPO + CO2	0	inf	0	inf
R021	Glycolysis/ Gluconeogenesis	COA + ADLIPO -> DLIPO + ACCOA	0	inf	0	inf
R022	Glycolysis/ Gluconeogenesis	DLIPO + NAD -> LIPO + NADH	0	inf	0	inf
R023	TCA cycle	ACCOA + OA -> COA + CIT	0	inf	0	inf
R024	TCA cycle	CIT <-> ICIT	-inf	inf	-inf	inf
R025	TCA cycle	ICIT + NADP -> NADPH + AKG + CO2	0	inf	0	inf
R026	TCA cycle	AKG + LIPO -> SDLIPO + CO2	0	inf	0	inf
R027	TCA cycle	SDLIPO + COA -> DLIPO + SUCCOA	0	inf	0	inf
R028	TCA cycle	ADP + PI + SUCCOA <-> ATP + SUCC + COA	-inf	inf	-inf	inf
R029	TCA cycle	SUCC + MK + 2 Hxt <-> FUM + MKH2	-inf	inf	-inf	inf
R030	TCA cycle	FUM <-> MAL	-inf	inf	-inf	inf
R031	TCA cycle	MAL + NAD <-> OA + NADH	-inf	inf	-inf	inf
R032	Pentose phosphate pathway	G6P + NADP -> D6PGL + NADPH	0	inf	0	inf
R033	Pentose phosphate pathway	G6P + NAD -> D6PGL + NADH	0	inf	0	inf
R034	Pentose phosphate pathway	D6PGL -> D6PGC	0	inf	0	inf
R035	Pentose phosphate pathway	D6PGC + NADP -> NADPH + CO2 + RL5P	0	inf	0	inf
R036	Pentose phosphate pathway	RL5P <-> X5P	-inf	inf	-inf	inf
R037	Pentose phosphate pathway	RL5P <-> R5P	-inf	inf	-inf	inf
R038	Pentose phosphate pathway	R5P + X5P <-> G3P + S7P	-inf	inf	-inf	inf
R039	Pentose phosphate pathway	X5P + E4P <-> F6P + G3P	-inf	inf	-inf	inf
R040	Pentose phosphate pathway	G3P + S7P <-> E4P + F6P	-inf	inf	-inf	inf
R041	Pentose phosphate pathway	DRIB + ATP -> DR5P + ADP	0	inf	0	inf
R042	Pentose phosphate pathway	DR5P -> G3P + ACAL	0	inf	0	inf
R043	Pentose phosphate pathway	G15L -> GLUC	0	inf	0	inf
R044	Pentose phosphate pathway	KDPG -> PYR + G3P	0	inf	0	inf
R045	Pentose phosphate pathway	KDG + ATP -> KDPG + ADP	0	inf	0	inf
R046	Pentose phosphate pathway	RIB + ATP -> R5P + ADP	0	inf	0	inf
R047	Pentose phosphate pathway	GLUC + ATP -> D6PGC + ADP	0	inf	0	inf
R048	Pentose and glucuronate interconversions	LARABINOSE <-> LRIBULOSE	-inf	inf	-inf	inf
R049	Pentose and glucuronate interconversions	LXYLULOSE + ATP -> LXYLULOSE5P + ADP	0	inf	0	inf
R050	Pentose and glucuronate interconversions	LXYLULOSE + ATP -> LXYLULOSE1P + ADP	0	inf	0	inf
R051	Pentose and glucuronate interconversions	LXYLULOSE5P <-> LRIBULOSE5P	-inf	inf	-inf	inf
R052	Pentose and glucuronate interconversions	LRIBULOSE5P <-> X5P	-inf	inf	-inf	inf
R053	Pentose and glucuronate interconversions	XYL <-> DXYLULOSE	-inf	inf	-inf	inf
R054	Pentose and glucuronate interconversions	DXYLULOSE + ATP -> X5P + ADP	0	inf	0	inf
R055	Pentose and glucuronate interconversions	RL5P + FALD <-> A6H3P	-inf	inf	-inf	inf
R056	Pentose and glucuronate interconversions	DGALAC -> DTAGA	0	inf	0	inf
R057	Pentose and glucuronate interconversions	DTAGA + NADH -> DALT + NAD	0	inf	0	inf
R058	Pentose and glucuronate interconversions	DALT -> KDG	0	inf	0	inf
R059	Pentose and glucuronate interconversions	KDG <-> DMAN	-inf	inf	-inf	inf
R060	Pentose and glucuronate interconversions	DGLUC <-> DFRUC	-inf	inf	-inf	inf
R061	Fructose and mannose metabolism	F1P + ATP -> FDP + ADP	0	inf	0	inf
R062	Fructose and mannose metabolism	F1P -> DHAP + T3	0	inf	0	inf
R063	Fructose and mannose metabolism	FRU + ATP -> F6P + ADP	0	inf	0	inf
R064	Fructose and mannose metabolism	FRU <-> GLC	-inf	inf	-inf	inf
R065	Fructose and mannose metabolism	MAN6P <-> F6P	-inf	inf	-inf	inf
R066	Fructose and mannose metabolism	MAN6P <-> MAN1P	-inf	inf	-inf	inf
R067	Fructose and mannose metabolism	MNT1P + NAD -> F6P + NADH	0	inf	0	inf
R068	Fructose and mannose metabolism	RMN <-> RHAMN	-inf	inf	-inf	inf
R069	Fructose and mannose metabolism	RHAMN + ATP -> ADP + RHAMN1P	0	inf	0	inf
R070	Fructose and mannose metabolism	RHAMN -> DHAP + LACTAL	0	inf	0	inf
R071	Galactose metabolism	GLAC + ATP -> GAL1P + ADP	0	inf	0	inf
R072	Galactose metabolism	UDPG <-> UDPGAL	-inf	inf	-inf	inf
R073	Galactose metabolism	UTP + GAL1P <-> PPI + UDPGAL	-inf	inf	-inf	inf
R074	Galactose metabolism	G1P + UTP <-> UDPG + PPI	-inf	inf	-inf	inf
R075	Galactose metabolism	RAF -> GLAC + SUC	0	inf	0	inf
R076	Galactose metabolism	STACHYOSE -> RAF + GLAC	0	inf	0	inf
R077	Galactose metabolism	EPM <-> MAN + GLAC	-inf	inf	-inf	inf
R078	Galactose metabolism	GGL <-> GL + GLAC	-inf	inf	-inf	inf
R079	Galactose metabolism	MELT <-> SOT + GLAC	-inf	inf	-inf	inf
R080	Galactose metabolism	GALACTINOL -> MI + GLAC	0	inf	0	inf
R081	Galactose metabolism	LACTOSE -> GLAC + GLC	0	inf	0	inf
R082	Galactose metabolism	MELI -> GLC + GLAC	0	inf	0	inf
R083	Galactose metabolism	RAF -> MELI + FRU	0	inf	0	inf
R084	Galactose metabolism	STACHYOSE -> G6GG + FRU	0	inf	0	inf
R085	Ascorbate and aldarate metabolism	D4DG <-> PYR + H3OP	-inf	inf	-inf	inf
R086	Ascorbate and aldarate metabolism	H3OP + PYR <-> D3DG	-inf	inf	-inf	inf
R087	Ascorbate and aldarate metabolism	DGAL <-> D4DG	-inf	inf	-inf	inf
R088	Ascorbate and aldarate metabolism	DLG -> LXN + CO2	0	inf	0	inf
R089	Starch and sucrose metabolism	MLT -> 2 GLC	0	inf	0	inf
R090	Starch and sucrose metabolism	SUC -> GLC + FRU	0	inf	0	inf
R091	Starch and sucrose metabolism	SUC -> FRU + GLC	0	inf	0	inf
R092	Starch and sucrose metabolism	SUC6P <-> FRU + G6P	-inf	inf	-inf	inf
R093	Starch and sucrose metabolism	TRE6P -> GLC + G6P	0	inf	0	inf
R094	Starch and sucrose metabolism	STA -> DEXTRIN + STA	0	inf	0	inf
R095	Aminosugars metabolism	F6P + GLN -> GLU + GA6P	0	inf	0	inf
R096	Aminosugars metabolism	GA6P -> NH3 + F6P	0	inf	0	inf
R097	Aminosugars metabolism	GA6P <-> GA1P	-inf	inf	-inf	inf
R098	Aminosugars metabolism	ACCOA + GA1P -> NAGA1P + COA	0	inf	0	inf
R099	Aminosugars metabolism	UTP + NAGA1P <-> UDPNAG + PPI	-inf	inf	-inf	inf
R100	Aminosugars metabolism	UDPNAG + PEP -> UDPNAGEP + PI	0	inf	0	inf
R101	Aminosugars metabolism	UDPNAGEP + NADPH -> UDPNAM + NADP	0	inf	0	inf
R102	Aminosugars metabolism	DTDPGLU -> DTDP4D6DG	0	inf	0	inf
R103	Pyruvate metabolism	COA + PYR <-> ACCOA + FORMATE	-inf	inf	-inf	inf
R104	Pyruvate metabolism	PYR + NADH <-> LAC + NAD	-inf	inf	-inf	inf
R105	Pyruvate metabolism	ACCOA + NADH <-> ACAL + COA + NAD	0	inf	0	inf
R106	Pyruvate metabolism	ACAL + NADH <-> ETH + NAD	-inf	inf	-inf	inf
R107	Pyruvate metabolism	ACAL + NAD -> NADH + AC	0	inf	0	inf
R108	Pyruvate metabolism	ACCOA + PI <-> ACETYLP + COA	-inf	inf	-inf	inf
R109	Pyruvate metabolism	ACETYLP + ADP <-> AC + ATP	-inf	inf	-inf	inf
R110	Pyruvate metabolism	ACETYLP -> AC + PI	0	inf	0	inf
R111	Pyruvate metabolism	PEP + CO2 -> OA + PI	0	inf	0	inf
R112	Pyruvate metabolism	PEP + ADP + CO2 -> OA + ATP	0	inf	0	inf
R113	Pyruvate metabolism	MAL + NADP -> CO2 + NADPH + PYR	0	inf	0	inf
R114	Pyruvate metabolism	OA -> PYR + CO2	0	inf	0	inf
R115	Pyruvate metabolism	DHAP -> MTG + PI	0	inf	0	inf
R116	Pyruvate metabolism	RGT + MTG <-> LTG	0	inf	0	inf
R117	Pyruvate metabolism	PPD + NAD -> LACTAL + NADH	0	inf	0	inf
R118	Pyruvate metabolism	GLYCOL + NAD <-> GLAL + NADH	-inf	inf	-inf	inf
R119	Pyruvate metabolism	LTG -> RGT + LAC	0	inf	0	inf
R120	Pyruvate metabolism	BUTANAL + COA + NAD -> C040COA + NADH	0	inf	0	inf
R121	Pyruvate metabolism	HEDC -> PYR + CO2	0	inf	0	inf
R122	Glyoxylate and dicarboxylate metabolism	FORMATE + NAD -> CO2 + NADH	0	inf	0	inf
R123	Glyoxylate and dicarboxylate metabolism	DGLYCERATE + NAD <-> TARTRONATE + NADH	-inf	inf	-inf	inf
R124	Glyoxylate and dicarboxylate metabolism	HYDROXYAKG -> PYR + GLX	0	inf	0	inf
R125	Glyoxylate and dicarboxylate metabolism	GLAL + NAD -> NADH + GLYCOLATE	0	inf	0	inf
R126	Glyoxylate and dicarboxylate metabolism	TARTRATE + NAD <-> HOS + NADH + Hxt	-inf	inf	-inf	inf
R127	Glyoxylate and dicarboxylate metabolism	MTRA + NAD <-> HOS + NADH	-inf	inf	-inf	inf
R128	Glyoxylate and dicarboxylate metabolism	2PPG -> GLYCOLATE + PI	0	inf	0	inf
R129	Propanoate metabolism	PROPIONYLP + COA <-> PROPIONYLCOA + PI	-inf	inf	-inf	inf
R130	Propanoate metabolism	PROPANOATE + ATP <-> PROPIONYLP + ADP	-inf	inf	-inf	inf
R131	Oxidative phosphorylation	NADH + MK -> NAD + MKH2	0	inf	0	inf
R132	Oxidative phosphorylation	MKH2 + 0.5 O2 -> MK + 2 Hxt	0	inf	0	inf
R133	Oxidative phosphorylation	PPI -> 2 PI	0	inf	0	inf
R134	Oxidative phosphorylation	PPI -> 2 PI + Hxt	0	inf	0	inf
R135	Oxidative phosphorylation	H2xt + MK -> 2 Hxt + MKH2	0	inf	0	inf
R136	ATP synthesis	ADP + PI + 4 Hxt <-> ATP	-inf	inf	-inf	inf
R137	Nitrogen metabolism	NO3 + FERO -> FERI + NO2	0	inf	0	inf
R138	Nitrogen metabolism	NO2 + 6 FERO -> NH3 + 6 FERI	0	inf	0	inf
R139	Nitrogen metabolism	ASP -> FUM + NH3	0	inf	0	inf
R140	Sulfur metabolism	SLF + ATP -> PPI + APS	0	inf	0	inf
R141	Sulfur metabolism	PAPS + RTHIO -> OTHIO + H2SO3 + PAP	0	inf	0	inf
R142	Sulfur metabolism	H2SO3 + 3 NADPH -> H2S + 3 NADP	0	inf	0	inf
R143	Fatty acid biosynthesis	ACCOA + ATP + CO2 <-> MALCOA + ADP + PI	-inf	inf	-inf	inf
R144	Fatty acid biosynthesis	MALCOA + ACP -> MALACP + COA	0	inf	0	inf
R145	Fatty acid biosynthesis	ACCOA + ACP -> ACACP + COA	0	inf	0	inf
R146	Fatty acid biosynthesis	ACACP + 4 MALACP + 8 NADPH -> 8 NADP + C100ACP + 4 CO2 + 4 ACP	0	inf	0	inf
R147	Fatty acid biosynthesis	ACACP + 5 MALACP + 10 NADPH -> 10 NADP + C120ACP + 5 CO2 + 5 ACP	0	inf	0	inf
R148	Fatty acid biosynthesis	ACACP + 6 MALACP + 12 NADPH -> 12 NADP + C140ACP + 6 CO2 + 6 ACP	0	inf	0	inf
R149	Fatty acid biosynthesis	ACACP + 6 MALACP + 11 NADPH -> 11 NADP + C141ACP + 6 CO2 + 6 ACP	0	inf	0	inf
R150	Fatty acid biosynthesis	ACACP + 7 MALACP + 14 NADPH -> 14 NADP + C160ACP + 7 CO2 + 7 ACP	0	inf	0	inf
R151	Fatty acid biosynthesis	ACACP + 7 MALACP + 13 NADPH -> 13 NADP + C161ACP + 7 CO2 + 7 ACP	0	inf	0	inf
R152	Fatty acid biosynthesis	ACACP + 8 MALACP + 16 NADPH -> 16 NADP + C180ACP + 8 CO2 + 8 ACP	0	inf	0	inf
R153	Fatty acid biosynthesis	ACACP + 8 MALACP + 15 NADPH -> 15 NADP + C181ACP + 8 CO2 + 8 ACP	0	inf	0	inf
R154	Fatty acid metabolism	ATP + C160 + COA <-> AMP + PCOA + PPI	-inf	inf	-inf	inf
R155	Biosynthesis of steroids	PYR + G3P -> DX5P + CO2	0	inf	0	inf
R156	Biosynthesis of steroids	DX5P + NADPH -> MDE4P + NADP	0	inf	0	inf
R157	Biosynthesis of steroids	MDE4P + CTP -> CDPMDE + PPI	0	inf	0	inf
R158	Biosynthesis of steroids	CDPMDE + ATP -> 2PCDPMDE + ADP	0	inf	0	inf
R159	Biosynthesis of steroids	2PCDPMDE -> MDECPP + CMP	0	inf	0	inf
R160	Biosynthesis of steroids	MDECPP + NADH -> NAD + HMB4PP	0	inf	0	inf
R161	Biosynthesis of steroids	HMB4PP + NADH -> NAD + IPP	0	inf	0	inf
R162	Biosynthesis of steroids	IPP <-> DMPP	-inf	inf	-inf	inf
R163	Biosynthesis of steroids	DMPP + IPP -> GPP + PPI	0	inf	0	inf
R164	Biosynthesis of steroids	GPP + IPP -> FPP + PPI	0	inf	0	inf
R165	Biosynthesis of steroids	FPP + IPP -> GGPP + PPI	0	inf	0	inf
R166	Biosynthesis of steroids	GGPP + IPP -> PPPP + PPI	0	inf	0	inf
R167	Biosynthesis of steroids	PPPP + IPP -> HPPP + PPI	0	inf	0	inf
R168	Biosynthesis of steroids	HPPP + IPP -> HEPPP + PPI	0	inf	0	inf
R169	Biosynthesis of steroids	HEPPP + IPP -> OPP + PPI	0	inf	0	inf
R170	Glycerolipid metabolism	GL + ATP -> GL3P + ADP	0	inf	0	inf
R171	Glycerolipid metabolism	3PG + ADP <-> DGLYCERATE + ATP	0	inf	0	inf
R172	Glycerolipid metabolism	NADH + DGLYCERATE <-> T3 + NAD	0	inf	0	inf
R173	Glycerolipid metabolism	ATP + GLYN -> ADP + DHAP	0	inf	0	inf
R174	Glycerophospholipid metabolism	GL3P + MK -> DHAP + MKH2	0	inf	0	inf
R175	Glycerophospholipid metabolism	GL3P + 0.006 C100ACP + 0.022 C120ACP + 0.287 C140ACP + 0.001 C141ACP + 0.26 C160ACP + 0.403 C161ACP + 0.004 C180ACP + 0.017 C181ACP -> AGL3P + ACP	0	inf	0	inf
R176	Glycerophospholipid metabolism	AGL3P + 0.006 C100ACP + 0.022 C120ACP + 0.287 C140ACP + 0.001 C141ACP + 0.26 C160ACP + 0.403 C161ACP + 0.004 C180ACP + 0.017 C181ACP -> PA + ACP	0	inf	0	inf
R177	Glycerophospholipid metabolism	PA + CTP <-> CDPDG + PPI	-inf	inf	-inf	inf
R178	Glycerophospholipid metabolism	CDPDG + SER <-> CMP + PS	-inf	inf	-inf	inf
R179	Glycerophospholipid metabolism	PS -> PE + CO2	0	inf	0	inf
R180	Glycerophospholipid metabolism	PE + CMP <-> CDPETN + DGR	-inf	inf	-inf	inf
R181	Glycerophospholipid metabolism	DGR + ATP -> ADP + PA	0	inf	0	inf
R182	Glycerophospholipid metabolism	DHAP + NADH <-> GL3P + NAD	-inf	inf	-inf	inf
R183	Glycerophospholipid metabolism	CDPDG + GL3P <-> CMP + PGP	-inf	inf	-inf	inf
R184	Glycerophospholipid metabolism	PGP -> PI + PG	0	inf	0	inf
R185	Glycerophospholipid metabolism	CDPDG + PG -> CMP + CL	0	inf	0	inf
R186	Glycerophospholipid metabolism	GL3P + CTP -> PPI + CDPGL	0	inf	0	inf
R187	Purine metabolism	R5P + ATP <-> PRPP + AMP	-inf	inf	-inf	inf
R188	Purine metabolism (De novo)	PRPP + GLN -> PPI + GLU + PRAM	0	inf	0	inf
R189	Purine metabolism (De novo)	PRAM + ATP + GLY <-> ADP + PI + GAR	-inf	inf	-inf	inf
R190	Purine metabolism (De novo)	GAR + FTHF -> THF + FGAR	0	inf	0	inf
R191	Purine metabolism (De novo)	FGAR + ATP + GLN -> GLU + ADP + PI + FGAM	0	inf	0	inf
R192	Purine metabolism (De novo)	FGAM + ATP -> ADP + PI + AIR	0	inf	0	inf
R193	Purine metabolism (De novo)	AIR + CO2 + ATP -> CAIR + ADP + PI	0	inf	0	inf
R194	Purine metabolism (De novo)	CAIR + ATP + ASP <-> ADP + PI + SAICAR	-inf	inf	-inf	inf
R195	Purine metabolism (De novo)	SAICAR <-> FUM + AICAR	-inf	inf	-inf	inf
R196	Purine metabolism (De novo)	AICAR + FTHF <-> THF + PRFICA	-inf	inf	-inf	inf
R197	Purine metabolism (De novo)	PRFICA <-> IMP	-inf	inf	-inf	inf
R198	Purine metabolism (De novo)	IMP + GTP + ASP -> GDP + PI + ASUC	0	inf	0	inf
R199	Purine metabolism (De novo)	ASUC <-> FUM + AMP	-inf	inf	-inf	inf
R200	Purine metabolism (De novo)	IMP + NAD -> NADH + XMP	0	inf	0	inf
R201	Purine metabolism (De novo)	XMP + ATP + GLN -> GLU + AMP + PPI + GMP	0	inf	0	inf
R202	Purine metabolism	ATP -> cAMP + PPI	0	inf	0	inf
R203	Purine metabolism	GTP -> cGMP + PPI	0	inf	0	inf
R204	Purine metabolism	DGMP + ATP <-> DGDP + ADP	-inf	inf	-inf	inf
R205	Purine metabolism	IDP + ATP <-> ITP + ADP	-inf	inf	-inf	inf
R206	Purine metabolism	AD + PRPP -> PPI + AMP	0	inf	0	inf
R207	Purine metabolism	GN + PRPP -> PPI + GMP	0	inf	0	inf
R208	Purine metabolism	HYXN + PRPP -> PPI + IMP	0	inf	0	inf
R209	Purine metabolism	XAN + PRPP -> PPI + XMP	0	inf	0	inf
R210	Purine metabolism	DIN + PI <-> HYXN + DR1P	-inf	inf	-inf	inf
R211	Purine metabolism	DA + PI <-> AD + DR1P	-inf	inf	-inf	inf
R212	Purine metabolism	DG + PI <-> GN + DR1P	-inf	inf	-inf	inf
R213	Purine metabolism	HYXN + R1P <-> INS + PI	-inf	inf	-inf	inf
R214	Purine metabolism	AD + R1P <-> PI + ADN	-inf	inf	-inf	inf
R215	Purine metabolism	GN + R1P <-> PI + GSN	-inf	inf	-inf	inf
R216	Purine metabolism	XAN + R1P <-> PI + XTSINE	-inf	inf	-inf	inf
R217	Purine metabolism	DGTP -> DG + H5P3O10	0	inf	0	inf
R218	Purine metabolism	ATP + GTP -> pppGpp + AMP	0	inf	0	inf
R219	Purine metabolism	ppGpp -> GDP + PPI	0	inf	0	inf
R220	Purine metabolism	ATP + AMP <-> 2 ADP	-inf	inf	-inf	inf
R221	Purine metabolism	ADP + RTHIO -> DADP + OTHIO	0	inf	0	inf
R222	Purine metabolism	DADP + ATP <-> DATP + ADP	-inf	inf	-inf	inf
R223	Purine metabolism	GMP + ATP <-> GDP + ADP	-inf	inf	-inf	inf
R224	Purine metabolism	GDP + ATP <-> GTP + ADP	-inf	inf	-inf	inf
R225	Purine metabolism	GDP + RTHIO -> DGDP + OTHIO	0	inf	0	inf
R226	Purine metabolism	DGDP + ATP <-> DGTP + ADP	-inf	inf	-inf	inf
R227	Purine metabolism	ARIB -> AMP + R5P	0	inf	0	inf
R228	Purine metabolism	ATP + RTHIO -> DATP + OTHIO	0	inf	0	inf
R229	Purine metabolism	GTP + RTHIO -> DGTP + OTHIO	0	inf	0	inf
R230	Purine metabolism	ATP + DAMP <-> ADP + DADP	-inf	inf	-inf	inf
R231	Purine metabolism	GMP + PPI <-> GN + PRPP	-inf	inf	-inf	inf
R232	Purine metabolism	XMP + PPI <-> XAN + PRPP	-inf	inf	-inf	inf
R233	Purine metabolism	pppGpp <-> ppGpp + PI	-inf	inf	-inf	inf
R234	Purine metabolism	AppppA -> 2 ADP	0	inf	0	inf
R235	Purine metabolism	A4IC -> AMDZ + CO2	0	inf	0	inf
R236	Pyrimidine metabolism (De novo)	CAP + ASP -> CAASP + PI	0	inf	0	inf
R237	Pyrimidine metabolism (De novo)	CAASP <-> DOROA	-inf	inf	-inf	inf
R238	Pyrimidine metabolism (De novo)	DOROA + O2 <-> H2O2 + OROA	-inf	inf	-inf	inf
R239	Pyrimidine metabolism (De novo)	DOROA + NAD <-> NADH + OROA	-inf	inf	-inf	inf
R240	Pyrimidine metabolism (De novo)	OROA + PRPP <-> PPI + OMP	-inf	inf	-inf	inf
R241	Pyrimidine metabolism (De novo)	OMP -> CO2 + UMP	0	inf	0	inf
R242	Pyrimidine metabolism (De novo)	ATP + UMP <-> ADP + UDP	-inf	inf	-inf	inf
R243	Pyrimidine metabolism (De novo)	UDP + ATP <-> UTP + ADP	-inf	inf	-inf	inf
R244	Pyrimidine metabolism (De novo)	UTP + GLN + ATP -> GLU + CTP + ADP + PI	0	inf	0	inf
R245	Pyrimidine metabolism	ATP + UTP + NH3 -> ADP + PI + CTP	0	inf	0	inf
R246	Pyrimidine metabolism	CDP + ATP <-> CTP + ADP	-inf	inf	-inf	inf
R247	Pyrimidine metabolism	CDP + RTHIO -> DCDP + OTHIO	0	inf	0	inf
R248	Pyrimidine metabolism	DCDP + ATP <-> DCTP + ADP	-inf	inf	-inf	inf
R249	Pyrimidine metabolism	DT + ATP -> ADP + DTMP	0	inf	0	inf
R250	Pyrimidine metabolism	DCTP -> DUTP + NH3	0	inf	0	inf
R251	Pyrimidine metabolism	DUTP -> PPI + DUMP	0	inf	0	inf
R252	Pyrimidine metabolism	DTMP + ATP <-> DTDP + ADP	-inf	inf	-inf	inf
R253	Pyrimidine metabolism	DTDP + ATP <-> DTTP + ADP	-inf	inf	-inf	inf
R254	Pyrimidine metabolism	CMP + ATP <-> ADP + CDP	-inf	inf	-inf	inf
R255	Pyrimidine metabolism	OTHIO + NADPH -> RTHIO + NAD	0	inf	0	inf
R256	Pyrimidine metabolism	DCMP + ATP <-> ADP + DCDP	-inf	inf	-inf	inf
R257	Pyrimidine metabolism	DU + ATP -> DUMP + ADP	0	inf	0	inf
R258	Pyrimidine metabolism	URA + PRPP -> UMP + PPI	0	inf	0	inf
R259	Pyrimidine metabolism	URA + R5P <-> PURI5P	-inf	inf	-inf	inf
R260	Pyrimidine metabolism	DUMP + METTHF -> DHF + DTMP	0	inf	0	inf
R261	Pyrimidine metabolism	UDP + RTHIO -> OTHIO + DUDP	0	inf	0	inf
R262	Pyrimidine metabolism	DUDP + ATP <-> DUTP + ADP	-inf	inf	-inf	inf
R263	Pyrimidine metabolism	UTP + RTHIO -> DUTP + OTHIO	0	inf	0	inf
R264	Pyrimidine metabolism	CTP + RTHIO -> DCTP + OTHIO	0	inf	0	inf
R265	Pyrimidine metabolism	ATP + DUMP <-> ADP + DUDP	-inf	inf	-inf	inf
R266	Pyrimidine metabolism	ATP + CYTD -> ADP + CMP	0	inf	0	inf
R267	Pyrimidine metabolism	UTP + CYTD -> UDP + CMP	0	inf	0	inf
R268	Pyrimidine metabolism	GTP + CYTD -> GDP + CMP	0	inf	0	inf
R269	Pyrimidine metabolism	ITP + CYTD -> IDP + CMP	0	inf	0	inf
R270	Pyrimidine metabolism	ATP + URI -> ADP + UMP	0	inf	0	inf
R271	Pyrimidine metabolism	UTP + URI -> UDP + UMP	0	inf	0	inf
R272	Pyrimidine metabolism	GTP + URI -> GDP + UMP	0	inf	0	inf
R273	Pyrimidine metabolism	ITP + URI -> IDP + UMP	0	inf	0	inf
R274	Pyrimidine metabolism	DATP + CYTD -> DADP + CMP	0	inf	0	inf
R275	Pyrimidine metabolism	DATP + URI -> DADP + UMP	0	inf	0	inf
R276	Pyrimidine metabolism	DGTP + URI -> DGDP + UMP	0	inf	0	inf
R277	Pyrimidine metabolism	DGTP + CYTD -> DGDP + CMP	0	inf	0	inf
R278	Pyrimidine metabolism	DTTP + CYTD -> DTDP + CMP	0	inf	0	inf
R279	Pyrimidine metabolism	DTTP + URI -> DTDP + UMP	0	inf	0	inf
R280	Pyrimidine metabolism	DCTP + URI -> DCDP + UMP	0	inf	0	inf
R281	Pyrimidine metabolism	DUTP + URI -> DUDP + UMP	0	inf	0	inf
R282	Pyrimidine metabolism	DCTP + CYTD -> DCDP + CMP	0	inf	0	inf
R283	Pyrimidine metabolism	DUTP + CYTD -> DUDP + CMP	0	inf	0	inf
R284	Pyrimidine metabolism	URI + PI <-> URA + R1P	-inf	inf	-inf	inf
R285	Glutamate metabolism (Glutamine)	GLU + NH3 + ATP -> GLN + ADP + PI	0	inf	0	inf
R286	Glutamate metabolism (Glutamate)	AKG + NH3 + NADPH <-> GLU + NADP	-inf	inf	-inf	inf
R287	Glutamate metabolism	GLN + 2 ATP + CO2 -> GLU + CAP + 2 ADP + PI	0	inf	0	inf
R288	Glutamate metabolism	ATP + GLU + CYS -> ADP + PI + GCYS	0	inf	0	inf
R289	Glutamate metabolism	NAD + 2 RGT <-> OGT + NADH	-inf	inf	-inf	inf
R290	Glutamate metabolism	NADP + 2 RGT <-> OGT + NADPH + Hxt	-inf	0	-inf	0
R291	Alanine and aspartate metabolism (Aspartate)	OA + GLU <-> ASP + AKG	-inf	inf	-inf	inf
R292	Alanine and aspartate metabolism (Asparagine)	ATP + ASP + NH3 -> AMP + PPI + ASN	0	inf	0	inf
R293	Alanine and aspartate metabolism	ASN -> ASP + NH3	0	inf	0	inf
R294	Alanine and aspartate metabolism (Alanine)	PYR + GLU <-> AKG + ALA	-inf	inf	-inf	inf
R295	Alanine and aspartate metabolism	CNS -> bALA + HIS	0	inf	0	inf
R296	Glycine, serine and threonine metabolism (Threonine)	ASP + ATP -> ADP + BASP	0	inf	0	inf
R297	Glycine, serine and threonine metabolism (Threonine)	BASP + NADPH -> NADP + PI + ASPSA	0	inf	0	inf
R298	Glycine, serine and threonine metabolism (Threonine)	ASPSA + NADPH -> NADP + HSER	0	inf	0	inf
R299	Glycine, serine and threonine metabolism (Threonine)	HSER + ATP -> ADP + PHSER	0	inf	0	inf
R300	Glycine, serine and threonine metabolism (Threonine)	PHSER -> THR + PI	0	inf	0	inf
R301	Glycine, serine and threonine metabolism (Serine)	3PG + NAD -> NADH + PHP	0	inf	0	inf
R302	Glycine, serine and threonine metabolism (Serine)	PHP + GLU -> AKG + 3PSER	0	inf	0	inf
R303	Glycine, serine and threonine metabolism (Serine)	3PSER -> PI + SER	0	inf	0	inf
R304	Glycine, serine and threonine metabolism (Glycine)	THF + SER <-> GLY + METTHF	-inf	inf	-inf	inf
R305	Glycine, serine and threonine metabolism	DHLIPOYLPROTEIN + NAD -> NADH + LIPOYLPROTEIN	0	inf	0	inf
R306	Glycine, serine and threonine metabolism	SER -> PYR + NH3	0	inf	0	inf
R307	Glycine, serine and threonine metabolism	THR -> OBUT + NH3	0	inf	0	inf
R308	Glycine, serine and threonine metabolism	THMNP + SER <-> MTHMNP + GLY	-inf	inf	-inf	inf
R309	Methionine metabolism	CYS + OSLHSER -> LLCT + SUCC	0	inf	0	inf
R310	Methionine metabolism	LLCT -> HCYS + PYR + NH3	0	inf	0	inf
R311	Methionine metabolism	HCYS + MTHF <-> THF + MET	-inf	inf	-inf	inf
R312	Methionine metabolism	ACCOA + HSER <-> COA + OAHSER	0	inf	0	inf
R313	Methionine metabolism	OSLHSER + H2S -> HCYS + SUCC	0	inf	0	inf
R314	Methionine metabolism	OSLHSER -> SUCC + OBUT + NH3	0	inf	0	inf
R315	Methionine metabolism	MET + ATP -> PPI + PI + SAM	0	inf	0	inf
R316	Methionine metabolism	SAH -> HCYS + ADN	0	inf	0	inf
R317	Methionine metabolism	SAH <-> SRLH + AD	-inf	inf	-inf	inf
R318	Methionine metabolism	ACCOA + HSER -> COA + OAHSER	0	inf	0	inf
R319	Cysteine metabolism	H2S + PYR + NH3 -> CYS	0	inf	0	inf
R320	Cysteine metabolism	CYS -> PYR + NH3 + TCYS	0	inf	0	inf
R321	Cysteine metabolism	SER + ACCOA -> COA + ASER	0	inf	0	inf
R322	Cysteine metabolism	ASER + H2S -> CYS + AC	0	inf	0	inf
R323	Valine, leucine and isoleucine biosynthesis (Valine)	2 PYR -> ACLAC + CO2	0	inf	0	inf
R324	Valine, leucine and isoleucine biosynthesis (Valine)	ACLAC + NADPH -> NADP + DHMVA	0	inf	0	inf
R325	Valine, leucine and isoleucine biosynthesis (Valine)	DHMVA -> OIVAL	0	inf	0	inf
R326	Valine, leucine and isoleucine biosynthesis (Valine)	OIVAL + GLU <-> AKG + VAL	-inf	inf	-inf	inf
R327	Valine, leucine and isoleucine biosynthesis (Isoleucine)	PYR + OBUT -> ABUT + CO2	0	inf	0	inf
R328	Valine, leucine and isoleucine biosynthesis (Isoleucine)	ABUT + NADPH -> NADP + DHMP	0	inf	0	inf
R329	Valine, leucine and isoleucine biosynthesis (Isoleucine)	DHMP -> 3MOP	0	inf	0	inf
R330	Valine, leucine and isoleucine biosynthesis (Isoleucine)	3MOP + GLU <-> AKG + ILE	-inf	inf	-inf	inf
R331	Valine, leucine and isoleucine biosynthesis (Leucine)	ACCOA + OIVAL -> COA + IPPMAL	0	inf	0	inf
R332	Valine, leucine and isoleucine biosynthesis (Leucine)	IPPMAL <-> CBHCAP	-inf	inf	-inf	inf
R333	Valine, leucine and isoleucine biosynthesis (Leucine)	CBHCAP + NAD -> NADH + OICAP	0	inf	0	inf
R334	Valine, leucine and isoleucine biosynthesis (Leucine)	OICAP -> 4MOP + CO2	0	inf	0	inf
R335	Valine, leucine and isoleucine biosynthesis (Leucine)	4MOP + GLU <-> AKG + LEU	-inf	inf	-inf	inf
R336	Valine, leucine and isoleucine degradation	HIBUT + NAD -> METHYLMALONATES + NADH	0	inf	0	inf
R337	Lysine biosynthesis	ASPSA + PYR -> DHDP	0	inf	0	inf
R338	Lysine biosynthesis	DHDP + NADPH -> NADP + TDHDP	0	inf	0	inf
R339	Lysine biosynthesis	TDHDP + SUCCOA -> SAOPIM + COA	0	inf	0	inf
R340	Lysine biosynthesis	SAOPIM + GLU -> SDAPIM + AKG	0	inf	0	inf
R341	Lysine biosynthesis	SDAPIM -> DAPIM + SUCC	0	inf	0	inf
R342	Lysine biosynthesis	DAPIM <-> MDAPIM	-inf	inf	-inf	inf
R343	Lysine biosynthesis	MDAPIM -> LYS + CO2	0	inf	0	inf
R344	Arginine and proline metabolism	HCNS -> GABA + HIS	0	inf	0	inf
R345	Arginine and proline metabolism	5MTA -> AD + 5MDR	0	inf	0	inf
R346	Arginine and proline metabolism	GDB + CO2 <-> OAG	-inf	inf	-inf	inf
R347	Histidine metabolism	PRPP + ATP -> PPI + PRBATP	0	inf	0	inf
R348	Histidine metabolism	PRBATP -> PPI + PRBAMP	0	inf	0	inf
R349	Histidine metabolism	PRBAMP -> PRFP	0	inf	0	inf
R350	Histidine metabolism	PRFP -> PRLP	0	inf	0	inf
R351	Histidine metabolism	PRLP + GLN -> GLU + AICAR + DIMGP	0	inf	0	inf
R352	Histidine metabolism	DIMGP -> IMACP	0	inf	0	inf
R353	Histidine metabolism	IMACP + GLU -> AKG + HISOLP	0	inf	0	inf
R354	Histidine metabolism	HISOLP -> PI + HISOL	0	inf	0	inf
R355	Histidine metabolism	HISOL + 2 NAD -> HIS + 2 NADH	0	inf	0	inf
R356	Tyrosine metabolism	AKG + TYR <-> 4HPP + GLU	-inf	inf	-inf	inf
R357	Tyrosine metabolism	HOMOGEN + O2 + NADPH -> GTAH + CO2 + NADP + Hxt	0	inf	0	inf
R358	Tyrosine metabolism	CDDH -> DHID + CO2	0	inf	0	inf
R359	Tyrosine metabolism	DPCR -> DHID + CO2	0	inf	0	inf
R360	Phenylalanine metabolism	PHE + AKG <-> PHPYR + GLU	-inf	inf	-inf	inf
R361	Tryptophan metabolism	HLK -> HKN + CO2	0	inf	0	inf
R362	Phenylalanine, tyrosine and tryptophan biosynthesis	E4P + PEP -> PI + 3DDAH7P	0	inf	0	inf
R363	Phenylalanine, tyrosine and tryptophan biosynthesis	3DDAH7P -> DQT + PI	0	inf	0	inf
R364	Phenylalanine, tyrosine and tryptophan biosynthesis	DQT -> DHSK	0	inf	0	inf
R365	Phenylalanine, tyrosine and tryptophan biosynthesis	DHSK + NADPH -> SME + NADP	0	inf	0	inf
R366	Phenylalanine, tyrosine and tryptophan biosynthesis	SME + ATP -> ADP + SME3P	0	inf	0	inf
R367	Phenylalanine, tyrosine and tryptophan biosynthesis	SME3P + PEP -> 3PSME + PI	0	inf	0	inf
R368	Phenylalanine, tyrosine and tryptophan biosynthesis	3PSME -> PI + CHOR	0	inf	0	inf
R369	Phenylalanine, tyrosine and tryptophan biosynthesis (Tryptophan)	CHOR + GLN -> GLU + PYR + AN	0	inf	0	inf
R370	Phenylalanine, tyrosine and tryptophan biosynthesis (Tryptophan)	AN + PRPP -> PPI + NPRAN	0	inf	0	inf
R371	Phenylalanine, tyrosine and tryptophan biosynthesis (Tryptophan)	NPRAN -> CPAD5P	0	inf	0	inf
R372	Phenylalanine, tyrosine and tryptophan biosynthesis (Tryptophan)	CPAD5P -> CO2 + IGP	0	inf	0	inf
R373	Phenylalanine, tyrosine and tryptophan biosynthesis (Tryptophan)	IGP + SER -> G3P + TRP	0	inf	0	inf
R374	Phenylalanine, tyrosine and tryptophan biosynthesis (Phenylalanine)	CHOR <-> PHEN	-inf	inf	-inf	inf
R375	Phenylalanine, tyrosine and tryptophan biosynthesis (Phenylalanine)	PHEN -> CO2 + PHPYR	0	inf	0	inf
R376	Phenylalanine, tyrosine and tryptophan biosynthesis (Phenylalanine)	PHPYR + GLU <-> AKG + PHE	-inf	inf	-inf	inf
R377	Phenylalanine, tyrosine and tryptophan biosynthesis (Tyrosine)	PHEN + NAD -> 4HPP + CO2 + NADH	0	inf	0	inf
R378	Phenylalanine, tyrosine and tryptophan biosynthesis (Tyrosine)	4HPP + GLU -> AKG + TYR	0	inf	0	inf
R379	Urea cycle and metabolism of amino groups (Proline)	GLU + ATP -> ADP + GLUP	0	inf	0	inf
R380	Urea cycle and metabolism of amino groups (Proline)	GLUP + NADPH -> NADP + PI + GLUGSAL	0	inf	0	inf
R381	Urea cycle and metabolism of amino groups (Proline)	GLUGSAL <-> P5C	-inf	inf	-inf	inf
R382	Urea cycle and metabolism of amino groups (Proline)	P5C + NADPH <-> PRO + NADP	-inf	inf	-inf	inf
R383	Urea cycle and metabolism of amino groups (Arginine)	NAGLU + ATP -> ADP + NAGLUP	0	inf	0	inf
R384	Urea cycle and metabolism of amino groups (Arginine)	NAGLUP + NADPH -> NADP + PI + NAGLUS	0	inf	0	inf
R385	Urea cycle and metabolism of amino groups (Arginine)	NAGLUS + GLU -> AKG + NAORN	0	inf	0	inf
R386	Urea cycle and metabolism of amino groups (Arginine)	NAORN -> AC + ORN	0	inf	0	inf
R387	Urea cycle and metabolism of amino groups (Arginine)	NAORN + GLU -> ORN + NAGLU	0	inf	0	inf
R388	Urea cycle and metabolism of amino groups (Arginine)	ORN + CAP <-> CITR + PI	-inf	inf	-inf	inf
R389	Urea cycle and metabolism of amino groups (Arginine)	CITR + ASP + ATP <-> AMP + PPI + ARGSUCC	-inf	inf	-inf	inf
R390	Urea cycle and metabolism of amino groups (Arginine)	ARGSUCC <-> FUM + ARG	-inf	inf	-inf	inf
R391	D-Glutamine and D-glutamate metabolis	DGLU <-> GLU	-inf	inf	-inf	inf
R392	D-Alanine metabolism	ALA <-> DALA	-inf	inf	-inf	inf
R393	D-Alanine metabolism	2 DALA + ATP -> ALAALA + ADP + PI	0	inf	0	inf
R394	Glutathione metabolism	ATP + RGT + SPRMD -> ADP + PI + GLSP	0	inf	0	inf
R395	Glutathione metabolism	GLSP -> RGT + SPRMD	0	inf	0	inf
R396	Lipopolysaccharide biosynthesis	C140ACP + UDPNAG -> ACP + UDPG2AA	0	inf	0	inf
R397	Lipopolysaccharide biosynthesis	UDPG2AA -> UDPG2A + AC	0	inf	0	inf
R398	Lipopolysaccharide biosynthesis	UDPG2A + C140ACP -> ACP + UDPG23A	0	inf	0	inf
R399	Lipopolysaccharide biosynthesis	UDPG23A -> UMP + LIPX	0	inf	0	inf
R400	Lipopolysaccharide biosynthesis	LIPX + UDPG23A -> UDP + DISAC1P	0	inf	0	inf
R401	Lipopolysaccharide biosynthesis	DISAC1P + ATP -> ADP + LIPIV	0	inf	0	inf
R402	Lipopolysaccharide biosynthesis	LIPIV + CMPKDO -> KDOLIPIV + CMP	0	inf	0	inf
R403	Lipopolysaccharide biosynthesis	KDOLIPIV + CMPKDO -> K2LIPIV + CMP	0	inf	0	inf
R404	Lipopolysaccharide biosynthesis	C120ACP + K2LIPIV -> LK2LIPIV + ACP	0	inf	0	inf
R405	Lipopolysaccharide biosynthesis	C140ACP + LK2LIPIV -> K2LIPA + ACP	0	inf	0	inf
R406	Lipopolysaccharide biosynthesis	RL5P <-> A5P	-inf	inf	-inf	inf
R407	Lipopolysaccharide biosynthesis	PEP + A5P -> KDOP + PI	0	inf	0	inf
R408	Lipopolysaccharide biosynthesis	KDOP -> KDO + PI	0	inf	0	inf
R409	Lipopolysaccharide biosynthesis	KDO + CTP -> PPI + CMPKDO	0	inf	0	inf
R410	Lipopolysaccharide biosynthesis	S7P -> DGDMH7P	0	inf	0	inf
R411	Lipopolysaccharide biosynthesis	ATP + DGDMH7P -> ADP + DGDMH17BP	0	inf	0	inf
R412	Lipopolysaccharide biosynthesis	DGDMH17BP -> DGDMH1P + PI	0	inf	0	inf
R413	Lipopolysaccharide biosynthesis	ATP + DGDMH1P -> PPI + ADPDGDMHEP	0	inf	0	inf
R414	Lipopolysaccharide biosynthesis	ADPDGDMHEP -> ADPHEP	0	inf	0	inf
R415	Lipopolysaccharide biosynthesis	0.14 K2LIPA + 0.42 ADPHEP + 0.28 UDPG + 0.28 CDPETN + 0.42 CMPKDO -> LPS + 0.42 ADP + 0.28 UDP + 0.42 CMP + 0.28 CDP	0	inf	0	inf
R416	Peptidoglycan biosynthesis	UDPNAM + ALA + ATP -> ADP + PI + UDPNAMA	0	inf	0	inf
R417	Peptidoglycan biosynthesis	UDPNAMA + DGLU + ATP -> UDPNAMAG + ADP + PI	0	inf	0	inf
R418	Peptidoglycan biosynthesis	UDCPP -> UDCP + PI	0	inf	0	inf
R419	Peptidoglycan biosynthesis	UDPNAMAG + MDAPIM + ATP -> UDPMNLADGMD + ADP + PI	0	inf	0	inf
R420	Peptidoglycan biosynthesis	UDPMNLADGMD + ALAALA + ATP -> UDPMNLADGMDDADA + ADP + PI	0	inf	0	inf
R421	Peptidoglycan biosynthesis	UDPMNLADGMDDADA + UDCP -> UPPMNLADGMDDADA + UMP	0	inf	0	inf
R422	Peptidoglycan biosynthesis	UPPMNLADGMDDADA + UDPNAG -> UPPMN(GN)LADGMDDADA + UDP	0	inf	0	inf
R423	Peptidoglycan biosynthesis	UPPMN(GN)LADGMDDADA + ATP + NH3 -> UPPMN(GN)LADGNMDDADA + ADP + PI	0	inf	0	inf
R424	Peptidoglycan biosynthesis	5 GLY + UPPMN(GN)LADGNMDDADA -> UPPMN(GN)LADGNMD(G)5DADA	0	inf	0	inf
R425	Peptidoglycan biosynthesis	UPPMN(GN)LADGNMD(G)5DADA -> UDCPP + PPEPTIDO	0	inf	0	inf
R426	Peptidoglycan biosynthesis	PPEPTIDO + DALA -> PEPTIDO + DALAxt	0	inf	0	inf
R427	Peptidoglycan biosynthesis	ACALA -> ACMUR + ALA	0	inf	0	inf
R428	Thiamine metabolism	AHM + ATP -> AHMP + ADP	0	inf	0	inf
R429	Thiamine metabolism	AHMP + ATP -> AHMPP + ADP	0	inf	0	inf
R430	Thiamine metabolism	THZP + AHMPP -> THMP + PPI	0	inf	0	inf
R431	Thiamine metabolism	THMP + ADP <-> THIAMIN + ATP	-inf	inf	-inf	inf
R432	Thiamine metabolism	THMP + ATP <-> THMPP + ADP	-inf	inf	-inf	inf
R433	Riboflavin metabolism	GTP -> D6RP5P + FORMATE + PPI	0	inf	0	inf
R434	Riboflavin metabolism	D6RP5P -> A6RP5P + NH3	0	inf	0	inf
R435	Riboflavin metabolism	A6RP5P + NADPH -> A6RP5P2 + NADP	0	inf	0	inf
R436	Riboflavin metabolism	DB4P + A6RP -> D8RL + PI	0	inf	0	inf
R437	Riboflavin metabolism	A6RP5P2 -> A6RP + PI	0	inf	0	inf
R438	Riboflavin metabolism	RL5P -> DB4P + FORMATE	0	inf	0	inf
R439	Riboflavin metabolism	2 D8RL -> RIBFLAV + A6RP	0	inf	0	inf
R440	Riboflavin metabolism	RIBFLAV + ATP -> FMN + ADP	0	inf	0	inf
R441	Riboflavin metabolism	FMN + ATP -> FAD + PPI	0	inf	0	inf
R442	Riboflavin metabolism	FMN -> RIBFLAV + PI	0	inf	0	inf
R443	Vitamin B6 metabolism	OHB + GLU <-> PHT + AKG	-inf	inf	-inf	inf
R444	Vitamin B6 metabolism	PHT -> 4HLT + PI	0	inf	0	inf
R445	Vitamin B6 metabolism	4HLT -> PYRDX	0	inf	0	inf
R446	Vitamin B6 metabolism	PHT + DX5P -> P5P + CO2	0	inf	0	inf
R447	Vitamin B6 metabolism	PYRDX + ATP -> P5P + ADP	0	inf	0	inf
R448	Vitamin B6 metabolism	P5P -> PYRDX + PI	0	inf	0	inf
R449	Vitamin B6 metabolism	P5P + O2 -> PL5P + H2O2	0	inf	0	inf
R450	Vitamin B6 metabolism	PL5P -> PL + PI	0	inf	0	inf
R451	Vitamin B6 metabolism	PL + ATP -> PL5P + ADP	0	inf	0	inf
R452	Vitamin B6 metabolism	PDLA5P + O2 -> PL5P + H2O2 + NH3	0	inf	0	inf
R453	Vitamin B6 metabolism	PDLA + ATP -> PDLA5P + ADP	0	inf	0	inf
R454	Vitamin B6 metabolism	PDLA5P -> PDLA + PI	0	inf	0	inf
R455	Vitamin B6 metabolism	PYRDX + O2 <-> PL + H2O2	-inf	inf	-inf	inf
R456	Vitamin B6 metabolism	PL + O2 + NH3 <-> PDLA + H2O2	-inf	inf	-inf	inf
R457	Nicotinate and nicotinamide metabolism	NAC + PRPP -> NACN + PPI	0	inf	0	inf
R458	Nicotinate and nicotinamide metabolism	ATP + NACN <-> PPI + NAAD	-inf	inf	-inf	inf
R459	Nicotinate and nicotinamide metabolism	NAAD + ATP + GLN -> NAD + AMP + PPI + GLU	0	inf	0	inf
R460	Nicotinate and nicotinamide metabolism	NAC + R1P -> PI + NACD	0	inf	0	inf
R461	Nicotinate and nicotinamide metabolism	NAM + R1P -> PI + NAMD	0	inf	0	inf
R462	Nicotinate and nicotinamide metabolism	NACD + ATP -> NACN + ADP	0	inf	0	inf
R463	Nicotinate and nicotinamide metabolism	ATP + NAMN <-> PPI + NAD	-inf	inf	-inf	inf
R464	Nicotinate and nicotinamide metabolism	NADP + NADH + Hxt -> NADPH + NAD	0	inf	0	inf
R465	Nicotinate and nicotinamide metabolism	NAD + ATP -> NADP + ADP	0	inf	0	inf
R466	Nicotinate and nicotinamide metabolism	NADP -> NAD + PI	0	inf	0	inf
R467	Pantothenate and CoA biosynthesis	PNTO + ATP -> ADP + 4PPNTO	0	inf	0	inf
R468	Pantothenate and CoA biosynthesis	4PPNTO + CTP + CYS -> CMP + PPI + 4PPNCYS	0	inf	0	inf
R469	Pantothenate and CoA biosynthesis	4PPNCYS -> CO2 + 4PPNTE	0	inf	0	inf
R470	Pantothenate and CoA biosynthesis	4PPNTE + ATP -> PPI + DPCOA	0	inf	0	inf
R471	Pantothenate and CoA biosynthesis	DPCOA + ATP -> ADP + COA	0	inf	0	inf
R472	Biotin metabolism	CO2 + DANNA + ATP <-> DTB + PI + ADP	-inf	inf	-inf	inf
R473	Biotin metabolism	DTB + CYS <-> ALA + BT	-inf	inf	-inf	inf
R474	Folate biosynthesis	GTP -> FORMATE + AHTD	0	inf	0	inf
R475	Folate biosynthesis	AHTD -> DHP + PPI + PI	0	inf	0	inf
R476	Folate biosynthesis	DHP -> AHHMP + GLAL	0	inf	0	inf
R477	Folate biosynthesis	AHHMP + ATP -> AMP + AHHMD	0	inf	0	inf
R478	Folate biosynthesis	CHOR + GLN -> ADCHOR + GLU	0	inf	0	inf
R479	Folate biosynthesis	ADCHOR -> PYR + PABA	0	inf	0	inf
R480	Folate biosynthesis	PABA + AHHMD -> PPI + DHPT	0	inf	0	inf
R481	Folate biosynthesis	PABA + AHHMP -> DHPT	0	inf	0	inf
R482	Folate biosynthesis	DHPT + ATP + GLU -> ADP + PI + DHF	0	inf	0	inf
R483	Folate biosynthesis	DHF + NADPH -> NADP + THF	0	inf	0	inf
R484	Folate biosynthesis	THF + ATP + GLU <-> ADP + PI + THFG	-inf	inf	-inf	inf
R485	Folate biosynthesis	AHTD -> PYTHP + H5P3O10	0	inf	0	inf
R486	One carbon pool by folate	METTHF + NADP <-> METHF + NADPH	-inf	inf	-inf	inf
R487	One carbon pool by folate	METHF <-> FTHF	-inf	inf	-inf	inf
R488	One carbon pool by folate	METTHF + NADH -> MTHF + NAD	0	inf	0	inf
R489	One carbon pool by folate	DUMP + METTHF <-> DHF + DTMP	-inf	inf	-inf	inf
R490	One carbon pool by folate	FTHF <-> FORMATE + THF	-inf	inf	-inf	inf
R491	Porphyrin and chlorophyll metabolism	GLU + ATP -> GTRNA + AMP + PPI	0	inf	0	inf
R492	Porphyrin and chlorophyll metabolism	GTRNA + NADPH -> GSA + NADP	0	inf	0	inf
R493	Porphyrin and chlorophyll metabolism	GSA -> ALAV	0	inf	0	inf
R494	Porphyrin and chlorophyll metabolism	2 ALAV -> PBG	0	inf	0	inf
R495	Porphyrin and chlorophyll metabolism	4 PBG -> HMB + 4 NH3	0	inf	0	inf
R496	Porphyrin and chlorophyll metabolism	HMB -> UPRG	0	inf	0	inf
R497	Porphyrin and chlorophyll metabolism	2 SAM + UPRG -> 2 SAH + PC2	0	inf	0	inf
R498	Porphyrin and chlorophyll metabolism	PC2 + NAD -> NADH + SHCL	0	inf	0	inf
R499	Porphyrin and chlorophyll metabolism	SHCL -> SHEME	0	inf	0	inf
R500	Porphyrin and chlorophyll metabolism	UPRG -> 4 CO2 + CPP	0	inf	0	inf
R501	Porphyrin and chlorophyll metabolism	CPP + 2 SAM -> PPHG + 2 CO2 + 2 MET + 2 DA	0	inf	0	inf
R502	Porphyrin and chlorophyll metabolism	1.5 O2 + PPHG -> PPIX	0	inf	0	inf
R503	Porphyrin and chlorophyll metabolism	PPIX -> PTH	0	inf	0	inf
R504	Ubiquinone biosynthesis (Menaquinone)	CHOR <-> ICHOR	-inf	inf	-inf	inf
R505	Ubiquinone biosynthesis (Menaquinone)	ICHOR + AKG -> SHCHC + PYR + CO2	0	inf	0	inf
R506	Ubiquinone biosynthesis (Menaquinone)	SHCHC -> OSB	0	inf	0	inf
R507	Ubiquinone biosynthesis (Menaquinone)	OSB + ATP + COA -> AMP + PPI + OSBCOA	0	inf	0	inf
R508	Ubiquinone biosynthesis (Menaquinone)	OSBCOA -> DHN + COA	0	inf	0	inf
R509	Ubiquinone biosynthesis (Menaquinone)	DHN + OPP -> PPI + CO2 + DMK	0	inf	0	inf
R510	Ubiquinone biosynthesis (Menaquinone)	DMK + SAM -> MKH2 + SAH	0	inf	0	inf
R511	Protein	1.186 ALA + 0.372 ARG + 0.455 ASN + 0.455 ASP + 0.044 CYS + 0.534 GLN + 0.534 GLU + 0.931 GLY + 0.22 HIS + 0.515 ILE + 0.766 LEU + 0.452 LYS + 0.136 MET + 0.326 PHE + 0.733 PRO + 0.414 SER + 0.549 THR + 0.003 TRP + 0.111 TYR + 0.788 VAL + 40 ATP -> 40 ADP	0	inf	0	inf
R512	DNA	0.931 DATP + 0.688 DCTP + 0.931 DTTP + 0.688 DGTP + 4.4 ATP -> 4.4 ADP + 4.4 PI + DNA	0	inf	0	inf
R513	RNA	1.925 ATP + 0.682 GTP + 0.961 CTP + 0.813 UTP -> 1.25 ADP + 1.25 PI + RNA	0	inf	0	inf
R514	Phospholipid	0.648 PE + 0.162 PG -> PHOSPHOLIPID	0	inf	0	inf
R515	Cofactors and vitamins	0.657 PYRDX + 0.145 COA + 0.141 FAD + 0.243 FMN + 0.36 MK + 0.167 NAD + 0.149 NADP + 0.249 THF + 0.419 THIAMIN -> CAV	0	inf	0	inf
R516	Carbohydrate	1.897 UDPNAG + 3.794 UDPGAL -> 5.691 UDP + CARBO	0	inf	0	inf
R517	Biomass	0.506 PROTEIN + 0.028 DNA + 0.2 RNA + 0.049 PHOSPHOLIPID + 0.03 CAV + 0.018 LPS + 0.018 CARBO + 0.025 PEPTIDO + 7.8 ATP -> BIOMASS + 7.8 ADP + 7.8 PI	0	inf	0	inf
R518	Maintenance	ATP -> ADP + PI			15.9	15.9
R519	FRU	FRUxt + PEP -> PYR + F1P	0	0	0	0
R520	GL	GLxt <-> GL	0	0	0	0
R521	GL3P	GL3Pxt + Hxt <-> GL3P	0	0	0	0
R522	GLAC	GLACxt + ATP -> GLAC + ADP + PI	0	0	0	0
R523	GLC	GLCxt + Hxt -> GLC	0	0	0	0
R524	GLC	GLCxt + ATP -> GLC + ADP + PI	14.395	14.395	14.46	14.46
R525	GLUC	GLUCxt + Hxt -> GLUC	0	0	0	0
R526	LACTOSE	LACTOSExt + ATP -> LACTOSE + ADP + PI	0	0	0	0
R527	LARABINOSE	LARABINOSExt + ATP -> LARABINOSE + ADP + PI	0	0	0	0
R528	MAN	MANxt + PEP -> PYR + MAN6P	0	0	0	0
R529	MELI	MELIxt + Hxt -> MELI	0	0	0	0
R530	MLT	MLTxt + ATP -> MLT + ADP + PI	0	0	0	0
R531	MNT	MNTxt + PEP -> PYR + MNT1P	0	0	0	0
R532	RIB	RIBxt + ATP -> RIB + ADP + PI	0	0	0	0
R533	RMN	RMNxt + Hxt <-> RMN	0	0	0	0
R534	SUC	SUCxt + PEP -> PYR + SUC6P	0	0	0	0
R535	TRE	TRExt + PEP -> PYR + TRE6P	0	0	0	0
R536	XYL	XYLxt + Hxt <-> XYL	0	0	0	0
R537	AC	AC <-> ACxt + Hxt	0	inf	0	inf
R538	AKG	AKGxt + MALxt -> AKG + MAL	0	0	0	0
R539	CIT	CITxt + SUCC <-> CIT + SUCCxt	0	0	-inf	0
R540	CIT	CIT <-> CITxt + Hxt	0	inf	0	inf
R541	ETH	ETH <-> ETHxt + Hxt	0	inf	-inf	inf
R542	FORMATE	FORMATE -> FORMATExt	0	inf	0	inf
R543	FUM	FUMxt + SUCC <-> FUM + SUCCxt	-inf	0	-inf	0
R544	FUM	FUMxt + Hxt -> FUM	0	0	0	0
R545	LAC	LAC <-> LACxt + Hxt	0	inf	0	inf
R546	LAC	LACxt + Hxt -> LAC	0	0	0	0
R547	MAL	MALxt + Hxt -> MAL	0	0	0	0
R548	MAL	MAL <-> MALxt + Hxt	0	inf	0	inf
R549	PYR	PYR <-> PYRxt + Hxt	0	inf	0	inf
R550	SUCC	SUCC <-> SUCCxt + Hxt	0	inf	-inf	inf
R551	SUCC	SUCCxt + Hxt -> SUCC	0	0	0	0
R552	CO2	CO2xt <-> CO2	-inf	inf	-inf	inf
R553	DGLYCERATE	DGLYCERATExt + Hxt -> DGLYCERATE	0	0	0	0
R554	GLYCOLATE	GLYCOLATExt <-> GLYCOLATE	-inf	0	-inf	inf
R555	GLYCOLATE	GLYCOLATExt + Hxt -> GLYCOLATE	0	0	0	0
R556	H	Hxt + ATP -> ADP + PI	0	inf	0	inf
R557	Na	Na + Hxt -> Naxt	0	0	0	0
R558	Na	2 Na + 3 Hxt -> 2 Naxt	0	inf	0	inf
R559	Na	Na + 2 Hxt <-> Naxt	0	inf	0	inf
R560	NAC	NACxt <-> NAC	-inf	inf	-inf	inf
R561	NH3	NH3xt <-> NH3	-inf	inf	-inf	inf
R562	NO3	NO3xt <-> NO3	-inf	inf	-inf	inf
R563	O2	O2xt <-> O2	0	0	0	0
R564	O-antigen	OANTIGEN + ATP -> OANTIGENxt + ADP + PI	0	inf	0	inf
R565	ORN	ORNxt + ARG <-> ORN + ARGxt	0	0	0	0
R566	PI	PIxt + Hxt <-> PI	-inf	inf	-inf	inf
R567	PNTO	PNTOxt + Hxt -> PNTO	0	inf	0	inf
R568	PYRDX	PYRDXxt <-> PYRDX	-inf	inf	-inf	inf
R569	SLF	SLFxt + ATP -> SLF + ADP + PI	0	inf	0	inf
R570	SLF	SLFxt + Hxt -> SLF	0	inf	0	inf
R571	THIAMIN	THIAMINxt + ATP -> THIAMIN + ADP + PI	0	inf	0	inf
R572	ALA	ALAxt + ATP -> ALA + ADP + PI	0	0	0	inf
R573	ALA	ALAxt + Hxt -> ALA	0	0	0	0
R574	ARG	ARGxt + ATP -> ARG + ADP + PI	0	0	0	inf
R575	ASN	ASNxt + ATP -> ASN + ADP + PI	0	0	0	0
R576	ASP	ASPxt + ATP -> ASP + ADP + PI	0	0	0	0
R577	ASP	ASPxt + Hxt -> ASP	0	0	0	0
R578	CYS	CYSxt + ATP -> CYS + ADP + PI	0	inf	0	inf
R579	DALA	DALAxt + ATP -> DALA + ADP + PI	0	0	0	0
R580	DGLU	DGLUxt + ATP -> DGLU + ADP + PI	0	0	0	0
R581	GLN	GLNxt + ATP -> GLN + ADP + PI	0	0	0	0
R582	GLU	GLUxt + ATP -> GLU + ADP + PI	0	0	0	inf
R583	GLU	GLUxt + Hxt <-> GLU	-inf	0	-inf	0
R584	GLY	GLYxt + ATP -> GLY + ADP + PI	0	0	0	0
R585	HIS	HISxt + ATP -> HIS + ADP + PI	0	0	0	inf
R586	ILE	ILExt + Hxt -> ILE	0	0	0	inf
R587	ILE	ILExt + ATP -> ILE + ADP + PI	0	0	0	inf
R588	ILE	ILE + Hxt <-> ILExt	0	0	-inf	inf
R589	LEU	LEUxt + Hxt -> LEU	0	0	0	inf
R590	LEU	LEUxt + ATP -> LEU + ADP + PI	0	0	0	inf
R591	LEU	LEU + Hxt <-> LEUxt	0	0	-inf	inf
R592	LYS	LYSxt + ATP -> LYS + ADP + PI	0	0	0	inf
R593	LYS	LYS + Hxt -> LYSxt	0	0	0	inf
R594	MET	METxt + ATP -> MET + ADP + PI	0	inf	0	inf
R595	PHE	PHExt + ATP -> PHE + ADP + PI	0	0	0	inf
R596	PRO	PROxt + ATP -> PRO + ADP + PI	0	0	0	inf
R597	PRO	PROxt + Hxt -> PRO	0	0	0	inf
R598	SER	SERxt + ATP -> SER + ADP + PI	0	0	0	0
R599	THR	THRxt + ATP -> THR + ADP + PI	0	0	0	inf
R600	THR	THR + Hxt <-> THRxt	0	0	-inf	inf
R601	TRP	TRPxt + ATP -> TRP + ADP + PI	0	0	0	inf
R602	TRP	TRPxt + Hxt -> TRP	0	0	0	inf
R603	TYR	TYRxt + ATP -> TYR + ADP + PI	0	0	0	inf
R604	TYR	TYRxt + Hxt -> TYR	0	0	0	inf
R605	VAL	VALxt + Hxt -> VAL	0	0	0	inf
R606	VAL	VALxt + ATP -> VAL + ADP + PI	0	0	0	inf
R607	VAL	VAL + Hxt <-> VALxt	0	0	-inf	inf
R608	URA	URAxt + Hxt -> URA	0	0	0	inf
R609	XAN	XANxt + Hxt -> XAN	0	0	0	inf
R610	ADN	ADNxt + Hxt -> ADN	0	0	0	inf
R611	ADN	ADNxt + Hxt <-> ADN	-inf	0	-inf	inf
R612	CYTD	CYTDxt + Hxt -> CYTD	0	0	0	inf
R613	CYTD	CYTDxt + Hxt <-> CYTD	-inf	0	-inf	inf
R614	DA	DAxt + Hxt -> DA	0	0	0	inf
R615	DA	DAxt + Hxt <-> DA	-inf	0	-inf	inf
R616	DC	DCxt + Hxt -> DC	0	0	0	inf
R617	DC	DCxt + Hxt <-> DC	-inf	0	-inf	inf
R618	DG	DGxt + Hxt -> DG	0	0	0	inf
R619	DG	DGxt + Hxt <-> DG	-inf	0	-inf	inf
R620	DIN	DINxt + Hxt -> DIN	0	0	0	inf
R621	DIN	DINxt + Hxt <-> DIN	-inf	0	-inf	inf
R622	DT	DTxt + Hxt -> DT	0	0	0	inf
R623	DT	DTxt + Hxt <-> DT	-inf	0	-inf	inf
R624	DU	DUxt + Hxt -> DU	0	0	0	inf
R625	DU	DUxt + Hxt <-> DU	-inf	0	-inf	inf
R626	GSN	GSNxt + Hxt -> GSN	0	0	0	inf
R627	GSN	GSNxt + Hxt <-> GSN	-inf	0	-inf	inf
R628	INS	INSxt + Hxt -> INS	0	0	0	inf
R629	INS	INSxt + Hxt <-> INS	-inf	0	-inf	inf
R630	URI	URIxt + Hxt -> URI	0	0	0	inf
R631	URI	URIxt + Hxt <-> URI	-inf	0	-inf	inf
R632	XTSINE	XTSINExt + Hxt -> XTSINE	0	0	0	inf
R633	XTSINE	XTSINExt + Hxt <-> XTSINE	-inf	0	-inf	inf
R634	Fluorene degradation	ZOE -> HOPT + CO2	0	inf	0	inf
R635	Aminophosphonate metabolism	PPYR -> PPAC + CO2	0	inf	0	inf
R636	1- and 2-Methylnaphthalene degradation	HXSP -> SALC + CO2	0	inf	0	inf
R637	Stilbene, coumarine and lignin biosynthesis	DTC -> DST + CO2	0	inf	0	inf
R638	Stilbene, coumarine and lignin biosynthesis	CMAR -> HST + CO2	0	inf	0	inf

## Sheet: S10
Supplementary material 10. List of abbreviation and full name of metabolites.
Abbreviated metabolite	Metabolite name
13PDG	3-Phospho-D-glyceroyl phosphate
2PCDPMDE	2-Phospho-4-(cytidine 5'-diphospho)-2-C-methyl-D-erythritol
2PG	2-Phospho-D-glycerate
2PPG	2-Phosphoglycolate
3DDAH7P	2-Dehydro-3-deoxy-D-arabino-heptonate 7-phosphate
3MOP	3-Methyl-2-oxopentanoate
3PG	3-Phospho-D-glycerate
3PSER	3-Phosphoserine
3PSME	5-O-(1-Carboxyvinyl)-3-phosphoshikimate
4HLT	4-Hydroxy-L-threonine
4HPP	3-(4-Hydroxyphenyl)pyruvate
4MOP	4-Methyl-2-oxopentanoate
4PPNCYS	(R)-4'-Phosphopantothenoyl-L-cysteine
4PPNTE	Pantetheine 4-phosphate
4PPNTO	D-4'-Phosphopantothenate
5MDR	5-Methylthio-D-ribose
5MTA	5'-Methylthioadenosine
A4IC	5-Amino-4-imidazole carboxylate
A5P	D-Arabinose 5-phosphate
A6H3P	D-arabino-6-Hexulose 3-phosphate
A6RP	5-Amino-6-ribitylamino-2,4 (1H, 3H)-pyrimidinedione
A6RP5P	5-Amino-6-(5'-phosphoribosylamino)uracil
A6RP5P2	5-Amino-6-(5'-phosphoribitylamino)uracil
ABUT	2-Aceto-2-hydroxybutanoate
AC	Acetate
ACACP	Acyl-[acyl-carrier protein]
ACAL	Acetaldehyde
ACALA	N-Acetylmuramoyl-Ala
ACCOA	Acetyl-CoA
ACETYLP	Acetyl-P
ACLAC	2-Acetolactate
ACMUR	N-Acetyl-D-muramoate
ACP	Acyl-carrier protein
AD	Adenine
ADCHOR	4-amino-4-deoxychorismate
ADLIPO	6-S-Acetyldihydrolipoamide
ADN	Adenosine
ADP	ADP
ADPDGDMHEP	ADP-D-glycero-D-manno-heptose
ADPG	ADPglucose
ADPHEP	ADP-L-glycero-D-manno-heptose
AGL3P	Acyl-sn-glycerol 3-phosphate
AHHMD	2-Amino-7,8-dihydro-4-hydroxy-6-(diphosphooxymethyl)pteridine
AHHMP	2-Amino-4-hydroxy-6-hydroxymethyl-7,8-dihydropteridine
AHM	4-Amino-5-hydroxymethyl-2-methylpyrimidine
AHMP	4-Amino-5-hydroxymethyl-2-methylpyrimidine-phosphate
AHMPP	4-Amino-5-hydroxymethyl-2-methylpyrimidine-pyrophosphate
AHTD	2-Amino-4-hydroxy-6-(erythro-1,2,3-trihydroxypropyl)-dihydropteridine triphosphate
AICAR	1-(5'-Phosphoribosyl)-5-amino-4-imidazolecarboxamide
AIR	Aminoimidazole ribotide
AKG	2-Oxoglutarate
ALA	L-Alanine
ALAALA	D-alanyl-D-alanine
ALAV	D-Aminolevulinate
AMDZ	5-Aminoimidazole
AMP	AMP
AN	Anthranilate
AppppA	P1,P4-Bis(5'-adenosyl) tetraphosphate
APS	Adenylylsulfate
ARG	L-Arginine
ARGSUCC	N-(L-Arginino)succinate
ARIB	ADPribose
ASER	O-Acetyl-L-serine
ASN	L-Asparagine
ASP	L-Aspartate
ASPSA	L-Aspartate 4-semialdehyde
ASUC	N6-(1,2-Dicarboxyethyl)-AMP
ATP	ATP
bALA	beta-Alanine
BASP	4-Phospho-L-aspartate
bDG6P	beta-D-Glucose 6-phosphate
bDGLC	beta-D-Glucose
BIOMASS	Biomass
BT	Biotin
BUTANAL	Butanal
C040COA	Butanoyl-CoA
C100ACP	Decanoyl-[acyl-carrier protein]
C120ACP	Dodecanoyl-[acyl-carrier protein]
C140ACP	Myristoyl-[acyl-carrier protein]
C141ACP	Tetradecenoyl-[acyl-carrier protein]
C160	Hexadecanoic acid
C160ACP	Hexadecanoyl-[acyl-carrier protein]
C161ACP	Palmitoyl-[acyl-carrier protein]
C180ACP	Stearoyl-[acyl-carrier protein]
C181ACP	Oleoyl-[acyl-carrier protein]
CAASP	N-Carbamoyl-L-aspartate
CAIR	1-(5-Phospho-D-ribosyl)-5-amino-4-imidazolecarboxylate
cAMP	3',5'-Cyclic AMP
CAP	Carbamoyl phosphate
CARBO	Carbohydrate
CAV	Cofactors and vitamins
CBHCAP	3-Isopropylmalate
CDDH	2-Carboxy-2,3-dihydro-5,6-dihydroxyindole
CDP	CDP
CDPDG	CDP-diacylglycerol
CDPETN	CDP-Ethanolamine
CDPGL	CDP-glycerol
CDPMDE	4-(Cytidine 5'-diphospho)-2-C-methyl-D-erythritol
cGMP	3',5'-Cyclic GMP
CHOR	Chorismate
CIT	Citrate
CITR	L-Citrulline
CL	Cardiolipin (biomass component)
CMAR	4-Coumarate
CMP	CMP
CMPKDO	CMP-2-keto-3-deoxyoctanoate
CNS	Carnosine
CO2	Carbon dioxide
COA	Coenzyme A
CPAD5P	1-(2-Carboxyphenylamino)-1-deoxy-D-ribulose 5-phosphate
CPP	Coproporphyrinogen III
CTP	CTP
CYS	L-Cysteine
CYTD	Cytidine
D3DG	2-Dehydro-3-deoxy-D-glucarate
D4DG	5-Dehydro-4-deoxy-D-glucarate
D6PGC	6-Phospho-D-gluconate
D6PGL	D-Glucono-1,5-lactone 6-phosphate
D6RP5P	2,5-Diamino-6-hydroxy-4-(5'-phosphoribosylamino)-pyrimidine
D8RL	6,7-Dimethyl-8-(1-D-ribityl)lumazine
DA	Deoxyadenosine
DADP	dADP
DALA	D-alanine
DALT	D-Altronate
DAMP	DAMP
DANNA	7,8-Diaminononanoate
DAPIM	L,L-2,6-Diaminopimelate
DATP	dATP
DB4P	L-3,4-Dihydroxy-2-butanone 4-phosphate
DC	Deoxycytidine
DCDP	dCDP
DCMP	dCMP
DCTP	dCTP
DEXTRIN	Dextrin
DFRUC	D-Fructuronate
DG	Deoxyguanosine
DGAL	D-Galactarate
DGALAC	D-Galacturonate
DGDMH17BP	D-glycero-D-manno-Heptose 1,7-bisphosphate
DGDMH1P	D-glycero-D-manno-Heptose 1-phosphate
DGDMH7P	D-glycero-D-manno-Heptose 7-phosphate
DGDP	dGDP
DGLU	D-Glutamate
DGLUC	D-Glucuronate
DGLYCERATE	D-glycerate
DGMP	dGMP
DGR	D-1,2-Diacylglycerol
DGTP	dGTP
DHAP	Glycerone phosphate
DHDP	2,3-Dihydrodipicolinate
DHF	Dihydrofolate
DHID	5,6-Dihydroxyindole
DHLIPOYLPROTEIN	Dihydrolipoylprotein
DHMP	(R)-2,3-dihydroxy-3-methylpentanoate
DHMVA	(R)-2,3-dihydroxy-3-methylbutanoate
DHN	1,4-dihydroxy-2-naphthoate
DHP	2-Amino-4-hydroxy-6-(D-erythro-1,2,3-trihydroxypropyl)-7,8-dihydropteridine
DHPT	Dihydropteroate
DHSK	3-Dehydroshikimate
DIMGP	D-erythro-1-(Imidazol-4-yl)glycerol 3-phosphate
DIN	Deoxyinosine
DISAC1P	2,3-bis(3-hydroxytetradecanoyl)-D-glucosaminyl-1,6-beta-D-2,3-bis(3-hydroxytetradecanoyl)-beta-D-glucosaminyl 1-phosphate or dissacharide 1-P
DLG	2,3-Dioxo-L-gulonate
DLIPO	Dihydrolipoamide
DMAN	D-Mannonate
DMK	2-Demethylmenaquinone
DMPP	Dimethylallyl diphosphate
DNA	DNA (biomass component)
DOROA	(S)-Dihydroorotate
DPCOA	Dephospho-CoA
DPCR	L-Dopachrome
DQT	3-Dehydroquinate
DR1P	Deoxy-ribose 1-phosphate
DR5P	2-Deoxy-D-ribose 5-phosphate
DRIB	Deoxyribose
DST	3,4-Dihydroxystyrene
DT	Thymidine
DTAGA	D-Tagaturonate
DTB	Dethiobiotin
DTC	3,4-Dihydroxy-trans-cinnamate
DTDP	dTDP
DTDP4D6DG	dTDP-4-dehydro-6-deoxy-D-glucose
DTDPGLU	dTDP-glucose
DTMP	dTMP
DTTP	dTTP
DU	Deoxyuridine
DUDP	dUDP
DUMP	dUMP
DUTP	dUTP
DX5P	1-Deoxy-D-xylulose 5-phosphate
DXYLULOSE	D-Xylulose
E4P	D-Erythrose 4-phosphate
EPM	Epimelibiose
ETH	Ethanol
F1P	D-Fructose 1-phosphate
F6P	beta-D-Fructose 6-phosphate
FAD	Flavin adenine dinucleotide
FALD	Formaldehyde
FDP	beta-D-Fructose 1,6-bisphosphate
FERI	Ferricytochrome c
FERO	Ferrocytochrome c
FGAM	2-(Formamido)-N1-(5'-phosphoribosyl)acetamidine
FGAR	5'-Phosphoribosyl-N-formylglycinamide
FMN	FMN
FORMATE	Formate
FPP	trans,trans-Farnesyl diphosphate
FRU	D-Fructose
FTHF	10-Formyltetrahydrofolate
FUM	Fumarate
G15L	D-Glucono-1,5-lactone
G1P	D-Glucose 1-phosphate
G3P	D-Glyceraldehyde 3-phosphate
G6GG	D-Gal alpha 1->6D-Gal alpha 1->6D-Glucose
G6P	alpha-D-Glucose 6-phosphate
GA1P	D-Glucosamine 1-phosphate
GA6P	D-Glucosamine 6-phosphate
GABA	4-Aminobutanoate
GAL1P	D-Galactose 1-phosphate
GALACTINOL	Galactinol
GAR	5'-Phosphoribosylglycinamide
GCYS	gamma-L-Glutamyl-L-cysteine
GDB	4-Guanidinobutanal
GDP	GDP
GGL	Galactosylglycerol
GGPP	Geranylgeranyl diphosphate
GL	Glycerol
GL3P	sn-Glycerol-3-phosphate
GLAC	D-Galactose
GLAL	Glycolaldehyde
GLC	alpha-D-Glucose
GLN	L-Glutamine
GLSP	N1-(gamma-L-Glutamyl-L-cysteinyl-glycyl)-spermidine, Glutathionylspermidine
GLU	L-Glutamate
GLUC	D-Gluconate
GLUGSAL	L-Glutamate 5-semialdehyde
GLUP	alpha-D-Glutamyl phosphate
GLX	Glyoxylate
GLY	Glycine
GLYCOGEN	Glycogen
GLYCOL	Glycol, Ethane-1,2-diol
GLYCOLATE	Glycolate
GLYN	Glycerone
GMP	GMP
GN	Guanine
GPP	Geranyl diphosphate
GSA	Glutamate-1-semialdehyde
GSN	Guanosine
GTAH	Gentisate aldehyde
GTP	GTP
GTRNA	Glutaminyl-tRNA
H2O2	Hydrogen peroxide
H2S	Hydrogen sulfide
H2SO3	Sulfite
H2xt	External hydrogen
H3OP	2-Hydroxy-3-oxopropanoate
H5P3O10	Triphosphate
HCNS	Homocarnosine
HCYS	Homocysteine
HEDC	2-Hydroxyethylenedicarboxylate
HEPPP	all-trans-Heptaprenyl diphosphate
HIBUT	(S)-3-Hydroxyisobutyryl
HIS	L-Histidine
HISOL	L-Histidinol
HISOLP	L-Histidinol phosphate
HKN	3-Hydroxykynurenamine
HLK	3-Hydroxy-L-kynurenine
HMB	Hydroxymethylbilane
HMB4PP	1-Hydroxy-2-methyl-2-butenyl 4-diphosphate
HOMOGEN	Homogentisate
HOPT	4-Hydroxy-2-oxopentanoate
HOS	2-Hydroxy-3-oxosuccinate
HPPP	all-trans-Hexaprenyl diphosphate
HSER	L-Homoserine
HST	4-Hydroxystyrene
HXSP	2-Hydroxyisophthalic acid
Hxt	External proton
HYDROXYAKG	4-Hydroxy-2-oxoglutarate
HYXN	Hypoxanthine
ICHOR	Isochorismate
ICIT	Isocitrate
IDP	IDP
IGP	Indoleglycerol phosphate
ILE	L-Isoleucine
IMACP	3-(Imidazol-4-yl)-2-oxopropyl phosphate
IMP	IMP
INS	Inosine
IPP	Isopentenyl diphosphate
IPPMAL	2-Isopropylmalate
ITP	ITP
K2LIPA	KDO(2)-lipid A
K2LIPIV	KDO2-lipid IV(A)
KDG	2-Dehydro-3-deoxy-D-gluconate
KDO	2-Dehydro-3-deoxy-D-octonate
KDOLIPIV	KDO-lipid IV(A)
KDOP	2-Dehydro-3-deoxy-D-octonate 8-phosphate
KDPG	2-Dehydro-3-deoxy-D-gluconate-6-phosphate
LAC	(R)-Lactate, D-Lactate
LACTAL	(S)-Lactaldehyde, L-Lactaldehyde
LACTOSE	Lactose
LARABINOSE	L-Arabinose
LEU	L-Leucine
LIPIV	Lipid IV(A)
LIPO	Lipoamide
LIPOYLPROTEIN	Lipoylprotein
LIPX	Lipid X
LK2LIPIV	Lauroyl-KDO2-lipid IV(A)
LLCT	L-Cystathionine
LPS	Lippolysaccharide
LRIBULOSE	L-Ribulose
LRIBULOSE5P	L-Ribulose-5-phosphate
LTG	(R)-S-Lactoylglutathione
LXN	L-Lyxonate
LXYLULOSE	L-Xylulose
LXYLULOSE1P	L-Xylulose-1-phosphate
LXYLULOSE5P	L-Xylulose-5-phosphate
LYS	L-Lysine
MAL	Malate
MALACP	Malonyl-[acyl-carrier protein]
MALCOA	Malonyl-CoA
MAN	alpha-D-Mannose
MAN1P	alpha-D-Mannose 1-phosphate
MAN6P	D-Mannose 6-phosphate
MDAPIM	meso-2,6-Diaminopimelate
MDE4P	2-C-Methyl-D-erythritol 4-phosphate
MDECPP	2-C-Methyl-D-erythritol 2,4-cyclodiphosphate
MELI	Melibiose
MELT	Melibiitol
MET	L-Methionine
METHF	5,10-Methenyltetrahydrofolate
METHYLMALONATES	Methylmalonate semialdehyde
METTHF	5,10-Methylenetetrahydrofolate
MI	myo-Inositol
MK	menaquinone
MKH2	menaquinol
MLT	Maltose
MNT	D-Mannitol
MNT1P	D-Mannitol 1-phosphate
MTG	Methylglyoxal
MTHF	5-Methyltetrahydrofolate
MTHMNP	5,10-Methylenetetrahydromethanopterin
MTRA	meso-Tartaric acid, meso-Tartrate
Na	Sodium
NAAD	Deamido-NAD+
NAC	Nicotinate
NACD	Nicotinate D-ribonucleoside
NACN	Nicotinate D-ribonucleotide
NAD	NAD+
NADH	NADH
NADP	NADP+
NADPH	NADPH
NAGA1P	N-Acetyl-D-glucosamine 1-phosphate
NAGLU	N-Acetyl-L-glutamate
NAGLUP	N-Acetyl-L-glutamate 5-phosphate
NAGLUS	N-Acetyl-L-glutamate 5-semialdehyde
NAM	Nicotinamide
NAMD	N-Ribosylnicotinamide
NAMN	Nicotinamide D-ribonucleotide
NAORN	N2-Acetyl-L-ornithine
NH3	Ammonium
NO2	Nitrite
NO3	Nitrate
NPRAN	N-(5-Phospho-D-ribosyl)anthranilate
O2	Oxygen
OA	Oxaloacetate
OAG	2-Oxoarginine
OAHSER	O-Acetyl-L-homoserine
OANTIGEN	O-Antigen
OBUT	2-Oxobutanoate
OGT	Oxidized glutathione
OHB	3-Hydroxy-4-phospho-hydroxy-alpha-ketobutyrate
OICAP	3-Carboxy-4-methyl-2-oxopentanoate
OIVAL	(R)-2-Oxoisovalerate
OMP	Orotidine 5'-phosphate
OPP	all-trans-Octaprenyl diphosphate
ORN	L-Ornithine
OROA	Orotate
OSB	O-succinylbenzoate
OSBCOA	O-succinylbenzoate-CoA
OSLHSER	O-Succinyl-L-homoserine
OTHIO	Oxidized thioredoxin
P5C	(S)-1-Pyrroline-5-carboxylate
P5P	Pyridoxine-5'-phosphate
PA	Phosphatidate
PABA	4-Aminobenzoate
PAP	Adenosine 3',5'-bisphosphate
PAPS	3'-Phosphoadenylylsulfate
PBG	Probilinogen III
PC2	Percorrin 2
PCOA	Palmitoyl-CoA
PDLA	Pyridoxamine
PDLA5P	Pyridoxamine-5-phosphate
PE	Phosphatidylethanolamine
PEP	Phosphoenolpyruvate
PEPTIDO	Peptidoglycan (biomass component)
PG	Phosphatidylglycerol
PGP	Phosphatidylglycerophosphate
PHE	L-Phenylalanine
PHEN	Prephenate
PHOSPHOLIPID	Phospholipids (biomass component)
PHP	3-Phosphonooxypyruvate
PHPYR	Phenylpyruvate
PHSER	O-Phospho-L-homoserine
PHT	Phospho-hydroxy-threonine
PI	Orthophosphate
PL	Pyridoxal
PL5P	Pyridoxal 5'-phosphate
PNTO	(R)-Pantothenate
PPAC	Phosphonoacetaldehyde
PPD	Propane-1,2-diol
PPEPTIDO	Peptidoglycan precursor
ppGpp	guanosine 5 -diphosphate 3 -diphosphate
PPHG	Protoporphyrinogen
PPI	Pyrophosphate
PPIX	Protoporphyrin IX
pppGpp	Guanosine 3'-diphosphate 5'-triphosphate
PPPP	all-trans-Pentaprenyl diphosphate
PPYR	3-Phosphonopyruvate
PRAM	5-Phosphoribosylamine
PRBAMP	N1-(5-Phospho-D-ribosyl)-AMP
PRBATP	N1-(5-Phospho-D-ribosyl)-ATP
PRFICA	1-(5'-Phosphoribosyl)-5-formamido-4-imidazolecarboxamide
PRFP	5-(5-Phospho-D-ribosylaminoformimino)-1-(5-phosphoribosyl)-imidazole-4-carboxamide
PRLP	N-(5'-Phospho-D-1'-ribulosylformimino)-5-amino-1-(5"-phospho-D-ribosyl)-4-imidazolecarboxamide
PRO	L-Proline
PROPANOATE	Propanoate
PROPIONYLCOA	Propionyl-CoA
PROPIONYLP	Propionyl-phosphate
PROTEIN	Proteins
PRPP	5-Phospho-alpha-D-ribose 1-diphosphate
PS	Phosphatidylserine
PTH	Protoheme
PURI5P	Pseudouridine 5'-phosphate
PYR	Pyruvate
PYRDX	Pyridoxine
PYTHP	6-Pyruvoyltetrahydropterin
R1P	D-Ribose 1-phosphate
R5P	D-Ribose 5-phosphate
RAF	Raffinose
RGT	Reduced glutathione
RHAMN	Rhamnulose
RHAMN1P	Rhamnulose-1-phosphate
RIB	D-Ribose
RIBFLAV	Riboflavin
RL5P	D-Ribulose 5-phosphate
RMN	D-Rhamnose
RNA	RNA
RTHIO	Reduced thioredoxin
S7P	Sedoheptulose 7-phosphate
SAH	S-Adenosyl-L-homocysteine
SAICAR	1-(5'-Phosphoribosyl)-5-amino-4-(N-succinocarboxamide)-imidazole
SALC	Salicylate
SAM	S-Adenosyl-L-methionine
SAOPIM	N-Succinyl-2-amino-6-oxopimelate
SDAPIM	N-Succinyl-L-2,6-diaminopimelate
SDLIPO	S-Succinyldihydrolipoamide
SER	L-Serine
SHCHC	2-succinyl-6-hydroxy-2,4-cyclohexadiene-1-carboxylate
SHCL	Sirohydrochlorin
SHEME	Siroheme
SLF	Sulfate
SME	Shikimate
SME3P	Shikimate 3-phosphate
SOT	D-Sorbitol
SPRMD	Spermidine
SRLH	S-Ribosyl-L-homocysteine
STA	Starch
STACHYOSE	Stachyose
SUC	Sucrose
SUC6P	Sucrose 6-phosphate
SUCC	Succinic acid, Succinate
SUCCOA	Succinyl-CoA
T3	D-Glyceraldehyde
TARTRATE	(R,R)-Tartaric acid
TARTRONATE	Tartronate samialdehyde
TCYS	Thiocysteine
TDHDP	2,3,4,5-Tetrahydrodipicolinate
THF	Tetrahydrofolate
THFG	Tetrahydrofolyl-[Glu](n)
THIAMIN	Thiamin
THMNP	5,6,7,8-Tetrahydromethanopterin
THMP	Thiamin monophosphate
THMPP	Thiamin diphosphate
THR	L-Threonine
THZP	4-Methyl-5-(beta-hydroxyethyl)thiazole phosphate
TRE	alpha,alpha-Trehalose
TRE6P	alpha,alpha'-Trehalose 6-phosphate
TRP	L-Tryptophan
TYR	L-Tyrosine
UDCP	Undecaprenyl phosphate
UDCPP	Undecaprenyl diphosphate
UDP	UDP
UDPG	UDPglucose
UDPG23A	UDP-2,3-bis(3-hydroxytetradecanoyl)glucosamine
UDPG2A	UDP-3-O-(3-hydroxytetradecanoyl)glucosamine
UDPG2AA	UDP-3-O-(3-hydroxytetradecanoyl)-N-acetylglucosamine
UDPGAL	UDP-D-galactose
UDPMNLADGMD	UDP-N-acetylmuramoyl-L-alanyl-D-gamma-glutamyl-meso-2,6-diaminopimelate
UDPMNLADGMDDADA	UDP-N-acetylmuramoyl-L-alanyl-D-glutamyl-6-carboxy-L-lysyl-D-alanyl-D-alanine
UDPNAG	UDP-N-acetyl-D-glucosamine
UDPNAGEP	UDP-N-acetyl-3-(1-carboxyvinyl)-D-glucosamine
UDPNAM	UDP-N-acetylmuramate
UDPNAMA	UDP-N-acetylmuramoyl-L-alanine
UDPNAMAG	UDP-N-acetylmuramoyl-L-alanyl-D-glutamate
UMP	UMP
UPPMN(GN)LADGMDDADA	Undecaprenyl-diphospho-N-acetylmuramoyl-(N-acetylglucosamine)-L-alanyl-D-glutamyl-meso-2,6-diaminopimeloyl-D-alanyl-D-alanine
UPPMN(GN)LADGNMD(G)5DADA	Undecaprenyl-diphospho-N-acetylmuramoyl-(N-acetylglucosamine)-L-alanyl-D-glutaminyl-meso-2,6-diaminopimeloyl-(glycyl)5-D-alanyl-D-alanine
UPPMN(GN)LADGNMDDADA	Undecaprenyl-diphospho-N-acetylmuramoyl-(N-acetylglucosamine)-L-alanyl-D-glutaminyl-meso-2,6-diaminopimeloyl-D-alanyl-D-alanine
UPPMNLADGMDDADA	Undecaprenyl-diphospho-N-acetylmuramoyl-L-alanyl-D-glutamyl-meso-2,6-diaminopimeloyl-D-alanyl-D-alanine
UPRG	Uroporphyrinogen III
URA	Uracil
URI	Uridine
UTP	UTP
VAL	L-Valine
X5P	D-Xylulose-5-phosphate
XAN	Xanthine
XMP	Xanthosine 5'-phosphate
XTSINE	Xanthosine
XYL	D-Xylose
ZOE	(Z)-5-Oxohex-2-enedioate
