# Supplementary material for: Do genome-scale models need exact solvers or clearer standards?
Source: Mol Syst Biol. 2015 Oct 14;11(10):831. doi: 10.15252/msb.20156157 (PMC4631202; doi:10.15252/msb.20156157)
Supplement: Supplementary file 2 — Dataset EV1 [file msb0011-0831-sd2.zip › m_model_collection-master/xls/iVM679.xls]

## Sheet: Reactions
Name	Description	Reaction	Pathway	EC	LB	UB	Classification (Extracellular Flux's = 8, Manually Added Reactions =1, Reactions from H.pylori = 0, Reactions from Ecoli = 2, Reactions from Yeast =3, Reactions from KEGG =9, Transport = 5, Reactions without EC =6)	References	Gene Matching (**Matched to a protein with an incomplete EC, ***Matched to protein with simmilar EC classification)	Notes	EC Classification
Biomass		(0.05) 5mthf[c] + (5e-005) accoa[c] + (0.488) ala-L[c] + (0.001) amp[c] + (0.281) arg-L[c] + (0.229) asn-L[c] + (0.229) asp-L[c] + (45.7318) atp[c] +(6e-006) btn[c] + (0.027907) clpn_HP[c] + (6e-006) coa[c] + (0.126) ctp[c] +(0.087) cys-L[c] + 0.0247 datp[c] + 0.0254 dctp[c] + 0.0254 dgtp[c] + 0.0247 dttp[c] + 1e-005 fad[c] + 0.25 gln-L[c] + 0.25 glu-L[c] + 0.582 gly[c] + 0.203 gtp[c] + 45.5608 h…	Objective		0	1000	8
DM_hmfurn(c)		[c] : hmfurn -->	Extracellular		0	1000	8
EX_aa(e)		[e] : aa <==>	Extracellular		0	1000	8
EX_ac(e)		[e] : ac <==>	Extracellular		0	1000	8
EX_acac(e)		[e] : acac <==>	Extracellular		0	1000	8
EX_acald(e)		[e] : acald <==>	Extracellular		0	1000	8
EX_ad(e)		[e] : ad <==>	Extracellular		0	1000	8
EX_ade(e)		[e] : ade <==>	Extracellular		0	1000	8
EX_adn(e)		[e] : adn <==>	Extracellular		0	1000	8
EX_akg(e)		[e] : akg <==>	Extracellular		0	1000	8
EX_ala-D(e)		[e] : ala-D <==>	Extracellular		0	1000	8
EX_ala-L(e)		[e] : ala-L <==>	Extracellular		-10	1000	8
EX_arg-L(e)		[e] : arg-L <==>	Extracellular		-10	1000	8
EX_asn-L(e)		[e] : asn-L <==>	Extracellular		0	1000	8
EX_asp-L(e)		[e] : asp-L <==>	Extracellular		0	1000	8
EX_but(e)		[e] : but <==>	Extracellular		0	1000	8
EX_cit(e)		[e] : cit <==>	Extracellular		0	1000	8
EX_co2(e)		[e] : co2 <==>	Extracellular		0	1000	8
EX_cys-L(e)		[e] : cys-L <==>	Extracellular		0	1000	8
EX_cytd(e)		[e] : cytd <==>	Extracellular		0	1000	8
EX_dad-2(e)		[e] : dad-2 <==>	Extracellular		0	1000	8
EX_dcyt(e)		[e] : dcyt <==>	Extracellular		0	1000	8
EX_duri(e)		[e] : duri <==>	Extracellular		0	1000	8
EX_etoh(e)		[e] : etoh <==>	Extracellular		0	1000	8
EX_fe2(e)		[e] : fe2 <==>	Extracellular		0	1000	8
EX_fe3(e)		[e] : fe3 <==>	Extracellular		0	1000	8
EX_for(e)		[e] : for <==>	Extracellular		0	1000	8
EX_fum(e)		[e] : fum <==>	Extracellular		0	1000	8
EX_gal(e)		[e] : gal <==>	Extracellular		0	1000	8
EX_glc(e)		[e] : glc-D <==>	Extracellular		0	1000	8
EX_gln-L(e)		[e] : gln-L <==>	Extracellular		0	1000	8
EX_glu-L(e)		[e] : glu-L <==>	Extracellular		0	1000	8
EX_gly(e)		[e] : gly <==>	Extracellular		0	1000	8
EX_gsn(e)		[e] : gsn <==>	Extracellular		0	1000	8
EX_gua(e)		[e] : gua <==>	Extracellular		0	1000	8
EX_h(e)		[e] : h <==>	Extracellular		0	1000	8
EX_h2(e)		[e] : h2 <==>	Extracellular		0	1000	8
EX_h2co3(e)		[e] : h2co3 <==>	Extracellular		0	1000	8
EX_h2o(e)		[e] : h2o <==>	Extracellular		0	1000	8
EX_his-L(e)		[e] : his-L <==>	Extracellular		-10	1000	8
EX_hxan(e)		[e] : hxan <==>	Extracellular		0	1000	8
EX_ile-L(e)		[e] : ile-L <==>	Extracellular		-10	1000	8
EX_lac-L(e)		[e] : lac-L <==>	Extracellular		0	1000	8
EX_leu-L(e)		[e] : leu-L <==>	Extracellular		-10	1000	8
EX_lys-L(e)		[e] : lys-L <==>	Extracellular		0	1000	8
EX_mal-L(e)		[e] : mal-L <==>	Extracellular		0	1000	8
EX_met-L(e)		[e] : met-L <==>	Extracellular		-10	1000	8
EX_na1(e)		[e] : na1 <==>	Extracellular		0	1000	8
EX_nh4(e)		[e] : nh4 <==>	Extracellular		0	1000	8
EX_ni2(e)		[e] : ni2 <==>	Extracellular		0	1000	8
EX_nmn(e)		[e] : nmn <==>	Extracellular		0	1000	8
EX_no(e)		[e] : no <==>	Extracellular		0	1000	8
EX_no2(e)		[e] : no2 <==>	Extracellular		0	1000	8
EX_no3(e)		[e] : no3 <==>	Extracellular		0	1000	8
EX_o2(e)		[e] : o2 <==>	Extracellular		0	1000	8
EX_orn(e)		[e] : orn <==>	Extracellular		0	1000	8
EX_orot(e)		[e] : orot <==>	Extracellular		0	1000	8
EX_phe-L(e)		[e] : phe-L <==>	Extracellular		0	1000	8
EX_pheme(e)		[e] : pheme <==>	Extracellular		-10	1000	8
EX_pi(e)		[e] : pi <==>	Extracellular		-10	1000	8
EX_ppa(e)		[e] : ppa <==>	Extracellular		0	1000	8
EX_pime(e)		[e] : pime <==>	Extracellular		-10	1000	8
EX_pro-L(e)		[e] : pro-L <==>	Extracellular		-10	1000	8
EX_pyr(e)		[e] : pyr <==>	Extracellular		0	1000	8
EX_ser-D(e)		[e] : ser-D <==>	Extracellular		0	1000	8
EX_ser-L(e)		[e] : ser-L <==>	Extracellular		0	1000	8
EX_so4(e)		[e] : so4 <==>	Extracellular		0	1000	8
EX_succ(e)		[e] : succ <==>	Extracellular		0	1000	8
EX_thm(e)		[e] : thm <==>	Extracellular		-10	1000	8
EX_thr-L(e)		[e] : thr-L <==>	Extracellular		0	1000	8
EX_thymd(e)		[e] : thymd <==>	Extracellular		0	1000	8
EX_trp-L(e)		[e] : trp-L <==>	Extracellular		0	1000	8
EX_tyr-L(e)		[e] : tyr-L <==>	Extracellular		0	1000	8
EX_ura(e)		[e] : ura <==>	Extracellular		0	1000	8
EX_urea(e)		[e] : urea <==>	Extracellular		0	1000	8
EX_uri(e)		[e] : uri <==>	Extracellular		0	1000	8
EX_val-L(e)		[e] : val-L <==>	Extracellular		-10	1000	8
EX_xan(e)		[e] : xan <==>	Extracellular		0	1000	8
sink-ahcys(c)	sink S-Adenosyl-L-homocysteine	[c] : ahcys <==>	Sink		-1000	1000	6
Sink-amob	sink S-Adenosyl-4-methylthio-2-oxobutanoate	[c] : amob <==>	Sink		-1000	1000	6
CTT	Butyryl-Coa oxireductase	[c] : b2coa + mql6 <==> btcoa + mqn6	Glutamine Metabolism		-1000	1000	1	[1]
4HB2COA	4hydroxy butyrate to crotonoyl-coa	[c] : accoa + 4hb <==> b2coa + ac + h2o	Glutamine Metabolism		-1000	1000	1	[1]
SU4HB	Succinate semialdehyde to 4hb	[c] : sucsal + nadph <==> nadp + 4hb	Glutamine Metabolism		-1000	1000	1	[1]
SUCSD	Succoa to Succinate-semialdehyde	[c] : succoa + nadh <==> coa + sucsal + nad	Glutamine Metabolism		-1000	1000	1	[1]
2OGR	2-oxoglutarate reductase	[c] : akg + coa + mqn6 <==> co2 + mql6 + succoa	Glutamine Metabolism		-1000	1000	1	[1]
MCOAMUT	Methylmalonyly-Coa Mutase	[c] : succoa <==> mmcoa-S	Alternate Carbon Metabolism		-1000	1000	1	[1]
ACACTR	Acyl-CoA:Acetate Coa Transferase	[c] : ppcoa + ac <==> ppa + accoa	Alternate Carbon Metabolism		-1000	1000	1	[1]
OOADC	Oxaloacetate decarboxylase	[c] : oaa <==> pyr + co2	Glycolysis		-1000	1000	1	[1]
PPAtr	Propionate Transport	ppa[c] + h[c] <==> ppa[e] + h[e]	Transport		-1000	1000	1	[1]
Butr	Butyrate Transport	but[c] + h[c] <==> but[e] + h[e]	Transport		-1000	1000	1	[1]
CCP	Cytochrome c peroxidase	[c] : (2) focytcc553 + (2) h + h2o2 --> (2) ficytcc553 + (2) h2o	ROS Detoxification		0	1000	6	[2]
P5CR	pyrroline-5-carboxylate reductase	[c] : 1pyr5c + (2) h + nadph --> nadp + pro-L	Arginine and Proline Metabolism	1.5.1.2	0	1000	0		PG0676 **		INEXACT MATCH 1.-.-.-
ASPt2r	L-aspartate reversible transport via proton symport	asp-L[e] + h[e] <==> asp-L[c] + h[c]	Transport, Extracellular		-1000	1000	5
NMNAT	nicotinamide-nucleotide adenylyltransferase	[c] : atp + h + nmn --> nad + ppi	Cofactor and Prosthetic Group BiosynthesisNicotinate BiosynthesisFatty Acid Synthesis	2.7.7.1	0	1000	0		PG1565 PG0321 **		INEXACT MATCH 2.-.-.- 2.7.-.-
U2GAAT	u2gaat	[c] : 3hoctaACP + ugam --> ACP + u2hga_HP	LPS Metabolism		0	1000	6
ADPT	adenine phosphoribosyltransferase	[c] : ade + prpp --> amp + ppi	Nucleotide Salvage PathwaySalvage pathway of ATP	2.4.2.7	0	1000	0		PG1565 PG2147 **		INEXACT MATCH 2.-.-.- 2.4.2.-
PUNP3	purine-nucleoside phosphorylase (Guanosine)	[c] : gsn + pi <==> gua + r1p	Nucleotide Salvage PathwaySalvage pathway of GTP	2.4.2.1	-1000	1000	0		PG0558		EXACT MATCH
ASP1DC	aspartate 1-decarboxylase	[c] : asp-L + h --> ala-B + co2	Cofactor and Prosthetic Group BiosynthesisPantothenate and CoA Biosynthesis	4.1.1.11	0	1000	0		PG1114		EXACT MATCH
ADCL	4-aminobenzoate synthase	[c] : 4adcho --> 4abz + h + pyr	Cofactor and Prosthetic Group BiosynthesisFolate Metabolism		0	1000	6
TRPS3	tryptophan synthase (indoleglycerol phosphate)	[c] : 3ig3p --> g3p + indole	Tyrosine Tryptophan and Phenylalanine Metabolism	4.2.1.20	0	1000	0		PG0071 **		INEXACT MATCH 4.2.1.-
GRTT	geranyltranstransferase	[c] : grdp + ipdp --> frdp + ppi	Cofactor and Prosthetic Group BiosynthesisOthersSterol Biosynthesis	2.5.1.10	0	1000	0		PG0784		EXACT MATCH
KAS_HP2	3-hydroxy-octadecanoyl-ACP synthesis	[c] : (2) h + malACP + nadph + palmACP --> 3hoctaACP + ACP + co2 + nadp	Fatty Acid Synthesis		0	1000	6
H2CO3D	carboxylic acid dissociation	[c] : co2 + h2o <==> h2co3	Others	4.2.1.1	-1000	1000	0		PG0071 **		INEXACT MATCH 4.2.1.-
THMDt2	thymidine transport in via proton symport	h[e] + thymd[e] --> h[c] + thymd[c]	Transport, Extracellular		0	1000	5
PPCDC	phosphopantothenoylcysteine decarboxylase	[c] : 4ppcys + h --> co2 + pan4p	Cofactor and Prosthetic Group BiosynthesisPantothenate and CoA Biosynthesis	4.1.1.36	0	1000	0		PG1851		EXACT MATCH
PUNP7	purine-nucleoside phosphorylase (Xanthosine)	[c] : pi + xtsn <==> r1p + xan	Nucleotide Salvage PathwaySalvage pathway of XTP	2.4.2.1	-1000	1000	0		PG0558		EXACT MATCH
NDPK4	nucleoside-diphosphate kinase (ATP:dTDP)	[c] : atp + dtdp <==> adp + dttp	Nucleotide Salvage PathwaydTTP Biosynthesis	2.7.4.6	-1000	1000	0		PG1565 PG0321 **		INEXACT MATCH 2.-.-.- 2.7.-.-
PIMEtr	pimelate transport via diffusion, reversible	pime[e] <==> pime[c]	Transport		-1000	1000	5
UDCPDP	undecaprenyl-diphosphatase	[c] : h2o + udcpdp --> h + pi + udcpp	Cell Envelope BiosynthesisPeptidoglycan Biosynthesis	3.6.1.27	0	1000	0		PG1538		EXACT MATCH
NO3t2	nitrate transport in via proton symport	h[e] + no3[e] --> h[c] + no3[c]	Transport		0	1000	5
PGAMT	phosphoglucosamine mutase	[c] : gam1p <==> gam6p	Cell Envelope BiosynthesisAminosugar MetabolismGlutamate Metabolism	5.4.2.10	-1000	1000	0		PG0969 PG1540 **		INEXACT MATCH 5.-.-.- 5.-.-.-
PPA	inorganic diphosphatase	[c] : h2o + ppi --> h + (2) pi	Anaplerotic reactionsOthersOxidative Phosphorylation	3.6.1.1	0	1000	0		PG0348 PG0416 PG1038 PG1242 PG1774 PG1778 PG1831 PG1900 PG2032 **		INEXACT MATCH 3.6.1.- 3.6.1.- 3.6.1.- 3.6.1.- 3.6.1.- 3.6.1.- 3.6.1.-
HEMEti	Heme transport via ABC system	atp[c] + h2o[c] + pheme[e] --> adp[c] + h[c] + pheme[c] + pi[c]	Transport		0	1000	5
ACP1(FMN)	acid phosphatase (FMN)	[c] : fmn + h2o --> pi + ribflv	Others	3.1.3.2	0	1000	0		PG0054 PG1721 PG1994 PG2202 **		INEXACT MATCH 3.1.-.- 3.1.-.- 3.1.-.- 3.1.-.-
GALU	UTP-glucose-1-phosphate uridylyltransferase	[c] : g1p + h + utp <==> ppi + udpg	Alternate Carbon MetabolismOthers	2.7.7.9	-1000	1000	0		PG1565 PG0321 **		INEXACT MATCH 2.-.-.- 2.7.-.-
ALAALAr	D-alanine-D-alanine ligase (reversible)	[c] : (2) ala-D + atp <==> adp + alaala + h + pi	Cell Envelope BiosynthesisPeptidoglycan Biosynthesis	6.3.2.4	-1000	1000	0		PG0729		EXACT MATCH
PPNCL2	phosphopantothenate-cysteine ligase	[c] : 4ppan + ctp + cys-L --> 4ppcys + cmp + h + ppi	Cofactor and Prosthetic Group BiosynthesisPantothenate and CoA Biosynthesis	6.3.2.5	0	1000	0		PG1851		EXACT MATCH
NDPK1	nucleoside-diphosphate kinase (ATP:GDP)	[c] : atp + gdp <==> adp + gtp	Nucleotide Salvage PathwayGTP de novo Synthesis	2.7.4.6	-1000	1000	0		PG1565 PG0321 **		INEXACT MATCH 2.-.-.- 2.7.-.-
SHCHCS2	2-succinyl-6-hydroxy-2,4-cyclohexadiene 1-carboxylate synthase	[c] : ichor + ssaltpp --> 2shchc + pyr + thmpp	Cofactor and Prosthetic Group BiosynthesisMenaquinone Biosynthesis		0	1000	6
CYTDt2	cytidine transport in via proton symport	cytd[e] + h[e] --> cytd[c] + h[c]	Transport, Extracellular		0	1000	5
AGMHE	ADP-D-glycero-D-manno-heptose epimerase	[c] : adphep-DD --> adphep-LD	Cell Envelope BiosynthesisLPS Metabolism	5.1.3.20	0	1000	0		PG0969 PG1540 **		INEXACT MATCH 5.-.-.- 5.-.-.-
DHDPRy	dihydrodipicolinate reductase (NADPH)	[c] : 23dhdp + h + nadph --> nadp + thdp	Threonine and Lysine Metabolism	1.3.1.26	0	1000	0		PG2002		EXACT MATCH
AMID4	amidase	[c] : ad + h2o --> ac + nh4	Others	3.5.1.4	0	1000	0		PG0004 **		INEXACT MATCH 3.5.1.-
SDPTA	succinyldiaminopimelate transaminase	[c] : akg + sl26da <==> glu-L + sl2a6o	Threonine and Lysine Metabolism	2.6.1.17	-1000	1000	0		PG1565 **		INEXACT MATCH 2.-.-.-
HPROx	L-hydroxyproline oxidase (NAD)	[c] : 4hpro-LT + nad --> 1p3h5c + (2) h + nadh	Glyoxylate Metabolism		0	1000	6
PRAGSr	phosphoribosylglycinamide synthase	[c] : atp + gly + pram <==> adp + gar + h + pi	Purine and Pyrimidine MetabolismIMP Synthesis	6.3.4.13	-1000	1000	0	[3]	PG1360		EXACT MATCH
HXPRT	hypoxanthine phosphoribosyltransferase (Hypoxanthine)	[c] : hxan + prpp --> imp + ppi	Nucleotide Salvage PathwaySalvage pathway of GTP	2.4.2.8	0	1000	0		PG0792		EXACT MATCH
AKGt2r	2-oxoglutarate reversible transport via symport	akg[e] + h[e] <==> akg[c] + h[c]	Transport, Extracellular		-1000	1000	5
NADPHQR	NADPH Quinone Reductase	[c] : h + mqn6 + nadph --> mql6 + nadp	Respiratory chain		0	1000	6
GMHEPAT	D-glycero-D-manno-hepose 1-phosphate adenyltransferase	[c] : atp + gmhep1p + h --> adphep-DD + ppi	Cell Envelope BiosynthesisLPS Metabolism		0	1000	6
XANt2	xanthine transport in via proton symport	h[e] + xan[e] --> h[c] + xan[c]	Transport		0	1000	5
PSP_D	phosphoserine phosphatase (D-serine)	[c] : h2o + pser-D --> pi + ser-D	Glycine and Serine Metabolism	3.1.3.3	0	1000	0	[4]	PG0653		EXACT MATCH
URIDK2r	uridylate kinase (dUMP)	[c] : atp + dump <==> adp + dudp	Nucleotide Salvage PathwaydTTP Biosynthesis		-1000	1000	6
PTPATi	pantetheine-phosphate adenylyltransferase	[c] : atp + h + pan4p --> dpcoa + ppi	Cofactor and Prosthetic Group BiosynthesisPantothenate and CoA Biosynthesis	2.7.7.3	0	1000	0		PG0369		EXACT MATCH
THMabc	thiamine transport via ABC system	atp[c] + h2o[c] + thm[e] --> adp[c] + h[c] + pi[c] + thm[c]	Transport, ExtracellularTransport, ABC system		0	1000	5
SUCBZL	o-succinylbenzoate-CoA ligase	[c] : atp + coa + sucbz --> amp + ppi + sbzcoa	Cofactor and Prosthetic Group BiosynthesisMenaquinone Biosynthesis	6.2.1.26	0	1000	0		PG1521		EXACT MATCH
NDPK2	nucleoside-diphosphate kinase (ATP:UDP)	[c] : atp + udp <==> adp + utp	Nucleotide Salvage PathwayUTP/CTP de novo Synthesis	2.7.4.6	-1000	1000	0		PG1565 PG0321 **		INEXACT MATCH 2.-.-.- 2.7.-.-
ORNTA	ornithine transaminase	[c] : akg + orn --> glu-L + glu5sa	Arginine and Proline MetabolismGlutamate Metabolism	2.6.1.13	0	1000	0	[5] (Seq Consensus)	PG1271		EXACT MATCH
DHNPA	dihydroneopterin aldolase	[c] : dhnpt --> 2ahhmp + gcald + h	Folate Metabolism	4.1.2.25	0	1000	0		PG2091		EXACT MATCH
NARK	nark	no2[c] --> no2[e]	Transport		0	1000	5
PHCD	L-1-pyrroline-3-hydroxy-5-carboxylate dehydrogenase	[c] : 1p3h5c + (2) h2o + nad --> e4hglu + h + nadh	Glyoxylate Metabolism	1.5.1.12	0	1000	0		PG1269		EXACT MATCH
UAMAS	UDP-N-acetylmuramoyl-L-alanine synthetase	[c] : ala-L + atp + uamr --> adp + h + pi + uama	Cell Envelope BiosynthesisPeptidoglycan Biosynthesis	6.3.2.8	0	1000	0	[6]	PG0581		EXACT MATCH
RBFSa	riboflavin synthase	[c] : 4r5au + db4p --> dmlz + (2) h2o + pi	Cofactor and Prosthetic Group BiosynthesisRiboflavin Metabolism	2.5.1.9	0	1000	0		PG0733		EXACT MATCH
PGSA_HP	Phosphatidylglycerol synthase Hp specific	[c] : cdpdag_HP + glyc3p <==> cmp + h + pgp_HP	Glycerolipid Metabolism	2.7.8.5	-1000	1000	0		PG1565 PG0321 PG0106 PG1647 **		INEXACT MATCH 2.-.-.- 2.7.-.- 2.7.8.- 2.7.8.-
ICDHyr	isocitrate dehydrogenase (NADP)	[c] : icit + nadp <==> akg + co2 + nadph	TCA cycle	1.1.1.42	-1000	1000	0		PG0676 PG0108 PG1151 **		INEXACT MATCH 1.-.-.- 1.1.1.- 1.1.-.-
ACONT	aconitase	[c] : cit <==> icit	TCA cycle	4.2.1.3	-1000	1000	0		PG0071**		INEXACT MATCH 4.2.1.-
METabc	L-methionine transport via ABC system	atp[c] + h2o[c] + met-L[e] --> adp[c] + h[c] + met-L[c] + pi[c]	Transport, ExtracellularTransport, ABC system		0	1000	5
MTHFC	methenyltetrahydrofolate cyclohydrolase	[c] : h2o + methf <==> 10fthf + h	Folate MetabolismTHF Metabolism	3.5.4.9	-1000	1000	0		PG1116		EXACT MATCH
AOXSr	8-amino-7-oxononanoate synthase	[c] : ala-L + h + pmcoa <==> 8aonn + co2 + coa	Cofactor and Prosthetic Group BiosynthesisBiotin Biosynthesis	2.3.1.47	-1000	1000	0		PG1195 PG1780		EXACT MATCH
P5CD	1-pyrroline-5-carboxylate dehydrogenase	[c] : 1pyr5c + (2) h2o + nad --> glu-L + h + nadh	Arginine and Proline MetabolismGlutamate Metabolism	1.5.1.12	0	1000	0		PG1269		EXACT MATCH
RNDR3	ribonucleoside-diphosphate reductase (CDP)	[c] : cdp + trdrd --> dcdp + h2o + trdox	Nucleotide Salvage PathwaydCTP Biosynthesis	1.17.4.1	0	1000	0		PG1129		EXACT MATCH
KAS14	beta-ketoacyl-ACP synthase	[c] : acACP + h + malACP --> ACP + actACP + co2	Membrane Lipid MetabolismFatty Acid Synthesis	2.3.1.41	0	1000	0		PG1565 PG0072 PG2222 **		INEXACT MATCH 2.-.-.- 2.3.1.- 2.3.1.-
ORPT	orotate phosphoribosyltransferase	[c] : orot5p + ppi <==> orot + prpp	Purine and Pyrimidine MetabolismUTP/CTP de novo Synthesis	2.4.2.10	-1000	1000	0		PG1353		EXACT MATCH
CYSS	cysteine synthase	[c] : acser + h2s --> ac + cys-L + h	Cysteine MetabolismMethionine Metabolism		0	1000	6
O2t	o2 transport (diffusion)	o2[e] <==> o2[c]	Transport, Extracellular		-1000	1000	5
ACALDt	acetaldehyde reversible transport	acald[e] <==> acald[c]	Transport, Extracellular		-1000	1000	5
ANS2	anthranilate synthase 2	[c] : chor + nh4 --> anth + h + h2o + pyr	Chorismate Metabolism		0	1000	6
G1SATi	glutamate-1-semialdehyde aminotransferase	[c] : glu1sa --> 5aop	Cofactor and Prosthetic Group BiosynthesisHeme biosynthesis	5.4.3.8	0	1000	0		PG0969 PG1540 **		INEXACT MATCH 5.-.-.- 5.-.-.-
ACKr	acetate kinase	[c] : ac + atp <==> actp + adp	Pyruvate MetabolismOthers	2.7.2.1	-1000	1000	0	[1]	PG1081		EXACT MATCH
ANS	anthranilate synthase	[c] : chor + gln-L --> anth + glu-L + h + pyr	Tyrosine Tryptophan and Phenylalanine MetabolismGlutamine Metabolism	4.1.3.27	0	1000	0		PG0713		EXACT MATCH
GLUN	glutaminase	[c] : gln-L + h2o --> glu-L + nh4	Glutamate MetabolismGlutamine Metabolism	3.5.1.2	0	1000	0		PG0004 **		INEXACT MATCH 3.5.1.-
FTHFLi	formate-tetrahydrofolate ligase	[c] : atp + for + thf --> 10fthf + adp + pi	THF Metabolism	6.3.4.3	0	1000	0		PG1321		EXACT MATCH
CLPNS_HP	Cardiolipin Synthase (Hpi)	[c] : (2) pg_HP <==> clpn_HP + glyc	Glycerolipid Metabolism		-1000	1000	6
GMAND	GDP-D-mannose dehydratase	[c] : gdpmann --> gdpddman + h2o	Cell Envelope BiosynthesisAlternate Carbon Metabolism	4.2.1.47	0	1000	0		PG1288		EXACT MATCH
C160SN	Fatty acid biosynthesis (n-C16:0)	[c] : actACP + (20) h + (6) malACP + (14) nadph --> (6) ACP + (6) co2 + (7) h2o + (14) nadp + palmACP	Membrane Lipid MetabolismFatty Acid Synthesis		0	1000	6
CHORM	chorismate mutase	[c] : chor --> pphn	Tyrosine Tryptophan and Phenylalanine Metabolism	5.4.99.5	0	1000	0		PG0885		EXACT MATCH
H2CO3TP	H2CO3 transport	h2co3[e] <==> h2co3[c]	Transport		-1000	1000	5
GART	GAR transformylase-T	[c] : atp + for + gar --> adp + fgam + h + pi	Purine and Pyrimidine MetabolismIMP Synthesis		0	1000	6
CYTK1	cytidylate kinase (CMP)	[c] : atp + cmp <==> adp + cdp	Nucleotide Salvage PathwayNucleotide Interconversion	2.7.4.14	-1000	1000	0		PG0603		EXACT MATCH
ACACt2	acetoacetate transport via proton symport	acac[e] + h[e] <==> acac[c] + h[c]	Transport		-1000	1000	5
GLUDy	glutamate dehydrogenase (NADP)	[c] : glu-L + h2o + nadp <==> akg + h + nadph + nh4	Glutamate Metabolism	1.4.1.4	-1000	1000	0	[1]	PG1232		EXACT MATCH
DHQS	3-dehydroquinate synthase	[c] : 2dda7p --> 3dhq + pi	Tyrosine Tryptophan and Phenylalanine MetabolismChorismate Metabolism	4.2.3.4	0	1000	0		PG1247		EXACT MATCH
SDPDS	succinyl-diaminopimelate desuccinylase	[c] : h2o + sl26da --> 26dap-LL + succ	Threonine and Lysine Metabolism	3.5.1.18	0	1000	0		PG0004**		INEXACT MATCH 3.5.1.-
ATPS4r	ATP synthase (four protons for one ATP)	adp[c] + (4) h[e] + pi[c] <==> atp[c] + (3) h[c] + h2o[c]	Oxidative PhosphorylationRespiratory chain	3.6.3.14	-1000	1000	0		PG1801 PG1803 PG1804 PG1805 PG1806 PG1807		EXACT MATCH
TKT1	transketolase	[c] : r5p + xu5p-D <==> g3p + s7p	Pentose Phosphate Pathway	2.2.1.1	-1000	1000	0		PG1748		EXACT MATCH
KDOPP	3-deoxy-manno-octulosonate-8-phosphatase	[c] : h2o + kdo8p --> kdo + pi	Cell Envelope BiosynthesisLPS Metabolism	3.1.3.45	0	1000	0		PG0658		EXACT MATCH
CHCOAL	6-carboxyhexanoate-CoA ligase	[c] : atp + coa + pime --> amp + pmcoa + ppi	Biotin Biosynthesis	6.2.1.14	0	1000	0		***PG1145 PG1521 PG1829		FUZZY MATCH 6.2.1.3 6.2.1.26
PTAr	phosphotransacetylase	[c] : accoa + pi <==> actp + coa	Pyruvate MetabolismOthers	2.3.1.8	-1000	1000	0	[1]	PG1082		EXACT MATCH
PPM	phosphopentomutase	[c] : r1p <==> r5p	Alternate Carbon MetabolismNucleotide InterconversionPentose Phosphate Pathway	5.4.2.7	-1000	1000	0		PG0969 PG1540 **		INEXACT MATCH 5.-.-.- 5.-.-.-
FOLD3	dihydropteroate synthase	[c] : 2ahhmd + 4abz --> dhpt + ppi	Folate Metabolism	2.5.1.15	0	1000	0		PG1589		EXACT MATCH
ME1_rev	malic enzyme	[c] : mal-L + nad <==> co2 + nadh + pyr	Others		-1000	1000	6
ADK1	adenylate kinase	[c] : amp + atp <==> (2) adp	Nucleotide Salvage PathwayATP de novo Synthesis	2.7.4.3	-1000	1000	0		PG0791		EXACT MATCH
URAt2	uracil transport in via proton symport	h[e] + ura[e] --> h[c] + ura[c]	Transport, Extracellular		0	1000	5
FCLT	Ferrochelatase	[c] : fe2 + ppp9 --> (2) h + pheme	Cofactor and Prosthetic Group BiosynthesisHeme biosynthesis	4.99.1.1	0	1000	0	[7]	PG0127		EXACT MATCH
GARFTi	phosphoribosylglycinamide formyltransferase, irreversible	[c] : 10fthf + gar --> fgam + h + thf	IMP SynthesisPurine and Pyrimidine Metabolism	2.1.2.2	0	1000	0		PG1766		EXACT MATCH
SERt2r	L-serine reversible transport via proton symport	h[e] + ser-L[e] <==> h[c] + ser-L[c]	Transport, Extracellular		-1000	1000	5
TRPS2	tryptophan synthase (indole)	[c] : indole + ser-L --> h2o + trp-L	Tyrosine Tryptophan and Phenylalanine Metabolism	4.2.1.20	0	1000	0		PG0071**		INEXACT MATCH 4.2.1.-
GALTi	galactose-1-phosphate uridylyltransferase (irreversible)	[c] : gal1p + h + utp --> ppi + udpgal	LPS Metabolism	2.7.7.10	0	1000	0		PG1565 PG0321 **		INEXACT MATCH 2.-.-.- 2.7.-.-
PPBNGS	porphobilinogen synthase	[c] : (2) 5aop --> h + (2) h2o + ppbng	Cofactor and Prosthetic Group BiosynthesisHeme biosynthesisPorphyrin and Chlorophyll Metabolism	4.2.1.24	0	1000	0		PG0071**		INEXACT MATCH 4.2.1.-
DMATT	dimethylallyltranstransferase	[c] : dmpp + ipdp --> grdp + ppi	Cofactor and Prosthetic Group BiosynthesisOthersSterol Biosynthesis	2.5.1.1	0	1000	0	[8]	PG0784		EXACT MATCH
GFUCS	GDP-L-fucose synthase	[c] : gdpddman + h + nadph --> gdpfuc + nadp	Alternate Carbon Metabolism	1.1.1.271	0	1000	0		PG1289		EXACT MATCH
SERD_L	L-serine deaminase	[c] : ser-L --> nh4 + pyr	Glycine and Serine Metabolism	4.3.1.17	0	1000	0		PG0084		EXACT MATCH
PANTS	pantothenate synthase	[c] : ala-B + atp + pant-R --> amp + h + pnto-R + ppi	Cofactor and Prosthetic Group BiosynthesisPantothenate and CoA Biosynthesis	6.3.2.1	0	1000	0		PG0477		EXACT MATCH
TPI	triose-phosphate isomerase	[c] : dhap <==> g3p	Glycolysis	5.3.1.1	-1000	1000	0		PG0623		EXACT MATCH
RPI	ribose-5-phosphate isomerase	[c] : r5p <==> ru5p-D	Pentose Phosphate Pathway	5.3.1.6	-1000	1000	0		PG1747		EXACT MATCH
DHFS	dihydrofolate synthase	[c] : atp + dhpt + glu-L --> adp + dhf + h + pi	Cofactor and Prosthetic Group BiosynthesisFolate Metabolism	6.3.2.12	0	1000	0		***PG0463 PG0477 PG0576 PG0578 PG0581 PG0729 PG0976 PG1097 PG1106 PG1851		FUZZY MATCH 6.3.2.17 6.3.2.1 6.3.2.13 6.3.2.9 6.3.2.8 6.3.2.4 6.3.2.6 6.3.2.10 6.3.2.10 6.3.2.5
GMHEPPA	D-glycero-D-manno-heptose 1,7-bisphosphate phosphatase	[c] : gmhep17bp + h2o --> gmhep1p + pi	Cell Envelope BiosynthesisLPS Metabolism		0	1000	6
PMANM	phosphomannomutase	[c] : man1p <==> man6p	Alternate Carbon Metabolism	5.4.2.8	-1000	1000	0		PG1094 PG2010		EXACT MATCH
TRDR	thioredoxin reductase (NADPH)	[c] : h + nadph + trdox --> nadp + trdrd	Oxidative PhosphorylationOthersPurine and Pyrimidine Metabolism	1.8.1.9	0	1000	0		PG1134		EXACT MATCH
CPPPGO	coproporphyrinogen oxidase (O2 required)	[c] : cpppg3 + (2) h + o2 --> (2) co2 + (2) h2o + pppg9	Cofactor and Prosthetic Group BiosynthesisHeme biosynthesisPorphyrin and Chlorophyll Metabolism	1.3.3.3	0	1000	0		PG0676 **		INEXACT MATCH 1.-.-.-
CS	citrate synthase	[c] : accoa + h2o + oaa --> cit + coa + h	TCA cycle		0	1000	6
AKO	a-ketoglutarate oxidase	[c] : akg + fad + h2o --> co2 + fadh2 + succ	TCA cycle		0	1000	6
RNDR2	ribonucleoside-diphosphate reductase (GDP)	[c] : gdp + trdrd --> dgdp + h2o + trdox	Nucleotide Salvage PathwaydGTP Biosynthesis	1.17.4.1	0	1000	0		PG1129		EXACT MATCH
SUCBZS	O-succinylbenzoate-CoA synthase	[c] : 2shchc --> h2o + sucbz	Cofactor and Prosthetic Group BiosynthesisMenaquinone Biosynthesis		0	1000	6
PGCD	phosphoglycerate dehydrogenase	[c] : 3pg + nad --> 3php + h + nadh	Glycine and Serine Metabolism	1.1.1.95	0	1000	0		PG1279		EXACT MATCH
GAPD	glyceraldehyde-3-phosphate dehydrogenase	[c] : g3p + nad + pi <==> 13dpg + h + nadh	Glycolysis	1.2.1.12	-1000	1000	0		PG2124		EXACT MATCH
DADK	deoxyadenylate kinase	[c] : atp + damp <==> adp + dadp	Nucleotide Salvage PathwayNucleotide Interconversion	2.7.4.11	-1000	1000	0		PG1565 PG0321 **		INEXACT MATCH 2.-.-.- 2.7.-.-
ASNS2	asparagine synthetase	[c] : asp-L + atp + nh4 --> amp + asn-L + h + ppi	Alanine and Aspartate MetabolismAsparagine Metabolism	6.3.1.1	0	1000	0		PG1163 **		INEXACT MATCH 6.3.1.-
HEX1	hexokinase (D-glucose:ATP)	[c] : atp + glc-D --> adp + g6p + h	Glycolysis	2.7.1.1	0	1000	0		PG1565 PG0321 **		INEXACT MATCH 2.-.-.- 2.7.-.-
CHORS	chorismate synthase	[c] : 3psme --> chor + pi	Tyrosine Tryptophan and Phenylalanine MetabolismChorismate Metabolism	4.2.3.5	0	1000	0		PG1314		EXACT MATCH
ADtr	acetamide transport via diffusion	ad[e] <==> ad[c]	Transport		-1000	1000	5
4HGLSD	L-4-hydroxyglutamate semialdehyde dehydrogenase, cytosol	[c] : 4hglusa + h2o + nad <==> e4hglu + (2) h + nadh	Glyoxylate Metabolism	1.5.1.12	-1000	1000	0		PG1269		EXACT MATCH
LEUTA	leucine transaminase	[c] : akg + leu-L <==> 4mop + glu-L	Valine Leucine and Isoleucine Metabolism	2.6.1.6	-1000	1000	0		PG1565 **		INEXACT MATCH 2.-.-.-
3MBRC	3-methybutyryl-Coa Production	[c] : 4mop + coa + nad <==> 3mbtcoa + co2 + nadh	LPS Metabolism	1.2.1.25	-1000	1000	1		PG0676 **	Manually added for P.gingivalis LPS production, reaction present in B.sbutilis	INEXACT MATCH 1.-.-.-
13MMA	13-Methylmyritic acid ACP production	[c] : 3mbtcoa + (5) malcoa + (10) nadph + (5) h + ACP <==> 13mmaACP + (5) co2 + (10) nadp + (6) coa + (4) h2o	LPS Metabolism		-1000	1000	1			Manually added chain elongation reaction , needed C:15
PMACP	15-methylpalmitic acid ACP procduction	[c] : 3mbtcoa + (6) malcoa + (12) nadph + (6) h + ACP <==> 15mpalmACP + (6) co2 + (12) nadp + (7) coa + (5) h2o	LPS Metabolism		-1000	1000	1			C:17
U2GAPG1	U2ga1 production	[c] : 15mpalmACP + u2hga_HP --> ACP + u2ga_PG1	LPS Metabolism		0	1000	1			Manually added, creates 2 types of u2ga
U2GAPG2	U2ga2 production	[c] : 13mmaACP + 15mpalmACP + u2hga_HP --> (2) ACP + u2ga_PG2	LPS Metabolism		0	1000	1			Manually added, creates 2 types of u2ga
U3GHAPG1	U3hgap1 production	[c] : h2o + u3aga_HP --> ac + u3hga_PG	LPS Metabolism		0	1000	1
U23GAPG1	U23Ga1 production	[c] : 15mpalmACP + u3hga_PG --> ACP + h + u23ga_PG1	LPS Metabolism		0	1000	1			Double chains
U3AGAPG1	U3aga2 production	[c] : uacgam <==> u3aga_PG1	LPS Metabolism		-1000	1000	1			Manually added knocks out the 16 chain from lipid x2
U3GHAPG2	U3hga2 variant production	[c] : h2o + u3aga_PG1 --> ac + u3hga_PG2	LPS Metabolism		0	1000	1
U23GAPG2	U23Ga2 production	[c] : 15mpalmACP + u3hga_PG2 --> ACP + h + u23ga_PG2	LPS Metabolism		0	1000	1			Single Chains
LPXPG1	LipidX1	[c] : h2o + u23ga_PG1 --> (2) h + lipidX_PG1 + ump	LPS Metabolism		0	1000	1			Double chains
LPXPG2	LipidX2	[c] : h2o + u23ga_PG2 --> (2) h + lipidX_PG2 + ump	LPS Metabolism		0	1000	1			Single Chains
LIPIDAPG1	LipidA1	[c] : lipidX_PG1 + u2ga_PG2 --> (2) h + lipidA_PG1 + udp	LPS Metabolism		0	1000	1			Lipid A Pg1690
LIPIDAPG2	LipidA2	[c] : lipidX_PG1 + u2ga_PG1 --> (2) h + lipidA_PG2 + udp	LPS Metabolism		0	1000	1			Lipid A Pg1450
LIPIDAPG3	LipidA3	[c] : lipidX_PG2 + u2ga_PG2 --> (2) h + lipidA_PG3 + udp	LPS Metabolism		0	1000	1			Lipid A Pg1435
MOAT_PG1	moat_PG1	[c] : cmpkdo + lipidA_PG1 --> cmp + h + kdolipid4_PG1	LPS Metabolism		0	1000	1			New custom kdolipid using Pg1690
MOAT_PG2	moat_PG2	[c] : cmpkdo + lipidA_PG2 --> cmp + h + kdolipid4_PG2	LPS Metabolism		0	1000	1			New custom kdolipid using Pg1450
MOAT_PG3	moat_PG3	[c] : cmpkdo + lipidA_PG3 --> cmp + h + kdolipid4_PG3	LPS Metabolism		0	1000	1			New custom kdolipid using Pg1435
RFA_PG1	Formation of lipidA and sugar core for PG1	[c] : adphep-DD + adphep-LD + adphep7p-LD + kdolipid4_PG1 + (2) udpg + udpgal --> (3) adp + core_lps_PG1 + (3) udp	LPS Metabolism		0	1000	1			Custom LPS core
RFA_PG2	Formation of lipidA and sugar core for PG2	[c] : adphep-DD + adphep-LD + adphep7p-LD + kdolipid4_PG2 + (2) udpg + udpgal --> (3) adp + core_lps_PG2 + (3) udp	LPS Metabolism		0	1000	1			Custom LPS core
RFA_PG2	Formation of lipidA and sugar core for PG3	[c] : adphep-DD + adphep-LD + adphep7p-LD + kdolipid4_PG3 + (2) udpg + udpgal --> (3) adp + core_lps_PG3 + (3) udp	LPS Metabolism		0	1000	1			Custom LPS core
LPSSYN_PG1	Formation for LPS from Core oligosaccharide-Lipid A and O-chain	[c] : adphep-DD + core_lps_PG1 + (3) gdpfuc + (2) uacgam + udpg + (2) udpgal --> adp + (3) gdp + lps_PG1 + (5) udp	LPS Metabolism		0	1000	1			Custom LPS formation
LPSSYN_PG2	Formation for LPS from Core oligosaccharide-Lipid A and O-chain	[c] : adphep-DD + core_lps_PG2 + (3) gdpfuc + (2) uacgam + udpg + (2) udpgal --> adp + (3) gdp + lps_PG2 + (5) udp	LPS Metabolism		0	1000	1			Custom LPS formation
LPSSYN_PG3	Formation for LPS from Core oligosaccharide-Lipid A and O-chain	[c] : adphep-DD + core_lps_PG3 + (3) gdpfuc + (2) uacgam + udpg + (2) udpgal --> adp + (3) gdp + lps_PG3 + (5) udp	LPS Metabolism		0	1000	1			Custom LPS formation
PROt4r	proline transporter	na1[e] + pro-L[e] <==> na1[c] + pro-L[c]	Transport		-1000	1000	5
PSERT	phosphoserine transaminase	[c] : 3php + glu-L --> akg + pser-L	Glycine and Serine Metabolism	2.6.1.52	0	1000	0		PG1278		EXACT MATCH
MECDPS	2-C-methyl-D-erythritol 2,4-cyclodiphosphate synthase	[c] : 2p4c2me --> 2mecdp + cmp	Cofactor and Prosthetic Group BiosynthesisIsoprenoid Biosynthesis		0	1000	6
PDH2	pyruvate dehydrogenase - FMN dependent	[c] : coa + fmn + h + pyr --> accoa + co2 + fmnh2	Glycolysis	1.2.7.1	0	1000	0		PG0548 PG0676 **		INEXACT MATCH 1.2.7.- 1.-.-.-
PGK	phosphoglycerate kinase	[c] : 3pg + atp <==> 13dpg + adp	Glycolysis	2.7.2.3	-1000	1000	0	[9]	PG1677		EXACT MATCH
MECDPDH	2C-methyl-D-erythritol 2,4 cyclodiphosphate dehydratase	[c] : 2mecdp + h --> h2mb4p + h2o	Cofactor and Prosthetic Group BiosynthesisIsoprenoid Biosynthesis		0	1000	6
TRPt2r	L-tryptophan reversible transport via proton symport	h[e] + trp-L[e] <==> h[c] + trp-L[c]	Transport, Extracellular		-1000	1000	5
PUTA3	puta3	[c] : glu5sa + h2o + nad --> glu-L + (2) h + nadh	Glutamate Metabolism	1.5.1.12	0	1000	0		PG1269		EXACT MATCH
GLYCTO1	Glycolate oxidase	[c] : glyclt + o2 --> glx + h2o2	Others		0	1000	6
CYSabc	L-cysteine transport via ABC system	atp[c] + cys-L[e] + h2o[c] --> adp[c] + cys-L[c] + h[c] + pi[c]	Transport, Extracellular		0	1000	5
C190cSN	C190cSN	[c] : amet + octeACP --> ahcys + c190cACP + h	Fatty Acid Synthesis		0	1000	6
C181SN	Fatty acid biosynthesis (n-C18:1)	[c] : actACP + (22) h + (7) malACP + (15) nadph --> (7) ACP + (7) co2 + (8) h2o + (15) nadp + octeACP	Membrane Lipid MetabolismFatty Acid Synthesis		0	1000	6
TMDK1	thymidine kinase (ATP:thymidine)	[c] : atp + thymd --> adp + dtmp + h	Nucleotide Salvage PathwayNucleotide InterconversionPurine and Pyrimidine Metabolism	2.7.1.21	0	1000	0		PG0925		EXACT MATCH
OCBTi	ornithine carbamoyltransferase, irreversible	[c] : cbp + orn --> citr-L + h + pi	Urea CycleArginine and Proline Metabolism	2.1.3.3	0	1000	0		PG1565 PG1307 **		INEXACT MATCH 2.-.-.- 2.1.-.-
DNTPPA	Dihydroneopterin triphosphate pyrophosphatase	[c] : ahdt + h2o --> dhpmp + h + ppi	Cofactor and Prosthetic Group BiosynthesisFolate Metabolism		0	1000	6
HPPK	2-amino-4-hydroxy-6-hydroxymethyldihydropteridine diphosphokinase	[c] : 2ahhmp + atp --> 2ahhmd + amp + h	Folate Metabolism	2.7.6.3	0	1000	0		PG1541		EXACT MATCH
G3PD1	glycerol-3-phosphate dehydrogenase (NAD)	[c] : glyc3p + nad <==> dhap + h + nadh	Glycerolipid Metabolism	1.1.1.94	-1000	1000	0		PG1369		EXACT MATCH
MEPCT	2-C-methyl-D-erythritol 4-phosphate cytidylyltransferase	[c] : 2me4p + ctp + h --> 4c2me + ppi	Cofactor and Prosthetic Group BiosynthesisIsoprenoid Biosynthesis		0	1000	6
PSCVT	3-phosphoshikimate 1-carboxyvinyltransferase	[c] : pep + skm5p <==> 3psme + pi	Tyrosine Tryptophan and Phenylalanine MetabolismChorismate Metabolism	2.5.1.19	-1000	1000	0		PG1944		EXACT MATCH
GALK	galactokinase	[c] : atp + gal --> adp + gal1p + h	LPS MetabolismAlternate Carbon Metabolism	2.7.1.6	0	1000	0	[10]	PG1633		EXACT MATCH
UAPGR	UDP-N-acetylenolpyruvoylglucosamine reductase	[c] : h + nadph + uaccg --> nadp + uamr	Cell Envelope BiosynthesisAminosugar Metabolism	1.1.1.158	0	1000	0		PG1342		EXACT MATCH
MAN6PI	mannose-6-phosphate isomerase	[c] : man6p <==> f6p	Alternate Carbon Metabolism	5.3.1.8	-1000	1000	0		PG0468		EXACT MATCH
ADEt2	adenine transport in via proton symport	ade[e] + h[e] --> ade[c] + h[c]	Transport, Extracellular		0	1000	5
GF6PTA	glutamine-fructose-6-phosphate transaminase	[c] : f6p + gln-L --> gam6p + glu-L	Cell Envelope BiosynthesisAminosugar MetabolismGlutamine Metabolism	2.6.1.16	0	1000	0		PG1565 **		INEXACT MATCH 2.-.-.-
DTMPK	dTMP kinase	[c] : atp + dtmp <==> adp + dtdp	Nucleotide Salvage PathwayNucleotide Interconversion	2.7.4.9	-1000	1000	0		PG1565 PG0321 **		INEXACT MATCH 2.-.-.- 2.7.-.-
GLUTRS	Glutamyl-tRNA synthetase	[c] : atp + glu-L + trnaglu --> amp + glutrna + ppi	Cofactor and Prosthetic Group BiosynthesisHeme biosynthesisGlutamine Metabolism	6.1.1.17	0	1000	0		PG1566		EXACT MATCH
UPPDC1	uroporphyrinogen decarboxylase (uroporphyrinogen III)	[c] : (4) h + uppg3 --> (4) co2 + cpppg3	Cofactor and Prosthetic Group BiosynthesisHeme biosynthesisPorphyrin and Chlorophyll Metabolism	4.1.1.37	0	1000	0		PG0152 **		INEXACT MATCH
CDPMEK	4-(cytidine 5'-diphospho)-2-C-methyl-D-erythritol kinase	[c] : 4c2me + atp --> 2p4c2me + adp + h	Cofactor and Prosthetic Group BiosynthesisIsoprenoid Biosynthesis		0	1000	6
RBFK	riboflavin kinase	[c] : atp + ribflv --> adp + fmn + h	Cofactor and Prosthetic Group BiosynthesisRiboflavin Metabolism	2.7.1.26	0	1000	0		PG0957		EXACT MATCH
GSNt2	guanosine transport in via proton symport	gsn[e] + h[e] --> gsn[c] + h[c]	Transport, Extracellular		0	1000	5
NDPK3	nucleoside-diphosphate kinase (ATP:CDP)	[c] : atp + cdp <==> adp + ctp	Nucleotide Salvage PathwayNucleotide Interconversion	2.7.4.6	-1000	1000	0		PG1565 PG0321 **		INEXACT MATCH 2.-.-.- 2.7.-.-
KAS15	beta-ketoacyl-ACP synthase (2)	[c] : accoa + h + malACP --> actACP + co2 + coa	Membrane Lipid MetabolismFatty Acid Synthesis		0	1000	6
DHPPDA	diaminohydroxyphosphoribosylaminopyrimidine deaminase	[c] : 25dhpp + h + h2o --> 5apru + nh4	Riboflavin Metabolism	3.5.4.26	0	1000	0		PG0155		EXACT MATCH
DXPRIi	1-deoxy-D-xylulose reductoisomerase	[c] : dxyl5p + h + nadph --> 2me4p + nadp	Cofactor and Prosthetic Group BiosynthesisIsoprenoid Biosynthesis		0	1000	6
DDPA	3-deoxy-D-arabino-heptulosonate 7-phosphate synthetase	[c] : e4p + h2o + pep --> 2dda7p + pi	Tyrosine Tryptophan and Phenylalanine MetabolismChorismate Metabolism	4.1.2.15	0	1000	0		***PG0474 PG1755 PG1996 PG2091		FUZZY MATCH 4.1.2.5 4.1.2.13 4.1.2.4 4.1.2.25
TKT2	transketolase	[c] : e4p + xu5p-D <==> f6p + g3p	Pentose Phosphate Pathway	2.2.1.1	-1000	1000	0		PG1748		EXACT MATCH
PROt2r	L-proline reversible transport via proton symport	h[e] + pro-L[e] <==> h[c] + pro-L[c]	Transport, Extracellular		-1000	1000	5
EDD	6-phosphogluconate dehydratase	[c] : 6pgc --> 2ddg6p + h2o	Pentose Phosphate PathwayEntner-Doudouroff Pathway	4.2.1.12	0	1000	0		PG0071**		INEXACT MATCH 4.2.1.-
GTPCII	GTP cyclohydrolase II	[c] : gtp + (3) h2o --> 25dhpp + for + (2) h + ppi	Riboflavin Metabolism	3.5.4.25	0	1000	0		PG0599		EXACT MATCH
ANPRT	anthranilate phosphoribosyltransferase	[c] : anth + prpp --> ppi + pran	Tyrosine Tryptophan and Phenylalanine Metabolism	2.4.2.18	0	1000	0		PG1565 PG2147 **		INEXACT MATCH 2.-.-.- 2.4.2.-
NMNTP	nmntp	h[e] + nmn[e] --> h[c] + nmn[c]	Transport, Extracellular		0	1000	5
ASPCT	aspartate carbamoyltransferase	[c] : asp-L + cbp --> cbasp + h + pi	Purine and Pyrimidine MetabolismUTP/CTP de novo Synthesis	2.1.3.2	0	1000	0	[11]	PG0357		EXACT MATCH
CTPS1	CTP synthase (NH3)	[c] : atp + nh4 + utp --> adp + ctp + (2) h + pi	UTP/CTP de novo SynthesisPurine and Pyrimidine Metabolism	6.3.4.2	0	1000	0		PG0525		EXACT MATCH
IGPS	indole-3-glycerol-phosphate synthase	[c] : 2cpr5p + h --> 3ig3p + co2 + h2o	Tyrosine Tryptophan and Phenylalanine Metabolism	4.1.1.48	0	1000	0		PG0152 **		INEXACT MATCH
FLDO	NAD(P)H-flavin oxidoreductase	[c] : fmnh2 + nadp --> fmn + h + nadph	Respiratory chain		0	1000	6
SUCCt2r	succinate transport via proton symport	h[e] + succ[e] <==> h[c] + succ[c]	Transport, Extracellular		-1000	1000	5
NDPK6	nucleoside-diphosphate kinase (ATP:dUDP)	[c] : atp + dudp <==> adp + dutp	Nucleotide Salvage PathwaydUTP Biosynthesis	2.7.4.6	-1000	1000	0		PG1565 PG0321 **		INEXACT MATCH 2.-.-.- 2.7.-.-
FBA	fructose-bisphosphate aldolase	[c] : fdp <==> dhap + g3p	Glycolysis	4.1.2.13	-1000	1000	0		PG1755		EXACT MATCH
BPNT	3',5'-bisphosphate nucleotidase	[c] : h2o + pap --> amp + pi	Cysteine MetabolismPantothenate and CoA Biosynthesis	3.1.3.7	0	1000	0		PG0054 PG1721 PG1994 PG2202 **		INEXACT MATCH 3.1.-.- 3.1.-.- 3.1.-.- 3.1.-.-
PMDPHT	pyrimidine phosphatase	[c] : 5aprbu + h2o --> 4r5au + pi	Cofactor and Prosthetic Group BiosynthesisRiboflavin Metabolism		0	1000	6
PAPPT3	phospho-N-acetylmuramoyl-pentapeptide-transferase (meso-2,6-diaminopimelate)	[c] : udcpp + ugmda --> uagmda + ump	Cell Envelope BiosynthesisPeptidoglycan Biosynthesis	2.7.8.13	0	1000	0		PG0577		EXACT MATCH
ASPT	L-aspartase	[c] : asp-L --> fum + nh4	Alanine and Aspartate Metabolism	4.3.1.1	0	1000	0	[1]	PG1741		EXACT MATCH
MALt2r	L-malate reversible transport via proton symport	h[e] + mal-L[e] <==> h[c] + mal-L[c]	Transport, Extracellular		-1000	1000	5
ALAD_L	L-alanine dehydrogenase	[c] : ala-L + h2o + nad --> h + nadh + nh4 + pyr	Alanine and Aspartate Metabolism	1.4.1.1	0	1000	0		PG0676 **		INEXACT MATCH 1.-.-.-
PABB	pabb	[c] : chor + nh4 --> 4adcho + h2o	Folate Metabolism		0	1000	6
ACOATA	Acetyl-CoA ACP transacylase	[c] : ACP + accoa <==> acACP + coa	Membrane Lipid MetabolismFatty Acid Synthesis	2.3.1.38	-1000	1000	0		PG1565 PG0072 PG2222 **		INEXACT MATCH 2.-.-.- 2.3.1.- 2.3.1.-
GLUR	glutamate racemase	[c] : glu-D <==> glu-L	Cell Envelope BiosynthesisOthers	5.1.1.3	-1000	1000	0		PG0705		EXACT MATCH
GUAPRT	guanine phosphoribosyltransferase	[c] : gua + prpp --> gmp + ppi	Nucleotide Salvage PathwaySalvage pathway of GTP	2.4.2.8	0	1000	0		PG0792		EXACT MATCH
GND	phosphogluconate dehydrogenase	[c] : 6pgc + nadp --> co2 + nadph + ru5p-D	Pentose Phosphate Pathway	1.1.1.44	0	1000	0		PG0676 PG0108 PG1151 **		INEXACT MATCH 1.-.-.- 1.1.1.- 1.1.-.-
ASPK	aspartate kinase	[c] : asp-L + atp --> 4pasp + adp	Threonine and Lysine MetabolismAlanine and Aspartate Metabolism	2.7.2.4	0	1000	0		PG2189		EXACT MATCH
ADSS	adenylosuccinate synthase	[c] : asp-L + gtp + imp --> dcamp + gdp + (2) h + pi	Purine and Pyrimidine MetabolismATP de novo Synthesis	6.3.4.4	0	1000	0		PG0464		EXACT MATCH
ETOHt2r	ethanol reversible transport via proton symport	etoh[e] + h[e] <==> etoh[c] + h[c]	Transport, Extracellular		-1000	1000	5
TYRt2r	L-tyrosine reversible transport via proton symport	h[e] + tyr-L[e] <==> h[c] + tyr-L[c]	Transport, Extracellular		-1000	1000	5
NNAT	nicotinate-nucleotide adenylyltransferase	[c] : atp + h + nicrnt --> dnad + ppi	Cofactor and Prosthetic Group BiosynthesisNicotinate BiosynthesisNAD Biosynthesis	2.7.7.18	0	1000	0		PG0058		EXACT MATCH
METAT	methionine adenosyltransferase	[c] : atp + h2o + met-L --> amet + pi + ppi	Methionine MetabolismSpermidine Biosynthesis	2.5.1.6	0	1000	0		PG1896		EXACT MATCH
PRFGS	phosphoribosylformylglycinamidine synthase	[c] : atp + fgam + gln-L + h2o --> adp + fpram + glu-L + h + pi	Purine and Pyrimidine MetabolismIMP Synthesis	6.3.5.3	0	1000	0		PG0296		EXACT MATCH
DHDPS	dihydrodipicolinate synthase	[c] : aspsa + pyr --> 23dhdp + h + (2) h2o	Threonine and Lysine Metabolism	4.2.1.52	0	1000	0		PG2052		EXACT MATCH
UGMDDS	UDP-N-acetylmuramoyl-L-alanyl-D-glutamyl-meso-2,6-diaminopimeloyl-D-alanyl-D-alanine synthetase	[c] : alaala + atp + ugmd --> adp + h + pi + ugmda	Cell Envelope BiosynthesisPeptidoglycan Biosynthesis	6.3.2.15	0	1000	0		***PG0463 PG0477 PG0576 PG0578 PG0581 PG0729 PG0976 PG1097 PG1106 PG1851		FUZZY MATCH 6.3.2.17 6.3.2.1 6.3.2.13 6.3.2.9 6.3.2.8 6.3.2.4 6.3.2.6 6.3.2.10 6.3.2.10 6.3.2.5
GLUt2r	L-glutamate transport via proton symport, reversible	glu-L[e] + h[e] <==> glu-L[c] + h[c]	Transport, Extracellular		-1000	1000	5
PHCHGS	L-1-Pyrroline-3-hydroxy-5-carboxylate spontaneous conversion to L-4-Hydroxyglutamate semialdehyde	[c] : 1p3h5c + h + h2o <==> 4hglusa	Glyoxylate Metabolism		-1000	1000	6
GK1	guanylate kinase (GMP:ATP)	[c] : atp + gmp <==> adp + gdp	Nucleotide Salvage PathwayGTP de novo SynthesisPurine and Pyrimidine Metabolism	2.7.4.8	-1000	1000	0		PG0512		EXACT MATCH
ASNabc	L-asparagine transport via ABC system	asn-L[e] + atp[c] + h2o[c] --> adp[c] + asn-L[c] + h[c] + pi[c]	Transport, Extracellular		0	1000	5
DURIt2	deoxyuridine transport in via proton symport	duri[e] + h[e] --> duri[c] + h[c]	Transport, Extracellular		0	1000	5
UAGDP	UDP-N-acetylglucosamine diphosphorylase	[c] : acgam1p + h + utp --> ppi + uacgam	Cell Envelope BiosynthesisAminosugar Metabolism	2.7.7.23	0	1000	0		PG1565 PG0321 **		INEXACT MATCH 2.-.-.- 2.7.-.-
ADSL1r	adenylsuccinate lyase	[c] : dcamp <==> amp + fum	Purine and Pyrimidine MetabolismATP de novo Synthesis	4.3.2.2	-1000	1000	0		PG1123		EXACT MATCH
IMPD	IMP dehydrogenase	[c] : h2o + imp + nad --> h + nadh + xmp	Purine and Pyrimidine MetabolismGTP de novo Synthesis	1.1.1.205	0	1000	0		PG0523		EXACT MATCH
A5PISO	arabinose-5-phosphate isomerase	[c] : ru5p-D <==> ara5p	Alternate Carbon MetabolismLPS Metabolism	5.3.1.13	-1000	1000	0		PG0969 PG1540 **		INEXACT MATCH 5.-.-.- 5.-.-.-
S7PI	sedoheptulose 7-phosphate isomerase	[c] : s7p --> gmhep7p	Cell Envelope BiosynthesisLPS Metabolism		0	1000	6
GUAt	Guanine transport	gua[e] <==> gua[c]	Transport, Extracellular		-1000	1000	5
PGL	6-phosphogluconolactonase	[c] : 6pgl + h2o --> 6pgc + h	Pentose Phosphate Pathway	3.1.1.31	0	1000	0		PG0054 PG1721 PG1994 PG2202 PG0425 **		INEXACT MATCH 3.1.-.- 3.1.-.- 3.1.-.- 3.1.-.- 3.1.1.-
DHORTS	dihydroorotase	[c] : dhor-S + h2o <==> cbasp + h	Purine and Pyrimidine MetabolismUTP/CTP de novo Synthesis	3.5.2.3	-1000	1000	0		PG0919		EXACT MATCH
ENO	enolase	[c] : 2pg <==> h2o + pep	Glycolysis	4.2.1.11	-1000	1000	0		PG1824		EXACT MATCH
RFAC_HP	RFAC_HP	[c] : adphep-LD + atp --> adp + adphep7p-LD + h	LPS Metabolism		0	1000	6
PUNP5	purine-nucleoside phosphorylase (Inosine)	[c] : ins + pi <==> hxan + r1p	Nucleotide Salvage PathwayNucleotide Interconversion	2.4.2.1	-1000	1000	0		PG0558		EXACT MATCH
GMPR	GMP reductase	[c] : gmp + (2) h + nadph --> imp + nadp + nh4	Purine and Pyrimidine MetabolismNucleotide Interconversion	1.7.1.7	0	1000	0		PG0893 **		INEXACT MATCH 1.7.-.-
NDPK7	nucleoside-diphosphate kinase (ATP:dCDP)	[c] : atp + dcdp <==> adp + dctp	Nucleotide Salvage PathwaydCTP Biosynthesis	2.7.4.6	-1000	1000	0		PG1565 PG0321 **		INEXACT MATCH 2.-.-.- 2.7.-.-
ASNt2	L-asparagine transport in via proton symport	asn-L[e] + h[e] --> asn-L[c] + h[c]	Transport		0	1000	5
HPROa	L-hydroxyproline reductase (NAD)	[c] : 1p3h5c + (2) h + nadh --> 4hpro-LT + nad	Glyoxylate MetabolismArginine and Proline Metabolism	1.5.1.2	0	1000	0		PG0676 **		INEXACT MATCH 1.-.-.-
PRAIS	phosphoribosylaminoimidazole synthase	[c] : atp + fpram --> adp + air + (2) h + pi	Purine and Pyrimidine MetabolismIMP Synthesis	6.3.3.1	0	1000	0		PG0075		EXACT MATCH
PGPP_HP	Phosphatidylglycerol phosphate phosphatase Hp specific	[c] : h2o + pgp_HP --> pg_HP + pi	Glycerolipid Metabolism	3.1.3.27	0	1000	0		PG0054 PG1721 PG1994 PG2202 **		INEXACT MATCH 3.1.-.- 3.1.-.- 3.1.-.- 3.1.-.-
IPDPS	1-hydroxy-2-methyl-2-(E)-butenyl 4-diphosphate reductase (ipdp)	[c] : h + h2mb4p + nadh --> h2o + ipdp + nad	Cofactor and Prosthetic Group BiosynthesisIsoprenoid Biosynthesis		0	1000	6
PUNP2	purine-nucleoside phosphorylase (Deoxyadenosine)	[c] : dad-2 + pi <==> 2dr1p + ade	Nucleotide Salvage PathwaySalvage pathway of ATP	2.4.2.1	-1000	1000	0		PG0558		EXACT MATCH
ASPO2	L-aspartate oxidase	[c] : asp-L + nad --> (2) h + iasp + nadh	Nicotinate Biosynthesis		0	1000	6
ASNN	L-asparaginase	[c] : asn-L + h2o --> asp-L + nh4	Alanine and Aspartate MetabolismAsparagine Metabolism	3.5.1.1	0	1000	0		PG2121		EXACT MATCH
SERAT	serine O-acetyltransferase	[c] : accoa + ser-L <==> acser + coa	Cysteine MetabolismMethionine Metabolism	2.3.1.30	-1000	1000	0		PG0115		EXACT MATCH
FTHFD	formyltetrahydrofolate deformylase	[c] : 10fthf + h2o --> for + h + thf	Folate MetabolismTHF Metabolism	3.5.1.10	0	1000	0		PG0004 **		INEXACT MATCH 3.5.1.-
GLNabc	L-glutamine transport via ABC system	atp[c] + gln-L[e] + h2o[c] --> adp[c] + gln-L[c] + h[c] + pi[c]	Transport, Extracellular		0	1000	5
G6PDH1	glucose-6-phosphate dehydrogenase	[c] : g6p + nad --> 6pgl + h + nadh	Pentose Phosphate Pathway		0	1000	6
CDAPPA_HP	CDP-Diacylglycerol pyrophosphatase Hp specific	[c] : cdpdag_HP + h2o --> cmp + (2) h + pa_Hp	Glycerolipid Metabolism	3.6.1.26	0	1000	0		PG0348 PG0416 PG1038 PG1242 PG1774 PG1778 PG1831 PG1900 PG2032 **		INEXACT MATCH 3.6.1.- 3.6.1.- 3.6.1.- 3.6.1.- 3.6.1.- 3.6.1.- 3.6.1.-
UAGCVT	UDP-N-acetylglucosamine 1-carboxyvinyltransferase	[c] : pep + uacgam --> pi + uaccg	Cell Envelope BiosynthesisAminosugar Metabolism	2.5.1.7	0	1000	0		PG1366		EXACT MATCH
BTS2	biotin synthase (ala-L producing)	[c] : cys-L + dtbt <==> ala-L + btn + (2) h	Cofactor and Prosthetic Group BiosynthesisBiotin Biosynthesis		-1000	1000	6
H2Ot	H2O transport via diffusion	h2o[e] <==> h2o[c]	Transport, Extracellular		-1000	1000	5
AICART	phosphoribosylaminoimidazolecarboxamide formyltransferase	[c] : 10fthf + aicar <==> fprica + thf	Purine and Pyrimidine MetabolismIMP Synthesis	2.1.2.3	-1000	1000	0		PG1397		EXACT MATCH
RPE	ribulose 5-phosphate 3-epimerase	[c] : ru5p-D <==> xu5p-D	Pentose Phosphate Pathway	5.1.3.1	-1000	1000	0		PG1595		EXACT MATCH
RBFSb	riboflavin synthase	[c] : (2) dmlz --> 4r5au + ribflv	Cofactor and Prosthetic Group BiosynthesisRiboflavin Metabolism	2.5.1.9	0	1000	0		PG0733		EXACT MATCH
PPNDH	prephenate dehydratase	[c] : h + pphn --> co2 + h2o + phpyr	Tyrosine Tryptophan and Phenylalanine Metabolism	4.2.1.51	0	1000	0		PG0071 **		INEXACT MATCH 4.2.1.-
ALCD2y	alcohol dehydrogenase (ethanol, NADP)	[c] : etoh + nadp <==> acald + h + nadph	Others		-1000	1000	6
PHETA1	phenylalanine transaminase	[c] : akg + phe-L <==> glu-L + phpyr	Tyrosine Tryptophan and Phenylalanine Metabolism	2.6.1.58	-1000	1000	0		PG1565 **		INEXACT MATCH 2.-.-.-
DHPTDCs	4,5-dihydroxy-2,3-pentanedione cyclization (spontaneous)	[c] : dhptd --> h2o + hmfurn	Methionine MetabolismOthers		0	1000	6
PPS	phosphoenolpyruvate synthase	[c] : atp + h2o + pyr --> amp + (2) h + pep + pi	Glycolysis	2.7.9.2	0	1000	0		PG1565 PG0321 **		INEXACT MATCH 2.-.-.- 2.7.-.-
ASPTA	aspartate transaminase	[c] : akg + asp-L <==> glu-L + oaa	Alanine and Aspartate Metabolism	2.6.1.1	-1000	1000	0	[1]	PG1565 **		INEXACT MATCH 2.-.-.-
DALAt2	D-Alanine transport via proton symport	ala-D[e] + h[e] --> ala-D[c] + h[c]	Transport		0	1000	5
PHEt2r	L-phenylalanine reversible transport via proton symport	h[e] + phe-L[e] <==> h[c] + phe-L[c]	Transport, Extracellular		-1000	1000	5
FMNAT	FMN adenylyltransferase	[c] : atp + fmn + h --> fad + ppi	Cofactor and Prosthetic Group BiosynthesisRiboflavin Metabolism	2.7.7.2	0	1000	0		PG0957		EXACT MATCH
PUNP1	purine-nucleoside phosphorylase (Adenosine)	[c] : adn + pi <==> ade + r1p	Nucleotide Salvage PathwaySalvage pathway of ATP	2.4.2.1	-1000	1000	0		PG0558		EXACT MATCH
QULNS	quinolinate synthase	[c] : dhap + iasp --> (2) h2o + pi + quln	Cofactor and Prosthetic Group BiosynthesisNicotinate BiosynthesisFolate Metabolism		0	1000	6
CAT	catalase	[c] : (2) h2o2 --> (2) h2o + o2	UnassignedROS DetoxificationTyrosine Tryptophan and Phenylalanine Metabolism	1.11.1.6	0	1000	0		PG1729 PG0676 **		INEXACT MATCH 1.11.1.- 1.-.-.-
FRDO	frdo	[c] : fdxrd + nadp --> fdxox + h + nadph	Respiratory chain		0	1000	6
AMMQT6	S-adenosylmethione	[c] : 2dmmq6 + amet --> ahcys + h + mqn6	Menaquinone Biosynthesis		0	1000	6
UAMAGS	UDP-N-acetylmuramoyl-L-alanyl-D-glutamate synthetase	[c] : atp + glu-D + uama --> adp + h + pi + uamag	Cell Envelope BiosynthesisPeptidoglycan Biosynthesis	6.3.2.9	0	1000	0		PG0578		EXACT MATCH
UAGPT3	UDP-N-acetylglucosamine-N-acetylmuramyl-(pentapeptide)pyrophosphoryl-undecaprenol N-acetylglucosamine transferase	[c] : uacgam + uagmda --> h + uaagmda + udp	Cell Envelope BiosynthesisPeptidoglycan Biosynthesis		0	1000	6
ALAR	alanine racemase	[c] : ala-L <==> ala-D	Alanine and Aspartate Metabolism	5.1.1.1	-1000	1000	0		PG1097		EXACT MATCH
PRPPS	phosphoribosylpyrophosphate synthetase	[c] : atp + r5p <==> amp + h + prpp	Histidine MetabolismIMP Synthesis	2.7.6.1	-1000	1000	0		PG2097		EXACT MATCH
ASAD	aspartate-semialdehyde dehydrogenase	[c] : aspsa + nadp + pi <==> 4pasp + h + nadph	Threonine and Lysine MetabolismAlanine and Aspartate Metabolism	1.2.1.11	-1000	1000	0		PG0571		EXACT MATCH
NDPK5	nucleoside-diphosphate kinase (ATP:dGDP)	[c] : atp + dgdp <==> adp + dgtp	Nucleotide Salvage PathwaydGTP Biosynthesis	2.7.4.6	-1000	1000	0		PG1565 PG0321 **		INEXACT MATCH 2.-.-.- 2.7.-.-
NPHS	naphthoate synthase	[c] : sbzcoa --> coa + dhna	Cofactor and Prosthetic Group BiosynthesisMenaquinone Biosynthesis	4.1.3.36	0	1000	0		PG1523		EXACT MATCH
PIt2r	phosphate reversible transport via symport	h[e] + pi[e] <==> h[c] + pi[c]	Transport, Extracellular		-1000	1000	5
UAGAAT_HP	UDP-N-acetylglucosamine acyltransferase	[c] : 3hpalmACP + uacgam <==> ACP + u3aga_HP	LPS Metabolism		-1000	1000	6
MOHMT	3-methyl-2-oxobutanoate hydroxymethyltransferase	[c] : 3mob + h2o + mlthf --> 2dhp + thf	Cofactor and Prosthetic Group BiosynthesisPantothenate and CoA Biosynthesis	2.1.2.11	0	1000	0		PG0588		EXACT MATCH
DMPPS	1-hydroxy-2-methyl-2-(E)-butenyl 4-diphosphate reductase (dmpp)	[c] : h + h2mb4p + nadh --> dmpp + h2o + nad	Cofactor and Prosthetic Group BiosynthesisIsoprenoid Biosynthesis		0	1000	6
AHCYSNS	S-adenosylhomocysteine nucleosidase	[c] : ahcys + h2o --> ade + rhcys	Methionine MetabolismOthers	3.2.2.9	0	1000	0	[12]	PG0497		EXACT MATCH
LYSt2r	L-lysine reversible transport via proton symport	h[e] + lys-L[e] <==> h[c] + lys-L[c]	Transport, Extracellular		-1000	1000	5
PSD_HP	Phosphatidylserine decarboxylase Hp specific	[c] : h + ps_HP --> co2 + pe_HP	Glycerolipid Metabolism	4.1.1.65	0	1000	0		PG0965		EXACT MATCH
SPODM	superoxide dismutase	[c] : (2) h + (2) o2s --> h2o2 + o2	UnassignedROS Detoxification	1.15.1.1	0	1000	0	[13]	PG1545		EXACT MATCH
UAGDP2	UDP-glucosamine diphosphorylase	[c] : gam1p + h + utp --> ppi + ugam	Aminosugar Metabolism		0	1000	6
SHK3Dr	shikimate dehydrogenase	[c] : 3dhsk + h + nadph <==> nadp + skm	Tyrosine Tryptophan and Phenylalanine MetabolismChorismate Metabolism	1.1.1.25	-1000	1000	0		PG0978		EXACT MATCH
NAt3_1	sodium proton antiporter (H:NA is 1:1)	h[e] + na1[c] <==> h[c] + na1[e]	Transport, Extracellular		-1000	1000	5
ALAt4	Alanine-Sodium symporter	ala-L[e] + na1[e] --> ala-L[c] + na1[c]	Transport		0	1000	5
IMPC	IMP cyclohydrolase	[c] : h2o + imp <==> fprica	Purine and Pyrimidine MetabolismIMP Synthesis	3.5.4.10	-1000	1000	0		PG1397		EXACT MATCH
G6PDH2	glucose 6-phosphate dehydrogenase	[c] : g6p + nadp --> 6pgl + h + nadph	Pentose Phosphate Pathway	1.1.1.49	0	1000	0		PG0676 PG0108 PG1151 **		INEXACT MATCH 1.-.-.- 1.1.1.- 1.1.-.-
DAPDC	diaminopimelate decarboxylase	[c] : 26dap-M + h --> co2 + lys-L	Threonine and Lysine Metabolism	4.1.1.20	0	1000	0		PG2188		EXACT MATCH
AMAOTr	adenosylmethionine-8-amino-7-oxononanoate transaminase	[c] : 8aonn + amet <==> amob + dann	Cofactor and Prosthetic Group BiosynthesisBiotin BiosynthesisPantothenate and CoA Biosynthesis	2.6.1.62	-1000	1000	0		PG2080		EXACT MATCH
SHKK	shikimate kinase	[c] : atp + skm --> adp + h + skm5p	Tyrosine Tryptophan and Phenylalanine MetabolismChorismate Metabolism	2.7.1.71	0	1000	0		PG1593		EXACT MATCH
FE2abc	iron (II) transport via ABC system	atp[c] + fe2[e] + h2o[c] --> adp[c] + fe2[c] + h[c] + pi[c]	Transport, Extracellular		0	1000	5
GLCt2	D-glucose transport in via proton symport	glc-D[e] + h[e] --> glc-D[c] + h[c]	Transport, Extracellular		0	1000	5
ACCOACr	acetyl-CoA carboxylase, reversible reaction	[c] : accoa + atp + hco3 <==> adp + h + malcoa + pi	Membrane Lipid MetabolismFatty Acid Synthesis	6.4.1.2	-1000	1000	0		***PG1612		FUZZY MATCH 6.4.1.3
G3PD2	glycerol-3-phosphate dehydrogenase (NADP)	[c] : glyc3p + nadp <==> dhap + h + nadph	Alternate Carbon MetabolismGlycerolipid Metabolism	1.1.1.94	-1000	1000	0		PG1369		EXACT MATCH
NADK	NAD kinase	[c] : atp + nad --> adp + h + nadp	Cofactor and Prosthetic Group BiosynthesisNicotinate BiosynthesisNAD Biosynthesis	2.7.1.23	0	1000	0		PG0629		EXACT MATCH
ADSL2r	adenylosuccinate lyase	[c] : 25aics <==> aicar + fum	Purine and Pyrimidine MetabolismIMP Synthesis	4.3.2.2	-1000	1000	0		PG1123		EXACT MATCH
H2CO3D2	carboxylic acid dissociation	[c] : h + hco3 <==> h2co3	Others		-1000	1000	6
DUTPDP	dUTP diphosphatase	[c] : dutp + h2o --> dump + h + ppi	Nucleotide Salvage PathwaydTTP BiosynthesisPurine and Pyrimidine Metabolism	3.6.1.23	0	1000	0		PG0953		EXACT MATCH
TYRTA	tyrosine transaminase	[c] : akg + tyr-L <==> 34hpp + glu-L	Tyrosine Tryptophan and Phenylalanine Metabolism	2.6.1.5	-1000	1000	0		PG1565 **		INEXACT MATCH 2.-.-.-
PNTK	pantothenate kinase	[c] : atp + pnto-R --> 4ppan + adp + h	Cofactor and Prosthetic Group BiosynthesisPantothenate and CoA Biosynthesis	2.7.1.33	0	1000	0		PG0447		EXACT MATCH
RNDR4	ribonucleoside-diphosphate reductase (UDP)	[c] : trdrd + udp --> dudp + h2o + trdox	Nucleotide Salvage PathwaydUTP Biosynthesis	1.17.4.1	0	1000	0		PG1129		EXACT MATCH
AIRC2r	phosphoribosylaminoimidazole carboxylase	[c] : air + atp + hco3 --> 5caiz + adp + h + pi	IMP Synthesis		0	1000	6
TRPS1	tryptophan synthase (indoleglycerol phosphate)	[c] : 3ig3p + ser-L --> g3p + h2o + trp-L	Tyrosine Tryptophan and Phenylalanine Metabolism	4.2.1.20	0	1000	0		PG0071**		INEXACT MATCH 4.2.1.-
G1PACT	glucosamine-1-phosphate N-acetyltransferase	[c] : accoa + gam1p --> acgam1p + coa + h	Cell Envelope BiosynthesisAminosugar Metabolism	2.3.1.157	0	1000	0		PG1565 PG0072 PG2222 **		INEXACT MATCH 2.-.-.- 2.3.1.- 2.3.1.-
HYDA1	hyda	(2) h[c] + h2[e] + mqn6[c] --> (2) h[e] + mql6[c]	Respiratory chain		0	1000	6
OOR	ferredoxin oxidoreductase	[c] : akg + coa + fdxox + h --> co2 + fdxrd + succoa	TCA cycle		0	1000	6
NNDPR	nicotinate-nucleotide diphosphorylase (carboxylating)	[c] : (2) h + prpp + quln --> co2 + nicrnt + ppi	Cofactor and Prosthetic Group BiosynthesisNicotinate BiosynthesisNAD Biosynthesis	2.4.2.19	0	1000	0		PG1577		EXACT MATCH
OROATP	oroatp	h[e] + orot[e] --> h[c] + orot[c]	Transport, ABC system		0	1000	5
APRAUR	5-amino-6-(5-phosphoribosylamino)uracil reductase	[c] : 5apru + h + nadph --> 5aprbu + nadp	Cofactor and Prosthetic Group BiosynthesisRiboflavin Metabolism	1.1.1.193	0	1000	0		PG0155		EXACT MATCH
GTPCI	GTP cyclohydrolase I	[c] : gtp + h2o --> ahdt + for + h	Cofactor and Prosthetic Group BiosynthesisFolate Metabolism	3.5.4.16	0	1000	0		PG0625		EXACT MATCH
AC2ACOA	Acetate and succoa to accoa and succ	[c] : ac + succoa <==> accoa + succ	TCA cycle		-1000	1000	1			*Required For Propionate/Acetate/Butyrate Production
OCOAT1	3-oxoacid CoA-transferase (Succinyl-CoA: acetoacetate)	[c] : acac + succoa <==> aacoa + succ	TCA cycle	2.8.3.5	-1000	1000	0		PG1565 **		INEXACT MATCH 2.-.-.-
PGMT	phosphoglucomutase	[c] : g1p <==> g6p	Alternate Carbon MetabolismOthersPentose Phosphate Pathway	5.4.2.2	-1000	1000	0		PG0969 PG1540 **		INEXACT MATCH 5.-.-.- 5.-.-.-
NDPK8	nucleoside-diphosphate kinase (ATP:dADP)	[c] : atp + dadp <==> adp + datp	Nucleotide Salvage PathwaydATP Biosynthesis	2.7.4.6	-1000	1000	0		PG1565 PG0321 **		INEXACT MATCH 2.-.-.- 2.7.-.-
PASYN_HP	Phosphatidic acid synthase Hp specific	[c] : c190cACP + glyc3p + myrsACP --> (2) ACP + pa_Hp	Glycerolipid Metabolism		0	1000	6
ICHORSi	Isochorismate Synthase	[c] : chor --> ichor	Cofactor and Prosthetic Group BiosynthesisMenaquinone Biosynthesis		0	1000	6
UPPRT	uracil phosphoribosyltransferase	[c] : prpp + ura --> ppi + ump	Nucleotide Salvage PathwayNucleotide InterconversionPurine and Pyrimidine Metabolism	2.4.2.9	0	1000	0		PG0752		EXACT MATCH
RHCCE	S-ribosylhomocysteine cleavage enzyme	[c] : rhcys --> dhptd + hcys-L	Methionine MetabolismOthers		0	1000	6
MAN1PT2r	mannose-1-phosphate guanylyltransferase (GDP) reversible	[c] : gdp + h + man1p <==> gdpmann + pi	Alternate Carbon Metabolism	2.7.7.22	-1000	1000	0		PG2215		EXACT MATCH
FUMt3	fumarate transport out via proton antiport	fum[c] + h[e] --> fum[e] + h[c]	Transport		0	1000	5
THDPS	tetrahydrodipicolinate succinylase	[c] : h2o + succoa + thdp --> coa + sl2a6o	Threonine and Lysine Metabolism	2.3.1.117	0	1000	0		PG1565 PG0072 PG2222 **		INEXACT MATCH 2.-.-.- 2.3.1.- 2.3.1.-
UREA	urease	[c] : (2) h + h2o + urea --> co2 + (2) nh4	Urea Cycle	3.5.1.5	0	1000	0		PG0004**		INEXACT MATCH 3.5.1.-
OCTDPS	Octaprenyl pyrophosphate synthase	[c] : frdp + (5) ipdp --> octdp + (5) ppi	Cofactor and Prosthetic Group BiosynthesisOthers		0	1000	6
DBTSr	dethiobiotin synthase	[c] : atp + co2 + dann <==> adp + dtbt + (3) h + pi	Cofactor and Prosthetic Group BiosynthesisBiotin BiosynthesisPantothenate and CoA Biosynthesis	6.3.3.3	-1000	1000	0		PG2053		EXACT MATCH
PRASCS	phosphoribosylaminoimidazolesuccinocarboxamide synthase	[c] : 5aizc + asp-L + atp <==> 25aics + adp + h + pi	Purine and Pyrimidine MetabolismIMP Synthesis	6.3.2.6	-1000	1000	0	[14]	PG0976		EXACT MATCH
ACPS	Acyl Carrier Protein Synthase	[c] : coa + h2o --> (2) h + pan4p + pap	Pantothenate and CoA Biosynthesis		0	1000	6
RNDR1	ribonucleoside-diphosphate reductase (ADP)	[c] : adp + trdrd --> dadp + h2o + trdox	Nucleotide Salvage PathwaydATP Biosynthesis	1.17.4.1	0	1000	0		PG1129		EXACT MATCH
DPR	2-dehydropantoate 2-reductase	[c] : 2dhp + h + nadph --> nadp + pant-R	Cofactor and Prosthetic Group BiosynthesisPantothenate and CoA Biosynthesis	1.1.1.169	0	1000	0		PG0676 PG0108 PG1151 **		INEXACT MATCH 1.-.-.- 1.1.1.- 1.1.-.-
DHORD3	dihydroorotic acid dehydrogenase (menaquinone 6)	[c] : dhor-S + mqn6 <==> mql6 + orot	UTP/CTP de novo Synthesis	1.3.3.1	-1000	1000	0		PG1065 PG2055		EXACT MATCH
NADS1	NAD synthase (nh3)	[c] : atp + dnad + nh4 --> amp + h + nad + ppi	Cofactor and Prosthetic Group BiosynthesisNicotinate BiosynthesisNAD Biosynthesis	6.3.1.5	0	1000	0		PG1163 **		INEXACT MATCH 6.3.1.-
GCALDDr	Glycolaldehyde dehydrogenase	[c] : gcald + h2o + nad <==> glyclt + (2) h + nadh	Others	1.2.1.21	-1000	1000	0		PG0676**		INEXACT MATCH 1.-.-.-
MTHFR2	5,10-methylenetetrahydrofolate reductase (NADH)	[c] : (2) h + mlthf + nadh --> 5mthf + nad	Folate MetabolismTHF Metabolism	1.5.1.20	0	1000	0		PG0676**		INEXACT MATCH 1.-.-.-
TMDSf	thymidylate synthase (Flavin-dependent)	[c] : dump + fmnh2 + mlthf --> dtmp + fmn + thf	Nucleotide Interconversion	2.1.1.45	0	1000	0		PG2060		EXACT MATCH
UDPG4E	UDPglucose 4-epimerase	[c] : udpg <==> udpgal	Alternate Carbon MetabolismLPS Metabolism	5.1.3.2	-1000	1000	0	[15]	PG0347		EXACT MATCH
VALabc	L-valine transport via ABC system	atp[c] + h2o[c] + val-L[e] --> adp[c] + h[c] + pi[c] + val-L[c]	Transport, ExtracellularTransport, ABC system		0	1000	5
BC10_new	Cytochrome bc1 complex (complex III)	(2) ficytcc553[c] + (2) h[c] + mql6[c] --> (2) focytcc553[c] + (4) h[e] + mqn6[c]	Respiratory chain		0	1000	6
PGM	phosphoglycerate mutase	[c] : 2pg <==> 3pg	Glycolysis	5.4.2.1	-1000	1000	0		PG0130		EXACT MATCH
GLNS	glutamine synthetase	[c] : atp + glu-L + nh4 --> adp + gln-L + h + pi	Glutamate MetabolismGlutamine Metabolism	6.3.1.2	0	1000	0		PG1163 **		INEXACT MATCH 6.3.1.-
FBA2	D-Fructose 1-phosphate D-glyceraldehyde-3-phosphate-lyase	[c] : f1p <==> dhap + glyald	OthersGlycolysis	4.1.2.13	-1000	1000	0		PG1755		EXACT MATCH
PUNP6	purine-nucleoside phosphorylase (Deoxyinosine)	[c] : din + pi <==> 2dr1p + hxan	Nucleotide Salvage PathwayNucleotide Interconversion	2.4.2.1	-1000	1000	0		PG0558		EXACT MATCH
AMAA	N-acetylmuramoyl-L-alanine amidase	[c] : acmama + h2o --> acmam + ala-L	Peptidoglycan Biosynthesis	3.5.1.28	0	1000	0		PG1048 PG2038		EXACT MATCH
MTAN	methylthioadenosine nucleosidase	[c] : 5mta + h2o --> 5mtr + ade	Arginine and Proline MetabolismMethionine Metabolism	3.2.2.16	0	1000	0		PG0497		EXACT MATCH
ILETA	isoleucine transaminase	[c] : akg + ile-L <==> 3mop + glu-L	Valine Leucine and Isoleucine Metabolism	2.6.1.42	-1000	1000	0		PG1290		EXACT MATCH
AIRC3	phosphoribosylaminoimidazole carboxylase (mutase rxn)	[c] : 5aizc <==> 5caiz	Purine and Pyrimidine MetabolismIMP Synthesis		-1000	1000	6
PPND	prephenate dehydrogenase	[c] : nad + pphn --> 34hpp + co2 + nadh	Tyrosine Tryptophan and Phenylalanine Metabolism	1.3.1.12	0	1000	0		PG0676**		INEXACT MATCH 1.-.-.-
THRt2r	L-threonine reversible transport via proton symport	h[e] + thr-L[e] <==> h[c] + thr-L[c]	Transport, Extracellular		-1000	1000	5
PRAIi	phosphoribosylanthranilate isomerase (irreversible)	[c] : pran --> 2cpr5p	Tyrosine Tryptophan and Phenylalanine Metabolism	5.3.1.24	0	1000	0		PG0969 PG1540 **		INEXACT MATCH 5.-.-.- 5.-.-.-
DPCOAK	dephospho-CoA kinase	[c] : atp + dpcoa --> adp + coa + h	Cofactor and Prosthetic Group BiosynthesisPantothenate and CoA Biosynthesis	2.7.1.24	0	1000	0		PG0483		EXACT MATCH
ACACT1r	acetyl-CoA C-acetyltransferase	[c] : (2) accoa <==> aacoa + coa	Membrane Lipid MetabolismOthers	2.3.1.9	-1000	1000	0		PG1565 PG0072 PG2222 **		INEXACT MATCH 2.-.-.- 2.3.1.- 2.3.1.-
DADNt2	deoxyadenosine transport in via proton symport	dad-2[e] + h[e] --> dad-2[c] + h[c]	Transport, Extracellular		0	1000	5
PPTGS	Peptidoglycan subunit synthesis	[c] : uaagmda --> h + peptido_EC + udcpdp	Cell Envelope BiosynthesisPeptidoglycan Biosynthesis		0	1000	6
PPM2	phosphopentomutase 2 (deoxyribose)	[c] : 2dr1p <==> 2dr5p	Alternate Carbon MetabolismNucleotide Interconversion	5.4.2.7	-1000	1000	0		PG0969 PG1540 **		INEXACT MATCH 5.-.-.- 5.-.-.-
DURIK1	deoxyuridine kinase (ATP:Deoxyuridine)	[c] : atp + duri --> adp + dump + h	Nucleotide Salvage PathwayNucleotide InterconversionPurine and Pyrimidine Metabolism		0	1000	6
DASYN_HP	CDP-Diacylglycerol synthetase Hp specific	[c] : ctp + h + pa_Hp <==> cdpdag_HP + ppi	Glycerolipid Metabolism	2.7.7.41	-1000	1000	0	[16]	PG0046 Hp specific		EXACT MATCH
ORNt2r	orntithine reversible transport in via proton symport	h[e] + orn[e] <==> h[c] + orn[c]	Transport, Extracellular		-1000	1000	5
FADOX	fadox	[c] : fadh2 + mqn6 --> fad + mql6	Respiratory chain		0	1000	6
PSSA_HP	Phosphatidylserine synthase Hp specific	[c] : cdpdag_HP + ser-L <==> cmp + h + ps_HP	Glycerolipid Metabolism	2.7.8.8	-1000	1000	0		PG1565 PG0321 PG0106 PG1647 **		INEXACT MATCH 2.-.-.- 2.7.-.- 2.7.8.- 2.7.8.-
DHPS	dihydropteroate synthase	[c] : 2ahhmp + 4abz --> dhpt + h2o	Folate Metabolism	2.5.1.15	0	1000	0		PG1589		EXACT MATCH
ILEabc	L-isoleucine transport via ABC system	atp[c] + h2o[c] + ile-L[e] --> adp[c] + h[c] + ile-L[c] + pi[c]	Transport, ExtracellularTransport, ABC system		0	1000	5
SUCFUMt	succinate:fumarate antiporter	fum[e] + succ[c] <==> fum[c] + succ[e]	Transport, Extracellular		-1000	1000	5
PYRDC	pyruvate decarboxylase	[c] : h + pyr --> acald + co2	OthersPyruvate Metabolism		0	1000	6
MALS	malate synthase	[c] : accoa + glx + h2o --> coa + h + mal-L	Anaplerotic reactionsTCA cycle	4.1.3.2	0	1000	0		***PG0713 PG1523		FUZZY MATCH 4.1.3.27 4.1.3.36
LEUabc	L-leucine transport via ABC system	atp[c] + h2o[c] + leu-L[e] --> adp[c] + h[c] + leu-L[c] + pi[c]	Transport, ExtracellularTransport, ABC system		0	1000	5
PPPGO	protoporphyrinogen oxidase (aerobic)	[c] : (1.5) o2 + pppg9 --> (3) h2o + ppp9	Cofactor and Prosthetic Group BiosynthesisHeme biosynthesis	1.3.3.4	0	1000	0		PG2159		EXACT MATCH
PGI	glucose-6-phosphate isomerase	[c] : g6p <==> f6p	Glycolysis	5.3.1.9	-1000	1000	0		PG1368		EXACT MATCH
CO2t	CO2 transporter via diffusion	co2[e] <==> co2[c]	Transport, Extracellular		-1000	1000	5
DHNAOT2	1,4-dihydroxy-2-naphthoate octaprenyltransferase	[c] : dhna + octdp --> 2dmmq6 + co2 + h + ppi	Menaquinone Biosynthesis		0	1000	6
GLYK	glycerol kinase	[c] : atp + glyc --> adp + glyc3p + h	Alternate Carbon MetabolismGlycerolipid Metabolism	2.7.1.30	0	1000	0		PG1565 PG0321 **		INEXACT MATCH 2.-.-.- 2.7.-.-
FRD5	fumarate reductase	[c] : fum + mql6 <==> mqn6 + succ	TCA cycle	1.3.99.1	-1000	1000	0	[1]	PG1614 PG1615 PG1616		EXACT MATCH
MCOATA	Malonyl-CoA-ACP transacylase	[c] : ACP + malcoa <==> coa + malACP	Membrane Lipid MetabolismFatty Acid Synthesis	2.3.1.39	-1000	1000	0		PG0138		EXACT MATCH
OMPDC	orotidine-5'-phosphate decarboxylase	[c] : h + orot5p --> co2 + ump	Purine and Pyrimidine MetabolismUTP/CTP de novo Synthesis	4.1.1.23	0	1000	0		PG0073		EXACT MATCH
G5SADr	L-glutamate 5-semialdehyde dehydratase, reversible	[c] : glu5sa <==> 1pyr5c + h + h2o	Arginine and Proline Metabolism		-1000	1000	6
DHQD	3-dehydroquinate dehydratase	[c] : 3dhq <==> 3dhsk + h2o	Tyrosine Tryptophan and Phenylalanine MetabolismChorismate Metabolism	4.2.1.10	-1000	1000	0		PG1731		EXACT MATCH
GALt2	D-galactose transport in via proton symport	gal[e] + h[e] --> gal[c] + h[c]	Transport, Extracellular		0	1000	5
FORt	formate transport via diffusion	for[e] <==> for[c]	Transport, Extracellular		-1000	1000	5
HCO3E	HCO3 equilibration reaction	[c] : co2 + h2o <==> h + hco3	UnassignedOthers	4.2.1.1	-1000	1000	0		PG0071**		INEXACT MATCH 4.2.1.-
NH4t	ammonia reversible transport	nh4[e] <==> nh4[c]	Transport, Extracellular		-1000	1000	5
KAS_HP	3-hydroxy-palmetoyl-ACP synthesis	[c] : (2) h + malACP + myrsACP + nadph --> 3hpalmACP + ACP + co2 + nadp	Fatty Acid Synthesis		0	1000	6
GLUPRT	glutamine phosphoribosyldiphosphate amidotransferase	[c] : gln-L + h2o + prpp --> glu-L + ppi + pram	Purine and Pyrimidine MetabolismIMP Synthesis	2.4.2.14	0	1000	0		PG1565 PG2147 **		INEXACT MATCH 2.-.-.- 2.4.2.-
GMHEPK	D-glycero-D-manno-heptose 7-phosphate kinase	[c] : atp + gmhep7p --> adp + gmhep17bp + h	Cell Envelope BiosynthesisLPS Metabolism		0	1000	6
UREAt	Urea transport via facilitate diffusion	urea[e] <==> urea[c]	Transport, Extracellular		-1000	1000	5
GHMT2r	glycine hydroxymethyltransferase, reversible	[c] : ser-L + thf <==> gly + h2o + mlthf	Glycine and Serine Metabolism	2.1.2.1	-1000	1000	0		PG0042		EXACT MATCH
FBP	fructose-bisphosphatase	[c] : fdp + h2o --> f6p + pi	GlycolysisAnaplerotic reactions	3.1.3.11	0	1000	0	[17]	PG0793		EXACT MATCH
DB4PS	3,4-Dihydroxy-2-butanone-4-phosphate synthase	[c] : ru5p-D --> db4p + for + h	Cofactor and Prosthetic Group BiosynthesisRiboflavin Metabolism		0	1000	6
ACt2r	acetate reversible transport via proton symport	ac[e] + h[e] <==> ac[c] + h[c]	Transport, Extracellular		-1000	1000	5
HSDy	homoserine dehydrogenase (NADPH)	[c] : hom-L + nadp <==> aspsa + h + nadph	Threonine and Lysine Metabolism	1.1.1.3	-1000	1000	0		PG0676 PG0108 PG1151 **		INEXACT MATCH 1.-.-.- 1.1.1.- 1.1.-.-
HYXNt	Hypoxanthine transport	hxan[e] <==> hxan[c]	Transport, Extracellular		-1000	1000	5
PUNP4	purine-nucleoside phosphorylase (Deoxyguanosine)	[c] : dgsn + pi <==> 2dr1p + gua	Nucleotide Salvage PathwaySalvage pathway of GTP	2.4.2.1	-1000	1000	0		PG0558		EXACT MATCH
DXPS	1-deoxy-D-xylulose 5-phosphate synthase	[c] : g3p + h + pyr --> co2 + dxyl5p	Cofactor and Prosthetic Group BiosynthesisIsoprenoid Biosynthesis		0	1000	6
DAPE	diaminopimelate epimerase	[c] : 26dap-LL <==> 26dap-M	Threonine and Lysine Metabolism	5.1.1.7	-1000	1000	0		PG0969 PG1540 **		INEXACT MATCH 5.-.-.- 5.-.-.-
VALTA	valine transaminase	[c] : akg + val-L <==> 3mob + glu-L	Valine Leucine and Isoleucine Metabolism	2.6.1.42	-1000	1000	0		PG1290		EXACT MATCH
ALAt2	L-alanine transport in via proton symport	ala-L[e] + h[e] --> ala-L[c] + h[c]	Transport		0	1000	5
CBPS	carbamoyl-phosphate synthase (glutamine-hydrolysing)	[c] : (2) atp + gln-L + h2o + hco3 --> (2) adp + cbp + glu-L + (2) h + pi	Arginine and Proline MetabolismUTP/CTP de novo Synthesis	6.3.5.5	0	1000	0		PG0529 PG0530		EXACT MATCH
TALA	transaldolase	[c] : g3p + s7p <==> e4p + f6p	Pentose Phosphate Pathway	2.2.1.2	-1000	1000	0		PG0230		EXACT MATCH
TMPPP	thiamine-phosphate diphosphorylase	[c] : 2mahmp + 4mpetz + h --> ppi + thmmp	Cofactor and Prosthetic Group BiosynthesisThiamine Metabolism	2.5.1.3	0	1000	0	[18]	PG2109		EXACT MATCH
NO3t3	nitrate transport out via proton antiport	h[e] + no3[c] --> h[c] + no3[e]	Transport		0	1000	5
URIt2	uridine transport in via proton symport	h[e] + uri[e] --> h[c] + uri[c]	Transport, Extracellular		0	1000	5
C140SN	Fatty acid biosynthesis (n-C14:0)	[c] : actACP + (17) h + (5) malACP + (12) nadph --> (5) ACP + (5) co2 + (6) h2o + myrsACP + (12) nadp	Membrane Lipid MetabolismFatty Acid Synthesis		0	1000	6
XPPT	xanthine phosphoribosyltransferase	[c] : prpp + xan --> ppi + xmp	Nucleotide Salvage PathwaySalvage pathway of XTP	2.4.2.22	0	1000	0		PG1565 PG2147 **		INEXACT MATCH 2.-.-.- 2.4.2.-
UMPK	UMP kinase	[c] : atp + ump <==> adp + udp	Nucleotide Salvage PathwayUTP/CTP de novo Synthesis	2.7.4.14	-1000	1000	0		PG0603		EXACT MATCH
OXGDC2	2-oxoglutarate decarboxylase	[c] : akg + h + thmpp --> co2 + ssaltpp	Cofactor and Prosthetic Group BiosynthesisMenaquinone Biosynthesis	4.1.1.71	0	1000	0		PG0152 **		INEXACT MATCH
HSERTA	homoserine O-trans-acetylase	[c] : accoa + hom-L <==> achms + coa	Methionine Metabolism	2.3.1.31	-1000	1000	0		PG1565 PG0072 PG2222 **		INEXACT MATCH 2.-.-.- 2.3.1.- 2.3.1.-
DNMPPA	Dihydroneopterin monophosphate dephosphorylase	[c] : dhpmp + h2o --> dhnpt + pi	Cofactor and Prosthetic Group BiosynthesisFolate Metabolism		0	1000	6
ARGt2r	L-arganine reversible transport via proton symport	arg-L[e] + h[e] <==> arg-L[c] + h[c]	Transport, Extracellular		-1000	1000	5
NTRARz	nitrate reductase (NADPH,TRDRD)	[c] : no3 + trdrd --> h2o + no2 + trdox	Nitrite Metabolism		0	1000	6
HISabc	L-histidine transport via ABC system	atp[c] + h2o[c] + his-L[e] --> adp[c] + h[c] + his-L[c] + pi[c]	Transport, ExtracellularTransport, ABC system		0	1000	5
PROabc	L-proline transport via ABC system	atp[c] + h2o[c] + pro-L[e] --> adp[c] + h[c] + pi[c] + pro-L[c]	Transport, ExtracellularTransport, ABC system		0	1000	5
HSK	homoserine kinase	[c] : atp + hom-L --> adp + h + phom	Threonine and Lysine MetabolismGlycine and Serine Metabolism	2.7.1.39	0	1000	0		PG1565 PG0321 **		INEXACT MATCH 2.-.-.- 2.7.-.-
FUM	fumarase	[c] : fum + h2o <==> mal-L	TCA cycleOxidative Phosphorylation	4.2.1.2	-1000	1000	0	[1]	PG1417		EXACT MATCH
ADNt2	adenosine transport in via proton symport	adn[e] + h[e] --> adn[c] + h[c]	Transport, Extracellular		0	1000	5
PYRt2r	pyruvate reversible transport via proton symport	h[e] + pyr[e] <==> h[c] + pyr[c]	Transport, Extracellular		-1000	1000	5
UAAGDS	UDP-N-acetylmuramoyl-L-alanyl-D-glutamyl-meso-2,6-diaminopimelate synthetase	[c] : 26dap-M + atp + uamag --> adp + h + pi + ugmd	Cell Envelope BiosynthesisPeptidoglycan Biosynthesis	6.3.2.13	0	1000	0		PG0576		EXACT MATCH
KDOCT	3-deoxy-manno-octulosonate cytidylyltransferase	[c] : ctp + kdo --> cmpkdo + ppi	LPS Metabolism	2.7.7.38	0	1000	0		PG1815		EXACT MATCH
DGK1	deoxyguanylate kinase (dGMP:ATP)	[c] : atp + dgmp <==> adp + dgdp	Nucleotide Salvage PathwayNucleotide InterconversionPurine and Pyrimidine Metabolism	2.7.4.8	-1000	1000	0		PG0512		EXACT MATCH
GMPS2	GMP synthase	[c] : atp + gln-L + h2o + xmp --> amp + glu-L + gmp + (2) h + ppi	Purine and Pyrimidine MetabolismGTP de novo Synthesis	6.3.5.2	0	1000	0		PG0589		EXACT MATCH
MTHFD	methylenetetrahydrofolate dehydrogenase (NADP)	[c] : mlthf + nadp <==> methf + nadph	Folate MetabolismTHF Metabolism	1.5.1.5	-1000	1000	0		PG1116		EXACT MATCH
GLYt2	glycine transport in via proton symport	gly[e] + h[e] --> gly[c] + h[c]	Transport		0	1000	5
DURIPP	deoxyuridine phosphorylase	[c] : duri + pi <==> 2dr1p + ura	Nucleotide Salvage PathwayNucleotide InterconversionPurine and Pyrimidine Metabolism		-1000	1000	6
GLUTRR	glutamyl-tRNA reductase	[c] : glutrna + h + nadph --> glu1sa + nadp + trnaglu	Cofactor and Prosthetic Group BiosynthesisHeme biosynthesis		0	1000	6
PSP_L	phosphoserine phosphatase (L-serine)	[c] : h2o + pser-L --> pi + ser-L	Glycine and Serine Metabolism	3.1.3.3	0	1000	0	[4]	PG0653		EXACT MATCH
UPP3S	uroporphyrinogen-III synthase	[c] : hmbil --> h2o + uppg3	Cofactor and Prosthetic Group BiosynthesisHeme biosynthesisPorphyrin and Chlorophyll Metabolism	4.2.1.75	0	1000	0		PG0071**		INEXACT MATCH 4.2.1.-
DHFRi	dihydrofolate reductase (irreversible)	[c] : dhf + h + nadph --> nadp + thf	Folate Metabolism	1.5.1.3	0	1000	0		PG2061		EXACT MATCH
NTD8	5'-nucleotidase (dGMP)	[c] : dgmp + h2o --> dgsn + pi	Nucleotide Salvage Pathway	3.1.3.5	0	1000	2		PG2163		EXACT MATCH
SPMDAT1	Spermidine acetyltransferase	[c] : accoa + spmd --> N1aspmd + coa + h	Arginine and Proline MetabolismTyrosine Tryptophan and Phenylalanine Metabolism	2.3.1.57	0	1000	2		PG1254		EXACT MATCH
G6PDA	glucosamine-6-phosphate deaminase	[c] : gam6p + h2o --> f6p + nh4	Alternate Carbon Metabolism	3.5.99.6	0	1000	2		PG0803 PG1285		EXACT MATCH
NTD1	5'-nucleotidase (dUMP)	[c] : dump + h2o --> duri + pi	Nucleotide Salvage Pathway	3.1.3.5	0	1000	2		PG2163		EXACT MATCH
NTD10	5'-nucleotidase (XMP)	[c] : h2o + xmp --> pi + xtsn	Nucleotide Salvage Pathway	3.1.3.5	0	1000	2		PG2163		EXACT MATCH
NTPTP2	Nucleoside triphosphate tripolyhydrolase	[c] : gtp + h2o --> gsn + pppi	Nucleotide Salvage Pathway	3.1.5.1	0	1000	2		PG2003		EXACT MATCH
GLYCLTDy	Glycolate dehydrogenase (NADP)	[c] : glx + h + nadph --> glyclt + nadp	Glyoxylate Metabolism	1.1.1.26	0	1000	2		PG0676 PG0108 PG1151 **		INEXACT MATCH 1.-.-.- 1.1.1.- 1.1.-.-
GLCP	glycogen phosphorylase	[c] : glycogen + pi --> g1p	GlycolysisAlternate Carbon Metabolism	2.4.1.1	0	1000	2		PG0699		EXACT MATCH
UAGAAT	UDP-N-acetylglucosamine acyltransferase	[c] : 3hmrsACP + uacgam <==> ACP + u3aga	Cell Envelope Biosynthesis	2.3.1.129	-1000	1000	2		PG0070		EXACT MATCH
MMM2	Methylmalonyl-CoA mutase	[c] : succoa --> mmcoa-R	Alternate Carbon Metabolism	5.4.99.2	0	1000	2	[19]	PG1656 PG1657		EXACT MATCH
SELNPS	Selenophosphate synthase	[c] : atp + h2o + seln --> amp + pi + selnp	Unassigned	2.7.9.3	0	1000	2	[20]	PG1753		EXACT MATCH
NTD2	5'-nucleotidase (UMP)	[c] : h2o + ump --> pi + uri	Nucleotide Salvage Pathway	3.1.3.5	0	1000	2		PG2163		EXACT MATCH
NTD11	5'-nucleotidase (IMP)	[c] : h2o + imp --> ins + pi	Nucleotide Salvage Pathway	3.1.3.5	0	1000	2		PG2163		EXACT MATCH
BUTCT	Acetyl-CoA:butyrate-CoA transferase	[c] : accoa + but <==> ac + btcoa	Alternate Carbon Metabolism	2.8.3.8	-1000	1000	2	[1]	PG1066 PG1075	*Was modified to be bidirectional	EXACT MATCH
SPMDAT2	Spermidine acetyltransferase (N8)	[c] : accoa + spmd --> coa + h + n8aspmd	Arginine and Proline Metabolism	2.3.1.57	0	1000	2		PG1254		EXACT MATCH
NNAM	nicotinamidase	[c] : h2o + ncam --> nac + nh4	Cofactor and Prosthetic Group Biosynthesis	3.5.1.19	0	1000	2		PG0678		EXACT MATCH
NTD9	5'-nucleotidase (GMP)	[c] : gmp + h2o --> gsn + pi	Nucleotide Salvage Pathway	3.1.3.5	0	1000	2		PG2163		EXACT MATCH
RNTR2	ribonucleoside-triphosphate reductase (GTP)	[c] : gtp + trdrd --> dgtp + h2o + trdox	Nucleotide Salvage Pathway	1.17.4.2	0	1000	2		PG1260		EXACT MATCH
NTD6	5'-nucleotidase (dAMP)	[c] : damp + h2o --> dad-2 + pi	Nucleotide Salvage Pathway	3.1.3.5	0	1000	2		PG2163		EXACT MATCH
NAMNPP	nicotinic acid mononucleotide pyrophosphorylase	[c] : atp + h2o + nac + prpp --> adp + nicrnt + pi + ppi	Cofactor and Prosthetic Group Biosynthesis	2.4.2.11	0	1000	2		PG0057		EXACT MATCH
ME2	malic enzyme (NADP)	[c] : mal-L + nadp --> co2 + nadph + pyr	Anaplerotic reactions	1.1.1.40	0	1000	2		PG0279		EXACT MATCH
TDPDRE	dTDP-4-dehydrorhamnose 3,5-epimerase	[c] : dtdp4d6dg --> dtdp4d6dm	Cell Envelope Biosynthesis	5.1.3.13	0	1000	2	[21]	PG1562		EXACT MATCH
TDPDRR	dTDP-4-dehydrorhamnose reductase	[c] : dtdp4d6dm + h + nadph --> dtdprmn + nadp	Cell Envelope Biosynthesis	1.1.1.133	0	1000	2		PG1561		EXACT MATCH
AMALT1	Amylomaltase (maltotriose)	[c] : malt + malttr --> glc-D + maltttr	Alternate Carbon Metabolism	2.4.1.25	0	1000	2		PG0767		EXACT MATCH
PPCK	phosphoenolpyruvate carboxykinase	[c] : atp + oaa --> adp + co2 + pep	Anaplerotic reactions	4.1.1.49	0	1000	2		PG1676		EXACT MATCH
RNTR1	ribonucleoside-triphosphate reductase (ATP)	[c] : atp + trdrd --> datp + h2o + trdox	Nucleotide Salvage Pathway	1.17.4.2	0	1000	2		PG1260		EXACT MATCH
PDX5PO	pyridoxine 5'-phosphate oxidase	[c] : o2 + pdx5p <==> h2o2 + pydx5p	Cofactor and Prosthetic Group BiosynthesisPyridoxine Metabolism	1.4.3.5	-1000	1000	2	[22]	PG1714		EXACT MATCH
AMALT4	Amylomaltase (maltohexaose)	[c] : malt + malthx --> glc-D + malthp	Alternate Carbon Metabolism	2.4.1.25	0	1000	2		PG0767		EXACT MATCH
NTPTP1	Nucleoside triphosphate tripolyhydrolase	[c] : dgtp + h2o --> dgsn + pppi	Nucleotide Salvage Pathway	3.1.5.1	0	1000	2		PG2003		EXACT MATCH
ACALDi	acetaldehyde dehydrogenase (acetylating)	[c] : acald + coa + nad --> accoa + h + nadh	Alternate Carbon Metabolism	1.2.1.10	0	1000	2		PG0687		EXACT MATCH
G1PTT	glucose-1-phosphate thymidylyltransferase	[c] : dttp + g1p + h --> dtdpglu + ppi	Cell Envelope Biosynthesis	2.7.7.24	0	1000	2	[23]	PG1563		EXACT MATCH
GLYCK	glycerate kinase	[c] : atp + glyc-R --> 3pg + adp + h	Glyoxylate Metabolism	2.7.1.31	0	1000	2		PG1859		EXACT MATCH
AMALT2	Amylomaltase (maltotetraose)	[c] : malt + maltttr --> glc-D + maltpt	Alternate Carbon Metabolism	2.4.1.25	0	1000	2		PG0767		EXACT MATCH
NTD3	5'-nucleotidase (dCMP)	[c] : dcmp + h2o --> dcyt + pi	Nucleotide Salvage Pathway	3.1.3.5	0	1000	2		PG2163		EXACT MATCH
DRPA	deoxyribose-phosphate aldolase	[c] : 2dr5p --> acald + g3p	Alternate Carbon Metabolism	4.1.2.4	0	1000	2	[24]	PG1996		EXACT MATCH
TDPGDH	dTDPglucose 4,6-dehydratase	[c] : dtdpglu --> dtdp4d6dg + h2o	Cell Envelope Biosynthesis	4.2.1.46	0	1000	2	[25]	PG1560		EXACT MATCH
RNTR4	ribonucleoside-triphosphate reductase (UTP)	[c] : trdrd + utp --> dutp + h2o + trdox	Nucleotide Salvage Pathway	1.17.4.2	0	1000	2		PG1260		EXACT MATCH
HSTPT	histidinol-phosphate transaminase	[c] : glu-L + imacp --> akg + hisp	Histidine Metabolism	2.6.1.9	0	1000	2		PG0012 PG1160		EXACT MATCH
NTD4	5'-nucleotidase (CMP)	[c] : cmp + h2o --> cytd + pi	Nucleotide Salvage Pathway	3.1.3.5	0	1000	2		PG2163		EXACT MATCH
AMALT3	Amylomaltase (maltopentaose)	[c] : malt + maltpt --> glc-D + malthx	Alternate Carbon Metabolism	2.4.1.25	0	1000	2		PG0767		EXACT MATCH
LPADSS	Lipid A disaccaride synthase	[c] : lipidX + u23ga --> h + lipidAds + udp	Cell Envelope Biosynthesis	2.4.1.182	0	1000	2		PG2162		EXACT MATCH
UAG2Ei	UDP-N-acetylglucosamine 2-epimerase	[c] : uacgam --> uacmam	Cell Envelope Biosynthesis	5.1.3.14	0	1000	2	[26]	PG0120		EXACT MATCH
MDH	malate dehydrogenase	[c] : mal-L + nad <==> h + nadh + oaa	TCA cycleOxidative Phosphorylation	1.1.1.37	-1000	1000	2	[1]	PG1949		EXACT MATCH
GLUSy	glutamate synthase (NADPH)	[c] : akg + gln-L + h + nadph --> (2) glu-L + nadp	Glutamate Metabolism	1.4.1.13	0	1000	2		PG2033		EXACT MATCH
URIK2	uridine kinase (GTP:Uridine)	[c] : gtp + uri --> gdp + h + ump	Nucleotide Salvage PathwayPurine and Pyrimidine Metabolism	2.7.1.48	0	1000	2		PG1745 PG1781		EXACT MATCH
RNTR3	ribonucleoside-triphosphate reductase (CTP)	[c] : ctp + trdrd --> dctp + h2o + trdox	Nucleotide Salvage Pathway	1.17.4.2	0	1000	2		PG1260		EXACT MATCH
CYTD	cytidine deaminase	[c] : cytd + h + h2o --> nh4 + uri	Nucleotide Salvage PathwayPurine and Pyrimidine Metabolism	3.5.4.5	0	1000	2		PG0030		EXACT MATCH
THRAr	Threonine Aldolase	[c] : thr-L <==> acald + gly	Threonine and Lysine Metabolism	4.1.2.5	-1000	1000	2		PG0474		EXACT MATCH
UDPGD	UDPglucose 6-dehydrogenase	[c] : h2o + (2) nad + udpg --> (3) h + (2) nadh + udpglcur	Cell Envelope Biosynthesis	1.1.1.22	0	1000	2		PG1143		EXACT MATCH
MMCD	Methylmalonyl-CoA decarboxylase	[c] : h + mmcoa-S --> co2 + ppcoa	Alternate Carbon Metabolism	4.1.1.41	0	1000	2	[19]	PG1608 PG1609		EXACT MATCH
PYAM5PO	pyridoxamine 5'-phosphate oxidase	[c] : h2o + o2 + pyam5p --> h2o2 + nh4 + pydx5p	Cofactor and Prosthetic Group BiosynthesisPyridoxine Metabolism	1.4.3.5	0	1000	2	[22]	PG1714		EXACT MATCH
NTD5	5'-nucleotidase (dTMP)	[c] : dtmp + h2o --> pi + thymd	Nucleotide Salvage Pathway	3.1.3.5	0	1000	2		PG2163		EXACT MATCH
TMPKr	thiamine-phosphate kinase	[c] : atp + thmmp <==> adp + thmpp	Cofactor and Prosthetic Group BiosynthesisThiamine Metabolism	2.7.4.16	-1000	1000	2	[18]	PG0637		EXACT MATCH
LACZ	b-galactosidase	[c] : h2o + lcts --> gal + glc-D	Alternate Carbon Metabolism	3.2.1.23	0	1000	2	[27]	PG0665		EXACT MATCH
GLYATi	glycine C-acetyltransferase (irreversible)	[c] : 2aobut + coa --> accoa + gly	Glycine and Serine Metabolism	2.3.1.29	0	1000	2		PG0481		EXACT MATCH
LGTHL	lactoylglutathione lyase	[c] : gthrd + mthgxl --> lgt-S	Methylglyoxal MetabolismAlternate Carbon Metabolism	4.4.1.5	0	1000	2		PG0745 PG1613		EXACT MATCH
NTD7	5'-nucleotidase (AMP)	[c] : amp + h2o --> adn + pi	Nucleotide Salvage Pathway	3.1.3.5	0	1000	2		PG2163		EXACT MATCH
GLYTRS	Glycyl-tRNA synthetase	[c] : atp + gly + trnagly --> amp + glytrna + ppi	Glycine and Serine Metabolism	6.1.1.14	0	1000	3	[28]	PG2165		EXACT MATCH
FACOAL141	fatty-acid--CoA ligase (tetradecenoate)	[c] : atp + coa + ttdcea <==> amp + ppi + tdecoa	Fatty Acid Synthesis	6.2.1.3	-1000	1000	3		PG1145 PG1829		EXACT MATCH
ASPTRS	Aspartyl-tRNA synthetase	[c] : asp-L + atp + trnaasp --> amp + asptrna + ppi	Alanine and Aspartate Metabolism	6.1.1.12	0	1000	3		PG0153		EXACT MATCH
SERTRS	Seryl-tRNA synthetase	[c] : atp + ser-L + trnaser --> amp + ppi + sertrna	Glycine and Serine Metabolism	6.1.1.11	0	1000	3		PG0316		EXACT MATCH
BTSr	biotin synthase	[c] : dtbt + s <==> btn + (2) h	Pantothenate and CoA Biosynthesis	2.8.1.6	-1000	1000	3		PG2081		EXACT MATCH
AIRCr	phosphoribosylaminoimidazole carboxylase	[c] : air + co2 <==> 5aizc + h	Purine and Pyrimidine Metabolism	4.1.1.21	-1000	1000	3		PG0951		EXACT MATCH
HISTRS	Histidyl-tRNA synthetase	[c] : atp + his-L + trnahis --> amp + histrna + ppi	Histidine Metabolism	6.1.1.21	0	1000	3		PG2062		EXACT MATCH
AKP1	alkaline phosphatase (Dihydroneopterin)	[c] : ahdt + (3) h2o --> dhnpt + (2) h + (3) pi	Folate Metabolism	3.1.3.1	0	1000	3	[29]	PG0890		EXACT MATCH
LYSTRS	Lysyl-tRNA synthetase	[c] : atp + lys-L + trnalys --> amp + lystrna + ppi	Threonine and Lysine Metabolism	6.1.1.6	0	1000	3		PG1370		EXACT MATCH
VALTRS	Valyl-tRNA synthetase	[c] : atp + trnaval + val-L --> amp + ppi + valtrna	Valine Leucine and Isoleucine Metabolism	6.1.1.9	0	1000	3		PG1132		EXACT MATCH
ARGTRS	Arginyl-tRNA synthetase	[c] : arg-L + atp + trnaarg --> amp + argtrna + ppi	Arginine and Proline Metabolism	6.1.1.19	0	1000	3		PG0267		EXACT MATCH
FACOAL140	fatty-acid--CoA ligase (tetradecanoate)	[c] : atp + coa + ttdca <==> amp + ppi + tdcoa	Fatty Acid Synthesis	6.2.1.3	-1000	1000	3		PG1145 PG1829		EXACT MATCH
LEUTRS	Leucyl-tRNA synthetase	[c] : atp + leu-L + trnaleu --> amp + leutrna + ppi	Valine Leucine and Isoleucine Metabolism	6.1.1.4	0	1000	3		PG0796		EXACT MATCH
TRPTRS	Tryptophanyl-tRNA synthetase	[c] : atp + trnatrp + trp-L --> amp + ppi + trptrna	Tyrosine Tryptophan and Phenylalanine Metabolism	6.1.1.2	0	1000	3		PG2085		EXACT MATCH
GBEZ	1,4-alpha-glucan branching enzyme	[c] : 14glun --> glycogen + h2o	Alternate Carbon Metabolism	2.4.1.18	0	1000	3		PG1793		EXACT MATCH
FTHFCL	5-formethyltetrahydrofolate cyclo-ligase	[c] : 5fthf + atp --> adp + methf + pi	Folate Metabolism	6.3.3.2	0	1000	3		PG1854		EXACT MATCH
METTRS	Methionyl-tRNA synthetase	[c] : atp + met-L + trnamet --> amp + mettrna + ppi	Methionine Metabolism	6.1.1.10	0	1000	3		PG0170		EXACT MATCH
ALATRS	Alanyl-tRNA synthetase	[c] : ala-L + atp + trnaala --> alatrna + amp + ppi	Alanine and Aspartate Metabolism	6.1.1.7	0	1000	3		PG1246		EXACT MATCH
ILETRS	Isoleucyl-tRNA synthetase	[c] : atp + ile-L + trnaile --> amp + iletrna + ppi	Valine Leucine and Isoleucine Metabolism	6.1.1.5	0	1000	3		PG1596		EXACT MATCH
PROTRS	Prolyl-tRNA synthetase	[c] : atp + pro-L + trnapro --> amp + ppi + protrna	Arginine and Proline Metabolism	6.1.1.15	0	1000	3		PG0962		EXACT MATCH
THFGLUS	Tetrahydrofolate:L-glutamate gamma-ligase (ADP-forming)	[c] : atp + glu-L + thf <==> adp + h + pi + thfglu	Folate Metabolism	6.3.2.17	-1000	1000	3		PG0463		EXACT MATCH
FACOAL161	fatty-acid--CoA ligase (hexadecenoate)	[c] : atp + coa + hdcea <==> amp + hdcoa + ppi	Fatty Acid Synthesis	6.2.1.3	-1000	1000	3		PG1145 PG1829		EXACT MATCH
CYSTRS	Cysteinyl-tRNA synthetase	[c] : atp + cys-L + trnacys --> amp + cystrna + ppi	Cysteine Metabolism	6.1.1.16	0	1000	3		PG1878		EXACT MATCH
DCMPDA	dCMP deaminase	[c] : dcmp + h + h2o <==> dump + nh4	Purine and Pyrimidine Metabolism	3.5.4.12	-1000	1000	3		PG1856		EXACT MATCH
FACOAL160	fatty-acid--CoA ligase (hexadecanoate)	[c] : atp + coa + hdca <==> amp + pmtcoa + ppi	Fatty Acid Synthesis	6.2.1.3	-1000	1000	3		PG1145 PG1829		EXACT MATCH
TYRTRS	tyrosyl-tRNA synthetase	[c] : atp + trnatyr + tyr-L --> amp + ppi + tyrtrna	Tyrosine Tryptophan and Phenylalanine Metabolism	6.1.1.1	0	1000	3		PG0263		EXACT MATCH
PHETRS	Phenylalanyl-tRNA synthetase	[c] : atp + phe-L + trnaphe --> amp + phetrna + ppi	Tyrosine Tryptophan and Phenylalanine Metabolism	6.1.1.20	0	1000	3		PG0099 PG1771		EXACT MATCH
GLNTRS	Glutaminyl-tRNA synthetase	[c] : atp + gln-L + trnagln --> amp + glntrna + ppi	Glutamine Metabolism	6.1.1.18	0	1000	3		PG1951		EXACT MATCH
FACOAL182	fatty-acid--CoA ligase (octadecynoate)	[c] : atp + coa + ocdcya <==> amp + ocdycacoa + ppi	Fatty Acid Synthesis	6.2.1.3	-1000	1000	3		PG1145 PG1829		EXACT MATCH
THRTRS	Threonyl-tRNA synthetase	[c] : atp + thr-L + trnathr --> amp + ppi + thrtrna	Threonine and Lysine Metabolism	6.1.1.3	0	1000	3		PG0992		EXACT MATCH
FACOAL181	fatty-acid--CoA ligase (octadecenoate)	[c] : atp + coa + ocdcea <==> amp + odecoa + ppi	Fatty Acid Synthesis	6.2.1.3	-1000	1000	3		PG1145 PG1829		EXACT MATCH
ASNTRS	Asparaginyl-tRNA synthetase	[c] : asn-L + atp + trnaasn --> amp + asntrna + ppi	Asparagine Metabolism	6.1.1.22	0	1000	3		PG1121		EXACT MATCH
FACOAL180	fatty-acid--CoA ligase (octadecanoate)	[c] : atp + coa + ocdca <==> amp + ppi + stcoa	Fatty Acid Synthesis	6.2.1.3	-1000	1000	3		PG1145 PG1829		EXACT MATCH
R00112	NADPH:NAD+ oxidoreductase (B-specific)	[c] : nadph + nad <==> nadp + nadh	Others	1.6.1.2	-1000	1000	9		PG1332		EXACT MATCH
R00206	ATP:pyruvate,orthophosphate phosphotransferase	[c] : atp + pyr + pi <==> amp + pep + ppi	Glycolysis	2.7.9.1	-1000	1000	9		PG1017		EXACT MATCH
R00209	pyruvate:NAD+ 2-oxidoreductase (CoA-acetylating)	[c] : pyr + coa + nad <==> accoa + co2 + nadh	Glycolysis	1.8.1.4	-1000	1000	9		PG0802		EXACT MATCH
R00257	Deamido-NAD+:L-glutamine amido-ligase (AMP-forming)	[c] : atp + dnad + gln-L + h2o <==> amp + ppi + nad + glu-L	Glutamate MetabolismGlutamine Metabolism	6.3.5.1	-1000	1000	9	[30]	PG0531		EXACT MATCH
R00357	L-Aspartic acid:oxygen oxidoreductase (deaminating)	[c] : asp-L + h2o + o2 <==> oaa + nh3 + h2o2	Alanine and Aspartate Metabolism	1.4.3.16	-1000	1000	9		PG1576		EXACT MATCH
R00429	ATP:GTP 3'-pyrophosphotransferase	[c] : atp + gtp <==> amp + gdptp	Purine and Pyrimidine Metabolism	2.7.6.5	-1000	1000	9	[31]	PG1808		EXACT MATCH
R00461	L-Lysine 2,3-aminomutase	[c] : lys-L <==> 36dahx	Threonine and Lysine Metabolism	5.4.3.2	-1000	1000	9	[32]	PG1070		EXACT MATCH
R00481		[c] : asp-L + o2 <==> iasp + h2o2	Nicotinate Biosynthesis	1.4.3.16	-1000	1000	9		PG1576		EXACT MATCH
R00494		[c] : gthrd + h2o <==> cgly + glu-L	Glutamate MetabolismGlutamine Metabolism	3.4.11.4	-1000	1000	9		PG0445		EXACT MATCH
R00654	L-Methionine methanethiol-lyase (deaminating)	[c] : met-L + h2o <==> ch4s + nh3 + 2obut	Methionine Metabolism	4.4.1.11	-1000	1000	9		PG0343		EXACT MATCH
R00717	Glycolate:NAD+ oxidoreductase	[c] : glyclt + nad <==> glx + nadh + h	Glyoxylate Metabolism	1.1.1.29	-1000	1000	9		PG1190		EXACT MATCH
R00764	Pyrophosphate:D-fructose-6-phosphate 1-phosphotransferase	[c] : ppi + f6p <==> pi + fdp	Glycolysis	2.7.1.90	-1000	1000	9	[33]	PG0163		EXACT MATCH
R00856	CTP:sn-glycerol-3-phosphate cytidylyltransferase	[c] : ctp + glyc3p <==> ppi + cdpglyc	Glycerolipid Metabolism	2.7.7.39	-1000	1000	9		PG2068		EXACT MATCH
R01166	Nalpha-(beta-alanyl)-L-histidine hydrolase	[c] : carn + h2o <==> ala-B + his-L	Histidine MetabolismAlanine and Aspartate Metabolism	3.4.13.3	-1000	1000	9		PG0137 PG0537		EXACT MATCH
R01168	L-Histidine ammonia-lyase	[c] : his-L <==> urcan + nh3	Histidine Metabolism	4.3.1.3	-1000	1000	9		PG0324		EXACT MATCH
R01197		[c] : fdxrd + succoa + co2 <==> fdxox + akg + coa	TCA cycle	1.2.7.3	-1000	1000	9	[1]	PG0429 PG0430 PG1809 PG1810 PG1812 PG1813		EXACT MATCH
R01221	glycine synthase	[c] : gly + thf + nad <==> mlthf + nh3 + co2 + nadh + h	Glycine and Serine Metabolism	2.1.2.10	-1000	1000	9	[34]	PG1559		EXACT MATCH
R01388	D-Glycerate:NADP+ 2-oxidoreductase	[c] : glyc-R + nad <==> hpyr + nadh + h	Glycine and Serine Metabolism	1.1.1.29	-1000	1000	9		PG1190		EXACT MATCH
R01698	Dihydrolipoamide:NAD+ oxidoreductase	[c] : dhlam + nad <==> lpam + nadh	Others	1.8.1.4	-1000	1000	9		PG0802		EXACT MATCH
R01876	Uridine:orthophosphate ribosyltransferase	[c] : uri + pi <==> ura + r1p	Nucleotide Salvage PathwayNucleotide InterconversionPurine and Pyrimidine Metabolism	2.4.2.3	-1000	1000	9		PG1371		EXACT MATCH
R01976	(S)-3-Hydroxybutanoyl-CoA:NADP+ oxidoreductase	[c] : 3hbcoa + nadp <==> aacoa + nadph + h	Butanoate metabolism	1.1.1.157	-1000	1000	9		PG1080		EXACT MATCH
R01992	alpha-Aminobutyryl histidine hydrolase	[c] : hcarn + h2o <==> 4abut + his-L	Histidine Metabolism	3.4.13.3	-1000	1000	9		PG0137 PG0537		EXACT MATCH
R02287	5-Formiminotetrahydrofolate:L-glutamate N-formiminotransferase	[c] : 5forthf + glu-L <==> thf + forglu	Glutamate MetabolismGlutamine MetabolismTHF Metabolism	2.1.2.5	-1000	1000	9		PG0329		EXACT MATCH
R02288	4-imidazolone-5-propanoate amidohydrolase	[c] : 4izp + h2o <==> forglu + h	Histidine Metabolism	3.5.2.7	-1000	1000	9		PG0328		EXACT MATCH
R02300	S-Aminomethyldihydrolipoylprotein:(6S)-tetrahydrofolate	[c] : 5fthf <==> methf + h2o	THF Metabolism	2.1.2.10	-1000	1000	9		PG1559		EXACT MATCH
R02755	meso-2,6-diaminoheptanedioate:NADP+ oxidoreductase (deaminating)	[c] : 26dap-M + nadp + h2o <==> l2a6p + nh3 + nadph + h	Threonine and Lysine Metabolism	1.4.1.16	-1000	1000	9		PG0806		EXACT MATCH
R02914	4,5-Dihydro-4-oxo-5-imidazolepropanoate hydro-lyase	[c] : 4izp <==> urcan + h2o	Histidine Metabolism	4.2.1.49	-1000	1000	9		PG1872		EXACT MATCH
R03027	(3R)-3-Hydroxybutanoyl-CoA hydro-lyase	[c] : 3hbcoa-R <==> b2coa + h2o	Butanoate metabolism	4.2.1.55	-1000	1000	9		PG1079		EXACT MATCH
R03189	5-Formyltetrahydrofolate:L-glutamate N-formiminotransferase	[c] : 5fthf + glu-L <==> thf + nflglut	Glutamate MetabolismGlutamine MetabolismTHF Metabolism	2.1.2.5	-1000	1000	9		PG0329		EXACT MATCH
R03254	2-Dehydro-3-deoxy-D-octonate-8-phosphate	[c] : kdo8p + pi <==> pep + ara5p + h2o	Cell Envelope BiosynthesisLPS Metabolism	2.5.1.55	-1000	1000	9		PG1743		EXACT MATCH
R03275	(3S)-3,6-Diaminohexanoate 5,6-aminomutase	[c] : 36dahx <==> 35dahx	Threonine and Lysine Metabolism	5.4.3.3	-1000	1000	9	[35]	PG1073 PG1074		EXACT MATCH
R03425	glycine:lipoylprotein oxidoreductase (decarboxylating and	[c] : gly + lpro <==> alpro + co2	Glycine and Serine Metabolism	1.4.4.2	-1000	1000	9		PG1305		EXACT MATCH
R03537	2',3'-Cyclic AMP 3'-nucleotidohydrolase	[c] : 23camp + h2o <==> 3amp	Purine and Pyrimidine Metabolism	3.1.4.16	-1000	1000	9		PG0171		EXACT MATCH
R03538	2',3'-Cyclic UMP 3'-nucleotidohydrolase	[c] : 23cump + h2o <==> 3ump	Purine and Pyrimidine Metabolism	3.1.4.16	-1000	1000	9		PG0171		EXACT MATCH
R03815	dihydrolipoylprotein:NAD+ oxidoreductase	[c] : dhlpro + nad <==> lpro + nadh + h	Glycine and Serine Metabolism	1.8.1.4	-1000	1000	9		PG0802		EXACT MATCH
R03929	2',3'-Cyclic CMP 3'-nucleotidohydrolase	[c] : 23ccmp + h2o <==> 3cmp	Purine and Pyrimidine Metabolism	3.1.4.16	-1000	1000	9		PG0171		EXACT MATCH
R04125	S-aminomethyldihydrolipoylprotein:(6S)-tetrahydrofolate	[c] : alpro + thf <==> dhlpro + mlthf + nh3	Glycine and Serine Metabolism	2.1.2.10	-1000	1000	9	[23]	PG1559		EXACT MATCH
R04148	Nicotinate-nucleotide:dimethylbenzimidazole	[c] : nicrnt + dmbzid <==> nac + 5prdmbz	Cofactor and Prosthetic Group Biosynthesis	2.4.2.21	-1000	1000	9		PG0702		EXACT MATCH
R04210	4-phospho-D-erythronate:NAD+ 2-oxidoreductase	[c] : 4per + nad <==> ohpb + nadh + h	Vitamin B6 metabolism	1.1.1.290	-1000	1000	9		PG1220		EXACT MATCH
R04286	2-Amino-4-hydroxy-6-(erythro-1,2,3-trihydroxypropyl)	[c] : ahdt <==> 6pthp + tpp	Folate Metabolism	4.2.3.12	-1000	1000	9		PG1056		EXACT MATCH
R04770	Selenomethionine methanethiol-lyase (deaminating)	[c] : selmeth + h2o <==> ch4se + nh3 + 2obut	Methionine Metabolism	4.4.1.11	-1000	1000	9	[36]	PG0343		EXACT MATCH
R05135	2',3'-Cyclic GMP 3'-nucleotidohydrolase	[c] : 23cgmp + h2o <==> 3gmp	Purine and Pyrimidine Metabolism	3.1.4.16	-1000	1000	9		PG0171		EXACT MATCH
R05149	S-Adenosyl-L-methionine:1-precorrin-6Y C5,15-methyltransferase	[c] : 2 amet + pre6 <==> 2 ahcys + pre8 + co2	Porphyrin metabolism	2.1.1.132	-1000	1000	9	[37]	PG0212		EXACT MATCH
R05177	Precorrin 8X 11,12-methylmutase	[c] : pre8 <==> hgb	Porphyrin metabolism	5.4.1.2	-1000	1000	9		PG0213		EXACT MATCH
R05180	S-Adenosyl-L-methionine:precorrin-3B C17-methyltransferase	[c] : amet + pre3 <==> ahcys + pre4	Porphyrin metabolism	2.1.1.131	-1000	1000	9		PG0213		EXACT MATCH
R05181	S-adenosyl-L-methionine:precorrin-4 C11 methyltransferase	[c] : amet + pre4 <==> ahcys + pre5	Porphyrin metabolism	2.1.1.133	-1000	1000	9	[37]	PG0211		EXACT MATCH
R05222		[c] : adocbip + gtp <==> agdpcbi + ppi	Porphyrin metabolism	2.7.7.62	-1000	1000	9	[37]	PG0701		EXACT MATCH
R05223		[c] : adocbl + gmp <==> agdpcbi + rdmbzi	Porphyrin metabolism	2.7.8.26	-1000	1000	9	[37]	PG0703		EXACT MATCH
R05576	(S)-3-Hydroxybutanoyl-CoA:NADP+ oxidoreductase	[c] : 3hbcoa + nadp <==> aacoa + nadph + h	Others	1.1.1.157	-1000	1000	9		PG1080		EXACT MATCH
R05633	CTP: 2-C-Methyl-D-erythritol 4-phosphate cytidylyltransferase	[c] : 2me4p + ctp <==> 4c2me + ppi	Cofactor and Prosthetic Group BiosynthesisIsoprenoid Biosynthesis	2.7.7.60	-1000	1000	9	[38]	PG1434		EXACT MATCH
R05635	Formyl-L-methionyl peptide amidohydrolase	[c] : flmp + h2o <==> metp + for	Others	3.5.1.88	-1000	1000	9		PG2201		EXACT MATCH
R05636	1-Deoxy-D-xylulose-5-phosphate pyruvate-lyase (carboxylating)	[c] : pyr + dg3p <==> dxyl5p + co2	Cofactor and Prosthetic Group BiosynthesisIsoprenoid Biosynthesis	2.2.1.7	-1000	1000	9	[38]	PG2217		EXACT MATCH
R05681	NAD-dependent threonine 4-phosphate dehydrogenase	[c] : phthr + nad <==> 2a3o4pb + nadh + h	Vitamin B6 metabolism	1.1.1.262	-1000	1000	9	[22]	PG2067		EXACT MATCH
R05688	1-Deoxy-D-xylulose-5-phosphate isomeroreductase	[c] : 2me4p + nadp <==> dxyl5p + nadph + h	Cofactor and Prosthetic Group BiosynthesisIsoprenoid Biosynthesis	1.1.1.267	-1000	1000	9	[38]	PG1364		EXACT MATCH
R05712	ammonia:ferricytochrome-c oxidoreductase	[c] : nh3 + 2 h2o + 6 ficytc <==> no2 + 6 focytc + 7 h	Respiratory chain	1.7.2.2	-1000	1000	9		PG1820 PG1821		EXACT MATCH
R05789	(R)-2-phospho-3-sulfolactate phosphohydrolase	[c] : psl + h2o <==> 3sl + pi	Others	3.1.3.71	-1000	1000	9		PG0013		EXACT MATCH
R05808	S-adenosyl-L-methionine:cobalt-factor-II C20-methyltransferase	[c] : copre2 + amet <==> copre3 + ahcys	Porphyrin metabolism	2.1.1.151	-1000	1000	9		PG0480		EXACT MATCH
R05809		[c] : copre3 + amet <==> copre4 + ahcys	Porphyrin metabolism	2.1.1.131	-1000	1000	9		PG0213		EXACT MATCH
R05810	cobalt-precorrin-4 methyltransferase	[c] : copre4 + amet <==> copre5a + ahcys	Porphyrin metabolism	2.1.1.133	-1000	1000	9		PG0211		EXACT MATCH
R05813		[c] : codhpre6 + 2 amet <==> copre8 + 2 ahcys + co2	Others	2.1.1.132	-1000	1000	9		PG0212		EXACT MATCH
R05814		[c] : copre8 <==> cobya	Porphyrin metabolism	5.4.1.2	-1000	1000	9	[37]	PG0213		EXACT MATCH
R05838	pyridoxine 5'-phosphate synthase	[c] : copre2 + dxyl5p <==> pdx5p + pi + 2 h2o	Vitamin B6 metabolism	2.6.99.2	-1000	1000	9	[22]	PG0630		EXACT MATCH
R05884	isopentenyl-diphosphate:NAD(P)+ oxidoreductase	[c] : h2mb4p + nadph + h <==> ipdp + nadp + h2o	Cofactor and Prosthetic Group BiosynthesisIsoprenoid Biosynthesis	1.17.1.2	-1000	1000	9		PG0604		EXACT MATCH
R06447	di-trans,poly-cis-Decaprenyl-diphosphate:isopentenyl-diphosphate	[c] : ttc-ggdp + 7 ipdp <==> dtpcud + 7 ppi	Cofactor and Prosthetic Group BiosynthesisOthers	2.5.1.31	-1000	1000	9		PG0190		EXACT MATCH
R06895	coproporphyrinogen-III:S-adenosyl-L-methionine	[c] : cpppg3 + 2 amet <==> pppg9 + 2 co2 + 2 met-L + 2 dad-5	Porphyrin metabolism	1.3.99.22	-1000	1000	9	[1]	PG0475		EXACT MATCH
R07161	3-(indol-3-yl)pyruvate:ferredoxin oxidoreductase	[c] : indpyr + coa + fdxox <==> indaccoa + co2 + fdxrd	Others	1.2.7.8	-1000	1000	9		PG0674 PG0675		EXACT MATCH
R07219	dimethyallyl diphosphate:NADP+ oxidoreductase	[c] : dmpp + nadp + h2o <==> h2mb4p + nadph + h	Cofactor and Prosthetic Group BiosynthesisIsoprenoid Biosynthesis	1.17.1.2	-1000	1000	9		PG0604		EXACT MATCH
R07269	di-trans,poly-cis-decaprenyl-diphosphate:isopentenyl-diphosphate	[c] : dtpcdd + ipdp <==> ppi + dtpcud	Cofactor and Prosthetic Group BiosynthesisOthers	2.5.1.31	-1000	1000	9		PG0190		EXACT MATCH
R07605	queuine:NADP+ oxidoreductase	[c] : 7a7d + 2 nadp <==> 7c7d + 2 nadph + 2 h	Others	1.7.1.13	-1000	1000	9		PG1347		EXACT MATCH
R07606	L-methionine:thioredoxin-disulfide S-oxidoreductase	[c] : met-L + trdox + h2o <==> metsox-S-S-L + trdrd	Methionine Metabolism	1.8.4.11	-1000	1000	9	[39]	PG2088		EXACT MATCH
R07763		[c] : 3oacp + nadph + h <==> 3hoacp + nadp	Others	1.1.1.100	-1000	1000	9		PG1239		EXACT MATCH
NH4dis	Link reaction between NH3 and NH4	[c] : nh3 + h <==> nh4	Others		-1000	1000	5			Artificial reaction inserted to provide a bridge between NH4+ and NH3
OBUTCOA		[c] : 2obut + coa + nad <==> ppcoa + co2 + nadh			-1000	1000	1
MMERCAPT		ch4s[c] <==> ch4s[e]			-1000	1000	5
ARGDAMIN		[c] : arg-L <==> citr-L + nh3			-1000	1000	1
ARCA		[c] : citr-L + pi <==> orn			-1000	1000	1
1	Takahashi, N., T. Sato, and T. Yamada, Metabolic pathways for cytotoxic end product formation from glutamate- and aspartate-containing peptides by Porphyromonas gingivalis. J Bacteriol, 2000. 182(17): p. 4704-10.
2	Chiancone, E., et al., Iron and proteins for iron storage and detoxification. Biometals, 2004. 17(3): p. 197-202.
3	Rangarajan, M., et al., Expression of Arg-Gingipain RgpB is required for correct glycosylation and stability of monomeric Arg-gingipain RgpA from Porphyromonas gingivalis W50. Infect Immun, 2005. 73(8): p. 4864-78.
4	Tribble, G.D., et al., A Porphyromonas gingivalis haloacid dehalogenase family phosphatase interacts with human phosphoproteins and is important for invasion. Proc Natl Acad Sci U S A, 2006. 103(29): p. 11027-32.
5	Gafan, C., et al., Characterization of the ornithine aminotransferase from Plasmodium falciparum. Molecular & Biochemical Parasitology, 2001. 118(1): p. 1-10.
6	Ansai, T., et al., A murC gene in Porphyromonas gingivalis 381. Microbiology, 1995. 141 ( Pt 9): p. 2047-52.
7	Olczak, T., et al., Iron and heme utilization in Porphyromonas gingivalis. FEMS Microbiol Rev, 2005. 29(1): p. 119-44.
8	Curtis, M.A., et al., Characterization of an adherence and antigenic determinant of the ArgI protease of Porphyromonas gingivalis which is present on multiple gene products. Infect Immun, 1996. 64(7): p. 2532-9.
9	Tzeng, C.M. and A. Kornberg, The Multiple Activities of Polyphosphate Kinase of Escherichia coli and Their Subunit Structure Determined by Radiation Target Analysis. Journal of Biological Chemistry, 2000. 275(6): p. 3977-3983.
10	Liu, Y., H. Abaibou, and H.M. Fletcher, Development of a noninvasive reporter system for gene expression in Porphyromonas gingivalis. Plasmid, 2000. 44(3): p. 250-61.
11	Masuda, K., et al., Consumption of Peptide-derived Arginine by a Periodontopathogenic Bacterium, Porphyromonas gingivalis. Anaerobe, 2001. 7(4): p. 209-217.
12	Burgess, N.A., et al., LuxS-dependent quorum sensing in Porphyromonas gingivalis modulates protease and haemagglutinin activities but is not essential for virulence. Microbiology, 2002. 148(Pt 3): p. 763-72.
13	Sugio, S., B.Y. Hiraoka, and F. Yamakura, Crystal structure of cambialistic superoxide dismutase from porphyromonas gingivalis. Eur J Biochem, 2000. 267(12): p. 3487-95.
14	Paramaesvaran, M., et al., Porphyrin-mediated cell surface heme capture from hemoglobin by Porphyromonas gingivalis. J Bacteriol, 2003. 185(8): p. 2528-37.
15	Nakao, R., H. Senpuku, and H. Watanabe, Porphyromonas gingivalis galE is involved in lipopolysaccharide O-antigen synthesis and biofilm formation. Infect Immun, 2006. 74(11): p. 6145-53.
16	Simionato, M.R., et al., Porphyromonas gingivalis genes involved in community development with Streptococcus gordonii. Infect Immun, 2006. 74(11): p. 6419-28.
17	Arimoto, T., T. Ansai, and T. Takehara, Cloning, expression, and characterization of pyrophosphate-dependent phosphofructokinase gene from Porphyromonas gingivalis. J. Dent. Health, 2001. 51: p. 281-292.
18	Rodionov, D.A., et al., Comparative Genomics of Thiamin Biosynthesis in Procaryotes NEW GENES AND REGULATORY MECHANISMS. Journal of Biological Chemistry, 2002. 277(50): p. 48949-48959.
19	Jackson, C.A., et al., Cloning, expression and sequence analysis of the genes encoding the heterodimeric methylmalonyl-CoA mutase of Porphyromonas gingivalis W50. Gene, 1995. 167(1-2): p. 127-32.
20	Romero, H., et al., Evolution of selenium utilization traits. Genome Biology, 2005. 6(8): p. R66.
21	Tucker, C.M., et al. Role of P. gingivalis PtpA Tyrosine Phosphatase in Exopolysaccharide Production. in The IADR 86th General Session & Exhibition. 2008. Toronto.
22	Mittenhuber, G., Phylogenetic Analyses and Comparative Genomics of Vitamin B 6 (Pyridoxine) and Pyridoxal Phosphate Biosynthesis Pathways. J. Mol. Microbiol. Biotechnol, 2001. 3(1): p. 1-20.
23	Shibata, Y., et al., Isolation and characterization of the rml gene homologs from Porphyromonas gingivalis. Oral Microbiol Immunol, 1999. 14(6): p. 339-47.
24	Moroz, O.V., et al., Dimeric dUTPases, HisE, and MazG belong to a New Superfamily of all-a NTP Pyrophosphohydrolases with Potential “House-cleaning” Functions. Journal of Molecular Biology, 2005. 347(2): p. 243-255.
25	Frandsen, E.V., et al., Evidence of recombination in Porphyromonas gingivalis and random distribution of putative virulence markers. Infect Immun, 2001. 69(7): p. 4479-85.
26	Rodrigues, P.H., et al. EpsC, ragB and Adhesion/Invasion of P. gingivalis to HCAE Cells. in The IADR/AADR/CADR 83rd General Session. 2005. Toronto.
27	Fournier, D. and C. Mouton, Phenotypic characterization of human and animal biotypes within the species Porphyromonas gingivalis. Res Microbiol, 1993. 144(6): p. 435-44.
28	Park, Y., et al., Identification of Porphyromonas gingivalis genes specifically expressed in human gingival epithelial cells by using differential display reverse transcription-PCR. Infect Immun, 2004. 72(7): p. 3752-8.
29	Yamashita, Y., et al., Purification and characterization of alkaline phosphatase of Bacteroides gingivalis 381. Infection and Immunity, 1990. 58(9): p. 2882.
30	Wu, Y., et al., Identification and testing of Porphyromonas gingivalis virulence genes with a pPGIVET system. Infect Immun, 2002. 70(2): p. 928-37.
31	Sen, K., J. Hayashi, and H.K. Kuramitsu, Characterization of the relA gene of Porphyromonas gingivalis. J Bacteriol, 2000. 182(11): p. 3302-4.
32	Brazeau, B.J., et al., Enzymatic activation of lysine 2,3-aminomutase from Porphyromonas gingivalis. Appl Environ Microbiol, 2006. 72(9): p. 6402-4.
33	Klimpel, K.W. and V.L. Clark, The RNA polymerases of Porphyromonas gingivalis and Fusobacterium nucleatum are unrelated to the RNA polymerase of Escherichia coli. J Dent Res, 1990. 69(9): p. 1567-72.
34	Lewis, J.P., et al., Transcriptional organization, regulation and role of the Porphyromonas gingivalis W83 hmu haemin-uptake locus. Microbiology, 2006. 152(Pt 11): p. 3367-82.
35	Tang, K.H., A. Harms, and P.A. Frey, Identification of a novel pyridoxal 5'-phosphate binding site in adenosylcobalamin-dependent lysine 5,6-aminomutase from Porphyromonas gingivalis. Biochemistry, 2002. 41(27): p. 8767-76.
36	Manukhov, I.V., et al., L-methionine ?-lyase from Citrobacter freundii: Cloning of the gene and kinetic parameters of the enzyme. Biochemistry (Moscow), 2006. 71(4): p. 361-369.
37	Roper, J.M., et al., The enigma of cobalamin (Vitamin B12) biosynthesis in Porphyromonas gingivalis. Identification and characterization of a functional corrin pathway. J Biol Chem, 2000. 275(51): p. 40316-23.
38	Kuzuyama, T., Mevalonate and Nonmevalonate Pathways for the Biosynthesis of Isoprene Units. Bioscience, Biotechnology, and Biochemistry, 2002. 66(8): p. 1619-1627.
39	Delaye, L., et al., Molecular Evolution of Peptide Methionine Sulfoxide Reductases (MsrA and MsrB): On the Early Development of a Mechanism That Protects Against Oxidative Damage. Journal of Molecular Evolution, 2007. 64(1): p. 15-32.

## Sheet: Metabolites
Metabolite	Name	Formula
10fthf	10-Formyltetrahydrofolate	C20H21N7O7
13dpg	3-Phospho-D-glyceroyl phosphate	C3H4O10P2
13mmaACP	13-Methylmyritic acid ACP	C15H30O2-R
14glun	(1,4-alpha-D-Glucosyl)n	C6H12O6
15mpalmACP	15-methylpalmitic acid ACP	C17H34O2-R
1p3h5c	L-1-Pyrroline-3-hydroxy-5-carboxylate	C5H6NO3
1pyr5c	1-Pyrroline-5-carboxylate	C5H6NO2
23camp	2',3'-Cyclic AMP	C10H11N5O6P
23ccmp	2',3'-Cyclic CMP	C9H11N3O7P
23cgmp	2',3'-Cyclic GMP	C10H11N5O7P
23cump	2',3'-Cyclic UMP	C9H10N2O8P
23dhdp	2,3-Dihydrodipicolinate	C7H5NO4
25aics	(S)-2-[5-Amino-1-(5-phospho-D-ribosyl)imidazole-4-carboxamido]succinate	C13H15N4O12P
25dhpp	2,5-Diamino-6-hydroxy-4-(5'-phosphoribosylamino)-pyrimidine	C9H14N5O8P
26dap-LL	LL-2,6-Diaminoheptanedioate	C7H14N2O4
26dap-M	meso-2,6-Diaminoheptanedioate	C7H14N2O4
2a3o4pb	2-Amino-3-oxo-4-phosphonooxybutyrate	C4H8NO7P
2ahhmd	2-Amino-4-hydroxy-6-hydroxymethyl-7,8-dihydropteridine diphosphate	C7H8N5O8P2
2ahhmp	2-Amino-4-hydroxy-6-hydroxymethyl-7,8-dihydropteridine	C7H9N5O2
2aobut	L-2-Amino-3-oxobutanoate	C4H7NO3
2cpr5p	1-(2-Carboxyphenylamino)-1-deoxy-D-ribulose 5-phosphate	C12H13NO9P
2dda7p	2-Dehydro-3-deoxy-D-arabino-heptonate 7-phosphate	C7H10O10P
2ddg6p	2-Dehydro-3-deoxy-D-gluconate 6-phosphate	C6H8O9P
2dhp	2-Dehydropantoate	C6H9O4
2dmmq6	2-Demethylmenaquinone 6	C40H54O2
2dr1p	2-Deoxy-D-ribose 1-phosphate	C5H9O7P
2dr5p	2-Deoxy-D-ribose 5-phosphate	C5H9O7P
2mahmp	2-Methyl-4-amino-5-hydroxymethylpyrimidine diphosphate	C6H8N3O7P2
2me4p	2-C-methyl-D-erythritol 4-phosphate	C5H11O7P
2mecdp	2-C-methyl-D-erythritol 2,4-cyclodiphosphate	C5H10O9P2
2obut	2-Oxobutanoate	C4H5O3
2p4c2me	2-phospho-4-(cytidine 5'-diphospho)-2-C-methyl-D-erythritol	C14H22N3O17P3
2pg	D-Glycerate 2-phosphate	C3H4O7P
2shchc	2-Succinyl-6-hydroxy-2,4-cyclohexadiene-1-carboxylate	C11H10O6
34hpp	3-(4-Hydroxyphenyl)pyruvate	C9H7O4
35dahx	(3S,5S)-3,5-Diaminohexanoate	C6H14N2O2
36dahx	(3S)-3,6-Diaminohexanoate	C6H15N2O2
3amp	3'-AMP	C10H12N5O7P
3cmp	3'-cmp	C9H12N3O8P
3dhq	3-Dehydroquinate	C7H9O6
3dhsk	3-Dehydroshikimate	C7H7O5
3gmp	3'-GMP	C10H12N5O8P
3hbcoa	(S)-3-Hydroxybutanoyl-CoA	C25H38N7O18P3S
3hbcoa-R	(R)-3-Hydroxybutanoyl-CoA	C25H38N7O18P3S
3hmrsACP	(R)-3-Hydroxytetradecanoyl-[acyl-carrier protein]	C25H47N2O9PRS
3hoacp	3-Hydroxyoctadecanoyl-[acp]	C18H35O2SR
3hoctaACP	(R)-3-Hydroxyoctadecanoyl-[acyl-carrier protein]	C29H55N2O9PRS
3hpalmACP	R-3-hydroxypalmitoyl-[acyl-carrier protein]	C27H51N2O9PRS
3ig3p	C'-(3-Indolyl)-glycerol 3-phosphate	C11H12NO6P
3mbtcoa	3-Methyl-butyrl-coa	C26H44N7O17P3S
3mob	3-Methyl-2-oxobutanoate	C5H7O3
3mop	(S)-3-Methyl-2-oxopentanoate	C6H9O3
3oacp	3-Oxostearoyl-[acp]	C18H33O2SR
3pg	3-Phospho-D-glycerate	C3H4O7P
3php	3-Phosphohydroxypyruvate	C3H2O7P
3psme	5-O-(1-Carboxyvinyl)-3-phosphoshikimate	C10H9O10P
3sl	(2R)-3-Sulfolactate	C3H6O6S
3ump	3'-UMP	C9H11N2O9P
4abut	4-Aminobutanoate	C4H9NO2
4abz	4-Aminobenzoate	C7H6NO2
4adcho	4-amino-4-deoxychorismate	C10H10NO5
4c2me	4-(cytidine 5'-diphospho)-2-C-methyl-D-erythritol	C14H23N3O14P2
4hb	4-Hydroxybutyrate	C4H7O3
4hglusa	L-4-Hydroxyglutamate semialdehyde	C5H9NO4
4hpro-LT	trans-4-Hydroxy-L-proline	C5H9NO3
4izp	4-Imidazolone-5-propanoate	C6H7N2O3
4mop	4-Methyl-2-oxopentanoate	C6H9O3
4mpetz	4-Methyl-5-(2-phosphoethyl)-thiazole	C6H8NO4PS
4pasp	4-Phospho-L-aspartate	C4H6NO7P
4per	4-Phospho-D-erythronate	C4H6O8P
4ppan	D-4'-Phosphopantothenate	C9H15NO8P
4ppcys	N-((R)-4-Phosphopantothenoyl)-L-cysteine	C12H20N2O9PS
4r5au	4-(1-D-Ribitylamino)-5-aminouracil	C9H16N4O6
5aizc	5-amino-1-(5-phospho-D-ribosyl)imidazole-4-carboxylate	C9H11N3O9P
5aop	5-Amino-4-oxopentanoate	C5H9NO3
5aprbu	5-Amino-6-(5'-phosphoribitylamino)uracil	C9H15N4O9P
5apru	5-Amino-6-(5'-phosphoribosylamino)uracil	C9H13N4O9P
5caiz	5-phosphoribosyl-5-carboxyaminoimidazole	C9H11N3O9P
5forthf	5-Formiminotetrahydrofolate	C20H22N8O6
5fthf	5-Formyltetrahydrofolate	C20H21N7O7
5mta	5-Methylthioadenosine	C11H15N5O3S
5mthf	5-Methyltetrahydrofolate	C20H24N7O6
5mtr	5-Methylthio-D-ribose	C6H12O4S
5prdmbz	N1-(5-Phospho-alpha-D-ribosyl)-5,6-dimethylbenzimidazole	C14H17N2O7P
6pgc	6-Phospho-D-gluconate	C6H10O10P
6pgl	6-phospho-D-glucono-1,5-lactone	C6H9O9P
6pthp	6-Pyruvoyl-5,6,7,8-tetrahydropterin	C9H11N5O3
7a7d	Queuine	C12H15N5O3
7c7d	7-Cyano-7-deazaguanine	C7H5N5O
8aonn	8-Amino-7-oxononanoate	C9H17NO3
ACP	acyl carrier protein	C11H21N2O7PRS
N1aspmd	N1-Acetylspermidine	C9H23N3O
aa	acrylamide	C3H5NO
aacoa	Acetoacetyl-CoA	C25H36N7O18P3S
ac	Acetate	C2H3O2
acACP	Acetyl-ACP	C13H23N2O8PRS
acac	Acetoacetate	C4H5O3
acald	Acetaldehyde	C2H4O
accoa	Acetyl-CoA	C23H34N7O17P3S
acgam1p	N-Acetyl-D-glucosamine 1-phosphate	C8H14NO9P
achms	O-Acetyl-L-homoserine	C6H11NO4
acmam	N-Acetyl-D-muramoate	C11H18NO8
acmama	N-Acetyl-D-muramoyl-L-alanine	C14H23N2O9
acser	O-Acetyl-L-serine	C5H9NO4
actACP	Acetoacetyl-ACP	C15H25N2O9PRS
actp	Acetyl phosphate	C2H3O5P
ad	acetamide	C2H5NO
ade	Adenine	C5H5N5
adn	Adenosine	C10H13N5O4
adocbip	Adenosyl cobinamide phosphate	C58H83CoN16O14P
adocbl	Adenosylcobalamin	C72H100CoN18O17P
adp	ADP	C10H12N5O10P2
adphep-DD	ADP-D-glycero-D-manno-heptose	C17H25N5O16P2
adphep-LD	ADP-L-glycero-D-manno-heptose	C17H25N5O16P2
adphep7p-LD	ADP-L-glycero-D-manno-heptose-7-phosphate	C17H24N5O19P3
agdpcbi	Adenosine-GDP-cobinamide	C68H95CoN21O21P2
ahcys	S-Adenosyl-L-homocysteine	C14H20N6O5S
ahdt	2-Amino-4-hydroxy-6-(erythro-1,2,3-trihydroxypropyl)dihydropteridine triphosphate	C9H12N5O13P3
aicar	5-Amino-1-(5-Phospho-D-ribosyl)imidazole-4-carboxamide	C9H13N4O8P
air	5-amino-1-(5-phospho-D-ribosyl)imidazole	C8H12N3O7P
akg	2-Oxoglutarate	C5H4O5
ala-B	beta-Alanine	C3H7NO2
ala-D	D-Alanine	C3H7NO2
ala-L	L-Alanine	C3H7NO2
alaala	D-Alanyl-D-alanine	C6H12N2O3
alatrna	L-Alanyl-tRNA(Ala)	C3H6NOR
alpro	S-Aminomethyldihydrolipoylprotein	CH6NS2X
amet	S-Adenosyl-L-methionine	C15H23N6O5S
amob	S-Adenosyl-4-methylthio-2-oxobutanoate	C15H19N5O6S
amp	AMP	C10H12N5O7P
anth	Anthranilate	C7H6NO2
ara5p	D-Arabinose 5-phosphate	C5H9O8P
arg-L	L-Arginine	C6H15N4O2
argsuc	N(omega)-(L-Arginino)succinate	C10H17N4O6
argtrna	L-Arginyl-tRNA(Arg)	C6H14N4OR
asn-L	L-Asparagine	C4H8N2O3
asntrna	L-Asparaginyl-tRNA(Asn)	C14H23N2O12PR2
asp-L	L-Aspartate	C4H6NO4
aspsa	L-Aspartate 4-semialdehyde	C4H7NO3
asptrna	L-Aspartyl-tRNA(Asp)	C4H5NO3R
atp	ATP	C10H12N5O13P3
b2coa	Crotonoyl-CoA	C25H36N7O17P3S
btcoa	Butanoyl-CoA	C25H38N7O17P3S
btn	Biotin	C10H15N2O3S
but	Butyrate (n-C4:0)	C4H7O2
c190cACP	19 carbon cyclopropane-ACP	C30H55N2O8PRS
carn	L-Carnosine	C9H14N4O3
cbasp	N-Carbamoyl-L-aspartate	C5H6N2O5
cbp	Carbamoyl phosphate	CH2NO5P
cdp	CDP	C9H12N3O11P2
cdpdag_HP	CDP-Diacylglycerol Hp specific	C45H79N3O15P2
cdpglyc	CDPglycerol	C12H19N3O13P2
cgly	Cys-Gly	C5H10N2O3S
ch4s	Methanethiol	CH4S
ch4se	Methaneselenol	CH4Se
chor	chorismate	C10H8O6
cit	Citrate	C6H5O7
citr-L	L-Citrulline	C6H13N3O3
clpn_HP	Cardiolipin (Hpylori)	C75H140O17P2
cmp	CMP	C9H12N3O8P
cmpkdo	CMP-3-deoxy-D-manno-octulosonate	C17H24N3O15P
co2	CO2	CO2
coa	Coenzyme A	C21H32N7O16P3S
cobya	Cobyrinate	C45H52N4O14Co
codhpre6	cobalt-dihydro-precorrin 6	C44H47N4O16Co
copre2	cobalt-precorrin 2	C42H38N4O16Co
copre3	cobalt-precorrin 3	C43H40N4O16Co
copre4	cobalt-precorrin 4	C44H43N4O16Co
copre5a	cobalt-precorrin 5a	C45H52CoN4O16
copre8	cobalt-precorrin 8	C45H52N4O14Co
core_lps_PG1	Lipid A + Core conjugate	R
core_lps_PG2	Lipid A + Core conjugate	R
core_lps_PG3	Lipid A + Core conjugate	R
cpppg3	Coproporphyrinogen III	C36H40N4O8
ctp	CTP	C9H12N3O14P3
cys-L	L-Cysteine	C3H7NO2S
cyst-L	L-Cystathionine	C7H14N2O4S
cystrna	L-Cysteinyl-tRNA(Cys)	C3H6NOSR
cytd	Cytidine	C9H13N3O5
dad-2	Deoxyadenosine	C10H13N5O3
dad-5	5'-Deoxyadenosine	C10H13N5O3
dadp	dADP	C10H12N5O9P2
damp	dAMP	C10H12N5O6P
dann	7,8-Diaminononanoate	C9H21N2O2
datp	dATP	C10H12N5O12P3
db4p	3,4-dihydroxy-2-butanone 4-phosphate	C4H7O6P
dcamp	N6-(1,2-Dicarboxyethyl)-AMP	C14H14N5O11P
dcdp	dCDP	C9H12N3O10P2
dcmp	dCMP	C9H12N3O7P
dctp	dCTP	C9H12N3O13P3
dcyt	Deoxycytidine	C9H13N3O4
dg3p	D-Glyceraldehyde 3-phosphate	C3H7O6P
dgdp	dGDP	C10H12N5O10P2
dgmp	dGMP	C10H12N5O7P
dgsn	Deoxyguanosine	C10H13N5O4
dgtp	dGTP	C10H12N5O13P3
dhap	Dihydroxyacetone phosphate	C3H5O6P
dhf	7,8-Dihydrofolate	C19H19N7O6
dhlam	Dihydrolipoamide	C8H17NOS2
dhlpro	Dihydrolipolprotein	H2S2X
dhna	1,4-Dihydroxy-2-naphthoate	C11H7O4
dhnpt	Dihydroneopterin	C9H13N5O4
dhor-S	(S)-Dihydroorotate	C5H5N2O4
dhpmp	Dihydroneopterin monophosphate	C9H12N5O7P
dhpt	Dihydropteroate	C14H13N6O3
dhptd	4,5-dihydroxy-2,3-pentanedione	C5H8O4
din	Deoxyinosine	C10H12N4O4
dmbzid	5,6-Dimethylbenzimidazole	C9H10N2
dmlz	6,7-Dimethyl-8-(1-D-ribityl)lumazine	C13H18N4O6
dmpp	Dimethylallyl diphosphate	C5H9O7P2
dnad	Deamino-NAD+	C21H24N6O15P2
dpcoa	Dephospho-CoA	C21H33N7O13P2S
dtbt	Dethiobiotin	C10H17N2O3
dtdp	dTDP	C10H13N2O11P2
dtdp4d6dg	dTDP-4-dehydro-6-deoxy-D-glucose	C16H22N2O15P2
dtdp4d6dm	dTDP-4-dehydro-6-deoxy-L-mannose	C16H22N2O15P2
dtdpglu	dTDPglucose	C16H24N2O16P2
dtdprmn	dTDP-L-rhamnose	C16H24N2O15P2
dtmp	dTMP	C10H13N2O8P
dtpcdd	di-trans,poly-cis-Decaprenyl diphosphate	C50H84O7P2
dtpcud	di-trans,poly-cis-Undecaprenyl diphosphate	C55H92O7P2
dttp	dTTP	C10H13N2O14P3
dudp	dUDP	C9H11N2O11P2
dump	dUMP	C9H11N2O8P
duri	Deoxyuridine	C9H12N2O5
dutp	dUTP	C9H11N2O14P3
dxyl5p	1-deoxy-D-xylulose 5-phosphate	C5H9O7P
e4hglu	L-erythro-4-Hydroxyglutamate	C5H8NO5
e4p	D-Erythrose 4-phosphate	C4H7O7P
etoh	Ethanol	C2H6O
f1p	D-Fructose 1-phosphate	C6H11O9P
f6p	D-Fructose 6-phosphate	C6H11O9P
fad	Flavin adenine dinucleotide oxidized	C27H31N9O15P2
fadh2	Flavin adenine dinucleotide reduced	C27H33N9O15P2
fdp	D-Fructose 1,6-bisphosphate	C6H10O12P2
fdxox	Oxidized ferredoxin	X
fdxrd	Reduced ferredoxin	XH2
fe2	Fe2+	Fe
fe3	Fe3+	Fe
fgam	N2-Formyl-N1-(5-phospho-D-ribosyl)glycinamide	C8H13N2O9P
ficytc	Ferricytochrome c	C42H52FeN8O6S2
ficytcc553	Ferricytochrome c-553	C42H54FeN8O6S2
flmp	Formyl-L-methionyl peptide	C12H17N4O6SR3
fmn	FMN	C17H19N4O9P
fmnh2	Reduced FMN	C17H21N4O9P
focytc	Ferrocytochrome c	C42H53FeN8O6S2
focytcc553	Ferrocytochrome c-553	C42H54FeN8O6S2
for	Formate	CH1O2
forglu	N-Formimidoyl-L-glutamate	C6H8N2O4
fpram	2-(Formamido)-N1-(5-phospho-D-ribosyl)acetamidine	C8H15N3O8P
fprica	5-Formamido-1-(5-phospho-D-ribosyl)imidazole-4-carboxamide	C10H13N4O9P
frdp	Farnesyl diphosphate	C15H25O7P2
fum	Fumarate	C4H2O4
g1p	D-Glucose 1-phosphate	C6H11O9P
g3p	Glyceraldehyde 3-phosphate	C3H5O6P
g6p	D-Glucose 6-phosphate	C6H11O9P
gal	D-Galactose	C6H12O6
gal1p	alpha-D-Galactose 1-phosphate	C6H11O9P
gam1p	D-Glucosamine 1-phosphate	C6H13NO8P
gam6p	D-Glucosamine 6-phosphate	C6H13NO8P
gar	N1-(5-Phospho-D-ribosyl)glycinamide	C7H14N2O8P
gcald	Glycolaldehyde	C2H4O2
gdp	GDP	C10H12N5O11P2
gdpddman	GDP-4-dehydro-6-deoxy-D-mannose	C16H21N5O15P2
gdpfuc	GDP-L-fucose	C16H23N5O15P2
gdpmann	GDP-D-mannose	C16H23N5O16P2
gdptp	Guanosine 3'-diphosphate 5'-triphosphate	C10H11N5O20P5
glc-D	D-Glucose	C6H12O6
gln-L	L-Glutamine	C5H10N2O3
glntrna	L-Glutaminyl-tRNA(Gln)	C5H9N2O2R
glu-D	D-Glutamate	C5H8NO4
glu-L	L-Glutamate	C5H8NO4
glu1sa	L-Glutamate 1-semialdehyde	C5H9NO3
glu5sa	L-Glutamate 5-semialdehyde	C5H9NO3
glutrna	L-Glutamyl-tRNA(Glu)	C5H7NO3R
glx	Glyoxylate	C2H1O3
gly	Glycine	C2H5NO2
glyald	D-Glyceraldehyde	C3H6O3
glyc	Glycerol	C3H8O3
glyc-R	(R)-Glycerate	C3H5O4
glyc3p	Glycerol 3-phosphate	C3H7O6P
glyclt	Glycolate	C2H3O3
glycogen	glycogen	C6H10O5
glytrna	Glycyl-tRNA(Gly)	C2H4NOR
gmhep17bp	D-Glycero-D-manno-heptose 1,7-bisphosphate	C7H12O13P2
gmhep1p	D-Glycero-D-manno-heptose 1-phosphate	C7H13O10P
gmhep7p	D-Glycero-D-manno-heptose 7-phosphate	C7H13O10P
gmp	GMP	C10H12N5O8P
grdp	Geranyl diphosphate	C10H17O7P2
gsn	Guanosine	C10H13N5O5
gthrd	Reduced glutathione	C10H16N3O6S
gtp	GTP	C10H12N5O14P3
gua	Guanine	C5H5N5O
h	H+	H
h2	H2	H2
h2co3	carbonic acid	H2CO3
h2mb4p	1-hydroxy-2-methyl-2-(E)-butenyl 4-diphosphate	C5H9O8P2
h2o	H2O	H2O
h2o2	Hydrogen peroxide	H2O2
h2s	Hydrogen sulfide	H2S
hcarn	Homocarnosine	C10H16N4O3
hco3	Bicarbonate	CHO3
hcys-L	L-Homocysteine	C4H9NO2S
hdca	Hexadecanoate (n-C16:0)	C16H31O2
hdcea	Hexadecenoate (n-C16:1)	C16H29O2
hdcoa	Hexadecenoyl-CoA (n-C16:1CoA)	C37H60N7O17P3S
hgb	Hydrogenobyrinate	C45H60N4O14
his-L	L-Histidine	C6H9N3O2
hisp	L-Histidinol phosphate	C6H11N3O4P
histrna	L-Histidyl-tRNA(His)	C6H8N3OR
hmbil	Hydroxymethylbilane	C40H38N4O17
hmfurn	4-hydroxy-5-methyl-3(2H)-furanone	C5H6O3
hom-L	L-Homoserine	C4H9NO3
hpyr	Hydroxypyruvate	C3H3O4
hxan	Hypoxanthine	C5H4N4O
iasp	Iminoaspartate	C4H3NO4
ichor	Isochorismate	C10H8O6
icit	Isocitrate	C6H5O7
ile-L	L-Isoleucine	C6H13NO2
iletrna	L-Isoleucyl-tRNA(Ile)	C6H12NOR
imacp	3-(Imidazol-4-yl)-2-oxopropyl phosphate	C6H7N2O5P
imp	IMP	C10H11N4O8P
indaccoa	S-2-(indol-3-yl)acetyl-CoA	C31H39N8O17P3S
indole	Indole	C8H7N
indpyr	Indolepyruvate	C11H8NO3
ins	Inosine	C10H12N4O5
ipdp	Isopentenyl diphosphate	C5H9O7P2
kdo	3-Deoxy-D-manno-2-octulosonate	C8H13O8
kdo8p	3-Deoxy-D-manno-octulosonate 8-phosphate	C8H12O11P
kdolipid4_PG1	Kdolipid variant PG1 Lipid A	R
kdolipid4_PG2	Kdolipid variant PG2 Lipid A	R
kdolipid4_PG3	Kdolipid variant PG3 Lipid A	R
l2a6p	L-2-Amino-6-oxopimelate	C7H11NO5
lac-L	L-Lactate	C3H5O3
lcts	Lactose	C12H22O11
leu-L	L-Leucine	C6H13NO2
leutrna	L-Leucyl-tRNA(Leu)	C6H12NOR
lgt-S	(R)-S-Lactoylglutathione	C13H20N3O8S
lipidA_PG1	Lipid A PG1650	R
lipidA_PG2	Lipid A PG1450	R
lipidA_PG3	Lipid A PG1435	R
lipidAds	Lipid A Disaccharide	C68H127N2O20P
lipidX	2,3-Bis(3-hydroxytetradecanoyl)-beta-D-glucosaminyl 1-phosphate	C34H64NO12P
lipidX_PG1	Lipid X	R
lipidX_PG2	Lipid X	R
lpam	Lipoamide	C8H15NOS2
lpro	Lipoylprotein	S2X
lps_PG1	Combined LPS	R
lps_PG2	Combined LPS	R
lps_PG3	Combined LPS	R
lys-L	L-Lysine	C6H15N2O2
lystrna	L-Lysine-tRNA (Lys)	C6H14N2OR
mal-L	L-Malate	C4H4O5
malACP	Malonyl-[acyl-carrier protein]	C14H22N2O10PRS
malcoa	Malonyl-CoA	C24H33N7O19P3S
malt	Maltose	C12H22O11
malthp	Maltoheptaose	C42H72O36
malthx	Maltohexaose	C36H62O31
maltpt	Maltopentaose	C30H52O26
malttr	Maltotriose	C18H32O16
maltttr	Maltotetraose	C24H42O21
man1p	D-Mannose 1-phosphate	C6H11O9P
man6p	D-Mannose 6-phosphate	C6H11O9P
met-L	L-Methionine	C5H11NO2S
methf	5,10-Methenyltetrahydrofolate	C20H20N7O6
metp	Methionyl peptide	C11H17N4O5SR3
metsox-S-S-L	L-Methionine (S)-S-oxide	C5H11NO3S
mettrna	L-Methionyl-tRNA (Met)	C5H10NOSR
mlthf	5,10-Methylenetetrahydrofolate	C20H21N7O6
mmcoa-R	(R)-Methylmalonyl-CoA	C25H35N7O19P3S
mmcoa-S	(S)-Methylmalonyl-CoA	C25H35N7O19P3S
mql6	Menaquinol 6	C41H58O2
mqn6	Menaquinone 6	C41H56O2
mthgxl	Methylglyoxal	C3H4O2
myrsACP	Myristoyl-ACP (n-C14:0ACP)	C25H47N2O8PRS
n8aspmd	N8-Acetylspermidine	C9H23N3O
na1	Sodium	Na
nac	Nicotinate	C6H4NO2
nad	Nicotinamide adenine dinucleotide	C21H26N7O14P2
nadh	Nicotinamide adenine dinucleotide - reduced	C21H27N7O14P2
nadp	Nicotinamide adenine dinucleotide phosphate	C21H25N7O17P3
nadph	Nicotinamide adenine dinucleotide phosphate - reduced	C21H26N7O17P3
ncam	Nicotinamide	C6H6N2O
nflglut	N-Formyl-L-glutamate	C6H9NO5
nh3	Ammonia	H3N
nh4	Ammonium	H4N
ni2	nickel	Ni
nicrnt	Nicotinate D-ribonucleotide	C11H12NO9P
nmn	NMN	C11H14N2O8P
no	Nitric oxide	NO
no2	Nitrite	NO2
no3	Nitrate	NO3
o2	O2	O2
o2s	Superoxide anion	O2
oaa	Oxaloacetate	C4H2O5
ocdca	octadecanoate (n-C18:0)	C18H35O2
ocdcea	octadecenoate (n-C18:1)	C18H33O2
ocdcya	octadecadienoate (n-C18:2)	C18H31O2
ocdycacoa	Octadecynoyl-CoA (n-C18:2CoA)	C39H62N7O17P3S
octdp	all-trans-Octaprenyl diphosphate	C40H65O7P2
octeACP	cis-octadec-11-enoyl-[acyl-carrier protein] (n-C18:1)	C29H53N2O8PRS
odecoa	Octadecenoyl-CoA (n-C18:1CoA)	C39H64N7O17P3S
ohpb	2-Oxo-3-hydroxy-4-phosphobutanoate	C4H4O8P
orn	Ornithine	C5H13N2O2
orot	Orotate	C5H3N2O4
orot5p	Orotidine 5'-phosphate	C10H10N2O11P
pa_Hp	Phosphatidic acid Hp specific	C36H67O8P
palmACP	Palmitoyl-ACP (n-C16:0ACP)	C27H51N2O8PRS
pan4p	Pantetheine 4'-phosphate	C11H21N2O7PS
pant-R	(R)-Pantoate	C6H11O4
pap	Adenosine 3',5'-bisphosphate	C10H11N5O10P2
pdx5p	Pyridoxine 5'-phosphate	C8H10NO6P
pe_HP	Phosphatidylethanolamine Hp specific	C38H74NO8P
pep	Phosphoenolpyruvate	C3H2O6P
peptido_EC	Peptidoglycan subunit of Escherichia coli	C40H62N8O21
pg_HP	Phosphatidylglycerol Hp specific	C39H74O10P
pgp_HP	Phosphatidylglycerol phosphate Hp specific	C39H73O13P2
phe-L	L-Phenylalanine	C9H11NO2
pheme	Protoheme	C34H30FeN4O4
phetrna	L-Phenylalanyl-tRNA(Phe)	C9H10NOR
phom	O-Phospho-L-homoserine	C4H8NO6P
phpyr	Phenylpyruvate	C9H7O3
phthr	O-Phospho-4-hydroxy-L-threonine	C4H8NO7P
pi	Phosphate	HO4P
pime	Pimelate	C7H10O4
pmcoa	Pimeloyl-CoA	C28H41N7O19P3S
pmtcoa	Palmitoyl-CoA (n-C16:0CoA)	C37H62N7O17P3S
pnto-R	(R)-Pantothenate	C9H16NO5
ppa	Propionate (n-C3:0)	C3H5O2
ppbng	Porphobilinogen	C10H13N2O4
ppcoa	Propanoyl-CoA	C24H36N7O17P3S
pphn	Prephenate	C10H8O6
ppi	Diphosphate	HO7P2
ppp9	Protoporphyrin	C34H32N4O4
pppg9	Protoporphyrinogen IX	C34H38N4O4
pppi	Inorganic triphosphate	HO10P3
pram	5-Phospho-beta-D-ribosylamine	C5H11NO7P
pran	N-(5-Phospho-D-ribosyl)anthranilate	C12H13NO9P
pre3	Precorrin 3B	C43H50N4O17
pre4	Precorrin 4	C44H52N4O17
pre5	Precorrin 5	C45H54N4O17
pre6	Precorrin 6Y	C44H56N4O16
pre8	Precorrin 8X	C45H60N4O14
pro-L	L-Proline	C5H9NO2
protrna	L-Prolyl-tRNA(Pro)	C5H8NOR
prpp	5-Phospho-alpha-D-ribose 1-diphosphate	C5H8O14P3
ps_HP	Phosphatidylserine Hp specific	C39H73NO10P
pser-D	D-O-Phosphoserine	C3H6NO6P
pser-L	O-Phospho-L-serine	C3H6NO6P
psl	(2R)-O-Phospho-3-sulfolactate	C3H7O9PS
pyam5p	Pyridoxamine 5'-phosphate	C8H12N2O5P
pydx5p	Pyridoxal 5'-phosphate	C8H8NO6P
pyr	Pyruvate	C3H3O3
quln	Quinolinate	C7H3NO4
r1p	alpha-D-Ribose 1-phosphate	C5H9O8P
r5p	alpha-D-Ribose 5-phosphate	C5H9O8P
rdmbzi	N1-(alpha-D-ribosyl)-5,6-dimethylbenzimidazole	C14H18N2O4
rhcys	S-Ribosyl-L-homocysteine	C9H17NO6S
ribflv	Riboflavin	C17H20N4O6
ru5p-D	D-Ribulose 5-phosphate	C5H9O8P
s	Sulfur	S
s7p	Sedoheptulose 7-phosphate	C7H13O10P
sbzcoa	O-Succinylbenzoyl-CoA	C32H39N7O20P3S
selmeth	Selenomethionine	C5H11NO2Se
seln	Selenide	HSe
selnp	Selenophosphate	H2O3PSe
ser-D	D-Serine	C3H7NO3
ser-L	L-Serine	C3H7NO3
sertrna	L-Seryl-tRNA(Ser)	C3H6NO2R
skm	Shikimate	C7H9O5
skm5p	Shikimate 5-phosphate	C7H8O8P
sl26da	N-Succinyl-LL-2,6-diaminoheptanedioate	C11H16N2O7
sl2a6o	N-Succinyl-2-L-amino-6-oxoheptanedioate	C11H12NO8
so4	Sulfate	O4S
spmd	Spermidine	C7H22N3
ssaltpp	Succinate semialdehyde-thiamin diphosphate anion	C16H21N4O10P2S
stcoa	Stearoyl-CoA (n-C18:0CoA)	C39H66N7O17P3S
sucbz	o-Succinylbenzoate	C11H8O5
succ	Succinate	C4H4O4
succoa	Succinyl-CoA	C25H35N7O19P3S
suchms	O-Succinyl-L-homoserine	C8H12NO6
sucsal	Succinic semialdehyde	C4H5O3
tdcoa	Tetradecanoyl-CoA (n-C14:0CoA)	C35H58N7O17P3S
tdecoa	Tetradecenoyl-CoA (n-C14:1CoA)	C35H56N7O17P3S
thdp	2,3,4,5-Tetrahydrodipicolinate	C7H7NO4
thf	5,6,7,8-Tetrahydrofolate	C19H21N7O6
thfglu	Tetrahydrofolyl-[Glu](2)	C24H27N8O9
thm	Thiamin	C12H17N4OS
thmmp	Thiamin monophosphate	C12H16N4O4PS
thmpp	Thiamine diphosphate	C12H16N4O7P2S
thr-L	L-Threonine	C4H9NO3
thrtrna	L-Threonyl-tRNA(Thr)	C4H8NO2R
thymd	Thymidine	C10H14N2O5
tpp	Triphosphate	P3H5O10
trdox	Oxidized thioredoxin	X
trdrd	Reduced thioredoxin	XH2
trnaala	tRNA(Ala)	R
trnaarg	tRNA(Arg)	R
trnaasn	tRNA(Asn)	C10H17O10PR2
trnaasp	tRNA(Asp)	R
trnacys	tRNA(Cys)	R
trnagln	tRNA(Gln)	R
trnaglu	tRNA (Glu)	R
trnagly	tRNA(Gly)	R
trnahis	tRNA(His)	R
trnaile	tRNA(Ile)	R
trnaleu	tRNA(Leu)	R
trnalys	tRNA(Lys)	R
trnamet	tRNA(Met)	R
trnaphe	tRNA(Phe)	R
trnapro	tRNA(Pro)	R
trnaser	tRNA(Ser)	R
trnathr	tRNA(Thr)	R
trnatrp	tRNA(Trp)	R
trnatyr	tRNA(Tyr)	R
trnaval	tRNA(Val)	R
trp-L	L-Tryptophan	C11H12N2O2
trptrna	L-Tryptophanyl-tRNA(Trp)	C11H11N2OR
ttc-ggdp	trans,trans,cis-Geranylgeranyl diphosphate	C20H33O7P2
ttdca	tetradecanoate (n-C14:0)	C14H27O2
ttdcea	tetradecenoate (n-C14:1)	C14H25O2
tyr-L	L-Tyrosine	C9H11NO3
tyrtrna	L-Tyrosyl-tRNA(Tyr)	C9H10NO2R
u23ga	UDP-2,3-bis(3-hydroxytetradecanoyl)glucosamine	C43H75N3O20P2
u23ga_PG1	UDP-2,3-bis(3-hydroxytetradecanoyl)glucosamine	C43H75N3O20P2
u23ga_PG2	UDP-2,3-bis(3-hydroxytetradecanoyl)glucosamine	C43H75N3O20P2
u2ga_PG1	LPS Precursors	R
u2ga_PG2	LPS Precursors	R
u2hga_HP	UDP-2-hydroxyoctadecanoyl-D-glucosamine	C33H58N3O18P2
u3aga	UDP-3-O-(3-hydroxytetradecanoyl)-N-acetylglucosamine	C31H51N3O19P2
u3aga_HP	UDP-3-O-(3-hydroxypalmetoyl)-N-acetylglucosamine	C33H55N3O19P2
u3aga_PG1	UDP-N-acetyl-D-glucosamine	C17H25N3O17P2
u3hga_PG	UDP-3-O-(3-hydroxypalmetoyl)glucosamine	C31H52N3O17P2
u3hga_PG2	UDP-N-glucosamine	C15H22N3O15P2
uaagmda	Undecaprenyl-diphospho-N-acetylmuramoyl-(N-acetylglucosamine)-L-ala-D-glu-meso-2,6-diaminopimeloyl-D-ala-D-ala	C95H152N8O28P2
uaccg	UDP-N-acetyl-3-O-(1-carboxyvinyl)-D-glucosamine	C20H26N3O19P2
uacgam	UDP-N-acetyl-D-glucosamine	C17H25N3O17P2
uacmam	UDP-N-acetyl-D-mannosamine	C17H25N3O17P2
uagmda	Undecaprenyl-diphospho-N-acetylmuramoyl-L-alanyl-D-glutamyl-meso-2,6-diaminopimeloyl-D-alanyl-D-alanine	C87H139N7O23P2
uama	UDP-N-acetylmuramoyl-L-alanine	C23H33N4O20P2
uamag	UDP-N-acetylmuramoyl-L-alanyl-D-glutamate	C28H39N5O23P2
uamr	UDP-N-acetylmuramate	C20H28N3O19P2
udcpdp	Undecaprenyl diphosphate	C55H89O7P2
udcpp	Undecaprenyl phosphate	C55H89O4P
udp	UDP	C9H11N2O12P2
udpg	UDPglucose	C15H22N2O17P2
udpgal	UDPgalactose	C15H22N2O17P2
udpglcur	UDP-D-glucuronate	C15H19N2O18P2
ugam	UDP-glucosamine	C15H24N3O16P2
ugmd	UDP-N-acetylmuramoyl-L-alanyl-D-gamma-glutamyl-meso-2,6-diaminopimelate	C35H51N7O26P2
ugmda	UDP-N-acetylmuramoyl-L-alanyl-D-glutamyl-meso-2,6-diaminopimeloyl-D-alanyl-D-alanine	C41H61N9O28P2
ump	UMP	C9H11N2O9P
uppg3	Uroporphyrinogen III	C40H36N4O16
ura	Uracil	C4H4N2O2
urcan	Urocanate	C6H5N2O2
urea	Urea	CH4N2O
uri	Uridine	C9H12N2O6
utp	UTP	C9H11N2O15P3
val-L	L-Valine	C5H11NO2
valtrna	L-Valyl-tRNA(Val)	C5H10NOR
xan	Xanthine	C5H4N4O2
xmp	Xanthosine 5'-phosphate	C10H11N4O9P
xtsn	Xanthosine	C10H12N4O6
xu5p-D	D-Xylulose 5-phosphate	C5H9O8P

## Sheet: P.g. specific reactions stat
	Pathway
	Alanine and Aspartate Metabolism	2
	Alternate Carbon Metabolism	2
	Anaplerotic reactions	0
	Arginine and Proline Metabolism	0
	Asparagine Metabolism	0
	Butanoate metabolism	2
	Cell Envelope Biosynthesis	1
	Cofactor and Prosthetic Group Biosynthesis	8
	Cysteine Metabolism	0
	Fatty Acid Synthesis	0
	Folate Metabolism	1
	Glutamate and Glutamine Metabolism	4
	Glycerolipid Metabolism	1
	Glycine and Serine Metabolism	5
	Glycolysis	4
	Glyoxylate Metabolism	1
	Histidine Metabolism	5
	Isoprenoid Biosynthesis	5
	LPS Metabolism	24
	Methionine Metabolism	3
	Methylglyoxal Metabolism	0
	Nicotinate Biosynthesis	1
	Nucleotide Interconversion	1
	Nucleotide Salvage Pathway	1
	Others	14
	Oxidative Phosphorylation	0
	Pantothenate and CoA Biosynthesis	0
	Porphyrin metabolism	11
	Purine and Pyrimidine Metabolism	6
	Pyridoxine Metabolism	0
	Respiratory chain	1
	TCA cycle	1
	THF Metabolism	2
	Thiamine Metabolism	0
	Threonine and Lysine Metabolism	3
	Transport	2
	Tyrosine Tryptophan and Phenylalanine Metabolism	0
	Unassigned	0
	Valine Leucine and Isoleucine Metabolism	0
	Vitamin B6 metabolism	3
