# Supplementary material for: Do genome-scale models need exact solvers or clearer standards?
Source: Mol Syst Biol. 2015 Oct 14;11(10):831. doi: 10.15252/msb.20156157 (PMC4631202; doi:10.15252/msb.20156157)
Supplement: Supplementary file 2 — Dataset EV1 [file msb0011-0831-sd2.zip › m_model_collection-master/xls/iWZ663.xls]

## Sheet: Reactions
Reaction IDs	Reaction name	Reaction formula	Local gene	EC Number	Subsystem	SEED	KEGG	KEGG Module	MetaCyc	TCDB	Reference	Note
rxn02159/R03012	histidinol dehydrogenase(hisD)	NAD[c] + HISOL[c] => H[c] + NADH[c] + HISTIDINAL[c]	KVU_1607	1.1.1.23	Amino Acid Metabolism	SEED	KEGG
rxn00863/R01163	histidinol dehydrogenase(hisD)	H2O[c] + NAD[c] + HISTIDINAL[c] => 2 H[c] + NADH[c] + HIS[c]	KVU_1607	1.1.1.23	Amino Acid Metabolism	SEED	KEGG
R02413	shikimate 5-dehydrogenase	H[c] + NADPH[c] + DHSK[c] <=> NADP[c] + SME[c]	KVU_2375	1.1.1.25	Amino Acid Metabolism		KEGG
rxn01301/R01773	homoserine dehydrogenase	H[c] + NADH[c] + ASPSA[c] => NAD[c] + HSER[c]	KVU_1984	1.1.1.3	Amino Acid Metabolism	SEED	KEGG
rxn01302/R01775	homoserine dehydrogenase	H[c] + NADPH[c] + ASPSA[c] => NADP[c] + HSER[c]	KVU_1984	1.1.1.3	Amino Acid Metabolism	SEED	KEGG
rxn03062/R04426	3-isopropylmalate dehydrogenase(leuB)	NAD[c] + CBHCAP[c] => H[c] + NADH[c] + OICAP[c]	KVU_0184	1.1.1.85	Amino Acid Metabolism	SEED	KEGG
rxn02187/R05071	ketol-acid reductoisomerase(ilvC)	ALCTT[c] <=> 33HMEOXOBUT[c]	KVU_0509	1.1.1.86	Amino Acid Metabolism	SEED	KEGG
rxn03068/R04440	ketol-acid reductoisomerase(ilvC)	H[c] + NADPH[c] + 33HMEOXOBUT[c] <=> NADP[c] + DH3MVA[c]	KVU_0509	1.1.1.86	Amino Acid Metabolism	SEED	KEGG
rxn03436/R05069	ketol-acid reductoisomerase(ilvC)	ABUT[c] <=> HMOP[c]	KVU_0509	1.1.1.86	Amino Acid Metabolism	SEED	KEGG
rxn03435/R05068	ketol-acid reductoisomerase(ilvC)	H[c] + NADPH[c] + HMOP[c] <=> NADP[c] + DHMP[c]	KVU_0509	1.1.1.86	Amino Acid Metabolism	SEED	KEGG
rxn01101/R01513	D-3-phosphoglycerate dehydrogenase(serA)	NAD[c] + 3PG[c] => H[c] + NADH[c] + PHP[c]	KVU_2358 or KVU_PA0138	1.1.1.95	Amino Acid Metabolism	SEED	KEGG
rxn01643/R02291	aspartate-semialdehyde dehydrogenase(asd)	H[c] + NADPH[c] + BASP[c] => PI[c] + NADP[c] + ASPSA[c]	KVU_0030	1.2.1.11	Amino Acid Metabolism	SEED	KEGG
	aldehyde dehydrogenase (NAD+)	H2O[c] + NAD[c] + ABAL[c] <=> H[c] + NADH[c] + GABA[c]	KVU_1860 or KVU_1913	1.2.1.3	Amino Acid Metabolism		KEGG
rxn02465/R03443	N-acetyl-gamma-glutamyl-phosphate reductase	H[c] + NADPH[c] + NAGLUP[c] => PI[c] + NADP[c] + NAGLUS[c]	KVU_1663	1.2.1.38	Amino Acid Metabolism	SEED	KEGG
rxn02373/R03313	glutamate-5-semialdehyde dehydrogenase(proA)	H[c] + NADPH[c] + GLU5P[c] => PI[c] + NADP[c] + GLUGSAL[c]	KVU_1444	1.2.1.41	Amino Acid Metabolism	SEED	KEGG
rxn01268/R01728	prephenate dehydrogenase	NAD[c] + PHEN[c] => NADH[c] + CO2[c] + 4HPP[c]	KVU_0442	1.3.1.12	Amino Acid Metabolism	SEED	KEGG
rxn02929/R04199	dihydrodipicolinate reductase	H[c] + NADPH[c] + DHDP[c] => NADP[c] + TDHDP[c]	peg.2658	1.3.1.26	Amino Acid Metabolism	SEED
	cyclohexadieny/prephenate dehydrogenase	NAD[c] + AG[c] => NADH[c] + CO2[c] + TYR[c]	KVU_0442	1.3.1.43	Amino Acid Metabolism		KEGG
rxn00085/R00114	glutamate synthase	H[c] + AKG[c] + NADPH[c] + GLN[c] => NADP[c] + 2 GLU[c]	(KVU_1957 or KVU_PA0240) and KVU_1959	1.4.1.13	Amino Acid Metabolism	SEED	KEGG
rxn06377/R03425	glycine dehydrogenase(gcvP)	GLY[c] + LIPOYLPROTEIN[c] => CO2[c] + SAP[c]	KVU_1099	1.4.4.2	Amino Acid Metabolism	SEED	KEGG
	delta 1-pyrroline-5-carboxylate dehydrogenase	2 H2O[c] + NADP[c] + P5C[c] => H[c] + NADPH[c] + GLU[c]	KVU_1751	1.5.1.12	Amino Acid Metabolism		KEGG
rxn00503/R00707	delta 1-pyrroline-5-carboxylate dehydrogenase	2 H2O[c] + NAD[c] + P5C[c] => H[c] + NADH[c] + GLU[c]	KVU_1751	1.5.1.12	Amino Acid Metabolism	SEED	KEGG
R05051	delta 1-pyrroline-5-carboxylate dehydrogenase	H2O[c] + NAD[c] + 4HGLUSA[c] => 2 H[c] + NADH[c] + E4HGLU[c]	KVU_1751	1.5.1.12	Amino Acid Metabolism		KEGG
	delta 1-pyrroline-5-carboxylate dehydrogenase	2 H2O[c] + NAD[c] + PHC[c] => H[c] + NADH[c] + E4HGLU[c]	KVU_1751	1.5.1.12	Amino Acid Metabolism		KEGG
	delta 1-pyrroline-5-carboxylate dehydrogenase	2 H2O[c] + NADP[c] + PHC[c] => H[c] + NADPH[c] + E4HGLU[c]	KVU_1751	1.5.1.12	Amino Acid Metabolism		KEGG
rxn00931/R01251	pyrroline-5-carboxylate reductase( proC)	2 H[c] + NADPH[c] + P5C[c] => NADP[c] + PRO[c]	KVU_0369	1.5.1.2	Amino Acid Metabolism	SEED	KEGG
rxn00929/R01248	pyrroline-6-carboxylate reductase( proC)	2 H[c] + NADH[c] + P5C[c] => NAD[c] + PRO[c]	KVU_0369	1.5.1.2	Amino Acid Metabolism	SEED	KEGG
	pyrroline-5-carboxylate reductase( proC)	2 H[c] + NADH[c] + PHC[c] => NAD[c] + HPRO[c]	KVU_0369	1.5.1.2	Amino Acid Metabolism		KEGG
	pyrroline-6-carboxylate reductase( proC)	2 H[c] + NADPH[c] + PHC[c] => NADP[c] + HPRO[c]	KVU_0369	1.5.1.2	Amino Acid Metabolism		KEGG
	sarcosine oxidase	H2O[c] + O2[c] + SARC[c] => H2O2[c] + FALD[c] + GLY[c]	KVU_2024	1.5.3.1	Amino Acid Metabolism		KEGG
rxn09188/R01253	proline dehydrogenase	FAD[c] + PRO[c] => H[c] + FADH2[c] + P5C[c]	KVU_1751	1.5.99.8	Amino Acid Metabolism	SEED	KEGG
rxn06493/R03815	dihydrolipoamide dehydrogenase(pdhD)	NAD[c] + DIHYDROLIPOYLPROTEIN[c] => H[c] + NADH[c] + LIPOYLPROTEIN[c]	KVU_1453 or KVU_2452	1.8.1.4	Amino Acid Metabolism	SEED	KEGG
R07606	peptide-methionine (S)-S-oxide reductase	H2O[c] + TRDOX[c] + MET[c] <=> TRDRD[c] + METOX[c]	KVU_0330	1.8.4.11	Amino Acid Metabolism		KEGG
rxn00693/R00946	5-methyltetrahydrofolate--homocysteine methyltransferase(metH)	HCYS[c] + MTHF[c] => H[c] + THF[c] + MET[c]	KVU_2418	2.1.1.13	Amino Acid Metabolism	SEED	KEGG
rxn06600/R04125	aminomethyltransferase(gcvT)	H[c] + THF[c] + SAP[c] => NH3[c] + METTHF[c] + DIHYDROLIPOYLPROTEIN[c]	KVU_1097 or KVU_1098	2.1.2.10	Amino Acid Metabolism	SEED	KEGG
rxn01019/R01398	ornithine carbamoyltransferase(argF, argI)	CAP[c] + ORN[c] => H[c] + PI[c] + CITR[c]	KVU_1735	2.1.3.3	Amino Acid Metabolism	SEED	KEGG
R00014	acetolactate synthase	H[c] + PYR[c] + THDP[c] => CO2[c] + 2HETPP[c]	KVU_0677 and KVU_0678	2.2.1.6	Amino Acid Metabolism		KEGG
R04672	acetolactate synthase	PYR[c] + 2HETPP[c] => THDP[c] + ALCTT[c]	KVU_0677 and KVU_0678	2.2.1.6	Amino Acid Metabolism		KEGG
rxn03194/R04673	acetolactate synthase	OBUT[c] + 2HETPP[c] => THDP[c] + ABUT[c]	KVU_0677 and KVU_0678	2.2.1.6	Amino Acid Metabolism	SEED	KEGG
rxn00192/R00259	amino-acid N-acetyltransferase	ACCOA[c] + GLU[c] => H[c] + COA[c] + NAGLU[c]	KVU_2207	2.3.1.1	Amino Acid Metabolism	SEED	KEGG
rxn03031/R04365	2,3,4,5-tetrahydropyridine-2-carboxylate N-succinyltransferase(dapD)	H2O[c] + SUCCOA[c] + TDHDP[c] => COA[c] + SAOPIM[c]	KVU_2136	2.3.1.117	Amino Acid Metabolism	SEED	KEGG
rxn00423/R00586	serine O-acetyltransferase(cysE)	ACCOA[c] + SER[c] <=> COA[c] + ASER[c]	KVU_0666	2.3.1.30	Amino Acid Metabolism	SEED	KEGG
rxn01636/R02282	glutamate N-acetyltransferase	GLU[c] + NAORN[c] <=> NAGLU[c] + ORN[c]	KVU_2207	2.3.1.35	Amino Acid Metabolism	SEED	KEGG
rxn00599/R00830	5-aminolevulinate synthase	H[c] + SUCCOA[c] + GLY[c] => CO2[c] + COA[c] + AMIEVUL[c]	KVU_0696	2.3.1.37	Amino Acid Metabolism	SEED	KEGG
rxn01304/R01777	homoserine O-succinyltransferase(metA)	SUCCOA[c] + HSER[c] => COA[c] + OSLHSER[c]	KVU_1157	2.3.1.46	Amino Acid Metabolism	SEED	KEGG
rxn00902/R01213	2-isopropylmalate synthase( leuA)	H2O[c] + ACCOA[c] + OMVAL[c] => H[c] + COA[c] + IPPMAL[c]	KVU_1774	2.3.3.13	Amino Acid Metabolism	SEED	KEGG
	glutamine amidotransferase / cyclase	GLN[c] + PRLP[c] => H[c] + GLU[c] + AICAR[c] + DIMGP[c]	KVU_1865	2.4.2.-	Amino Acid Metabolism		KEGG
rxn00789/R01071	ATP phosphoribosyltransferase	ATP[c] + PRPP[c] => PPI[c] + PRBATP[c]	KVU_1706	2.4.2.17	Amino Acid Metabolism	SEED	KEGG
rxn00791/R01073	anthranilate phosphoribosyltransferase	PRPP[c] + AN[c] => PPI[c] + NPRAN[c]	KVU_0609	2.4.2.18	Amino Acid Metabolism	SEED	KEGG
	O-succinylhomoserine sulfhydrylase(metZ)	H2S[c] + OSLHSER[c] => H[c] + SUCC[c] + HCYS[c]	KVU_0549	2.5.1.-	Amino Acid Metabolism		KEGG
rxn02476/R03460	3-phosphoshikimate 1-carboxyvinyltransferase	PEP[c] + SME3P[c] <=> PI[c] + 3PSME[c]	KVU_0103	2.5.1.19	Amino Acid Metabolism	SEED	KEGG
rxn00649/R00897	cysteine synthase(cysK)	H2S[c] + ASER[c] => H[c] + AC[c] + CYS[c]	KVU_1110	2.5.1.47	Amino Acid Metabolism	SEED	KEGG
rxn01332/R01826	3-deoxy-D-arabino-heptulosonate 7-phosphate synthetase	H2O[c] + PEP[c] + E4P[c] => PI[c] + 3DDAH7P[c]	KVU_0849	2.5.1.54	Amino Acid Metabolism	SEED	KEGG
rxn00126/R00177	S-adenosylmethionine synthetase(metK)	ATP[c] + H2O[c] + MET[c] => PI[c] + PPI[c] + SAM[c]	KVU_0288	2.5.1.6	Amino Acid Metabolism	SEED	KEGG
rxn00260/R00355	aspartate aminotransferase(aspB)	AKG[c] + ASP[c] <=> OA[c] + GLU[c]	KVU_0685 or KVU_0700 or KVU_1349	2.6.1.1	Amino Acid Metabolism	SEED	KEGG
	aspartate aminotransferase	AKG[c] + CYS[c] <=> GLU[c] + MPYR[c]	KVU_0685 or KVU_0700 or KVU_1349	2.6.1.1	Amino Acid Metabolism		KEGG
rxn02339/R03266;R05052	aspartate aminotransferase(aspB)	AKG[c] + E4HGLU[c] => GLU[c] + HYDROXYAKG[c]	KVU_0685 or KVU_0700 or KVU_1349	2.6.1.1	Amino Acid Metabolism	SEED	KEGG
rxn01637/R02283	acetylornithine aminotransferase	GLU[c] + NAGLUS[c] => AKG[c] + NAORN[c]	KVU_1736	2.6.1.11	Amino Acid Metabolism	SEED	KEGG
rxn03087/R04475	acetylornithine/N-succinyldiaminopimelate aminotransferase	GLU[c] + SAOPIM[c] => AKG[c] + SDAPIM[c]	KVU_1736	2.6.1.17	Amino Acid Metabolism	SEED	KEGG
rxn00903/R01214	branched-chain amino acid aminotransferase(ilvE)	GLU[c] + OMVAL[c] => AKG[c] + VAL[c]	KVU_2273 or KVU_PA0188	2.6.1.42	Amino Acid Metabolism	SEED	KEGG
rxn01575/R02199	branched-chain amino acid aminotransferase(ilvE)	GLU[c] + 3MOP[c] => AKG[c] + ILE[c]	KVU_2273 or KVU_PA0188	2.6.1.42	Amino Acid Metabolism	SEED	KEGG
rxn00806/R01090	branched-chain amino acid aminotransferase(ilvE)	GLU[c] + 4MOP[c] => AKG[c] + LEU[c]	KVU_2273 or KVU_PA0188	2.6.1.42	Amino Acid Metabolism	SEED	KEGG
R00372	alanine-glyoxylate transaminase	AKG[c] + GLY[c] <=> GLU[c] + GLX[c]	KVU_0981	2.6.1.44	Amino Acid Metabolism		KEGG
R00588	serine-glyoxylate transaminase	GLX[c] + SER[c] <=> HPYR[c] + GLY[c]	KVU_1756	2.6.1.45	Amino Acid Metabolism		KEGG
R00585	serine-pyruvate transaminase	PYR[c] + SER[c] <=> HPYR[c] + ALA[c]	KVU_1756	2.6.1.51	Amino Acid Metabolism		KEGG
rxn02914/R04173	phosphoserine transaminase(serC)	GLU[c] + PHP[c] <=> AKG[c] + 3PSER[c]	KVU_2357	2.6.1.52	Amino Acid Metabolism	SEED	KEGG
rxn01270/R01731	aromatic-amino-acid transaminase	ASP[c] + PHEN[c] => OA[c] + AG[c]	KVU_0066	2.6.1.57	Amino Acid Metabolism	SEED	KEGG
rxn02320/R03243	histidinol-phosphate aminotransferase(hisC)	GLU[c] + IMACP[c] => AKG[c] + HISOLP[c]	KVU_0441 or KVU_1757	2.6.1.9	Amino Acid Metabolism	SEED	KEGG
rxn01739/R02412	shikimate kinase	ATP[c] + SME[c] => ADP[c] + H[c] + SME3P[c]	peg.843	2.7.1.71	Amino Acid Metabolism	SEED
rxn00179/R00239	glutamate 5-kinase	ATP[c] + GLU[c] => ADP[c] + GLU5P[c]	KVU_1445	2.7.2.11	Amino Acid Metabolism	SEED	KEGG
rxn00337/R00480	aspartate kinase(lysC)	ATP[c] + ASP[c] => ADP[c] + BASP[c]	KVU_2518	2.7.2.4	Amino Acid Metabolism	SEED	KEGG
rxn01917/R02649	acetylglutamate kinase	ATP[c] + NAGLU[c] => ADP[c] + NAGLUP[c]	KVU_2063	2.7.2.8	Amino Acid Metabolism	SEED	KEGG
	thiosulfate/3-mercaptopyruvate sulfurtransferase	H2SO3[c] + MPYR[c] => PYR[c] + THJ[c]	KVU_1838 or KVU_2030 or KVU_2413 or KVU_PB0061	2.8.1.2	Amino Acid Metabolism		KEGG
rxn02160/R03013	histidinol-phosphatase	H2O[c] + HISOLP[c] => PI[c] + HISOL[c]	KVU_1787	3.1.3.15	Amino Acid Metabolism	SEED	KEGG
rxn00420/R00582	phosphoserine phosphatase(serB)	H2O[c] + 3PSER[c] => PI[c] + SER[c]	KVU_2349	3.1.3.3	Amino Acid Metabolism	SEED	KEGG
rxn00141/R00192	adenosylhomocysteinase	H2O[c] + SAH[c] => ADN[c] + HCYS[c]	peg.2596	3.3.1.1	Amino Acid Metabolism	SEED
	aminopeptidase (pro-gly)	H2O[c] + PROGLY[c] => GLY[c] + PRO[c]	KVU_2219	3.4.11.2	Amino Acid Metabolism		KEGG
rxn00342/R00485	L-asparaginase	H2O[c] + ASN[c] => NH3[c] + ASP[c]	KVU_0102	3.5.1.1	Amino Acid Metabolism	SEED	KEGG
rxn01973/R02734	succinyl-diaminopimelate desuccinylase	H2O[c] + SDAPIM[c] => SUCC[c] + DAPIM[c]	KVU_2133	3.5.1.18	Amino Acid Metabolism	SEED	KEGG
	carbamoylsarcosine amidase	2 H[c] + H2O[c] + CMS[c] => CO2[c] + NH3[c] + SARC[c]	KVU_1393	3.5.1.59	Amino Acid Metabolism		KEGG
R01884	creatinine amidohydrolase	H2O[c] + CRTNN[c] <=> CRTN[c]	KVU_0567 or KVU_2407 or KVU_2408	3.5.2.10	Amino Acid Metabolism		KEGG
R03187	N-methylhydantoinase	ATP[c] + 2 H2O[c] + METHYLHYDANTOIN[c] => ADP[c] + 2 H[c] + PI[c] + CMS[c]	(KVU_1266 or KVU_PA0181 or KVU_PB0029 or KVU_PB0043 or KVU_PB0150 or KVU_PB0173) or (KVU_1267 or KVU_1268 or KVU_PA0182 or KVU_PB0028 or KVU_PB0042 or KVU_PB0142 or KVU_PB0149 or KVU_PB0172)	3.5.2.14	Amino Acid Metabolism		KEGG
rxn00858/R01157	agmatine amidinohydrolase	PTRSC[c] + UREA[c] <=> H2O[c] + AGMT[c]	KVU_0885	3.5.3.11	Amino Acid Metabolism	SEED	KEGG
	creatine amidinohydrolase	H2O[c] + CRTN[c] => UREA[c] + SARC[c]		3.5.3.3	Amino Acid Metabolism		KEGG		MetaCyc			adding for gap filling
R02922	cytosine deaminase(codA)	H[c] + H2O[c] + CRTNN[c] <=> NH3[c] + METHYLHYDANTOIN[c]	KVU_1140 or KVU_1630	3.5.4.1	Amino Acid Metabolism		KEGG
rxn02835/R04037	phosphoribosyl-AMP cyclohydrolase	H2O[c] + PRBAMP[c] => PRFP[c]	KVU_1030	3.5.4.19	Amino Acid Metabolism	SEED	KEGG
rxn02834/R04035	phosphoribosyl-ATP pyrophosphohydrolase	H2O[c] + PRBATP[c] => H[c] + PPI[c] + PRBAMP[c]	KVU_1866	3.6.1.31	Amino Acid Metabolism	SEED	KEGG
rxn00470/R00670	ornithine decarboxylase	H[c] + ORN[c] => CO2[c] + PTRSC[c]	KVU_1200	4.1.1.17	Amino Acid Metabolism	SEED	KEGG
rxn00313/R00451	diaminopimelate decarboxylase	H[c] + MDAPIM[c] => CO2[c] + LYS[c]	KVU_0149	4.1.1.20	Amino Acid Metabolism	SEED	KEGG
rxn02507/R03508	indole-3-glycerol-phosphate synthase	H[c] + CPAD5P[c] => H2O[c] + CO2[c] + IGP[c]	KVU_0607	4.1.1.48	Amino Acid Metabolism	SEED	KEGG
rxn00541/R00751	threonine aldolase(low-specificity)	THR[c] <=> ACAL[c] + GLY[c]	peg.702	4.1.2.5	Amino Acid Metabolism	SEED
rxn00328/R00470;R00471	2-dehydro-3-deoxyphosphogluconate aldolase / 4-hydroxy-2-oxoglutarate aldolase(eda)	HYDROXYAKG[c] <=> PYR[c] + GLX[c]	KVU_PB0157	4.1.3.16	Amino Acid Metabolism	SEED	KEGG
rxn00727/R00986	chorismate lyase	GLN[c] + CHOR[c] => H[c] + PYR[c] + GLU[c] + AN[c]	KVU_0612 and peg.864	4.1.3.27	Amino Acid Metabolism	SEED	KEGG
rxn02213/R03084	3-dehydroquinate dehydratase II	DQT[c] <=> H2O[c] + DHSK[c]	KVU_0110 or KVU_2382	4.2.1.10	Amino Acid Metabolism	SEED	KEGG
rxn02473/R03457	imidazoleglycerol-phosphate dehydratase(hisB)	DIMGP[c] => H2O[c] + IMACP[c]	KVU_1863	4.2.1.19	Amino Acid Metabolism	SEED	KEGG
rxn01964/R02722	tryptophan synthase	SER[c] + IGP[c] => H2O[c] + T3P1[c] + TRP[c]	KVU_0270 and KVU_0274	4.2.1.20	Amino Acid Metabolism	SEED	KEGG
rxn01682/R02340	tryptophan synthase	IGP[c] <=> T3P1[c] + IND[c]	KVU_0270 and KVU_0274	4.2.1.20	Amino Acid Metabolism	SEED	KEGG
rxn00474/R00674	tryptophan synthase	SER[c] + IND[c] <=> H2O[c] + TRP[c]	KVU_0270 and KVU_0274	4.2.1.20	Amino Acid Metabolism	SEED	KEGG
rxn02811/R04001	3-isopropylmalate dehydratase	IPPMAL[c] <=> CBHCAP[c]	peg.409 and peg.410	4.2.1.33	Amino Acid Metabolism	SEED
rxn01000/R01373	prephenate dehydratase	H[c] + PHEN[c] => H2O[c] + CO2[c] + PHPYR[c]	KVU_0426	4.2.1.51	Amino Acid Metabolism	SEED	KEGG
R00691	prephenate dehydratase	H[c] + AG[c] => H2O[c] + CO2[c] + PHE[c]	KVU_0426	4.2.1.51	Amino Acid Metabolism		KEGG
rxn01644/R02292	dihydrodipicolinate synthase(dapA)	PYR[c] + ASPSA[c] => H[c] + 2 H2O[c] + DHDP[c]	KVU_0072 or KVU_PB0057	4.2.1.52	Amino Acid Metabolism	SEED	KEGG
rxn00898/R01209;R04441	dihydroxy-acid dehydratase(ilvD)	DH3MVA[c] => H2O[c] + OMVAL[c]	KVU_0046	4.2.1.9	Amino Acid Metabolism	SEED	KEGG
rxn03437/R05070	dihydroxy-acid dehydratase(ilvD)	DHMP[c] => H2O[c] + 3MOP[c]	KVU_0046	4.2.1.9	Amino Acid Metabolism	SEED	KEGG
rxn02212/R03083	3-dehydroquinate synthase	3DDAH7P[c] => PI[c] + DQT[c]	KVU_PA0203 or peg.844	4.2.3.4	Amino Acid Metabolism	SEED	KEGG
rxn01255/R01714	chorismate synthase	3PSME[c] => PI[c] + CHOR[c]	peg.2651	4.2.3.5	Amino Acid Metabolism	SEED
rxn00347/R00490	L-aspartase	ASP[c] => FUM[c] + NH3[c]	KVU_1741	4.3.1.1	Amino Acid Metabolism	SEED	KEGG
	L-serine ammonia-lyase	SER[c] <=> PYR[c] + NH3[c]	KVU_2443	4.3.1.17	Amino Acid Metabolism		KEGG
rxn00737/R00996	threonine dehydratase	THR[c] => NH3[c] + OBUT[c]	KVU_2443 or KVU_2235	4.3.1.19	Amino Acid Metabolism	SEED	KEGG
rxn00802/R01086	argininosuccinate lyase（argH）	ARGSUCC[c] => FUM[c] + ARG[c]	KVU_0151	4.3.2.1	Amino Acid Metabolism	SEED	KEGG
R01285	cystathione beta-lyase(patB, malY)	H2O[c] + LLCT[c] => PYR[c] + NH3[c] + HCYS[c]	KVU_1260	4.4.1.8	Amino Acid Metabolism		KEGG
R00655	methionine racemase	DMET[c] <=> MET[c]		5.1.1.2	Amino Acid Metabolism		KEGG					adding for gap filling
R01255	proline racemase	PRO[c] <=> DPRO[c]	KVU_PB0058	5.1.1.4	Amino Acid Metabolism		KEGG
rxn01974/R02735	diaminopimelate epimerase	DAPIM[c] <=> MDAPIM[c]	KVU_2500	5.1.1.7	Amino Acid Metabolism	SEED	KEGG
rxn03175/R04640	phosphoribosylformimino-5-aminoimidazole carboxamide ribotide isomerase(hisA)	PRFP[c] => PRLP[c]	KVU_1864	5.3.1.16	Amino Acid Metabolism	SEED	KEGG
rxn02508/R03509	phosphoribosylanthranilate isomerase	NPRAN[c] => CPAD5P[c]	KVU_0268	5.3.1.24	Amino Acid Metabolism	SEED	KEGG
rxn01256/R01715	chorismate mutase	CHOR[c] => PHEN[c]	KVU_2428	5.4.99.5	Amino Acid Metabolism	SEED	KEGG
rxn00187/R00253	glutamine synthetase(glnA)	ATP[c] + GLU[c] + NH3[c] => ADP[c] + H[c] + PI[c] + GLN[c]	KVU_0291 or KVU_0293 or KVU_1796	6.3.1.2	Amino Acid Metabolism	SEED	KEGG
rxn00646/R00894	glutamate-cysteine ligase	ATP[c] + GLU[c] + CYS[c] <=> ADP[c] + H[c] + PI[c] + GC[c]	KVU_0138	6.3.2.2	Amino Acid Metabolism	SEED	KEGG
rxn01434/R01954	argininosuccinate synthase( argG）	ATP[c] + ASP[c] + CITR[c] => H[c] + PPI[c] + AMP[c] + ARGSUCC[c]	KVU_2236	6.3.4.5	Amino Acid Metabolism	SEED	KEGG
rxn03052/R04405	5-methyltetrahydropteroyltriglutamate--homocysteine methyltransferase(metE)	HCYS[c] + MTHPTGLU[c] => MET[c] + THPTGLU[c]	KVU_1843		Amino Acid Metabolism	SEED	KEGG
rxn01208/R01652	spontaneous	H[c] + OICAP[c] => CO2[c] + 4MOP[c]			Amino Acid Metabolism	SEED	KEGG
R03314	spontaneous	GLUGSAL[c] <=> H[c] + H2O[c] + P5C[c]			Amino Acid Metabolism		KEGG
R04443	spontaneous	H[c] + H2O[c] + PHC[c] <=> 4HGLUSA[c]			Amino Acid Metabolism		KEGG
rxn00493/R00694	aromatic-amino-acid transaminase	GLU[c] + PHPYR[c] <=> AKG[c] + PHE[c]	KVU_0685 or KVU_1349 or KVU_0441 or KVU_1757		Amino Acid Metabolism	SEED	KEGG
rxn00527/R00734	aromatic-amino-acid transaminase	GLU[c] + 4HPP[c] <=> AKG[c] + TYR[c]	KVU_0685 or KVU_1349 or KVU_0441 or KVU_1757		Amino Acid Metabolism	SEED	KEGG
rxn02003/R02777	dTDP-4-dehydrorhamnose reductase	H[c] + NADPH[c] + DTDPDDM[c] <=> NADP[c] + DTDPDM[c]	KVU_2403	1.1.1.133	Biosynthesis of Other Secondary Metabolites	SEED	KEGG
rxn01675/R02328	glucose-1-phosphate thymidylyltransferase	H[c] + G1P[c] + DTTP[c] => PPI[c] + DTDPGLC[c]	KVU_2402	2.7.7.24	Biosynthesis of Other Secondary Metabolites	SEED	KEGG
rxn01997/R02771;R06513	dTDPglucose 4,6-hydro-lyase,	DTDPGLC[c] <=> H2O[c] + DTDPDDG[c]	KVU_2172	4.2.1.46	Biosynthesis of Other Secondary Metabolites	SEED	KEGG
rxn02000/R02774;R06514	dTDP-4-dehydro-6-deoxy-D-glucose 3,5-epimerase,	DTDPDDG[c] <=> DTDPDDM[c]	KVU_2171	5.1.3.13	Biosynthesis of Other Secondary Metabolites	SEED	KEGG
rxn00543/R00754	alcohol dehydrogenase (ethanol)	NAD[c] + ETOL[c] <=> H[c] + NADH[c] + ACAL[c]	KVU_0808 or KVU_PB0211	1.1.1.1	Carbohydrate Metabolism	SEED	KEGG
rxn02285/R03192	UDP-N-acetylenolpyruvoylglucosamine reductase	H[c] + NADPH[c] + UACCG[c] => NADP[c] + UDPNAM[c]	peg.1765	1.1.1.158	Carbohydrate Metabolism	SEED
	uronate dehydrogenase	H2O[c] + NAD[c] + GLCUNT[c] <=> 2 H[c] + NADH[c] + GLUCARATE[c]		1.1.1.203	Carbohydrate Metabolism		KEGG					adding for gap filling
	choline dehydrogenase	H[c] + NADPH[c] + DGLUNT[c] => NADP[c] + GLCNT[c]	KVU_PB0008	1.1.1.215	Carbohydrate Metabolism		KEGG
	gluconate 2-dehydrogenase	NADP[c] + IDON[c] <=> H[c] + NADPH[c] + 2KLG[c]	KVU_PB0008	1.1.1.215	Carbohydrate Metabolism		KEGG
rxn03953/R05683	L-idonate 5-dehydrogenase	NAD[c] + IDON[c] => H[c] + NADH[c] + 5DGLCNT[c]	KVU_1353	1.1.1.264	Carbohydrate Metabolism	SEED	KEGG
rxn03954	L-idonate 5-dehydrogenase	NADP[c] + IDON[c] => H[c] + NADPH[c] + 5DGLCNT[c]	KVU_1353	1.1.1.264	Carbohydrate Metabolism	SEED	KEGG
R05692	GDP-4-oxo-L-fucose reductase	H[c] + NADPH[c] + GDPDDMAN[c] => NADP[c] + GDPFUC[c]	KVU_0622	1.1.1.271	Carbohydrate Metabolism		KEGG
R00704	D-lactate dehydrogenase	NAD[c] + LAC[c] <=> H[c] + NADH[c] + PYR[c]	KVU_0281	1.1.1.28	Carbohydrate Metabolism		KEGG
rxn00248/R00342	malate dehydrogenase(mdh)	NAD[c] + MAL[c] <=> H[c] + NADH[c] + OA[c]	KVU_2458 or KVU_PB0044	1.1.1.37	Carbohydrate Metabolism	SEED	KEGG
rxn00161/R00216	malate dehydrogenase (oxaloacetate-decarboxylating)(NADP+)	NADP[c] + MAL[c] => PYR[c] + CO2[c] + NADPH[c]	KVU_PB0117	1.1.1.40	Carbohydrate Metabolism	SEED	KEGG
rxn01387/R01899	isocitrate dehydrogenase(icd)	ICIT[c] + NADP[c] <=> CO2[c] + AKG[c] + NADPH[c]	KVU_1326	1.1.1.42	Carbohydrate Metabolism	SEED	KEGG
rxn01115/R01528	phosphogluconate dehydrogenase(gnd)	NADP[c] + D6PGC[c] => CO2[c] + NADPH[c] + RL5P[c]	KVU_0365	1.1.1.44	Carbohydrate Metabolism	SEED	KEGG
rxn00604/R00835	glucose 6-phosphate dehydrogenase(zwf)	G6P[c] + NADP[c] => H[c] + NADPH[c] + D6PGL[c]	KVU_1124	1.1.1.49	Carbohydrate Metabolism	SEED	KEGG
	mannitol dehydrogenase	NAD[c] + MANOE[c] <=> H[c] + NADPH[c] + FRUTN[c]	KVU_PA0207	1.1.1.57	Carbohydrate Metabolism		KEGG
rxn01281/R01747	2-hydroxy-3-oxopropionate reductase	NADP[c] + G[c] <=> H[c] + NADPH[c] + HOPP[c]	KVU_0843	1.1.1.60	Carbohydrate Metabolism	SEED	KEGG
rxn01280/R01745	2-hydroxy-3-oxopropionate reductase	NAD[c] + G[c] <=> H[c] + NADH[c] + HOPP[c]	KVU_0843	1.1.1.60	Carbohydrate Metabolism	SEED	KEGG
rxn01278/R01740	gluconate 5-dehydrogenase	H[c] + NADPH[c] + 5DGLCNT[c] <=> NADP[c] + GLCNT[c]	KVU_1351	1.1.1.69	Carbohydrate Metabolism	SEED	KEGG
R01388	hydroxypyruvate reductase	H[c] + NADH[c] + HPYR[c] => NAD[c] + G[c]	KVU_1085	1.1.1.81	Carbohydrate Metabolism		KEGG
rxn00145/R00196	L-lactate dehydrogenase(lldD)	2 FERI[c] + LLAC[c] => 2 H[c] + PYR[c] + 2 FERO[c]	KVU_0273	1.1.2.3	Carbohydrate Metabolism	SEED	KEGG
rxn08793	L-lactate dehydrogenase (menaquinone)	LLAC[c] + MQN8[c] => PYR[c] + MQL8[c]	KVU_0273	1.1.2.3	Carbohydrate Metabolism	SEED	KEGG
rxn08792	L-lactate dehydrogenase (ubiquinone)	Q8[c] + LLAC[c] => PYR[c] + Q8H2[c]	KVU_0273	1.1.2.3	Carbohydrate Metabolism	SEED	KEGG
	quinoprotein glucose dehydrogenase	GLC[c] + Q8[c] => Q8H2[c] + GLCN15LAC[c]	KVU_PB0115	1.1.5.2	Carbohydrate Metabolism		KEGG
R02925	D-sorbitol dehydrogenase	FAD[c] + SOT[c] => FADH2[c] + SOR[c]	KVU_2515	1.1.99.21	Carbohydrate Metabolism		KEGG
rxn01279/R01741	gluconate 2-dehydrogenase	FAD[c] + GLCNT[c] => FADH2[c] + DGLUNT[c]	peg.302 and peg.303	1.1.99.3	Carbohydrate Metabolism	SEED	KEGG
	L-sorbose/L-sorbosone dehydrogenase	SOR[c] + PQQ[c] + FERO[c] => SON[c] + PQQH2[c] + FERI[c]	KVU_0203 or KVU_1366 or KVU_2142 or KVU_2159 or KVU_PA0245	1.1.99.32	Carbohydrate Metabolism						(Asakura and Hoshino, 1999)
	L-sorbose/L-sorbosone dehydrogenase	H2O[c] + PQQ[c] + FERO[c] + SON[c] => H[c] + PQQH2[c] + FERI[c] + 2KLG[c]	KVU_PB0115 or (KVU_0203 or KVU_1366 or KVU_2142 or KVU_2159 or KVU_PA0245) or KVU_0095	1.1.99.32	Carbohydrate Metabolism						(Asakura and Hoshino, 1999)
R01184	inositol oxygenase	O2[c] + MYOI[c] <=> H2O[c] + GLCUNT[c]		1.13.99.1	Carbohydrate Metabolism		KEGG				(Urbance et al., 2001)
rxn00781/R01061	glyceraldehyde 3-phosphate dehydrogenase(gapA)	H[c] + 13PDG[c] + NADH[c] <=> PI[c] + T3P1[c] + NAD[c]	KVU_1674	1.2.1.12	Carbohydrate Metabolism	SEED	KEGG
rxn00371/R00519	formate dehydrogenase (NAD+)	NAD[c] + FOR[c] => NADH[c] + CO2[c]		1.2.1.2	Carbohydrate Metabolism	SEED	KEGG
rxn00506/R00710	aldehyde dehydrogenase (NAD+)	H2O[c] + NAD[c] + ACAL[c] <=> 2 H[c] + NADH[c] + AC[c]	KVU_1860 or KVU_1913	1.2.1.3	Carbohydrate Metabolism	SEED	KEGG
	aldehyde dehydrogenase	H2O[c] + ACAL[c] + PQQ[c] <=> H[c] + PQQH2[c] + AC[c]	KVU_2415	1.2.99.3	Carbohydrate Metabolism		KEGG
rxn00288/R00408	succinate dehydrogenase	SUCC[c] + FAD[c] => FUM[c] + FADH2[c]	KVU_2460 and KVU_2461 and KVU_2462 and peg.2800	1.3.99.1	Carbohydrate Metabolism	SEED	KEGG	M00149
rxn01200/R01641	transketolase	T3P1[c] + S7P[c] <=> XUL5P[c] + R5P[c]	KVU_1671	2.2.1.1	Carbohydrate Metabolism	SEED	KEGG
rxn00785/R01830	transketolase	XUL5P[c] + E4P[c] <=> F6P[c] + T3P1[c]	KVU_1671	2.2.1.1	Carbohydrate Metabolism	SEED	KEGG
rxn01333/R01827	transaldolase	T3P1[c] + S7P[c] <=> F6P[c] + E4P[c]	KVU_1236	2.2.1.2	Carbohydrate Metabolism	SEED	KEGG
rxn03909/R05636	1-deoxy-D-xylulose-5-phosphate synthase	H[c] + T3P1[c] + PYR[c] => CO2[c] + DX5P[c]	KVU_2503	2.2.1.7	Carbohydrate Metabolism	SEED	KEGG
rxn03638/R05332	glucosamine-1-phosphate N-acetyltransferase	ACCOA[c] + GA1P[c] => H[c] + COA[c] + NAGA1P[c]	KVU_1828	2.3.1.157	Carbohydrate Metabolism	SEED	KEGG
rxn00256/R00351	citrate synthase(gltA)	H2O[c] + OA[c] + ACCOA[c] <=> H[c] + COA[c] + CIT[c]	KVU_1659	2.3.3.1	Carbohydrate Metabolism	SEED	KEGG
rxn00330/R00472	malate synthase(glcB)	H2O[c] + ACCOA[c] + GLX[c] => H[c] + COA[c] + MAL[c]	KVU_1204	2.3.3.9	Carbohydrate Metabolism	SEED	KEGG
rxn00605/R02737	alpha,alpha-trehalose-phosphate synthase (UDP-forming)	G6P[c] + UDPG[c] => H[c] + UDP[c] + TRE6P[c]	peg.2750	2.4.1.15	Carbohydrate Metabolism	SEED
R02421	glycogen synthase (ADPGlc)	ADPGLC[c] => ADP[c] + H[c] + GLYCOGEN[c]	KVU_1415	2.4.1.21	Carbohydrate Metabolism		KEGG
rxn00461/R00660	UDP-N-acetylglucosamine 1-carboxyvinyltransferase	PEP[c] + UDPNAG[c] => PI[c] + UACCG[c]	peg.368 and peg.369	2.5.1.7	Carbohydrate Metabolism	SEED
rxn00555/R00768	glutamine-fructose-6-phosphate transaminase(glmS)	F6P[c] + GLN[c] => GA6P[c] + GLU[c]	KVU_0416 or KVU_1258	2.6.1.16	Carbohydrate Metabolism	SEED	KEGG
	hexokinase	ATP[c] + MAN[c] => ADP[c] + H[c] + MAN6P[c]		2.7.1.1	Carbohydrate Metabolism						(Urbance et al., 2001)
rxn01275/R01737	gluconokinase(gntK)	ATP[c] + GLCNT[c] => ADP[c] + H[c] + D6PGC[c]	KVU_1350 or KVU_PB0159	2.7.1.12	Carbohydrate Metabolism	SEED	KEGG
rxn00772/R01051	ribokinase(rbsK)	ATP[c] + RIB[c] <=> ADP[c] + H[c] + R5P[c]	KVU_2238	2.7.1.15	Carbohydrate Metabolism	SEED	KEGG
rxn01987/R02750	ribokinase(rbsK)	ATP[c] + DRIB[c] <=> ADP[c] + H[c] + DR5P[c]	KVU_2238	2.7.1.15	Carbohydrate Metabolism	SEED	KEGG
R02439	L-ribulokinase	ATP[c] + LRL[c] <=> ADP[c] + H[c] + LRL5P[c]		2.7.1.16	Carbohydrate Metabolism		KEGG				(Urbance et al., 2001)
rxn01199/R01639	xylulokinase	ATP[c] + XUL[c] <=> ADP[c] + H[c] + XUL5P[c]	KVU_1139	2.7.1.17	Carbohydrate Metabolism	SEED	KEGG
rxn00547/R00760	fructokinase(scrK)	ATP[c] + FRU[c] => ADP[c] + H[c] + F6P[c]	KVU_1689	2.7.1.4	Carbohydrate Metabolism	SEED	KEGG				(Urbance et al., 2001)
rxn00148/R00200	pyruvate kinase(pyk)	ADP[c] + H[c] + PEP[c] => ATP[c] + PYR[c]	KVU_2550	2.7.1.40	Carbohydrate Metabolism	SEED	KEGG
rxn01123/R01541	2-dehydro-3-deoxygluconate kinase(kdgK)	ATP[c] + KDG[c] => ADP[c] + H[c] + KDPG[c]	KVU_PB0096	2.7.1.45	Carbohydrate Metabolism	SEED	KEGG
R03014	rhamnulokinase	ATP[c] + RHAMN[c] <=> ADP[c] + H[c] + RHAMNP[c]		2.7.1.5	Carbohydrate Metabolism		KEGG				(Urbance et al., 2001)
R01201	N-acetylglucosamine kinase(nagK)	ATP[c] + NAG[c] => ADP[c] + H[c] + NAGA6P[c]	KVU_0929	2.7.1.59	Carbohydrate Metabolism		KEGG
rxn01100/R01512	phosphoglycerate kinase(pgk)	ATP[c] + 3PG[c] <=> ADP[c] + 13PDG[c]	KVU_0672	2.7.2.3	Carbohydrate Metabolism	SEED	KEGG
rxn00640/R00883	mannose-1-phosphate guanylyltransferase(manC)	H[c] + MAN1P[c] + GDP[c] => PI[c] + GDPMAN[c]	KVU_2374	2.7.7.22	Carbohydrate Metabolism	SEED	KEGG
rxn00293/R00416	UDP-N-acetylglucosamine diphosphorylase	H[c] + UTP[c] + NAGA1P[c] => PPI[c] + UDPNAG[c]	KVU_1828	2.7.7.23	Carbohydrate Metabolism	SEED	KEGG
rxn00695/R00948	glucose-1-phosphate adenylyltransferase	ATP[c] + H[c] + G1P[c] => PPI[c] + ADPGLC[c]	KVU_1418	2.7.7.27	Carbohydrate Metabolism	SEED	KEGG
rxn00213/R00289	UTP-glucose-1-phosphate uridylyltransferase(galU, galF)	H[c] + G1P[c] + UTP[c] <=> UDPG[c] + PPI[c]	KVU_2198	2.7.7.9	Carbohydrate Metabolism	SEED	KEGG
rxn00151/R00206	pyruvate,orthophosphate dikinase(ppdK)	ATP[c] + PI[c] + PYR[c] => H[c] + PEP[c] + PPI[c] + AMP[c]	KVU_0505	2.7.9.1	Carbohydrate Metabolism	SEED	KEGG
	gluconolactonase	H2O[c] + GLCN15LAC[c] => H[c] + GLCNT[c]	KVU_1416 or KVU_2383	3.1.1.17	Carbohydrate Metabolism		KEGG		MetaCyc
	gluconolactonase	H[c] + GULNT[c] => H2O[c] + GULAC[c]	KVU_1416 or KVU_2383	3.1.1.17	Carbohydrate Metabolism						(Sugisawa et al., 1995)
rxn01476/R02035	6-phosphogluconolactonase(pgl)	H2O[c] + D6PGL[c] => H[c] + D6PGC[c]	KVU_1123	3.1.1.31	Carbohydrate Metabolism	SEED	KEGG
rxn01274/R01736	hydroxyacylglutathione hydrolase(gloB)	H2O[c] + LGT[c] => H[c] + LAC[c] + RGT[c]	KVU_0450	3.1.2.6	Carbohydrate Metabolism	SEED	KEGG
rxn00549/R00762	fructose-1,6-bisphosphatase II(glpX)	FDP[c] + H2O[c] => F6P[c] + PI[c]	KVU_1985	3.1.3.11	Carbohydrate Metabolism	SEED	KEGG
rxn02004/R02778	trehalose-phosphatase	H2O[c] + TRE6P[c] => PI[c] + TRE[c]	peg.2749	3.1.3.12	Carbohydrate Metabolism	SEED
rxn00882/R01186	myo-inositol-1(or 4)-monophosphatase(suhB)	H2O[c] + MI4P[c] => PI[c] + MYOI[c]	KVU_PB0184 or peg.2046	3.1.3.25	Carbohydrate Metabolism	SEED	KEGG
rxn00883/R01187	myo-inositol-1(or 4)-monophosphatase(suhB)	H2O[c] + MI3P[c] => PI[c] + MYOI[c]	KVU_PB0184 or peg.2046	3.1.3.25	Carbohydrate Metabolism	SEED	KEGG
rxn00881/R01185	myo-inositol-1(or 4)-monophosphatase(suhB)	H2O[c] + MI1P[c] => PI[c] + MYOI[c]	KVU_PB0184 or peg.2046	3.1.3.25	Carbohydrate Metabolism	SEED	KEGG
R00801	alpha-glucosidase(malZ)	H2O[c] + SUC[c] => GLC[c] + FRU[c]	KVU_1328	3.2.1.20	Carbohydrate Metabolism		KEGG				(Urbance et al., 2001)
R00028	maltose glucohydrolase	H2O[c] + MLT[c] => 2 GLC[c]	KVU_1328	3.2.1.20	Carbohydrate Metabolism		KEGG				(Urbance et al., 2001)
rxn00020/R00026	beta-glucosidase	H2O[c] + CELLOB[c] => 2 GLC[c]	KVU_0214 or KVU_0933 or KVU_1334	3.2.1.21	Carbohydrate Metabolism	SEED	KEGG				(Urbance et al., 2001)
R00010	trehalase	H2O[c] + TRE[c] => 2 GLC[c]		3.2.1.28	Carbohydrate Metabolism		KEGG				(Urbance et al., 2001)
rxn00016/R00022	beta-N-acetyl-D-glucosaminidase	H2O[c] + CHIB[c] => 2 NAG[c]	KVU_1803	3.2.1.52	Carbohydrate Metabolism	SEED	KEGG
rxn01484/R02059	N-acetylglucosamine-6-phosphate deacetylase(nagA)	H2O[c] + NAGA6P[c] => GA6P[c] + AC[c]	KVU_0177	3.5.1.25	Carbohydrate Metabolism	SEED	KEGG
rxn00327/R00469	ureidoglycolate amidohydrolase(decarboxylating)	2 H[c] + H2O[c] + UGC[c] <=> CO2[c] + GLX[c] + 2 NH3[c]	KVU_0491	3.5.3.19	Carbohydrate Metabolism	SEED	KEGG
rxn00247/R00341	phosphoenolpyruvate carboxykinase(pckA)	ATP[c] + OA[c] => ADP[c] + PEP[c] + CO2[c]	KVU_2567	4.1.1.49	Carbohydrate Metabolism	SEED	KEGG
rxn00786/R01068	fructose-bisphosphate aldolase(fbaB)	FDP[c] <=> T3P2[c] + T3P1[c]	KVU_0671	4.1.2.13	Carbohydrate Metabolism	SEED	KEGG
rxn03884/R05605	2-dehydro-3-deoxyphosphogluconate aldolase(eda)	KDPG[c] => T3P1[c] + PYR[c]	KVU_PB0157	4.1.2.14	Carbohydrate Metabolism	SEED	KEGG
R02263	rhamnulose-1-phosphate aldolase	RHAMNP[c] <=> T3P2[c] + LACAL[c]		4.1.2.19	Carbohydrate Metabolism		KEGG				(Urbance et al., 2001)
rxn00784/R01066	Deoxyribose-phosphate aldolase(deoC)	DR5P[c] <=> T3P1[c] + ACAL[c]	KVU_1859	4.1.2.4	Carbohydrate Metabolism	SEED	KEGG
rxn00459/R00658	enolase(eno)	2PG[c] <=> H2O[c] + PEP[c]	KVU_1655	4.2.1.11	Carbohydrate Metabolism	SEED	KEGG
rxn01477/R02036	6-phosphogluconate dehydratase(edd)	D6PGC[c] => H2O[c] + KDPG[c]	KVU_PB0156	4.2.1.12	Carbohydrate Metabolism	SEED	KEGG
rxn00799/R01082	fumarate hydratase(fumC)	H2O[c] + FUM[c] <=> MAL[c]	KVU_1117	4.2.1.2	Carbohydrate Metabolism	SEED	KEGG
rxn00973/R01324	aconitate hydratase(acnA)	CIT[c] <=> ICIT[c]	KVU_0869	4.2.1.3	Carbohydrate Metabolism	SEED	KEGG
R00888	GDPmannose 4,6-dehydratase(gmd)	GDPMAN[c] => H2O[c] + GDPDDMAN[c]	KVU_0621	4.2.1.47	Carbohydrate Metabolism		KEGG
rxn03885/R05606	D-mannonate hydrolyase(uxuA)	MANOE[c] => H2O[c] + KDG[c]	KVU_PA0206	4.2.1.8	Carbohydrate Metabolism	SEED	KEGG
rxn01834/R02530	lactoylglutathione lyase(gloA)	RGT[c] + MTHGXL[c] <=> LGT[c]	KVU_0688 or KVU_2474	4.4.1.5	Carbohydrate Metabolism	SEED	KEGG
rxn01116/R01529	ribulose-phosphate 3-epimerase(rpe)	RL5P[c] <=> XUL5P[c]	KVU_2194	5.1.3.1	Carbohydrate Metabolism	SEED	KEGG
rxn00214/R00291	UDP-glucose 4-epimerase	UDPG[c] <=> UDPGAL[c]	peg.659	5.1.3.2	Carbohydrate Metabolism	SEED
R05850	L-ribulose-5-phosphate 4-epimerase	LRL5P[c] <=> XUL5P[c]		5.1.3.4	Carbohydrate Metabolism		KEGG				(Urbance et al., 2001)
rxn01506/R02087	N-acetylmannosamine 6-phosphate epimerase	NAMA6P[c] <=> NAGA6P[c]	KVU_2003	5.1.3.9	Carbohydrate Metabolism	SEED	KEGG
rxn00747/R01015	triosephosphate isomerase (TIM)	T3P1[c] <=> T3P2[c]	KVU_0894	5.3.1.1	Carbohydrate Metabolism	SEED	KEGG
rxn01080/R01482	glucuronate isomerase(uxaC)	GLCUNT[c] <=> FRUTN[c]	KVU_PA0208	5.3.1.12	Carbohydrate Metabolism	SEED	KEGG
rxn01117/R01530	arabinose 5-phosphate isomerase	RL5P[c] <=> A5P[c]	KVU_1317	5.3.1.13	Carbohydrate Metabolism	SEED	KEGG
R02437	L-rhamnose isomerase	RHA[c] <=> RHAMN[c]		5.3.1.14	Carbohydrate Metabolism		KEGG				(Urbance et al., 2001)
rxn01015/R01394	hydroxypyruvate isomerase	HOPP[c] <=> HPYR[c]	KVU_1235	5.3.1.22	Carbohydrate Metabolism	SEED	KEGG
R01761	L-arabinose isomerase	LARAB[c] <=> LRL[c]		5.3.1.4	Carbohydrate Metabolism		KEGG				(Urbance et al., 2001)
rxn00777/R01056	ribose 5-phosphate isomerase A(rpiA)	R5P[c] <=> RL5P[c]	KVU_0356	5.3.1.6	Carbohydrate Metabolism	SEED	KEGG
R00772	mannose-6-phosphate isomerase	MAN6P[c] <=> F6P[c]	KVU_2525	5.3.1.8	Carbohydrate Metabolism		KEGG
rxn00558/R02740	glucose-6-phosphate isomerase(pgi)	G6P[c] <=> F6P[c]	KVU_1122	5.3.1.9	Carbohydrate Metabolism	SEED	KEGG
rxn01106/R01518	phosphoglycerate mutase(gpm)	2PG[c] <=> 3PG[c]	KVU_2126	5.4.2.1	Carbohydrate Metabolism	SEED	KEGG
rxn01485/R02060	phosphomannomutase(glmM)	GA6P[c] => GA1P[c]	KVU_0507	5.4.2.10	Carbohydrate Metabolism	SEED	KEGG
rxn00704/R00959	phosphoglucomutase(pgm)	G1P[c] <=> G6P[c]	KVU_1227	5.4.2.2	Carbohydrate Metabolism	SEED	KEGG
rxn00778/R01057	phosphopentomutase(deoB);phosphoglucomutase(pgm)	R1P[c] <=> R5P[c]	KVU_1227	5.4.2.7	Carbohydrate Metabolism	SEED	KEGG
rxn01986/R02749	2-Deoxy-D-ribose 1-phosphate 1,5-phosphomutase,	DR1P[c] <=> DR5P[c]	KVU_1723	5.4.2.7	Carbohydrate Metabolism	SEED	KEGG
rxn01329/R01818	phosphomannomutase(manB)	MAN6P[c] <=> MAN1P[c]	KVU_2372	5.4.2.8	Carbohydrate Metabolism	SEED	KEGG
R00316	acetyl-CoA synthetase(acs)	ATP[c] + H[c] + AC[c] => PPI[c] + AAD[c]	KVU_1477	6.2.1.1	Carbohydrate Metabolism		KEGG
R00236	acetyl-CoA synthetase(acs)	COA[c] + AAD[c] <=> H[c] + ACCOA[c] + AMP[c]	KVU_1477	6.2.1.1	Carbohydrate Metabolism		KEGG
rxn00986/R01354	acetyl-CoA synthetase	ATP[c] + H[c] + PROP[c] => PPI[c] + PPA[c]	KVU_1477	6.2.1.1	Carbohydrate Metabolism	SEED	KEGG
rxn00675/R00926	acetyl-CoA synthetase	COA[c] + PPA[c] <=> H[c] + AMP[c] + PROPCOA[c]	KVU_1477	6.2.1.1	Carbohydrate Metabolism	SEED	KEGG
rxn00285/R00405	succinyl-CoA synthetase	ADP[c] + PI[c] + SUCCOA[c] <=> ATP[c] + COA[c] + SUCC[c]	KVU_2456 and KVU_2457	6.2.1.5	Carbohydrate Metabolism	SEED	KEGG
rxn00250/R00344	pyruvate carboxylase(pyc)	ATP[c] + H2O[c] + PYR[c] + CO2[c] => ADP[c] + 2 H[c] + PI[c] + OA[c]	KVU_1476	6.4.1.1	Carbohydrate Metabolism	SEED	KEGG
rxn00216/R00299	glucokinase(glk)	ATP[c] + GLC[c] => G6P[c] + ADP[c] + H[c]	KVU_1187		Carbohydrate Metabolism	SEED	KEGG
	pyruvate dehydrogenase	NAD[c] + PYR[c] + COA[c] => NADH[c] + CO2[c] + ACCOA[c]	(KVU_1453 or KVU_2452) and KVU_0667 and KVU_0668 and KVU_0669		Carbohydrate Metabolism		KEGG					lump reaction
	2-oxoglutarate dehydrogenase	NAD[c] + COA[c] + AKG[c] => NADH[c] + CO2[c] + SUCCOA[c]	(KVU_1453 or KVU_2452) and KVU_2454 and KVU_2455		Carbohydrate Metabolism		KEGG					lump reaction
R00868	mannitol 2-dehydrogenase	NAD[c] + MNT[c] <=> H[c] + NADH[c] + FRU[c]			Carbohydrate Metabolism		KEGG				(Urbance et al., 2001)
R01100	lactose galactohydrolase	H2O[c] + LACTOSE[c] => GLC[c] + GAL[c]			Carbohydrate Metabolism		KEGG				(Urbance et al., 2001)
	predicting reaction	2 GUL[c] + O2[c] => 2 H[c] + 2 GULNT[c]			Carbohydrate Metabolism				(Sugisawa et al., 1995)		(Sugisawa et al., 1995)
	L-gulono-γ-lactone dehydrogenase	O2[c] + GULAC[c] => H[c] + LAA[c] + H2O2[c]			Carbohydrate Metabolism						(Sugisawa et al., 1995)
	L-sorbosone dehydrogenase	PQQ[c] + FERO[c] + SON[c] => H[c] + LAA[c] + PQQH2[c] + FERI[c]	KVU_PB0115 or KVU_0095		Carbohydrate Metabolism						(Sugisawa et al., 2005)
	pqq redutase	Q8[c] + PQQH2[c] => Q8H2[c] + PQQ[c]			Carbohydrate Metabolism							adding for gap filling
	L-sorbose/L-sorbosone dehydrogenase	SOT[c] + PQQ[c] + FERO[c] => GLC[c] + PQQH2[c] + FERI[c]	KVU_0203 or KVU_1366 or KVU_2142 or KVU_2159 or KVU_PA0245		Carbohydrate Metabolism						(Asakura and Hoshino, 1999)
	L-sorbose/L-sorbosone dehydrogenase	SOT[c] + PQQ[c] + FERO[c] => SOR[c] + PQQH2[c] + FERI[c]	KVU_0203 or KVU_1366 or KVU_2142 or KVU_2159 or KVU_PA0245		Carbohydrate Metabolism						(Asakura and Hoshino, 1999)
	L-sorbose/L-sorbosone dehydrogenase	2 GLC[c] + 2 H2O[c] + PQQ[c] + FERO[c] => 4 H[c] + 2 GLCNT[c] + PQQH2[c] + FERI[c]	KVU_0203 or KVU_1366 or KVU_2142 or KVU_2159 or KVU_PA0245		Carbohydrate Metabolism						(Asakura and Hoshino, 1999)
	L-sorbose/L-sorbosone dehydrogenase	H2O[c] + FRU[c] + PQQ[c] + FERO[c] => 3 H[c] + DGLUNT[c] + PQQH2[c] + FERI[c]	KVU_0203 or KVU_1366 or KVU_2142 or KVU_2159 or KVU_PA0245		Carbohydrate Metabolism						(Asakura and Hoshino, 1999)
	S-(hydroxymethyl)glutathione dehydrogenase	NAD[c] + HMRGT[c] => H[c] + NADH[c] + FRGT[c]	KVU_2476	1.1.1.284	Energy Metabolism		KEGG
	ubiquinol-cytochrome c reductase	Q8H2[c] + 2 FERI[c] => Q8[c] + 2 FERO[c] + 2 H[e]	KVU_2317 and peg.2646 and peg.2647	1.10.2.2	Energy Metabolism	SEED	KEGG	M00151
	cytochrome bd-I oxidase	2 H[c] + Q8H2[c] + 0.5 O2[c] => H2O[c] + Q8[c] + 2 H[e]	(KVU_2531 and KVU_2532) or (KVU_2456 and KVU_2532)	1.10.3.-	Energy Metabolism		KEGG	M00153
rxn00006/R00009	catalase	H2O2[c] + METHOL[c] => 2 H2O[c] + FALD[c]	KVU_1833 or KVU_PA0112	1.11.1.6	Energy Metabolism	SEED	KEGG
rxn10122	NADH-quinone oxidoreductase (ubiquinone-8 & 3.5 protons)	4.5 H[c] + NADH[c] + Q8[c] => NAD[c] + Q8H2[c] + 3.5 H[e]	KVU_1810 and KVU_1811 and KVU_1812 and KVU_1813 and KVU_1814 and KVU_1815 and KVU_1816 and KVU_1817 and KVU_1819 and KVU_1821 and KVU_1823 and KVU_1824 and KVU_1825 and KVU_1826	1.6.5.3	Energy Metabolism	SEED	KEGG	M00144
	NADH dehydrogenase (menaquinone-8 & 0 protons)	H[c] + NADH[c] + MQN8[c] => NAD[c] + MQL8[c]	KVU_0025 or KVU_1220	1.6.99.3	Energy Metabolism		KEGG
	NADH dehydrogenase (ubiquinone-8 ),	H[c] + NADH[c] + Q8[c] => NAD[c] + Q8H2[c]	KVU_0025 or KVU_1220	1.6.99.3	Energy Metabolism		KEGG
rxn00623/R00858	hydrogen-sulfide:NADP+ oxidoreductase|sulfite reductase (NADPH2)|hydrogen-sulfide:NADP+ oxidoreductase|SULR|sulfitereductase-NADPH2|sulfite reductase (nadph)	4 H[c] + 3 NADPH[c] + H2SO3[c] => 3 H2O[c] + 3 NADP[c] + H2S[c]	KVU_PA0239	1.8.1.2	Energy Metabolism	SEED	KEGG
	cytochrome-c oxidase	4 H[c] + 0.5 O2[c] + 2 FERO[c] => H2O[c] + 2 FERI[c] + 2 H[e]	(KVU_0230 or KVU_1969) and (KVU_0229 or KVU_0307) and KVU_0311	1.9.3.1	Energy Metabolism		KEGG	M00155			(Urbance et al., 2001)
	polyphosphate kinase(ppk)	ATP[c] + PPI[c] => ADP[c] + PPPI[c]	KVU_0377	2.7.4.1	Energy Metabolism		KEGG
R02184	polyphosphate kinase(ppk)	ATP[c] + PI[c] => ADP[c] + PPI[c]	KVU_0377	2.7.4.1	Energy Metabolism		KEGG
rxn00379/R00529	sulfate adenylyltransferase	ATP[c] + H[c] + SLF[c] => PPI[c] + APS[c]	KVU_1999 and KVU_2000	2.7.7.4	Energy Metabolism	SEED	KEGG
rxn09240	sulfate adenyltransferase	ATP[c] + H2O[c] + SLF[c] + GTP[c] => PI[c] + GDP[c] + PPI[c] + APS[c]	KVU_1999 and KVU_2000	2.7.7.4	Energy Metabolism	SEED	KEGG
R00527	S-formylglutathione hydrolase	H2O[c] + FRGT[c] => H[c] + RGT[c] + FOR[c]	KVU_2475	3.1.2.12	Energy Metabolism		KEGG
rxn00001/R00004	inorganic pyrophosphatase(ppa)	H2O[c] + PPI[c] <=> H[c] + 2 PI[c]	KVU_0462	3.6.1.1	Energy Metabolism	SEED	KEGG
rxn10042	ATP synthase (four protons for one ATP),	ADP[c] + PI[c] + 4 H[e] => ATP[c] + 3 H[c] + H2O[c]	KVU_0452 and KVU_0453 and KVU_0454 and KVU_0455 and KVU_0456 and KVU_2435 and KVU_2436 and KVU_2437	3.6.3.14	Energy Metabolism	SEED	KEGG	M00164
R06982	S-(hydroxymethyl)glutathione synthase	RGT[c] + FALD[c] <=> HMRGT[c]	KVU_1452	4.4.1.22	Energy Metabolism		KEGG
rxn10126	succinate dehyrdogenase	FADH2[c] + Q8[c] => FAD[c] + Q8H2[c]			Energy Metabolism	SEED
	cytochrome bd-I oxidase	2 H[c] + 0.5 O2[c] + MQL8[c] => H2O[c] + MQN8[c] + 2 H[e]	(KVU_2531 and KVU_2532) or (KVU_2456 and KVU_2532)		Energy Metabolism		KEGG	M00153
R00864	non-enzymatic	H[c] + H2SO3[c] + S[c] <=> THJ[c]			Energy Metabolism		KEGG
	L-valine exchange with environment	VAL[e] <=>			Exchange Reactions
	L-phenylalanine exchange with environment	PHE[e] <=>			Exchange Reactions
	L-asparagine exchange with environment	ASN[e] <=>			Exchange Reactions
	L-aspartic acid exchange with environment	ASP[e] <=>			Exchange Reactions
	L-cysteine exchange with environment	CYS[e] <=>			Exchange Reactions
	L-glutamine exchange with environment	GLN[e] <=>			Exchange Reactions
	L-glutamic acid exchange with environment	GLU[e] <=>			Exchange Reactions
	L-glycine exchange with environment	GLY[e] <=>			Exchange Reactions
	L-lysine exchange with environment	LYS[e] <=>			Exchange Reactions
	L-isoleucine exchange with environment	ILE[e] <=>			Exchange Reactions
	L-leucine exchange with environment	LEU[e] <=>			Exchange Reactions
	L-methionine exchange with environment	MET[e] <=>			Exchange Reactions
	L-alanine exchange with environment	ALA[e] <=>			Exchange Reactions
	L-arginine exchange with environment	ARG[e] <=>			Exchange Reactions
	L-tryptophan exchange with environment	TRP[e] <=>			Exchange Reactions
	L-tyrosine exchange with environment	TYR[e] <=>			Exchange Reactions
	L-proline exchange with environment	PRO[e] <=>			Exchange Reactions
	L-serine exchange with environment	SER[e] <=>			Exchange Reactions
	L-threonine exchange with environment	THR[e] <=>			Exchange Reactions
	L-histidine exchange with environment	HIS[e] <=>			Exchange Reactions
	adenine exchange with environment	AD[e] <=>			Exchange Reactions
	uracil exchange with environment	URA[e] <=>			Exchange Reactions
	guanine exchange with environment	GN[e] <=>			Exchange Reactions
	cytosine exchange with environment	CYTS[e] <=>			Exchange Reactions
	thymine exchange with environment	THY[e] <=>			Exchange Reactions
	D-methionine exchange with environment	DMET[e] <=>			Exchange Reactions
	ala-asp exchange with environment	ALAASP[e] <=>			Exchange Reactions
	ala-gln exchange with environment	ALAGLN[e] <=>			Exchange Reactions
	ala-glu exchange with environment	ALAGLU[e] <=>			Exchange Reactions
	ala-his exchange with environment	ALAHIS[e] <=>			Exchange Reactions
	ala-leu exchange with environment	ALALEU[e] <=>			Exchange Reactions
	ala-thr exchange with environment	ALATHR[e] <=>			Exchange Reactions
	gly-asn exchange with environment	GLYASNL[e] <=>			Exchange Reactions
	gly-asp exchange with environment	GLYASPL[e] <=>			Exchange Reactions
	gly-cys exchange with environment	GLYCYS[e] <=>			Exchange Reactions
	gly-gln exchange with environment	GLYGLN[e] <=>			Exchange Reactions
	gly-glu exchange with environment	GLYGLUL[e] <=>			Exchange Reactions
	gly-leu exchange with environment	GLYLEU[e] <=>			Exchange Reactions
	gly-met exchange with environment	GLYMET[e] <=>			Exchange Reactions
	gly-phe exchange with environment	GLYPHE[e] <=>			Exchange Reactions
	gly-pro exchange with environment	GLYPROL[e] <=>			Exchange Reactions
	gly-tyr exchange with environment	GLYTYR[e] <=>			Exchange Reactions
	ala-gly exchange with environment	LALAGLY[e] <=>			Exchange Reactions
	met-ala exchange with environment	METALA[e] <=>			Exchange Reactions
	pro-gly exchange with environment	PROGLY[e] <=>			Exchange Reactions
	urea exchange with environment	UREA[e] <=>			Exchange Reactions
	NH3 exchange with environment	NH3[e] <=>			Exchange Reactions
	urate exchange with environment	URATE[e] <=>			Exchange Reactions
	glucose exchange with environment	GLC[e] <=>			Exchange Reactions
	fructose exchange with environment	FRU[e] <=>			Exchange Reactions
	sorbose exchange with environment	SOR[e] <=>			Exchange Reactions
	sorbitol exchange with environment	SOT[e] <=>			Exchange Reactions
	ribose exchange with environment	RIB[e] <=>			Exchange Reactions
	sucrose exchange with environment	SUC[e] <=>			Exchange Reactions
	xylulose exchange with environment	XUL[e] <=>			Exchange Reactions
	cellobiose exchange with environment	CELLOB[e] <=>			Exchange Reactions
	gulose exchange with environment	GUL[e] <=>			Exchange Reactions
	mannitol exchange with environment	MNT[e] <=>			Exchange Reactions
	maltose exchange with environment	MLT[e] <=>			Exchange Reactions
	mannose exchange with environment	MAN[e] <=>			Exchange Reactions
	malate exchange with environment	MAL[e] <=>			Exchange Reactions
	fumaric acid exchange with environment	FUM[e] <=>			Exchange Reactions
	arabinose exchange with environment	LARAB[e] <=>			Exchange Reactions
	lactose exchange with environment	LACTOSE[e] <=>			Exchange Reactions
	trehalose exchange with environment	TRE[e] <=>			Exchange Reactions
	glucuronate exchange with environment	GLCUNT[e] <=>			Exchange Reactions
	iditol exchange with environment	IDTOL[e] <=>			Exchange Reactions
	inositol exchange with environment	MYOI[e] <=>			Exchange Reactions
	rhamnose exchange with environment	RHA[e] <=>			Exchange Reactions
	succinate exchange with environment	SUCC[e] <=>			Exchange Reactions
	pyruvate exchange with environment	PYR[e] <=>			Exchange Reactions
	glycerol exchange with environment	GL[e] <=>			Exchange Reactions
	deoxyribose exchange with environment	DRIB[e] <=>			Exchange Reactions
	raffinose exchange with environment	RAF[e] <=>			Exchange Reactions
	valine exchange with environment	GAL[e] <=>			Exchange Reactions
	vitamin C exchange with environment	LAA[e] <=>			Exchange Reactions
	acetaldehyde exchange with environment	ACAL[e] <=>			Exchange Reactions
	formate exchange with environment	FOR[e] <=>			Exchange Reactions
	ethanol exchange with environment	ETOL[e] <=>			Exchange Reactions
	2-keto-l-gulonic acid exchange with environment	2KLG[e] <=>			Exchange Reactions
	chitobiose exchange with environment	CHIB[e] <=>			Exchange Reactions
	hydrogencarbonate exchange with environment	HCO3[e] <=>			Exchange Reactions
	O2 exchange with environment	O2[e] <=>			Exchange Reactions
	CO2 exchange with environment	CO2[e] <=>			Exchange Reactions
	diphosphate exchange with environment	PPI[e] <=>			Exchange Reactions
	phosphate exchange with environment	PI[e] <=>			Exchange Reactions
	glycerol 3-phosphate exchange with environment	GL3P[e] <=>			Exchange Reactions
	CDP-ethanolamine exchange with environment	CDPETN[e] <=>			Exchange Reactions
	ACP exchange with environment	ACP[e] <=>			Exchange Reactions
	4-hydroxybenzoate exchange with environment	4HBZ[e] <=>			Exchange Reactions
	sulfate exchange with environment	SLF[e] <=>			Exchange Reactions
	sulfurous acid exchange with environment	H2SO3[e] <=>			Exchange Reactions
	propionic acid exchange with environment	PROP[e] <=>			Exchange Reactions
	S-adenosyl-L-methionine exchange with environment	SAM[e] <=>			Exchange Reactions
	COA exchange with environment	COA[e] <=>			Exchange Reactions
	pyrroloquinoline quinone exchange with environment	PQQ[e] <=>			Exchange Reactions
	biotin exchange with environment	BT[e] <=>			Exchange Reactions
	pyridoxine exchange with environment	PDXI[e] <=>			Exchange Reactions
	thiamine diphosphate exchange with environment	THDP[e] <=>			Exchange Reactions
	pantothenate exchange with environment	PNTO[e] <=>			Exchange Reactions
	nicotinic acid exchange with environment	NICA[e] <=>			Exchange Reactions
	riboflavin exchange with environment	RIBFLAV[e] <=>			Exchange Reactions
	thiamin exchange with environment	THME[e] <=>			Exchange Reactions
	tetrahydrofolic acid exchange with environment	THF[e] <=>			Exchange Reactions
	dihydrofolic acid exchange with environment	DHF[e] <=>			Exchange Reactions
	putrescine exchange with environment	PTRSC[e] <=>			Exchange Reactions
	spermidine exchange with environment	SPRMD[e] <=>			Exchange Reactions
	ubiquinone-8 exchange with environment	Q8[e] <=>			Exchange Reactions
	thiosulfate exchange with environment	THJ[e] <=>			Exchange Reactions
	heme exchange with environment	HEME[e] <=>			Exchange Reactions
	iron (2+) exchange with environment	FE2[e] <=>			Exchange Reactions
	heme o exchange with environment	HEMEO[e] <=>			Exchange Reactions
	glutathione exchange with environment	RGT[e] <=>			Exchange Reactions
	shikimate exchange with environment	SME[e] <=>			Exchange Reactions
	acetyl-ACP exchange with environment	ACACP[e] <=>			Exchange Reactions
	proton exchange with environment	H[e] <=>			Exchange Reactions
	H2O exchange with environment	H2O[e] <=>			Exchange Reactions
rxn06723/R04550	UDP-3-O-[3-hydroxymyristoyl] glucosamine N-acyltransferase	C14HACP[c] + UDPG2A[c] => H[c] + ACP[c] + UDPG23A[c]	KVU_0585	2.3.1.-	Glycan Biosynthesis and Metabolism	SEED	KEGG
rxn06865/R05146	lipid A biosynthesis lauroyl acyltransferase	C120ACP[c] + K2LIPIV[c] => ACP[c] + LK2LIPIV[c]	KVU_1800	2.3.1.-	Glycan Biosynthesis and Metabolism	SEED	KEGG
R05075	lipid A biosynthesis (KDO)2-(lauroyl)-lipid iva acyltransferase	C140ACP[c] + LK2LIPIV[c] => ACP[c] + K2LIPA[c]	KVU_0585	2.3.1.-	Glycan Biosynthesis and Metabolism		KEGG
rxn06729/R04567	UDP-N-acetylglucosamine acyltransferase	UDPNAG[c] + C14HACP[c] => ACP[c] + UDPG2AA[c]	KVU_1041	2.3.1.129	Glycan Biosynthesis and Metabolism	SEED	KEGG
rxn03159/R04606	lipid-A-disaccharide synthase	UDPG23A[c] + LIPIDX[c] <=> H[c] + UDP[c] + DISAC1P[c]	KVU_1038	2.4.1.182	Glycan Biosynthesis and Metabolism	SEED	KEGG
rxn03408/R05032	UDP-N-acetylglucosamine--N-acetylmuramyl-(pentapeptide) pyrophosphoryl-undecaprenol N-acetylglucosamine transferase	UDPNAG[c] + UAGMDA[c] => H[c] + UDP[c] + UAAGMDA[c]	KVU_1483	2.4.1.227	Glycan Biosynthesis and Metabolism	SEED	KEGG
	di-trans,poly-cis-decaprenylcistransferase	FRDP[c] + 8 IPP[c] <=> 8 PPI[c] + UDCPDP[c]	KVU_1048	2.5.1.31	Glycan Biosynthesis and Metabolism		KEGG
rxn02331/R03254	2-dehydro-3-deoxyphosphooctonate aldolase (KDO 8-P synthase)	H2O[c] + PEP[c] + A5P[c] => PI[c] + KDO8P[c]	KVU_2449	2.5.1.55	Glycan Biosynthesis and Metabolism	SEED	KEGG
R05646	D-beta-D-heptose 7-phosphate kinase / D-beta-D-heptose 1-phosphate adenosyltransferase	ATP[c] + DGDMH7P[c] => ADP[c] + H[c] + DGDMH17BP[c]		2.7.-.-	Glycan Biosynthesis and Metabolism		KEGG					adding for gap filling
R05644	D-beta-D-heptose 7-phosphate kinase / D-beta-D-heptose 1-phosphate adenosyltransferase	ATP[c] + H[c] + DGDMH1P[c] => PPI[c] + ADPDGDMHEP[c]		2.7.-.-	Glycan Biosynthesis and Metabolism		KEGG					adding for gap filling
rxn03181/R04657	Tetraacyldisaccharide 4'kinase	ATP[c] + DISAC1P[c] => ADP[c] + H[c] + LIPIDA[c]	KVU_2298	2.7.1.130	Glycan Biosynthesis and Metabolism	SEED	KEGG
rxn02405/R03351	3-deoxy-manno-octulosonate cytidylyltransferase	CTP[c] + KDO[c] => PPI[c] + CMPKDO[c]	KVU_2199	2.7.7.38	Glycan Biosynthesis and Metabolism	SEED	KEGG
rxn03904/R05630	phospho-N-acetylmuramoyl-pentapeptide-transferase	UGMDA[c] + UDCPP[c] => UMP[c] + UAGMDA[c]	KVU_1466	2.7.8.13	Glycan Biosynthesis and Metabolism	SEED	KEGG
rxn03919/R05647	D-glycero-D-manno-heptose 1,7-bisphosphate phosphatase,	H2O[c] + DGDMH17BP[c] => PI[c] + DGDMH1P[c]	KVU_0340	3.1.3.-	Glycan Biosynthesis and Metabolism	SEED	KEGG
R03350	3-deoxy-D-manno-octulosonate 8-phosphate phosphatase	H2O[c] + KDO8P[c] => PI[c] + KDO[c]		3.1.3.45	Glycan Biosynthesis and Metabolism		KEGG					adding for gap filling
rxn03146/R04587	UDP-3-O-[3-hydroxymyristoyl] N?acetylglucosamine deacetylase	H2O[c] + UDPG2AA[c] => AC[c] + UDPG2A[c]	KVU_1480	3.5.1.-	Glycan Biosynthesis and Metabolism	SEED	KEGG
R04594	UDP-2,3-diacylglucosamine hydrolase	H2O[c] + UDPG23A[c] => 2 H[c] + UMP[c] + LIPIDX[c]	KVU_1101	3.6.1.-	Glycan Biosynthesis and Metabolism		KEGG
rxn03901/R05627	undecaprenyl-diphosphatase	H2O[c] + UDCPDP[c] => H[c] + PI[c] + UDCPP[c]	KVU_1960	3.6.1.27	Glycan Biosynthesis and Metabolism	SEED	KEGG
R05645	sedoheptulose 7-phosphate isomerase	S7P[c] => DGDMH7P[c]	KVU_0339	5.-.-.-	Glycan Biosynthesis and Metabolism		KEGG
R05176	ADP-L-glycero-D-manno-heptose 6-epimerase	ADPDGDMHEP[c] => ADPHEP[c]		5.1.3.20	Glycan Biosynthesis and Metabolism		KEGG					adding for gap filling
rxn03164/R04617	UDP-N-acetylmuramoyl-L-alanyl-D-glutamyl-meso-2,6-diaminopimeloyl-D-alanyl-D-alanine synthetase	ATP[c] + ALAALA[c] + UGMD[c] => ADP[c] + H[c] + PI[c] + UGMDA[c]	peg.1743	6.3.2.10	Glycan Biosynthesis and Metabolism	SEED
rxn02011/R02788	UDP-N-acetylmuramoyl-L-alanyl-D-glutamyl-meso-2,6-diaminopimelate synthetase	ATP[c] + MDAPIM[c] + UDPNAMAG[c] => ADP[c] + H[c] + PI[c] + UGMD[c]	peg.1744	6.3.2.13	Glycan Biosynthesis and Metabolism	SEED
rxn02286/R03193	UDP-N-acetylmuramate--alanine ligase	ATP[c] + UDPNAM[c] + ALA[c] => ADP[c] + H[c] + PI[c] + UDPNAMA[c]	KVU_1482	6.3.2.8	Glycan Biosynthesis and Metabolism	SEED	KEGG
rxn02008/R02783	UDP-N-acetylmuramoyl-L-alanyl-D-glutamate synthetase	ATP[c] + DGLU[c] + UDPNAMA[c] => ADP[c] + H[c] + PI[c] + UDPNAMAG[c]	KVU_1194	6.3.2.9	Glycan Biosynthesis and Metabolism	SEED	KEGG
rxn03182/R04658	3-deoxy-D-manno-octulosonic-acid transferase2	LIPIDA[c] + CMPKDO[c] => H[c] + CMP[c] + KDOLIPID4[c]	KVU_1197 or KVU_2299		Glycan Biosynthesis and Metabolism	SEED	KEGG
rxn03439/R05074	3-deoxy-D-manno-octulosonic-acid transferase	CMPKDO[c] + KDOLIPID4[c] => H[c] + CMP[c] + K2LIPIV[c]	KVU_1197 or KVU_2299		Glycan Biosynthesis and Metabolism	SEED	KEGG
	lipopolysaccharide biosynthesis	2 UDPG[c] + 3 CMPKDO[c] + K2LIPA[c] + 3 ADPHEP[c] + 2 CDPETN[c] => 3 ADP[c] + 10 H[c] + 2 UDP[c] + 2 CDP[c] + 3 CMP[c] + LPS_eco[c]			Glycan Biosynthesis and Metabolism							taken from iJR904 (E. coli)
	peptidoglycan subunit synthesis,	UAAGMDA[c] => H[e] + UDCPDP[c] + PEPTIDO_eco[e]			Glycan Biosynthesis and Metabolism							taken from iJR904 (E. coli)
	peptidoglyan subunit crosslinking reaction	PEPTIDO_eco[e] => DALA[e] + PEPTX[c]			Glycan Biosynthesis and Metabolism							taken from iJR904 (E. coli)
	3-oxoacyl-[acyl-carrier-protein] synthase	2 H[c] + NADPH[c] + MALACP[c] + C120ACP[c] => CO2[c] + NADP[c] + ACP[c] + C14HACP[c]	(KVU_2445 or KVU_0647) and KVU_0644	(2.3.1.41;2.3.1.179):1.1.1.100	Lipid Metabolism		KEGG				(Urbance et al., 2001)	lump reaction
	decanoyl-(acyl-carrier protein) synthesis	12 H[c] + 8 NADPH[c] + ACACP[c] + 4 MALACP[c] => 4 H2O[c] + 4 CO2[c] + 8 NADP[c] + C100ACP[c] + 4 ACP[c]	(KVU_2445 or KVU_0647) and KVU_0644 and (KVU_0617 or KVU_2444) and KVU_1042	(2.3.1.41;2.3.1.179):1.1.1.100:1.3.1.9:4.2.1.-	Lipid Metabolism		KEGG				(Urbance et al., 2001)	lump reaction
	dodecanoyl-(acyl-carrier protein) synthesis	15 H[c] + 10 NADPH[c] + ACACP[c] + 5 MALACP[c] => 5 H2O[c] + 5 CO2[c] + 10 NADP[c] + 5 ACP[c] + C120ACP[c]	(KVU_2445 or KVU_0647) and KVU_0644 and (KVU_0617 or KVU_2444) and KVU_1042	(2.3.1.41;2.3.1.179):1.1.1.100:1.3.1.9:4.2.1.-	Lipid Metabolism		KEGG				(Urbance et al., 2001)	lump reaction
	myristoyl-(acyl-carrier protein) synthesis	18 H[c] + 12 NADPH[c] + ACACP[c] + 6 MALACP[c] => 6 H2O[c] + 6 CO2[c] + 12 NADP[c] + 6 ACP[c] + C140ACP[c]	(KVU_2445 or KVU_0647) and KVU_0644 and (KVU_0617 or KVU_2444) and KVU_1042	(2.3.1.41;2.3.1.179):1.1.1.100:1.3.1.9:4.2.1.-	Lipid Metabolism		KEGG				(Urbance et al., 2001)	lump reaction
	hexadecanoyl-(acyl-carrier protein) synthesis	21 H[c] + 14 NADPH[c] + ACACP[c] + 7 MALACP[c] => 7 H2O[c] + 7 CO2[c] + 14 NADP[c] + 7 ACP[c] + C160ACP[c]	(KVU_2445 or KVU_0647) and KVU_0644 and (KVU_0617 or KVU_2444) and KVU_1042	(2.3.1.41;2.3.1.179):1.1.1.100:1.3.1.9:4.2.1.-	Lipid Metabolism		KEGG				(Urbance et al., 2001)	lump reaction
	stearoyl-(acyl-carrier protein) synthesis	24 H[c] + 16 NADPH[c] + ACACP[c] + 8 MALACP[c] => 8 H2O[c] + 8 CO2[c] + 16 NADP[c] + 8 ACP[c] + C180ACP[c]	(KVU_2445 or KVU_0647) and KVU_0644 and (KVU_0617 or KVU_2444) and KVU_1042	(2.3.1.41;2.3.1.179):1.1.1.100:1.3.1.9:4.2.1.-	Lipid Metabolism		KEGG				(Urbance et al., 2001)	lump reaction
	palmitoyl-(acyl-carrier protein) synthesis	16 H[c] + 13 NADPH[c] + ACACP[c] + 7 MALACP[c] => 7 H2O[c] + 7 CO2[c] + 13 NADP[c] + 7 ACP[c] + C161ACP[c]	(KVU_2445 or KVU_0647) and KVU_0644 and (KVU_0617 or KVU_2444) and KVU_1042	(2.3.1.41;2.3.1.179):1.1.1.100:1.3.1.9:4.2.1.-	Lipid Metabolism		KEGG				(Urbance et al., 2001)	lump reaction
	oleoyl-(acyl-carrier protein) synthesis	23 H[c] + 15 NADPH[c] + ACACP[c] + 8 MALACP[c] => 8 H2O[c] + 8 CO2[c] + 15 NADP[c] + 8 ACP[c] + C181ACP[c]	(KVU_2445 or KVU_0647) and KVU_0644 and (KVU_0617 or KVU_2444) and KVU_1042	(2.3.1.41;2.3.1.179):1.1.1.100:1.3.1.9:4.2.1.-	Lipid Metabolism		KEGG				(Urbance et al., 2001)	lump reaction
rxn00763/R01036	alcohol dehydrogenase (glycerol)	NAD[c] + GL[c] <=> H[c] + NADH[c] + GLYAL[c]	KVU_0808 or KVU_PB0211	1.1.1.1	Lipid Metabolism	SEED	KEGG
rxn00612/R00844	glycerol-3-phosphate dehydrogenase(NADPH,gpsA)	NADP[c] + GL3P[c] <=> H[c] + T3P2[c] + NADPH[c]	KVU_2183	1.1.1.94	Lipid Metabolism	SEED	KEGG
rxn01286/R01752	aldehyde dehydrogenase (NAD+)	H2O[c] + NAD[c] + GLYAL[c] <=> 2 H[c] + NADH[c] + G[c]	KVU_1860 or KVU_1913	1.2.1.3	Lipid Metabolism	SEED	KEGG
R00851	glycerol-3-phosphate O-acyltransferase	GL3P[c] + ACYLACP[c] => ACP[c] + AGL3P[c]	KVU_0108 or KVU_0139	2.3.1.15	Lipid Metabolism		KEGG
rxn05349/R01624	3-oxoacyl-[acyl-carrier-protein] synthase III	ACCOA[c] + ACP[c] => COA[c] + ACACP[c]	KVU_0874 or KVU_PA0227	2.3.1.180	Lipid Metabolism	SEED	KEGG
rxn05465/R01626	[acyl-carrier-protein] S-malonyltransferase	ACP[c] + MALCOA[c] <=> COA[c] + MALACP[c]	KVU_0643	2.3.1.39	Lipid Metabolism	SEED	KEGG
R02241	1-acyl-sn-glycerol-3-phosphate acyltransferase(plsC)	ACYLACP[c] + AGL3P[c] => ACP[c] + PA[c]	KVU_0144 or KVU_0791	2.3.1.51	Lipid Metabolism		KEGG
R01799	phosphatidate cytidylyltransferase(cdsA)	H[c] + CTP[c] + PA[c] => PPI[c] + CDPDG[c]	KVU_1047	2.7.7.41	Lipid Metabolism		KEGG
R02030	cardiolipin synthase(cls)	CDPDG[c] + PG[c] => H[c] + CMP[c] + CL[c]	KVU_0045	2.7.8.-	Lipid Metabolism		KEGG
R01801	CDP-diacylglycerol-glycerol-3-phosphate 3-phosphatidyltransferase(pgsA)	GL3P[c] + CDPDG[c] => H[c] + CMP[c] + PGP[c]	KVU_0116	2.7.8.5	Lipid Metabolism		KEGG
	phosphatidylserine synthase	CDPDG[c] + SER[c] <=> H[c] + CMP[c] + PS[c]		2.7.8.8	Lipid Metabolism		KEGG					adding for gap filling
R02029	phosphatidylglycerophosphatase(pgpA)	H2O[c] + PGP[c] => PI[c] + PG[c]	KVU_0797	3.1.3.27	Lipid Metabolism		KEGG
rxn00758/R01030	glycerophosphodiester phosphodiesterase (Glycerophosphoglycerol)	H2O[c] + GLYCEROCHO[c] <=> 2 H[c] + GL3P[c] + CHO[c]	KVU_2166	3.1.4.46	Lipid Metabolism	SEED	KEGG
rxn01073/R01470	glycerophosphodiester phosphodiesterase (Glycerophosphoglycerol)	H2O[c] + GLYCEROPE[c] <=> H[c] + GL3P[c] + ETHAM[c]	KVU_2166	3.1.4.46	Lipid Metabolism	SEED	KEGG
rxn08669	glycerophosphodiester phosphodiesterase (Glycerophosphoglycerol)	H2O[c] + G3PG[c] <=> H[c] + GL[c] + GL3P[c]	KVU_2166	3.1.4.46	Lipid Metabolism	SEED	KEGG
	phosphatidylserine decarboxylase	H[c] + PS[c] => CO2[c] + PE[c]		4.1.1.65	Lipid Metabolism		KEGG					adding for gap filling
	acetyl-CoA carboxylase	ATP[c] + ACCOA[c] + HCO3[c] => ADP[c] + H[c] + PI[c] + MALCOA[c]	KVU_0044 and (KVU_1216 or KVU_1345) and (KVU_1217 or KVU_1344) and peg.367	6.4.1.2	Lipid Metabolism	SEED	KEGG
	acyl-ACP formation(by hand)	0.0503 C100ACP[c] + 0.0332 C120ACP[c] + 0.0279 C140ACP[c] + 0.3469 C160ACP[c] + 0.0271 C180ACP[c] + 0.0261 C161ACP[c] + 0.4886 C181ACP[c] => ACYLACP[c]			Lipid Metabolism						(Urbance et al., 2001)
rxn01790/R02472	2-dehydropantoate 2-reductase	H[c] + NADPH[c] + AKP[c] => NADP[c] + PANT[c]	KVU_PB0063	1.1.1.169	Metabolism of Cofactors and Vitamins	SEED	KEGG
rxn02474/R03458	5-amino-6-(5-phosphoribosylamino)uracil reductase	H[c] + NADPH[c] + A6RP5P[c] => NADP[c] + A6RP5P2[c]	KVU_0198	1.1.1.193	Metabolism of Cofactors and Vitamins	SEED	KEGG
R05837	4-hydroxythreonine-4-phosphate dehydrogenase	NAD[c] + PHT[c] => NADH[c] + CO2[c] + 3A2OP[c]	KVU_1151	1.1.1.262	Metabolism of Cofactors and Vitamins		KEGG
rxn03951/R05681	4-hydroxythreonine-4-phosphate dehydrogenase	NAD[c] + PHT[c] => H[c] + NADH[c] + AOPBUT[c]	KVU_1151	1.1.1.262	Metabolism of Cofactors and Vitamins	SEED	KEGG
	4-phosphoerythronate dehydrogenase	NAD[c] + DEZ[c] => H[c] + NADH[c] + OHPB[c]		1.1.1.290	Metabolism of Cofactors and Vitamins				MetaCyc			adding for gap filling
rxn02186/R03051	ketol-acid reductoisomerase	H[c] + NADPH[c] + ACLAC[c] => NADP[c] + DH3MVA[c]	KVU_0509	1.1.1.86	Metabolism of Cofactors and Vitamins	SEED	KEGG
	2-octaprenyl-6-methoxyphenol hydroxylase (ubiH)	NADPH[c] + O2[c] + 2NPMP[c] => H[c] + H2O[c] + NADP[c] + 2NPMB[c]	KVU_0511 or KVU_2276	1.14.13.-	Metabolism of Cofactors and Vitamins		KEGG
rxn04139/R06146	2-octaprenyl-6-methoxyphenol hydroxylase (ubiH)	H[c] + NADPH[c] + O2[c] + 2NPMMB[c] => H2O[c] + NADP[c] + 2OP3M5H6M14BQ[c]	KVU_0511 or KVU_2276	1.14.13.-	Metabolism of Cofactors and Vitamins	SEED	KEGG
	erythrose-4-phosphate dehydrogenase	H2O[c] + NAD[c] + E4P[c] => 2 H[c] + NADH[c] + DEZ[c]		1.2.1.72	Metabolism of Cofactors and Vitamins				MetaCyc			adding for gap filling
	dihydrothymine dehydrogenase	H[c] + NADPH[c] + URA[c] => NADP[c] + DIHURA[c]		1.3.1.2	Metabolism of Cofactors and Vitamins				MetaCyc			adding for gap filling
rxn02303/R03220	coproporphyrinogen III oxidase	2 H[c] + O2[c] + CPGIII[c] => 2 H2O[c] + 2 CO2[c] + PPGIX[c]	KVU_0437	1.3.3.3	Metabolism of Cofactors and Vitamins	SEED	KEGG
rxn02304/R03222	protoporphyrinogen oxidase	3 O2[c] + 2 PPGIX[c] <=> 6 H2O[c] + 2 PPRIX[c]	KVU_0100	1.3.3.4	Metabolism of Cofactors and Vitamins	SEED	KEGG
rxn04704/R06895	oxygen-independent coproporphyrinogen III oxidase	2 SAM[c] + CPGIII[c] => 2 CO2[c] + 2 MET[c] + PPGIX[c] + 2 DAD5[c]	KVU_0028 or KVU_2244	1.3.99.22	Metabolism of Cofactors and Vitamins	SEED	KEGG
rxn00209/R00278	pyridoxamine 5'-phosphate oxidase	O2[c] + P5P[c] => H2O2[c] + PDXL5PI[c]	KVU_0618	1.4.3.5	Metabolism of Cofactors and Vitamins	SEED	KEGG
rxn00208/R00277	pyridoxamine 5'-phosphate oxidase	H2O[c] + O2[c] + PDXAM5PI[c] => H2O2[c] + NH3[c] + PDXL5PI[c]	KVU_0618	1.4.3.5	Metabolism of Cofactors and Vitamins	SEED	KEGG
R01711	pyridoxamine 5'-phosphate oxidase	O2[c] + PDXI[c] <=> H2O2[c] + PDXAL[c]	KVU_0618	1.4.3.5	Metabolism of Cofactors and Vitamins		KEGG
R01710	pyridoxamine 5'-phosphate oxidase	H2O2[c] + NH3[c] + PDXAL[c] <=> H2O[c] + O2[c] + PDXAM[c]	KVU_0618	1.4.3.5	Metabolism of Cofactors and Vitamins		KEGG
rxn00910/R01224	methylenetetrahydrofolate reductase	2 H[c] + NADPH[c] + METTHF[c] => NADP[c] + MTHF[c]	KVU_1754	1.5.1.20	Metabolism of Cofactors and Vitamins	SEED	KEGG
rxn04954/R07168	5,10-methylenetetrahydrofolate reductase (NADH)	2 H[c] + NADH[c] + METTHF[c] => NAD[c] + MTHF[c]	KVU_1754	1.5.1.20	Metabolism of Cofactors and Vitamins	SEED	KEGG
rxn00907/R01220	methylenetetrahydrofolate dehydrogenase (NADP+)	NADPH[c] + METHF[c] <=> NADP[c] + METTHF[c]	KVU_1690	1.5.1.5	Metabolism of Cofactors and Vitamins	SEED	KEGG
rxn00083/R00112	NAD(P) transhydrogenase	NAD[c] + NADPH[c] => NADH[c] + NADP[c]	KVU_1201 and KVU_1202	1.6.1.2	Metabolism of Cofactors and Vitamins	SEED	KEGG
	2-octaprenyl-6-methoxy-1,4-benzoquinone methylase (ubiE)	SAM[c] + 2NPMB[c] => H[c] + SAH[c] + 2NPMMB[c]	KVU_1919	2.1.1.-	Metabolism of Cofactors and Vitamins		KEGG
rxn01520/R02101	thymidylate synthase	METTHF[c] + DCMP[c] <=> DTMP[c] + DHF[c]		2.1.1.45	Metabolism of Cofactors and Vitamins	SEED	KEGG
rxn03395/R04988	3-demethylubiquinone-9 3-methyltransferase (ubiG)	SAM[c] + 2N6H[c] => H[c] + SAH[c] + 2NPMP[c]	KVU_2221	2.1.1.64	Metabolism of Cofactors and Vitamins	SEED	KEGG
	3-demethylubiquinone-9 3-methyltransferase (ubiG)	SAM[c] + 2OP3M5H6M14BQ[c] => H[c] + Q8[c] + SAH[c]	KVU_2221	2.1.1.64	Metabolism of Cofactors and Vitamins
rxn00692/R00945	Serine hydroxymethyltransferase	H2O[c] + GLY[c] + METTHF[c] <=> THF[c] + SER[c]	peg.2015	2.1.2.1	Metabolism of Cofactors and Vitamins	SEED
R02300	aminomethyltransferase	H2O[c] + METHF[c] => H[c] + 5FTHF[c]	KVU_1097	2.1.2.10	Metabolism of Cofactors and Vitamins		KEGG
	3-methyl-2-oxobutanoate hydroxymethyltransferase	H2O[c] + METTHF[c] + OMVAL[c] => THF[c] + AKP[c]		2.1.2.11	Metabolism of Cofactors and Vitamins				MetaCyc			adding for gap filling
R04326	phosphoribosylglycinamide formyltransferase 1	H2O[c] + GAR[c] + METHF[c] => 2 H[c] + FGAR[c] + THF[c]	peg.1037	2.1.2.2	Metabolism of Cofactors and Vitamins	SEED
R03940	5-methyltetrahydrofolate--homocysteine methyltransferase	FTHF[c] + LMETTRNA[c] => H[c] + THF[c] + FOFMET[c]	KVU_0169	2.1.2.9	Metabolism of Cofactors and Vitamins		KEGG
R00006	acetolactate synthase	H[c] + 2 PYR[c] => CO2[c] + ACLAC[c]	KVU_0677 and KVU_0678	2.2.1.6	Metabolism of Cofactors and Vitamins		KEGG
rxn01647/R02295	purine-nucleoside phosphorylase	PI[c] + NAR[c] <=> H[c] + R1P[c] + NICA[c]	KVU_0385	2.4.2.1	Metabolism of Cofactors and Vitamins	SEED	KEGG
rxn01646/R02294	purine-nucleoside phosphorylase	PI[c] + NAMD[c] <=> H[c] + R1P[c] + NICD[c]	KVU_0385	2.4.2.1	Metabolism of Cofactors and Vitamins	SEED	KEGG
rxn01265/R01724	nicotinate phosphoribosyltransferase	H[c] + PRPP[c] + NICA[c] => PPI[c] + NAMN[c]	KVU_2339	2.4.2.11	Metabolism of Cofactors and Vitamins	SEED	KEGG
R07411	protoheme IX farnesyltransferase	H2O[c] + FRDP[c] + HEME[c] <=> PPI[c] + HEMEO[c]	KVU_0308	2.5.1.-	Metabolism of Cofactors and Vitamins		KEGG
rxn03893/R05615	4-hydroxybenzoate octaprenyltransferase (ubiA)	4HBZ[c] + OPP[c] => PPI[c] + N4HBZ[c]	KVU_0135 or KVU_PA0200	2.5.1.-	Metabolism of Cofactors and Vitamins	SEED	KEGG
rxn00060/R00084	hydroxymethylbilane synthase	H2O[c] + 4 PPBG[c] => 4 NH3[c] + HMTB[c]	KVU_0440	2.5.1.61	Metabolism of Cofactors and Vitamins	SEED	KEGG
R04457	6,7-dimethyl-8-ribityllumazine synthase	4R5AU[c] + DB4P[c] => 2 H2O[c] + PI[c] + D8RL[c]	KVU_0200 and KVU_1145	2.5.1.9	Metabolism of Cofactors and Vitamins		KEGG
rxn00048/R00066	riboflavin synthase	2 D8RL[c] => 4R5AU[c] + RIBFLAV[c]	KVU_0200 and KVU_1145	2.5.1.9	Metabolism of Cofactors and Vitamins	SEED	KEGG
rxn03445/R05085	phosphoserine aminotransferase	GLU[c] + OHPB[c] <=> AKG[c] + PHT[c]	KVU_2357	2.6.1.52	Metabolism of Cofactors and Vitamins	SEED	KEGG
rxn04070/R05838	pyridoxine 5-phosphate synthase	DX5P[c] + 3A2OP[c] => H[c] + 2 H2O[c] + PI[c] + P5P[c]	KVU_0161	2.6.99.2	Metabolism of Cofactors and Vitamins	SEED	KEGG
rxn00077/R00104	NAD+ kinase	ATP[c] + NAD[c] => ADP[c] + H[c] + NADP[c]	KVU_1725	2.7.1.23	Metabolism of Cofactors and Vitamins	SEED	KEGG
rxn00100/R00130	dephospho-CoA kinase	ATP[c] + DPCOA[c] => ADP[c] + H[c] + COA[c]	KVU_2250	2.7.1.24	Metabolism of Cofactors and Vitamins	SEED	KEGG
rxn00392/R00549	riboflavin kinase	ATP[c] + RIBFLAV[c] => ADP[c] + H[c] + FMN[c]	KVU_0460	2.7.1.26	Metabolism of Cofactors and Vitamins	SEED	KEGG
rxn12510/R03018	pantothenate kinase	ATP[c] + PNTO[c] => ADP[c] + H[c] + 4PPNTO[c]	KVU_0348	2.7.1.33	Metabolism of Cofactors and Vitamins	SEED	KEGG
rxn02155/R03005	nicotinate-nucleotide adenylyltransferase	ATP[c] + H[c] + NAMN[c] <=> PPI[c] + DNAD[c]	KVU_0398	2.7.7.18	Metabolism of Cofactors and Vitamins	SEED	KEGG
R00137	nicotinate-nucleotide adenylyltransferase	ATP[c] + H[c] + NMN[c] <=> NAD[c] + PPI[c]	KVU_0398	2.7.7.18	Metabolism of Cofactors and Vitamins		KEGG
rxn00122/R00161	FMN adenylyltransferase	ATP[c] + H[c] + FMN[c] => FAD[c] + PPI[c]	KVU_0460	2.7.7.2	Metabolism of Cofactors and Vitamins	SEED	KEGG
rxn02175/R03035	pantetheine-phosphate adenylyltransferase	ATP[c] + H[c] + 4PPNTE[c] => PPI[c] + DPCOA[c]	KVU_1675	2.7.7.3	Metabolism of Cofactors and Vitamins	SEED	KEGG
rxn02400/R03346	5'-nucleotidase	H2O[c] + NAMN[c] => PI[c] + NAR[c]	KVU_0691 or KVU_1714	3.1.3.5	Metabolism of Cofactors and Vitamins	SEED	KEGG
rxn01670/R02323	5'-nucleotidase	H2O[c] + NMN[c] => PI[c] + NAMD[c]	KVU_0691 or KVU_1714	3.1.3.5	Metabolism of Cofactors and Vitamins	SEED	KEGG
R01273	purine nucleosidase	H2O[c] + NAMD[c] => H[c] + RIB[c] + NICD[c]	KVU_0676 or KVU_1884	3.2.2.1	Metabolism of Cofactors and Vitamins		KEGG
rxn00691/R00944	formyltetrahydrofolate deformylase	H2O[c] + FTHF[c] <=> H[c] + FOR[c] + THF[c]	KVU_0168	3.5.1.10	Metabolism of Cofactors and Vitamins	SEED	KEGG
rxn00938/R01268	nicotinamidase	H2O[c] + NICD[c] => NH3[c] + NICA[c]	KVU_2338	3.5.1.19	Metabolism of Cofactors and Vitamins	SEED	KEGG
R00905	beta-ureidopropionase	2 H[c] + H2O[c] + CAALA[c] => CO2[c] + NH3[c] + bALA[c]	KVU_0520	3.5.1.6	Metabolism of Cofactors and Vitamins		KEGG
rxn01626/R02269	dihydropyrimidinase	H2O[c] + DIHURA[c] => H[c] + CAALA[c]	KVU_0522 or KVU_PB0055	3.5.2.2	Metabolism of Cofactors and Vitamins	SEED	KEGG
rxn00300/R00425	GTP cyclohydrolase II	3 H2O[c] + GTP[c] => 2 H[c] + PPI[c] + FOR[c] + D6RP5P[c]	KVU_0199	3.5.4.25	Metabolism of Cofactors and Vitamins	SEED	KEGG
rxn02475/R03459	diaminohydroxyphosphoribosylaminopyrimidine deaminase	H[c] + H2O[c] + D6RP5P[c] => NH3[c] + A6RP5P[c]	KVU_0198	3.5.4.26	Metabolism of Cofactors and Vitamins	SEED	KEGG
R01655	methylenetetrahydrofolate dehydrogenase (NADP+) / methenyltetrahydrofolate cyclohydrolase	H2O[c] + METHF[c] => H[c] + FTHF[c]	KVU_1690	3.5.4.9	Metabolism of Cofactors and Vitamins		KEGG
R00615	nucleoside-triphosphatase	H2O[c] + THDP[c] => H[c] + PI[c] + THMP[c]	KVU_2242	3.6.1.15	Metabolism of Cofactors and Vitamins		KEGG
rxn02341/R03269	phosphopantothenoylcysteine decarboxylase	H[c] + 4PPNCYS[c] => CO2[c] + 4PPNTE[c]	peg.2937	4.1.1.36	Metabolism of Cofactors and Vitamins	SEED
rxn02288/R03197	uroporphyrinogen decarboxylase	4 H[c] + UPGIII[c] => 4 CO2[c] + CPGIII[c]	peg.682	4.1.1.37	Metabolism of Cofactors and Vitamins	SEED
rxn03384/R04972	uroporphyrinogen decarboxylase	4 H[c] + UDPGI[c] => 4 CO2[c] + CPGI[c]	peg.682	4.1.1.37	Metabolism of Cofactors and Vitamins	SEED
rxn05040/R07281	3,4-dihydroxy 2-butanone 4-phosphate synthase	RL5P[c] => H[c] + FOR[c] + DB4P[c]	KVU_0199	4.1.99.12	Metabolism of Cofactors and Vitamins	SEED	KEGG
rxn00029/R00036	porphobilinogen synthase	2 AMIEVUL[c] => H[c] + 2 H2O[c] + PPBG[c]	KVU_0578	4.2.1.24	Metabolism of Cofactors and Vitamins	SEED	KEGG
rxn02264/R03165	uroporphyrinogen-III synthase	HMTB[c] => H2O[c] + UPGIII[c]	KVU_2181	4.2.1.75	Metabolism of Cofactors and Vitamins	SEED	KEGG
rxn03446/R05086	threonine synthase	H2O[c] + PHT[c] <=> PI[c] + 4HLT[c]	KVU_0313	4.2.3.1	Metabolism of Cofactors and Vitamins	SEED	KEGG
rxn00224/R00310	ferrochelatase	PPRIX[c] + FE2[c] <=> 2 H[c] + HEME[c]	KVU_2226	4.99.1.1	Metabolism of Cofactors and Vitamins	SEED	KEGG
rxn00138/R00189	deamino-NAD+:ammonia ligase (AMP-forming)	ATP[c] + NH3[c] + DNAD[c] => H[c] + NAD[c] + PPI[c] + AMP[c]	KVU_1772	6.3.1.5	Metabolism of Cofactors and Vitamins	SEED	KEGG
	pantoate-β-alanine ligase	ATP[c] + PANT[c] + bALA[c] => H[c] + PPI[c] + AMP[c] + PNTO[c]		6.3.2.1	Metabolism of Cofactors and Vitamins				MetaCyc			adding for gap filling
rxn01603/R02237	dihydrofolate synthase / folylpolyglutamate synthase	ATP[c] + GLU[c] + DHPT[c] => ADP[c] + H[c] + PI[c] + DHF[c]	KVU_0043	6.3.2.17	Metabolism of Cofactors and Vitamins	SEED	KEGG
rxn00689/R00942	folylpolyglutamate synthase	ATP[c] + GLU[c] + THF[c] => ADP[c] + H[c] + PI[c] + THFGLU[c]	KVU_0043	6.3.2.17	Metabolism of Cofactors and Vitamins	SEED	KEGG
rxn09177/R04231	phosphopantothenate--cysteine ligase	CTP[c] + CYS[c] + 4PPNTO[c] => H[c] + PPI[c] + CMP[c] + 4PPNCYS[c]	peg.2937	6.3.2.5	Metabolism of Cofactors and Vitamins	SEED
rxn01653/R02301	5-formyltetrahydrofolate cyclo-ligase (ADP-forming)	ATP[c] + 5FTHF[c] => ADP[c] + PI[c] + METHF[c]	KVU_1782	6.3.3.2	Metabolism of Cofactors and Vitamins	SEED	KEGG
	thiamine diphosphokinase	ATP[c] + THME[c] => ADP[c] + H[c] + THMP[c]	KVU_0304		Metabolism of Cofactors and Vitamins		KEGG
	5-amino-6-(5-phosphoribitylamino)uracil phosphatase	H2O[c] + A6RP5P2[c] => PI[c] + 4R5AU[c]			Metabolism of Cofactors and Vitamins							adding for gap filling
rxn05116/R07406	spontaneous	H[c] + AOPBUT[c] <=> CO2[c] + 3A2OP[c]			Metabolism of Cofactors and Vitamins	SEED	KEGG
R03166	spontaneous	HMTB[c] => H2O[c] + UDPGI[c]			Metabolism of Cofactors and Vitamins		KEGG
	3-octaprenyl-4-hydroxybenzoate carboxy-lyase	H[c] + N4HBZ[c] => CO2[c] + 2NPPP[c]			Metabolism of Cofactors and Vitamins							adding for gap filling
rxn03394/R04987	ubiquinone biosynthesis protein (ubiB)	H[c] + NADPH[c] + O2[c] + 2NPPP[c] => H2O[c] + NADP[c] + 2N6H[c]	KVU_1921		Metabolism of Cofactors and Vitamins	SEED	KEGG
rxn08291	D-amino acid dehydrogenase	H2O[c] + FAD[c] + DALA[c] <=> PYR[c] + FADH2[c] + NH3[c]	KVU_0219 or KVU_1095 or KVU_2490 or KVU_PB0059	1.4.99.1	Metabolism of Other Amino Acids	SEED	KEGG
rxn00086/R00115	glutathione reductase (NADPH)	NADP[c] + 2 RGT[c] <=> H[c] + NADPH[c] + OGT[c]	KVU_0357	1.8.1.7	Metabolism of Other Amino Acids	SEED	KEGG
rxn00350/R00494	gamma-glutamyltranspeptidase	H2O[c] + RGT[c] => GLU[c] + CGLY[c]	KVU_1141 or KVU_1845 or KVU_PA0088 or KVU_PA0187 or KVU_PA0258	2.3.2.2	Metabolism of Other Amino Acids	SEED	KEGG
rxn00849/R01148	D-alanine transaminase	AKG[c] + DALA[c] <=> PYR[c] + DGLU[c]	KVU_2546	2.6.1.21	Metabolism of Other Amino Acids	SEED	KEGG
rxn00650/R00899	leucyl aminopeptidase or aminopeptidase N	H2O[c] + CGLY[c] => GLY[c] + CYS[c]	KVU_1205	3.4.11.2	Metabolism of Other Amino Acids	SEED	KEGG
	5-oxoprolinase (ATP-hydrolysing)	ATP[c] + 2 H2O[c] + 5OPRO[c] => ADP[c] + H[c] + PI[c] + GLU[c]	KVU_PB0036	3.5.2.9	Metabolism of Other Amino Acids
rxn00283/R00401	alanine racemase	DALA[c] <=> ALA[c]	KVU_0886	5.1.1.1	Metabolism of Other Amino Acids	SEED	KEGG
rxn00193/R00260	glutamate racemase	DGLU[c] <=> GLU[c]	KVU_1664	5.1.1.3	Metabolism of Other Amino Acids	SEED	KEGG
rxn00351/R00497	glutathione synthetase	ATP[c] + GLY[c] + GC[c] => ADP[c] + H[c] + PI[c] + RGT[c]	KVU_2586	6.3.2.3	Metabolism of Other Amino Acids	SEED	KEGG
rxn00851/R01150	D-alanine D-alanine ligase (ADP-forming)	ATP[c] + 2 DALA[c] => ADP[c] + H[c] + PI[c] + ALAALA[c]	peg.1764	6.3.2.4	Metabolism of Other Amino Acids	SEED
rxn12844	aminopeptidase (gly-cys)	H2O[c] + GLYCYS[c] <=> GLY[c] + CYS[c]	KVU_1205 or KVU_1146 or KVU_1259 or KVU_0070 or KVU_2588 or KVU_PB0027		Metabolism of Other Amino Acids	SEED
rxn12845	aminopeptidase (gly-leu)	H2O[c] + GLYLEU[c] <=> GLY[c] + LEU[c]	KVU_1205 or KVU_1146 or KVU_1259 or KVU_0070 or KVU_2588 or KVU_PB0027 or KVU_0034		Metabolism of Other Amino Acids	SEED
rxn12846	aminopeptidase (gly-phe)	H2O[c] + GLYPHE[c] <=> GLY[c] + PHE[c]	KVU_1205 or KVU_1146 or KVU_1259 or KVU_0070 or KVU_2588 or KVU_PB0027		Metabolism of Other Amino Acids	SEED
rxn12847	aminopeptidase (gly-tyr)	H2O[c] + GLYTYR[c] <=> GLY[c] + TYR[c]	KVU_1205 or KVU_1146 or KVU_1259 or KVU_0070 or KVU_2588 or KVU_PB0027		Metabolism of Other Amino Acids	SEED
rxn12645	aminopeptidase (gly-asn)	H2O[c] + GLYASNL[c] <=> GLY[c] + ASN[c]	KVU_1205 or KVU_1146 or KVU_1259 or KVU_0070 or KVU_2588 or KVU_PB0027		Metabolism of Other Amino Acids	SEED
rxn12646	aminopeptidase (gly-gln)	H2O[c] + GLYGLN[c] <=> GLN[c] + GLY[c]	KVU_1205 or KVU_1146 or KVU_1259 or KVU_0070 or KVU_2588 or KVU_PB0027		Metabolism of Other Amino Acids	SEED
rxn12640	aminopeptidase (ala-glu)	H2O[c] + ALAGLU[c] <=> GLU[c] + ALA[c]	KVU_1205 or KVU_1146 or KVU_1259 or KVU_0070 or KVU_2588 or KVU_PB0027		Metabolism of Other Amino Acids	SEED
rxn12633	aminopeptidase (ala-asp)	H2O[c] + ALAASP[c] <=> ASP[c] + ALA[c]	KVU_1205 or KVU_1146 or KVU_1259 or KVU_0070 or KVU_2588 or KVU_PB0027		Metabolism of Other Amino Acids	SEED
rxn12641	aminopeptidase (ala-gly)	H2O[c] + LALAGLY[c] <=> GLY[c] + ALA[c]	KVU_1205 or KVU_1146 or KVU_1259 or KVU_0070 or KVU_2588 or KVU_PB0027		Metabolism of Other Amino Acids	SEED
rxn12639	aminopeptidase (ala-gln)	H2O[c] + ALAGLN[c] <=> GLN[c] + ALA[c]	KVU_1205 or KVU_1146 or KVU_1259 or KVU_0070 or KVU_2588 or KVU_PB0027		Metabolism of Other Amino Acids	SEED
rxn12634	aminopeptidase (gly-glu)	H2O[c] + GLYGLUL[c] <=> GLU[c] + GLY[c]	KVU_1205 or KVU_1146 or KVU_1259 or KVU_0070 or KVU_2588 or KVU_PB0027		Metabolism of Other Amino Acids	SEED
rxn12636	aminopeptidase (met-ala)	H2O[c] + METALA[c] <=> ALA[c] + MET[c]	KVU_1205 or KVU_1146 or KVU_1259 or KVU_0070 or KVU_2588 or KVU_PB0027 or KVU_2048		Metabolism of Other Amino Acids	SEED
rxn12642	aminopeptidase (ala-his)	H2O[c] + ALAHIS[c] <=> ALA[c] + HIS[c]	KVU_1205 or KVU_1146 or KVU_1259 or KVU_0070 or KVU_2588 or KVU_PB0027		Metabolism of Other Amino Acids	SEED
rxn12643	aminopeptidase (ala-leu)	H2O[c] + ALALEU[c] <=> ALA[c] + LEU[c]	KVU_1205 or KVU_1146 or KVU_1259 or KVU_0070 or KVU_2588 or KVU_PB0027 or KVU_0034		Metabolism of Other Amino Acids	SEED
rxn12644	aminopeptidase (ala-thr)	H2O[c] + ALATHR[c] <=> ALA[c] + THR[c]	KVU_1205 or KVU_1146 or KVU_1259 or KVU_0070 or KVU_2588 or KVU_PB0027		Metabolism of Other Amino Acids	SEED
rxn12635	aminopeptidase (gly-met)	H2O[c] + GLYMET[c] <=> GLY[c] + MET[c]	KVU_1205 or KVU_1146 or KVU_1259 or KVU_0070 or KVU_2588 or KVU_PB0027 or KVU_2048		Metabolism of Other Amino Acids	SEED
	aminopeptidase (gly-asp)	H2O[c] + GLYASPL[c] <=> GLY[c] + ASP[c]	KVU_1205 or KVU_1146 or KVU_1259 or KVU_0070 or KVU_2588 or KVU_PB0027		Metabolism of Other Amino Acids
rxn12638	aminopeptidase (gly-pro)	H2O[c] + GLYPROL[c] => GLY[c] + PRO[c]	KVU_2219 or KVU_1205 or KVU_1146 or KVU_1259 or KVU_0070 or KVU_2588 or KVU_PB0027 or KVU_1215		Metabolism of Other Amino Acids	SEED
rxn03958/R05688	1-deoxy-D-xylulose-5-phosphate reductoisomerase	H[c] + NADPH[c] + DX5P[c] <=> NADP[c] + 2ME4P[c]	KVU_1046	1.1.1.267	Metabolism of Terpenoids and Polyketides	SEED	KEGG
rxn04113/R05884	4-hydroxy-3-methylbut-2-enyl diphosphate reductase	H[c] + NADPH[c] + H2MB4P[c] => H2O[c] + NADP[c] + IPP[c]	KVU_0166	1.17.1.2	Metabolism of Terpenoids and Polyketides	SEED	KEGG
rxn04996/R07219	4-hydroxy-3-methylbut-2-enyl diphosphate reductase	H[c] + NADPH[c] + H2MB4P[c] => H2O[c] + NADP[c] + DMPP[c]	KVU_0166	1.17.1.2	Metabolism of Terpenoids and Polyketides	SEED	KEGG
rxn05293	(E)-4-hydroxy-3-methylbut-2-enyl-diphosphate synthase	NADH[c] + 2MECDP[c] => H2O[c] + NAD[c] + H2MB4P[c]	KVU_0698	1.17.7.1	Metabolism of Terpenoids and Polyketides	SEED	KEGG
rxn01213/R01658	farnesyl diphosphate synthase	IPP[c] + DMPP[c] => PPI[c] + GRDP[c]	KVU_2504	2.5.1.1	Metabolism of Terpenoids and Polyketides	SEED	KEGG
rxn01466/R02003	farnesyl diphosphate synthase	IPP[c] + GRDP[c] => PPI[c] + FRDP[c]	KVU_2504	2.5.1.10	Metabolism of Terpenoids and Polyketides	SEED	KEGG
R09248	octaprenyl-diphosphate synthase	FRDP[c] + 5 IPP[c] => 5 PPI[c] + OPP[c]	KVU_0124	2.5.1.90	Metabolism of Terpenoids and Polyketides		KEGG
rxn03908/R05634	4-diphosphocytidyl-2-C-methyl-D-erythritol kinase	ATP[c] + 4C2ME[c] <=> ADP[c] + H[c] + 2P4C2ME[c]	KVU_0123	2.7.1.148	Metabolism of Terpenoids and Polyketides	SEED	KEGG
rxn03907/R05633	2-C-methyl-D-erythritol 4-phosphate cytidylyltransferase	H[c] + CTP[c] + 2ME4P[c] <=> PPI[c] + 4C2ME[c]	KVU_0798 or KVU_1312	2.7.7.60	Metabolism of Terpenoids and Polyketides	SEED	KEGG
rxn03910/R05637	2-C-methyl-D-erythritol 2,4-cyclodiphosphate synthase	2P4C2ME[c] <=> CMP[c] + 2MECDP[c]	KVU_0798	4.6.1.12	Metabolism of Terpenoids and Polyketides	SEED	KEGG
rxn00830/R01123	isopentenyl-diphosphate delta-isomerase	IPP[c] <=> DMPP[c]	KVU_0071	5.3.3.2	Metabolism of Terpenoids and Polyketides	SEED	KEGG
rxn00834/R01130	IMP dehydrogenase(guaB)	H2O[c] + NAD[c] + IMP[c] => H[c] + NADH[c] + XMP[c]	KVU_0794	1.1.1.205	Nucleotide Metabolism	SEED	KEGG
rxn01297/R01768	xanthine dehydrogenase(YagR)	H2O[c] + NAD[c] + HYXN[c] => H[c] + NADH[c] + XAN[c]	peg.2950 and peg.2951	1.17.1.4	Nucleotide Metabolism	SEED
rxn01522/R02103	xanthine dehydrogenase(YagR)	H2O[c] + NAD[c] + XAN[c] => H[c] + NADH[c] + URATE[c]	peg.2950 and peg.2951	1.17.1.4	Nucleotide Metabolism	SEED
rxn05231/R02017	ribonucleoside-diphosphate reductase	ADP[c] + TRDRD[c] => H2O[c] + DADP[c] + TRDOX[c]	KVU_1092 and KVU_1093 and KVU_1094	1.17.4.1	Nucleotide Metabolism	SEED	KEGG
rxn05233/R02019	ribonucleoside-diphosphate reductase	GDP[c] + TRDRD[c] => H2O[c] + TRDOX[c] + DGDP[c]	KVU_1092 and KVU_1093 and KVU_1094	1.17.4.1	Nucleotide Metabolism	SEED	KEGG
rxn06076/R02024	ribonucleoside-diphosphate reductase	TRDRD[c] + CDP[c] => H2O[c] + TRDOX[c] + DCDP[c]	KVU_1092 and KVU_1093 and KVU_1094	1.17.4.1	Nucleotide Metabolism	SEED	KEGG
rxn06075/R02018	ribonucleoside-diphosphate reductase	UDP[c] + TRDRD[c] => H2O[c] + TRDOX[c] + DUDP[c]	KVU_1092 and KVU_1093 and KVU_1094	1.17.4.1	Nucleotide Metabolism	SEED	KEGG
rxn08335/R01868	dihydoorotic acid dehydrogenase (quinone8)	Q8[c] + DOROA[c] => Q8H2[c] + OROA[c]	KVU_1716	1.3.5.2	Nucleotide Metabolism	SEED	KEGG
rxn05289/R02016	thioredoxin reductase (NADPH)(trxB)	H[c] + NADPH[c] + TRDOX[c] => NADP[c] + TRDRD[c]	KVU_0472	1.8.1.9	Nucleotide Metabolism	SEED	KEGG
R06613	thymidylate synthase (FAD)	FADH2[c] + DUMP[c] + METTHF[c] => FAD[c] + THF[c] + DTMP[c]	KVU_1514	2.1.1.148	Nucleotide Metabolism		KEGG
rxn03004/R04325	phosphoribosylglycinamide formyltransferase	GAR[c] + FTHF[c] => H[c] + FGAR[c] + THF[c]	peg.1037	2.1.2.2	Nucleotide Metabolism	SEED
rxn03137/R04560	phosphoribosylaminoimidazolecarboxamide formyltransferase(purH)	FTHF[c] + AICAR[c] => THF[c] + PRFICA[c]	KVU_1907	2.1.2.3	Nucleotide Metabolism	SEED	KEGG
rxn01018/R01397	aspartate carbamoyltransferase	ASP[c] + CAP[c] => H[c] + PI[c] + CAASP[c]	KVU_0141	2.1.3.2	Nucleotide Metabolism	SEED	KEGG
rxn01138/R01561	purine-nucleoside phosphorylas(punA)	PI[c] + ADN[c] <=> R1P[c] + AD[c]	KVU_0385	2.4.2.1	Nucleotide Metabolism	SEED	KEGG
rxn01859/R02557	purine-nucleoside phosphorylas(punA)	PI[c] + DA[c] <=> DR1P[c] + AD[c]	KVU_0385	2.4.2.1	Nucleotide Metabolism	SEED	KEGG
rxn01446/R01969	purine-nucleoside phosphorylas(punA)	PI[c] + DG[c] <=> DR1P[c] + GN[c]	KVU_0385	2.4.2.1	Nucleotide Metabolism	SEED	KEGG
rxn01548/R02147	purine-nucleoside phosphorylas(punA)	R1P[c] + GN[c] <=> PI[c] + GSN[c]	KVU_0385	2.4.2.1	Nucleotide Metabolism	SEED	KEGG
rxn01649/R02297	purine-nucleoside phosphorylas(punA)	PI[c] + XTSINE[c] <=> R1P[c] + XAN[c]	KVU_0385	2.4.2.1	Nucleotide Metabolism	SEED	KEGG
rxn01358/R01863	purine-nucleoside phosphorylas(punA)	R1P[c] + HYXN[c] <=> PI[c] + INS[c]	KVU_0385	2.4.2.1	Nucleotide Metabolism	SEED	KEGG
rxn01985/R02748	purine-nucleoside phosphorylas(punA)	PI[c] + DIN[c] <=> DR1P[c] + HYXN[c]	KVU_0385	2.4.2.1	Nucleotide Metabolism	SEED	KEGG
rxn01799/R02484	purine-nucleoside phosphorylas(punA)	PI[c] + DU[c] <=> DR1P[c] + URA[c]	KVU_0385	2.4.2.1	Nucleotide Metabolism	SEED	KEGG
rxn01362/R01870	orotate phosphoribosyltransferase(pyrE)	PRPP[c] + OROA[c] <=> PPI[c] + OMP[c]	KVU_0888	2.4.2.10	Nucleotide Metabolism	SEED	KEGG
rxn00790/R01072	glutamine phosphoribosyldiphosphate amidotransferase	H2O[c] + GLN[c] + PRPP[c] => PPI[c] + GLU[c] + PRAM[c]	KVU_0692	2.4.2.14	Nucleotide Metabolism	SEED	KEGG
rxn01146/R01570	thymidine phosphorylase	DR1P[c] + THY[c] <=> PI[c] + DT[c]	peg.2010	2.4.2.4	Nucleotide Metabolism	SEED
R04378	adenine phosphoribosyltransferase(apt)	PPI[c] + AICAR[c] <=> PRPP[c] + AICAD[c]	KVU_0316	2.4.2.7	Nucleotide Metabolism		KEGG
rxn00139/R00190	adenine phosphoribosyltransferase (apt)	PRPP[c] + AD[c] => PPI[c] + AMP[c]	KVU_0316	2.4.2.7	Nucleotide Metabolism	SEED	KEGG
rxn00915/R01229	hypoxanthine phosphoribosyltransferase(hpt)	PRPP[c] + GN[c] => PPI[c] + GMP[c]	KVU_1169	2.4.2.8	Nucleotide Metabolism	SEED	KEGG
rxn01544/R02142	hypoxanthine phosphoribosyltransferase(hpt)	PRPP[c] + XAN[c] => PPI[c] + XMP[c]	KVU_1169	2.4.2.8	Nucleotide Metabolism	SEED	KEGG
rxn00836/R01132	hypoxanthine phosphoribosyltransferase(hpt)	PRPP[c] + HYXN[c] => PPI[c] + IMP[c]	KVU_1169	2.4.2.8	Nucleotide Metabolism	SEED	KEGG
rxn00711/R00966	uracil phosphoribosyltransferase(upp)	PRPP[c] + URA[c] => PPI[c] + UMP[c]	KVU_1721	2.4.2.9	Nucleotide Metabolism	SEED	KEGG
rxn01518/R02099	thymidine kinase	ATP[c] + DU[c] => ADP[c] + H[c] + DUMP[c]	KVU_0371	2.7.1.21	Nucleotide Metabolism	SEED	KEGG
rxn01143/R01567	thymidine kinase(tdk)	ATP[c] + DT[c] => ADP[c] + H[c] + DTMP[c]	KVU_0371	2.7.1.21	Nucleotide Metabolism	SEED	KEGG
rxn10060	NAD kinase (dTTP)	NAD[c] + DTTP[c] <=> H[c] + NADP[c] + DTDP[c]	KVU_1725	2.7.1.23	Nucleotide Metabolism	SEED	KEGG
rxn00364/R00512	cytidylate kinase(cmk)	ADP[c] + CDP[c] <=> ATP[c] + CMP[c]	KVU_0529	2.7.4.14	Nucleotide Metabolism	SEED	KEGG
rxn01219/R01665	cytidylate kinase(cmk)	ATP[c] + DCMP[c] <=> ADP[c] + DCDP[c]	KVU_0529	2.7.4.14	Nucleotide Metabolism	SEED	KEGG
rxn00119/R00158	cytidylate kinase(cmk) / uridylate kinase(pyrH)	ATP[c] + UMP[c] <=> ADP[c] + UDP[c]	KVU_0597	2.7.4.22	Nucleotide Metabolism	SEED	KEGG
rxn01517/R02098	uridylate kinase (dUMP)	ATP[c] + DUMP[c] <=> ADP[c] + DUDP[c]	KVU_0597	2.7.4.22	Nucleotide Metabolism	SEED	KEGG
rxn00097/R00127	adenylate kinase(adk)	ATP[c] + AMP[c] <=> 2 ADP[c]	KVU_2082	2.7.4.3	Nucleotide Metabolism	SEED	KEGG
rxn01127/R01547	adenylate kinase(adk)	ATP[c] + DAMP[c] <=> ADP[c] + DADP[c]	KVU_2082	2.7.4.3	Nucleotide Metabolism	SEED	KEGG
	adenylate kinase	AMP[c] + GTP[c] <=> ADP[c] + GDP[c]	KVU_2082	2.7.4.3	Nucleotide Metabolism		KEGG
	adenylate kinase	AMP[c] + ITP[c] <=> ADP[c] + IDP[c]	KVU_2082	2.7.4.3	Nucleotide Metabolism		KEGG
rxn00839/R01137	nucleoside-diphosphate kinase(ndk)	ATP[c] + DADP[c] <=> ADP[c] + DATP[c]	KVU_1128	2.7.4.6	Nucleotide Metabolism	SEED	KEGG
rxn01353/R01857	nucleoside-diphosphate kinase(ndk)	ATP[c] + DGDP[c] <=> ADP[c] + DGTP[c]	KVU_1128	2.7.4.6	Nucleotide Metabolism	SEED	KEGG
rxn00117/R00156	nucleoside-diphosphate kinase(ndk)	ATP[c] + UDP[c] <=> ADP[c] + UTP[c]	KVU_1128	2.7.4.6	Nucleotide Metabolism	SEED	KEGG
rxn00409/R00570	nucleoside-diphosphate kinase(ndk)	ADP[c] + CTP[c] <=> ATP[c] + CDP[c]	KVU_1128	2.7.4.6	Nucleotide Metabolism	SEED	KEGG
rxn01673/R02326	nucleoside-diphosphate kinase(ndk)	ATP[c] + DCDP[c] <=> ADP[c] + DCTP[c]	KVU_1128	2.7.4.6	Nucleotide Metabolism	SEED	KEGG
rxn01678/R02331	nucleoside-diphosphate kinase(ndk)	ATP[c] + DUDP[c] <=> ADP[c] + DUTP[c]	KVU_1128	2.7.4.6	Nucleotide Metabolism	SEED	KEGG
rxn01512/R02093	nucleoside-diphosphate kinase(ndk)	ATP[c] + DTDP[c] <=> ADP[c] + DTTP[c]	KVU_1128	2.7.4.6	Nucleotide Metabolism	SEED	KEGG
rxn00515/R00722	nucleoside-diphosphate kinase(ndk)	ATP[c] + IDP[c] <=> ADP[c] + ITP[c]	KVU_1128	2.7.4.6	Nucleotide Metabolism	SEED	KEGG
rxn00237/R00330	nucleoside-diphosphate kinase(ndk)	ATP[c] + GDP[c] <=> ADP[c] + GTP[c]	KVU_1128	2.7.4.6	Nucleotide Metabolism	SEED	KEGG
rxn00239/R00332	guanylate kinase(gmk)	ATP[c] + GMP[c] <=> ADP[c] + GDP[c]	KVU_0851	2.7.4.8	Nucleotide Metabolism	SEED	KEGG
rxn01509/R02090	guanylate kinase(gmk)	ADP[c] + DGDP[c] <=> ATP[c] + DGMP[c]	KVU_0851	2.7.4.8	Nucleotide Metabolism	SEED	KEGG
rxn01513/R02094	thymidylate kinase(tmk)	ATP[c] + DTMP[c] <=> ADP[c] + DTDP[c]	KVU_1971	2.7.4.9	Nucleotide Metabolism	SEED	KEGG
rxn00770/R01049	ribose-phosphate pyrophosphokinase	ATP[c] + R5P[c] <=> H[c] + AMP[c] + PRPP[c]	peg.701	2.7.6.1	Nucleotide Metabolism	SEED
rxn00303/R00429	GTP diphosphokinase	ATP[c] + GTP[c] => H[c] + AMP[c] + pppGpp[c]	KVU_0163	2.7.6.5	Nucleotide Metabolism	SEED	KEGG
rxn00708/R00963	5'-nucleotidase (UMP)	H2O[c] + UMP[c] => PI[c] + URI[c]	KVU_0691 or KVU_1714	3.1.3.5	Nucleotide Metabolism	SEED	KEGG
rxn00831/R01126	5'-nucleotidase (IMP)	H2O[c] + IMP[c] => PI[c] + INS[c]	KVU_0691 or KVU_1714	3.1.3.5	Nucleotide Metabolism	SEED	KEGG
rxn00132/R00183	5'-nucleotidase (AMP)	H2O[c] + AMP[c] => PI[c] + ADN[c]	KVU_0691 or KVU_1714	3.1.3.5	Nucleotide Metabolism	SEED	KEGG
rxn01507/R02088	5'-nucleotidase (dAMP)	H2O[c] + DAMP[c] => PI[c] + DA[c]	KVU_0691 or KVU_1714	3.1.3.5	Nucleotide Metabolism	SEED	KEGG
rxn01445/R01968	5'-nucleotidase (dGMP)	H2O[c] + DGMP[c] => PI[c] + DG[c]	KVU_0691 or KVU_1714	3.1.3.5	Nucleotide Metabolism	SEED	KEGG
rxn00913/R01227	5'-nucleotidase (GMP)	H2O[c] + GMP[c] => PI[c] + GSN[c]	KVU_0691 or KVU_1714	3.1.3.5	Nucleotide Metabolism	SEED	KEGG
rxn01961/R02719	5'-nucleotidase (XMP)	H2O[c] + XMP[c] => PI[c] + XTSINE[c]	KVU_0691 or KVU_1714	3.1.3.5	Nucleotide Metabolism	SEED	KEGG
rxn00363/R00511	5'-nucleotidase (CMP)	H2O[c] + CMP[c] => PI[c] + CYTD[c]	KVU_0691 or KVU_1714	3.1.3.5	Nucleotide Metabolism	SEED	KEGG
rxn01218/R01664	5'-nucleotidase (dCMP)	H2O[c] + DCMP[c] => PI[c] + DC[c]	KVU_0691 or KVU_1714	3.1.3.5	Nucleotide Metabolism	SEED	KEGG
	5'-nucleotidase (dIMP)	H2O[c] + DIMP[c] => PI[c] + DIN[c]	KVU_0691 or KVU_1714	3.1.3.5	Nucleotide Metabolism		KEGG
rxn01145/R01569	5'-nucleotidase (dTMP)	H2O[c] + DTMP[c] => PI[c] + DT[c]	KVU_0691 or KVU_1714	3.1.3.5	Nucleotide Metabolism	SEED	KEGG
rxn01521/R02102	5'-nucleotidase (dUMP)	H2O[c] + DUMP[c] => PI[c] + DU[c]	KVU_0691 or KVU_1714	3.1.3.5	Nucleotide Metabolism	SEED	KEGG
rxn01352/R01856	dGTPase(dgt)	H2O[c] + DGTP[c] => PPPI[c] + DG[c]	KVU_1491	3.1.5.1	Nucleotide Metabolism	SEED	KEGG
R00336	guanosine-3',5'-bis(diphosphate) 3'-pyrophosphohydrolase(spoT)	H2O[c] + ppGpp[c] => GDP[c] + PPI[c]		3.1.7.2	Nucleotide Metabolism		KEGG
rxn00927/R01245	purine nucleosidase( iunH)	H2O[c] + ADN[c] => RIB[c] + AD[c]	KVU_0676 or KVU_1884	3.2.2.1	Nucleotide Metabolism	SEED	KEGG
rxn01226/R01677	purine nucleosidase( iunH)	H2O[c] + GSN[c] => RIB[c] + GN[c]	KVU_0676 or KVU_1884	3.2.2.1	Nucleotide Metabolism	SEED	KEGG
rxn01299/R01770	purine nucleosidase( iunH)	H2O[c] + INS[c] => RIB[c] + HYXN[c]	KVU_0676 or KVU_1884	3.2.2.1	Nucleotide Metabolism	SEED	KEGG
rxn01545/R02143	purine nucleosidase( iunH)	H2O[c] + XTSINE[c] => RIB[c] + XAN[c]	KVU_0676 or KVU_1884	3.2.2.1	Nucleotide Metabolism	SEED	KEGG
	uridine hydrolase	H2O[c] + URI[c] <=> RIB[c] + URA[c]		3.2.2.3	Nucleotide Metabolism		KEGG
rxn00131/R00182	AMP nucleosidase(amn)	H2O[c] + AMP[c] => R5P[c] + AD[c]	KVU_2323	3.2.2.4	Nucleotide Metabolism	SEED	KEGG
rxn01465/R01993	dihydroorotase	H2O[c] + DOROA[c] <=> H[c] + CAASP[c]	KVU_0140 or KVU_0559 or KVU_0889	3.5.2.3	Nucleotide Metabolism	SEED	KEGG
rxn00717/R00974	cytosine deaminase(codA)	H[c] + H2O[c] + CYTS[c] => NH3[c] + URA[c]	KVU_1140 or KVU_1630	3.5.4.1	Nucleotide Metabolism	SEED	KEGG
rxn00832/R01127	IMP cyclohydrolase(purH)	PRFICA[c] <=> H2O[c] + IMP[c]	KVU_1907	3.5.4.10	Nucleotide Metabolism	SEED	KEGG
rxn00407/R00568	dCTP deaminase(dcd)	H[c] + H2O[c] + CTP[c] => UTP[c] + NH3[c]	KVU_0871	3.5.4.13	Nucleotide Metabolism	SEED	KEGG
rxn01672/R02325	dCTP deaminase(dcd)	H[c] + H2O[c] + DCTP[c] => NH3[c] + DUTP[c]	KVU_0871	3.5.4.13	Nucleotide Metabolism	SEED	KEGG
rxn00926/R01244	adenine aminohydrolase,	H[c] + H2O[c] + AD[c] => NH3[c] + HYXN[c]	KVU_0822 or KVU_1075 or KVU_2324	3.5.4.2	Nucleotide Metabolism	SEED	KEGG
rxn01225/R01676	guanine deaminase(guaD)	H[c] + H2O[c] + GN[c] => NH3[c] + XAN[c]	KVU_2352	3.5.4.3	Nucleotide Metabolism	SEED	KEGG
rxn01137/R01560	adenine deaminase	H[c] + H2O[c] + ADN[c] => NH3[c] + INS[c]	KVU_1722	3.5.4.4	Nucleotide Metabolism	SEED	KEGG
rxn01858/R02556	adenosine deaminase(add)	H[c] + H2O[c] + DA[c] => NH3[c] + DIN[c]	KVU_1722	3.5.4.4	Nucleotide Metabolism	SEED	KEGG
rxn01800/R02485	deoxycytidine deaminase	H[c] + H2O[c] + DC[c] => NH3[c] + DU[c]	KVU_0569 or peg.2011	3.5.4.5	Nucleotide Metabolism	SEED	KEGG
rxn01368/R01878	cytidine deaminase	H[c] + H2O[c] + CYTD[c] => NH3[c] + URI[c]	KVU_0569 or peg.2011	3.5.4.5	Nucleotide Metabolism	SEED	KEGG
rxn00775/R01054	ADPribose ribophosphohydrolase|ADPribose diphosphatase	H2O[c] + ADPR[c] => 2 H[c] + R5P[c] + AMP[c]	KVU_1111 or KVU_2121	3.6.1.13	Nucleotide Metabolism	SEED	KEGG
rxn02518/R03531	nucleoside-triphosphate pyrophosphatase(mazG)	H2O[c] + DITP[c] => H[c] + PPI[c] + DIMP[c]	KVU_0883	3.6.1.19	Nucleotide Metabolism	SEED	KEGG
rxn01519/R02100	nucleoside-triphosphate pyrophosphatase(mazG)	H2O[c] + DUTP[c] => H[c] + PPI[c] + DUMP[c]	KVU_0883	3.6.1.19	Nucleotide Metabolism	SEED	KEGG
	exopolyphosphatase(ppx)	H2O[c] + pppGpp[c] <=> H[c] + PI[c] + ppGpp[c]	KVU_0378 or KVU_1186	3.6.1.40	Nucleotide Metabolism							adding for gap filling
rxn00301/R00426	nucleoside-triphosphate pyrophosphatase(mazG)	H2O[c] + GTP[c] => H[c] + PPI[c] + GMP[c]	KVU_0883	3.6.1.8	Nucleotide Metabolism	SEED	KEGG
rxn01351/R01855	nucleoside-triphosphate pyrophosphatase(mazG)	H2O[c] + DGTP[c] => H[c] + PPI[c] + DGMP[c]	KVU_0883	3.6.1.8	Nucleotide Metabolism	SEED	KEGG
	nucleoside-triphosphate pyrophosphatase	ATP[c] + H2O[c] => H[c] + PPI[c] + AMP[c]	KVU_0883	3.6.1.8	Nucleotide Metabolism							taken from iJR904 (E. coli)
	nucleoside-triphosphate pyrophosphatase	H2O[c] + DATP[c] => H[c] + PPI[c] + DAMP[c]	KVU_0883	3.6.1.8	Nucleotide Metabolism							taken from iJR904 (E. coli)
	nucleoside-triphosphate pyrophosphatase	H2O[c] + CTP[c] => H[c] + PPI[c] + CMP[c]	KVU_0883	3.6.1.8	Nucleotide Metabolism							taken from iJR904 (E. coli)
rxn00710/R00965	orotidine-5'-phosphate decarboxylase(pyrF)	H[c] + OMP[c] => CO2[c] + UMP[c]	KVU_2362	4.1.1.23	Nucleotide Metabolism	SEED	KEGG
rxn03136/R04559	adenylosuccinate lyase(purB)	SAICAR[c] <=> FUM[c] + AICAR[c]	KVU_1797	4.3.2.2	Nucleotide Metabolism	SEED	KEGG
rxn00800/R01083	adenylosuccinate lyase(purB)	ASUC[c] => FUM[c] + AMP[c]	KVU_1797	4.3.2.2	Nucleotide Metabolism	SEED	KEGG
R07405	5-(carboxyamino)imidazole ribonucleotide mutase	N5CAIR[c] <=> CAIR[c]	peg.714	5.4.99.18	Nucleotide Metabolism	SEED
rxn03147/R04591	phosphoribosylaminoimidazole-succinocarboxamide synthase(purC)	ATP[c] + CAIR[c] + ASP[c] => ADP[c] + H[c] + PI[c] + SAICAR[c]	KVU_0598	6.3.2.6	Nucleotide Metabolism	SEED	KEGG
rxn02937/R04208	phosphoribosylformylglycinamidine cyclo-ligase	ATP[c] + FGAM[c] => ADP[c] + 2 H[c] + PI[c] + AIR[c]	peg.1036	6.3.3.1	Nucleotide Metabolism	SEED
rxn02895/R04144	phosphoribosylamine-glycine ligase	ATP[c] + PRAM[c] + GLY[c] <=> ADP[c] + H[c] + PI[c] + GAR[c]	KVU_0303	6.3.4.13	Nucleotide Metabolism	SEED	KEGG
R07404	5-(carboxyamino)imidazole ribonucleotide synthase	ATP[c] + AIR[c] + HCO3[c] <=> ADP[c] + H[c] + PI[c] + N5CAIR[c]	peg.713	6.3.4.18	Nucleotide Metabolism	SEED
rxn00412/R00573	CTP synthase(pyrG)	ATP[c] + H2O[c] + UTP[c] + GLN[c] => ADP[c] + 2 H[c] + PI[c] + GLU[c] + CTP[c]	KVU_0299	6.3.4.2	Nucleotide Metabolism	SEED	KEGG
rxn00410/R00571	CTP synthase(pyrG)	ATP[c] + UTP[c] + NH3[c] => ADP[c] + 2 H[c] + PI[c] + CTP[c]	KVU_0299	6.3.4.2	Nucleotide Metabolism	SEED	KEGG
rxn00838/R01135	adenylosuccinate synthase(purA)	GTP[c] + ASP[c] + IMP[c] => 2 H[c] + PI[c] + GDP[c] + ASUC[c]	KVU_0301	6.3.4.4	Nucleotide Metabolism	SEED	KEGG
rxn00917/R01231	GMP synthase(guaA)	ATP[c] + H2O[c] + GLN[c] + XMP[c] => 2 H[c] + PPI[c] + GLU[c] + AMP[c] + GMP[c]	KVU_1173	6.3.5.2	Nucleotide Metabolism	SEED	KEGG
rxn03084/R04463	phosphoribosylformylglycinamidine synthase	ATP[c] + H2O[c] + GLN[c] + FGAR[c] => ADP[c] + H[c] + PI[c] + GLU[c] + FGAM[c]	KVU_0600 and KVU_1666	6.3.5.3	Nucleotide Metabolism	SEED	KEGG
rxn00414/R00575	carbamoyl-phosphate synthase	2 ATP[c] + H2O[c] + GLN[c] + HCO3[c] => 2 ADP[c] + 2 H[c] + PI[c] + GLU[c] + CAP[c]	KVU_0516 and peg.498	6.3.5.5	Nucleotide Metabolism	SEED	KEGG
	ammonium transport	NH3[e] => NH3[c]	KVU_0065	1.A.11.2.3	Transporting System					TDCB
	shikimate transport via proton symport	H[e] + SME[e] => H[c] + SME[c]	KVU_0809	2.A.1.6.6	Transporting System					TDCB
rxn05312	phosphate transport in/out via proton symporter	H[c] + PI[c] <=> H[e] + PI[e]	KVU_1298	2.A.20.2.4	Transporting System	SEED				TDCB
rxn05654	succinate transporter in/out via proton symport	H[e] + SUCC[e] <=> H[c] + SUCC[c]	KVU_1302	2.A.23.1.3	Transporting System	SEED				TDCB
rxn05561	fumarate transport in/out via proton symport	H[e] + FUM[e] <=> H[c] + FUM[c]	KVU_1302	2.A.23.1.3	Transporting System	SEED				TDCB
rxn05605	L-malate transport in/out via proton symport	H[e] + MAL[e] <=> H[c] + MAL[c]	KVU_1302	2.A.23.1.3	Transporting System	SEED				TDCB
	benzoate transport via proton symport	H[e] + BA[e] => H[c] + BA[c]	KVU_1473	2.A.46.1.1	Transporting System					TDCB
	sulfate transport in via proton symport	H[e] + SLF[e] => H[c] + SLF[c]	KVU_1340	2.A.53.3.1	Transporting System					TDCB
	aromatic amino acid exporter	PHE[e] => PHE[c]	KVU_1626	2.A.7.17.1	Transporting System					TDCB
	aromatic amino acid exporter	TYR[e] => TYR[c]	KVU_1626	2.A.7.17.1	Transporting System					TDCB
	aromatic amino acid exporter	TRP[e] => TRP[c]	KVU_1626	2.A.7.17.1	Transporting System					TDCB
	S-adenosyl-L-methionine transport	SAM[e] => SAM[c]		2.A.7.3.7	Transporting System					TDCB
	arginine transport via proton antiport	H[e] + ARG[c] => H[c] + ARG[e]	KVU_2066	2.A.75.1.2	Transporting System					TDCB
rxn05305	L-lysine transport out via proton antiport reversible	H[e] + LYS[c] <=> H[c] + LYS[e]	KVU_2066 or KVU_1474	2.A.76.1.4	Transporting System	SEED				TDCB
	cysteine transport via proton antiport	H[e] + CYS[c] => H[c] + CYS[e]	KVU_1474 or KVU_2348	2.A.76.1.4; 2.A.6.2.7	Transporting System					TDCB
rxn05158	sn-Glycerol 3-phosphate ABC transport system	ATP[c] + H2O[c] + GL3P[e] => ADP[c] + H[c] + PI[c] + GL3P[c]	KVU_0554 and KVU_2162 and KVU_2163 and KVU_2164 and KVU_2165	3.A.1.1.3	Transporting System	SEED	KEGG	M00198
rxn05170	alpha-glucoside ABC transport system (maltose)	ATP[c] + H2O[c] + MLT[e] => ADP[c] + H[c] + PI[c] + MLT[c]	KVU_1327 and KVU_1329 and KVU_1330 and KVU_1331	3.A.1.1.8	Transporting System	SEED	KEGG	M00201
	alpha-glucoside ABC transport system (trehalose)	ATP[c] + H2O[c] + TRE[e] => ADP[c] + H[c] + PI[c] + TRE[c]	KVU_1327 and KVU_1329 and KVU_1330 and KVU_1331	3.A.1.1.8	Transporting System		KEGG	M00201
	alpha-glucoside ABC transport system (sucrose)	ATP[c] + H2O[c] + SUC[e] => ADP[c] + H[c] + PI[c] + SUC[c]	KVU_1327 and KVU_1329 and KVU_1330 and KVU_1331	3.A.1.1.8	Transporting System		KEGG	M00201
rxn05177	thiamin ABC transport system	ATP[c] + H2O[c] + THME[e] => ADP[c] + H[c] + PI[c] + THME[c]	KVU_2318 and KVU_2319 and KVU_2320	3.A.1.19.1	Transporting System	SEED	KEGG	M00191
rxn05168	branched-chain amino acid transport system (val)	ATP[c] + H2O[c] + VAL[e] => ADP[c] + H[c] + PI[c] + VAL[c]	(KVU_0846 or KVU_1373 or KVU_1890 or KVU_PB0198) and (KVU_0847 or KVU_1374 or KVU_1888 or KVU_PB0197) and (KVU_0844 or KVU_1375 or KVU_1887) and (KVU_0848 or KVU_1377 or KVU_1885 or KVU_PB0194) and (KVU_0845 or KVU_1376 or KVU_1886 or KVU_PB0195)	3.A.1.4.5	Transporting System	SEED	KEGG	M00237
rxn05161	branched-chain amino acid transport system (leu)	ATP[c] + H2O[c] + LEU[e] => ADP[c] + H[c] + PI[c] + LEU[c]	(KVU_0846 or KVU_1373 or KVU_1890 or KVU_PB0198) and (KVU_0847 or KVU_1374 or KVU_1888 or KVU_PB0197) and (KVU_0844 or KVU_1375 or KVU_1887) and (KVU_0848 or KVU_1377 or KVU_1885 or KVU_PB0194) and (KVU_0845 or KVU_1376 or KVU_1886 or KVU_PB0195)	3.A.1.4.5	Transporting System	SEED	KEGG	M00237
rxn05179	branched-chain amino acid transport system (ile)	ATP[c] + H2O[c] + ILE[e] => ADP[c] + H[c] + PI[c] + ILE[c]	(KVU_0846 or KVU_1373 or KVU_1890 or KVU_PB0198) and (KVU_0847 or KVU_1374 or KVU_1888 or KVU_PB0197) and (KVU_0844 or KVU_1375 or KVU_1887) and (KVU_0848 or KVU_1377 or KVU_1885 or KVU_PB0194) and (KVU_0845 or KVU_1376 or KVU_1886 or KVU_PB0195)	3.A.1.4.5	Transporting System	SEED	KEGG	M00237
	branched-chain amino acid transport system (thr)	ATP[c] + H2O[c] + THR[e] => ADP[c] + H[c] + PI[c] + THR[c]	(KVU_0846 or KVU_1373 or KVU_1890 or KVU_PB0198) and (KVU_0847 or KVU_1374 or KVU_1888 or KVU_PB0197) and (KVU_0844 or KVU_1375 or KVU_1887) and (KVU_0848 or KVU_1377 or KVU_1885 or KVU_PB0194) and (KVU_0845 or KVU_1376 or KVU_1886 or KVU_PB0195)	3.A.1.4.5	Transporting System		KEGG	M00237
rxn05164	branched-chain amino acid transport system (his)	ATP[c] + H2O[c] + HIS[e] => ADP[c] + H[c] + PI[c] + HIS[c]	(KVU_0846 or KVU_1373 or KVU_1890 or KVU_PB0198) and (KVU_0847 or KVU_1374 or KVU_1888 or KVU_PB0197) and (KVU_0844 or KVU_1375 or KVU_1887) and (KVU_0848 or KVU_1377 or KVU_1885 or KVU_PB0194) and (KVU_0845 or KVU_1376 or KVU_1886 or KVU_PB0195)	3.A.1.4.5	Transporting System	SEED	KEGG	M00237
	glutathione ABC transport system	ATP[c] + H2O[c] + RGT[e] => ADP[c] + H[c] + PI[c] + RGT[c]		3.A.1.5.11	Transporting System		KEGG
rxn05536	dipeptide transport via ABC system (met-ala)	ATP[c] + H2O[c] + METALA[e] => ADP[c] + H[c] + PI[c] + METALA[c]	KVU_2491 and KVU_2488 and KVU_2487 and KVU_2486 and (KVU_2485 or KVU_PA0086)	3.A.1.5.27	Transporting System	SEED	KEGG	M00324
rxn05537	dipeptide transport via ABC system (gly-asp)	ATP[c] + H2O[c] + GLYASPL[e] => ADP[c] + H[c] + PI[c] + GLYASPL[c]	KVU_2491 and KVU_2488 and KVU_2487 and KVU_2486 and (KVU_2485 or KVU_PA0086)	3.A.1.5.27	Transporting System	SEED	KEGG	M00324
rxn05538	dipeptide transport via ABC system (gly-pro)	ATP[c] + H2O[c] + GLYPROL[e] => ADP[c] + H[c] + PI[c] + GLYPROL[c]	KVU_2491 and KVU_2488 and KVU_2487 and KVU_2486 and (KVU_2485 or KVU_PA0086)	3.A.1.5.27	Transporting System	SEED	KEGG	M00324
rxn05540	dipeptide transport via ABC system (ala-gln)	ATP[c] + H2O[c] + ALAGLN[e] => ADP[c] + H[c] + PI[c] + ALAGLN[c]	KVU_2491 and KVU_2488 and KVU_2487 and KVU_2486 and (KVU_2485 or KVU_PA0086)	3.A.1.5.27	Transporting System	SEED	KEGG	M00324
rxn05541	dipeptide transport via ABC system (ala-glu)	ATP[c] + H2O[c] + ALAGLU[e] => ADP[c] + H[c] + PI[c] + ALAGLU[c]	KVU_2491 and KVU_2488 and KVU_2487 and KVU_2486 and (KVU_2485 or KVU_PA0086)	3.A.1.5.27	Transporting System	SEED	KEGG	M00324
rxn05542	dipeptide transport via ABC system (ala-gly)	ATP[c] + H2O[c] + LALAGLY[e] => ADP[c] + H[c] + PI[c] + LALAGLY[c]	KVU_2491 and KVU_2488 and KVU_2487 and KVU_2486 and (KVU_2485 or KVU_PA0086)	3.A.1.5.27	Transporting System	SEED	KEGG	M00324
rxn05543	dipeptide transport via ABC system (ala-his)	ATP[c] + H2O[c] + ALAHIS[e] => ADP[c] + H[c] + PI[c] + ALAHIS[c]	KVU_2491 and KVU_2488 and KVU_2487 and KVU_2486 and (KVU_2485 or KVU_PA0086)	3.A.1.5.27	Transporting System	SEED	KEGG	M00324
rxn05544	dipeptide transport via ABC system (ala-leu)	ATP[c] + H2O[c] + ALALEU[e] => ADP[c] + H[c] + PI[c] + ALALEU[c]	KVU_2491 and KVU_2488 and KVU_2487 and KVU_2486 and (KVU_2485 or KVU_PA0086)	3.A.1.5.27	Transporting System	SEED	KEGG	M00324
rxn05545	dipeptide transport via ABC system (ala-thr)	ATP[c] + H2O[c] + ALATHR[e] => ADP[c] + H[c] + PI[c] + ALATHR[c]	KVU_2491 and KVU_2488 and KVU_2487 and KVU_2486 and (KVU_2485 or KVU_PA0086)	3.A.1.5.27	Transporting System	SEED	KEGG	M00324
rxn05546	dipeptide transport via ABC system (gly-asn)	ATP[c] + H2O[c] + GLYASNL[e] => ADP[c] + H[c] + PI[c] + GLYASNL[c]	KVU_2491 and KVU_2488 and KVU_2487 and KVU_2486 and (KVU_2485 or KVU_PA0086)	3.A.1.5.27	Transporting System	SEED	KEGG	M00324
rxn05547	dipeptide transport via ABC system (gly-gln)	ATP[c] + H2O[c] + GLYGLN[e] => ADP[c] + H[c] + PI[c] + GLYGLN[c]	KVU_2491 and KVU_2488 and KVU_2487 and KVU_2486 and (KVU_2485 or KVU_PA0086)	3.A.1.5.27	Transporting System	SEED	KEGG	M00324
rxn12848	dipeptide transport via ABC system (gly-cys)	ATP[c] + H2O[c] + GLYCYS[e] => ADP[c] + H[c] + PI[c] + GLYCYS[c]	KVU_2491 and KVU_2488 and KVU_2487 and KVU_2486 and (KVU_2485 or KVU_PA0086)	3.A.1.5.27	Transporting System	SEED	KEGG	M00324
rxn12849	dipeptide transport via ABC system (gly-leu)	ATP[c] + H2O[c] + GLYLEU[e] => ADP[c] + H[c] + PI[c] + GLYLEU[c]	KVU_2491 and KVU_2488 and KVU_2487 and KVU_2486 and (KVU_2485 or KVU_PA0086)	3.A.1.5.27	Transporting System	SEED	KEGG	M00324
rxn12850	dipeptide transport via ABC system (gly-phe)	ATP[c] + H2O[c] + GLYPHE[e] => ADP[c] + H[c] + PI[c] + GLYPHE[c]	KVU_2491 and KVU_2488 and KVU_2487 and KVU_2486 and (KVU_2485 or KVU_PA0086)	3.A.1.5.27	Transporting System	SEED	KEGG	M00324
rxn12851	dipeptide transport via ABC system (gly-tyr)	ATP[c] + H2O[c] + GLYTYR[e] => ADP[c] + H[c] + PI[c] + GLYTYR[c]	KVU_2491 and KVU_2488 and KVU_2487 and KVU_2486 and (KVU_2485 or KVU_PA0086)	3.A.1.5.27	Transporting System	SEED	KEGG	M00324
rxn05533	dipeptide transport via ABC system (ala-asp)	ATP[c] + H2O[c] + ALAASP[e] => ADP[c] + H[c] + PI[c] + ALAASP[c]	KVU_2491 and KVU_2488 and KVU_2487 and KVU_2486 and (KVU_2485 or KVU_PA0086)	3.A.1.5.27	Transporting System	SEED	KEGG	M00324
rxn05534	dipeptide transport via ABC system (gly-glu)	ATP[c] + H2O[c] + GLYGLUL[e] => ADP[c] + H[c] + PI[c] + GLYGLUL[c]	KVU_2491 and KVU_2488 and KVU_2487 and KVU_2486 and (KVU_2485 or KVU_PA0086)	3.A.1.5.27	Transporting System	SEED	KEGG	M00324
rxn05535	dipeptide transport via ABC system (gly-met)	ATP[c] + H2O[c] + GLYMET[e] => ADP[c] + H[c] + PI[c] + GLYMET[c]	KVU_2491 and KVU_2488 and KVU_2487 and KVU_2486 and (KVU_2485 or KVU_PA0086)	3.A.1.5.27	Transporting System	SEED	KEGG	M00324
rxn05153	sulfate ABC transport system	ATP[c] + H2O[c] + SLF[e] => ADP[c] + H[c] + PI[c] + SLF[c]	(KVU_0104 or KVU_1105) and (KVU_0105 or KVU_1109) and (KVU_0106 or KVU_1107) and (KVU_0107 or KVU_1106)	3.A.1.6.1	Transporting System	SEED	KEGG	M00185
rxn05176	thiosulfate ABC transport system	ATP[c] + H2O[c] + THJ[e] => ADP[c] + H[c] + PI[c] + THJ[c]	(KVU_0104 or KVU_1105) and (KVU_0105 or KVU_1109) and (KVU_0106 or KVU_1107) and (KVU_0107 or KVU_1106)	3.A.1.6.1	Transporting System	SEED	KEGG	M00185
rxn05145	phosphate ABC transport system	ATP[c] + H2O[c] + PI[e] => ADP[c] + H[c] + 2 PI[c]	KVU_1524 and KVU_1525 and KVU_1526 and KVU_1527	3.A.1.7.2	Transporting System	SEED	KEGG	M00222
	polar amino acid ABC transport system (ser)	ATP[c] + H2O[c] + SER[e] => ADP[c] + H[c] + PI[c] + SER[c]	((KVU_0296 or KVU_2497 or KVU_PB0099) and (KVU_0294 or KVU_0295 or KVU_2494 or KVU_2495 or KVU_PB0100 or KVU_PB0101) and (KVU_0297 or KVU_2496)) or (KVU_2065 and KVU_2067 and KVU_2068 and KVU_2069)		Transporting System		KEGG	M00236
	polar amino acid ABC transport system (tyr)	ATP[c] + H2O[c] + TYR[e] => ADP[c] + H[c] + PI[c] + TYR[c]	((KVU_0296 or KVU_2497 or KVU_PB0099) and (KVU_0294 or KVU_0295 or KVU_2494 or KVU_2495 or KVU_PB0100 or KVU_PB0101) and (KVU_0297 or KVU_2496)) or (KVU_2065 and KVU_2067 and KVU_2068 and KVU_2069)		Transporting System		KEGG	M00236
	polar amino acid ABC transport system (cys)	ATP[c] + H2O[c] + CYS[e] => ADP[c] + H[c] + PI[c] + CYS[c]	((KVU_0296 or KVU_2497 or KVU_PB0099) and (KVU_0294 or KVU_0295 or KVU_2494 or KVU_2495 or KVU_PB0100 or KVU_PB0101) and (KVU_0297 or KVU_2496)) or (KVU_2065 and KVU_2067 and KVU_2068 and KVU_2069)		Transporting System		KEGG	M00236
	polar amino acid ABC transport system (gly)	ATP[c] + H2O[c] + GLY[e] => ADP[c] + H[c] + PI[c] + GLY[c]	((KVU_0296 or KVU_2497 or KVU_PB0099) and (KVU_0294 or KVU_0295 or KVU_2494 or KVU_2495 or KVU_PB0100 or KVU_PB0101) and (KVU_0297 or KVU_2496)) or (KVU_2065 and KVU_2067 and KVU_2068 and KVU_2069) or (KVU_PB0152 and KVU_PB0153 and KVU_PB0154)		Transporting System		KEGG	M00236
	polar amino acid ABC transport system (lys)	ATP[c] + H2O[c] + LYS[e] => ADP[c] + H[c] + PI[c] + LYS[c]	((KVU_0296 or KVU_2497 or KVU_PB0099) and (KVU_0294 or KVU_0295 or KVU_2494 or KVU_2495 or KVU_PB0100 or KVU_PB0101) and (KVU_0297 or KVU_2496)) or (KVU_2065 and KVU_2067 and KVU_2068 and KVU_2069)		Transporting System		KEGG	M00236
	polar amino acid ABC transport system (arg)	ATP[c] + H2O[c] + ARG[e] => ADP[c] + H[c] + PI[c] + ARG[c]	((KVU_0296 or KVU_2497 or KVU_PB0099) and (KVU_0294 or KVU_0295 or KVU_2494 or KVU_2495 or KVU_PB0100 or KVU_PB0101) and (KVU_0297 or KVU_2496)) or (KVU_2065 and KVU_2067 and KVU_2068 and KVU_2069)		Transporting System		KEGG	M00236
rxn05152	polar amino acid ABC transport system (asp)	ATP[c] + H2O[c] + ASP[e] => ADP[c] + H[c] + PI[c] + ASP[c]	((KVU_0296 or KVU_2497 or KVU_PB0099) and (KVU_0294 or KVU_0295 or KVU_2494 or KVU_2495 or KVU_PB0100 or KVU_PB0101) and (KVU_0297 or KVU_2496)) or (KVU_2065 and KVU_2067 and KVU_2068 and KVU_2069)		Transporting System	SEED	KEGG	M00236
rxn05146	polar amino acid ABC transport system (glu)	ATP[c] + H2O[c] + GLU[e] => ADP[c] + H[c] + PI[c] + GLU[c]	((KVU_0296 or KVU_2497 or KVU_PB0099) and (KVU_0294 or KVU_0295 or KVU_2494 or KVU_2495 or KVU_PB0100 or KVU_PB0101) and (KVU_0297 or KVU_2496)) or (KVU_2065 and KVU_2067 and KVU_2068 and KVU_2069)		Transporting System	SEED	KEGG	M00236
	polar amino acid ABC transport system (asn)	ATP[c] + H2O[c] + ASN[e] => ADP[c] + H[c] + PI[c] + ASN[c]	((KVU_0296 or KVU_2497 or KVU_PB0099) and (KVU_0294 or KVU_0295 or KVU_2494 or KVU_2495 or KVU_PB0100 or KVU_PB0101) and (KVU_0297 or KVU_2496)) or (KVU_2065 and KVU_2067 and KVU_2068 and KVU_2069)		Transporting System		KEGG	M00236
	polar amino acid ABC transport system (gln)	ATP[c] + H2O[c] + GLN[e] => ADP[c] + H[c] + PI[c] + GLN[c]	((KVU_0296 or KVU_2497 or KVU_PB0099) and (KVU_0294 or KVU_0295 or KVU_2494 or KVU_2495 or KVU_PB0100 or KVU_PB0101) and (KVU_0297 or KVU_2496)) or (KVU_2065 and KVU_2067 and KVU_2068 and KVU_2069)		Transporting System		KEGG	M00236
rxn05165	general L-amino acid ABC transport system (pro)	ATP[c] + H2O[c] + PRO[e] => ADP[c] + H[c] + PI[c] + PRO[c]	(KVU_2065 and KVU_2067 and KVU_2068 and KVU_2069) or (KVU_PB0152 and KVU_PB0153 and KVU_PB0154)		Transporting System	SEED	KEGG	M00232
	general L-amino acid ABC transport system (trp)	ATP[c] + H2O[c] + TRP[e] => ADP[c] + H[c] + PI[c] + TRP[c]	KVU_2065 and KVU_2067 and KVU_2068 and KVU_2069		Transporting System		KEGG	M00232
	general L-amino acid ABC transport system (phe)	ATP[c] + H2O[c] + PHE[e] => ADP[c] + H[c] + PI[c] + PHE[c]	KVU_2065 and KVU_2067 and KVU_2068 and KVU_2069		Transporting System		KEGG	M00232
	general L-amino acid ABC transport system (ala)	ATP[c] + H2O[c] + ALA[e] => ADP[c] + H[c] + PI[c] + ALA[c]	KVU_2065 and KVU_2067 and KVU_2068 and KVU_2069		Transporting System		KEGG	M00232
	general L-amino acid ABC transport system (D-ala)	ATP[c] + H2O[c] + DALA[e] => ADP[c] + H[c] + PI[c] + DALA[c]	KVU_2065 and KVU_2067 and KVU_2068 and KVU_2069		Transporting System		KEGG	M00232
rxn05219	D-methionine ABC transport system	ATP[c] + H2O[c] + MET[e] => ADP[c] + H[c] + PI[c] + MET[c]	(KVU_0846 or KVU_1373 or KVU_1890 or KVU_PB0198) and (KVU_0847 or KVU_1374 or KVU_1888 or KVU_PB0197) and (KVU_0844 or KVU_1375 or KVU_1887) and (KVU_0848 or KVU_1377 or KVU_1885 or KVU_PB0194) and (KVU_0845 or KVU_1376 or KVU_1886 or KVU_PB0195)		Transporting System	SEED	KEGG	M00237
rxn05183	D-methionine ABC transport system (D-met)	ATP[c] + H2O[c] + DMET[e] => ADP[c] + H[c] + PI[c] + DMET[c]	(KVU_1069 or KVU_1839) and (KVU_1070 or KVU_1840) and (KVU_1071 or KVU_1738 or KVU_1837)		Transporting System	SEED	KEGG	M00238
rxn05613	L-methionine S-oxide ABC transport system	ATP[c] + H2O[c] + METOX[e] => ADP[c] + H[c] + PI[c] + METOX[c]	(KVU_1069 or KVU_1839) and (KVU_1070 or KVU_1840) and (KVU_1071 or KVU_1738 or KVU_1837)		Transporting System	SEED	KEGG	M00238
	simple sugar ABC transporter (glucose)	ATP[c] + H2O[c] + GLC[e] => GLC[c] + ADP[c] + H[c] + PI[c]	(KVU_0388 or KVU_2595) and (KVU_0386 or KVU_0574 or KVU_2593 or KVU_2594) and (KVU_0489 or KVU_2592)		Transporting System		KEGG	M00221
	simple sugar ABC transporter (fructose)	ATP[c] + H2O[c] + FRU[e] => ADP[c] + H[c] + PI[c] + FRU[c]	(KVU_0388 or KVU_2595) and (KVU_0386 or KVU_0574 or KVU_2593 or KVU_2594) and (KVU_0489 or KVU_2592)		Transporting System		KEGG	M00221
	simple sugar ABC transporter (sorbose)	ATP[c] + H2O[c] + SOR[e] => ADP[c] + H[c] + PI[c] + SOR[c]	(KVU_0388 or KVU_2595) and (KVU_0386 or KVU_0574 or KVU_2593 or KVU_2594) and (KVU_0489 or KVU_2592)		Transporting System		KEGG	M00221
	simple sugar ABC transporter (lactose)	ATP[c] + H2O[c] + LAC[e] => ADP[c] + H[c] + PI[c] + LAC[c]	(KVU_0388 or KVU_2595) and (KVU_0386 or KVU_0574 or KVU_2593 or KVU_2594) and (KVU_0489 or KVU_2592)		Transporting System		KEGG	M00221
	simple sugar ABC transporter (mannose)	ATP[c] + H2O[c] + MAN[e] => ADP[c] + H[c] + PI[c] + MAN[c]	(KVU_0388 or KVU_2595) and (KVU_0386 or KVU_0574 or KVU_2593 or KVU_2594) and (KVU_0489 or KVU_2592)		Transporting System		KEGG	M00221
	simple sugar ABC transporter (mannitol)	ATP[c] + H2O[c] + MNT[e] => ADP[c] + H[c] + PI[c] + MNT[c]	(KVU_0388 or KVU_2595) and (KVU_0386 or KVU_0574 or KVU_2593 or KVU_2594) and (KVU_0489 or KVU_2592)		Transporting System		KEGG	M00221
rxn05160	simple sugar ABC transporter (gulose)	ATP[c] + H2O[c] + GUL[e] => ADP[c] + H[c] + PI[c] + GUL[c]	(KVU_0388 or KVU_2595) and (KVU_0386 or KVU_0574 or KVU_2593 or KVU_2594) and (KVU_0489 or KVU_2592)		Transporting System	SEED	KEGG	M00221
	simple sugar ABC transporter (galatose)	ATP[c] + H2O[c] + GAL[e] => ADP[c] + H[c] + PI[c] + GAL[c]	(KVU_0388 or KVU_2595) and (KVU_0386 or KVU_0574 or KVU_2593 or KVU_2594) and (KVU_0489 or KVU_2592)		Transporting System		KEGG	M00221
	simple sugar ABC transporter (xylulose)	ATP[c] + H2O[c] + XUL[e] => ADP[c] + H[c] + PI[c] + XUL[c]	(KVU_0388 or KVU_2595) and (KVU_0386 or KVU_0574 or KVU_2593 or KVU_2594) and (KVU_0489 or KVU_2592)		Transporting System		KEGG	M00221
	simple sugar ABC transporter (rhamnose)	ATP[c] + H2O[c] + RHA[e] => ADP[c] + H[c] + PI[c] + RHA[c]	(KVU_0388 or KVU_2595) and (KVU_0386 or KVU_0574 or KVU_2593 or KVU_2594) and (KVU_0489 or KVU_2592)		Transporting System		KEGG	M00221
	simple sugar ABC transporter (arabinose)	ATP[c] + H2O[c] + LARAB[e] => ADP[c] + H[c] + PI[c] + LARAB[c]	(KVU_0388 or KVU_2595) and (KVU_0386 or KVU_0574 or KVU_2593 or KVU_2594) and (KVU_0489 or KVU_2592)		Transporting System		KEGG	M00221
rxn05160	simple sugar ABC transporter (ribose)	ATP[c] + H2O[c] + RIB[e] => ADP[c] + H[c] + PI[c] + RIB[c]	(KVU_0388 or KVU_2595) and (KVU_0386 or KVU_0574 or KVU_2593 or KVU_2594) and (KVU_0489 or KVU_2592)		Transporting System	SEED	KEGG	M00221
	simple sugar ABC transporter (deoxyribose)	ATP[c] + H2O[c] + DRIB[e] => ADP[c] + H[c] + PI[c] + DRIB[c]	(KVU_0388 or KVU_2595) and (KVU_0386 or KVU_0574 or KVU_2593 or KVU_2594) and (KVU_0489 or KVU_2592)		Transporting System		KEGG	M00221
	multiple sugar ABC transport system (lactose)	ATP[c] + H2O[c] + LACTOSE[e] => ADP[c] + H[c] + PI[c] + LACTOSE[c]	(KVU_0080 or KVU_1389 or KVU_1644 or KVU_PA0221) and (KVU_0077 or KVU_1358 or KVU_1387 or KVU_1641 or KVU_2005 or KVU_PA0219) and (KVU_0078 or KVU_1357 or KVU_1388 or KVU_1642 or KVU_2004 or KVU_PA0220) and (KVU_0076 or KVU_0557 or KVU_1359 or KVU_1640 or KVU_2006 or KVU_PA0218)		Transporting System		KEGG	M00207
	multiple sugar ABC transport system (cellobiose)	ATP[c] + H2O[c] + CELLOB[e] => ADP[c] + H[c] + PI[c] + CELLOB[c]	(KVU_0080 or KVU_1389 or KVU_1644 or KVU_PA0221) and (KVU_0077 or KVU_1358 or KVU_1387 or KVU_1641 or KVU_2005 or KVU_PA0219) and (KVU_0078 or KVU_1357 or KVU_1388 or KVU_1642 or KVU_2004 or KVU_PA0220) and (KVU_0076 or KVU_0557 or KVU_1359 or KVU_1640 or KVU_2006 or KVU_PA0218)		Transporting System		KEGG	M00207
	multiple sugar ABC transport system (raffinose)	ATP[c] + H2O[c] + RAF[e] => ADP[c] + H[c] + PI[c] + RAF[c]	(KVU_0080 or KVU_1389 or KVU_1644 or KVU_PA0221) and (KVU_0077 or KVU_1358 or KVU_1387 or KVU_1641 or KVU_2005 or KVU_PA0219) and (KVU_0078 or KVU_1357 or KVU_1388 or KVU_1642 or KVU_2004 or KVU_PA0220) and (KVU_0076 or KVU_0557 or KVU_1359 or KVU_1640 or KVU_2006 or KVU_PA0218)		Transporting System		KEGG	M00207
	multiple sugar ABC transport system (inositol)	ATP[c] + H2O[c] + MYOI[e] => ADP[c] + H[c] + PI[c] + MYOI[c]	(KVU_0080 or KVU_1389 or KVU_1644 or KVU_PA0221) and (KVU_0077 or KVU_1358 or KVU_1387 or KVU_1641 or KVU_2005 or KVU_PA0219) and (KVU_0078 or KVU_1357 or KVU_1388 or KVU_1642 or KVU_2004 or KVU_PA0220) and (KVU_0076 or KVU_0557 or KVU_1359 or KVU_1640 or KVU_2006 or KVU_PA0218)		Transporting System		KEGG	M00207
	multiple sugar ABC transport system (chitobiose)	ATP[c] + H2O[c] + CHIB[e] => ADP[c] + H[c] + PI[c] + CHIB[c]	(KVU_0080 or KVU_1389 or KVU_1644 or KVU_PA0221) and (KVU_0077 or KVU_1358 or KVU_1387 or KVU_1641 or KVU_2005 or KVU_PA0219) and (KVU_0078 or KVU_1357 or KVU_1388 or KVU_1642 or KVU_2004 or KVU_PA0220) and (KVU_0076 or KVU_0557 or KVU_1359 or KVU_1640 or KVU_2006 or KVU_PA0218)		Transporting System		KEGG	M00207
	multiple sugar ABC transport system (iditol)	ATP[c] + H2O[c] + IDTOL[e] => ADP[c] + H[c] + PI[c] + IDTOL[c]	(KVU_0080 or KVU_1389 or KVU_1644 or KVU_PA0221) and (KVU_0077 or KVU_1358 or KVU_1387 or KVU_1641 or KVU_2005 or KVU_PA0219) and (KVU_0078 or KVU_1357 or KVU_1388 or KVU_1642 or KVU_2004 or KVU_PA0220) and (KVU_0076 or KVU_0557 or KVU_1359 or KVU_1640 or KVU_2006 or KVU_PA0218)		Transporting System		KEGG	M00207
	multiple sugar ABC transport system (sorbitol)	ATP[c] + H2O[c] + SOT[e] => ADP[c] + H[c] + PI[c] + SOT[c]	(KVU_0080 or KVU_1389 or KVU_1644 or KVU_PA0221) and (KVU_0077 or KVU_1358 or KVU_1387 or KVU_1641 or KVU_2005 or KVU_PA0219) and (KVU_0078 or KVU_1357 or KVU_1388 or KVU_1642 or KVU_2004 or KVU_PA0220) and (KVU_0076 or KVU_0557 or KVU_1359 or KVU_1640 or KVU_2006 or KVU_PA0218)		Transporting System		KEGG	M00207
	iron ABC transport system	ATP[c] + H2O[c] + FE2[e] => ADP[c] + H[c] + PI[c] + FE2[c]	KVU_2155 and KVU_2156 and KVU_2157 and KVU_2158		Transporting System		KEGG
rxn05163	putrescine ABC transport system	ATP[c] + H2O[c] + PTRSC[e] => ADP[c] + H[c] + PI[c] + PTRSC[c]	(KVU_0211 or KVU_1078) and (KVU_0210 or KVU_0827 or KVU_1160) and KVU_0213 and KVU_2410		Transporting System	SEED	KEGG	M00193
rxn05175	spermidine ABC transport system	ATP[c] + H2O[c] + SPRMD[e] => ADP[c] + H[c] + PI[c] + SPRMD[c]	(KVU_0211 or KVU_1078) and (KVU_0210 or KVU_0827 or KVU_1160) and KVU_0213 and KVU_2410		Transporting System	SEED	KEGG	M00193
	glycine betaine/proline ABC transport system	ATP[c] + H2O[c] + CHO[e] => ADP[c] + H[c] + PI[c] + CHO[c]	(KVU_PB0152 and KVU_PB0153 and KVU_PB0154) or (KVU_PA0117 and (KVU_PA0119 or KVU_PA0120) and KVU_PA0121)		Transporting System		KEGG	M00208
	sulfonate/nitrate/taurine transport system	ATP[c] + H2O[c] + HCO3[e] => ADP[c] + H[c] + PI[c] + HCO3[c]	(KVU_0096 or KVU_0526 or KVU_0907 or KVU_1059 or KVU_1135 or KVU_1290 or KVU_1324 or KVU_PA0141 or KVU_PA0170) and (KVU_0098 or KVU_0524 or KVU_0525 or KVU_0911 or KVU_1057 or KVU_1133 or KVU_1292 or KVU_1323 or KVU_1634 or KVU_PA0143 or KVU_PA0173) and (KVU_0097 or KVU_0523 or KVU_1056 or KVU_1134 or KVU_1291 or KVU_1322 or KVU_1536 or KVU_1633 or KVU_PA0142 or KVU_PA0172)		Transporting System		KEGG
rxn05223	biotin ABC transport system	ATP[c] + H2O[c] + BT[e] => ADP[c] + H[c] + PI[c] + BT[c]	KVU_0534 and KVU_0920		Transporting System	SEED	KEGG
	heme ABC transport system	ATP[c] + H2O[c] + HEME[c] => ADP[c] + H[c] + PI[c] + HEME[e]	KVU_0864 and KVU_0865 and KVU_0866		Transporting System		KEGG
	glucuronate transport	GLCUNT[e] <=> GLCUNT[c]			Transporting System							adding for gap filling
	2-keto-l-gulonic acid transport	2KLG[c] <=> 2KLG[e]			Transporting System							adding for gap filling
	glycerol transport	GL[e] <=> GL[c]			Transporting System							adding for gap filling
	pyruvate tranport	PYR[e] <=> PYR[c]			Transporting System							adding for gap filling
	biotin transport (bioY)	BT[e] => BT[c]	KVU_0534 or KVU_0920		Transporting System							adding for gap filling
rxn09692	choline transport in/out via proton symport	H[e] + CHO[e] <=> H[c] + CHO[c]	KVU_PA0175		Transporting System	SEED
	thiamin transport	THDP[e] => THDP[c]			Transporting System							adding for gap filling
rxn10181	NMN permease	NMN[e] <=> NMN[c]			Transporting System	SEED
rxn05467	CO2 transport via diffusion	CO2[e] <=> CO2[c]			Transporting System	SEED
rxn05468	O2 transport via diffusion	O2[e] <=> O2[c]			Transporting System	SEED
	ethanol transport via diffusion	ETOL[c] <=> ETOL[e]			Transporting System							adding for gap filling
	acetaldehyde transport via diffusion	ACAL[c] <=> ACAL[e]			Transporting System							adding for gap filling
	formate transport via diffusion	FOR[e] <=> FOR[c]			Transporting System							adding for gap filling
rxn05667	urea transport via diffusion	UREA[e] <=> UREA[c]			Transporting System	SEED
	urate transport	URATE[e] <=> URATE[c]			Transporting System							adding for gap filling
rxn05319	H2O transport via diffusion	H2O[e] <=> H2O[c]			Transporting System	SEED
	Ubiquinone-8 transport	Q8[e] <=> Q8[c]			Transporting System							adding for gap filling
	tetrahydrofolic acid transport	THF[e] <=> THF[c]			Transporting System							adding for gap filling
	dihydrofolic acid transport	DHF[e] <=> DHF[c]			Transporting System							adding for gap filling
	5-formyltetrahydrofolic acid transport	5FTHF[e] <=> 5FTHF[c]			Transporting System							adding for gap filling
	5-methyltetrahydrofolic acid transport	MTHF[e] <=> MTHF[c]			Transporting System							adding for gap filling
	CDP-ethanolamine transport	CDPETN[e] <=> CDPETN[c]			Transporting System							adding for gap filling
	iron(2+) transport	FE2[e] <=> FE2[c]			Transporting System							adding for gap filling
	heme o transport	HEMEO[e] <=> HEMEO[c]			Transporting System							adding for gap filling
	pyridoxine transport	PDXI[e] <=> PDXI[c]			Transporting System							adding for gap filling
	propionic acid transport	PROP[e] <=> PROP[c]			Transporting System							adding for gap filling
	(-)-ureidoglycolic acid transport	UGC[e] <=> UGC[c]			Transporting System							adding for gap filling
	CDP-glycerol transport	CDPGL[e] <=> CDPGL[c]			Transporting System							adding for gap filling
	cytosine transport	CYTS[e] <=> CYTS[c]			Transporting System							adding for gap filling
	sulfurous acid transport	H2SO3[e] <=> H2SO3[c]			Transporting System							adding for gap filling
	pyridoxine transport	PROGLY[e] <=> PROGLY[c]			Transporting System							adding for gap filling
	nicotinic acid transport	NICA[e] <=> NICA[c]			Transporting System							adding for gap filling
	4-hydroxybenzoate transport	4HBZ[e] <=> 4HBZ[c]			Transporting System							adding for gap filling
	N-acetyl-D-glucosamine transport	NAG[e] <=> NAG[c]			Transporting System							adding for gap filling
	xanthine transport	XAN[e] <=> XAN[c]			Transporting System							adding for gap filling
	thymine transport	THY[e] <=> THY[c]			Transporting System							adding for gap filling
	adenine transport	AD[e] <=> AD[c]			Transporting System							adding for gap filling
	guanine transport	GN[e] <=> GN[c]			Transporting System							adding for gap filling
	uracil transport	URA[e] <=> URA[c]			Transporting System							adding for gap filling
	vitanmin C transport	LAA[c] <=> LAA[e]			Transporting System							adding for gap filling
	ACP transport	ACP[e] <=> ACP[c]			Transporting System							adding for gap filling
	COA transport	COA[e] <=> COA[c]			Transporting System							adding for gap filling
	pantothenate transport	PNTO[e] <=> PNTO[c]			Transporting System							adding for gap filling
	riboflavin transport	RIBFLAV[e] <=> RIBFLAV[c]			Transporting System							adding for gap filling
	pyrroloquinoline quinone transport	PQQ[e] <=> PQQ[c]			Transporting System							adding for gap filling
rxn00006/R00009	catalase	2 H2O2[c] => 2 H2O[c] + O2[c]	KVU_1833 or KVU_PA0112	1.11.1.6	Unassigned Reaction	SEED	KEGG				(Urbance et al., 2001)
rxn00206/R00275	superoxide dismutase	2 H[c] + 2 O2S[c] => O2[c] + H2O2[c]	KVU_0853 or KVU_PA0148	1.15.1.1	Unassigned Reaction	SEED	KEGG
rxn11944	methyltransferase	H[c] + MTHPTGLU[c] + SAH[c] <=> THPTGLU[c] + SAM[c]	KVU_1843	2.1.1.-	Unassigned Reaction	SEED	KEGG
rxn00101/R00131	urease	2 H[c] + H2O[c] + UREA[c] => CO2[c] + 2 NH3[c]	KVU_0403 and KVU_0404 and KVU_0405	3.5.1.5	Unassigned Reaction	SEED	KEGG
rxn00102/R00132	carbonic anhydrase(cynT; can )	H2O[c] + CO2[c] <=> H[c] + HCO3[c]	KVU_0032	4.2.1.1	Unassigned Reaction	SEED	KEGG
rxn00190/R00257	NAD+ synthase(nadE)	ATP[c] + H2O[c] + GLN[c] + DNAD[c] => H[c] + NAD[c] + PPI[c] + GLU[c] + AMP[c]	KVU_1772	6.3.5.1	Unassigned Reaction	SEED	KEGG
	maintenance	ATP[c] + H2O[c] => ADP[c] + H[c] + PI[c]			Unassigned Reaction
rxn05734	aldehyde dehydrogenase (glyoxylate, NAD),	H2O[c] + NAD[c] + GLX[c] <=> 2 H[c] + NADH[c] + OXAL[c]	KVU_1860 or KVU_1397		Unassigned Reaction	SEED
	biomass equation	59.7269 ATP[c] + 59.5704 H2O[c] + 0.0044 NAD[c] + 0.0038 COA[c] + 0.0036 ACCOA[c] + 0.0039 NADP[c] + 0.0037 FAD[c] + 0.004 Q8[c] + 0.1307 UTP[c] + 0.0088 PQQ[c] + 0.1557 GLYCOGEN[c] + 0.1858 GLN[c] + 0.2548 GLU[c] + 0.197 GTP[c] + 0.4416 GLY[c] + 0.0065 THF[c] + 0.3065 ASP[c] + 0.0195 DATP[c] + 0.0314 DGTP[c] + 0.1578 CTP[c] + 0.0314 DCTP[c] + 0.0195 DTTP[c] + 0.0203 PG[c] + 0.003 CL[c] + 0.2604 …			Unassigned Reaction							biomass equation
rxn01192/R01631	protocatechuate 3,4-dioxygenase	O2[c] + PCACE[c] => 2 H[c] + 3CMUCON[c]	KVU_PB0203 and KVU_PB0204	1.13.11.3	Xenobiotics Biodegradation and Metabolism	SEED	KEGG
R01298	p-hydroxybenzoate 3-monooxygenase	H[c] + NADPH[c] + O2[c] + 4HBZ[c] <=> H2O[c] + NADP[c] + PCACE[c]	KVU_PB0199	1.14.13.2	Xenobiotics Biodegradation and Metabolism		KEGG
rxn00598/R00829	3-oxoadipyl-CoA thiolase	COA[c] + 3OACOA[c] => ACCOA[c] + SUCCOA[c]	peg.205	2.3.1.174	Xenobiotics Biodegradation and Metabolism	SEED
rxn02143/R02990	3-oxoadipate CoA-transferase	SUCCOA[c] + 3OA[c] => SUCC[c] + 3OACOA[c]	peg.206 and peg.207	2.8.3.6	Xenobiotics Biodegradation and Metabolism	SEED
rxn02144/R02991	3-oxoadipate enol-lactonase	H2O[c] + 5ODHF2A[c] => H[c] + 3OA[c]	KVU_PB0206	3.1.1.24	Xenobiotics Biodegradation and Metabolism	SEED	KEGG
rxn02483/R03470	4-carboxymuconolactone decarboxylase	H[c] + 2C25DHO[c] => CO2[c] + 5ODHF2A[c]	KVU_PB0205	4.1.1.44	Xenobiotics Biodegradation and Metabolism	SEED	KEGG
rxn02369/R03307	3-carboxy-cis,cis-muconate cycloisomerase	H[c] + 3CMUCON[c] <=> 2C25DHO[c]	KVU_PB0202	5.5.1.2	Xenobiotics Biodegradation and Metabolism	SEED	KEGG
References:
Asakura, A., Hoshino, T., 1999. Isolation and characterization of a new Quinoprotein dehydrogenase, l-sorbose/l-sorbosone dehydrogenase. Biosci. Biotechnol. Biochem. 63, 46-53.
Reed, J.L., Vo, T.D., Schilling, C.H., Palsson, B.O., 2003. An expanded genome-scale model of Escherichia coli K-12 (iJR904 GSM/GPR). Genome Biol. 4, R54.
Sugisawa, T., Miyazaki, T., Hoshino, T., 2005. Microbial production of L-ascorbic acid from D-sorbitol, L-sorbose, L-gulose, and L-sorbosone by Ketogulonicigenium vulgare DSM 4025. Biosci. Biotechnol. Biochem. 69, 659-662.
Sugisawa, T., Ojima, S.,Matzinger, K. P., Hoshino, T., 1995. Isolation and characterization of a new vitamin C producing enzyme (L-gulono-γ-lactone dehydrogenase) of bacterial origin. Biosci. Biotechnol. Biochem. 59, 190-196.
Urbance, J.W., Bratina, B.J., Stoddard, S.F., Schmidt, T.M., 2001. Taxonomic characterization of Ketogulonigenium vulgare gen. nov., sp. nov. and Ketogulonigenium robustum sp. nov., which oxidize L-sorbose to 2-keto-L-gulonic acid. Int. J. Syst. Evol. Microbiol. 51, 1059-1070.

## Sheet: Metabolites
Metabolite abbreviation	Metabolite name	Formula	KEGG compound ID	ChEBI	Compartment
13PDG[c]	3-phospho-D-glyceroyl phosphate	C3H4O10P2	C00236	16001	Cytosol
2C25DHO[c]	2-(carboxymethyl)-5-oxo-2,5-dihydro-2-furoic acid	C7H4O6	C01278	16993	Cytosol
2HETPP[c]	2-(1-hydroxyethyl)thiamine diphosphate	C14H20N4O8P2S	C05125	978	Cytosol
2KLG[c]	2-dehydro-L-idonate	C6H9O7	C15673	36602	Cytosol
2KLG[e]	2-dehydro-L-idonate	C6H9O7	C15673	36602	Extracellular
2ME4P[c]	2-C-methyl-D-erythritol 4-(dihydrogen phosphate)	C5H11O7P	C11434	17764	Cytosol
2MECDP[c]	2-C-methyl-D-erythritol 2,4-cyclic diphosphate	C5H10O9P2	C11453	18425	Cytosol
2N6H[c]	6-hydroxy-2-octaprenylphenol	C46H70O2	C05811	1233	Cytosol
2NPMB[c]	6-methoxy-2-octaprenyl-1,4-benzoquinone	C47H70O3	C05813	28423	Cytosol
2NPMMB[c]	3-methyl-6-methoxy-2-octaprenyl-1,4-benzoquinone	C48H72O3	C05814	28636	Cytosol
2NPMP[c]	6-methoxy-2-octaprenylphenol	C47H72O2	C05812	1235	Cytosol
2NPPP[c]	2-octaprenylphenol	C46H70O	C05810	40407	Cytosol
2OP3M5H6M14BQ[c]	5-hydroxy-6-methoxy-3-methyl-2-octaprenyl-1,4-benzoquinone	C48H72O4	C05815	27688	Cytosol
2P4C2ME[c]	4-CDP-2-C-methyl-D-erythritol 2-phosphate	C14H22N3O17P3	C11436	16840	Cytosol
2PG[c]	2-phospho-D-glyceric acid	C3H4O7P	C00631	17835	Cytosol
33HMEOXOBUT[c]	3-hydroxy-3-methyl-2-oxobutanoate	C5H7O4	C04181	11812	Cytosol
3A2OP[c]	3-amino-2-oxopropyl phosphate	C3H7NO5P	C11638	1449	Cytosol
3CMUCON[c]	3-carboxy-cis,cis-muconic acid	C7H3O6	C01163	15749	Cytosol
3DDAH7P[c]	7-phospho-2-dehydro-3-deoxy-D-arabino-heptonic acid	C7H10O10P	C04691	18150	Cytosol
3MOP[c]	(S)-3-methyl-2-oxovalerate	C6H9O3	C00671	35146	Cytosol
3OA[c]	3-oxoadipate(2-)	C6H6O5	C00846	15775	Cytosol
3OACOA[c]	3-oxoadipyl-CoA	C27H37N7O20P3S	C02232	15490	Cytosol
3PG[c]	3-phospho-D-glyceric acid	C3H4O7P	C00197	17794	Cytosol
3PSER[c]	O-phospho-L-serine	C3H6NO6P	C01005	15811	Cytosol
3PSME[c]	5-O-(1-carboxyvinyl)-3-phosphoshikimic acid	C10H9O10P	C01269	16257	Cytosol
4C2ME[c]	4-CDP-2-C-methyl-D-erythritol	C14H23N3O14P2	C11435	16578	Cytosol
4HBZ[c]	4-hydroxybenzoate	C7H5O3	C00156	17879	Cytosol
4HBZ[e]	4-hydroxybenzoate	C7H5O3	C00156	17879	Extracellular
4HGLUSA[c]	L-4-hydroxyglutamic semialdehyde	C5H9NO4	C05938	27809	Cytosol
4HLT[c]	4-hydroxy-L-threonine	C4H9NO4	C06056	28330	Cytosol
4HPP[c]	3-(4-hydroxyphenyl)pyruvate	C9H7O4	C01179	15999	Cytosol
4MOP[c]	4-methyl-2-oxopentanoate	C6H9O3	C00233	48430	Cytosol
4PPNCYS[c]	N-[(R)-4-phosphopantothenoyl]-L-cysteine	C12H20N2O9PS	C04352	15769	Cytosol
4PPNTE[c]	pantetheine 4'-phosphate	C11H21N2O7PS	C01134	16858	Cytosol
4PPNTO[c]	(R)-4'-phosphopantothenic acid	C9H15NO8P	C03492	15905	Cytosol
4R5AU[c]	5-amino-6-(D-ribitylamino)uracil	C9H16N4O6	C04732	15934	Cytosol
5DGLCNT[c]	5-Dehydro-D-gluconate	C6H9O7	C01062	17426	Cytosol
5FTHF[c]	5-formyltetrahydrofolic acid	C20H21N7O7	C03479	15640	Cytosol
5FTHF[e]	5-formyltetrahydrofolic acid	C20H21N7O7	C03479	15640	Extracellular
5ODHF2A[c]	5-oxo-4,5-dihydro-2-furylacetic acid	C6H5O4	C03586	18267	Cytosol
5OPRO[c]	5-oxo-L-prolinate	C5H6NO3	C01879	58402	Cytosol
A5P[c]	D-arabinose 5-phosphate	C5H9O8P	C01112	16241	Cytosol
A6RP5P[c]	5-amino-6-(5-phospho-D-ribosylamino)uracil	C9H13N4O9P	C01268	18337	Cytosol
A6RP5P2[c]	5-amino-6-(5-phospho-D-ribitylamino)uracil	C9H15N4O9P	C04454	18247	Cytosol
AAD[c]	5'-acetylphosphoadenosine	C12H15N5O8P	C05993	37666	Cytosol
ABAL[c]	4-aminobutanal	C4H10NO	C00555	17769	Cytosol
ABUT[c]	(S)-2-acetyl-2-hydroxybutanoate	C6H9O4	C06006	49256	Cytosol
AC[c]	acetate	C2H3O2	C00033	15366	Cytosol
ACACP[c]	acetyl-[acyl-carrier protein]	C13H23O8N2PRS	C03939	17093	Cytosol
ACACP[e]	acetyl-[acyl-carrier protein]	C13H23O8N2PRS	C03939	17093	Extracellular
ACAL[c]	acetaldehyde	C2H4O	C00084	15343	Cytosol
ACAL[e]	acetaldehyde	C2H4O	C00084	15343	Extracellular
ACCOA[c]	acetyl-CoA	C23H34N7O17P3S	C00024	15351	Cytosol
ACLAC[c]	2-acetyllactic acid	C5H7O4	C00900	16444	Cytosol
ACP[c]	holo-[acyl-carrier protein]	C11H21N2O7PRS	C00229	18359	Cytosol
ACP[e]	holo-[acyl-carrier protein]	C11H21N2O7PRS	C00229	18359	Extracellular
ACYLACP[c]	Acyl-[acyl-carrier protein]	C11H20N2O7PRSX			Cytosol
AD[c]	adenine	C5H5N5	C00147	16708	Cytosol
AD[e]	adenine	C5H5N5	C00147	16708	Extracellular
ADN[c]	adenosine	C10H13N5O4	C00212	16335	Cytosol
ADP[c]	ADP	C10H12N5O10P2	C00008	16761	Cytosol
ADPDGDMHEP[c]	ADP-D-glycero-D-manno-heptose	C17H25N5O16P2	C06397	16693	Cytosol
ADPGLC[c]	ADP alpha-D-glucoside	C16H23N5O15P2	C00498	15751	Cytosol
ADPHEP[c]	ADP-L-glycero-D-manno-heptose	C17H25N5O16P2	C06398	15915	Cytosol
ADPR[c]	ADP-D-ribose	C15H21N5O14P2	C00301	16960	Cytosol
AG[c]	L-arogenic acid	C10H12NO5	C00826	17530	Cytosol
AGL3P[c]	1-acyl-sn-glycerol 3-phosphate	C3H6O6PX	C00681	16975	Cytosol
AGMT[c]	agmatine	C5H16N4	C00179	17431	Cytosol
AICAD[c]	5-Amino-4-imidazolecarboxyamide	C4H6N4O	C04051		Cytosol
AICAR[c]	1-(5'-Phosphoribosyl)-5-amino-4-imidazolecarboxamide	C9H13N4O8P	C04677	18406	Cytosol
AIR[c]	5-amino-1-(5-phospho-D-ribosyl)imidazole	C8H12N3O7P	C03373	28843	Cytosol
AKG[c]	2-oxoglutaric acid	C5H4O5	C00026	30915	Cytosol
AKP[c]	2-dehydropantoate	C6H9O4	C00966	11561	Cytosol
ALA[c]	L-alanine	C3H7NO2	C00041	16977	Cytosol
ALA[e]	L-alanine	C3H7NO2	C00041	16977	Extracellular
ALAALA[c]	D-alanyl-D-alanine	C6H12N2O3	C00993	16576	Cytosol
ALAASP[c]	ala-L-asp-L	C7H11N2O5			Cytosol
ALAASP[e]	ala-L-asp-L	C7H11N2O5			Extracellular
ALAGLN[c]	Ala-Gln	C8H15N3O4			Cytosol
ALAGLN[e]	Ala-Gln	C8H15N3O4			Extracellular
ALAGLU[c]	ala-L-glu-L	C8H13N2O5			Cytosol
ALAGLU[e]	ala-L-glu-L	C8H13N2O5			Extracellular
ALAHIS[c]	Ala-His	C9H14N4O3			Cytosol
ALAHIS[e]	Ala-His	C9H14N4O3			Extracellular
ALALEU[c]	Ala-Leu	C9H18N2O3			Cytosol
ALALEU[e]	Ala-Leu	C9H18N2O3			Extracellular
ALATHR[c]	ala-L-Thr-L	C7H14N2O4			Cytosol
ALATHR[e]	ala-L-Thr-L	C7H14N2O4			Extracellular
ALCTT[c]	(2S)-2-hydroxy-2-methyl-3-oxobutanoic acid	C5H7O4	C06010	18409	Cytosol
AMIEVUL[c]	5-aminolevulinate	C5H9NO3	C00430	17549	Cytosol
AMP[c]	AMP	C10H12N5O7P	C00020	16027	Cytosol
AN[c]	anthranilate	C7H6NO2	C00108	16567	Cytosol
AOPBUT[c]	2-amino-3-oxo-4-(phosphonooxy)butanoic acid	C4H6NO7P	C07335	16273	Cytosol
APS[c]	5'-adenylyl sulfate	C10H12N5O10PS	C00224	17709	Cytosol
ARG[c]	L-arginine	C6H15N4O2	C00062	16467	Cytosol
ARG[e]	L-arginine	C6H15N4O2	C00062	16467	Extracellular
ARGSUCC[c]	(N(omega)-L-arginino)succinic acid	C10H17N4O6	C03406	15682	Cytosol
ASER[c]	O-acetyl-L-serine	C5H9NO4	C00979	17981	Cytosol
ASN[c]	L-asparagine	C4H8N2O3	C00152	17196	Cytosol
ASN[e]	L-asparagine	C4H8N2O3	C00152	17196	Extracellular
ASP[c]	L-aspartic acid	C4H6NO4	C00049	17053	Cytosol
ASP[e]	L-aspartic acid	C4H6NO4	C00049	17053	Extracellular
ASPSA[c]	L-aspartate 4-semialdehyde	C4H7NO3	C00441	13086	Cytosol
ASUC[c]	N(6)-(1,2-dicarboxyethyl)-AMP	C14H14N5O11P	C03794	15919	Cytosol
ATP[c]	ATP	C10H12N5O13P3	C00002	15422	Cytosol
BA[c]	benzoic acid	C7H5O2	C00180	30746	Cytosol
BA[e]	benzoic acid	C7H5O2	C00180	30746	Extracellular
bALA[c]	beta-Alanine	C3H7NO2	C00099	16958	Cytosol
BASP[c]	4-phospho-L-aspartate	C4H6NO7P	C03082	15836	Cytosol
BT[c]	biotin	C10H15N2O3S	C00120	15956	Cytosol
BT[e]	biotin	C10H15N2O3S	C00120	15956	Extracellular
C100ACP[c]	decanoyl-[acyl-carrier protein]	C21H39N2O8PRS	C05755	4349	Cytosol
C120ACP[c]	lauroyl-[acyl-carrier protein]	C23H43N2O8PRS	C05223	16759	Cytosol
C140ACP[c]	myristoyl-[acyl-carrier protein]	C25H47N2O8PRS	C05761	50651	Cytosol
C14HACP[c]	(R)-3-Hydroxytetradecanoyl-[acyl-carrier protein]	C25H47N2O9PRS	C04688		Cytosol
C160ACP[c]	palmitoyl-[acyl-carrier protein]	C27H51N2O8PRS	C05764	5697	Cytosol
C161ACP[c]	Hexadecenoyl-[acyl-carrier protein]	C27H49N2O8PRS	C16520		Cytosol
C180ACP[c]	Stearoyl-[acyl-carrier protein]	C29H55N2O8PRS	C04088		Cytosol
C181ACP[c]	Oleoyl-[acyl-carrier protein]	C29H53N2O8PRS	C01203		Cytosol
CAALA[c]	N-carbamoyl-beta-alanine	C4H7N2O3	C02642	18261	Cytosol
CAASP[c]	N-carbamoyl-L-aspartic acid	C5H6N2O5	C00438	15859	Cytosol
CAIR[c]	5-amino-1-(5-phospho-D-ribosyl)imidazole-4-carboxylic acid	C9H11N3O9P	C04751	28413	Cytosol
CAP[c]	carbamoyl phosphate	CH2NO5P	C00169	17672	Cytosol
CBHCAP[c]	(2R,3S)-3-isopropylmalate(2-)	C7H10O5	C04411	35121	Cytosol
CDP[c]	CDP	C9H12N3O11P2	C00112	17239	Cytosol
CDPDG[c]	CDP-diacylglycerol	C12H17N3O13P2X2	C00269	17962	Cytosol
CDPETN[c]	CDP-ethanolamine	C11H19N4O11P2	C00570	16732	Cytosol
CDPETN[e]	CDP-ethanolamine	C11H19N4O11P2	C00570	16732	Extracellular
CDPGL[c]	CDP-glycerol	C12H19N3O13P2	C00513	17885	Cytosol
CDPGL[e]	CDP-glycerol	C12H19N3O13P2	C00513	17885	Extracellular
CELLOB[c]	cellobiose	C12H22O11	C00185	17057	Cytosol
CELLOB[e]	cellobiose	C12H22O11	C00185	17057	Extracellular
CGLY[c]	L-cysteinylglycine	C5H10N2O3S	C01419	4047	Cytosol
CHIB[c]	N,N'-diacetylchitobiose	C16H28N2O11	C01674	28681	Cytosol
CHIB[e]	N,N'-diacetylchitobiose	C16H28N2O11	C01674	28681	Extracellular
CHO[c]	choline	C5H14NO	C00114	15354	Cytosol
CHO[e]	choline	C5H14NO	C00114	15354	Extracellular
CHOR[c]	chorismic acid	C10H8O6	C00251	17333	Cytosol
CIT[c]	citric acid	C6H5O7	C00158	30769	Cytosol
CITR[c]	L-citrulline	C6H13N3O3	C00327	16349	Cytosol
CL[c]	cardiolipin	C9H16O13P2X4	C05980	28494	Cytosol
CMP[c]	CMP	C9H12N3O8P	C00055	17361	Cytosol
CMPKDO[c]	CMP-3-deoxy-D-manno-octulosonic acid	C17H24N3O15P	C04121	18014	Cytosol
CMS[c]	N-carbamoylsarcosine	C4H7N2O3	C01043	15737	Cytosol
CO2[c]	carbon dioxide	CO2	C00011	16526	Cytosol
CO2[e]	carbon dioxide	CO2	C00011	16526	Extracellular
COA[c]	coenzyme A	C21H32N7O16P3S	C00010	15346	Cytosol
COA[e]	coenzyme A	C21H32N7O16P3S	C00010	15346	Extracellular
CPAD5P[c]	1-(2-carboxyphenylamino)-1-deoxy-D-ribulose 5-phosphate	C12H13NO9P	C01302	29112	Cytosol
CPGI[c]	coproporphyrinogen I	C36H40N4O8	C05768	28607	Cytosol
CPGIII[c]	coproporphyrinogen III	C36H40N4O8	C03263	15439	Cytosol
CRTN[c]	creatine	C4H9N3O2	C00300	16919	Cytosol
CRTNN[c]	creatinine	C4H7N3O	C00791	16737	Cytosol
CTP[c]	CTP	C9H12N3O14P3	C00063	17677	Cytosol
CYS[c]	L-cysteine	C3H7NO2S	C00097	17561	Cytosol
CYS[e]	L-cysteine	C3H7NO2S	C00097	17561	Extracellular
CYTD[c]	cytidine	C9H13N3O5	C00475	17562	Cytosol
CYTS[c]	cytosine	C4H5N3O	C00380	16040	Cytosol
CYTS[e]	cytosine	C4H5N3O	C00380	16040	Extracellular
D6PGC[c]	6-phospho-D-gluconic acid	C6H10O10P	C00345	48928	Cytosol
D6PGL[c]	6-O-phosphono-D-glucono-1,5-lactone	C6H9O9P	C01236	16938	Cytosol
D6RP5P[c]	2,5-diamino-4-hydroxy-6-(5-phosphoribosylamino)pyrimidine	C9H14N5O8P	C01304	29114	Cytosol
D8RL[c]	6,7-dimethyl-8-(1-D-ribityl)lumazine	C13H18N4O6	C04332	17601	Cytosol
DA[c]	2'-deoxyadenosine	C10H13N5O3	C00559	17256	Cytosol
DAD5[c]	5'-deoxyadenosine	C10H13N5O3	C05198	17319	Cytosol
DADP[c]	dADP	C10H12N5O9P2	C00206	16174	Cytosol
DALA[c]	D-alanine	C3H7NO2	C00133	15570	Cytosol
DALA[e]	D-alanine	C3H7NO2	C00133	15570	Extracellular
DAMP[c]	dAMP	C10H12N5O6P	C00360	17713	Cytosol
DAPIM[c]	2,6-diaminopimelic acid	C7H14N2O4	C00666	23673	Cytosol
DATP[c]	dATP	C10H12N5O12P3	C00131	16284	Cytosol
DB4P[c]	3,4-dihydroxy-2-butanone 4-phosphate	C4H7O6P	C15556	50606	Cytosol
DC[c]	2'-deoxycytidine	C9H13N3O4	C00881	15698	Cytosol
DCDP[c]	dCDP	C9H12N3O10P2	C00705	28846	Cytosol
DCMP[c]	dCMP	C9H12N3O7P	C00239	15918	Cytosol
DCTP[c]	dCTP	C9H12N3O13P3	C00458	16311	Cytosol
DEZ[c]	4-phospho-D-erythronic acid	C4H6O8P	C03393	49003	Cytosol
DG[c]	2'-deoxyguanosine	C10H13N5O4	C00330	17172	Cytosol
DGDMH17BP[c]	D-Glycero-D-manno-heptose 1,7-bisphosphate	C7H12O13P2	C11472		Cytosol
DGDMH1P[c]	D-glycero-D-manno-heptose 1-phosphate	C7H13O10P	C07838	28137	Cytosol
DGDMH7P[c]	D-glycero-D-manno-heptose 7-phosphate	C7H13O10P	C07836	28723	Cytosol
DGDP[c]	dGDP	C10H12N5O10P2	C00361	28862	Cytosol
DGLU[c]	D-glutamic acid	C5H8NO4	C00217	15966	Cytosol
DGLUNT[c]	2-dehydro-D-gluconic acid	C6H9O7	C06473	27469	Cytosol
DGMP[c]	dGMP	C10H12N5O7P	C00362	16192	Cytosol
DGTP[c]	2'-Deoxyguanosine 5'-triphosphate	C10H12N5O13P3	C00286	16497	Cytosol
DH3MVA[c]	2,3-dihydroxy-3-methylbutanoic acid	C5H9O4	C04039	15689	Cytosol
DHDP[c]	(S)-2,3-dihydrodipicolinic acid	C7H5NO4	C03340	18042	Cytosol
DHF[c]	dihydrofolic acid	C19H19N7O6	C00415	15633	Cytosol
DHF[e]	dihydrofolic acid	C19H19N7O6	C00415	15633	Extracellular
DHMP[c]	(2R,3R)-2,3-dihydroxy-3-methylpentanoate	C6H11O4	C04104	49258	Cytosol
DHPT[c]	7,8-dihydropteroic acid	C14H13N6O3	C00921	4581	Cytosol
DHSK[c]	3-dehydroshikimate	C7H7O5	C02637	30918	Cytosol
DIHURA[c]	5,6-dihydrouracil	C4H6N2O2	C00429	15901	Cytosol
DIHYDROLIPOYLPROTEIN[c]	dihydrolipoylprotein	C8H16NOS2R	C02972	16194	Cytosol
DIMGP[c]	D-erythro-1-(Imidazol-4-yl)glycerol 3-phosphate	C6H9N2O6P	C04666	17805	Cytosol
DIMP[c]	2'-deoxy-5'-inosinic acid	C10H11N4O7P	C06196	28806	Cytosol
DIN[c]	2'-deoxyinosine	C10H12N4O4	C05512	28997	Cytosol
DISAC1P[c]	2,3,2',3'-tetrakis(3-hydroxytetradecanoyl)-alpha-D-glucosaminyl-1,6-beta-D-glucosamine 1-phosphate	C68H127N2O20P	C04932	18380	Cytosol
DITP[c]	2'-deoxyinosine-5'-triphosphate	C10H11N4O13P3	C01345	28807	Cytosol
DMET[c]	D-methionine	C5H11NO2S	C00855	16867	Cytosol
DMET[e]	D-methionine	C5H11NO2S	C00855	16867	Extracellular
DMPP[c]	prenyl diphosphate	C5H9O7P2	C00235	16057	Cytosol
DNAD[c]	deamido-NAD(+)	C21H24N6O15P2	C00857	18304	Cytosol
DOROA[c]	(S)-dihydroorotic acid	C5H5N2O4	C00337	17025	Cytosol
DPCOA[c]	3'-dephospho-CoA	C21H33N7O13P2S	C00882	15468	Cytosol
DPRO[c]	D-proline	C5H9NO2	C00763	16313	Cytosol
DQT[c]	3-dehydroquinic acid	C7H9O6	C00944	17947	Cytosol
DR1P[c]	2-deoxy-D-ribofuranose 1-phosphate	C5H9O7P	C00672	28542	Cytosol
DR5P[c]	2-deoxy-D-ribose 5-phosphate	C5H9O7P	C00673	16132	Cytosol
DRIB[c]	2-deoxy-D-ribose	C5H10O4	C01801	28816	Cytosol
DRIB[e]	2-deoxy-D-ribose	C5H10O4	C01801	28816	Extracellular
DT[c]	thymidine	C10H14N2O5	C00214	17748	Cytosol
DTDP[c]	dTDP	C10H13N2O11P2	C00363	18075	Cytosol
DTDPDDG[c]	dTDP-4-dehydro-6-deoxy-alpha-D-glucose	C16H22N2O15P2	C00687	16128	Cytosol
DTDPDDM[c]	dTDP-4-dehydro-6-deoxy-L-mannose	C16H22N2O15P2	C00688	15744	Cytosol
DTDPDM[c]	dTDP-6-deoxy-beta-L-mannose	C16H24N2O15P2	C03319	15774	Cytosol
DTDPGLC[c]	dTDP-glucose	C16H24N2O16P2	C00842	15700	Cytosol
DTMP[c]	dTMP	C10H13N2O8P	C00364	17013	Cytosol
DTTP[c]	dTTP	C10H13N2O14P3	C00459	18077	Cytosol
DU[c]	2'-deoxyuridine	C9H12N2O5	C00526	16450	Cytosol
DUDP[c]	dUDP	C9H11N2O11P2	C01346	28850	Cytosol
DUMP[c]	dUMP	C9H11N2O8P	C00365	17622	Cytosol
DUTP[c]	dUTP	C9H11N2O14P3	C00460	17625	Cytosol
DX5P[c]	1-deoxy-D-xylulose 5-phosphate	C5H9O7P	C11437	16493	Cytosol
E4HGLU[c]	erythro-4-hydroxy-L-glutamate(1-)	C5H8NO5	C05947	6331	Cytosol
E4P[c]	D-erythrose 4-phosphate	C4H7O7P	C00279	48153	Cytosol
ETHAM[c]	ethanolamine	C2H8NO	C00189	16000	Cytosol
ETOL[c]	ethanol	C2H6O	C00469		Cytosol
ETOL[e]	ethanol	C2H6O	C00469		Extracellular
F6P[c]	D-fructose 6-phosphate	C6H11O9P	C00085	15946	Cytosol
FAD[c]	FAD	C27H31N9O15P2	C00016	16238	Cytosol
FADH2[c]	FADH2	C27H33N9O15P2	C01352	17877	Cytosol
FALD[c]	formaldehyde	CH2O	C00067	16842	Cytosol
FDP[c]	beta-D-fructofuranose 1,6-bisphosphate	C6H10O12P2	C00354	28013	Cytosol
FE2[c]	iron(2+)	Fe	C14818	29033	Cytosol
FE2[e]	iron(2+)	Fe	C14818	29033	Extracellular
FERI[c]	ferricytochrome c	C42H44FeN8O8S2R4	C00125	15991	Cytosol
FERO[c]	ferrocytochrome c	C42H44FeN8O8S2R4	C00126	16928	Cytosol
FGAM[c]	2-formamido-N(1)-(5-phospho-D-ribosyl)acetamidine	C8H15N3O8P	C04640	18413	Cytosol
FGAR[c]	N(2)-formyl-N(1)-(5-phospho-D-ribosyl)glycinamide	C8H13N2O9P	C04376	18272	Cytosol
FMN[c]	FMN	C17H19N4O9P	C00061	17621	Cytosol
FOFMET[c]	fMet-tRNA(fMet)	C6H9NO2SR	C03294	17119	Cytosol
FOR[c]	formate	CH1O2	C00058	15740	Cytosol
FOR[e]	formate	CH1O2	C00058	15740	Extracellular
FRDP[c]	farnesyl pyrophosphate	C15H25O7P2	C00448	175763	Cytosol
FRGT[c]	S-formylglutathione	C11H16N3O7S	C01031	16225	Cytosol
FRU[c]	D-fructose	C6H12O6	C00095	15824	Cytosol
FRU[e]	D-fructose	C6H12O6	C00095	15824	Extracellular
FRUTN[c]	D-fructofuranuronic acid	C6H9O7	C00905	4126	Cytosol
FTHF[c]	10-formyltetrahydrofolic acid	C20H21N7O7	C00234	15637	Cytosol
FUM[c]	fumaric acid	C4H2O4	C00122	18012	Cytosol
FUM[e]	fumaric acid	C4H2O4	C00122	18012	Extracellular
G[c]	D-glyceric acid	C3H5O4	C00258	32398	Cytosol
G1P[c]	D-glucopyranose 1-phosphate	C6H11O9P	C00103	16077	Cytosol
G3PG[c]	glycerophosphoglycerol	C6H14O8P	C03274	5457	Cytosol
G6P[c]	alpha-D-glucose 6-phosphate	C6H11O9P	C00092	17665	Cytosol
GA1P[c]	alpha-D-glucosamine 1-phosphate	C6H13NO8P	C06156	27625	Cytosol
GA6P[c]	alpha-D-glucosamine 6-phosphate	C6H13NO8P	C00352	15873	Cytosol
GABA[c]	gamma-aminobutyric acid	C4H9NO2	C00334	16865	Cytosol
GAL[c]	D-galactopyranose	C6H12O6	C00124	4139	Cytosol
GAL[e]	D-galactopyranose	C6H12O6	C00124	4139	Extracellular
GAR[c]	N(1)-(5-phospho-D-ribosyl)glycinamide	C7H14N2O8P	C03838	18349	Cytosol
GC[c]	L-gamma-glutamyl-L-cysteine	C8H13N2O5S	C00669	17515	Cytosol
GDP[c]	GDP	C10H12N5O11P2	C00035	17552	Cytosol
GDPDDMAN[c]	GDP-4-dehydro-6-deoxy-alpha-D-mannose	C16H21N5O15P2	C01222	16955	Cytosol
GDPFUC[c]	GDP-L-fucose	C16H23N5O15P2	C00325	17009	Cytosol
GDPMAN[c]	GDP-alpha-D-mannose	C16H23N5O16P2	C00096	15820	Cytosol
GL[c]	glycerol	C3H8O3	C00116	17754	Cytosol
GL[e]	glycerol	C3H8O3	C00116	17754	Extracellular
GL3P[c]	sn-glycerol 3-phosphate	C3H7O6P	C00093	15978	Cytosol
GL3P[e]	sn-glycerol 3-phosphate	C3H7O6P	C00093	15978	Extracellular
GLC[c]	D-glucopyranose	C6H12O6	C00031	4167	Cytosol
GLC[e]	D-glucopyranose	C6H12O6	C00031	4167	Extracellular
GLCN15LAC[c]	D-glucono-1,5-lactone	C6H10O6	C00198	16217	Cytosol
GLCNT[c]	D-gluconic acid	C6H11O7	C00257	33198	Cytosol
GLCUNT[c]	D-glucopyranuronic acid	C6H9O7	C00191	47952	Cytosol
GLCUNT[e]	D-glucopyranuronic acid	C6H9O7	C00191	47952	Extracellular
GLN[c]	L-glutamine	C5H10N2O3	C00064	18050	Cytosol
GLN[e]	L-glutamine	C5H10N2O3	C00064	18050	Extracellular
GLU[c]	L-glutamic acid	C5H8NO4	C00025	16015	Cytosol
GLU[e]	L-glutamic acid	C5H8NO4	C00025	16015	Extracellular
GLU5P[c]	L-gamma-glutamyl phosphate	C5H8NO7P	C03287	17798	Cytosol
GLUCARATE[c]	D-glucaric acid	C6H8O8	C00818	16002	Cytosol
GLUGSAL[c]	L-glutamic 5-semialdehyde	C5H9NO3	C01165	17232	Cytosol
GLX[c]	glyoxylate	C2H1O3	C00048	16891	Cytosol
GLY[c]	glycine	C2H5NO2	C00037	15428	Cytosol
GLY[e]	glycine	C2H5NO2	C00037	15428	Extracellular
GLYAL[c]	D-glyceraldehyde	C3H6O3	C00577	17378	Cytosol
GLYASNL[c]	glycyl-L-asparagine	C6H11N3O4			Cytosol
GLYASNL[e]	glycyl-L-asparagine	C6H11N3O4			Extracellular
GLYASPL[c]	N-glycyl-L-aspartic acid	C6H9N2O5			Cytosol
GLYASPL[e]	N-glycyl-L-aspartic acid	C6H9N2O5			Extracellular
GLYCEROCHO[c]	sn-glycero-3-phosphocholine	C8H21NO6P	C00670	16870	Cytosol
GLYCEROPE[c]	sn-glycero-3-phosphoethanolamine	C5H14NO6P	C01233	16929	Cytosol
GLYCOGEN[c]	glycogen	C6H10O5	C00182	28087	Cytosol
GLYCYS[c]	glycylcysteine	C5H10N2O3S			Cytosol
GLYCYS[e]	glycylcysteine	C5H10N2O3S			Extracellular
GLYGLN[c]	L-Glycylglutamine	C7H13N3O4			Cytosol
GLYGLN[e]	L-Glycylglutamine	C7H13N3O4			Extracellular
GLYGLUL[c]	glycyl-L-glutamic acid	C7H11N2O5			Cytosol
GLYGLUL[e]	glycyl-L-glutamic acid	C7H11N2O5			Extracellular
GLYLEU[c]	Gly-Leu	C8H16N2O3			Cytosol
GLYLEU[e]	Gly-Leu	C8H16N2O3			Extracellular
GLYMET[c]	N-Glycyl-L-methionine	C7H14N2O3S			Cytosol
GLYMET[e]	N-Glycyl-L-methionine	C7H14N2O3S			Extracellular
GLYPHE[c]	Gly-Phe	C11H14N2O3			Cytosol
GLYPHE[e]	Gly-Phe	C11H14N2O3			Extracellular
GLYPROL[c]	glycyl-L-Proline	C7H12N2O3			Cytosol
GLYPROL[e]	glycyl-L-Proline	C7H12N2O3			Extracellular
GLYTYR[c]	Gly-Tyr	C11H14N2O4			Cytosol
GLYTYR[e]	Gly-Tyr	C11H14N2O4			Extracellular
GMP[c]	GMP	C10H12N5O8P	C00144	17345	Cytosol
GN[c]	guanine	C5H5N5O	C00242	16235	Cytosol
GN[e]	guanine	C5H5N5O	C00242	16235	Extracellular
GRDP[c]	geranyl diphosphate	C10H17O7P2	C00341	17211	Cytosol
GSN[c]	guanosine	C10H13N5O5	C00387	16750	Cytosol
GTP[c]	GTP	C10H12N5O14P3	C00044	15996	Cytosol
GUL[c]	L-gulose	C6H12O6	C15923	37698	Cytosol
GUL[e]	L-gulose	C6H12O6	C15923	37698	Extracellular
GULAC[c]	L-gulono-1,4-lactone	C6H10O6	C01040	17587	Cytosol
GULNT[c]	L-gulonate	C6H11O7	C00800	13115	Cytosol
H[c]	hydrogen	H	C00080	49637	Cytosol
H[e]	hydrogen	H	C00080	49637	Extracellular
H2MB4P[c]	(2E)-4-hydroxy-3-methylbut-2-en-1-yl diphosphate	C5H9O8P2	C11811	15664	Cytosol
H2O[c]	water	H2O	C00001	15377	Cytosol
H2O[e]	water	H2O	C00001	15377	Extracellular
H2O2[c]	hydrogen peroxide	H2O2	C00027	16240	Cytosol
H2S[c]	hydrogen sulfide	H2S	C00283	16136	Cytosol
H2SO3[c]	sulfurous acid	HO3S	C00094	48854	Cytosol
H2SO3[e]	sulfurous acid	O3S	C00094	48854	Extracellular
HCO3[c]	hydrogencarbonate	CHO3	C00288	17544	Cytosol
HCO3[e]	hydrogencarbonate	CHO3	C00288	17544	Extracellular
HCYS[c]	L-homocysteine	C4H9NO2S	C00155	17588	Cytosol
HEME[c]	ferroheme b	C34H30FeN4O4	C00032	17627	Cytosol
HEME[e]	ferroheme b	C34H30FeN4O4	C00032	17627	Extracellular
HEMEO[c]	heme o	C49H56FeN4O5	C15672	24480	Cytosol
HEMEO[e]	heme o	C49H56FeN4O5	C15672	24480	Extracellular
HIS[c]	L-histidine	C6H9N3O2	C00135	15971	Cytosol
HIS[e]	L-histidine	C6H9N3O2	C00135	15971	Extracellular
HISOL[c]	L-histidinol	C6H12N3O	C00860	16255	Cytosol
HISOLP[c]	L-histidinol phosphate	C6H11N3O4P	C01100	16996	Cytosol
HISTIDINAL[c]	L-Histidinal	C6H10N3O	C01929		Cytosol
HMOP[c]	(R)-3-hydroxy-3-methyl-2-oxopentanoic acid	C6H9O4	C14463	34008	Cytosol
HMRGT[c]	S-(hydroxymethyl)glutathione	C11H18N3O7S	C14180	48926	Cytosol
HMTB[c]	preuroporphyrinogen	C40H38N4O17	C01024	16645	Cytosol
HOPP[c]	2-hydroxy-3-oxopropanoic acid	C3H3O4	C01146	16992	Cytosol
HPRO[c]	trans-4-hydroxy-L-proline	C5H9NO3	C01157	18095	Cytosol
HPYR[c]	3-hydroxypyruvic acid	C3H3O4	C00168	30841	Cytosol
HSER[c]	L-homoserine	C4H9NO3	C00263	15699	Cytosol
HYDROXYAKG[c]	D-4-Hydroxy-2-oxoglutarate	C5H4O6	C05946		Cytosol
HYXN[c]	hypoxanthine	C5H4N4O	C00262	17368	Cytosol
ICIT[c]	isocitric acid	C6H5O7	C00311	30887	Cytosol
IDON[c]	L-Idonate	C6H11O7	C00770	17796	Cytosol
IDP[c]	IDP	C10H11N4O11P2	C00104	17808	Cytosol
IDTOL[c]	L-iditol	C6H14O6	C01507	18202	Cytosol
IDTOL[e]	L-iditol	C6H14O6	C01507	18202	Extracellular
IGP[c]	1-C-(indol-3-yl)glycerol 3-phosphate	C11H12NO6P	C03506	18299	Cytosol
ILE[c]	L-isoleucine	C6H13NO2	C00407	17191	Cytosol
ILE[e]	L-isoleucine	C6H13NO2	C00407	17191	Extracellular
IMACP[c]	3-(imidazol-4-yl)-2-oxopropyl dihydrogen phosphate	C6H7N2O5P	C01267	16426	Cytosol
IMP[c]	IMP	C10H11N4O8P	C00130	17202	Cytosol
IND[c]	indole	C8H7N	C00463	16881	Cytosol
INS[c]	inosine	C10H12N4O5	C00294	17596	Cytosol
IPP[c]	isopentenyl diphosphate	C5H9O7P2	C00129	128769	Cytosol
IPPMAL[c]	(2S)-2-isopropylmalate(2-)	C7H10O5	C02504	1178	Cytosol
ITP[c]	ITP	C10H11N4O14P3	C00081	16039	Cytosol
K2LIPA[c]	Kdo2-lipid A	C110H196N2O39P2	C06026	27963	Cytosol
K2LIPIV[c]	KDO2-lipid IV(A)	C84H148N2O37P2	C06025		Cytosol
KDG[c]	2-dehydro-3-deoxy-D-gluconic acid	C6H9O6	C00204	17032	Cytosol
KDO[c]	keto-3-deoxy-D-manno-octulosonic acid	C8H13O8	C01187	32817	Cytosol
KDO8P[c]	8-phospho-3-deoxy-D-manno-oct-2-ulosonic acid	C8H12O11P	C04478	18069	Cytosol
KDOLIPID4[c]	(KDO)-lipid IVA	C76H137N2O30P2	C06024	27439	Cytosol
KDPG[c]	2-dehydro-3-deoxy-6-phospho-D-gluconic acid	C6H8O9P	C04442	15925	Cytosol
LAA[c]	L-ascorbate	C6H7O6	C00072	38290	Cytosol
LAA[e]	L-ascorbate	C6H7O6	C00072	38290	Extracellular
LAC[c]	(R)-lactic acid	C3H5O3	C00256	42111	Cytosol
LAC[e]	(R)-lactic acid	C3H5O3	C00256	42111	Extracellular
LACAL[c]	(S)-lactaldehyde	C3H6O2	C00424	18041	Cytosol
LACTOSE[c]	Lactose	C12H22O11	C00243	36219	Cytosol
LACTOSE[e]	Lactose	C12H22O11	C00243	36219	Extracellular
LALAGLY[c]	L-alanylglycine	C5H10N2O3			Cytosol
LALAGLY[e]	L-alanylglycine	C5H10N2O3			Extracellular
LARAB[c]	L-arabinopyranose	C5H10O5	C00259	17535	Cytosol
LARAB[e]	L-arabinopyranose	C5H10O5	C00259	17535	Extracellular
LEU[c]	L-leucine	C6H13NO2	C00123	15603	Cytosol
LEU[e]	L-leucine	C6H13NO2	C00123	15603	Extracellular
LGT[c]	(R)-S-lactoylglutathione	C13H20N3O8S	C03451	15694	Cytosol
LIPIDA[c]	lipid Iva	C68H126N2O23P2	C04919	29056	Cytosol
LIPIDX[c]	lipid X	C34H64NO12P	C04824	16942	Cytosol
LIPOYLPROTEIN[c]	lipoylprotein	C8H14NOS2R	C02051	15804	Cytosol
LK2LIPIV[c]	Lauroyl-KDO2-lipid IV(A)	C96H170N2O38P2	C06251		Cytosol
LLAC[c]	(S)-lactic acid	C3H5O3	C00186	422	Cytosol
LLCT[c]	cystathionine	C7H14N2O4S	C00542	17755	Cytosol
LMETTRNA[c]	L-Methionyl-tRNA	C5H10NOSR	C02430	16635	Cytosol
LPS_eco[c]	LPS	C171H297N4O88P2			Cytosol
LRL[c]	L-ribulose	C5H10O5	C00508	16880	Cytosol
LRL5P[c]	L-ribulose 5-phosphate	C5H9O8P	C01101	17666	Cytosol
LYS[c]	L-lysine	C6H15N2O2	C00047	18019	Cytosol
LYS[e]	L-lysine	C6H15N2O2	C00047	18019	Extracellular
MAL[c]	(S)-malic acid	C4H4O5	C00149	30797	Cytosol
MAL[e]	(S)-malic acid	C4H4O5	C00149	30797	Extracellular
MALACP[c]	carboxyacetyl-[acyl-carrier protein]	C14H22N2O10PRS	C01209	17330	Cytosol
MALCOA[c]	malonyl-CoA	C24H33N7O19P3S	C00083	15531	Cytosol
MAN[c]	D-mannopyranose	C6H12O6	C00159	4208	Cytosol
MAN[e]	D-mannopyranose	C6H12O6	C00159	4208	Extracellular
MAN1P[c]	D-mannose 1-phosphate	C6H11O9P	C00636	35374	Cytosol
MAN6P[c]	D-Mannose 6-phosphate	C6H11O9P	C00275	17369	Cytosol
MANOE[c]	D-mannonic acid	C6H11O7	C00514	33076	Cytosol
MDAPIM[c]	meso-2,6-diaminopimelic acid	C7H14N2O4	C00680	16488	Cytosol
MET[c]	L-methionine	C5H11NO2S	C00073	16643	Cytosol
MET[e]	L-methionine	C5H11NO2S	C00073	16643	Extracellular
METALA[c]	met-L-ala-L	C8H16N2O3S			Cytosol
METALA[e]	met-L-ala-L	C8H16N2O3S			Extracellular
METHF[c]	(6R)-5,10-methenyltetrahydrofolic acid	C20H20N7O6	C00445	15638	Cytosol
METHOL[c]	methanol	CH4O	C00132	17790	Cytosol
METHYLHYDANTOIN[c]	N-methylhydantoin	C4H6N2O2	C02565	16354	Cytosol
METOX[c]	L-methionine S-oxide	C5H11NO3S	C02989	17016	Cytosol
METOX[e]	L-methionine S-oxide	C5H11NO3S	C02989	17016	Extracellular
METTHF[c]	(6R)-5,10-methylenetetrahydrofolic acid	C20H21N7O6	C00143	1989	Cytosol
MI1P[c]	1D-myo-inositol 1-phosphate	C6H11O9P	C01177	18297	Cytosol
MI3P[c]	1D-myo-inositol 3-phosphate	C6H11O9P	C04006	18169	Cytosol
MI4P[c]	1D-myo-inositol 4-phosphate	C6H11O9P	C03546	18384	Cytosol
MLT[c]	maltose	C12H22O11	C00208	17306	Cytosol
MLT[e]	maltose	C12H22O11	C00208	17306	Extracellular
MNT[c]	D-mannitol	C6H14O6	C00392	16899	Cytosol
MNT[e]	D-mannitol	C6H14O6	C00392	16899	Extracellular
MPYR[c]	3-mercaptopyruvic acid	C3H3O3S	C00957	16208	Cytosol
MQL8[c]	menaquinol 8	C51H74O2	C05819	18151	Cytosol
MQN8[c]	Menaquinone 8	C51H72O2	C00828		Cytosol
MTHF[c]	5-methyltetrahydrofolic acid	C20H24N7O6	C00440	15641	Cytosol
MTHF[e]	5-methyltetrahydrofolic acid	C20H24N7O6	C00440	15641	Extracellular
MTHGXL[c]	methylglyoxal	C3H4O2	C00546	17158	Cytosol
MTHPTGLU[c]	5-methyltetrahydropteroyltri-L-glutamic acid	C30H35N9O12	C04489	17614	Cytosol
MYOI[c]	myo-inositol	C6H12O6	C00137	17268	Cytosol
MYOI[e]	myo-inositol	C6H12O6	C00137	17268	Extracellular
N4HBZ[c]	4-hydroxy-3-octaprenylbenzoate	C47H69O3	C05809	1617	Cytosol
N5CAIR[c]	5-carboxyamino-1-(5-phospho-D-ribosyl)imidazole	C9H11N3O9P	C15667	48000	Cytosol
NAD[c]	NAD(+)	C21H26N7O14P2	C00003	15846	Cytosol
NADH[c]	NADH	C21H27N7O14P2	C00004	16908	Cytosol
NADP[c]	NADP(+)	C21H25N7O17P3	C00006	18009	Cytosol
NADPH[c]	NADPH	C21H26N7O17P3	C00005	16474	Cytosol
NAG[c]	N-acetyl-D-glucosamine	C8H15NO6	C00140	506227	Cytosol
NAG[e]	N-acetyl-D-glucosamine	C8H15NO6	C00140	506227	Extracellular
NAGA1P[c]	N-acetyl-alpha-D-glucosamine 1-phosphate	C8H14NO9P	C04501	16446	Cytosol
NAGA6P[c]	N-acetyl-D-glucosamine 6-phosphate	C8H14NO9P	C00357	15784	Cytosol
NAGLU[c]	N-acetyl-L-glutamic acid	C7H9NO5	C00624	17533	Cytosol
NAGLUP[c]	N-acetyl-L-gamma-glutamyl phosphate	C7H9NO8P	C04133	16878	Cytosol
NAGLUS[c]	2-acetamido-5-oxopentanoate	C7H10NO4	C01250	16319	Cytosol
NAMA6P[c]	N-acetyl-D-mannosamine 6-phosphate	C8H14NO9P	C04257	28273	Cytosol
NAMD[c]	N-ribosylnicotinamide	C11H15N2O5	C03150	15927	Cytosol
NAMN[c]	nicotinic acid D-ribonucleotide	C11H12NO9P	C01185	15763	Cytosol
NAORN[c]	N(2)-acetyl-L-ornithine	C7H14N2O3	C00437	16543	Cytosol
NAR[c]	D-ribosylnicotinic acid	C11H13NO6	C05841	27748	Cytosol
NH3[c]	ammonia	H4N	C00014	16134	Cytosol
NH3[e]	ammonia	H4N	C00014	16134	Extracellular
NICA[c]	nicotinic acid	C6H4NO2	C00253	15940	Cytosol
NICA[e]	nicotinic acid	C6H4NO2	C00253	15940	Extracellular
NICD[c]	nicotinamide	C6H6N2O	C00153	17154	Cytosol
NMN[c]	NMN zwitterion	C11H14N2O8P	C00455	16171	Cytosol
NMN[e]	NMN zwitterion	C11H14N2O8P	C00455	16171	Extracellular
NPRAN[c]	N-(5-phospho-beta-D-ribosyl)anthranilic acid	C12H13NO9P	C04302	7091	Cytosol
O2[c]	dioxygen	O2	C00007	15379	Cytosol
O2[e]	dioxygen	O2	C00007	15379	Extracellular
O2S[c]	superoxide	O2	C00704	18421	Cytosol
OA[c]	oxaloacetic acid	C4H2O5	C00036	30744	Cytosol
OBUT[c]	2-oxobutanoic acid	C4H5O3	C00109	30831	Cytosol
OGT[c]	glutathione disulfide	C20H30N6O12S2	C00127	17858	Cytosol
OHPB[c]	(R)-3-hydroxy-2-oxo-4-phosphonooxybutanoic acid	C4H4O8P	C06054	27951	Cytosol
OICAP[c]	(2S)-2-isopropyl-3-oxosuccinic acid	C7H8O5	C04236	1467	Cytosol
OMP[c]	orotidine 5'-(dihydrogen phosphate)	C10H10N2O11P	C01103	15842	Cytosol
OMVAL[c]	3-methyl-2-oxobutanoate	C5H7O3	C00141	11851	Cytosol
OPP[c]	all-trans-octaprenyl diphosphate	C40H65O7P2	C04146	16275	Cytosol
ORN[c]	L-ornithine	C5H13N2O2	C00077	15729	Cytosol
OROA[c]	orotic acid	C5H3N2O4	C00295	16742	Cytosol
OSLHSER[c]	O-succinyl-L-homoserine	C8H12NO6	C01118	16160	Cytosol
OXAL[c]	oxalate	C2O4	C00209	30623	Cytosol
P5C[c]	(S)-1-pyrroline-5-carboxylic acid	C5H6NO2	C03912	371	Cytosol
P5P[c]	pyridoxine 5'-phosphate	C8H10NO6P	C00627	28803	Cytosol
PA[c]	phosphatidic acid	C3H5O6PX2	C00416	16337	Cytosol
PANT[c]	pantoic acid	C6H11O4	C00522	14737	Cytosol
PCACE[c]	3,4-dihydroxybenzoic acid	C7H5O4	C00230	36062	Cytosol
PDXAL[c]	pyridoxal	C8H9NO3	C00250	17310	Cytosol
PDXAM[c]	pyridoxamine	C8H13N2O2	C00534	16410	Cytosol
PDXAM5PI[c]	pyridoxamine 5'-phosphate	C8H12N2O5P	C00647	18335	Cytosol
PDXI[c]	pyridoxine	C8H11NO3	C00314	16709	Cytosol
PDXI[e]	pyridoxine	C8H11NO3	C00314	16709	Extracellular
PDXL5PI[c]	pyridoxal 5'-phosphate	C8H8NO6P	C00018	18405	Cytosol
PE[c]	phosphatidylethanolamine	C5H12NO6PX2	C00350	16038	Cytosol
PEP[c]	phosphoenolpyruvate	C3H2O6P	C00074	18021	Cytosol
PEPTIDO_eco[e]	a peptidoglycan UNITE	C40H62N8O21			Extracellular
PEPTX[c]	Peptidoglycan subunit crosslinked	C37H55N7O19			Cytosol
PG[c]	phosphatidylglycerol	C6H12O8PX2	C00344	17517	Cytosol
PGP[c]	3-(3-sn-phosphatidyl)-sn-glycerol 1-phosphate	C6H11O11P2X2	C03892	37393	Cytosol
PHC[c]	(3R,5S)-1-pyrroline-3-hydroxy-5-carboxylic acid	C5H6NO3	C04281	6151	Cytosol
PHE[c]	L-phenylalanine	C9H11NO2	C00079	17295	Cytosol
PHE[e]	L-phenylalanine	C9H11NO2	C00079	17295	Extracellular
PHEN[c]	prephenic acid	C10H8O6	C00254	16666	Cytosol
PHP[c]	3-phosphonooxypyruvic acid	C3H2O7P	C03232	30933	Cytosol
PHPYR[c]	keto-phenylpyruvic acid	C9H7O3	C00166	30851	Cytosol
PHT[c]	4-(phosphonooxy)-L-threonine	C4H8NO7P	C06055	18336	Cytosol
PI[c]	phosphate(3-)	HO4P	C00009	18367	Cytosol
PI[e]	phosphate(3-)	HO4P	C00009	18367	Extracellular
PNTO[c]	(R)-pantothenate	C9H16NO5	C00864	29032	Cytosol
PNTO[e]	(R)-pantothenate	C9H16NO5	C00864	29032	Extracellular
PPA[c]	Propinol adenylate	C13H17N5O8P	C05983		Cytosol
PPBG[c]	porphobilinogen	C10H13N2O4	C00931	17381	Cytosol
PPGIX[c]	protoporphyrinogen	C34H38N4O4	C01079	15435	Cytosol
ppGpp[c]	guanosine 3',5'-bis(diphosphate)	C10H11N5O17P4	C01228	17633	Cytosol
PPI[c]	diphosphate(4-)	HO7P2	C00013	18361	Cytosol
PPI[e]	diphosphate(4-)	HO7P2	C00013	18361	Extracellular
pppGpp[c]	guanosine 3'-diphosphate 5'-triphosphate	C10H11N5O20P5	C04494	16690	Cytosol
PPPI[c]	triphosphate(5-)	P3H1O10	C00536	18036	Cytosol
PPRIX[c]	protoporphyrin	C34H32N4O4	C02191	15430	Cytosol
PQQ[c]	pyrroloquinoline quinone	C14H3N2O8	C00113	18315	Cytosol
PQQ[e]	pyrroloquinoline quinone	C14H3N2O8	C00113	18315	Extracellular
PQQH2[c]	pyrroloquinoline quinol	C14H5N2O8	C01359	18356	Cytosol
PRAM[c]	5-phospho-beta-D-ribosylamine	C5H11NO7P	C03090	37737	Cytosol
PRBAMP[c]	1-(5-phosphoribosyl)-5'-AMP	C15H19N5O14P2	C02741	18374	Cytosol
PRBATP[c]	1-(5-phospho-D-ribosyl)-ATP	C15H19N5O20P4	C02739	18263	Cytosol
PRFICA[c]	5-formamido-1-(5-phospho-D-ribosyl)imidazole-4-carboxamide	C10H13N4O9P	C04734	18381	Cytosol
PRFP[c]	1-(5-phospho-D-ribosyl)-5-[(5-phospho-D-ribosylamino)methylideneamino]imidazole-4-carboxamide	C15H21N5O15P2	C04896	18302	Cytosol
PRLP[c]	5-[(5-phospho-1-deoxy-D-ribulos-1-ylimino)methylamino]-1-(5-phospho-D-ribosyl)imidazole-4-carboxamide	C15H21N5O15P2	C04916	27735	Cytosol
PRO[c]	L-proline	C5H9NO2	C00148	17203	Cytosol
PRO[e]	L-proline	C5H9NO2	C00148	17203	Extracellular
PROGLY[c]	L-Prolinylglycine	C7H12N2O3			Cytosol
PROGLY[e]	L-Prolinylglycine	C7H12N2O3			Extracellular
PROP[c]	propionic acid	C3H5O2	C00163	30768	Cytosol
PROP[e]	propionic acid	C3H5O2	C00163	30768	Extracellular
PROPCOA[c]	propionyl-CoA	C24H36N7O17P3S	C00100	15539	Cytosol
PRPP[c]	5-O-phosphono-alpha-D-ribofuranosyl diphosphate	C5H8O14P3	C00119	17111	Cytosol
PS[c]	3-sn-phosphatidyl-L-serine	C6H11NO8PX2	C02737	11750	Cytosol
PTRSC[c]	putrescine	C4H14N2	C00134	17148	Cytosol
PTRSC[e]	putrescine	C4H14N2	C00134	17148	Extracellular
PYR[c]	pyruvic acid	C3H3O3	C00022	32816	Cytosol
PYR[e]	pyruvic acid	C3H3O3	C00022	32816	Extracellular
Q8[c]	Ubiquinone-8	C49H74O4	C17569		Cytosol
Q8[e]	Ubiquinone-8	C49H74O4	C17569		Extracellular
Q8H2[c]	ubiquinol-8	C49H76O4			Cytosol
R1P[c]	D-ribose 1-phosphate	C5H9O8P	C00620	35425	Cytosol
R5P[c]	D-ribose 5-phosphate	C5H9O8P	C00117	17797	Cytosol
RAF[c]	raffinose	C18H32O16	C00492	16634	Cytosol
RAF[e]	raffinose	C18H32O16	C00492	16634	Extracellular
RGT[c]	glutathione	C10H16N3O6S	C00051	16856	Cytosol
RGT[e]	glutathione	C10H16N3O6S	C00051	16856	Extracellular
RHA[c]	aldehydo-L-rhamnose	C6H12O5	C00507	16055	Cytosol
RHA[e]	aldehydo-L-rhamnose	C6H12O5	C00507	16055	Extracellular
RHAMN[c]	L-rhamnulose	C6H12O5	C00861	17897	Cytosol
RHAMNP[c]	L-rhamnulose 1-phosphate	C6H11O8P	C01131	17892	Cytosol
RIB[c]	D-ribofuranose	C5H10O5	C00121	47013	Cytosol
RIB[e]	D-ribofuranose	C5H10O5	C00121	47013	Extracellular
RIBFLAV[c]	riboflavin	C17H20N4O6	C00255	17015	Cytosol
RIBFLAV[e]	riboflavin	C17H20N4O6	C00255	17015	Extracellular
RL5P[c]	D-ribulose 5-phosphate	C5H9O8P	C00199	17363	Cytosol
S[c]	polysulfur	S	C00087	17909	Cytosol
S7P[c]	sedoheptulose 7-phosphate	C7H13O10P	C05382	15721	Cytosol
SAH[c]	S-adenosyl-L-homocysteine	C14H20N6O5S	C00021	16680	Cytosol
SAICAR[c]	(2S)-2-[5-amino-1-(5-phospho-beta-D-ribosyl)imidazole-4-carboxamido]succinic acid	C13H15N4O12P	C04823	18319	Cytosol
SAM[c]	S-adenosyl-L-methionine	C15H23N6O5S	C00019	15414	Cytosol
SAM[e]	S-adenosyl-L-methionine	C15H23N6O5S	C00019	15414	Extracellular
SAOPIM[c]	N-Succinyl-2-amino-6-oxopimelate	C11H12NO8	C05537		Cytosol
SAP[c]	S(8)-aminomethyldihydrolipoylprotein	C9H19N2OS2R	C01242	16882	Cytosol
SARC[c]	sarcosine	C3H7NO2	C00213	15611	Cytosol
SDAPIM[c]	N-succinyl-LL-2,6-diaminopimelic acid	C11H16N2O7	C04421	17279	Cytosol
SER[c]	L-serine	C3H7NO3	C00065	17115	Cytosol
SER[e]	L-serine	C3H7NO3	C00065	17115	Extracellular
SLF[c]	sulfate	O4S	C00059	16189	Cytosol
SLF[e]	sulfate	O4S	C00059	16189	Extracellular
SME[c]	shikimic acid	C7H9O5	C00493	16119	Cytosol
SME[e]	shikimic acid	C7H9O5	C00493	16119	Extracellular
SME3P[c]	3-phosphoshikimic acid	C7H8O8P	C03175	17052	Cytosol
SON[c]	L-xylo-hexos-2-ulose	C6H10O6		48657	Cytosol
SOR[c]	L-sorbopyranose	C6H12O6	C00247	48649	Cytosol
SOR[e]	L-sorbopyranose	C6H12O6	C00247	48649	Extracellular
SOT[c]	D-glucitol	C6H14O6	C00794	17924	Cytosol
SOT[e]	D-glucitol	C6H14O6	C00794	17924	Extracellular
SPRMD[c]	spermidine	C7H22N3	C00315	16610	Cytosol
SPRMD[e]	spermidine	C7H22N3	C00315	16610	Extracellular
SUC[c]	sucrose	C12H22O11	C00089	17992	Cytosol
SUC[e]	sucrose	C12H22O11	C00089	17992	Extracellular
SUCC[c]	succinic acid	C4H4O4	C00042	15741	Cytosol
SUCC[e]	succinic acid	C4H4O4	C00042	15741	Extracellular
SUCCOA[c]	succinyl-CoA	C25H35N7O19P3S	C00091	15380	Cytosol
T3P1[c]	D-glyceraldehyde 3-phosphate	C3H5O6P	C00118	29052	Cytosol
T3P2[c]	glycerone phosphate	C3H5O6P	C00111	16108	Cytosol
TDHDP[c]	(S)-2,3,4,5-tetrahydrodipicolinic acid	C7H7NO4	C03972	864	Cytosol
THDP[c]	thiamine(1+) diphosphate	C12H16N4O7P2S	C00068	9532	Cytosol
THDP[e]	thiamine(1+) diphosphate	C12H16N4O7P2S	C00068	9532	Extracellular
THF[c]	(6S)-5,6,7,8-tetrahydrofolic acid	C19H21N7O6	C00101	15635	Cytosol
THF[e]	(6S)-5,6,7,8-tetrahydrofolic acid	C19H21N7O6	C00101	15635	Extracellular
THFGLU[c]	5,6,7,8-tetrahydrofolyl-L-glutamic acid	C24H27N8O9	C09332	27650	Cytosol
THJ[c]	thiosulfate(1-)	HS2O3	C00320	33541	Cytosol
THJ[e]	thiosulfate(1-)	HS2O3	C00320	33541	Extracellular
THME[c]	thiamine	C12H17N4OS	C00378	18385	Cytosol
THME[e]	thiamine	C12H17N4OS	C00378	18385	Extracellular
THMP[c]	thiamine(1+) monophosphate	C12H16N4O4PS	C01081	9533	Cytosol
THPTGLU[c]	tetrahydropteroyltri-L-glutamic acid	C29H33N9O12	C04144	17420	Cytosol
THR[c]	L-threonine	C4H9NO3	C00188	16857	Cytosol
THR[e]	L-threonine	C4H9NO3	C00188	16857	Extracellular
THY[c]	thymine	C5H6N2O2	C00178	17821	Cytosol
THY[e]	thymine	C5H6N2O2	C00178	17821	Extracellular
TRDOX[c]	thioredoxin disulfide	C6H7NO2S2R2	C00343	18191	Cytosol
TRDRD[c]	thioredoxin dithiol	C6H9NO2S2R2	C00342	15967	Cytosol
TRE[c]	alpha,alpha-trehalose	C12H22O11	C01083	16551	Cytosol
TRE[e]	alpha,alpha-trehalose	C12H22O11	C01083	16551	Extracellular
TRE6P[c]	alpha,alpha-trehalose 6-phosphate	C12H21O14P	C00689	18283	Cytosol
TRP[c]	L-tryptophan	C11H12N2O2	C00078	16828	Cytosol
TRP[e]	L-tryptophan	C11H12N2O2	C00078	16828	Extracellular
TYR[c]	L-tyrosine	C9H11NO3	C00082	17895	Cytosol
TYR[e]	L-tyrosine	C9H11NO3	C00082	17895	Extracellular
UAAGMDA[c]	undecaprenyldiphospho-N-acetyl-(N-acetylglucosaminyl)muramoyl-L-alanyl-D-gamma-glutamyl-meso-2,6-diaminopimeloyl-D-alanyl-D-alanine	C95H152N8O28P2	C05898	28138	Cytosol
UACCG[c]	UDP-N-acetyl-3-O-(1-carboxyvinyl)-D-glucosamine	C20H26N3O19P2	C04631	16435	Cytosol
UAGMDA[c]	Undecaprenyl-diphospho-N-acetylmuramoyl-L-alanyl-D-glutamyl-meso-2,6-diaminopimeloyl-D-alanyl-D-alanine	C87H139N7O23P2	C05897		Cytosol
UDCPDP[c]	undecaprenyl diphosphate	C55H89O7P2	C04574	53042	Cytosol
UDCPP[c]	di-trans,poly-cis-undecaprenyl phosphate	C55H89O4P	C17556	60468	Cytosol
UDP[c]	UDP	C9H11N2O12P2	C00015	17659	Cytosol
UDPG[c]	UDP-glucose	C15H22N2O17P2	C00029	18066	Cytosol
UDPG23A[c]	UDP-2,3-bis(3-hydroxytetradecanoyl)-D-glucosamine	C43H75N3O20P2	C04652	17787	Cytosol
UDPG2A[c]	UDP-3-O-(3-hydroxytetradecanoyl)glucosamine	C29H50N3O18P2	C06022	27392	Cytosol
UDPG2AA[c]	UDP-3-O-(3-hydroxytetradecanoyl)-N-acetylglucosamine	C31H51N3O19P2	C04738	28131	Cytosol
UDPGAL[c]	UDP-D-galactose	C15H22N2O17P2	C00052	18307	Cytosol
UDPGI[c]	uroporphyrinogen I	C40H36N4O16	C05766	28766	Cytosol
UDPNAG[c]	UDP-N-acetyl-alpha-D-glucosamine	C17H25N3O17P2	C00043	16264	Cytosol
UDPNAM[c]	UDP-N-acetylmuramic acid	C20H28N3O19P2	C01050	17882	Cytosol
UDPNAMA[c]	UDP-N-acetylmuramoyl-L-alanine	C23H33N4O20P2	C01212	16932	Cytosol
UDPNAMAG[c]	UDP-N-acetylmuramoyl-L-alanyl-D-glutamic acid	C28H39N5O23P2	C00692	16970	Cytosol
UGC[c]	(-)-ureidoglycolic acid	C3H5N2O4	C00603	15412	Cytosol
UGC[e]	(-)-ureidoglycolic acid	C3H5N2O4	C00603	15412	Extracellular
UGMD[c]	UDP-N-acetylmuramoyl-L-alanyl-D-gamma-glutamyl-meso-2,6-diaminoheptanedioic acid	C35H51N7O26P2	C04877	28639	Cytosol
UGMDA[c]	UDP-N-acetylmuramoyl-L-alanyl-D-glutamyl-meso-2,6-diaminopimeloyl-D-alanyl-D-alanine	C41H61N9O28P2	C04882		Cytosol
UMP[c]	uridine monophosphate	C9H11N2O9P	C00105	16695	Cytosol
UPGIII[c]	uroporphyrinogen III	C40H36N4O16	C01051	15437	Cytosol
URA[c]	uracil	C4H4N2O2	C00106	17568	Cytosol
URA[e]	uracil	C4H4N2O2	C00106	17568	Extracellular
URATE[c]	7,9-dihydro-1H-purine-2,6,8(3H)-trione	C5H4N4O3	C00366	17775	Cytosol
URATE[e]	7,9-dihydro-1H-purine-2,6,8(3H)-trione	C5H4N4O3	C00366	17775	Extracellular
UREA[c]	urea	CH4N2O	C00086	16199	Cytosol
UREA[e]	urea	CH4N2O	C00086	16199	Extracellular
URI[c]	uridine	C9H12N2O6	C00299	16704	Cytosol
UTP[c]	UTP	C9H11N2O15P3	C00075	15713	Cytosol
VAL[c]	L-valine	C5H11NO2	C00183	16414	Cytosol
VAL[e]	L-valine	C5H11NO2	C00183	16414	Extracellular
XAN[c]	9H-xanthine	C5H4N4O2	C00385	17712	Cytosol
XAN[e]	9H-xanthine	C5H4N4O2	C00385	17712	Extracellular
XMP[c]	5'-xanthylic acid	C10H11N4O9P	C00655	15652	Cytosol
XTSINE[c]	xanthosine	C10H12N4O6	C01762	18107	Cytosol
XUL[c]	D-xylulose	C5H10O5	C00310	17140	Cytosol
XUL[e]	D-xylulose	C5H10O5	C00310	17140	Extracellular
XUL5P[c]	D-xylulose 5-phosphate	C5H9O8P	C00231	16332	Cytosol

## Sheet: Constraints
Constraints used in simulation
		Bacth culture and essential analysisa				2-KLG production in continuous cultureb				Analysi of amino acid metabolismc
Reactions		Min flux	Max flux	Objective function		Min flux	Max flux	Objective function		Min flux	Max flux	Objective function
VAL[e] <=>		-0.1	1000	0		-0.5	1000	0		-1	1000	0
PHE[e] <=>		-0.1	1000	0		-0.5	1000	0		-1	1000	0
ASN[e] <=>		-0.1	1000	0		-0.5	1000	0		-1	1000	0
ASP[e] <=>		-0.1	1000	0		-0.5	1000	0		-1	1000	0
CYS[e] <=>		-0.1	1000	0		-0.5	1000	0		-1	1000	0
GLN[e] <=>		-0.1	1000	0		-0.5	1000	0		-1	1000	0
GLU[e] <=>		-0.1	1000	0		-0.5	1000	0		-1	1000	0
GLY[e] <=>		-0.1	1000	0		-0.5	1000	0		-1	1000	0
LYS[e] <=>		-0.1	1000	0		-0.5	1000	0		-1	1000	0
ILE[e] <=>		-0.1	1000	0		-0.5	1000	0		-1	1000	0
LEU[e] <=>		-0.1	1000	0		-0.5	1000	0		-1	1000	0
MET[e] <=>		-0.1	1000	0		-0.5	1000	0		-1	1000	0
ALA[e] <=>		-0.1	1000	0		-0.5	1000	0		-1	1000	0
ARG[e] <=>		-0.1	1000	0		-0.5	1000	0		-1	1000	0
TYR[e] <=>		-0.1	1000	0		-0.5	1000	0		-1	1000	0
PRO[e] <=>		-0.1	1000	0		-0.5	1000	0		-1	1000	0
SER[e] <=>		-0.1	1000	0		-0.5	1000	0		-1	1000	0
THR[e] <=>		-0.1	1000	0		-0.5	1000	0		-1	1000	0
HIS[e] <=>		-0.1	1000	0		-0.5	1000	0		-1	1000	0
TRP[e] <=>		0	1000	0		-0.5	1000	0		-1	1000	0
AD[e] <=>		0	1000	0		-0.5	1000	0		0	1000	0
URA[e] <=>		0	1000	0		-0.5	1000	0		0	1000	0
GN[e] <=>		0	1000	0		-0.5	1000	0		0	1000	0
CYTS[e] <=>		0	1000	0		-0.5	1000	0		0	1000	0
THY[e] <=>		0	1000	0		-0.5	1000	0		0	1000	0
DMET[e] <=>		0	1000	0		0	1000	0		0	1000	0
ALAASP[e] <=>		0	1000	0		0	1000	0		0	1000	0
ALAGLN[e] <=>		0	1000	0		0	1000	0		0	1000	0
ALAGLU[e] <=>		0	1000	0		0	1000	0		0	1000	0
ALAHIS[e] <=>		0	1000	0		0	1000	0		0	1000	0
ALALEU[e] <=>		0	1000	0		0	1000	0		0	1000	0
ALATHR[e] <=>		0	1000	0		0	1000	0		0	1000	0
GLYASNL[e] <=>		0	1000	0		0	1000	0		0	1000	0
GLYASPL[e] <=>		0	1000	0		0	1000	0		0	1000	0
GLYCYS[e] <=>		0	1000	0		0	1000	0		0	1000	0
GLYGLN[e] <=>		0	1000	0		0	1000	0		0	1000	0
GLYGLUL[e] <=>		0	1000	0		0	1000	0		0	1000	0
GLYLEU[e] <=>		0	1000	0		0	1000	0		0	1000	0
GLYMET[e] <=>		0	1000	0		0	1000	0		0	1000	0
GLYPHE[e] <=>		0	1000	0		0	1000	0		0	1000	0
GLYPROL[e] <=>		0	1000	0		0	1000	0		0	1000	0
GLYTYR[e] <=>		0	1000	0		0	1000	0		0	1000	0
LALAGLY[e] <=>		0	1000	0		0	1000	0		0	1000	0
METALA[e] <=>		0	1000	0		0	1000	0		0	1000	0
PROGLY[e] <=>		0	1000	0		0	1000	0		0	1000	0
UREA[e] <=>		-1000	1000	0		0	1000	0		0	1000	0
NH3[e] <=>		0	1000	0		0	1000	0		0	1000	0
URATE[e] <=>		0	1000	0		0	1000	0		0	1000	0
GLC[e] <=>		0	1000	0		0	1000	0		0	1000	0
FRU[e] <=>		0	1000	0		0	1000	0		0	1000	0
SOR[e] <=>		-19.7	1000	0		-6.6	1000	0		0	1000	0
SOT[e] <=>		0	1000	0		0	1000	0		0	1000	0
RIB[e] <=>		0	1000	0		0	1000	0		0	1000	0
SUC[e] <=>		0	1000	0		0	1000	0		0	1000	0
XUL[e] <=>		0	1000	0		0	1000	0		0	1000	0
CELLOB[e] <=>		0	1000	0		0	1000	0		0	1000	0
GUL[e] <=>		0	1000	0		0	1000	0		0	1000	0
MNT[e] <=>		0	1000	0		0	1000	0		0	1000	0
MLT[e] <=>		0	1000	0		0	1000	0		0	1000	0
MAN[e] <=>		0	1000	0		0	1000	0		0	1000	0
MAL[e] <=>		0	1000	0		0	1000	0		0	1000	0
FUM[e] <=>		0	1000	0		0	1000	0		0	1000	0
LARAB[e] <=>		0	1000	0		0	1000	0		0	1000	0
LACTOSE[e] <=>		0	1000	0		0	1000	0		0	1000	0
TRE[e] <=>		0	1000	0		0	1000	0		0	1000	0
GLCUNT[e] <=>		0	1000	0		0	1000	0		0	1000	0
IDTOL[e] <=>		0	1000	0		0	1000	0		0	1000	0
MYOI[e] <=>		0	1000	0		0	1000	0		0	1000	0
RHA[e] <=>		0	1000	0		0	1000	0		0	1000	0
SUCC[e] <=>		0	1000	0		0	1000	0		0	1000	0
PYR[e] <=>		0	1000	0		0	1000	0		0	1000	0
GL[e] <=>		0	1000	0		0	1000	0		0	1000	0
DRIB[e] <=>		0	1000	0		0	1000	0		0	1000	0
RAF[e] <=>		0	1000	0		0	1000	0		0	1000	0
GAL[e] <=>		0	1000	0		0	1000	0		0	1000	0
LAA[e] <=>		0	1000	0		0	1000	0		0	1000	0
ACAL[e] <=>		0	1000	0		0	1000	0		0	1000	0
FOR[e] <=>		0	1000	0		0	1000	0		0	1000	0
ETOL[e] <=>		0	1000	0		0	1000	0		0	1000	0
2KLG[e] <=>		0	1000	0		0	1000	1		0	1000	0
CHIB[e] <=>		0	1000	0		0	1000	0		0	1000	0
HCO3[e] <=>		0	1000	0		0	1000	0		0	1000	0
O2[e] <=>		-1000	1000	0		-3.4	1000	0		-1000	1000	0
CO2[e] <=>		0	1000	0		0	1000	0		0	1000	0
PPI[e] <=>		0	1000	0		0	1000	0		0	1000	0
PI[e] <=>		-1000	1000	0		-1000	1000	0		-1000	1000	0
GL3P[e] <=>		0	1000	0		0	1000	0		0	1000	0
CDPETN[e] <=>		-1000	1000	0		-1000	1000	0		-1000	1000	0
ACP[e] <=>		-1000	1000	0		-1000	1000	0		-1000	1000	0
4HBZ[e] <=>		0	1000	0		0	1000	0		0	1000	0
SLF[e] <=>		-1000	1000	0		-1000	1000	0		-1000	1000	0
H2SO3[e] <=>		0	1000	0		0	1000	0		0	1000	0
PROP[e] <=>		0	1000	0		0	1000	0		0	1000	0
SAM[e] <=>		0	1000	0		0	1000	0		0	1000	0
COA[e] <=>		0	1000	0		0	1000	0		0	1000	0
PQQ[e] <=>		-1000	1000	0		-1000	1000	0		-1000	1000	0
BT[e] <=>		-1000	1000	0		-1000	1000	0		-1000	1000	0
PDXI[e] <=>		-1000	1000	0		-1000	1000	0		-1000	1000	0
THDP[e] <=>		-1000	1000	0		-1000	1000	0		-1000	1000	0
PNTO[e] <=>		-1000	1000	0		-1000	1000	0		-1000	1000	0
NICA[e] <=>		-1000	1000	0		-1000	1000	0		-1000	1000	0
RIBFLAV[e] <=>		-1000	1000	0		-1000	1000	0		-1000	1000	0
THME[e] <=>		-1000	1000	0		-1000	1000	0		-1000	1000	0
THF[e] <=>		0	1000	0		0	1000	0		0	1000	0
DHF[e] <=>		-1000	1000	0		-1000	1000	0		-1000	1000	0
PTRSC[e] <=>		-1000	1000	0		-1000	1000	0		-1000	1000	0
SPRMD[e] <=>		-1000	1000	0		-1000	1000	0		-1000	1000	0
Q8[e] <=>		-1000	1000	0		-1000	1000	0		-1000	1000	0
THJ[e] <=>		-1000	1000	0		-1000	1000	0		-1000	1000	0
HEME[e] <=>		-1000	1000	0		-1000	1000	0		-1000	1000	0
FE2[e] <=>		-1000	1000	0		-1000	1000	0		-1000	1000	0
HEMEO[e] <=>		0	1000	0		0	1000	0		0	1000	0
RGT[e] <=>		0	1000	0		0	1000	0		0	1000	0
SME[e] <=>		0	1000	0		0	1000	0		0	1000	0
ACACP[e] <=>		0	1000	0		0	1000	0		0	1000	0
H[e] <=>		-1000	1000	0		-1000	1000	0		-1000	1000	0
H2O[e] <=>		-1000	1000	0		-1000	1000	0		-1000	1000	0
0.6750 ALA[c] + 0.3497 ARG[c] + 0.1367 ASN[c] + 0.3065 ASP[c] + 0.0365 CYS[c] + 0.2548 GLU[c] + 0.1858 GLN[c] + 0.4416 GLY[c] + 0.1061 HIS[c] + 0.2855 ILE[c] + 0.5319 LEU[c] + 0.1294 LYS[c] + 0.1439 MET[c] + 0.1893 PHE[c] + 0.2693 PRO[c] + 0.2604 SER[c] + 0.2855 THR[c] + 0.0696 TRP[c] + 0.1153 TYR[c] + 0.3692 VAL[c] + 0.0195 DATP[c] + 0.0314 DCTP[c] + 0.0314 DGTP[c] + 0.0195 DTTP[c] + 59.7269 ATP…		0	1000	1		0.0365	0.0365	0		0	1000	1
a: The constraint condition was set according to our previous CSLP components analysis (Zhang et al., 2011). L-sorbose, amino acids (not including L-tryptophan), and oxygen were considered as the key factors for the growth of K. vulgare. When studying the importance of amino acids on cell growth, the amino acids uptake rates were all set to 0.01, 0.025, 0.05, 0.075, 0.1, and 0.25 mmol/gDW/h, resp…
b: The uptake rates of amino acids and bases were all set to 0.5 mmol/gDW/h to represent a rich medium (Takagi et al., 2009)
c: To study the metabolism of amino acids, the consumption rates of amino acids were all set to 1 mmol/gDW/h. Amino acids were the only carbon sources and nitrigen sources in this medium.
Reference
Takagi, Y., Sugisawa, T., Hoshino, T., 2009. Continuous 2-keto-L-gulonic acid fermentation from L-sorbose by Ketogulonigenium vulgare DSM 4025. Appl. Microbiol. Biotechnol. 82, 1049-1056.
Zhang, J., Zhou, J., Liu, J., Chen, K., Liu, L., Chen, J., 2011. Development of chemically defined media supporting high cell density growth of Ketogulonicigenium vulgare and Bacillus megaterium. Bioresour. Technol. 102, 4807-4814.
