# Supplementary material for: Do genome-scale models need exact solvers or clearer standards?
Source: Mol Syst Biol. 2015 Oct 14;11(10):831. doi: 10.15252/msb.20156157 (PMC4631202; doi:10.15252/msb.20156157)
Supplement: Supplementary file 2 — Dataset EV1 [file msb0011-0831-sd2.zip › m_model_collection-master/xls/iYO844.xls]

## Sheet: Reaction and locus
Abbreviation	Name	Equation (note [c] and [e] at the beginning refer to the compartment the reaction takes place in, cytosolic and extracellular respectively)	Subsystem	Protein Classification	Locus name	Reference/database (see below) or comment
DKMD2K	1,2-dihydroxy-3-keto-5-methylthiopentene dioxygenase (2-keto-4-methylthiobutyrate)	[c] : 12d3k5m + o2 --> 2kmb + for	Amino acids and related molecules		BG13285	Ashida et al., 2003
DKMD3M	1,2-dihydroxy-3-keto-5-methylthiopentene dioxygenase (3-methylthiopropionate)	[c] : 12d3k5m + o2 --> 3mtp + co + for	Amino acids and related molecules		BG13285	Ashida et al., 2003
DM1PE	2,3-diketo-5-methylthiopentyl-1-phosphate enolase	[c] : dkmpp <==> 2h3k5m + h	Amino acids and related molecules		BG13282	Ashida et al., 2003
HKM1PP	2-hydroxy-3-keto-5-methylthiopentenyl-1-phosphate phophatase	[c] : 2h3k5m + h2o --> 12d3k5m + h + pi	Amino acids and related molecules		BG13283	Ashida et al., 2003
MDRPD	5-Methylthio-5-deoxy-D-ribulose 1-phosphate dehydratase	[c] : 5mdru1p --> dkmpp + h2o	Amino acids and related molecules		BG13284	Ashida et al., 2003
MTRI	5-methylthioribose-1-phosphate isomerase	[c] : 5mdr1p <==> 5mdru1p	Amino acids and related molecules	EC-5.3.1.23	BG13278	Ashida et al., 2003
IG3PS	Imidazole-glycerol-3-phosphate synthase	[c] : gln-L + prlp --> aicar + eig3p + glu-L + (2) h	Amino acids and related molecules		BG12600	Bauer et al., 2004
GLUSy	glutamate synthase (NADPH)	[c] : akg + gln-L + h + nadph --> (2) glu-L + nadp	Amino acids and related molecules	EC-1.4.1.13	BG12594+BG10811	Belitsky et al., 2002
CBPS	carbamoyl-phosphate synthase (glutamine-hydrolysing)	[c] : (2) atp + gln-L + h2o + hco3 --> (2) adp + cbp + glu-L + (2) h + pi	Amino acids and related molecules	EC-6.3.5.5	BG10195+BG10196, BG10716+BG10715	Belitsky et al., 2002; SubtiList
GLNS	glutamine synthetase	[c] : atp + glu-L + nh4 --> adp + gln-L + h + pi	Amino acids and related molecules	EC-6.3.1.2	BG10425	Belitsky, 1999
ACGS	N-acetylglutamate synthase	[c] : accoa + glu-L --> acglu + coa + h	Amino acids and related molecules	EC-2.3.1.1	BG10192	Belitsky, 2002
ADPDA	N6-acetyl-LL-2,6-diaminoheptanedioate amidohydrolase	[c] : 26dapime + h2o <==> 26dap-LL + ac	Amino acids and related molecules	EC-3.5.1.47	BG13302	Belitsky, 2002
ALAD_L	L-alanine dehydrogenase	[c] : ala-L + h2o + nad --> h + nadh + nh4 + pyr	Amino acids and related molecules	EC-1.4.1.1	BG10468	Belitsky, 2002
G5SADs	L-glutamate 5-semialdehyde dehydratase (spontaneous)	[c] : glu5sa <==> 1pyr5c + h + h2o	Amino acids and related molecules			Belitsky, 2002
P5CR	pyrroline-5-carboxylate reductase	[c] : 1pyr5c + (2) h + nadph --> nadp + pro-L	Amino acids and related molecules	EC-1.5.1.2	BG10841, BG11744, BG11049	Belitsky, 2002; Bremer, 2002; SubtiList
OCBT	ornithine carbamoyltransferase	[c] : cbp + orn-L <==> citr-L + h + pi	Amino acids and related molecules	EC-2.1.3.3	BG10197	Belitsky, 2002; Neway and Switzer, 1983; SubtiList
ACGK	acetylglutamate kinase	[c] : acglu + atp --> acg5p + adp	Amino acids and related molecules	EC-2.7.2.8	BG10193	Belitsky, 2002; SubtiList
ACOTA	acetylornithine transaminase	[c] : acorn + akg <==> acg5sa + glu-L	Amino acids and related molecules	EC-2.6.1.11	BG10194	Belitsky, 2002; SubtiList
AGMT	agmatinase	[c] : agm + h2o --> ptrc + urea	Amino acids and related molecules	EC-3.5.3.11	BG12461	Belitsky, 2002; SubtiList
AGPR	N-acetyl-g-glutamyl-phosphate reductase	[c] : acg5sa + nadp + pi <==> acg5p + h + nadph	Amino acids and related molecules	EC-1.2.1.38	BG10191	Belitsky, 2002; SubtiList
ALATA_L	L-alanine transaminase	[c] : akg + ala-L <==> glu-L + pyr	Amino acids and related molecules	EC-2.6.1.2	BG12362	Belitsky, 2002; SubtiList
ARGDC	arginine decarboxylase	[c] : arg-L + h --> agm + co2	Amino acids and related molecules	EC-4.1.1.19	BG10212	Belitsky, 2002; SubtiList
ASAD	aspartate-semialdehyde dehydrogenase	[c] : aspsa + nadp + pi <==> 4pasp + h + nadph	Amino acids and related molecules	EC-1.2.1.11	BG10783	Belitsky, 2002; SubtiList
ASNS1	asparagine synthase (glutamine-hydrolysing)	[c] : asp-L + atp + gln-L + h2o --> amp + asn-L + glu-L + h + ppi	Amino acids and related molecules	EC-6.3.5.4	BG11831, BG11116, BG12240	Belitsky, 2002; SubtiList
ASPK	aspartate kinase	[c] : asp-L + atp <==> 4pasp + adp	Amino acids and related molecules	EC-2.7.2.4	BG12033, BG10784, BG10350	Belitsky, 2002; SubtiList
ASPTA1	aspartate transaminase	[c] : akg + asp-L <==> glu-L + oaa	Amino acids and related molecules	EC-2.6.1.1	BG11513	Belitsky, 2002; SubtiList
DAPDC	diaminopimelate decarboxylase	[c] : 26dap-M + h --> co2 + lys-L	Amino acids and related molecules	EC-4.1.1.20	BG10510	Belitsky, 2002; SubtiList
DAPE	diaminopimelate epimerase	[c] : 26dap-LL <==> 26dap-M	Amino acids and related molecules	EC-5.1.1.7	BG14048	Belitsky, 2002; SubtiList
DHDPRy	dihydrodipicolinate reductase (NADPH)	[c] : 23dhdp + h + nadph --> nadp + thdp	Amino acids and related molecules	EC-1.3.1.26	BG11207	Belitsky, 2002; SubtiList
DHDPS	dihydrodipicolinate synthase	[c] : aspsa + pyr --> 23dhdp + h + (2) h2o	Amino acids and related molecules	EC-4.2.1.52	BG10785	Belitsky, 2002; SubtiList
HSDy	homoserine dehydrogenase (NADPH)	[c] : hom-L + nadp <==> aspsa + h + nadph	Amino acids and related molecules	EC-1.1.1.3	BG10460	Belitsky, 2002; SubtiList
HSK	homoserine kinase	[c] : atp + hom-L --> adp + h + phom	Amino acids and related molecules	EC-2.7.1.39	BG10462	Belitsky, 2002; SubtiList
THRS	threonine synthase	[c] : h2o + phom --> pi + thr-L	Amino acids and related molecules	EC-4.2.3.1	BG10461	Belitsky, 2002; SubtiList
APSPTi	adenosine 5'-phosphosulfate reductase;	[c] : aps + trdrd --> amp + (2) h + so3 + trdox	Amino acids and related molecules		BG11930	Berndt et al., 2004
G5SD	glutamate-5-semialdehyde dehydrogenase	[c] : glu5p + h + nadph --> glu5sa + nadp + pi	Amino acids and related molecules	EC-1.2.1.41	BG10964	Bremer, 2002; Belitsky, 2002; SubtiList
GLU5K	glutamate 5-kinase	[c] : atp + glu-L --> adp + glu5p	Amino acids and related molecules	EC-2.7.2.11	BG10963, BG12658	Bremer, 2002; Belitsky, 2002; SubtiList
DAAOP	D-alanyl-aminopeptidase	[e] : alaala + h2o --> (2) ala-D	Amino acids and related molecules		BG10842	Cheggour et al., 2000; SubtiList
ACLS	acetolactate synthase (Also catalyzes ACHBS)	[c] : h + (2) pyr --> alac-S + co2	Amino acids and related molecules	EC-4.1.3.18	BG10471, BG10671+BG10670	Deutscher et al., 2002; Cruz Ramos et al., 2000; SubtiList
MMSDHir	methylmalonate-semialdehyde dehydrogenase (acylating)	[c] : coa + mmalsa + nad --> co2 + nadh + ppcoa	Amino acids and related molecules	EC-1.2.1.27	BG11117	Dubourg et al., 2004
GLUDxi	glutamate dehydrogenase (NAD)	[c] : glu-L + h2o + nad --> akg + h + nadh + nh4	Amino acids and related molecules	EC-1.4.1.2	BG11435, BG10621	Fisher and Debarobuille, 2002; Belitsky and Sonenshein, 1998; Belitsky, 2002
ARGKr	ATP:L-arginine N-phosphotransferase	[c] : arg-L + atp <==> adp + argp + h	Amino acids and related molecules			From Biolog phenotyping
ANS1	anthranilate synthase	[c] : chor + gln-L --> anth + glu-L + h + pyr	Amino acids and related molecules	EC-4.1.3.27	BG10287+BG10138	Gollnick et al., 2002
ANPRT	anthranilate phosphoribosyltransferase	[c] : anth + prpp --> ppi + pran	Amino acids and related molecules	EC-2.4.2.18	BG10288	Gollnick et al., 2002; SubtiList
CHORM	chorismate mutase	[c] : chor --> pphn	Amino acids and related molecules	EC-5.4.99.5	BG10913, BG10286, BG10375	Gollnick et al., 2002; SubtiList
CHORS	chorismate synthase	[c] : 3psme --> chor + pi	Amino acids and related molecules	EC-4.2.3.5	BG10284	Gollnick et al., 2002; SubtiList
DAHPS	3-deoxy-D-arabino-heptulosonate 7-phosphate synthetase	[c] : e4p + h2o + pep --> 2dda7p + pi	Amino acids and related molecules	EC-4.1.2.15	BG10375	Gollnick et al., 2002; SubtiList
DHQD1	3-dehydroquinate dehydratase	[c] : 3dhq <==> 3dhsk + h2o	Amino acids and related molecules	EC-4.2.1.10	BG10538	Gollnick et al., 2002; SubtiList
DHQS	3-dehydroquinate synthase	[c] : 2dda7p --> 3dhq + pi	Amino acids and related molecules	EC-4.2.3.4	BG10285	Gollnick et al., 2002; SubtiList
IGPS	indole-3-glycerol-phosphate synthase	[c] : 2cpr5p + h --> 3ig3p + co2 + h2o	Amino acids and related molecules	EC-4.1.1.48	BG11038	Gollnick et al., 2002; SubtiList
PPND	prephenate dehydrogenase	[c] : nad + pphn --> 34hpp + co2 + nadh	Amino acids and related molecules	EC-1.3.1.12	BG10293	Gollnick et al., 2002; SubtiList
PPNDH	prephenate dehydratase	[c] : h + pphn --> co2 + h2o + phpyr	Amino acids and related molecules	EC-4.2.1.51	BG10914	Gollnick et al., 2002; SubtiList
PRAI	phosphoribosylanthranilate isomerase	[c] : pran <==> 2cpr5p	Amino acids and related molecules	EC-5.3.1.24	BG10289	Gollnick et al., 2002; SubtiList
PSCVT	3-phosphoshikimate 1-carboxyvinyltransferase	[c] : pep + skm5p <==> 3psme + pi	Amino acids and related molecules	EC-2.5.1.19	BG10294	Gollnick et al., 2002; SubtiList
SHK3D	shikimate dehydrogenase	[c] : 3dhsk + h + nadph <==> nadp + skm	Amino acids and related molecules	EC-1.1.1.25	BG11522	Gollnick et al., 2002; SubtiList
SHKK	shikimate kinase	[c] : atp + skm --> adp + h + skm5p	Amino acids and related molecules	EC-2.7.1.71	BG10457	Gollnick et al., 2002; SubtiList
TRPS1	tryptophan synthase (indoleglycerol phosphate)	[c] : 3ig3p + ser-L --> g3p + h2o + trp-L	Amino acids and related molecules	EC-4.2.1.20	BG10291+BG10290	Gollnick et al., 2002; SubtiList
TYRTA	tyrosine transaminase	[c] : akg + tyr-L <==> 34hpp + glu-L	Amino acids and related molecules	EC-2.6.1.5	BG10292, BG12602	Gollnick et al., 2002; SubtiList; Henner and Yanofsky, 1993
CYSTS	cystathionine b-synthase	[c] : hcys-L + ser-L --> cysth-L + h2o	Amino acids and related molecules	EC-4.2.1.22	BG12290	Grundy and Henkin, 2002
TRPAS1	Tryptophanase (L-cysteine)	[c] : cys-L + h2o --> h + h2s + nh4 + pyr	Amino acids and related molecules	EC-4.1.99.1	BG12291	Grundy and Henkin, 2002
PAPSR	phosphoadenylyl-sulfate reductase (thioredoxin)	[c] : paps + trdrd --> (2) h + pap + so3 + trdox	Amino acids and related molecules		BG11930	Grundy and Henkin, 2002; Berndt et al., 2004; SubtiList
GHMT	glycine hydroxymethyltransferase	[c] : ser-L + thf <==> gly + h2o + mlthf	Amino acids and related molecules	EC-2.1.2.1	BG10944	Grundy and Henkin, 2002; Kobayashi et al., 2003; Perkins and Pero, 2002
ADSKr	adenylyl-sulfate kinase	[c] : aps + atp <==> adp + h + paps	Amino acids and related molecules	EC-2.7.1.25	BG13379	Grundy and Henkin, 2002; SubtiList
CYSS	cysteine synthase	[c] : acser + h2s --> ac + cys-L	Amino acids and related molecules	EC-4.2.99.8	BG10136	Grundy and Henkin, 2002; SubtiList
CYSTGL	cystathionine g-lyase	[c] : cysth-L + h2o --> 2obut + cys-L + nh4	Amino acids and related molecules	EC-4.4.1.1	BG12291	Grundy and Henkin, 2002; SubtiList
CYSTL	cystathionine b-lyase	[c] : cysth-L + h2o --> hcys-L + nh4 + pyr	Amino acids and related molecules	EC-4.4.1.8	BG13163	Grundy and Henkin, 2002; SubtiList
PGCDr	phosphoglycerate dehydrogenase	[c] : 3pg + nad <==> 3php + h + nadh	Amino acids and related molecules	EC-1.1.1.95	BG10509	Grundy and Henkin, 2002; SubtiList
PSERTr	3-phosphoserine aminotransferase	[c] : 3php + glu-L <==> akg + pser-L	Amino acids and related molecules	EC-2.6.1.52	BG12673	Grundy and Henkin, 2002; SubtiList
SERAT	serine O-acetyltransferase	[c] : accoa + ser-L <==> acser + coa	Amino acids and related molecules	EC-2.3.1.30	BG10155	Grundy and Henkin, 2002; SubtiList
HSTPTr	histidinol-phosphate transaminase	[c] : glu-L + imacp <==> akg + h + hisp	Amino acids and related molecules	EC-2.6.1.9	BG12602, BG10292	Henner and Yanofsky, 1993; Gollnick et al., 2002
PHETA1	phenylalanine transaminase	[c] : akg + phe-L <==> glu-L + phpyr	Amino acids and related molecules	EC-2.6.1.58	BG10292, BG12602	Henner and Yanofsky, 1993; Gollnick et al., 2002; SubtiList
DAMOX_ALA	D-amino acid oxidase	[c] : ala-D + h2o + o2 --> h2o2 + nh4 + pyr	Amino acids and related molecules	EC-1.4.3.3	BG13147	Job et al., 2002
METAT	methionine adenosyltransferase	[c] : atp + h2o + met-L --> amet + pi + ppi	Amino acids and related molecules	EC-2.5.1.6	BG11840	Kobayashi et al., 2003; Sekowska and Danchin, 2002; SubtiList
GF6PTA	glutamine-fructose-6-phosphate transaminase	[c] : f6p + gln-L --> gam6p + glu-L	Amino acids and related molecules	EC-2.6.1.16	BG10948	Kobayashi et al., 2003; SubtiList
METS	methionine synthase	[c] : 5mthf + hcys-L --> h + met-L + thf	Amino acids and related molecules	EC-2.1.1.13	BG12616	Kobayashi et al., 2003; SubtiList
METSR-S1	L-methionine-S-oxide reductase (trdrd)	[c] : metox + trdrd --> h2o + met-L + trdox	Amino acids and related molecules		BG11627	Kryukov et al., 2002
METSR-S2	L-methionine S-oxide reductase (H2O2)	[c] : h2o2 + met-L --> h2o + metox	Amino acids and related molecules		BG11627	Kryukov et al., 2002
METSR-R1	L-methionine R-oxide reductase (trdrd)	[c] : metox-R + trdrd --> h2o + met-L + trdox	Amino acids and related molecules		BG11628	Kryukov et al., 2002; Zheng et al., 2003
METSR-R2	L-methionine R-oxide (H2O2)	[c] : h2o2 + met-L --> h2o + metox-R	Amino acids and related molecules		BG11628	Kryukov et al., 2002; Zheng et al., 2003
GGTAe2	gamma-glutamyltransferase	[e] : gthrd + h2o --> cgly + glu-L	Amino acids and related molecules	EC-2.3.2.2	BG11838	Minami et al., 2004
GLYO1	glycine oxidase	[c] : gly + h2o + o2 --> glx + h2o2 + nh4	Amino acids and related molecules		BG13147	Molla et al., 2003
SARCO	sarcosine oxidase	[c] : h2o + o2 + sarcs --> fald + gly + h2o2	Amino acids and related molecules	EC-1.5.3.1	BG13147	Molla et al., 2003; SubtiList
NTRIR2x	Nitrite Reductase	[c] : (5) h + (3) nadh + no2 --> (2) h2o + (3) nad + nh4	Amino acids and related molecules		BG11096+BG11097	Nakano and Zuber, 2002; SubtiList
APATi	Tetrahydrodipicolinate acetyltransferase	[c] : accoa + h2o + thdp --> acamoxm + coa	Amino acids and related molecules		BG13301	Paulus, 1993; Belitsky, 2002
APTA1i	Acetyl-L,L-diaminopimelate aminotransferase	[c] : acamoxm + glu-L --> 26dapime + akg	Amino acids and related molecules		BG10205	Paulus, 1993; Belitsky, 2002
MTAN	methylthioadenosine nucleosidase	[c] : 5mta + h2o --> 5mtr + ade	Amino acids and related molecules	EC-3.2.2.16	BG13800	Sekowska and Danchin A, 2002; SubtiList
ADMDC	Adenosylmethionine decarboxylase	[c] : amet + h <==> ametam + co2	Amino acids and related molecules	EC-4.1.1.50	BG13832	Sekowska and Danchin, 2002
MTRK	5-methylthioribose kinase	[c] : 5mtr + atp --> 5mdr1p + adp + h	Amino acids and related molecules	EC-2.7.1.100	BG13279	Sekowska and Danchin, 2002
UNK5	2-keto-4-methylthiobutyrate transamination	[c] : 2kmb + asp-L --> met-L + oaa	Amino acids and related molecules		BG13281	Sekowska and Danchin, 2002
SPMS	spermidine synthase	[c] : ametam + ptrc --> 5mta + h + spmd	Amino acids and related molecules	EC-2.5.1.16	BG12460	Sekowska and Danchin, 2002; SubtiList
SPRS	spermine synthase	[c] : ametam + spmd --> 5mta + h + sprm	Amino acids and related molecules	EC-2.5.1.22	BG12460	Soga et al., 2003; SubtiList
ABTAr	4-aminobutyrate transaminase	[c] : 4abut + akg <==> glu-L + sucsal	Amino acids and related molecules	EC-2.6.1.19	BG12043	SubtiList
ACHBS	2-aceto-2-hydroxybutanoate synthase	[c] : 2obut + h + pyr --> 2ahbut + co2	Amino acids and related molecules		BG10671+BG10670, BG10471	SubtiList
ACODA	acetylornithine deacetylase	[c] : acorn + h2o --> ac + orn-L	Amino acids and related molecules	EC-3.5.1.16	BG13371	SubtiList
AHSERL3	cysteine synthase (Selenide)	[c] : acser + seln <==> ac + scys-L	Amino acids and related molecules	EC-4.2.99.8	BG10136	SubtiList
AHSERL4	cysteine synthase (Thiosulfate)	[c] : acser + trdrd + tsul <==> ac + cys-L + h + so3 + trdox	Amino acids and related molecules	EC-4.2.99.8	BG10136	SubtiList
ALAR	alanine racemase	[c] : ala-L <==> ala-D	Amino acids and related molecules	EC-5.1.1.1	BG10950	SubtiList
ARGN	arginase	[c] : arg-L + h2o --> orn-L + urea	Amino acids and related molecules	EC-3.5.3.1	BG10932	SubtiList
ARGSL	argininosuccinate lyase	[c] : argsuc <==> arg-L + fum	Amino acids and related molecules	EC-4.3.2.1	BG12571	SubtiList
ARGSSr	argininosuccinate synthase, reversible	[c] : asp-L + atp + citr-L <==> amp + argsuc + h + ppi	Amino acids and related molecules	EC-6.3.4.5	BG12570	SubtiList
ATPPRTr	ATP phosphoribosyltransferase	[c] : atp + prpp <==> ppi + prbatp	Amino acids and related molecules	EC-2.4.2.17	BG12601	SubtiList
DHAD1	dihydroxy-acid dehydratase (2,3-dihydroxy-3-methylbutanoate)	[c] : 23dhmb --> 3mob + h2o	Amino acids and related molecules	EC-4.2.1.9	BG11532	SubtiList
DHAD2	Dihydroxy-acid dehydratase (2,3-dihydroxy-3-methylpentanoate)	[c] : 23dhmp --> 3mop + h2o	Amino acids and related molecules		BG11532	SubtiList
DHAD3	dihydroxy-acid dehydratase (2,3-dihydroxy-3-methylpentanoate)	[c] : 23dhmp --> 2o3mpt + h2o	Amino acids and related molecules	EC-4.2.1.9	BG11532	SubtiList
FGLU	formimidoylglutamase	[c] : forglu + h2o --> frmd + glu-L	Amino acids and related molecules	EC-3.5.3.8	BG11099	SubtiList
FMETDF	formylmethionine deformylase	[c] : fmet + h2o --> for + met-L	Amino acids and related molecules	EC-3.5.1.31	BG11933	SubtiList
GLUN	glutaminase	[c] : gln-L + h2o --> glu-L + nh4	Amino acids and related molecules	EC-3.5.1.2	BG12753, BG13350	SubtiList
GLUR	glutamate racemase	[c] : glu-D <==> glu-L	Amino acids and related molecules	EC-5.1.1.3	BG12306, BG11964	SubtiList
GLYAT	glycine C-acetyltransferase	[c] : accoa + gly <==> 2aobut + coa	Amino acids and related molecules	EC-2.3.1.29	BG12610	SubtiList
HIBD	3-hydroxyisobutyrate dehydrogenase	[c] : 3hmp + nad --> 2mop + h + nadh	Amino acids and related molecules	EC-1.1.1.31	BG12914	SubtiList
HISD1r	histidase	[c] : his-L <==> nh4 + urcan	Amino acids and related molecules	EC-4.3.1.3	BG10667	SubtiList
HISTD	histidinol dehydrogenase	[c] : h2o + histd + (2) nad --> (3) h + his-L + (2) nadh	Amino acids and related molecules	EC-1.1.1.23	BG12599	SubtiList
HISTP	histidinol-phosphatase	[c] : h2o + hisp --> histd + pi	Amino acids and related molecules	EC-3.1.3.15	BG13931	SubtiList
HP5CD	3-hydroxy-1-pyrroline-5-carboxylate dehydrogenase	[c] : 1p3h5c + (2) h2o + nad --> 4hglu + h + nadh	Amino acids and related molecules	EC-1.5.1.12	BG10622	SubtiList
HSSTr	homoserine O-succinyltransferase	[c] : hom-L + succoa <==> coa + suchms	Amino acids and related molecules	EC-2.3.1.46	BG11534	SubtiList
IGPDH	imidazoleglycerol-phosphate dehydratase	[c] : eig3p + h --> h2o + imacp	Amino acids and related molecules	EC-4.2.1.19	BG12598	SubtiList
ILEDHr	isoleucine dehydrogenase	[c] : h2o + ile-L + nad <==> 2o3mpt + h + nadh + nh4	Amino acids and related molecules	EC-1.4.1.9	BG11723	SubtiList
ILETA	isoleucine transaminase	[c] : akg + ile-L <==> 3mop + glu-L	Amino acids and related molecules	EC-2.6.1.42	BG10546, BG12749	SubtiList
IPMD	3-isopropylmalate dehydrogenase	[c] : 3c2hmp + nad --> 3c4mop + h + nadh	Amino acids and related molecules	EC-1.1.1.85	BG10675	SubtiList
IPPMIa	3-isopropylmalate dehydratase	[c] : 3c2hmp <==> 2ippm + h2o	Amino acids and related molecules	EC-4.2.1.33	BG11949+BG11950	SubtiList
IPPMIb	2-isopropylmalate hydratase	[c] : 2ippm + h2o <==> 3c3hmp	Amino acids and related molecules		BG11949+BG11950	SubtiList
IPPS	2-isopropylmalate synthase	[c] : 3mob + accoa + h2o --> 3c3hmp + coa + h	Amino acids and related molecules	EC-4.1.3.12	BG11948	SubtiList
IZPN	imidazolonepropionase	[c] : 4izp + h2o --> forglu	Amino acids and related molecules	EC-3.5.2.7	BG11100	SubtiList
KARA1	ketol-acid reductoisomerase (2,3-dihydroxy-3-methylbutanoate)	[c] : 23dhmb + nadp <==> alac-S + h + nadph	Amino acids and related molecules	EC-1.1.1.86	BG10672	SubtiList
KARA2	ketol-acid reductoisomerase (2-Acetolactate)	[c] : 2ahbut + h + nadph <==> 23dhmp + nadp	Amino acids and related molecules	EC-1.1.1.86	BG10672	SubtiList
LEUTA	leucine transaminase	[c] : akg + leu-L <==> 4mop + glu-L	Amino acids and related molecules	EC-2.6.1.42	BG12749, BG10546	SubtiList
LLEUDr	L-leucine dehydrogenase	[c] : h2o + leu-L + nad <==> 4mop + h + nadh + nh4	Amino acids and related molecules	EC-1.4.1.9	BG11723	SubtiList
LYSAM	lysine 2,3-aminomutase	[c] : lys-L <==> 36dahx	Amino acids and related molecules	EC-5.4.3.2	BG13542	SubtiList
LYSDC	lysine decarboxylase	[c] : h + lys-L --> 15dap + co2	Amino acids and related molecules	EC-4.1.1.18	BG10091	SubtiList
MMSAD1	methylmalonate-semialdehyde dehydrogenase	[c] : 2mop + coa + nad --> co2 + nadh + ppcoa	Amino acids and related molecules	EC-1.2.1.27	BG11117	SubtiList
MMSAD2	methylmalonate-semialdehyde dehydrogenase (propanol)	[c] : coa + nad + ppal --> h + nadh + ppcoa	Amino acids and related molecules	EC-1.2.1.27	BG11117	SubtiList
ORNTA	ornithine transaminase	[c] : akg + orn-L --> glu-L + glu5sa	Amino acids and related molecules	EC-2.6.1.13	BG10722	SubtiList
ORNTAC	ornithine transacetylase	[c] : acorn + glu-L <==> acglu + orn-L	Amino acids and related molecules	EC-2.3.1.35	BG10192	SubtiList
P5CD	1-pyrroline-5-carboxylate dehydrogenase	[c] : 1pyr5c + (2) h2o + nad --> glu-L + h + nadh	Amino acids and related molecules	EC-1.5.1.12	BG10622	SubtiList
PRAMPC	phosphoribosyl-AMP cyclohydrolase	[c] : h + h2o + prbamp --> prfp	Amino acids and related molecules	EC-3.5.4.19	BG12603	SubtiList
PRATPP	phosphoribosyl-ATP pyrophosphatase	[c] : h2o + prbatp --> h + ppi + prbamp	Amino acids and related molecules	EC-3.6.1.31	BG12603	SubtiList
PRMICI	1-(5-phosphoribosyl)-5-[(5-phosphoribosylamino)methylideneamino)imidazole-4-carboxamide isomerase	[c] : prfp <==> prlp	Amino acids and related molecules	EC-5.3.1.16	BG12597	SubtiList
PRO1x	proline oxidase (L-proline, NAD)	[c] : nad + pro-L --> 1pyr5c + (2) h + nadh	Amino acids and related molecules	EC-1.5.1.2	BG12011	SubtiList
PSP_D	phosphoserine phosphatase (D-serine)	[c] : h2o + pser-D --> pi + ser-D	Amino acids and related molecules	EC-3.1.3.3	BG10736	SubtiList
SDPDS	succinyl-diaminopimelate desuccinylase	[c] : h2o + sl26da --> 26dap-LL + succ	Amino acids and related molecules	EC-3.5.1.18	BG12569	SubtiList
SERD_D	D-serine deaminase	[c] : ser-D --> nh4 + pyr	Amino acids and related molecules	EC-4.3.1.18	BG11747	SubtiList
SERD_L	L-serine deaminase	[c] : ser-L --> nh4 + pyr	Amino acids and related molecules	EC-4.3.1.17	BG13397+BG13398	SubtiList
SHSL1	O-succinylhomoserine lyase (L-cysteine)	[c] : cys-L + suchms --> cysth-L + h + succ	Amino acids and related molecules	EC-4.2.99.9	BG13162	SubtiList
SHSL2	O-succinylhomoserine lyase (H2S)	[c] : h2s + suchms --> hcys-L + succ	Amino acids and related molecules	EC-4.2.99.9	BG13162	SubtiList
SHSL3	O-succinylhomoserine lyase (methanethiol)	[c] : ch4s + suchms --> h + met-L + succ	Amino acids and related molecules	EC-4.2.99.9	BG13162	SubtiList
SLCYSS	O-acetyl-L-serine sulfhydrylase	[c] : acser + tsul --> ac + slcys	Amino acids and related molecules		BG10136, BG13162	SubtiList
SSALy	succinate-semialdehyde dehydrogenase (NADP)	[c] : h2o + nadp + sucsal --> (2) h + nadph + succ	Amino acids and related molecules	EC-1.2.1.16	BG12044	SubtiList
THRD	L-threonine dehydrogenase (w/ AOBUTDs)	[c] : nad + thr-L --> 2aobut + h + nadh	Amino acids and related molecules	EC-1.1.1.103	BG12685	SubtiList
THRD_L	L-threonine deaminase	[c] : thr-L --> 2obut + nh4	Amino acids and related molecules		BG10673	SubtiList
URCN	urocanase	[c] : h2o + urcan --> 4izp	Amino acids and related molecules	EC-4.2.1.49	BG10668	SubtiList
UREA2	urease	[c] : (2) h + h2o + urea --> co2 + (2) nh4	Amino acids and related molecules	EC-3.5.1.5	BG11983+BG11981+BG11982	SubtiList
VALDHr	valine dehydrogenase	[c] : h2o + nad + val-L <==> 3mob + h + nadh + nh4	Amino acids and related molecules	EC-1.4.1.9	BG11723	SubtiList
VALTA	valine transaminase	[c] : akg + val-L <==> 3mob + glu-L	Amino acids and related molecules	EC-2.6.1.42	BG10546, BG12749	SubtiList
ASNN	L-asparaginase	[c] : asn-L + h2o --> asp-L + nh4	Amino acids and related molecules	EC-3.5.1.1	BG10300	Sun and Setlow, 1991; SubtiList
ASPT	L-aspartase	[c] : asp-L --> fum + nh4	Amino acids and related molecules	EC-4.3.1.1	BG10301	Sun and Setlow, 1991; SubtiList
LAAL1	L-amino acid ligase (L-glycine-L-glycine)	[c] : atp + (2) gly --> adp + glygly + h + pi	Amino acids and related molecules		BG10629	Tabata et al., 2005
LAAL10	L-amino acid ligase (Thr-Thr)	[c] : atp + (2) thr-L --> adp + h + pi + thr-L-thr-L	Amino acids and related molecules		BG10629	Tabata et al., 2005
LAAL11	L-amino acid ligase (Ala-Val)	[c] : ala-L + atp + val-L --> adp + ala-L-val-L + h + pi	Amino acids and related molecules		BG10629	Tabata et al., 2005
LAAL12	L-amino acid ligase (Ser-Val)	[c] : atp + ser-L + val-L --> adp + h + pi + ser-L-val-L	Amino acids and related molecules		BG10629	Tabata et al., 2005
LAAL13	L-amino acid ligase (Gly-Leu)	[c] : atp + gly + leu-L --> adp + gly-leu-L + h + pi	Amino acids and related molecules		BG10629	Tabata et al., 2005
LAAL14	L-amino acid ligase (ser-leu)	[c] : atp + leu-L + ser-L --> adp + h + pi + ser-L-leu-L	Amino acids and related molecules		BG10629	Tabata et al., 2005
LAAL15	L-amino acid ligase (Ala-Leu)	[c] : ala-L + atp + leu-L --> adp + ala-L-leu-L + h + pi	Amino acids and related molecules		BG10629	Tabata et al., 2005
LAAL16	L-amino acid ligase (Thr-Leu)	[c] : atp + leu-L + thr-L --> adp + h + pi + thr-L-leu-L	Amino acids and related molecules		BG10629	Tabata et al., 2005
LAAL17	L-amino acid ligase (Ala-Ile)	[c] : ala-L + atp + ile-L --> adp + ala-L-ile-L + h + pi	Amino acids and related molecules		BG10629	Tabata et al., 2005
LAAL18	L-amino acid ligase (Ser-Ile)	[c] : atp + ile-L + ser-L --> adp + h + pi + ser-L-ile-L	Amino acids and related molecules		BG10629	Tabata et al., 2005
LAAL19	L-amino acid ligase (Gly-Met)	[c] : atp + gly + met-L --> adp + gly-met-L + h + pi	Amino acids and related molecules		BG10629	Tabata et al., 2005
LAAL2	L-amino acid ligase (L-alanylglycine)	[c] : ala-L + atp + gly --> L-alagly + adp + h + pi	Amino acids and related molecules		BG10629	Tabata et al., 2005
LAAL20	L-amino acid ligase (Ala-Met)	[c] : ala-L + atp + met-L --> adp + ala-L-met-L + h + pi	Amino acids and related molecules		BG10629	Tabata et al., 2005
LAAL21	L-amino acid ligase (Ser-Met)	[c] : atp + met-L + ser-L --> adp + h + pi + ser-L-met-L	Amino acids and related molecules		BG10629	Tabata et al., 2005
LAAL22	L-amino acid ligase (Thr-Met)	[c] : atp + met-L + thr-L --> adp + h + pi + thr-L-met-L	Amino acids and related molecules		BG10629	Tabata et al., 2005
LAAL23	L-amino acid ligase (met-met)	[c] : atp + (2) met-L --> adp + h + met-L-met-L + pi	Amino acids and related molecules		BG10629	Tabata et al., 2005
LAAL24	L-amino acid ligase (gly-phe)	[c] : atp + gly + phe-L --> adp + gly-phe-L + h + pi	Amino acids and related molecules		BG10629	Tabata et al., 2005
LAAL25	L-amino acid ligase (Ala-phe)	[c] : ala-L + atp + phe-L --> adp + ala-L-phe-L + h + pi	Amino acids and related molecules		BG10629	Tabata et al., 2005
LAAL26	L-amino acid (ser-phe)	[c] : atp + phe-L + ser-L --> adp + h + pi + ser-L-phe-L	Amino acids and related molecules		BG10629	Tabata et al., 2005
LAAL27	L-amino acid ligase (Thr-Phe)	[c] : atp + phe-L + thr-L --> adp + h + pi + thr-L-phe-L	Amino acids and related molecules		BG10629	Tabata et al., 2005
LAAL28	L-amino acid ligase (met-phe)	[c] : atp + met-L + phe-L --> adp + h + met-L-phe-L + pi	Amino acids and related molecules		BG10629	Tabata et al., 2005
LAAL29	L-amino acid ligase (gly-tyr)	[c] : atp + gly + tyr-L --> adp + gly-tyr-L + h + pi	Amino acids and related molecules		BG10629	Tabata et al., 2005
LAAL3	L-amino acid ligase (L-serylglycine)	[c] : atp + gly + ser-L --> L-sergly + adp + h + pi	Amino acids and related molecules		BG10629	Tabata et al., 2005
LAAL30	L-amino acid (Ala-Tyr)	[c] : ala-L + atp + tyr-L --> adp + ala-L-tyr-L + h + pi	Amino acids and related molecules		BG10629	Tabata et al., 2005
LAAL31	L-amino acid ligase (Ser-Tyr)	[c] : atp + ser-L + tyr-L --> adp + h + pi + ser-L-tyr-L	Amino acids and related molecules		BG10629	Tabata et al., 2005
LAAL32	L-amino acid ligase (Met-Tyr)	[c] : atp + met-L + tyr-L --> adp + h + met-L-tyr-L + pi	Amino acids and related molecules		BG10629	Tabata et al., 2005
LAAL33	L-amino acid ligase (ala-trp)	[c] : ala-L + atp + trp-L --> adp + ala-L-trp-L + h + pi	Amino acids and related molecules		BG10629	Tabata et al., 2005
LAAL34	L-amino acid ligase (ser-trp)	[c] : atp + ser-L + trp-L --> adp + h + pi + ser-L-trp-L	Amino acids and related molecules		BG10629	Tabata et al., 2005
LAAL35	L-amino acid ligase (gly-gln)	[c] : atp + gln-L + gly --> adp + gly-gln-L + h + pi	Amino acids and related molecules		BG10629	Tabata et al., 2005
LAAL36	L-amino acid ligase (ala-gln)	[c] : ala-L + atp + gln-L --> adp + ala-L-gln-L + h + pi	Amino acids and related molecules		BG10629	Tabata et al., 2005
LAAL37	L-amino acid ligase (ser-gln)	[c] : atp + gln-L + ser-L --> adp + h + pi + ser-L-gln-L	Amino acids and related molecules		BG10629	Tabata et al., 2005
LAAL38	L-amino acid ligase (thr-gln)	[c] : atp + gln-L + thr-L --> adp + h + pi + thr-L-gln-L	Amino acids and related molecules		BG10629	Tabata et al., 2005
LAAL39	L-amino acid ligase (ala-asn)	[c] : ala-L + asn-L + atp --> adp + ala-L-asn-L + h + pi	Amino acids and related molecules		BG10629	Tabata et al., 2005
LAAL4	L-amino acid ligase (thr-gly)	[c] : atp + gly + thr-L --> L-thrgly + adp + h + pi	Amino acids and related molecules		BG10629	Tabata et al., 2005
LAAL40	L-amino acid ligase (ala-his)	[c] : ala-L + atp + his-L --> adp + ala-L-his-L + h + pi	Amino acids and related molecules		BG10629	Tabata et al., 2005
LAAL41	L-amino acid ligase (ser-his)	[c] : atp + his-L + ser-L --> adp + h + pi + ser-L-his-L	Amino acids and related molecules		BG10629	Tabata et al., 2005
LAAL42	L-amino acid ligase (met-his)	[c] : atp + his-L + met-L --> adp + h + met-L-his-L + pi	Amino acids and related molecules		BG10629	Tabata et al., 2005
LAAL5	L-amino acid ligase (Ala-Ala)	[c] : (2) ala-L + atp --> adp + diala-L + h + pi	Amino acids and related molecules		BG10629	Tabata et al., 2005
LAAL6	L-amino acid ligase (Ser-Ala)	[c] : ala-L + atp + ser-L --> adp + h + pi + ser-L-ala-L	Amino acids and related molecules		BG10629	Tabata et al., 2005
LAAL7	L-amino acid ligase (Ala-Ser)	[c] : ala-L + atp + ser-L --> adp + ala-L-ser-L + h + pi	Amino acids and related molecules		BG10629	Tabata et al., 2005
LAAL8	L-amino acid ligase (Ser-Ser)	[c] : atp + (2) ser-L --> adp + h + pi + ser-L-ser-L	Amino acids and related molecules		BG10629	Tabata et al., 2005
LAAL9	L-amino acid ligase (Gly-Cys)	[c] : atp + cys-L + gly --> adp + gly-cys-L + h + pi	Amino acids and related molecules		BG10629	Tabata et al., 2005
GLUTRR	glutamyl-tRNA reductase	[c] : glutrna + h + nadph --> glu1sa + nadp + trnaglu	Amino acids and related molecules		BG10340	von Wachenfeldt and Hederstedt, 2002
SPMDAT1	Spermidine acetyltransferase	[c] : accoa + spmd --> N1aspmd + coa + h	Amino acids and related molecules	EC-2.3.1.57	BG10906	Woolridge et al., 1999; SubtiList
SPMDAT3	Spermidine acetyltransferase (spermine)	[c] : (2) accoa + sprm --> (2) coa + diasprm + (2) h	Amino acids and related molecules	EC-2.3.1.57	BG10906	Woolridge et al., 1999; SubtiList
MMSAD3	methylmalonate-semialdehyde dehydrogenase (malonic semialdehyde)	[c] : coa + msa + nad --> accoa + co2 + nadh	Amino acids and related molecules	EC-1.2.1.27	BG11117	Yoshida et al., 1997; dubourg et al., 2004
CYTOM	cytosine 5-methyltransferase	[c] : amet + csn <==> 5mcsn + ahcys + h	Amino acids and related molecules	EC-2.1.1.37	BG12627	From Biolog phenotyping
HIBHr	3-hydroxyisobutyryl-CoA hydrolase	[c] : h2o + hibcoa --> 3hmp + coa + (2) h	Amino acids and related molecules	EC-3.1.2.4		Necessary for L-valine degrdation
OMCDC	2-Oxo-4-methyl-3-carboxypentanoate decarboxylation	[c] : 3c4mop + h --> 4mop + co2	Amino acids and related molecules			Spontaneous reaction
PSP_L	phosphoserine phosphatase (L-serine)	[c] : h2o + pser-L --> pi + ser-L	Amino acids and related molecules	EC-3.1.3.3	BG10736	KEGG; SubtiList
RHCYS	5-deoxyribos-5-ylhomocysteinase	[c] : h2o + rhcys --> hcys-L + rib-D	Amino acids and related molecules			From Biolog phenotyping
SALADC2	sulfinoalanine decarboxylase	[c] : Lcyst --> co2 + taur	Amino acids and related molecules	EC-4.1.1.29		From Biolog phenotyping
SHSL4	O-succinylhomoserine lyase (elimination)	[c] : h2o + suchms --> 2obut + h + nh4 + succ	Amino acids and related molecules	EC-4.2.99.9	BG13162	KEGG
Q23DO	quercetin 2,3-dioxygenase	[c] : o2 + quc --> 2pcpgc + co	Carbohydrates and related molecules	EC-1.13.11.24	BG11109	Bowater et al., 2004
ALCD2y	alcohol dehydrogenase (ethanol, NADP)	[c] : etoh + nadp <==> acald + h + nadph	Carbohydrates and related molecules	EC-1.1.1.2	BG11902, BG12563	Cruz Ramos et al., 2001
BTDD-RR	(R,R)-butanediol dehydrogenase	[c] : btd-RR + nad <==> actn-R + h + nadh	Carbohydrates and related molecules	EC-1.1.1.4	BG12803	Cruz Ramos et al., 2000
ACLDC	acetolactate decarboxylase	[c] : alac-S + h --> actn-R + co2	Carbohydrates and related molecules	EC-4.1.1.5	BG10472	Cruz Ramos et al., 2000: SubtiList
G3PD1	glycerol-3-phosphate dehydrogenase (NAD)	[c] : glyc3p + nad <==> dhap + h + nadh	Carbohydrates and related molecules	EC-1.1.1.94	BG11366	de Mendoza et al., 2002; SubtiList
GNKr	gluconokinase	[c] : atp + glcn-D <==> 6pgc + adp + h	Carbohydrates and related molecules	EC-2.7.1.12	BG10649	de Wulf and Vandamme, 1997; Deutscher et al., 2002; Kobayashi et al., 2003
RBKr	ribokinase	[c] : atp + rib-D <==> adp + h + r5p	Carbohydrates and related molecules	EC-2.7.1.15	BG10877	de Wulf and Vandamme,1997; Schuch et al., 1999; SubtiList
SBTD_D	D-sorbitol dehydrogenase	[c] : nad + sbt-D --> fru + h + nadh	Carbohydrates and related molecules	EC-1.1.1.14	BG10177	Deutscher et al., 2002
ACS	acetyl-CoA synthetase	[c] : ac + atp + coa --> accoa + amp + ppi	Carbohydrates and related molecules	EC-6.2.1.1	BG10370	Deutscher et al., 2002; Cruz Ramos et al., 2000; Zalieckas et al., 1998; SubtiList
PC	pyruvate carboxylase	[c] : atp + hco3 + pyr --> adp + h + oaa + pi	Carbohydrates and related molecules	EC-6.4.1.1	BG12660	Deutscher et al., 2002; Diesterhaft and Freese, 1973; SubtiList
GAPD_NADP	glyceraldehyde-3-phosphate dehydrogenase (phosphorylating)	[c] : 13dpg + h + nadph --> g3p + nadp + pi	Carbohydrates and related molecules	EC-1.2.1.12	BG12592	Deutscher et al., 2002; Fillinger et al., 2000
PGDHr	phosphogluconate dehydrogenase	[c] : 6pgc + nadp <==> co2 + nadph + ru5p-D	Carbohydrates and related molecules	EC-1.1.1.44	BG11738	Deutscher et al., 2002; Kobayashi et al., 2003; de Wulf and Vandamme, 1997; SubtiList; Zamboni et al., 2004
PGMT	phosphoglucomutase	[c] : g1p <==> g6p	Carbohydrates and related molecules	EC-5.4.2.2	BG12704	Deutscher et al., 2002; Kobayashi et al., 2003; SubtiList
RPE	ribulose 5-phosphate 3-epimerase	[c] : ru5p-D <==> xu5p-D	Carbohydrates and related molecules	EC-5.1.3.1	BG13393	Deutscher et al., 2002; Kobayashi et al., 2003; SubtiList
RPI	ribose-5-phosphate isomerase	[c] : r5p <==> ru5p-D	Carbohydrates and related molecules	EC-5.3.1.6	BG10942	Deutscher et al., 2002; Kobayashi et al., 2003; SubtiList
G3PD4	glycerol-3-phosphate dehydrogenase (menaquinone 7)	[c] : glyc3p + mqn7 --> dhap + mql7	Carbohydrates and related molecules	EC-1.1.99.5	BG10188	Deutscher et al., 2002; SubtiList
G6PDH	glucose 6-phosphate dehydrogenase	[c] : g6p + nadp --> 6pgl + h + nadph	Carbohydrates and related molecules	EC-1.1.1.49	BG11739	Deutscher et al., 2002; SubtiList
ACKr	acetate kinase	[c] : ac + atp <==> actp + adp	Carbohydrates and related molecules	EC-2.7.2.1	BG10813	Deutscher et al., 2002; Tobisch et al., 1999
GAPD_NAD	glyceraldehyde-3-phosphate dehydrogenase (phosphorylating)	[c] : g3p + nad + pi --> 13dpg + h + nadh	Carbohydrates and related molecules	EC-1.2.1.12	BG10827	Deutscher et al., 2002; Tobisch et al., 1999; Fillinger et al., 2000
ENO	enolase	[c] : 2pg <==> h2o + pep	Carbohydrates and related molecules	EC-4.2.1.11	BG10899	Deutscher et al., 2002; Tobisch et al., 1999; SubtiList
FBA	fructose-bisphosphate aldolase	[c] : fdp <==> dhap + g3p	Carbohydrates and related molecules	EC-4.1.2.13	BG10412, BG11125	Deutscher et al., 2002; Tobisch et al., 1999; SubtiList
M1PD	mannitol-1-phosphate 5-dehydrogenase	[c] : mnl1p + nad <==> f6p + h + nadh	Carbohydrates and related molecules	EC-1.1.1.17	BG11216	Deutscher et al., 2002; Watanabe et al., 2003; SubtiList
PPCK	phosphoenolpyruvate carboxykinase	[c] : atp + oaa --> adp + co2 + pep	Carbohydrates and related molecules	EC-4.1.1.49	BG11841	Diesterhaft and Freese, 1973; Deutscher et al., 2002; SubtiList; Yoshida et al., 2001
ME2	malic enzyme (NADP)	[c] : mal-L + nadp --> co2 + nadph + pyr	Carbohydrates and related molecules	EC-1.1.1.40	BG13922	Lerondel et al., 2006; Doan et al., 2003; SubtiList
ALCD19_D	alcohol dehydrogenase (D-glyceraldehyde to glycerol, NADP)	[c] : glyald + h + nadph <==> glyc + nadp	Carbohydrates and related molecules	EC-1.1.1.21	BG11363, BG13020	Ehrensberger and Wilson, 2003
ALCD19_L	alcohol dehydrogenase (L-glyceraldehyde to glycerol, NADP)	[c] : Lglyald + h + nadph <==> glyc + nadp	Carbohydrates and related molecules		BG13020, BG11363	Ehrensberger and Wilson, 2003
LACZ	lactase	[c] : h2o + lcts --> gal + glc-D	Carbohydrates and related molecules	EC-3.2.1.108	BG12439	Errington and Vogt, 1990
UAG2E	UDP-N-acetylglucosamine 2-epimerase	[c] : uacgam <==> uacmam	Carbohydrates and related molecules	EC-5.1.3.14	BG10403	Foster and Popham, 2002; SubtiList
GALCTD	galactarate dehydratase	[c] : galctr-D --> 5d4dglcr + h2o	Carbohydrates and related molecules	EC-4.2.1.42	BG11163	Hosoya et al., 2002
GLCRD	glucarate dehydratase	[c] : glcr --> 5d4dglcr + h2o	Carbohydrates and related molecules	EC-4.2.1.40	BG11161	Hosoya et al., 2002; SubtiList
ACTD2	Acetoin dehydrogenase	[c] : actn-R + coa + nad --> acald + accoa + h + nadh	Carbohydrates and related molecules		BG10369, BG10368, BG10367, BG12560, BG12558, BG12561, BG12559	Huang et al., 1999; Cruz Ramos et al., 2000
OXADC	oxalate decarboxylase	[c] : h + oxa --> co2 + for	Carbohydrates and related molecules	EC-4.1.1.2	BG14148, BG13484	Just et al., 2004; Tanner et al., 2001; SubtiList
GLYCTO10	glycolate oxidase	[c] : glyclt + o2 --> glx + h2o2	Carbohydrates and related molecules	EC-1.1.3.15	BG12320	KEGG
PGAMT	phosphoglucosamine mutase	[c] : gam1p <==> gam6p	Carbohydrates and related molecules	EC-5.4.2.10	BG12704	Kobayashi et al., 2003
AGDC	N-acetylglucosamine-6-phosphate deacetylase	[c] : acgam6p + h2o --> ac + gam6p	Carbohydrates and related molecules	EC-3.5.1.25	BG12630	Kobayashi et al., 2003; SubtiList
CDPMEK	4-(cytidine 5'-diphospho)-2-C-methyl-D-erythritol kinase	[c] : 4c2me + atp --> 2p4c2me + adp + h	Carbohydrates and related molecules		BG10109	Kobayashi et al., 2003; SubtiList
DXPRIi	1-deoxy-D-xylulose-5-phosphate reductoisomerase	[c] : dxyl5p + h + nadph --> 2me4p + nadp	Carbohydrates and related molecules	EC-1.1.1.267	BG13409	Kobayashi et al., 2003; SubtiList
DXPS	1-deoxy-D-xylulose 5-phosphate synthase	[c] : g3p + h + pyr --> co2 + dxyl5p	Carbohydrates and related molecules		BG11715	Kobayashi et al., 2003; SubtiList
G6PDA	glucosamine-6-phosphate deaminase	[c] : gam6p + h2o --> f6p + nh4	Carbohydrates and related molecules	EC-3.5.99.6	BG12631, BG12746	Kobayashi et al., 2003; SubtiList
LAAF	alpha-N-arabinofuranosidase	[e] : Larab + (3) h2o --> (3) arab-L	Carbohydrates and related molecules	EC-3.2.1.55	BG11985, BG11900	Leal and de Sa-Nogueira, 2004; Raposo et al., 2004
FBA2	D-Fructose 1-phosphate D-glyceraldehyde-3-phosphate-lyase	[c] : f1p <==> dhap + glyald	Carbohydrates and related molecules	EC-4.1.2.13	BG11125, BG10412	Marino et al., 2000; Kobayashi et al., 2003; SubtiList
ALTRH	altronate hydrolase	[c] : altrn --> 2ddglcn + h2o	Carbohydrates and related molecules	EC-4.2.1.7	BG13213	Mekjian et al., 1999
GUI1	glucuronate isomerase (D-glucuronate)	[c] : glcur <==> fruur	Carbohydrates and related molecules	EC-5.3.1.12	BG13204	Mekjian et al., 1999
MANAO	Mannonate oxidoreductase	[c] : mana + nad <==> fruur + h + nadh	Carbohydrates and related molecules	EC-1.1.1.57		Mekjian et al., 1999
MNNH	D-mannonate hydrolyase	[c] : mana --> 2ddglcn + h2o	Carbohydrates and related molecules	EC-4.2.1.8	BG13208	Mekjian et al., 1999
TAGUR	tagaturonate reductase	[c] : altrn + nad <==> h + nadh + tagur	Carbohydrates and related molecules	EC-1.1.1.58	BG13212	Mekjian et al., 1999
GUI2	glucuronate isomerase (D-galacturonate)	[c] : galur <==> tagur	Carbohydrates and related molecules	EC-5.3.1.12	BG13204	Mekjian et al., 1999; SubtiList
HEX1	hexokinase (D-glucose:ATP)	[c] : atp + glc-D --> adp + g6p + h	Carbohydrates and related molecules	EC-2.7.1.2	BG11685	Mesak et al., 2004; Deutscher et al., 2002; SubtiList
DKI	5-Dehydro-4-deoxy-D-glucuronate ketol-isomerase	[c] : 5dh4dglcn <==> 46dh25dohxn	Carbohydrates and related molecules	EC-5.3.1.17	BG11401	Pujic et al., 1998
DKII	2-dehydro-3-deoxy-D-gluconate 5-dehydrogenase	[c] : 46dh25dohxn + h + nadh --> 2ddglcn + nad	Carbohydrates and related molecules	EC-1.1.1.127	BG11400	Pujic et al., 1998
DDGLK	2-dehydro-3-deoxygluconokinase	[c] : 2ddglcn + atp --> 2ddg6p + adp + h	Carbohydrates and related molecules	EC-2.7.1.45	BG11397	Pujic et al., 1998; SubtiList
EDA	2-dehydro-3-deoxy-phosphogluconate aldolase	[c] : 2ddg6p --> g3p + pyr	Carbohydrates and related molecules	EC-4.1.2.14	BG11396	Pujic et al., 1998; SubtiList
MALT	alpha-glucosidase	[c] : h2o + malt --> (2) glc-D	Carbohydrates and related molecules	EC-3.2.1.20	BG12421	Schonert et al., 1999
MLTG1	Maltodextrin glucosidase (maltotriose)	[c] : h2o + malttr --> glc-D + malt	Carbohydrates and related molecules		BG12421	Schonert et al., 1999
MLTG2	Maltodextrin glucosidase (maltotetraose)	[c] : h2o + maltttr --> glc-D + malttr	Carbohydrates and related molecules		BG12421	Schonert et al., 1999
MLTG3	Maltodextrin glucosidase (maltopentaose)	[c] : h2o + maltpt --> glc-D + maltttr	Carbohydrates and related molecules		BG12421	Schonert et al., 1999
MLTG4	Maltodextrin glucosidase (maltohexaose)	[c] : h2o + malthx --> glc-D + maltpt	Carbohydrates and related molecules		BG12421	Schonert et al., 1999
MLTG5	Maltodextrin glucosidase (maltoheptaose)	[c] : h2o + malthp --> glc-D + malthx	Carbohydrates and related molecules		BG12421	Schonert et al., 1999
MLTG7	Maltodextrin glucosidase (isomaltose)	[c] : h2o + isomal --> (2) glc-D	Carbohydrates and related molecules		BG12421	Schonert et al., 1999
SUCH	alpha-glucoside glucohydrolase	[c] : h2o + sucr --> fru + glc-D	Carbohydrates and related molecules	EC-3.2.1.48	BG12421	Schonert et al., 1999
DRBKr	Deoxyribokinase	[c] : atp + drib <==> 2dr5p + adp + h	Carbohydrates and related molecules	EC-2.7.1.15	BG10877	Schuch et al., 1999; SubtiList
ARABRr	arabinose reductase	[c] : arab-L + h + nadph <==> abt-L + nadp	Carbohydrates and related molecules	EC-1.1.1.21	BG13826, BG14096	From Biolog phenotyping (see Table 1)
GLTPD	Galactitol-1-phosphate dehydrogenase	[c] : galt1p + nad <==> h + nadh + tag6p-D	Carbohydrates and related molecules	EC-Undetermined	BG13207	From Biolog phenotyping (see Table 1)
GLXCBL	glyoxalate carboligase	[c] : (2) glx + h --> 2h3opp + co2	Carbohydrates and related molecules	EC-4.1.1.47	BG12063	From Biolog phenotyping (see Table 1)
HOXPRx	2-hydroxy-3-oxopropionate reductase (NAD)	[c] : glyc-R + nad <==> 2h3opp + h + nadh	Carbohydrates and related molecules	EC-1.1.1.60	BG13328	From Biolog phenotyping (see Table 1)
ME1x_D	D-malate dehydrogenase (NAD)	[c] : mal-D + nad --> co2 + nadh + pyr	Carbohydrates and related molecules	EC-1.1.1.83	BG11222	From Biolog phenotyping (see Table 1)
TARTDC	Tartrate decarboxylase	[c] : h + tartr-L --> co2 + glyc-R	Carbohydrates and related molecules	EC-4.1.1.73	BG11222	SwissProt and Smith Waterman
TARTRDH	tartrate dehydrogenase	[c] : nad + tartr-L <==> h + nadh + oxglyc	Carbohydrates and related molecules	EC-1.1.1.93	BG11222	SwissProt and Smith Waterman
TARTRDH2	tartrate dehydrogenase	[c] : nad + tartr-M <==> h + nadh + oxglyc	Carbohydrates and related molecules	EC-1.1.1.93	BG11222	SwissProt and Smith Waterman
ALDD20x	aldehyde dehydrogenase (NAD)	[c] : h2o + imzacd + nad --> (2) h + imzac + nadh	Carbohydrates and related molecules	EC-1.2.1.3	BG11355, BG12582, BG11903	Soga et al., 2003; SubtiList
ALDD6	aldehyde dehydrogenase (hexanal, NAD)	[c] : h2o + hxal + nad --> (2) h + hxa + nadh	Carbohydrates and related molecules		BG11903, BG12582, BG11355	Soga T et al., 2003
UDPG4E	UDPglucose 4-epimerase	[c] : udpg <==> udpgal	Carbohydrates and related molecules	EC-5.1.3.2	BG11837	Soldo et al., 2003; SubtiList
SUCD1	succinate dehydrogenase	[c] : fad + succ <==> fadh2 + fum	Carbohydrates and related molecules	EC-1.3.99.1	BG10353+BG10352+BG10351	Sonenshein et al., 2002
SUCOAS	succinyl-CoA synthetase (ADP-forming)	[c] : atp + coa + succ <==> adp + pi + succoa	Carbohydrates and related molecules	EC-6.2.1.5	BG12680, BG12681	Sonenshein et al., 2002; SubtiList
MCA	Methyl-cis-aconitase	[c] : 2mcit <==> micit	Carbohydrates and related molecules	EC-Undetermined	BG11323	Sonenshein, 2002
MCITS	2-methylcitrate synthase	[c] : h2o + oaa + ppcoa --> 2mcit + coa + h	Carbohydrates and related molecules	EC-4.1.3.31	BG11322	Sonenshein, 2002
MICITL	methylisocitrate lyase	[c] : micit <==> pyr + succ	Carbohydrates and related molecules	EC-4.1.3.30	BG11720	Sonenshein, 2002
ACONT	aconitase	[c] : cit <==> icit	Carbohydrates and related molecules	EC-4.2.1.3	BG10478	Sonenshein, 2002; SubtiList
AKGD	2-oxoglutarate dehydrogenase	[c] : akg + coa + nad --> co2 + nadh + succoa	Carbohydrates and related molecules		BG10210, BG10273, BG10272	Sonenshein, 2002; SubtiList
CS	citrate synthase	[c] : accoa + h2o + oaa --> cit + coa + h	Carbohydrates and related molecules	EC-4.1.3.7	BG10854, BG10855	Sonenshein, 2002; SubtiList
FUM	fumarase	[c] : fum + h2o <==> mal-L	Carbohydrates and related molecules	EC-4.2.1.2	BG10384	Sonenshein, 2002; SubtiList
ICDHy	isocitrate dehydrogenase (NADP)	[c] : icit + nadp <==> akg + co2 + nadph	Carbohydrates and related molecules	EC-1.1.1.42	BG10856	Sonenshein, 2002; SubtiList
MDH	malate dehydrogenase	[c] : mal-L + nad <==> h + nadh + oaa	Carbohydrates and related molecules	EC-1.1.1.37	BG11386	Sonenshein, 2002; SubtiList
BG(MADG)	beta-glucosidase (methyl-alpha-D-glucoside)	[e] : h2o + madg --> glc-D + meoh	Carbohydrates and related molecules	EC-3.2.1.21	BG10935	Steinmetz, 1993
BG(MBDG)	beta-glucosidase	[e] : h2o + mbdg --> glc-D + meoh	Carbohydrates and related molecules	EC-3.2.1.21	BG10935	Steinmetz, 1993
FFSD	beta-fructofuranosidase	[c] : h2o + suc6p --> fru + g6p	Carbohydrates and related molecules	EC-3.2.1.26	BG10596	Steinmetz, 1993; SubtiList
AAMYL	alpha-amylase	[e] : starch --> dextrin	Carbohydrates and related molecules	EC-3.2.1.1	BG10473	SubtiList
AB6PGH	Arbutin 6-phosphate glucohydrolase	[c] : arbt6p + h2o --> g6p + hqn	Carbohydrates and related molecules	EC-3.2.1.86	BG11203, BG11350	SubtiList
ABUTD	aminobutyraldehyde dehydrogenase	[c] : 4abutn + h2o + nad --> 4abut + (2) h + nadh	Carbohydrates and related molecules	EC-1.2.1.19	BG11903, BG11355, BG12582	SubtiList
ADPRDP	ADPribose diphosphatase	[c] : adprib + h2o --> amp + (2) h + r5p	Carbohydrates and related molecules	EC-3.6.1.13	BG11762	SubtiList
ALDD10	aldehyde dehydrogenase (decanal, NAD)	[c] : dcal + h2o + nad --> dca + (2) h + nadh	Carbohydrates and related molecules		BG11355, BG11903, BG12582	SubtiList
ALDD11	aldehyde dehydrogenase (undecanal, NAD)	[c] : h2o + nad + udcal --> (2) h + nadh + udca	Carbohydrates and related molecules		BG11355, BG12582, BG11903	SubtiList
ALDD12	aldehyde dehydrogenase (dodecanal, NAD)	[c] : ddcal + h2o + nad --> ddca + (2) h + nadh	Carbohydrates and related molecules		BG12582, BG11903, BG11355	SubtiList
ALDD13	aldehyde dehydrogenase (tridecanal, NAD)	[c] : h2o + nad + trdcal --> (2) h + nadh + trdca	Carbohydrates and related molecules		BG12582, BG11355, BG11903	SubtiList
ALDD14	aldehyde dehydrogenase (tetradecanal, NAD)	[c] : h2o + nad + ttdcal --> (2) h + nadh + ttdca	Carbohydrates and related molecules		BG12582, BG11903, BG11355	SubtiList
ALDD15	aldehyde dehydrogenase (pentadecanal, NAD)	[c] : h2o + nad + ptdcal --> (2) h + nadh + ptdca	Carbohydrates and related molecules		BG11355, BG11903, BG12582	SubtiList
ALDD16	aldehyde dehydrogenase (hexadecanal, NAD)	[c] : h2o + hxdcal + nad --> (2) h + hdca + nadh	Carbohydrates and related molecules		BG11355, BG12582, BG11903	SubtiList
ALDD17	aldehyde dehydrogenase (heptadecanal, NAD)	[c] : h2o + hpdcal + nad --> (2) h + hpdca + nadh	Carbohydrates and related molecules		BG11355, BG11903, BG12582	SubtiList
ALDD18	aldehyde dehydrogenase (octadecanal, NAD)	[c] : h2o + nad + ocdcal --> (2) h + nadh + ocdca	Carbohydrates and related molecules		BG11355, BG12582, BG11903	SubtiList
ALDD1x	aldehyde dehydrogenase (formaldehyde, NAD)	[c] : fald + h2o + nad --> for + (2) h + nadh	Carbohydrates and related molecules	EC-1.2.1.46	BG12582, BG11903, BG11355	SubtiList
ALDD2x	aldehyde dehydrogenase (acetaldehyde, NAD)	[c] : acald + h2o + nad --> ac + (2) h + nadh	Carbohydrates and related molecules	EC-1.2.1.3	BG11903, BG11355, BG12582	SubtiList
ALDD3	aldehyde dehydrogenase (propanal, NAD)	[c] : h2o + nad + ppal --> (2) h + nadh + ppa	Carbohydrates and related molecules		BG11355, BG11903, BG12582	SubtiList
ALDD30	aldehyde dehydrogenase (glyoxylate, NAD)	[c] : glx + h2o + nad --> (2) h + nadh + oxa	Carbohydrates and related molecules		BG12582, BG11355, BG11903	SubtiList
ALDD31	aldehyde dehydrogenase (aminoacetaldehyde, NAD)	[c] : amacald + h2o + nad --> gly + h + nadh	Carbohydrates and related molecules		BG12582, BG11903, BG11355	SubtiList
ALDD32	aldehyde dehydrogenase (D-Glucuronolactone, NADH)	[c] : glcurn + (2) h2o + nad --> glcr + (3) h + nadh	Carbohydrates and related molecules		BG11903, BG12582, BG11355	SubtiList
ALDD4	aldehyde dehydrogenase (butanal, NAD)	[c] : btal + h2o + nad --> but + (2) h + nadh	Carbohydrates and related molecules		BG12582, BG11355, BG11903	SubtiList
ALDD4x	aldehyde dehydrogenase (methylmalonate semialdehyde, NAD)	[c] : h2o + mmalsa + nad --> (2) h + mmal + nadh	Carbohydrates and related molecules	EC-1.2.1.3	BG12582, BG11903, BG11355	SubtiList
ALDD5	aldehyde dehydrogenase (pentanal, NAD)	[c] : h2o + nad + ptal --> (2) h + nadh + pta	Carbohydrates and related molecules		BG11903, BG11355, BG12582	SubtiList
ALDD7	aldehyde dehydrogenase (heptanal, NAD)	[c] : h2o + hpal + nad --> (2) h + hpa + nadh	Carbohydrates and related molecules		BG11903, BG11355, BG12582	SubtiList
ALDD8	aldehyde dehydrogenase (octanal, NAD)	[c] : h2o + nad + octal --> (2) h + nadh + octa	Carbohydrates and related molecules		BG12582, BG11355, BG11903	SubtiList
ALDD8x	aldehyde dehydrogenase (D-glyceraldehyde, NAD)	[c] : glyald + h2o + nad --> glyc-R + (2) h + nadh	Carbohydrates and related molecules	EC-1.2.1.3	BG11903, BG12582, BG11355	SubtiList
ALDD9	aldehyde dehydrogenase (nonanal, NAD)	[c] : h2o + nad + nonal --> (2) h + nadh + nona	Carbohydrates and related molecules		BG12582, BG11355, BG11903	SubtiList
ARAI	L-arabinose isomerase	[c] : arab-L <==> rbl-L	Carbohydrates and related molecules	EC-5.3.1.4	BG11904	SubtiList
BG(CELLB)	beta-glucosidase (cellobiose)	[e] : cellb + h2o --> (2) glc-D	Carbohydrates and related molecules	EC-3.2.1.21	BG10935	SubtiList
BUTKr	butyrate kinase	[c] : atp + but <==> adp + butpi	Carbohydrates and related molecules	EC-2.7.2.7	BG11724	SubtiList
D4DGCD	5-dehydro-4-deoxyglucarate dehydratase	[c] : 5d4dglcr + h --> 25dop + co2 + h2o	Carbohydrates and related molecules	EC-4.2.1.41	BG11158	SubtiList
F1PK	fructose-1-phosphate kinase	[c] : atp + f1p --> adp + fdp + h	Carbohydrates and related molecules	EC-2.7.1.56	BG12588	SubtiList
FBP	fructose-bisphosphatase	[c] : fdp + h2o --> f6p + pi	Carbohydrates and related molecules	EC-3.1.3.11	BG11478	SubtiList
FRUK	fructokinase	[c] : atp + fru --> adp + f6p + h	Carbohydrates and related molecules	EC-2.7.1.4	BG12195, BG12796	SubtiList
G1Dx	glucose 1-dehydrogenase (NAD)	[c] : glc-D + nad --> g15lac + h + nadh	Carbohydrates and related molecules	EC-1.1.1.118	BG10545	SubtiList
G1PPDM	glucose-1-phosphate phosphodismutase	[c] : (2) g1p --> g16bp + glc-D	Carbohydrates and related molecules	EC-2.7.1.41	BG12422	SubtiList
G6PI	Glucose-6-phosphate isomerase	[c] : g6p <==> g6p-B	Carbohydrates and related molecules	EC-5.3.1.9	BG12366	SubtiList
GALK	galactokinase	[c] : atp + gal --> adp + gal1p + h	Carbohydrates and related molecules	EC-2.7.1.6	BG10581	SubtiList
GALS1	a-galactosidase (galactomannan)	[c] : galman + h2o --> gal	Carbohydrates and related molecules	EC-3.2.1.22	BG12615	SubtiList
GALS2	a-galactosidase (galactose oligosaccharides)	[c] : galogs + h2o --> gal	Carbohydrates and related molecules	EC-3.2.1.22	BG12615	SubtiList
GALS3	a-galactosidase (melibiose)	[c] : h2o + melib --> gal + glc-D	Carbohydrates and related molecules	EC-3.2.1.22	BG12615	SubtiList
GALS4	a-galactosidase (stachyose)	[c] : h2o + stchs --> gal + raffin	Carbohydrates and related molecules	EC-3.2.1.22	BG12615	SubtiList
GALT	galactose-1-phosphate uridylyltransferase	[c] : gal1p + h + utp <==> ppi + udpgal	Carbohydrates and related molecules	EC-2.7.7.10	BG10582	SubtiList
GBEZY	1,4-alpha-glucan branching enzyme	[c] : 14glun --> glycogen	Carbohydrates and related molecules	EC-2.4.1.18	BG10907	SubtiList
GCALDD	Glycolaldehyde dehydrogenase	[c] : gcald + h2o + nad --> glyclt + (2) h + nadh	Carbohydrates and related molecules	EC-1.2.1.21	BG11903, BG11355, BG12582	SubtiList
GLCP	glycogen phosphorylase	[c] : glycogen + pi --> g1p	Carbohydrates and related molecules	EC-2.4.1.1	BG10911	SubtiList
GLCS1	glycogen synthase (ADPGlc)	[c] : adpglc --> adp + glycogen + h	Carbohydrates and related molecules	EC-2.4.1.21	BG10910	SubtiList
GLGCr	glucose-1-phosphate adenylyltransferase	[c] : atp + g1p + h <==> adpglc + ppi	Carbohydrates and related molecules	EC-2.7.7.27	BG10909, BG10908	SubtiList
GLYK	glycerol kinase	[c] : atp + glyc --> adp + glyc3p + h	Carbohydrates and related molecules	EC-2.7.1.30	BG10187	SubtiList
HMGCOASi	Hydroxymethylglutaryl CoA synthase	[c] : aacoa + accoa + h2o --> coa + h + hmgcoa	Carbohydrates and related molecules	EC-4.1.3.5	BG10926	SubtiList
INVRTSc	invertase, cytoplasmic	[c] : h2o + raffin --> fru + melib	Carbohydrates and related molecules	EC-3.2.1.26	BG10596	SubtiList
MAL6PG	maltose-6'-phosphate glucosidase	[c] : h2o + malt6p --> g6p + glc-D	Carbohydrates and related molecules	EC-3.2.1.122	BG11839	SubtiList
MALTAT	maltose O-acetyltransferase	[c] : accoa + malt --> acmalt + coa	Carbohydrates and related molecules	EC-2.3.1.79	BG10043	SubtiList
MAN6PI	mannose-6-phosphate isomerase	[c] : man6p <==> f6p	Carbohydrates and related molecules	EC-5.3.1.8	BG13177, BG10454	SubtiList
MGSA	methylglyoxal synthase	[c] : dhap --> mthgxl + pi	Carbohydrates and related molecules	EC-4.2.3.3	BG11211	SubtiList
OCOAT1r	3-oxoacid CoA-transferase (Succinyl-CoA: acetoacetate)	[c] : acac + succoa <==> aacoa + succ	Carbohydrates and related molecules	EC-2.8.3.5	BG11154+BG11153	SubtiList
PBUTT	phosphate butyryltransferase	[c] : btcoa + pi <==> butpi + coa	Carbohydrates and related molecules	EC-2.3.1.19	BG11722, BG10634	SubtiList
PFK_2	Phosphofructokinase	[c] : atp + tag6p-D --> adp + h + tagdp-D	Carbohydrates and related molecules	EC-2.7.1.11	BG12644	SubtiList
PGGH	6-phospho-beta-glucosidase	[c] : 6pgg + h2o --> g6p + glc-D	Carbohydrates and related molecules	EC-3.2.1.86	BG11350, BG11203	SubtiList
PGLYCP	phosphoglycolate phosphatase	[c] : 2pglyc + h2o --> glyclt + pi	Carbohydrates and related molecules	EC-3.1.3.18	BG11601	SubtiList
PGMT_B	b-phosphoglucomutase	[c] : g6p-B <==> g1p-B	Carbohydrates and related molecules	EC-5.4.2.6	BG12422	SubtiList
PHYT3	3-phytase	[c] : h2o + inoshp --> inospp1 + pi	Carbohydrates and related molecules	EC-3.1.3.8	BG11198	SubtiList
PMANM	phosphomannomutase	[c] : man1p <==> man6p	Carbohydrates and related molecules	EC-5.4.2.8	BG10189	SubtiList
PPCOAC	Propionyl-CoA carboxylase	[c] : atp + hco3 + ppcoa --> adp + h + mmcoa-S + pi	Carbohydrates and related molecules	EC-6.4.1.3	BG13456, BG11733	SubtiList
PPS	phosphoenolpyruvate synthase	[c] : atp + h2o + pyr --> amp + (2) h + pep + pi	Carbohydrates and related molecules	EC-2.7.9.2	BG12657	SubtiList
RBK_D	D-ribulokinase	[c] : atp + rbl-D --> adp + h + ru5p-D	Carbohydrates and related molecules	EC-2.7.1.47	BG11905	SubtiList
RBLK1	L-ribulokinase (L-ribulose)	[c] : atp + rbl-L --> adp + h + ru5p-L	Carbohydrates and related molecules	EC-2.7.1.16	BG11905	SubtiList
RBP4E	L-ribulose-phosphate 4-epimerase	[c] : ru5p-L <==> xu5p-D	Carbohydrates and related molecules	EC-5.1.3.4	BG11906	SubtiList
RMK	rhamnulokinase	[c] : atp + rml --> adp + h + rml1p	Carbohydrates and related molecules	EC-2.7.1.5	BG12385	SubtiList
S6PG	Salicin 6-phosphate glucohydrolase	[c] : h2o + salc6p --> 2hxmp + g6p	Carbohydrates and related molecules	EC-3.2.1.86	BG11350, BG11203	SubtiList
TAL	transaldolase	[c] : g3p + s7p <==> e4p + f6p	Carbohydrates and related molecules	EC-2.2.1.2	BG10413	SubtiList
TKT1	transketolase	[c] : r5p + xu5p-D <==> g3p + s7p	Carbohydrates and related molecules	EC-2.2.1.1	BG11247	SubtiList
TKT2	transketolase	[c] : e4p + xu5p-D <==> f6p + g3p	Carbohydrates and related molecules	EC-2.2.1.1	BG11247	SubtiList
TRE6PH	trehalose-6-phosphate hydrolase	[c] : h2o + tre6p --> g6p + glc-D	Carbohydrates and related molecules	EC-3.2.1.93	BG11010	SubtiList
UAG2EMA	UDP-N-acetyl-D-glucosamine 2-epimerase (Hydrolysis)	[c] : h2o + uacgam <==> acmana + h + udp	Carbohydrates and related molecules	EC-5.1.3.14	BG10403	SubtiList
XYLI1	xylose isomerase	[c] : xyl-D <==> xylu-D	Carbohydrates and related molecules	EC-5.3.1.5	BG10806	SubtiList
XYLI2	xylose isomerase	[c] : glc-D <==> fru	Carbohydrates and related molecules	EC-5.3.1.5	BG10806	SubtiList
XYLK	xylulokinase	[c] : atp + xylu-D --> adp + h + xu5p-D	Carbohydrates and related molecules	EC-2.7.1.17	BG10807	SubtiList
PTAr	phosphotransacetylase	[c] : accoa + pi <==> actp + coa	Carbohydrates and related molecules	EC-2.3.1.8	BG10634	Tobisch et al., 1999; Deutscher et al., 2002
PDH	pyruvate dehydrogenase	[c] : coa + nad + pyr --> accoa + co2 + nadh	Carbohydrates and related molecules	EC-1.2.1.51	BG10210, BG10207+BG10208, BG10209	Tobisch et al., 1999; Deutscher et al., 2002; SubtiList
PFK	phosphofructokinase	[c] : atp + f6p --> adp + fdp + h	Carbohydrates and related molecules	EC-2.7.1.11	BG12644	Tobisch et al., 1999; Deutscher et al., 2002; SubtiList
PGI	glucose-6-phosphate isomerase	[c] : g6p <==> f6p	Carbohydrates and related molecules	EC-5.3.1.9	BG12366	Tobisch et al., 1999; Deutscher et al., 2002; SubtiList
PGM	phosphoglycerate mutase	[c] : 3pg <==> 2pg	Carbohydrates and related molecules	EC-5.4.2.1	BG10898	Tobisch et al., 1999; Deutscher et al., 2002; SubtiList
PYK	pyruvate kinase	[c] : adp + h + pep --> atp + pyr	Carbohydrates and related molecules	EC-2.7.1.40	BG12661	Tobisch et al., 1999; Deutscher et al., 2002; SubtiList
TPI	triose-phosphate isomerase	[c] : dhap <==> g3p	Carbohydrates and related molecules	EC-5.3.1.1	BG10897	Tobisch et al., 1999; Deutscher et al., 2002; SubtiList
PGK	phosphoglycerate kinase	[c] : 13dpg + adp <==> 3pg + atp	Carbohydrates and related molecules	EC-2.7.2.3	BG11062	Tobisch et al., 1999; SubtiList
RMI	L-rhamnose isomerase	[c] : rmn <==> rml	Carbohydrates and related molecules	EC-5.3.1.14	BG12387	Turner and Helmann, 2000; SubtiList
SUCD5_BS	succinate dehydrogenase	fadh2[c] + (2) h[e] + mqn7[c] --> fad[c] + (2) h[c] + mql7[c]	Carbohydrates and related molecules	EC-Undetermined,	BG10353+BG10352+BG10351	von Wachenfeldt and Hederstedt, 2002
INSCR	inositol catabolic reactions (lumped)	[c] : 2ins + atp --> adp + dhap + (2) h + msa	Carbohydrates and related molecules		BG11118, BG11125, BG11120, BG11119, BG11121	Yoshida et al., 1997; Stulke et al., 2000; SubtiList
INS2D	inositol 2-dehydrogenase	[c] : inost + nad --> 2ins + h + nadh	Carbohydrates and related molecules	EC-1.1.1.18	BG10669	Yoshida et al., 1997; SubtiList
ACNPLYSr	N-Acetylneuraminate pyruvate-lyase	[c] : acmana + h2o + pep <==> acnam + pi	Carbohydrates and related molecules	EC-4.1.3.19		From Biolog phenotyping
ACS2	acetyl-CoA synthase (propionate)	[c] : atp + coa + ppa --> amp + ppcoa + ppi	Carbohydrates and related molecules	EC-6.2.1.1	BG10370	KEGG
ARABI	arabinose isomerase	[c] : arab-D <==> rbl-D	Carbohydrates and related molecules	EC-5.3.1.3		From Biolog phenotyping
ETHAAL	ethanolamine ammonia-lyase	[c] : etha --> acald + nh4	Carbohydrates and related molecules	EC-4.3.1.7		From Biolog phenotyping
FORAMD	formamidase	[c] : frmd + h2o --> for + nh4	Carbohydrates and related molecules	EC-3.5.1.49		From Biolog phenotyping
GLCRAL	5-dehydro-4-deoxyglucarate aldolase	[c] : 5d4dglcr --> 2h3opp + pyr	Carbohydrates and related molecules	EC-4.1.2.20		From Biolog phenotyping
GLYCK	glycerate kinase	[c] : atp + glyc-R --> 3pg + adp + h	Carbohydrates and related molecules	EC-2.7.1.31	BG11103	KEGG
ISOMS	isomaltulose synthase	[c] : sucr <==> pala	Carbohydrates and related molecules	EC-5.4.99.11		From Biolog phenotyping
LCADi	lactaldehyde dehydrogenase	[c] : h2o + lald-L + nad --> (2) h + lac-L + nadh	Carbohydrates and related molecules	EC-1.2.1.22	BG11903, BG11355, BG12582	KEGG
MI1PP	myo-inositol 1-phosphatase	[c] : h2o + mi1p-D --> inost + pi	Carbohydrates and related molecules	EC-3.1.3.25	BG11818	KEGG
MLTG6	Maltodextrin glucosidase (dextrin)	[c] : dextrin + (2) h2o --> (2) glc-D	Carbohydrates and related molecules		BG12421	From Biolog phenotyping
MPL	maltose phosphorylase	[c] : malt + pi --> g1p-B + glc-D	Carbohydrates and related molecules	EC-2.4.1.8	BG12420	KEGG
PGL	6-phosphogluconolactonase	[c] : 6pgl + h2o --> 6pgc + h	Carbohydrates and related molecules	EC-3.1.1.31		Added for completion of PPP
PPAK	Propionate kinase	[c] : adp + ppap <==> atp + ppa	Carbohydrates and related molecules		BG10813	KEGG
PTA2r	Phosphate acetyltransferase	[c] : pi + ppcoa <==> coa + ppap	Carbohydrates and related molecules		BG10634	KEGG
RMPA	Rhamnulose-1-phosphate aldolase	[c] : rml1p <==> dhap + lald-L	Carbohydrates and related molecules	EC-4.1.2.19		From Biolog phenotyping
SORD_D	D-sorbitol dehydrogenase	[c] : fad + sbt-D <==> fadh2 + srb-L	Carbohydrates and related molecules	EC-1.1.99.21		From Biolog phenotyping
TGBPA	Tagatose-bisphosphate aldolase	[c] : tagdp-D <==> dhap + g3p	Carbohydrates and related molecules	EC-4.1.2.40		From Biolog phenotyping
UAG4E	UDP-N-acetylglucosamine 4-epimerase	[c] : uacgam --> uacgala	Carbohydrates and related molecules	EC-5.1.3.7	BG11837, BG13829	BLASTP search in SubtiList database using wbpP gene of B. pertussis: 9.00E-31
UGLYCHr	Ureidoglycolate hydrolase	[c] : (2) h + h2o + urdglyc <==> co2 + glx + (2) nh4	Carbohydrates and related molecules	EC-3.5.3.19		From Biolog phenotyping
XYL14BASE	xylan 1,4-beta-xylosidase	[c] : 14bxyl + h2o --> xyl-D	Carbohydrates and related molecules	EC-3.2.1.37	BG11985	SubtiList
PAPPT3	phospho-N-acetylmuramoyl-pentapeptide-transferase (meso-2,6-diaminopimelate)	[c] : udcpp + ugmda --> uagmda + ump	Cell wall	EC-2.7.8.13	BG10224	Bouhss et al., 2004; SubtiList
LIPO4S24_BS	lipoteichoic acid synthesis (n=24), linked, unsubstituted	[c] : (2400) cdpglyc + d12dg_BS --> (2400) cmp + (2400) h + lipo4-24_BS	Cell wall			Dauner and Sauer U, 2001
LIPO1S24_BS	lipoteichoic acid synthesis (n=24), linked, glucose substituted	[c] : (2400) cdpglyc + d12dg_BS + (2400) udpg --> (2400) cmp + (4800) h + lipo1-24_BS + (2400) udp	Cell wall			Foster and Popham, 2002
LIPO2S24_BS	lipoteichoic acid synthesis (n=24), linked, N-acetylglucosamine substituted	[c] : (2400) cdpglyc + d12dg_BS + (2400) uacgam --> (2400) cmp + (4800) h + lipo2-24_BS + (2400) udp	Cell wall			Foster and Popham, 2002
TECA1S45	glycerol teichoic acid (n=45), unlinked, unsubstituted	[c] : (45) cdpglyc + uacgam + uacmam --> (45) cmp + gtca1-45_BS + (46) h + udp + ump	Cell wall	EC-Undetermined	BG10450, BG10451, BG12684, BG11205, BG11191, BG10725	Foster and Popham, 2002; Bhavsar et al., 2004
TECA3S45	glycerol teichoic acid (n=45), unlinked, glucose substituted	[c] : (45) cdpglyc + h2o + uacgam + uacmam + (45) udpg --> (45) cmp + gtca3-45_BS + (91) h + (46) udp + ump	Cell wall	EC-Undetermined	BG10450, BG10451, BG10724, BG12684, BG11205, BG11191, BG10725	Foster and Popham, 2002; Bhavsar et al., 2004
TECA2S45	glycerol teichoic acid (n=45), unlinked, D-ala substituted	[c] : (45) ala-D + (45) atp + (45) cdpglyc + (45) h2o + uacgam + uacmam --> (45) amp + (45) cmp + gtca2-45_BS + (91) h + (45) ppi + udp + ump	Cell wall	EC-Undetermined	BG10450, BG10551, BG10550, BG10548, BG10451, BG10549, BG12684, BG11205, BG11191, BG10725	Foster and Popham, 2002; Bhavsar et al., 2004; Perego et al., 1995
TECA4S_BS	minor teichoic acid synthesis (n=30)	[c] : (30) h2o + (30) uacgala + (30) udpg --> (60) h + tcam_BS + (30) udp + (30) ump	Cell wall		BG11367, BG11192	Foster and Popham, 2002; Dauner and Sauer, 2001
GALU	UTP-glucose-1-phosphate uridylyltransferase	[c] : g1p + h + utp <==> ppi + udpg	Cell wall	EC-2.7.7.9	BG10402	Foster and Popham, 2002; Deutscher et al., 2002; SubtiList
TEICH45	teichuronic acid (n=45), unlinked, GalNAc-GlcA repeated	[c] : (45) uacgala + (45) udpglcur <==> (45) h + teich-45_BS + (45) udp + (45) ump	Cell wall	EC-Undetermined	BG12694, BG12688, BG12689, BG12695, BG12690, BG12692	Foster and Popham, 2002; Soldo et al., 1999; SubtiList
G3PCT	glycerol-3-phosphate cytidylyltransferase	[c] : ctp + glyc3p + h --> cdpglyc + ppi	Cell wall	EC-2.7.7.39	BG10449	Foster and Popham, 2002; SubtiList
UDPGD	UDPglucose 6-dehydrogenase	[c] : h2o + (2) nad + udpg <==> (3) h + (2) nadh + udpglcur	Cell wall	EC-1.1.1.22	BG12691	Foster and Popham, 2002; SubtiList
LIPO3S24_BS	lipoteichoic acid synthesis (n=24), unliked, D-alanine substituted	[c] : (2400) ala-D + (2400) atp + (2400) cdpglyc + d12dg_BS + (2400) h2o --> (2400) amp + (2400) cmp + (4800) h + lipo3-24_BS + (2400) ppi	Cell wall		BG10551, BG10550, BG10548, BG10549	Foster and Popham, 2002; Wecke et al., 1996; Perego et al., 1995
UAGDPr	UDP-N-acetylglucosamine diphosphorylase	[c] : acgam1p + h + utp <==> ppi + uacgam	Cell wall	EC-2.7.7.23	BG10113	Kobayashi et al., 2003; SubtiList
ALAALA	D-alanine-D-alanine ligase (reversible)	[c] : (2) ala-D + atp <==> adp + alaala + h + pi	Cell wall	EC-6.3.2.4	BG11932	SubtiList
AMAA	N-acetylmuramoyl-L-alanine amidase	[c] : acmama + h2o --> acmam + ala-L	Cell wall	EC-3.5.1.28	BG10825, BG10505, BG11514, BG11633, BG10407	SubtiList
HXAD	Hexosaminidase	[c] : chitob + h2o --> (2) acgam	Cell wall	EC-3.2.1.52	BG10455	SubtiList
UAAGDS	UDP-N-acetylmuramoyl-L-alanyl-D-glutamyl-meso-2,6-diaminopimelate synthetase	[c] : 26dap-M + atp + uamag --> adp + h + pi + ugmd	Cell wall	EC-6.3.2.13	BG10223	SubtiList
UAGCVT	UDP-N-acetylglucosamine 1-carboxyvinyltransferase	[c] : pep + uacgam --> pi + uaccg	Cell wall	EC-2.5.1.7	BG10414, BG11955	SubtiList
UAGPT3	UDP-N-acetylglucosamine-N-acetylmuramyl-(pentapeptide)pyrophosphoryl-undecaprenol N-acetylglucosamine transferase	[c] : uacgam + uagmda --> h + uaagmda + udp	Cell wall		BG10227	SubtiList
UAMAGS	UDP-N-acetylmuramoyl-L-alanyl-D-glutamate synthetase	[c] : atp + glu-D + uama --> adp + h + pi + uamag	Cell wall	EC-6.3.2.9	BG10225	SubtiList
UAMAS	UDP-N-acetylmuramoyl-L-alanine synthetase	[c] : ala-L + atp + uamr --> adp + h + pi + uama	Cell wall	EC-6.3.2.8	BG10973	SubtiList
UAPGR	UDP-N-acetylenolpyruvoylglucosamine reductase	[c] : h + nadph + uaccg --> nadp + uamr	Cell wall	EC-1.1.1.158	BG10228	SubtiList
UGMDDS	UDP-N-acetylmuramoyl-L-alanyl-D-glutamyl-meso-2,6-diaminopimeloyl-D-alanyl-D-alanine synthetase	[c] : alaala + atp + ugmd --> adp + h + pi + ugmda	Cell wall	EC-6.3.2.15	BG12084	SubtiList
G1PACTr	glucosamine-1-phosphate N-acetyltransferase	[c] : accoa + gam1p <==> acgam1p + coa + h	Cell wall	EC-2.3.1.157	BG10113	From Biolog phenotyping
PPTGS_BS	Peptidoglycan subunit synthesis	[c] : uaagmda --> h + peptido_BS + udcpdp	Cell wall			Kobayashi et al., 2003
UDCPDP	undecaprenyl-diphosphatase	[c] : h2o + udcpdp --> h + pi + udcpp	Cell wall	EC-3.6.1.27	BG13951	KEGG
MTHFD	methylenetetrahydrofolate dehydrogenase (NADP)	[c] : mlthf + nadp <==> methf + nadph	Coenzymes and prosthetic groups	EC-1.5.1.5	BG11711	Kobayashi et al., 2003
MTHFR1	5,10-methylenetetrahydrofolate reductase (NADP)	[c] : (2) h + mlthf + nadph --> 5mthf + nadp	Coenzymes and prosthetic groups	EC-1.7.99.5	BG13115	Kobayashi et al., 2003
NMNATr	nicotinamide-nucleotide adenylyltransferase	[c] : atp + h + nmn <==> nad + ppi	Coenzymes and prosthetic groups	EC-2.7.7.1	BG11638	Kobayashi et al., 2003
PTPAT	pantetheine-phosphate adenylyltransferase	[c] : atp + h + pan4p <==> dpcoa + ppi	Coenzymes and prosthetic groups	EC-2.7.7.3	BG13361	Kobayashi et al., 2003
ADCL	4-aminobenzoate synthase	[c] : 4adcho --> 4abz + h + pyr	Coenzymes and prosthetic groups		BG10139	Kobayashi et al., 2003; Perkins and Pero 2002
ADCS	4-amino-4-deoxychorismate synthase	[c] : chor + gln-L --> 4adcho + glu-L	Coenzymes and prosthetic groups		BG10138+BG10137	Kobayashi et al., 2003; Perkins and Pero 2002
AMMQT7	S-adenosylmethione:2-demthylmenaquinone methyltransferase (menaquinone 7)	[c] : 2dmmq7 + amet + nadph --> ahcys + mql7 + nadp	Coenzymes and prosthetic groups		BG10280	Kobayashi et al., 2003; SubtiList
DHNAOT7	1,4-dihydroxy-2-naphthoate octaprenyltransferase	[c] : dhna + hepdp + nad --> 2dmmq7 + co2 + nadh + ppi	Coenzymes and prosthetic groups		BG10552	Kobayashi et al., 2003; SubtiList
DPCOAK	dephospho-CoA kinase	[c] : atp + dpcoa --> adp + coa + h	Coenzymes and prosthetic groups	EC-2.7.1.24	BG13824	Kobayashi et al., 2003; SubtiList
DPR	2-dehydropantoate 2-reductase	[c] : 2dhp + h + nadph --> nadp + pant-R	Coenzymes and prosthetic groups	EC-1.1.1.169	BG13369	Kobayashi et al., 2003; SubtiList
HEXTT	trans-hexaprenyltranstransferase	[c] : hexdp + ipdp --> hepdp + ppi	Coenzymes and prosthetic groups	EC-2.5.1.30	BG10279+BG10281	Kobayashi et al., 2003; SubtiList
ICHORS	isochorismate synthase	[c] : chor <==> ichor	Coenzymes and prosthetic groups	EC-5.4.99.6	BG11242, BG10682	Kobayashi et al., 2003; SubtiList
MOHMT	3-methyl-2-oxobutanoate hydroxymethyltransferase	[c] : 3mob + h2o + mlthf --> 2dhp + thf	Coenzymes and prosthetic groups	EC-2.1.2.11	BG11519	Kobayashi et al., 2003; SubtiList
NCTPPRT	nicotinate phosphoribosyltransferase	[c] : nicrnt + ppi <==> h + nac + prpp	Coenzymes and prosthetic groups	EC-2.4.2.11	BG13966	Kobayashi et al., 2003; SubtiList
NNAM	nicotinamidase	[c] : h2o + ncam --> nac + nh4	Coenzymes and prosthetic groups	EC-3.5.1.19	BG13965	Kobayashi et al., 2003; SubtiList
NNATr	nicotinate-nucleotide adenylyltransferase	[c] : atp + h + nicrnt <==> dnad + ppi	Coenzymes and prosthetic groups	EC-2.7.7.18	BG11638	Kobayashi et al., 2003; SubtiList
NPHS	naphthoate synthase	[c] : sbzcoa --> coa + dhna	Coenzymes and prosthetic groups	EC-4.1.3.36	BG10686	Kobayashi et al., 2003; SubtiList
PANTS	pantothenate synthase	[c] : ala-B + atp + pant-R --> amp + h + pnto-R + ppi	Coenzymes and prosthetic groups	EC-6.3.2.1	BG11520	Kobayashi et al., 2003; SubtiList
PTHKr	pantetheine kinase	[c] : atp + ptth <==> adp + h + pan4p	Coenzymes and prosthetic groups	EC-2.7.1.34	BG11748	Kobayashi et al., 2003; SubtiList
SUCBZL	o-succinylbenzoate-CoA ligase	[c] : atp + coa + sucbz --> amp + ppi + sbzcoa	Coenzymes and prosthetic groups	EC-6.2.1.26	BG10687	Kobayashi et al., 2003; SubtiList
SUCBZS	O-succinylbenzoate-CoA synthase	[c] : 2shchc --> h2o + sucbz	Coenzymes and prosthetic groups		BG13847	Kobayashi et al., 2003; SubtiList
PYRIS	pyridoxal-5'-phsophate synthase	[c] : g3p + gln-L + r5p --> pydx5p + unk2_BS	Coenzymes and prosthetic groups		BG10076, BG10075	Kristin et al., 2005; Bauer et al., 2004
DHBS	(2,3-dihydroxybenzoyl)adenylate synthase	[c] : 23dhb + atp + h --> 23dhba + ppi	Coenzymes and prosthetic groups	EC-2.7.7.58	BG11020	May et al., 2001; SubtiList
AOXSir	8-amino-7-oxononanoate synthase	[c] : ala-L + h + pmcoa --> 8aonn + co2 + coa	Coenzymes and prosthetic groups	EC-2.3.1.47	BG11527	Perkins and Pero , 2002; SubtiList
AHMMPS	4-amino-5-hydroxymethyl-2-methylpyrimidine synthetase	[c] : air + h2o --> 4ahmmp + gcald + (0.5) o2 + pi	Coenzymes and prosthetic groups		BG11246	Perkins and Pero, 2002
APRAUR	5-amino-6-(5-phosphoribosylamino)uracil reductase	[c] : 5apru + h + nadph --> 5aprbu + nadp	Coenzymes and prosthetic groups	EC-1.1.1.193	BG10518	Perkins and Pero, 2002
DHFOR2	dihydrofolate reductase	[c] : dhf + nadp <==> fol + nadph	Coenzymes and prosthetic groups	EC-1.5.1.3	BG10795	Perkins and Pero, 2002
DHFS	dihydrofolate synthase	[c] : atp + dhpt + glu-L --> adp + dhf + h + pi	Coenzymes and prosthetic groups	EC-6.3.2.12	BG10322	Perkins and Pero, 2002
DHPS3	dihydropteroate synthase	[c] : 2ahhmd + 4abz --> dhpt + ppi	Coenzymes and prosthetic groups	EC-2.5.1.15	BG10140	Perkins and Pero, 2002
PMDPHT	pyrimidine phosphatase	[c] : 5aprbu + h2o --> 4r5au + pi	Coenzymes and prosthetic groups			Perkins and Pero, 2002
RBFSb	riboflavin synthase	[c] : (2) dmlz --> 4r5au + ribflv	Coenzymes and prosthetic groups	EC-2.5.1.9	BG10519+BG10521	Perkins and Pero, 2002
GTPCI	GTP cyclohydrolase I	[c] : gtp + h2o --> ahdt + for + h	Coenzymes and prosthetic groups	EC-3.5.4.16	BG10277	Perkins and Pero, 2002; De Saizieu et al., 1995; SubtiList
MTHFC	methenyltetrahydrofolate cyclohydrolase	[c] : h2o + methf <==> 10fthf + h	Coenzymes and prosthetic groups	EC-3.5.4.9	BG11711	Perkins and Pero, 2002; Kobayashi et al., 2003
DHNPA	dihydroneopterin aldolase	[c] : dhnpt --> 2ahhmp + gcald	Coenzymes and prosthetic groups	EC-4.1.2.25	BG10141	Perkins and Pero, 2002; Kobayashi et al., 2003; SubtiList
AMAOT	adenosylmethionine-8-amino-7-oxononanoate transaminase	[c] : 8aonn + amet <==> amob + dann	Coenzymes and prosthetic groups	EC-2.6.1.62	BG11524	Perkins and Pero, 2002; SubtiList
BTS	Biotin synthase	[c] : dtbt + (2) s --> btn + h + h2s	Coenzymes and prosthetic groups	EC-2.8.1.6	BG11525	Perkins and Pero, 2002; SubtiList
CHCOAL	6-carboxyhexanoate-CoA ligase	[c] : atp + coa + pime --> amp + pmcoa + ppi	Coenzymes and prosthetic groups	EC-6.2.1.14	BG11529	Perkins and Pero, 2002; SubtiList
DB4PS	3,4-Dihydroxy-2-butanone-4-phosphate	[c] : ru5p-D --> db4p + for + h	Coenzymes and prosthetic groups		BG10520	Perkins and Pero, 2002; SubtiList
DBTS	dethiobiotin synthase	[c] : atp + co2 + dann --> adp + dtbt + (3) h + pi	Coenzymes and prosthetic groups	EC-6.3.3.3	BG11526	Perkins and Pero, 2002; SubtiList
DHPPDA2	diaminohydroxyphosphoribosylaminopyrimidine deaminase	[c] : 25dhpp + h + h2o --> 5apru + nh4	Coenzymes and prosthetic groups	EC-3.5.4.26	BG10518	Perkins and Pero, 2002; SubtiList
HETZK	hydroxyethylthiazole kinase	[c] : 4mhetz + atp --> 4mpetz + adp + h	Coenzymes and prosthetic groups	EC-2.7.1.50	BG10571	Perkins and Pero, 2002; SubtiList
HPPK	2-amino-4-hydroxy-6-hydroxymethyldihydropteridine diphosphokinase	[c] : 2ahhmp + atp --> 2ahhmd + amp + h	Coenzymes and prosthetic groups	EC-2.7.6.3	BG10142	Perkins and Pero, 2002; SubtiList
PMPK	phosphomethylpyrimidine kinase	[c] : 4ampm + atp --> 2mahmp + adp	Coenzymes and prosthetic groups	EC-2.7.4.7	BG10598, BG13151	Perkins and Pero, 2002; SubtiList
RBFSa	riboflavin synthase	[c] : 4r5au + db4p --> dmlz + (2) h2o + pi	Coenzymes and prosthetic groups	EC-2.5.1.9	BG10519+BG10521	Perkins and Pero, 2002; SubtiList
TMPK	thiamine-phosphate kinase	[c] : atp + thmmp --> adp + thmpp	Coenzymes and prosthetic groups	EC-2.7.4.16	BG10693	Perkins and Pero, 2002; SubtiList
TMPPP	thiamine-phosphate diphosphorylase	[c] : 2mahmp + 4mpetz + h --> ppi + thmmp	Coenzymes and prosthetic groups	EC-2.5.1.3	BG10572	Perkins and Pero, 2002; SubtiList
2S6HCCi	2-succinyl-6-hydroxy-2,4-cyclohexadiene-1-carboxylate synthase	[c] : akg + h + ichor --> 2shchc + co2 + pyr	Coenzymes and prosthetic groups		BG10683	SubtiList
ASP1DC	aspartate 1-decarboxylase	[c] : asp-L + h --> ala-B + co2	Coenzymes and prosthetic groups	EC-4.1.1.11	BG11493	SubtiList
ASPO6	L-aspartate oxidase	[c] : asp-L + o2 --> h + h2o2 + iasp	Coenzymes and prosthetic groups		BG10867	SubtiList
ASPO7	L-aspartate oxidase	[c] : asp-L + h2o + o2 --> h2o2 + nh4 + oaa	Coenzymes and prosthetic groups	EC-1.4.3.16	BG10867	SubtiList
DHBD	2,3-dihydro-2,3-dihydroxybenzoate dehydrogenase	[c] : 23ddhb + nad <==> 23dhb + h + nadh	Coenzymes and prosthetic groups	EC-1.3.1.28	BG11019	SubtiList
DHFR	dihydrofolate reductase	[c] : dhf + h + nadph <==> nadp + thf	Coenzymes and prosthetic groups	EC-1.5.1.3	BG10795	SubtiList
FMNATr	FMN adenylyltransferase	[c] : atp + fmn + h <==> fad + ppi	Coenzymes and prosthetic groups	EC-2.7.7.2	BG11495	SubtiList
FTHFD	formyltetrahydrofolate deformylase	[c] : 10fthf + h2o --> for + h + thf	Coenzymes and prosthetic groups	EC-3.5.1.10	BG13237	SubtiList
GTPCII	GTP cyclohydrolase II	[c] : gtp + (3) h2o --> 25dhpp + for + (2) h + ppi	Coenzymes and prosthetic groups	EC-3.5.4.25	BG10520	SubtiList
ICHORT	isochorismatase	[c] : h2o + ichor --> 23ddhb + pyr	Coenzymes and prosthetic groups	EC-3.3.2.1	BG11241	SubtiList
OXGDC	2-oxoglutarate decarboxylase	[c] : akg + h --> co2 + sucsal	Coenzymes and prosthetic groups	EC-4.1.1.71	BG10683	SubtiList
PNTEH	Hydrolase Class ( RXN R02973)	[c] : h2o + ptth --> cysam + pnto-R	Coenzymes and prosthetic groups		BG11789	SubtiList
PNTK	pantothenate kinase	[c] : atp + pnto-R --> 4ppan + adp + h	Coenzymes and prosthetic groups	EC-2.7.1.33	BG11748	SubtiList
PPPGO	protoporphyrinogen oxidase	[c] : (1.5) o2 + pppg9 --> (3) h2o + ppp9	Coenzymes and prosthetic groups	EC-1.3.3.4	BG10431	SubtiList
PTHPS	6-pyruvoyltetrahydropterin synthase	[c] : ahdt --> 6pthp + pppi	Coenzymes and prosthetic groups	EC-4.2.3.12	BG13313	SubtiList
RBFK	riboflavin kinase	[c] : atp + ribflv --> adp + fmn + h	Coenzymes and prosthetic groups	EC-2.7.1.26	BG11495, BG11969	SubtiList
NNDPR	nicotinate-nucleotide diphosphorylase (carboxylating)	[c] : (2) h + prpp + quln --> co2 + nicrnt + ppi	Coenzymes and prosthetic groups	EC-2.4.2.19	BG10868	SubtiList; Switzer et al., 2002
NADS1	NAD synthase (nh4)	[c] : atp + dnad + nh4 --> amp + h + nad + ppi	Coenzymes and prosthetic groups	EC-6.3.1.5	BG10694	Switzer et al., 2002
QULNS	quinolinate synthase	[c] : dhap + iasp --> (2) h2o + pi + quln	Coenzymes and prosthetic groups		BG12629	Switzer et al., 2002
TMN	thiaminase	[c] : h2o + thm --> 4ahmmp + 4mhetz + h	Coenzymes and prosthetic groups	EC-3.5.99.2	BG10791	Toms et al., 2005
CPPPGO	coproporphyrinogen oxidase	[c] : cpppg3 + (2) h + o2 --> (2) co2 + (2) h2o + pppg9	Coenzymes and prosthetic groups	EC-1.3.3.3	BG12999, BG11395	von Wachenfeldt and Hederstedt, 2002
FCLT	Heme B synthesis reaction	[c] : fe2 + ppp9 --> h + pheme	Coenzymes and prosthetic groups	EC-4.99.1.1	BG10430	von Wachenfeldt and Hederstedt, 2002
G1SATi	glutamate-1-semialdehyde aminotransferase	[c] : glu1sa --> 5aop	Coenzymes and prosthetic groups	EC-5.4.3.8	BG10345, BG11943	von Wachenfeldt and Hederstedt, 2002
HEMECS	Heme C synthase	[c] : (2) cys-L + pheme --> (3) h + hemeC	Coenzymes and prosthetic groups			von Wachenfeldt and Hederstedt, 2002
HEMEDS	Heme D synthase	[c] : (2) h2o + pheme --> (5) h + hemeD	Coenzymes and prosthetic groups			von Wachenfeldt and Hederstedt, 2002
HMBS	hydroxymethylbilane synthase	[c] : h2o + (4) ppbng --> hmbil + (4) nh4	Coenzymes and prosthetic groups	EC-4.3.1.8	BG10342	von Wachenfeldt and Hederstedt, 2002
SHCHD2	sirohydrochlorin dehydrogenase (NAD)	[c] : nad + shcl --> h + nadh + srch	Coenzymes and prosthetic groups		BG13382	von Wachenfeldt and Hederstedt, 2002
SHCHF	sirohydrochlorin ferrochetalase	[c] : fe2 + srch --> (2) h + sheme	Coenzymes and prosthetic groups		BG13381	von Wachenfeldt and Hederstedt, 2002
UPP3MT	uroporphyrinogen methyltransferase	[c] : (2) amet + uppg3 --> (2) ahcys + (2) h + shcl	Coenzymes and prosthetic groups	EC-2.1.1.107	BG13380, BG11098	von Wachenfeldt and Hederstedt, 2002
PPBNGS	porphobilinogen synthase	[c] : (2) 5aop --> h + (2) h2o + ppbng	Coenzymes and prosthetic groups	EC-4.2.1.24	BG10344	von Wachenfeldt and Hederstedt, 2002; SubtiList
UPP3S	uroporphyrinogen-III synthase	[c] : hmbil --> h2o + uppg3	Coenzymes and prosthetic groups	EC-4.2.1.75	BG10343	von Wachenfeldt and Hederstedt, 2002; SubtiList
UPPDC1	uroporphyrinogen decarboxylase (uroporphyrinogen III)	[c] : (4) h + uppg3 --> (4) co2 + cpppg3	Coenzymes and prosthetic groups	EC-4.1.1.37	BG10429	von Wachenfeldt and Hederstedt, 2002; SubtiList
HMPK1	hydroxymethylpyrimidine kinase (ATP)	[c] : 4ahmmp + atp --> 4ampm + adp + h	Coenzymes and prosthetic groups	EC-2.7.1.49	BG13151, BG10598	Perkins and Pero, 2002
NIRP	Nicotinamide ribonucleotide phosphohydrolase	[c] : h2o + nmn <==> pi + rnam	Coenzymes and prosthetic groups	EC-3.1.3.5
PPCDC	phosphopantothenoylcysteine decarboxylase	[c] : 4ppcys + h --> co2 + pan4p	Coenzymes and prosthetic groups	EC-4.1.1.36	BG13388	KEGG
PPNCL	phosphopantothenate-cysteine ligase	[c] : 4ppan + ctp + cys-L --> 4ppcys + cdp + h + pi	Coenzymes and prosthetic groups	EC-6.3.2.5	BG13388	KEGG
X00002	Lumped reaction for synthesis of pime	[c] : h + (2) h2o + oaa + pyr --> (3) o2 + pime	Coenzymes and prosthetic groups			Necessary for biotin synthesis
CDGPT_BS	CDPdiacylglycerol:sn-glycerol-3-phosphate 3-phosphatidyltransferase	[c] : (0.01) cdpdag_BS + glyc3p --> cmp + h + (0.01) pglyp_BS	Lipids		BG11373	de Mendoza et al., 2002
G3POA_BS	glycerol-3-phosphate O-acyltransferase	[c] : (0.07) fa11coa + (0.17) fa12coa + (0.01) fa1coa + (0.2) fa3coa + (0.34) fa4coa + (0.05) fa6coa + glyc3p + (0.1) pmtcoa + (0.03) strcoa + (0.03) tdcoa --> (0.01) 1ag3p_BS + coa	Lipids	EC-2.3.1.15		de Mendoza et al., 2002
PAP_BS	phosphatidic acid phosphatase	[c] : (0.01) 12dag3p_BS + h2o --> (0.01) 12dgr_BS + pi	Lipids			de Mendoza et al., 2002
PGPPH_BS	Phosphatidylglycerophosphate phosphohydrolase	[c] : h2o + (0.01) pglyp_BS --> (0.01) pgly_BS + pi	Lipids	EC-3.1.3.27		de Mendoza et al., 2002
PHCYT_BS	phosphatidate cytidylyltransferase	[c] : (0.01) 12dag3p_BS + ctp + h --> (0.01) cdpdag_BS + ppi	Lipids	EC-2.7.7.41	BG12575	de Mendoza et al., 2002
PSDC_BS	phosphatidylserine decarboxylase	[c] : (0.01) ps_BS --> co2 + (0.01) psetha_BS	Lipids	EC-4.1.1.65	BG11013	de Mendoza et al., 2002
ACCOAC	acetyl-CoA carboxylase	[c] : accoa + atp + hco3 --> adp + h + malcoa + pi	Lipids	EC-6.4.1.2	BG11206, BG11383, BG13926+BG12557, BG11384	de Mendoza et al., 2002; SubtiList
OIVD1	2-oxoisovalerate dehydrogenase (acylating; 4-methyl-2-oxopentaoate)	[c] : 4mop + coa + nad <==> co2 + ivcoa + nadh	Lipids	EC-1.2.1.25	BG10305, BG10306, BG10307, BG11725	Debarbouille et al., 1999; SubtiList
OIVD2	2-oxoisovalerate dehydrogenase (acylating; 3-methyl-2-oxobutanoate)	[c] : 3mob + coa + nad --> co2 + ibcoa + nadh	Lipids	EC-1.2.1.25	BG10305, BG10306, BG10307, BG11725	Debarbouille et al., 1999; SubtiList
OIVD3	2-oxoisovalerate dehydrogenase (acylating; 3-methyl-2-oxopentanoate)	[c] : 3mop + coa + nad --> 2mbcoa + co2 + nadh	Lipids	EC-1.2.1.25	BG10305, BG10306, BG10307, BG11725	Debarbouille et al., 1999; SubtiList
DMPPS	1-hydroxy-2-methyl-2-(E)-butenyl 4-diphosphate reductase (dmpp)	[c] : h + h2mb4p + nadh --> dmpp + h2o + nad	Lipids		BG11662	From gene essentiality simulation (only rxn; see IPDPS); Hoeffler et al., 2002
DMATT	dimethylallyltranstransferase	[c] : dmpp + ipdp --> grdp + ppi	Lipids	EC-2.5.1.1	BG11714	Kobayashi et al., 2003
IPDDI	isopentenyl-diphosphate D-isomerase	[c] : ipdp <==> dmpp	Lipids	EC-5.3.3.2	BG11440	Kobayashi et al., 2003
IPDPS	1-hydroxy-2-methyl-2-(E)-butenyl 4-diphosphate reductase (ipdp)	[c] : h + h2mb4p + nadh --> h2o + ipdp + nad	Lipids		BG11662	Kobayashi et al., 2003
MECDPDH	2C-methyl-D-erythritol 2,4 cyclodiphosphate dehydratase	[c] : 2mecdp + nadh --> h2mb4p + h2o + nad	Lipids		BG11671	Kobayashi et al., 2003
MECDPS	2-C-methyl-D-erythritol 2,4-cyclodiphosphate synthase	[c] : 2p4c2me --> 2mecdp + cmp	Lipids		BG10153	Kobayashi et al., 2003
MEPCT	2-C-methyl-D-erythritol 4-phosphate cytidylyltransferase	[c] : 2me4p + ctp + h --> 4c2me + ppi	Lipids		BG10152	Kobayashi et al., 2003
KAS1	b-ketoacyl synthetase (Iso-C14:0)	[c] : (14) h + ibcoa + (5) malcoa + (10) nadph --> (5) co2 + (6) coa + fa1 + (4) h2o + (10) nadp	Lipids	EC-2.3.1.41	BG12496, BG13128, BG11535, BG12221, BG13048, BG11836, BG13152, BG13128, BG11535, BG11225, BG13127, BG11836	Kobayashi et al., 2003; de Mendoza et al., 2002
KAS10	b-ketoacyl synthetase (Anteiso-C17:1)	[c] : 2mbcoa + (16) h + (6) malcoa + (11) nadph --> (6) co2 + (7) coa + fa10 + (5) h2o + (11) nadp	Lipids	EC-2.3.1.41	BG12496, BG13128, BG11535, BG13048, BG12221, BG11836, BG13152, BG13128, BG11535, BG11225, BG13127, BG11836	Kobayashi et al., 2003; de Mendoza et al., 2002
KAS11	b-ketoacyl synthetase (Iso-C17:0)	[c] : (17) h + ivcoa + (6) malcoa + (12) nadph --> (6) co2 + (7) coa + fa11 + (5) h2o + (12) nadp	Lipids	EC-2.3.1.41	BG13128, BG13152, BG11535, BG11225, BG13127, BG11836, BG13128, BG12496, BG11535, BG13048, BG12221, BG11836	Kobayashi et al., 2003; de Mendoza et al., 2002
KAS12	b-ketoacyl synthetase (Anteiso-C17:0)	[c] : 2mbcoa + (17) h + (6) malcoa + (12) nadph --> (6) co2 + (7) coa + fa12 + (5) h2o + (12) nadp	Lipids	EC-2.3.1.41	BG13128, BG13152, BG11535, BG11225, BG11836, BG13128, BG12496, BG11535, BG13048, BG12221, BG11836	Kobayashi et al., 2003; de Mendoza et al., 2002
KAS13	b-ketoacyl synthetase (n-C18:0)	[c] : accoa + (23) h + (8) malcoa + (16) nadph --> (8) co2 + (9) coa + (7) h2o + (16) nadp + ocdca	Lipids	EC-2.3.1.41	BG13128, BG12496, BG11535, BG12221, BG13048, BG11836, BG13152, BG13128, BG11535, BG11225, BG13127, BG11836	Kobayashi et al., 2003; de Mendoza et al., 2002
KAS17	b-ketoacyl synthetase (n-C18:1)	[c] : accoa + (22) h + (8) malcoa + (15) nadph --> (8) co2 + (9) coa + (7) h2o + (15) nadp + ocdcea	Lipids	EC-2.3.1.41	BG13152, BG13128, BG11535, BG11225, BG13127, BG11836, BG12496, BG13128, BG11535, BG13048, BG12221, BG11836	Kobayashi et al., 2003; de Mendoza et al., 2002
KAS2	b-ketoacyl synthetase (n-C14:0)	[c] : accoa + (17) h + (6) malcoa + (12) nadph --> (6) co2 + (7) coa + (5) h2o + (12) nadp + ttdca	Lipids	EC-2.3.1.41	BG13128, BG13152, BG11535, BG11225, BG13127, BG11836, BG12496, BG13128, BG11535, BG12221, BG13048, BG11837	Kobayashi et al., 2003; de Mendoza et al., 2003
KAS3	b-ketoacyl synthetase (Iso-C15:0)	[c] : (14) h + ivcoa + (5) malcoa + (10) nadph --> (5) co2 + (6) coa + fa3 + (4) h2o + (10) nadp	Lipids	EC-2.3.1.41	BG13128, BG12496, BG11535, BG12221, BG13048, BG11836, BG13152, BG13128, BG11535, BG11225, BG13127, BG11836	Kobayashi et al., 2003; de Mendoza et al., 2002
KAS4	b-ketoacyl synthetase (Anteiso-C15:0)	[c] : 2mbcoa + (14) h + (5) malcoa + (10) nadph --> (5) co2 + (6) coa + fa4 + (4) h2o + (10) nadp	Lipids	EC-2.3.1.41	BG13128, BG12496, BG11535, BG13048, BG12221, BG11836, BG13128, BG13152, BG11535, BG11225, BG13127, BG11836	Kobayashi et al., 2003; de Mendoza et al., 2002
KAS5	b-ketoacyl synthetase (Iso-C16:1)	[c] : (16) h + ibcoa + (6) malcoa + (11) nadph --> (6) co2 + (7) coa + fa5 + (5) h2o + (11) nadp	Lipids	EC-2.3.1.41	BG13128, BG12496, BG11535, BG13048, BG12221, BG11836, BG13152, BG13128, BG11535, BG11225, BG13127, BG11836	Kobayashi et al., 2003; de Mendoza et al., 2002
KAS6	b-ketoacyl synthetase (Iso-C16:0)	[c] : (17) h + ibcoa + (6) malcoa + (12) nadph --> (6) co2 + (7) coa + fa6 + (5) h2o + (12) nadp	Lipids	EC-2.3.1.41	BG12496, BG13128, BG11535, BG13048, BG12221, BG11836, BG13128, BG13152, BG11535, BG11225, BG13127, BG11836	Kobayashi et al., 2003; de Mendoza et al., 2002
KAS7	b-ketoacyl synthetase (n-C16:1)	[c] : accoa + (19) h + (7) malcoa + (13) nadph --> (7) co2 + (8) coa + (6) h2o + hdcea + (13) nadp	Lipids	EC-2.3.1.41	BG13128, BG13152, BG11535, BG11225, BG13127, BG11836, BG13128, BG12496, BG11535, BG13048, BG12221, BG11836	Kobayashi et al., 2003; de Mendoza et al., 2002
KAS8	b-ketoacyl synthetase (palmitate, n-C16:0)	[c] : accoa + (20) h + (7) malcoa + (14) nadph --> (7) co2 + (8) coa + (6) h2o + hdca + (14) nadp	Lipids	EC-2.3.1.41	BG12496, BG13128, BG11535, BG12221, BG13048, BG11836, BG13152, BG13128, BG11535, BG11225, BG11836	Kobayashi et al., 2003; de Mendoza et al., 2002
KAS9	b-ketoacyl synthetase (Iso-C17:1)	[c] : (16) h + ivcoa + (6) malcoa + (11) nadph --> (6) co2 + (7) coa + fa9 + (5) h2o + (11) nadp	Lipids	EC-2.3.1.41	BG13128, BG13152, BG11535, BG11225, BG13127, BG11836, BG12496, BG13128, BG11535, BG13048, BG12221, BG11836	Kobayashi et al., 2003; de Mendoza et al., 2002
ACPS1	acyl-carrier protein synthase	[c] : apoACP + coa --> ACP + h + pap	Lipids	EC-2.7.8.7	BG12089	Kobayashi et al., 2003; SubtiList
FACOAL140(ISO)	fatty-acid--CoA ligase (Iso-C14:0)	[c] : atp + coa + fa1 <==> amp + fa1coa + ppi	Lipids	EC-6.2.1.3	BG13064, BG13057, BG13460, BG11946	Kobayashi et al., 2003; SubtiList
FACOAL140	fatty-acid--CoA ligase (tetradecanoate)	[c] : atp + coa + ttdca <==> amp + ppi + tdcoa	Lipids	EC-6.2.1.3	BG11946, BG13064, BG13057, BG13461	Kobayashi et al., 2003; SubtiList
FACOAL150(anteiso)	fatty-acid--CoA ligase (anteiso-C15:0)	[c] : atp + coa + fa4 <==> amp + fa4coa + ppi	Lipids	EC-6.2.1.3	BG13460, BG13064, BG13057, BG11946	Kobayashi et al., 2003; SubtiList
FACOAL150(ISO)	fatty-acid--CoA ligase (Iso-C15:0)	[c] : atp + coa + fa3 <==> amp + fa3coa + ppi	Lipids	EC-6.2.1.3	BG11946, BG13064, BG13460, BG13057	Kobayashi et al., 2003; SubtiList
FACOAL160	fatty-acid--CoA ligase (hexadecanoate)	[c] : atp + coa + hdca <==> amp + pmtcoa + ppi	Lipids	EC-6.2.1.3	BG13064, BG11946, BG13057, BG13460	Kobayashi et al., 2003; SubtiList
FACOAL160(ISO)	fatty-acid--CoA ligase (Iso-C16:0)	[c] : atp + coa + fa6 <==> amp + fa6coa + ppi	Lipids	EC-6.2.1.3	BG11946, BG13064, BG13057, BG13460	Kobayashi et al., 2003; SubtiList
FACOAL161	fatty-acid--CoA ligase (hexadecenoate)	[c] : atp + coa + hdcea <==> amp + hdcoa + ppi	Lipids	EC-6.2.1.3	BG13057, BG13460, BG11946, BG13064	Kobayashi et al., 2003; SubtiList
FACOAL161(ISO)	fatty-acid--CoA ligase (Iso-C16:1)	[c] : atp + coa + fa5 <==> amp + fa5coa + ppi	Lipids	EC-6.2.1.3	BG13460, BG11946, BG13057, BG13064	Kobayashi et al., 2003; SubtiList
FACOAL170(anteiso)	fatty-acid--CoA ligase (anteiso-C17:0)	[c] : atp + coa + fa12 <==> amp + fa12coa + ppi	Lipids	EC-6.2.1.3	BG11946, BG13057, BG13064, BG13460	Kobayashi et al., 2003; SubtiList
FACOAL170(ISO)	fatty-acid--CoA ligase (Iso-C17:0)	[c] : atp + coa + fa11 <==> amp + fa11coa + ppi	Lipids	EC-6.2.1.3	BG13057, BG13460, BG13064, BG11946	Kobayashi et al., 2003; SubtiList
FACOAL171(anteiso)	fatty-acid--CoA ligase (anteiso-C17:1)	[c] : atp + coa + fa10 <==> amp + fa10coa + ppi	Lipids	EC-6.2.1.3	BG11946, BG13057, BG13064, BG13460	Kobayashi et al., 2003; SubtiList
FACOAL171(ISO)	fatty-acid--CoA ligase (Iso-C17:1)	[c] : atp + coa + fa9 <==> amp + fa9coa + ppi	Lipids	EC-6.2.1.3	BG11946, BG13460, BG13064, BG13057	Kobayashi et al., 2003; SubtiList
FACOAL180	fatty-acid--CoA ligase (octadecanoate)	[c] : atp + coa + ocdca <==> amp + ppi + strcoa	Lipids	EC-6.2.1.3	BG13460, BG13064, BG11946, BG13057	Kobayashi et al., 2003; SubtiList
GRTT	geranyltranstransferase	[c] : grdp + ipdp --> frdp + ppi	Lipids	EC-2.5.1.10	BG11714	Kobayashi et al., 2003; SubtiList
CDPDSP_BS	CDPdiacylglycerol-serine O-phosphatidyltransferase	[c] : (0.01) cdpdag_BS + ser-L --> cmp + h + (0.01) ps_BS	Lipids	EC-2.7.8.8	BG11012	Matsumoto et al., 1998; de Mendoza et al., 2002
UGT_BS	UDP-glucosyltransferase (diglucosyl)	[c] : (0.01) 12dgr_BS + (2) udpg --> (0.01) d12dg_BS + (2) h + (2) udp	Lipids		BG11611	Matsumoto et al., 1998; de Mendoza et al., 2002
UGT1_BS	UDP-glucosyltransferase (monoglucosyl)	[c] : (0.01) 12dgr_BS + udpg --> h + (0.01) m12dg_BS + udp	Lipids		BG11611	Matsumoto et al., 1998; de Mendoza et al., 2002
UGT2_BS	UDP-glucosyltransferase (triglucosyl)	[c] : (0.01) 12dgr_BS + (3) udpg --> (3) h + (0.01) t12dg_BS + (3) udp	Lipids		BG11611	Matsumoto et al., 1998; de Mendoza et al., 2002
LYSLG_BS	lysylphosphatidylglycerol synthesis	[c] : atp + lys-L + (0.01) pgly_BS --> amp + h + (0.01) lysylpgly_BS + ppi	Lipids		BG12900	Matsumoto et al., 1998; Nishibori et al., 2005
AGPATr_BS	1-acylglycerol-3-phosphate O-acyltransferase	[c] : (0.01) 1ag3p_BS + (0.07) fa11coa + (0.17) fa12coa + (0.01) fa1coa + (0.2) fa3coa + (0.34) fa4coa + (0.05) fa6coa + (0.1) pmtcoa + (0.03) strcoa + (0.03) tdcoa <==> (0.01) 12dag3p_BS + coa	Lipids	EC-2.3.1.51	BG13021	Nishibori et al., 2005; de Mendoza et al., 2002
CLPNS2_BS	cardiolipin synthase	[c] : (0.02) pgly_BS --> (0.01) cdlp_BS + glyc	Lipids		BG11305, BG11310, BG12483	Nishibori et al., 2005; de Mendoza et al., 2002
ACACT10rr	acetyl-CoA C-acyltransferase (2-Methyl-3-acetoacetyl-CoA)	[c] : 2maacoa + coa <==> accoa + ppcoa	Lipids	EC-2.3.1.16	BG14023	SubtiList
ACACT1r	acetyl-CoA C-acetyltransferase	[c] : (2) accoa <==> aacoa + coa	Lipids	EC-2.3.1.9	BG11319	SubtiList
ACACT2r	acetyl-CoA C-acyltransferase (butanoyl-CoA)	[c] : accoa + btcoa <==> 3ohcoa + coa	Lipids	EC-2.3.1.16	BG14023	SubtiList
ACACT3r	acetyl-CoA C-acyltransferase (hexanoyl-CoA)	[c] : accoa + hxcoa <==> 3oocoa + coa	Lipids	EC-2.3.1.16	BG14023	SubtiList
ACACT4r	acetyl-CoA C-acyltransferase (octanoyl-CoA)	[c] : accoa + occoa <==> 3odcoa + coa	Lipids	EC-2.3.1.16	BG14023	SubtiList
ACACT5r	acetyl-CoA C-acyltransferase (decanoyl-CoA)	[c] : accoa + dccoa <==> 3oddcoa + coa	Lipids	EC-2.3.1.16	BG14023	SubtiList
ACACT6r	acetyl-CoA C-acyltransferase (dodecanoyl-CoA)	[c] : accoa + ddcoa <==> 3otdcoa + coa	Lipids	EC-2.3.1.16	BG14023	SubtiList
ACACT7r	acetyl-CoA C-acyltransferase (tetradecanoyl-CoA)	[c] : accoa + tdcoa <==> 3ohdcoa + coa	Lipids	EC-2.3.1.16	BG14023	SubtiList
ACOAD1	acyl-CoA dehydrogenase (butanoyl-CoA)	[c] : b2coa + h + nadh <==> btcoa + nad	Lipids	EC-1.3.99.2	BG12080, BG11321, BG13461, BG11239, BG14022	SubtiList
ACOAD19	acyl-CoA dehydrogenase (isobutyryl-CoA)	[c] : (2) ibcoa + o2 --> (2) 2mp2coa + (2) h2o	Lipids	EC-1.3.99.2	BG12080, BG14022, BG13461	SubtiList
ACOAD2	acyl-CoA dehydrogenase (hexanoyl-CoA)	[c] : h + hx2coa + nadh <==> hxcoa + nad	Lipids	EC-1.3.99.3	BG11321, BG11239	SubtiList
ACOAD20	acyl-CoA dehydrogenase (2-methylbutnoyl-CoA)	[c] : (2) 2mbcoa + o2 --> (2) 2mb2coa + (2) h2o	Lipids	EC-1.3.99.2	BG14022, BG13461, BG12080	SubtiList
ACOAD3	acyl-CoA dehydrogenase (octanoyl-CoA)	[c] : nad + occoa <==> h + nadh + oc2coa	Lipids	EC-1.3.99.3	BG11321, BG11239	SubtiList
ACOAD4	acyl-CoA dehydrogenase (decanoyl-CoA)	[c] : dccoa + nad <==> dc2coa + h + nadh	Lipids	EC-1.3.99.3	BG11321, BG11239	SubtiList
ACOAD5	acyl-CoA dehydrogenase (dodecanoyl-CoA)	[c] : ddcoa + nad <==> h + nadh + trans-dd2coa	Lipids	EC-1.3.99.3	BG11321, BG11239	SubtiList
ACOAD6	acyl-CoA dehydrogenase (tetradecanoyl-CoA)	[c] : nad + tdcoa <==> h + nadh + td2coa	Lipids	EC-1.3.99.3	BG11239, BG11321	SubtiList
ACOAD7	acyl-CoA dehydrogenase (hexadecanoyl-CoA)	[c] : nad + pmtcoa <==> h + hdd2coa + nadh	Lipids	EC-1.3.99.3	BG11239, BG11321	SubtiList
ACPSc	[acyl-carrier-protein] phosphodiesterase	[c] : ACP + h2o --> apoACP + h + pan4p	Lipids	EC-3.1.4.14	BG13523	SubtiList
DAGK_BS	diacylglycerol kinase	[c] : (0.01) 12dgr_BS + atp --> (0.01) 12dag3p_BS + adp + h	Lipids	EC-2.7.1.107	BG11040	SubtiList
ECOAH1	3-hydroxyacyl-CoA dehydratase (3-hydroxybutanoyl-CoA)	[c] : 3hbycoa <==> b2coa + h2o	Lipids	EC-4.2.1.17	BG13457, BG12331	SubtiList
ECOAH2	3-hydroxyacyl-CoA dehydratase (3-hydroxyhexanoyl-CoA)	[c] : 3hhcoa <==> h2o + hx2coa	Lipids	EC-4.2.1.17	BG13457, BG12331	SubtiList
ECOAH2c	enoyl-CoA hydratase, bacterial	[c] : 2mp2coa + h + h2o <==> hibcoa	Lipids	EC-4.2.1.17	BG12331, BG13457	SubtiList
ECOAH3	3-hydroxyacyl-CoA dehydratase (3-hydroxyoctanoyl-CoA)	[c] : 3hocoa <==> h2o + oc2coa	Lipids	EC-4.2.1.17	BG13457, BG12331	SubtiList
ECOAH4	3-hydroxyacyl-CoA dehydratase (3-hydroxydecanoyl-CoA)	[c] : 3hdcoa <==> dc2coa + h2o	Lipids	EC-4.2.1.17	BG12331, BG13457	SubtiList
ECOAH5	3-hydroxyacyl-CoA dehydratase (3-hydroxydodecanoyl-CoA)	[c] : 3hddcoa <==> h2o + trans-dd2coa	Lipids	EC-4.2.1.17	BG12331, BG13457	SubtiList
ECOAH6	3-hydroxyacyl-CoA dehydratase (3-hydroxytetradecanoyl-CoA)	[c] : 3htdcoa <==> h2o + td2coa	Lipids	EC-4.2.1.17	BG12331, BG13457	SubtiList
ECOAH7	3-hydroxyacyl-CoA dehydratase (3-hydroxyhexadecanoyl-CoA)	[c] : 3hhdcoa <==> h2o + hdd2coa	Lipids	EC-4.2.1.17	BG13457, BG12331	SubtiList
ECOAH9	2-Methylprop-2-enoyl-CoA (2-Methylbut-2-enoyl-CoA)	[c] : 2mb2coa + h2o <==> 3hmbcoa	Lipids	EC-4.2.1.17	BG13457, BG12331	SubtiList
FACOAL181	fatty-acid--CoA ligase (octadecenoate)	[c] : atp + coa + ocdcea <==> amp + odecoa + ppi	Lipids	EC-6.2.1.3	BG11946, BG13057, BG13064, BG13460	SubtiList
GPDDA1	Glycerophosphodiester phosphodiesterase (sn-Glycero-3-phosphocholine)	[c] : g3pc + h2o --> chol + glyc3p + h	Lipids	EC-3.1.4.46	BG10646	SubtiList
GPDDA2	Glycerophosphodiester phosphodiesterase (Glycerophosphoethanolamine)	[c] : g3pe + h2o --> etha + glyc3p + h	Lipids	EC-3.1.4.46	BG10646	SubtiList
GPDDA4	Glycerophosphodiester phosphodiesterase (Glycerophosphoglycerol)	[c] : g3pg + h2o --> glyc + glyc3p + h	Lipids	EC-3.1.4.46	BG10646	SubtiList
HACD1	3-hydroxyacyl-CoA dehydrogenase (acetoacetyl-CoA)	[c] : aacoa + h + nadh <==> 3hbycoa + nad	Lipids	EC-1.1.1.35	BG11320, BG14024	SubtiList
HACD2	3-hydroxyacyl-CoA dehydrogenase (3-oxohexanoyl-CoA)	[c] : 3ohcoa + h + nadh <==> 3hhcoa + nad	Lipids	EC-1.1.1.35	BG14024	SubtiList
HACD3	3-hydroxyacyl-CoA dehydrogenase (3-oxooctanoyl-CoA)	[c] : 3oocoa + h + nadh <==> 3hocoa + nad	Lipids	EC-1.1.1.35	BG14024	SubtiList
HACD4	3-hydroxyacyl-CoA dehydrogenase (3-oxodecanoyl-CoA)	[c] : 3odcoa + h + nadh <==> 3hdcoa + nad	Lipids	EC-1.1.1.35	BG14024	SubtiList
HACD5	3-hydroxyacyl-CoA dehydrogenase (3-oxododecanoyl-CoA)	[c] : 3oddcoa + h + nadh <==> 3hddcoa + nad	Lipids	EC-1.1.1.35	BG14024	SubtiList
HACD6	3-hydroxyacyl-CoA dehydrogenase (3-oxotetradecanoyl-CoA)	[c] : 3otdcoa + h + nadh <==> 3htdcoa + nad	Lipids	EC-1.1.1.35	BG14024	SubtiList
HACD7	3-hydroxyacyl-CoA dehydrogenase (3-oxohexadecanoyl-CoA)	[c] : 3ohdcoa + h + nadh <==> 3hhdcoa + nad	Lipids	EC-1.1.1.35	BG14024	SubtiList
HACD8	3-hydroxyacyl-CoA dehydrogenase (2-Methylacetoacetyl-CoA)	[c] : 3hmbcoa + nad <==> 2maacoa + h + nadh	Lipids	EC-1.1.1.35	BG14024	SubtiList
HACOADr	3-hydroxyacyl-CoA dehydrogenase	[c] : 3hmp + nad --> h + mmalsa + nadh	Lipids	EC-1.1.1.35	BG14024	SubtiList
HMGL	hydroxymethylglutaryl-CoA lyase	[c] : hmgcoa --> acac + accoa	Lipids	EC-4.1.3.4	BG13458	SubtiList
IPDPUPT	di-trans,poly-cis-Decaprenyl-diphosphate:isopentenyl-diphosphate undecaprenylcistransferase	[c] : (7) ipdp + tcggrpp --> dtpcudcpp + (7) ppi	Lipids	EC-2.5.1.31	BG13408	SubtiList
FRTT	farnesyltranstransferase	[c] : frdp + ipdp --> ggdp + ppi	Lipids	EC-2.5.1.29		Biosynthesis of steroids (KEGG)
GGTT	geranylgeranyltranstransferase	[c] : ggdp + ipdp --> pendp + ppi	Lipids			Biosynthesis of steroids (KEGG)
PPTT	trans-pentaprenyltranstransferase	[c] : ipdp + pendp --> hexdp + ppi	Lipids	EC-2.5.1.33		Biosynthesis of steroids (KEGG)
LDH_L	L-lactate dehydrogenase	[c] : lac-L + nad <==> h + nadh + pyr	Membrane bioenergetics	EC-1.1.1.27	BG19003	Deutscher et al., 2002; Cruz Ramos et al., 2000; SubtiList
NADH4	NADH dehydrogenase (Menaquinone 7 & no proton)	[c] : h + mqn7 + nadh --> mql7 + nad	Membrane bioenergetics	EC-1.6.5.3	BG13203, BG14046, BG12390	Deutscher et al., 2002; Sauer and Bailey, 1999; SubtiList
NTR3B	nitrate reductase	(2) h[c] + mql7[c] + no3[c] --> (2) h[e] + h2o[c] + mqn7[c] + no2[c]	Membrane bioenergetics	EC-1.7.99.4,	BG11094+BG11095, BG11082+BG11083+BG11081	Nakano and Zuber, 2002; von Wachenfeldt and Hederstedt, 2002; SubtiList; Ogawa et al., 1995
ATPS4r	ATP synthase (four protons for one ATP)	adp[c] + (4) h[e] + pi[c] <==> atp[c] + (3) h[c] + h2o[c]	Membrane bioenergetics	EC-3.6.3.14,	BG10816+BG10822+BG10819+BG10817+BG10820+BG10815+BG10814+BG10818+BG10821	SubtiList; Saraste 1999
FDH	formate dehydrogenase	[c] : for + nad --> co2 + nadh	Membrane bioenergetics	EC-1.2.1.2	BG12294, BG10979, BG10979, BG13476, BG10979, BG13190	SubtiList
FLVR	flavin reductase	[c] : h + nadph + ribflv --> nadp + ribflvRD	Membrane bioenergetics	EC-1.5.1.30	BG12040, BG12931, BG10589	SubtiList
TRDR	thioredoxin reductase (NADPH)	[c] : h + nadph + trdox --> nadp + trdrd	Membrane bioenergetics	EC-1.8.1.9	BG12018, BG12398, BG12391	SubtiList
CYOO3	cytochrome-c oxidase (H+/e- = 2)	(2) focytc[c] + (6) h[c] + (0.5) o2[c] --> (2) ficytc[c] + (4) h[e] + h2o[c]	Membrane bioenergetics	EC-1.9.3.1,	BG10218+BG10217+BG10216+BG10215	von Wachenfeldt and Hederstedt, 2002
CYOR3m	cytochrome-c reductase (menaquinol 7: 3 protons)	(2) ficytc[c] + h[c] + mql7[c] --> (2) focytc[c] + (3) h[e] + mqn7[c]	Membrane bioenergetics	EC-1.10.2.2,	BG11327+BG11326+BG11325	von Wachenfeldt and Hederstedt, 2002
CYTB_B2	menaquinol oxidase (7:1 protons)	(2) h[c] + mql7[c] + (0.5) o2[c] --> (2) h[e] + h2o[c] + mqn7[c]	Membrane bioenergetics	EC-Undetermined,	BG13858+BG13857, BG11926+BG11925	von Wachenfeldt and Hederstedt, 2002
CYTB_B3	menauinol oxidase (7:2 protons)	(4) h[c] + mql7[c] + (0.5) o2[c] --> (4) h[e] + h2o[c] + mqn7[c]	Membrane bioenergetics	EC-Undetermined,	BG10585+BG10586+BG10584+BG10583	von Wachenfeldt and Hederstedt, 2002
HEMEOS	Heme O synthase	[c] : frdp + h2o + pheme --> h + hemeO + ppi	Membrane bioenergetics		BG10214, BG13183	von Wachenfeldt and Hederstedt, 2002
HEMEAS	Heme A synthase	[c] : h2o + hemeO --> (4) h + hemeA	Membrane bioenergetics		BG10213	von Wachenfeldt and Hederstedt, 2002; SubtiList
FMNRy	FMN reductase (NADPH dependent)	[c] : fmn + h + nadph --> fmnRD + nadp	Membrane bioenergetics	EC-1.5.1.29	BG10589	KEGG
LDH2	L-lactate dehydrogenase (2-Hydroxybutanoic acid)	[c] : 2hbut + nad <==> 2obut + h + nadh	Membrane bioenergetics	EC-1.1.1.27	BG19003	KEGG
NTD1	5'-nucleotidase (dUMP)	[c] : dump + h2o --> duri + pi	Nucleotides and nucleic acids	EC-3.1.3.5	BG12930	Chambert et al., 2003
NTD10	5'-nucleotidase (XMP)	[c] : h2o + xmp --> pi + xtsn	Nucleotides and nucleic acids	EC-3.1.3.5	BG12930	Chambert et al., 2003
NTD2	5'-nucleotidase (UMP)	[c] : h2o + ump --> pi + uri	Nucleotides and nucleic acids	EC-3.1.3.5	BG12930	Chambert et al., 2003
NTD3	5'-nucleotidase (dCMP)	[c] : dcmp + h2o --> dcyt + pi	Nucleotides and nucleic acids	EC-3.1.3.5	BG12930	Chambert et al., 2003
NTD4	5'-nucleotidase (CMP)	[c] : cmp + h2o --> cytd + pi	Nucleotides and nucleic acids	EC-3.1.3.5	BG12930	Chambert et al., 2003
NTD5	5'-nucleotidase (dTMP)	[c] : dtmp + h2o --> pi + thymd	Nucleotides and nucleic acids	EC-3.1.3.5	BG12930	Chambert et al., 2003
NTD6	5'-nucleotidase (dAMP)	[c] : damp + h2o --> dad-2 + pi	Nucleotides and nucleic acids	EC-3.1.3.5	BG12930	Chambert et al., 2003
NTD7	5'-nucleotidase (AMP)	[c] : amp + h2o --> adn + pi	Nucleotides and nucleic acids	EC-3.1.3.5	BG12930	Chambert et al., 2003
NTD8	5'-nucleotidase (dGMP)	[c] : dgmp + h2o --> dgsn + pi	Nucleotides and nucleic acids	EC-3.1.3.5	BG12930	Chambert et al., 2003
NTD9	5'-nucleotidase (GMP)	[c] : gmp + h2o --> gsn + pi	Nucleotides and nucleic acids	EC-3.1.3.5	BG12930	Chambert et al., 2003
23CN2P1	2',3'-cyclic-nucleotide 2'-phosphodiesterase (2',3'-cyclc AMP)	[c] : 23camp + h2o <==> 3amp + h	Nucleotides and nucleic acids	EC-3.1.4.16	BG12930	Chambert et al., 2003
23CN2P2	2',3'-cyclic-nucleotide 2'-phosphodiesterase (2',3'-cyclic UMP)	[c] : 23cump + h2o <==> 3ump + h	Nucleotides and nucleic acids	EC-3.1.4.16	BG12930	Chambert et al., 2003
23CN2P3	2',3'-cyclic-nucleotide 2'-phosphodiesterase (2',3' cyclic CMP)	[c] : 23ccmp + h2o <==> 3cmp + h	Nucleotides and nucleic acids	EC-3.1.4.16	BG12930	Chambert et al., 2003
23CN2P4	2',3'-cyclic-nucleotide 2'-phosphodiesterase (2',3' -cyclic GMP)	[c] : 23cgmp + h2o <==> 3gmp + h	Nucleotides and nucleic acids	EC-3.1.4.16	BG12930	Chambert et al., 2003
3NUCLE1	3'-nucleotidase (3'-AMP)	[c] : 3amp + h2o <==> adn + pi	Nucleotides and nucleic acids	EC-3.1.3.6	BG12930	Chambert et al., 2003
3NUCLE2	3'-nucleotidase (3'-UMP)	[c] : 3ump + h2o <==> pi + uri	Nucleotides and nucleic acids	EC-3.1.3.6	BG12930	Chambert et al., 2003
3NUCLE3	3'-nucleotidase (3'-cMP)	[c] : 3cmp + h2o <==> cytd + pi	Nucleotides and nucleic acids	EC-3.1.3.6	BG12930	Chambert et al., 2003
3NUCLE4	3'-nucleotidase (guanosine 3'-phosphate)	[c] : 3gmp + h2o <==> gsn + pi	Nucleotides and nucleic acids	EC-3.1.3.6	BG12930	Chambert et al., 2003
NADK	NAD kinase	[c] : atp + nad --> adp + h + nadp	Nucleotides and nucleic acids	EC-2.7.1.23	BG13143	Garavaglia et al.,, 2003
NADK1	NAD kinase (GTP)	[c] : gtp + nad --> gdp + h + nadp	Nucleotides and nucleic acids	EC-2.7.1.23	BG13143	Garavaglia et al.,, 2003
NADK2	NAD kinase (dATP)	[c] : datp + nad --> dadp + h + nadp	Nucleotides and nucleic acids	EC-2.7.1.23	BG13143	Garavaglia et al.,, 2003
NADK3	NAD kinase (dGTP)	[c] : dgtp + nad --> dgdp + h + nadp	Nucleotides and nucleic acids	EC-2.7.1.23	BG13143	Garavaglia et al.,, 2003
NADK4	NAD kinase (dCTP)	[c] : dctp + nad --> dcdp + h + nadp	Nucleotides and nucleic acids	EC-2.7.1.23	BG13143	Garavaglia et al.,, 2003
NADK5	NAD kinase (dTTP)	[c] : dttp + nad --> dtdp + h + nadp	Nucleotides and nucleic acids	EC-2.7.1.23	BG13143	Garavaglia et al.,, 2003
AHCYSNS	adenosylhomocysteine nucleosidase	[c] : ahcys + h2o --> ade + rhcys	Nucleotides and nucleic acids	EC-3.2.2.9	BG13800	Grundy and Henkin, 2002; SubtiList
DCMPDA2ir	dCMP deaminase	[c] : dcmp + h + h2o --> dump + nh4	Nucleotides and nucleic acids	EC-3.5.4.12	BG10481	Kobayashi et al., 2003
DCMPDA3ir	dCMP deaminase (CMP)	[c] : cmp + h + h2o --> nh4 + ump	Nucleotides and nucleic acids	EC-3.5.4.12	BG10481	Kobayashi et al., 2003
DGK1	deoxyguanylate kinase (dGMP:ATP)	[c] : atp + dgmp <==> adp + dgdp	Nucleotides and nucleic acids		BG13386	Kobayashi et al., 2003
RNDR1	ribonucleoside-diphosphate reductase (ADP)	[c] : adp + trdrd --> dadp + h2o + trdox	Nucleotides and nucleic acids	EC-1.17.4.1	BG11404+BG11405+BG11426	Kobayashi et al., 2003
RNDR2	ribonucleoside-diphosphate reductase (GDP)	[c] : gdp + trdrd --> dgdp + h2o + trdox	Nucleotides and nucleic acids	EC-1.17.4.1	BG11404+BG11405+BG11426	Kobayashi et al., 2003
RNDR3	ribonucleoside-diphosphate reductase (CDP)	[c] : cdp + trdrd --> dcdp + h2o + trdox	Nucleotides and nucleic acids	EC-1.17.4.1	BG11404+BG11405+BG11426	Kobayashi et al., 2003
RNDR4	ribonucleoside-diphosphate reductase (UDP)	[c] : trdrd + udp --> dudp + h2o + trdox	Nucleotides and nucleic acids	EC-1.17.4.1	BG11404+BG11405+BG11426	Kobayashi et al., 2003
PRPPS	phosphoribosylpyrophosphate synthetase	[c] : atp + r5p <==> amp + h + prpp	Nucleotides and nucleic acids	EC-2.7.6.1	BG10114	Kobayashi et al., 2003; SubtiList; Switzer et al., 2002
GUAD	guanine deaminase	[c] : gua + h + h2o --> nh4 + xan	Nucleotides and nucleic acids	EC-3.5.4.3	BG13240	Nygaard et al., 2000; Liaw et al., 2004; Chang et al., 2004; SubtiList
CYTD	cytidine deaminase	[c] : cytd + h + h2o --> nh4 + uri	Nucleotides and nucleic acids	EC-3.5.4.5	BG10477	Schuch et al., 1999; Kobayashi et al., 2003
DURIPP	purine-nucleoside phosphatase (deoxyuridine)	[c] : duri + pi <==> 2dr1p + ura	Nucleotides and nucleic acids	EC-2.4.2.2	BG10985	Schuch et al., 1999; SubtiList
PPM	phosphopentomutase	[c] : r1p <==> r5p	Nucleotides and nucleic acids	EC-5.4.2.7	BG11331	Schuch et al., 1999; SubtiList
PPM2	phosphopentomutase (deoxyribose)	[c] : 2dr1p <==> 2dr5p	Nucleotides and nucleic acids	EC-5.4.2.7	BG11331	Schuch et al., 1999; SubtiList
TMDPP	thymidine phosphorylase	[c] : pi + thymd <==> 2dr1p + thym	Nucleotides and nucleic acids	EC-2.4.2.4	BG10985	Schuch et al., 1999; SubtiList
PYNP2	pyrimidine-nucleoside phosphorylase (uracil)	[c] : pi + uri <==> r1p + ura	Nucleotides and nucleic acids	EC-2.4.2.2	BG10985	Schuch et al., 1999; SubtiList; Switzer et al. 2002
DCYTD	deoxycytidine deaminase	[c] : dcyt + h + h2o --> duri + nh4	Nucleotides and nucleic acids	EC-3.5.4.14	BG10477	Schuch et al., 1999; Switzer et al., 2002
ADADir	deoxycytidine kinase	[c] : atp + dcyt --> adp + dcmp + h	Nucleotides and nucleic acids	EC-2.7.1.74	BG10078	SubtiList
ADD	adenine deaminase	[c] : ade + h + h2o --> hxan + nh4	Nucleotides and nucleic acids	EC-3.5.4.2	BG11044	SubtiList
ADNK1	adenosine kinase	[c] : adn + atp --> adp + amp + h	Nucleotides and nucleic acids	EC-2.7.1.20	BG10078	SubtiList
ALLTN	allantoinase	[c] : alltn + h2o --> alltt + h	Nucleotides and nucleic acids	EC-3.5.2.5	BG13982	SubtiList
CYTDK1	cytidine kinase (ATP)	[c] : atp + cytd --> adp + cmp + h	Nucleotides and nucleic acids		BG12696	SubtiList
CYTDK2	cytidine kinase (GTP)	[c] : cytd + gtp --> cmp + gdp + h	Nucleotides and nucleic acids		BG12696	SubtiList
CYTDK3	cytidine kinase (ITP)	[c] : cytd + itp --> cmp + h + idp	Nucleotides and nucleic acids		BG12696	SubtiList
CYTK1	cytidylate kinase (CMP)	[c] : atp + cmp <==> adp + cdp	Nucleotides and nucleic acids	EC-2.7.4.14	BG11004	SubtiList
CYTK2	cytidylate kinase (dCMP)	[c] : atp + dcmp <==> adp + dcdp	Nucleotides and nucleic acids	EC-2.7.4.14	BG11004	SubtiList
DADK	deoxyadenylate kinase	[c] : atp + damp <==> adp + dadp	Nucleotides and nucleic acids	EC-2.7.4.11	BG10446	SubtiList
DADNK	deoxyadenosine kinase	[c] : atp + dad-2 --> adp + damp + h	Nucleotides and nucleic acids	EC-2.7.1.76	BG10078	SubtiList
DGNSK	deoxyguanosine kinase	[c] : atp + dgsn --> adp + dgmp + h	Nucleotides and nucleic acids	EC-2.7.1.113	BG10079	SubtiList
DINSK	deoxyinosine kinase	[c] : atp + din --> adp + dimp	Nucleotides and nucleic acids		BG10079	SubtiList
DRPAr	Deoxyribose-phosphate aldolase	[c] : 2dr5p <==> acald + g3p	Nucleotides and nucleic acids	EC-4.1.2.4	BG10983	SubtiList
DTMPK	dTMP kinase	[c] : atp + dtmp <==> adp + dtdp	Nucleotides and nucleic acids	EC-2.7.4.9	BG10092	SubtiList
DURIK1	deoxyuridine kinase (ATP:Deoxyuridine)	[c] : atp + duri --> adp + dump + h	Nucleotides and nucleic acids		BG10419	SubtiList
DUTPDP	dUTP diphosphatase	[c] : dutp + h2o --> dump + h + ppi	Nucleotides and nucleic acids	EC-3.6.1.23	BG13437, BG13728	SubtiList
GK2	guanylate kinase (GMP:dATP)	[c] : datp + gmp <==> dadp + gdp	Nucleotides and nucleic acids	EC-2.7.4.8	BG13386	SubtiList
GMPR	GMP reductase	[c] : gmp + (2) h + nadph --> imp + nadp + nh4	Nucleotides and nucleic acids	EC-1.7.1.7	BG12392	SubtiList
GTPDPK	GTP diphosphokinase	[c] : atp + gtp --> amp + gdptp + h	Nucleotides and nucleic acids	EC-2.7.6.5	BG12665	SubtiList
GUAPRTr	guanine phosphoribosyltransferase	[c] : gua + prpp <==> gmp + ppi	Nucleotides and nucleic acids		BG10131	SubtiList
HXPRTr	hypoxanthine phosphoribosyltransferase (Hypoxanthine)	[c] : hxan + prpp <==> imp + ppi	Nucleotides and nucleic acids	EC-2.4.2.8	BG10131	SubtiList
NDPK2	nucleoside-diphosphate kinase (ATP:UDP)	[c] : atp + udp <==> adp + utp	Nucleotides and nucleic acids	EC-2.7.4.6	BG10282	SubtiList
NDPK3	nucleoside-diphosphate kinase (ATP:CDP)	[c] : atp + cdp <==> adp + ctp	Nucleotides and nucleic acids	EC-2.7.4.6	BG10282	SubtiList
NDPK4	nucleoside-diphosphate kinase (ATP:dTDP)	[c] : atp + dtdp <==> adp + dttp	Nucleotides and nucleic acids	EC-2.7.4.6	BG10282	SubtiList
NDPK5	nucleoside-diphosphate kinase (ATP:dGDP)	[c] : atp + dgdp <==> adp + dgtp	Nucleotides and nucleic acids	EC-2.7.4.6	BG10282	SubtiList
NDPK6	nucleoside-diphosphate kinase (ATP:dUDP)	[c] : atp + dudp <==> adp + dutp	Nucleotides and nucleic acids	EC-2.7.4.6	BG10282	SubtiList
NDPK7	nucleoside-diphosphate kinase (ATP:dCDP)	[c] : atp + dcdp <==> adp + dctp	Nucleotides and nucleic acids	EC-2.7.4.6	BG10282	SubtiList
NDPK8	nucleoside-diphosphate kinase (ATP:dADP)	[c] : atp + dadp <==> adp + datp	Nucleotides and nucleic acids	EC-2.7.4.6	BG10282	SubtiList
PRASCS	phosphoribosylaminoimidazolesuccinocarboxamide synthase	[c] : 5aizc + asp-L + atp <==> 25aics + adp + h + pi	Nucleotides and nucleic acids	EC-6.3.2.6	BG10703	SubtiList
PUNP1	purine-nucleoside phosphorylase (Adenosine)	[c] : adn + pi <==> ade + r1p	Nucleotides and nucleic acids	EC-2.4.2.1	BG11330, BG12581	SubtiList
PUNP2	purine-nucleoside phosphorylase (Deoxyadenosine)	[c] : dad-2 + pi <==> 2dr1p + ade	Nucleotides and nucleic acids	EC-2.4.2.1	BG11330, BG12581	SubtiList
PUNP3	purine-nucleoside phosphorylase (Guanosine)	[c] : gsn + pi <==> gua + r1p	Nucleotides and nucleic acids	EC-2.4.2.1	BG11330, BG12581	SubtiList
PUNP4	purine-nucleoside phosphorylase (Deoxyguanosine)	[c] : dgsn + pi <==> 2dr1p + gua	Nucleotides and nucleic acids	EC-2.4.2.1	BG12581, BG11330	SubtiList
PUNP5	purine-nucleoside phosphorylase (Inosine)	[c] : ins + pi <==> hxan + r1p	Nucleotides and nucleic acids	EC-2.4.2.1	BG12581, BG11330	SubtiList
PUNP6	purine-nucleoside phosphorylase (Deoxyinosine)	[c] : din + pi <==> 2dr1p + hxan	Nucleotides and nucleic acids	EC-2.4.2.1	BG12581, BG11330	SubtiList
PUNP7	purine-nucleoside phosphorylase (Xanthosine)	[c] : pi + xtsn <==> r1p + xan	Nucleotides and nucleic acids	EC-2.4.2.1	BG12581, BG11330	SubtiList
PUNP8	purine-nucleoside phosphorylase (nebularine)	[c] : h + nebari + pi <==> purine + r1p	Nucleotides and nucleic acids	EC-2.4.2.1	BG11330, BG12581	SubtiList
PYNP1r	pyrimidine-nucleoside phosphorylase (cytosine)	[c] : csn + r1p <==> cytd + pi	Nucleotides and nucleic acids	EC-2.4.2.2	BG10985	SubtiList
RIOR	N-Ribosylnicotinamide:orthophosphate ribosyltransferase	[c] : pi + rnam <==> h + ncam + r1p	Nucleotides and nucleic acids	EC-2.4.2.1	BG12581, BG11330	SubtiList
TMDK1	thymidine kinase (ATP:thymidine)	[c] : atp + thymd --> adp + dtmp + h	Nucleotides and nucleic acids	EC-2.7.1.21	BG10419	SubtiList
TMDS	thymidylate synthase	[c] : dump + mlthf --> dhf + dtmp	Nucleotides and nucleic acids	EC-2.1.1.45	BG10794, BG11190	SubtiList
URIC	uricase	[c] : (2) h2o + o2 + urate --> alltn + co2 + h2o2	Nucleotides and nucleic acids	EC-1.7.3.3	BG13986, BG13987	SubtiList
URIK1	uridine kinase (ATP:Uridine)	[c] : atp + uri --> adp + h + ump	Nucleotides and nucleic acids	EC-2.7.1.48	BG12696	SubtiList
URIK2	uridine kinase (GTP:Uridine)	[c] : gtp + uri --> gdp + h + ump	Nucleotides and nucleic acids	EC-2.7.1.48	BG12696	SubtiList
URIK3	uridine kinase (ITP:Uridine)	[c] : itp + uri --> h + idp + ump	Nucleotides and nucleic acids	EC-2.7.1.48	BG12696	SubtiList
XANDb	xanthine dehydrogenase	[c] : h2o + nad + xan --> h + nadh + urate	Nucleotides and nucleic acids	EC-1.1.1.204	BG13991, BG13992, BG13989, BG13990, BG13988	SubtiList
XPPT	xanthine phosphoribosyltransferase	[c] : prpp + xan --> ppi + xmp	Nucleotides and nucleic acids	EC-2.4.2.22	BG11079	SubtiList
PRAGS	phosphoribosylglycinamide synthetase	[c] : atp + gly + pram --> adp + gar + h + pi	Nucleotides and nucleic acids	EC-6.3.4.13	BG10711	SubtiList; Switzer et al., 2002
PRAIS	phosphoribosylaminoimidazole synthetase	[c] : atp + fpram --> adp + air + h + pi	Nucleotides and nucleic acids	EC-6.3.3.1	BG10708	SubtiList; Switzer et al., 2002
PRFGS	phosphoribosylformylglycinamidine synthase	[c] : atp + fgam + gln-L + h2o --> adp + fpram + glu-L + (2) h + pi	Nucleotides and nucleic acids	EC-6.3.5.3	BG10704, BG10705, BG10706	SubtiList; Switzer et al., 2002
URIDK1	uridylate kinase (UMP)	[c] : atp + ump --> adp + udp	Nucleotides and nucleic acids		BG12675, BG11004	SubtiList; Switzer et al., 2002
URIDK2	uridylate kinase (dUMP)	[c] : atp + dump --> adp + dudp	Nucleotides and nucleic acids		BG11004, BG12675	SubtiList; Switzer et al., 2002
AIRC1	phosphoribosylaminoimidazole carboxylase (ATP-dependent)	[c] : air + atp + co2 + h2o --> 5aizc + adp + (2) h + pi	Nucleotides and nucleic acids	EC-Undetermined	BG10701, BG10700	Switzer et al., 2002
CTPS1	CTP synthase (NH3)	[c] : atp + nh4 + utp --> adp + ctp + (2) h + pi	Nucleotides and nucleic acids	EC-6.3.4.2	BG10410	Switzer et al., 2002
GART	Phosphoribosylglycinamide formyltransferase 2	[c] : atp + for + gar --> adp + fgam + h + pi	Nucleotides and nucleic acids	EC-Undetermined	BG10924	Switzer et al., 2002
ADK1	adenylate kinase	[c] : amp + atp <==> (2) adp	Nucleotides and nucleic acids	EC-2.7.4.3	BG10446	Switzer et al., 2002; SubtiList
ADPT	adenine phosphoribosyltransferase	[c] : ade + prpp --> amp + ppi	Nucleotides and nucleic acids	EC-2.4.2.7	BG12568	Switzer et al., 2002; SubtiList
ADSL1r	adenylsuccinate lyase	[c] : dcamp <==> amp + fum	Nucleotides and nucleic acids	EC-4.3.2.2	BG10702	Switzer et al., 2002; SubtiList
ADSL2r	adenylosuccinate lyase	[c] : 25aics <==> aicar + fum	Nucleotides and nucleic acids	EC-4.3.2.2	BG10702	Switzer et al., 2002; SubtiList
ADSS	adenylosuccinate synthetase	[c] : asp-L + gtp + imp --> dcamp + gdp + (2) h + pi	Nucleotides and nucleic acids	EC-6.3.4.4	BG10002	Switzer et al., 2002; SubtiList
AICART	phosphoribosylaminoimidazolecarboxamide formyltransferase	[c] : 10fthf + aicar <==> fprica + thf	Nucleotides and nucleic acids	EC-2.1.2.3	BG10710	Switzer et al., 2002; SubtiList
ASPCT	aspartate carbamoyltransferase	[c] : asp-L + cbp --> cbasp + h + pi	Nucleotides and nucleic acids	EC-2.1.3.2	BG10713	Switzer et al., 2002; SubtiList
CTPS2	CTP synthase (glutamine)	[c] : atp + gln-L + h2o + utp --> adp + ctp + glu-L + (2) h + pi	Nucleotides and nucleic acids	EC-6.3.4.2	BG10410	Switzer et al., 2002; SubtiList
DHORD1	dihydoorotic acid dehydrogenase	[c] : dhor-S + o2 <==> h2o2 + orot	Nucleotides and nucleic acids	EC-1.3.3.1	BG10718+BG10717	Switzer et al., 2002; SubtiList
DHORTS	dihydroorotase	[c] : dhor-S + h2o <==> cbasp + h	Nucleotides and nucleic acids	EC-3.5.2.3	BG10714	Switzer et al., 2002; SubtiList
GARFTi	phosphoribosylglycinamide formyltransferase, irreversible	[c] : 10fthf + gar --> fgam + h + thf	Nucleotides and nucleic acids	EC-2.1.2.2	BG10709	Switzer et al., 2002; SubtiList
GK1	guanylate kinase (GMP:ATP)	[c] : atp + gmp <==> adp + gdp	Nucleotides and nucleic acids	EC-2.7.4.8	BG13386	Switzer et al., 2002; SubtiList
GLUPRT	glutamine phosphoribosyldiphosphate amidotransferase	[c] : gln-L + h2o + prpp --> glu-L + ppi + pram	Nucleotides and nucleic acids	EC-2.4.2.14	BG10707	Switzer et al., 2002; SubtiList
GMPS2	GMP synthase (glutamine-hydrolysing)	[c] : atp + gln-L + h2o + xmp --> amp + glu-L + gmp + (2) h + ppi	Nucleotides and nucleic acids	EC-6.3.5.2	BG10647	Switzer et al., 2002; SubtiList
IMPCir	IMP cyclohydrolase	[c] : fprica --> h2o + imp	Nucleotides and nucleic acids	EC-3.5.4.10	BG10710	Switzer et al., 2002; SubtiList
IMPD	IMP dehydrogenase	[c] : h2o + imp + nad --> h + nadh + xmp	Nucleotides and nucleic acids	EC-1.1.1.205	BG10073	Switzer et al., 2002; SubtiList
NDPK1	nucleoside-diphosphate kinase (ATP:GDP)	[c] : atp + gdp <==> adp + gtp	Nucleotides and nucleic acids	EC-2.7.4.6	BG10282	Switzer et al., 2002; SubtiList
ORPT	orotate phosphoribosyltransferase	[c] : orot5p + ppi <==> orot + prpp	Nucleotides and nucleic acids	EC-2.4.2.10	BG10720	Switzer et al., 2002; SubtiList
UPPRT	uracil phosphoribosyltransferase	[c] : prpp + ura --> ppi + ump	Nucleotides and nucleic acids	EC-2.4.2.9	BG10945	Switzer et al., 2002; SubtiList
ADK2	adenylate kinase (Inorganic triphosphate)	[c] : amp + pppi <==> adp + ppi	Nucleotides and nucleic acids	EC-2.7.4.3	BG10446	From Biolog phenotyping
ALLTAHr	Allantoate aminohydrolase, reversible	[c] : alltt + h2o <==> urdglyc + urea	Nucleotides and nucleic acids	EC-3.5.3.4		From Biolog phenotyping
MCSNAH1r	5-Methylcytosine aminohydrolase	[c] : 5mcsn + h + h2o <==> nh4 + thym	Nucleotides and nucleic acids	EC-3.5.4.1	BG10082	From Biolog phenotyping
NDPK9	nucleoside-diphophate kinase (ATP:IDP)	[c] : atp + idp <==> adp + itp	Nucleotides and nucleic acids	EC-2.7.4.6	BG10282
OMPDC	orotidine-5'-phosphate decarboxylase	[c] : h + orot5p --> co2 + ump	Nucleotides and nucleic acids	EC-4.1.1.23	BG10719	SubtiList
URIDK3	uridylate kinase (dUMP)	[c] : atp + dump <==> adp + dudp	Nucleotides and nucleic acids	EC-2.7.4.4	BG10092	KEGG
XANDa	xanthine dehydrogenase	[c] : h2o + hxan + nad --> h + nadh + xan	Nucleotides and nucleic acids	EC-1.1.1.204	BG13988, BG13991, BG13990, BG13992, BG13989	BRENDA
BADH	betaine-aldehyde dehydrogenase	[c] : betald + h2o + nad --> glyb + (2) h + nadh	Other functions	EC-1.2.1.8	BG11940	Bremer, 2002
CHOLD2	choline dehydrogenase (FAD-dependent)	[c] : chol + fad --> betald + fadh2	Other functions	EC-1.1.99.1	BG11941	Bremer, 2002
BLACT	beta-lactamase	[c] : h2o + pencil <==> h + pencilca	Other functions	EC-3.5.2.6	BG11507, BG11016	Colombo et al., 2004
FMETTRS	Methionyl-tRNA formyltransferase	[c] : 10fthf + mettrna --> fmettrna + thf	Other functions	EC-2.1.2.9	BG11937	Kobayashi et al., 2003; SubtiList
26DPAi	Dipicolinate synthase	[c] : 23dhdp + nad --> DPA + h + nadh	Other functions	EC-Undetermined	BG10782, BG10781	Paulus, 1993; Belitsky, 2002
GTHPe	glutathione peroxidase	[e] : gthox + (2) h2o <==> (2) gthrd + h2o2	Other functions	EC-1.11.1.9	BG11530	SubtiList
METTRS	Methionyl-tRNA synthetase	[c] : atp + met-L + trnamet --> amp + mettrna + ppi	Other functions	EC-6.1.1.10	BG10101	SubtiList
PENCAC	penicillin acylase	[c] : h + h2o + pencil --> 6ampenc + for	Other functions	EC-3.5.1.11	BG11885	SubtiList
SODr	superoxide dismutase	[c] : (2) h + (2) o2- <==> h2o2 + o2	Other functions	EC-1.15.1.1	BG11676	SubtiList
GLUTRS	Glutamyl-tRNA synthetase	[c] : atp + glu-L + trnaglu --> amp + glutrna + ppi	Other functions	EC-6.1.1.17	BG10154	von Wachenfeldt and Hederstedt, 2002
CAT	catalase	[c] : (2) h2o2 --> (2) h2o + o2	Other functions	EC-1.11.1.6	BG10849, BG11102, BG11945	von Wachenfeldt and Hederstedt, 2002; SubtiList
ATPM	ATP maintenance requirment	[c] : atp + h2o --> adp + h + pi	Other functions	EC-3.6.1.15
HCO3E	carbonate dehydratase (HCO3 equilibration reaction)	[c] : co2 + h2o <==> h + hco3	Other functions	EC-4.2.1.1
SADT1r	sulfate adenylyltransferase	[c] : atp + h + so4 <==> aps + ppi	Phosphate and sulfur	EC-2.7.7.4	BG13378	Grundy and Henkin, 2002; SubtiList
SULR	sulfite reductase (NADPH2)	[c] : (3) h2o + h2s + (3) nadp <==> (4) h + (3) nadph + so3	Phosphate and sulfur	EC-1.8.1.2	BG14099, BG14100	Grundy and Henkin, 2002; SubtiList
AKP1	alkaline phosphatase (Dihydroneopterin)	[c] : ahdt + (3) h2o --> dhnpt + (2) h + (3) pi	Phosphate and sulfur	EC-3.1.3.1	BG10697, BG10183	Perkins and Pero, 2002; SubtiList
PPA	inorganic diphosphatase	[c] : h2o + ppi --> h + (2) pi	Phosphate and sulfur	EC-3.6.1.1	BG10014	SubtiList
FDMO1	FMN-dependent monooxygenase (ethanesulfonate)	[c] : eths + fmnRD + o2 --> acald + fmn + h + h2o + so3	Phosphate and sulfur		BG10658	van der Ploeg et al., 1998
FDMO2	FMN-dependent monooxygenase (butanesulfonate)	[c] : buts + fmnRD + o2 --> btal + fmn + h + h2o + so3	Phosphate and sulfur		BG10658	van der Ploeg et al., 1998
FDMO3	FMN-dependent monooxygenase (hexanesulfonate)	[c] : fmnRD + hexs + o2 --> fmn + h + h2o + hxal + so3	Phosphate and sulfur		BG10658	van der Ploeg et al., 1998
FDMO4	FMN-dependent monooxygenase (taurine)	[c] : fmnRD + o2 + taur --> amacald + fmn + h + h2o + so3	Phosphate and sulfur		BG10658	van der Ploeg et al., 1998
FDMO5	FMN-dependent monooxygenase (sulfoacetate)	[c] : fmnRD + o2 + sula --> fmn + glx + h + h2o + so3	Phosphate and sulfur		BG10658	van der Ploeg et al., 1998
FDMO6	FMN-dependent monooxygenase (isethionate)	[c] : fmnRD + istnt + o2 --> fmn + gcald + h + h2o + so3	Phosphate and sulfur		BG10658	van der Ploeg et al., 1998
FDMO	fmnRD dependent monooxygenase (methanesulfonate)	[c] : fmnRD + mso3 + o2 --> fald + fmn + h + h2o + so3	Phosphate and sulfur		BG10658	van der Ploeg et al., 1998; Sekowska et al., 2001; Eichhorn et al., 1999
ALKPr	alkaline phosphatase	[c] : dhap + h2o <==> dha + pi	Phosphate and sulfur	EC-3.1.3.1	BG10697, BG10183	From Biolog phenotyping
TMPHi	Trimetaphosphate hydrolase	[c] : h2o + tmp --> h + pppi	Phosphate and sulfur	EC-3.6.1.2		From Biolog phenotyping
FUMt6	fumarate transport in/out via proton symport	fum[e] + h[e] <==> fum[c] + h[c]	Transport	TC-2.A.56	BG12075, BG12951	Asai et al., 2000; Endo et al., 1983; Krom et al., 2003; SubtiList
ARGt2	L-arginine transport in via proton symport	arg-L[e] + h[e] --> arg-L[c] + h[c]	Transport		BG10624, BG10933, BG14154	Baumberg and Harwood, 1979; Saier et al., 2002; Fisher, 1993; TransportDB
PIabc	phosphate transport via ABC system	atp[c] + h2o[c] + pi[e] --> adp[c] + h[c] + (2) pi[c]	Transport	TC-3.A.1.7	BG11379, BG11375, BG11376, BG11378, BG11377	Baumberg and Harwood, 1979; TransportDB; SubtiList
GLNabc	L-glutamine transport via ABC system	atp[c] + gln-L[e] + h2o[c] --> adp[c] + gln-L[c] + h[c] + pi[c]	Transport	TC-3.A.1.3	BG11186, BG11187, BG11185, BG11485, BG11487, BG11488, BG11486	Baumberg and Harwood, 1979; Whiteman et al., 1980; Rosenkrantz et al., 1985; Besson et al., 1987; Fisher, 1993; SubtiList
ADEt2ir	adenine transport in via proton symport	ade[e] + h[e] --> ade[c] + h[c]	Transport			Beaman et al., 1983
GLY3Pt2	glycerol-3-phosphate transport in via proton symport	glyc3p[e] + h[e] --> glyc3p[c] + h[c]	Transport		BG10645	Beijer et al., 1993; Saier et al., 2002; SubtiList; TransportDB
SERt2	L-serine transport in via proton symport	h[e] + ser-L[e] --> h[c] + ser-L[c]	Transport	TC-2.A.42		Besson et al., 1987
ASNt2	L-asparagine transport in via proton symport	asn-L[e] + h[e] --> asn-L[c] + h[c]	Transport			Besson et al., 1987; Fisher, 1993
3AMBAt2	3-aminobutyrate transport in via proton symport	3amba[e] + h[e] --> 3amba[c] + h[c]	Transport		BG11328	Brechtel and King, 1998
ala-Bt2	beta-Alanine transport in via proton symport	ala-B[e] + h[e] --> ala-B[c] + h[c]	Transport		BG11328	Brechtel and King, 1998
GABAt2	4-aminobutyrate transport in via proton symport	4abut[e] + h[e] --> 4abut[c] + h[c]	Transport		BG11328	Brechtel and King, 1998; Saier et al., 2002; Fisher, 1993; SubtiList; TransportDB
ARSENBabc	arsenobetaine transport in via ABC system	arsenb[e] + atp[c] + h2o[c] --> adp[c] + arsenb[c] + h[c] + pi[c]	Transport		BG12637, BG12638, BG12640, BG12639, BG11370, BG11372, BG11371	Bremer, 2002
ARSENBt2	arsenobetaine transport in via proton symport	arsenb[e] + h[e] --> arsenb[c] + h[c]	Transport		BG11958	Bremer, 2002
GLYBabc	glycine betaine transport via ABC system	atp[c] + glyb[e] + h2o[c] --> adp[c] + glyb[c] + h[c] + pi[c]	Transport	TC-3.A.1.12	BG12637, BG12638, BG12640, BG12639, BG11370, BG11372, BG11371	Bremer, 2002; Saier et al., 2002; SubtiList
LCTSabc	Lactose transport out via ABC system	atp[c] + h2o[c] + lcts[e] --> adp[c] + h[c] + lcts[c] + pi[c]	Transport		BG12849, BG12851, BG12850	Chaudhuri et al., 1982; SubtiList
BTDt6-RR	Butanediol transport in/out via proton symport	btd-RR[e] + h[e] <==> btd-RR[c] + h[c]	Transport			Cruz Ramos et al., 2000; Nakano et al., 1997
PPIabc	diphosphate transport in via ABC system	atp[c] + h2o[c] + ppi[e] --> adp[c] + h[c] + pi[c] + ppi[c]	Transport			Dauner and Sauer U, 2001
RIBabc1	D-ribose transport out via ABC system	atp[c] + h2o[c] + rib-D[c] --> adp[c] + h[c] + pi[c] + rib-D[e]	Transport	TC-3.A.1.2	BG10880, BG10879, BG10881, BG10878	de Wulf and Vandamme, 1997; Park et al., 2004; de Wulf et al., 1997
GLCt2	D-glucose transport in via proton symport	glc-D[e] + h[e] --> glc-D[c] + h[c]	Transport		BG13075	Deutscher et al., 2002
MNLpts	mannitol transport via PEP:Pyr PTS	mnl[e] + pep[c] --> mnl1p[c] + pyr[c]	Transport		BG10200, BG11215, BG10201	Deutscher et al., 2002; Watanabe et al., 2003; Besson et al., 1987; Saier et al, 2002
THRt2	L-threonine transport in via proton symport	h[e] + thr-L[e] --> h[c] + thr-L[c]	Transport			Fisher, 1993
UREAt	Urea transport via facilitate diffusion	urea[e] <==> urea[c]	Transport			Fisher, 1993
HISt2	L-histidine transport in via proton symport	h[e] + his-L[e] --> h[c] + his-L[c]	Transport		BG11101, BG12750	Fisher, 1993; Saier et al., 2002; SubtiList; TransportDB
ILEt2	L-isoleucine transport in via proton symport	h[e] + ile-L[e] --> h[c] + ile-L[c]	Transport		BG11918, BG11916+BG11915, BG12573	Fisher, 1993; SubtiList
NO3t2	nitrate transport in via proton symport	h[e] + no3[e] --> h[c] + no3[c]	Transport		BG11093	Hoffmann et al., 1998; Ogawa et al., 1995; Fisher, 1993; Nakano et al., 1995; SubtiList; Saier et al., 2002
ECTOINEabc	ecotine transport in via ABC system	atp[c] + ectoine[e] + h2o[c] --> adp[c] + ectoine[c] + h[c] + pi[c]	Transport		BG12637, BG12638, BG12640, BG12639	Holtmann and Bremer E, 2004; Bremer, 2002
CTBTabc	Crotonobetaine transport in via ABC system	atp[c] + ctbt[e] + h2o[c] --> adp[c] + ctbt[c] + h[c] + pi[c]	Transport		BG12637, BG12638, BG12640, BG12639	Holtmann and Bremer, 2004; Bremer, 2002
GBBTNabc	gamma-butyrobetaine transport in via ABC system	atp[c] + gbbtn[e] + h2o[c] --> adp[c] + gbbtn[c] + h[c] + pi[c]	Transport		BG12637, BG12638, BG12640, BG12639	Holtmann and Bremer, 2004; Bremer, 2002
PROLBabc	proline betaine transport in via ABC system	atp[c] + h2o[c] + prolb[e] --> adp[c] + h[c] + pi[c] + prolb[c]	Transport		BG11370, BG11372, BG11371, BG12637, BG12638, BG12640, BG12639	Holtmann and Bremer, 2004; Bremer, 2002
CHOLSabc	choline sulfate transport in via ABC system	atp[c] + chols[e] + h2o[c] --> adp[c] + chols[c] + h[c] + pi[c]	Transport		BG12637, BG12638, BG12640, BG12639	Holtmann and Bremer, 2004; Bremer, 2002; Nau-Wagner, 1999
GLYBt6	betaine (glycine betaine) transport in/out via proton symport	glyb[e] + h[e] <==> glyb[c] + h[c]	Transport	TC-2.A.1.6	BG11958	Holtmann and Bremer, 2004; Bremer, 2002; TransportDB
GLUt2	L-glutamate transport in via proton symport	glu-L[e] + h[e] --> glu-L[c] + h[c]	Transport		BG12595, BG11015	Holtmann and Bremer, 2004; Ozcengiz et al., 1990; Fisher, 1993; SubtiList; TransporDB
CHLabc	choline transport via ABC system	atp[c] + chol[e] + h2o[c] --> adp[c] + chol[c] + h[c] + pi[c]	Transport		BG12635, BG12634, BG12636, BG12633, BG12637, BG12638, BG12640, BG12639	Holtmann and Bremer, 2004; Saier et al., 2002; Bremer, 2002; SubtiList
CRNabc	L-carnitine transport via ABC system	atp[c] + crn[e] + h2o[c] --> adp[c] + crn[c] + h[c] + pi[c]	Transport		BG12637, BG12638, BG12640, BG12639	Holtmann and Bremer, 2004; Saier et al., 2002; Bremer, 2002; SubtiList
Kt2i	potassium irreversible transport via proton symporter	h[e] + k[e] --> h[c] + k[c]	Transport	TC-2.A.37	BG13275, BG10991, BG11980, BG13943, BG13956	Holtmann et al., 2003; Saier et al., 2002; SubtiList
GALCTRt2	galactarate transport in via proton symport	galctr-D[e] + h[e] --> galctr-D[c] + h[c]	Transport	TC-2.A.3.1	BG11160	Hosoya et al., 2002
METDabc	D-methionine transport via ABC system	atp[c] + h2o[c] + met-D[e] --> adp[c] + h[c] + met-D[c] + pi[c]	Transport		BG14013, BG14015, BG14014, BG13887, BG12604, BG13886, BG13884, BG13885	Hullo et al., 2004
METabc	L-methionine transport via ABC system	atp[c] + h2o[c] + met-L[e] --> adp[c] + h[c] + met-L[c] + pi[c]	Transport		BG13887, BG12604, BG13886, BG13884, BG13885, BG14013, BG14015, BG14014	Hullo et al., 2004; Sekowska et al., 2001; van der Ploeg et al., 1998
CD2t4	cadminum transport out via antiport	cd2[c] + h[e] + k[e] --> cd2[e] + h[c] + k[c]	Transport		BG11931	Jin et al., 2002; SubtiList; TransportDB
INSt2r	inosine transport in via proton symport, reversible	h[e] + ins[e] <==> h[c] + ins[c]	Transport		BG12548	Kobayashi et al., 2003; Schuch et al., 1999; Schallmey et al., 2004; Johansen et al., 2003; Beaman et al., 1983; Chen et al., 2005; SubtiList
GALt2	D-galactose transport in via proton symport	gal[e] + h[e] --> gal[c] + h[c]	Transport		BG11907	Krispin and Allmansberger, 1998; Mobley et al., 1982; SubtiList
MALt2	L-malate transport in via proton symport	h[e] + mal-L[e] --> h[c] + mal-L[c]	Transport	TC-2.A.56	BG12075, BG12951, BG12546	Krom et al., 2001 and 2003; Markuszewski et al., 2003; Asai et al., 2000; SubtiList; TransportDB
CITt6	citrate transport in/out via proton symport	cit[e] + h[e] <==> cit[c] + h[c]	Transport	TC-2.A.1.6	BG12546, BG12279	Krom et al., 2003; Krom et al., 2001; Chen et al., 2005; SubtiList
ARBTpts	arbutin transport via PEP:Pyr PTS	arbt[e] + pep[c] --> arbt6p[c] + pyr[c]	Transport		BG10200, BG10934, BG10201	Kruger and Hecker, 1995; Saier et al., 2002
SALCpts	salicin transport via PEP:Pyr PTS	pep[c] + salcn[e] --> pyr[c] + salc6p[c]	Transport		BG10200, BG10934, BG10201	Kruger and Hecker, 1995; Saier et al., 2002
CITt15	citrate transport in via Zn complex	cit[e] + h[e] + zn2[e] --> cit[c] + h[c] + zn2[c]	Transport		BG11832	Li and Pajor, 2002; Warner and Lolkema, 2002; Krom et al., 2003; Krom et al., 2000; SubtiList; TransportDB
CITt10	citrate transport in via Mg complex	cit[e] + h[e] + mg2[e] --> cit[c] + h[c] + mg2[c]	Transport		BG11832	Li and Pajor, 2002; Warner and Lolkema, 2002; Krom et al., 2003; SubtiList; TransportDB
CITt11	citrate transport in via Mn complex	cit[e] + h[e] + mn2[e] --> cit[c] + h[c] + mn2[c]	Transport		BG11832	Li and Pajor, 2002; Warner and Lolkema, 2002; Krom et al., 2003; SubtiList; TransportDB
CITt12	citrate transport in via Ni complex	cit[e] + h[e] + ni2[e] --> cit[c] + h[c] + ni2[c]	Transport		BG11832	Li and Pajor, 2002; Warner and Lolkema, 2002; Krom et al., 2003; SubtiList; TransportDB
CITt13	citrate transport in via Co complex	cit[e] + cobalt2[e] + h[e] --> cit[c] + cobalt2[c] + h[c]	Transport		BG11832	Li and Pajor, 2002; Warner and Lolkema, 2002; Krom et al., 2003; SubtiList; TransportDB
CITt14	citrate transport in via Ca complex	ca2[e] + cit[e] + h[e] --> ca2[c] + cit[c] + h[c]	Transport		BG11832, BG11146	Li and Pajor, 2002; Warner and Lolkema, 2002; Krom et al., 2003; SubtiList; TransportDB
SO4t2	sulfate transport in via proton symport	h[e] + so4[e] --> h[c] + so4[c]	Transport	TC-2.A.53	BG11562, BG13377, BG12411	Mansilla and de Mendoza, 2002; TransportDB; van der Ploeg et al., 1998; Saier et al., 2002
ICITt2	isocitrate transport in/out via proton symport	h[e] + icit[e] <==> h[c] + icit[c]	Transport		BG11832	Matsuno et al., 1999
GALURt2	galacturonate transport in via proton symport	galur[e] + h[e] --> galur[c] + h[c]	Transport	TC-2.A.1.14	BG13210	Mekjian et al., 1999
GLCURt2	glucuronate transport in via proton symport	glcur[e] + h[e] --> glcur[c] + h[c]	Transport	TC-2.A.1.14	BG13210	Mekjian et al., 1999
CYSGLYt2ir	Cys-Gly transport in via symport	cgly[e] + h[e] --> cgly[c] + h[c]	Transport			Minami et al., 2004
DIPEPabc15	Dipeptide transport via ABC system (cgly)	atp[c] + cgly[e] + h2o[c] --> adp[c] + cgly[c] + h[c] + pi[c]	Transport	TC-3.A.1.5	BG10844, BG10846, BG10843, BG10845	Minami et al., 2004; SubtiList
GLYCt5	glycerol transport in/out via diffusion reversible	glyc[c] <==> glyc[e]	Transport		BG10186	Mobley et al., 1982; Beijer et al., 1993; Moszer et al., 2002; Saier et al., 2002; TransportDB
MANpts	D-mannose transport via PEP:Pyr PTS	man[e] + pep[c] --> man6p[c] + pyr[c]	Transport		BG10200, BG10201, BG13176	Mobley et al., 1982; Saier et al., 2002; SubtiList
SUCpts	sucrose transport via PEP:Pyr PTS	pep[c] + sucr[e] --> pyr[c] + suc6p[c]	Transport		BG10200, BG11567, BG10201, BG10200, BG10595, BG10201	Mobley et al., 1982; TransportDB; Besson et al., 1987; Saier et al., 2002
CBL2abc	Cobalamin uptake in via ABC transport	atp[c] + cbl2[e] + h2o[c] --> adp[c] + cbl2[c] + h[c] + pi[c]	Transport		BG14141, BG14143, BG14142	Moore and Helmann, 2005
FE3t4	iron (III) transport	fe3[e] --> fe3[c]	Transport		BG10575+BG10573+BG10574	Moore and Helmann, 2005
FERXAabc	Ferroxamine transport via ABC system	atp[c] + ferxa[e] + h2o[c] --> adp[c] + ferxa[c] + h[c] + pi[c]	Transport		BG11878, BG11390, BG11389, BG11391	Moore and Helmann, 2005
MNabc	manganese transport via ABC system	atp[c] + h2o[c] + mn2[e] --> adp[c] + h[c] + mn2[c] + pi[c]	Transport	TC-3.A.1.15	BG13854, BG13853, BG13851, BG13852	Moore and Helmann, 2005
ALA_Dt2	D-alanine transport in via proton symport	ala-D[e] + h[e] --> ala-D[c] + h[c]	Transport	TC-2.A.3.1	BG11798, BG12752, BG13784	Mortl M et al., 2004
NO2t3	nitrite transport out via proton antiport	h[e] + no2[c] --> h[c] + no2[e]	Transport		BG11342, BG10594	Nakano and Zuber, 1998; SubtiList; Saier et al., 2002
PYRt2	pyruvate reversible transport via proton symport	h[e] + pyr[e] <==> h[c] + pyr[c]	Transport			Nakano et al., 1997; Ali et al., 2001
SUCCt6	succinate transporter in/out via proton symport	h[e] + succ[e] <==> h[c] + succ[c]	Transport	TC-2.A.56	BG12951, BG12075	Nakano et al., 1997; Asai et al., 2000; Krom et al., 2003; SubtiList
ACt6	acetate transport in/out via proton symport	ac[e] + h[e] <==> ac[c] + h[c]	Transport	TC-2.A.1.13		Nakano et al., 1997; Cruz Ramos et al., 2000
ETOHt3	ethanol transport out via proton antiport	etoh[c] + h[e] --> etoh[e] + h[c]	Transport			Nakano et al., 1997; Cruz Ramos et al., 2000
HXANt2	hypoxanthine transport in via proton symport	h[e] + hxan[e] --> h[c] + hxan[c]	Transport		BG12811, BG13864	Nygaard et al., 2000; Kobayashi et al., 2003; Beaman et al., 1983; Johansen et al., 2003; Saxild et al., 2001; SubtiList
ASPt2	L-aspartate transport in via proton symport	asp-L[e] + h[e] --> asp-L[c] + h[c]	Transport			Ozcengiz et al., 1990; Whiteman et al., 1980; Chaudhuri et al., 1982; Fisher, 1993
GLCpts	D-glucose transport via PEP:Pyr PTS	glc-D[e] + pep[c] --> g6p[c] + pyr[c]	Transport		BG10200, BG10198, BG10201	Reizer et al., 1999; Saier et al., 2002; Deutscher et al., 2002; Markuszewski et al., 2003; SubtiList; TransportDB
GAMpts	D-glucosamine transport via PEP:Pyr PTS	gam[e] + pep[c] --> gam6p[c] + pyr[c]	Transport		BG10200, BG11014, BG10201	Reizer et al., 1999; Saier et al., 2002; Kobayashi et al., 2003; Mobley et al., 1982; Fisher, 1993; SubtiList
ACGApts	N-Acetyl-D-glucosamine transport via PEP:Pyr PTS	acgam[e] + pep[c] --> acgam6p[c] + pyr[c]	Transport		BG10200, BG12941, BG10201	Reizer et al., 1999; Saier et al., 2002; Kobayashi et al., 2003; Mobley et al., 1982; Fisher, 1993; SubtiList; TransportDB
CA2abc1	calcium efflux via ABC system	atp[c] + ca2[c] + h2o[c] --> adp[c] + ca2[e] + h[c] + pi[c]	Transport		BG13384	Saier et al., 2002
CD2abc1	cadmium transport out via ABC system	atp[c] + cd2[c] + h2o[c] --> adp[c] + cd2[e] + h[c] + pi[c]	Transport	TC-3.A.3	BG14105, BG13325	Saier et al., 2002
Cut1	Copper export via ATPase	atp[c] + cu2[c] + h2o[c] --> adp[c] + cu2[e] + h[c] + pi[c]	Transport	TC-3.A.3	BG12046, BG14106	Saier et al., 2002
Kt3	potassium transport out via proton antiport	h[e] + k[c] --> h[c] + k[e]	Transport	TC-2.A.37	BG12355, BG12343, BG12345, BG12344, BG12357, BG12356	Saier et al., 2002
MANt2	D-mannose transport in via proton symport	h[e] + man[e] --> h[c] + man[c]	Transport		BG13075	Saier et al., 2002
PNTOt2	Pantothenate reversible transport via proton symport	h[e] + pnto-R[e] <==> h[c] + pnto-R[c]	Transport		BG10577	Saier et al., 2002
TRPt2	L-tryptophan transport in via proton symport	h[e] + trp-L[e] --> h[c] + trp-L[c]	Transport	TC-2.A.3.1	BG12983	Saier et al., 2002
CYTDt2	cytidine transport in via proton symport	cytd[e] + h[e] --> cytd[c] + h[c]	Transport		BG10984, BG14047, BG11150	Saier et al., 2002; Beaman et al., 1983; SubtiList
FRUpts	D-fructose transport via PEP:Pyr PTS	fru[e] + pep[c] --> f1p[c] + pyr[c]	Transport		BG10200, BG10316, BG10317, BG10319, BG10201, BG10318, BG10200, BG11938, BG10201	Saier et al., 2002; Besson et al., 1987; SubtiList
GLCNt2ir	D-gluconate transport via proton symport	glcn-D[e] + h[e] --> glcn-D[c] + h[c]	Transport		BG13554, BG10650	Saier et al., 2002; Deutscher et al., 2002; de Wulf et al., 1997; Kobayashi et al., 2003
GLCRt2	glucarate transport in via proton symport	glcr[e] + h[e] --> glcr[c] + h[c]	Transport	TC-2.A.3.1	BG11160	Saier et al., 2002; Hosoya et al., 2002; SubtiList; TransportDB
DDGLCNt2	2-dehydro-3-deoxy-D-gluconate transport via proton symport, reversible	2ddglcn[e] + h[e] <==> 2ddglcn[c] + h[c]	Transport		BG11399	Saier et al., 2002; Pujic et al., 1998; TransportDB
ARBt2ir	L-arabinose transport via proton symport	arab-L[e] + h[e] --> arab-L[c] + h[c]	Transport		BG11907	Saier et al., 2002; Strauch, 1995; SubtiList; TransportDB
DCYTt2	deoxycytidine transport in via proton symport	dcyt[e] + h[e] --> dcyt[c] + h[c]	Transport		BG10984, BG14047, BG11150	Saier et al., 2002; SubtiList
FEDCabc	iron (III) dicitrate transport via ABC system	atp[c] + (2) cit[e] + fe3[e] + h2o[c] --> adp[c] + (2) cit[c] + fe3[c] + h[c] + pi[c]	Transport		BG12901, BG12876, BG12902	Saier et al., 2002; SubtiList
CRO4t3	chromate transport out via proton antiport	cro4[c] + h[e] --> cro4[e] + h[c]	Transport	TC-2.A.51	BG12521, BG12520	Saier et al., 2002; SubtiList; TransportDB
FERRICHabc	ferrichrome transport via ABC system	atp[c] + ferrich[e] + h2o[c] --> adp[c] + ferrich[c] + h[c] + pi[c]	Transport		BG10828, BG11390, BG11389, BG11391, BG12956, BG12957, BG12954, BG12955, BG12035, BG12036, BG12034, BG12037	Saier et al., 2002; SubtiList; TransportDB
CAt4	calcium transport in/out via proton antiporter	ca2[c] + h[e] <==> ca2[e] + h[c]	Transport	TC-2.A.19	BG12922	Saier et al., 2002; TransportDB
FE2abc	iron (II) transport via ABC system	atp[c] + fe2[e] + h2o[c] --> adp[c] + fe2[c] + h[c] + pi[c]	Transport		BG10837, BG10836, BG10835	Saier et al., 2002; TransportDB
FORt2	formate transport in via proton symport	for[e] + h[e] <==> for[c] + h[c]	Transport		BG12296	Saier et al., 2002; TransportDB
Kt7	potassium transport via voltage-gated ion channel	k[e] <==> k[c]	Transport	TC-1.A.1	BG12369	Saier et al., 2002; TransportDB; SubtiList
ARSNAt1	Arsenate transporter	arsna[c] --> arsna[e]	Transport		BG11303	Sato and Kobayashi, 1998
ARSt1	arsenite transporter via uniport	arsni2[c] --> arsni2[e]	Transport		BG12148, BG12527, BG11303	Sato and Kobayashi, 1998; Saier et al., 2002; TransportDB
ANTIMt1	antimonite transporter via uniport	antim[c] --> antim[e]	Transport	TC-2.A.59	BG11303	Sato and Kobayashi, 1998; TransportDB
GUAt2	guanine transport in via proton symport	gua[e] + h[e] --> gua[c] + h[c]	Transport		BG12811, BG13864	Sazild et al., 2001; Johansen et al., 2003; Beaman et al., 1983; Saier et al., 2002; SubtiList
FOLt	folate transport via proton simport	fol[e] + h[e] <==> fol[c] + h[c]	Transport			Schallmey et al., 2004
ADNt2r	adenosine transport in via proton symport, reversible	adn[e] + h[e] <==> adn[c] + h[c]	Transport		BG12548	Schallmey et al., 2004; Beaman et al., 1983; SubtiList
GSNt2r	guanosine transport via proton symport	gsn[e] + h[e] <==> gsn[c] + h[c]	Transport		BG12548	Schallmey et al., 2004; Beaman et al., 1983; SubtiList
RIBFLVt6	riboflavin transport in/out via proton symport	h[e] + ribflv[e] <==> h[c] + ribflv[c]	Transport			Schallmey et al., 2004; Sauer et al., 1997
MALTTRabc	Maltotriose transport via ABC system	atp[c] + h2o[c] + malttr[e] --> adp[c] + h[c] + malttr[c] + pi[c]	Transport			Schonert et al., 1999
DRIBabc	Deoxyribose transport via ABC system	atp[c] + drib[e] + h2o[c] --> adp[c] + drib[c] + h[c] + pi[c]	Transport		BG10880, BG10879, BG10881, BG10878	Schuch et al., 1999
THMDt2	thymidine transport in via proton symport	h[e] + thymd[e] --> h[c] + thymd[c]	Transport		BG10984, BG11150, BG14047	Schuch et al., 1999; SubtiList; Saier et al., 2002
ALLNt2	allantoin transport in via proton symport	alltn[e] + h[e] --> alltn[c] + h[c]	Transport			Schultz et al., 2001; Fisher, 1993
5MTRt2	5-Methylthio-D-ribose transport in/out via proton symport	5mtr[e] + h[e] <==> 5mtr[c] + h[c]	Transport			Sekowska et al., 2001
ARGabc	L-arginine transport via ABC system	arg-L[e] + atp[c] + h2o[c] --> adp[c] + arg-L[c] + h[c] + pi[c]	Transport	TC-3.A.1.3	BG11728, BG11727, BG11729	Sekowska et al., 2001
METSabc	L-methionine S-oxide transport via ABC system	atp[c] + h2o[c] + metox[e] --> adp[c] + h[c] + metox[c] + pi[c]	Transport		BG14013, BG14015, BG14014, BG13887, BG12604, BG13886, BG13884, BG13885	Sekowska et al., 2001; van der Ploeg et al., 1998
ARBabc	L-arabinose transport via ABC system	arab-L[e] + atp[c] + h2o[c] --> adp[c] + arab-L[c] + h[c] + pi[c]	Transport	TC-3.A.1.2	BG11912, BG11911, BG11910	SubtiList
CSNt2	cytosine transport in via proton symport	csn[e] + h[e] --> csn[c] + h[c]	Transport		BG12548	SubtiList
DADNt2	deoxyadenosine transport in via proton symport	dad-2[e] + h[e] --> dad-2[c] + h[c]	Transport		BG12548	SubtiList
DIPEPabc1	Dipeptide transport via ABC system (ala-asp)	ala-L-asp-L[e] + atp[c] + h2o[c] --> adp[c] + ala-L-asp-L[c] + h[c] + pi[c]	Transport	TC-3.A.1.5	BG10844, BG10843, BG10846, BG10845	SubtiList
DIPEPabc10	Dipeptide transport via ABC system (gly-glu)	atp[c] + gly-glu-L[e] + h2o[c] --> adp[c] + gly-glu-L[c] + h[c] + pi[c]	Transport	TC-3.A.1.5	BG10844, BG10846, BG10843, BG10845	SubtiList
DIPEPabc11	Dipeptide transport via ABC system (gly-met)	atp[c] + gly-met-L[e] + h2o[c] --> adp[c] + gly-met-L[c] + h[c] + pi[c]	Transport	TC-3.A.1.5	BG10844, BG10846, BG10843, BG10845	SubtiList
DIPEPabc12	Dipeptide transport via ABC system (met-ala)	atp[c] + h2o[c] + met-L-ala-L[e] --> adp[c] + h[c] + met-L-ala-L[c] + pi[c]	Transport	TC-3.A.1.5	BG10844, BG10843, BG10846, BG10845	SubtiList
DIPEPabc13	Dipeptide transport via ABC system (gly-asp)	atp[c] + gly-asp-L[e] + h2o[c] --> adp[c] + gly-asp-L[c] + h[c] + pi[c]	Transport	TC-3.A.1.5	BG10844, BG10843, BG10846, BG10845	SubtiList
DIPEPabc14	Dipeptide transport via ABC system (gly-pro-L)	atp[c] + gly-pro-L[e] + h2o[c] --> adp[c] + gly-pro-L[c] + h[c] + pi[c]	Transport	TC-3.A.1.5	BG10844, BG10843, BG10846, BG10845	SubtiList
DIPEPabc2	Dipeptide transport via ABC system (ala-gln)	ala-L-gln-L[e] + atp[c] + h2o[c] --> adp[c] + ala-L-gln-L[c] + h[c] + pi[c]	Transport	TC-3.A.1.5	BG10844, BG10846, BG10843, BG10845	SubtiList
DIPEPabc3	Dipeptide transport via ABC system (ala-glu)	ala-L-glu-L[e] + atp[c] + h2o[c] --> adp[c] + ala-L-glu-L[c] + h[c] + pi[c]	Transport	TC-3.A.1.5	BG10844, BG10846, BG10843, BG10845	SubtiList
DIPEPabc4	Dipeptide transport via ABC system (ala-gly)	L-alagly[e] + atp[c] + h2o[c] --> L-alagly[c] + adp[c] + h[c] + pi[c]	Transport	TC-3.A.1.5	BG10844, BG10843, BG10846, BG10845	SubtiList
DIPEPabc5	Dipeptide transport via ABC system (ala-his)	ala-L-his-L[e] + atp[c] + h2o[c] --> adp[c] + ala-L-his-L[c] + h[c] + pi[c]	Transport	TC-3.A.1.5	BG10844, BG10846, BG10843, BG10845	SubtiList
DIPEPabc6	Dipeptide transport via ABC system (ala-leu)	ala-L-leu-L[e] + atp[c] + h2o[c] --> adp[c] + ala-L-leu-L[c] + h[c] + pi[c]	Transport	TC-3.A.1.5	BG10844, BG10843, BG10846, BG10845	SubtiList
DIPEPabc7	Dipeptide transport via ABC system (ala-thr)	ala-L-Thr-L[e] + atp[c] + h2o[c] --> adp[c] + ala-L-Thr-L[c] + h[c] + pi[c]	Transport	TC-3.A.1.5	BG10844, BG10846, BG10843, BG10845	SubtiList
DIPEPabc8	Dipeptide transport via ABC system (gly-asn)	atp[c] + gly-asn-L[e] + h2o[c] --> adp[c] + gly-asn-L[c] + h[c] + pi[c]	Transport	TC-3.A.1.5	BG10844, BG10846, BG10843, BG10845	SubtiList
DIPEPabc9	Dipeptide transport via ABC system (gly-gln)	atp[c] + gly-gln-L[e] + h2o[c] --> adp[c] + gly-gln-L[c] + h[c] + pi[c]	Transport	TC-3.A.1.5	BG10844, BG10846, BG10843, BG10845	SubtiList
ETHAt6	ethanolamine transport in/out via proton symport	etha[e] + h[e] <==> etha[c] + h[c]	Transport	TC-2.A.3.5	BG11894	SubtiList
GLUt4i	Na+/glutamate symport	glu-L[e] + na1[e] --> glu-L[c] + na1[c]	Transport		BG11590, BG12595	SubtiList
HGt	mercury transport	hg2[e] <==> hg2[c]	Transport		BG14107	SubtiList
LEUt6	L-leucine transport in/out via proton symport	h[e] + leu-L[e] <==> h[c] + leu-L[c]	Transport		BG11916+BG11915, BG11918, BG12573	SubtiList
ORNt2	ornithine transport in via proton symport	h[e] + orn-L[e] --> h[c] + orn-L[c]	Transport		BG14154	SubtiList
PRIt2	Uric acid permease	h[e] + urate[e] --> h[c] + urate[c]	Transport		BG13984, BG13985	SubtiList
PURabc1	Puromycin efflux via ABC system	atp[c] + h2o[c] + pur[c] --> adp[c] + h[c] + pi[c] + pur[e]	Transport		BG12002	SubtiList
MGt5	magnesium transport in/out via permease (no H+)	mg2[c] <==> mg2[e]	Transport	TC-1.A.35	BG11075, BG12913, BG13256	SubtiList and TransportDB
VALt2	L-valine transport in via proton symport	h[e] + val-L[e] --> h[c] + val-L[c]	Transport		BG12573, BG11916+BG11915, BG11918	SubtiList; Fisher, 1993
XYLt2	D-xylose transport in via proton symport	h[e] + xyl-D[e] --> h[c] + xyl-D[c]	Transport		BG11907	SubtiList; Krispin and Allmansberger, 1998; Ozcengiz et al., 1990
ZN2abc2	zinc transport in via ABC system	atp[c] + h2o[c] + zn2[e] --> adp[c] + h[c] + pi[c] + zn2[c]	Transport	TC-3.A.1.15	BG12763, BG12764, BG12765	SubtiList; Moore and Helmann, 2005
ZN2t4	zinc transport out via antiport	h[e] + k[e] + zn2[c] --> h[c] + k[c] + zn2[e]	Transport		BG11931	SubtiList; Moszer et al., 2002; Jin et al., 2002
URIt2	uridine transport in via proton symport	h[e] + uri[e] --> h[c] + uri[c]	Transport		BG14047, BG10984, BG11150	SubtiList; Saier et al., 2002; Beaman et al., 1983
XANt6	xanthine transport in/out via proton symport	h[e] + xan[e] <==> h[c] + xan[c]	Transport	TC-2.A.40	BG11080	SubtiList; Saier et al., 2002; Kobayashi et al., 2003; TransportDB
XTSNt2	Xanthosine transport via proton symport	h[e] + xtsn[e] <==> h[c] + xtsn[c]	Transport		BG12548	SubtiList; Schallmey et al., 2004
URAt6	uracil transport in/out via proton symport	h[e] + ura[e] <==> h[c] + ura[c]	Transport	TC-2.A.40	BG12492, BG10992	SubtiList;Saier et al., 2002; Kobayashi et al., 2003; TransportDB
MALTpts	maltose transport via PEP:Pyr PTS	malt[e] + pep[c] --> malt6p[c] + pyr[c]	Transport		BG10200, BG11848, BG10201	Tangney et al., 1992; Ozcengiz et al., 1990; Saier et al., 2002; SubtiList
MALTabc	maltose transport via ABC system	atp[c] + h2o[c] + malt[e] --> adp[c] + h[c] + malt[c] + pi[c]	Transport	TC-3.A.1.1	BG12418, BG12416, BG12417, BG12437, BG12436, BG12438, BG12625, BG12564, BG12565	Tangney et al., 1992; Ozcengiz et al., 1990; SubtiList
AKGt2	2-oxoglutarate transport in via proton symport	akg[e] + h[e] --> akg[c] + h[c]	Transport	TC-2.A.1.6	BG12951, BG13473	TansportDB; SubtiList
ALAt2	L-alanine transport in via proton symport	ala-L[e] + h[e] --> ala-L[c] + h[c]	Transport		BG13784, BG11798, BG12752	TansportDB; SubtiList
MNt2	manganese transport in via proton symport	h[e] + mn2[e] --> h[c] + mn2[c]	Transport	TC-2.A.55	BG12065	Transport DB, Moore and Helmann, 2005; SubtiList, Saier et al., 2002
MOBDabc	molybdate transport via ABC system	atp[c] + h2o[c] + mobd[e] --> adp[c] + h[c] + mobd[c] + pi[c]	Transport	TC-3.A.1.8	BG14093, BG14094, BG14095	Transport DB; SubtiList; Saier et al., 2002
BILEt4	Bile acid transport in via sodium symport	bilea[e] + na1[e] --> bilea[c] + na1[c]	Transport	TC-2.A.28	BG13529	TransportDB
GLYCLTt2r	glycolate transport via proton symport, reversible	glyclt[e] + h[e] <==> glyclt[c] + h[c]	Transport		BG11875, BG12001	TransportDB
LYSt3r	L-lysine transport out via proton antiport reversible	h[e] + lys-L[c] <==> h[c] + lys-L[e]	Transport		BG13100	TransportDB
NAt3	sodium transport out via proton antiport	h[e] + na1[c] --> h[c] + na1[e]	Transport		BG14098, BG13146, BG14181, BG12344, BG12343, BG12356, BG12355, BG12997, BG12345, BG13044, BG12357	TransportDB, Fujisawa et al., 2005; Wei et al., 2000; SubtiList; Pragai et al., 2001
PROt2	L-proline transport in via proton symport	h[e] + pro-L[e] --> h[c] + pro-L[c]	Transport		BG12013, BG13535, BG12641, BG13891	TransportDB; Fisher, 1993; Holtmann and Bremer, 2004; von Blohn et al., 1997; Bremer, 2002; SubtiList; Besson et al., 1987; Saier et al., 2002
NH4t	ammonium transport via diffusion	nh4[e] <==> nh4[c]	Transport		BG10869	TransportDB; Fisher, 1993; Ozcengiz et al., 1990; Saier et al., 2002
RIBabc	D-ribose transport via ABC system	atp[c] + h2o[c] + rib-D[e] --> adp[c] + h[c] + pi[c] + rib-D[c]	Transport	TC-3.A.1.2	BG10880, BG10879, BG10881, BG10878	TransportDB; Mobley et al., 1982; Strauch, 1995; Schuch et al., 1999; SubtiList; Ozcengiz et al., 1990; Saier et al., 2002
TREpts	trehalose transport via PEP:Pyr PTS	pep[c] + tre[e] --> pyr[c] + tre6p[c]	Transport		BG10200, BG11009, BG10201	TransportDB; Saier et al., 2002
CELBpts	cellobiose transport via PEP:Pyr PTS	cellb[e] + pep[c] --> 6pgg[c] + pyr[c]	Transport		BG10200, BG12192, BG12190, BG12191, BG10201, BG10200, BG10562, BG10201, BG10200, BG11349, BG11348, BG10201, BG11347	TransportDB; SubtiList
L-LACt2	L-lactate reversible transport via proton symport	h[e] + lac-L[e] <==> h[c] + lac-L[c]	Transport		BG11875, BG12001	TransportDB; SubtiList
NO2t2ir	nitrite transport in via proton symport	h[e] + no2[e] --> h[c] + no2[c]	Transport		BG10594	TransportDB; SubtiList
PIt8	phosphate transport in via three Na+ symporter	(3) na1[e] + pi[e] --> (3) na1[c] + pi[c]	Transport	TC-2.A.58	BG11647	TransportDB; SubtiList
NAabcO	sodium transport out via ABC system	atp[c] + h2o[c] + na1[c] --> adp[c] + h[c] + na1[e] + pi[c]	Transport		BG11338, BG11339	TransportDB; SubtiList; Saier et al., 2002
PIt6	phosphate transport in/out via proton symporter	h[e] + pi[e] <==> h[c] + pi[c]	Transport	TC-2.A.20	BG13226	TransprtDB; SubtiList; Saier et al., 2002
BUTSabc	butanesulfonate transport via ABC system	atp[c] + buts[e] + h2o[c] --> adp[c] + buts[c] + h[c] + pi[c]	Transport		BG10657, BG10656, BG12232	van der Ploeg et al., 1998
CYSabc	L-cysteine transport via ABC system	atp[c] + cys-L[e] + h2o[c] --> adp[c] + cys-L[c] + h[c] + pi[c]	Transport			van der Ploeg et al., 1998
CYSTabc	L-cystine transport via ABC system	atp[c] + cyst-L[e] + h2o[c] --> adp[c] + cyst-L[c] + h[c] + pi[c]	Transport	TC-3.A.1.3		van der Ploeg et al., 1998
DJENKabc	Djenkolate transporter via ABC system	atp[c] + djenk[e] + h2o[c] --> adp[c] + djenk[c] + h[c] + pi[c]	Transport			van der Ploeg et al., 1998
ETHSabc	ethanesulfonate transport via ABC system	atp[c] + eths[e] + h2o[c] --> adp[c] + eths[c] + h[c] + pi[c]	Transport		BG10657, BG10656, BG12232	van der Ploeg et al., 1998
HEXSabc	hexanesulfonate transport via ABC system	atp[c] + h2o[c] + hexs[e] --> adp[c] + h[c] + hexs[c] + pi[c]	Transport		BG10657, BG10656, BG12232	van der Ploeg et al., 1998
ISTNTabc	Isethionate transport via ABC system	atp[c] + h2o[c] + istnt[e] --> adp[c] + h[c] + istnt[c] + pi[c]	Transport		BG10657, BG10656, BG12232	van der Ploeg et al., 1998
LANTHabc	lanthionine transport via ABC system	atp[c] + h2o[c] + lanth[e] --> adp[c] + h[c] + lanth[c] + pi[c]	Transport			van der Ploeg et al., 1998
LCYSTabc	cysteate transport via ABC system	Lcyst[e] + atp[c] + h2o[c] --> Lcyst[c] + adp[c] + h[c] + pi[c]	Transport		BG10657, BG10656, BG12232	van der Ploeg et al., 1998
LIPTabc	lipoic acid transport via ABC system	atp[c] + h2o[c] + lipt[e] --> adp[c] + h[c] + lipt[c] + pi[c]	Transport			van der Ploeg et al., 1998
METSRabc	L-methionine R-oxide transport via ABC system	atp[c] + h2o[c] + metox-R[e] --> adp[c] + h[c] + metox-R[c] + pi[c]	Transport		BG14013, BG14015, BG14014, BG13887, BG12604, BG13886, BG13884, BG13885	van der Ploeg et al., 1998
MOPSabc	MOPS transport via ABC system	atp[c] + h2o[c] + mops[e] --> adp[c] + h[c] + mops[c] + pi[c]	Transport		BG10657, BG10656, BG12232	van der Ploeg et al., 1998
MSO3abc	methanesulfonate transport via ABC system	atp[c] + h2o[c] + mso3[e] --> adp[c] + h[c] + mso3[c] + pi[c]	Transport		BG10657, BG10656, BG12232	van der Ploeg et al., 1998
SULAabc	sulfoacetate transport via ABC system	atp[c] + h2o[c] + sula[e] --> adp[c] + h[c] + pi[c] + sula[c]	Transport		BG10657, BG10656, BG12232	van der Ploeg et al., 1998
TAURabc	taurine transport via ABC system	atp[c] + h2o[c] + taur[e] --> adp[c] + h[c] + pi[c] + taur[c]	Transport	TC-3.A.1.17	BG10657, BG10656, BG12232	van der Ploeg et al., 1998
THIOGabc	thioglycolate transport via ABC system	atp[c] + h2o[c] + thiog[e] --> adp[c] + h[c] + pi[c] + thiog[c]	Transport			van der Ploeg et al., 1998
ICITt10	isocitrate transport in via Mg complex	h[e] + icit[e] + mg2[e] --> h[c] + icit[c] + mg2[c]	Transport		BG11832	Warner and Lolkema, 2002; Li and Pajor, 2002; Krom et al., 2003; SubtiList; TransportDB
SBTt2	D-sorbitol transport in via proton symport	h[e] + sbt-D[e] --> h[c] + sbt-D[c]	Transport		BG12795	Watanabe et al., 2003; SubtiList
MALt10	malate-H+/Na+-lactate antiporter	(2) h[e] + lac-L[c] + mal-L[e] + na1[c] --> (2) h[c] + lac-L[e] + mal-L[c] + na1[e]	Transport		BG11763	Wei et al., 2000; Krom et al., 2003
MALt4	Na+/malate symporter	mal-L[e] + na1[e] --> mal-L[c] + na1[c]	Transport		BG12353	Wei et al., 2000; Krom et al., 2003; SubtiList
SPMDt3	spermidine transport out via proton antiport	h[e] + spmd[c] --> h[c] + spmd[e]	Transport		BG10905	Woolridge et al., 1997; SubtiList
INSTt2	inositol transport in via proton symport	h[e] + inost[e] --> h[c] + inost[c]	Transport		BG11122, BG12802	Yoshida et al., 1997 and 2002; Saier et al., 2002; SubtiList; TransportDB
ACTNabc1	acetoin efflux via ABC system	actn-R[c] + atp[c] + h2o[c] --> actn-R[e] + adp[c] + h[c] + pi[c]	Transport		BG13916, BG13912, BG13915, BG13913, BG13914	Yoshida et al., 2000
ACTNabc	acetoin transport via ABC system	actn-R[e] + atp[c] + h2o[c] --> actn-R[c] + adp[c] + h[c] + pi[c]	Transport		BG13916, BG13912, BG13915, BG13913, BG13914	Yoshida et al., 2000; Grundy et al., 1993; Huang et al., 1999
2HXMPt6	2-(hydroxymethyl)phenol transport in/out via proton symport	2hxmp[e] + h[e] <==> 2hxmp[c] + h[c]	Transport			From Biolog phenotyping
2PGLYCt6	2-Phosphoglycolate transport in/out via proton symport	2pglyc[e] + h[e] <==> 2pglyc[c] + h[c]	Transport			From Biolog phenotyping
2PGt6	D-Glycerate 2-phosphate transport in/out via proton symport	2pg[e] + h[e] <==> 2pg[c] + h[c]	Transport			From Biolog phenotyping
3AMPt6	3'-AMP transport in/out via proton symport	3amp[e] + h[e] <==> 3amp[c] + h[c]	Transport			From Biolog phenotyping
3CMPt6	3'-CMP transport in via proton symport	3cmp[e] + h[e] <==> 3cmp[c] + h[c]	Transport			From Biolog phenotyping
3GMPt6	Guanosine 3'-phsophate transport in/out via proton symport	3gmp[e] + h[e] <==> 3gmp[c] + h[c]	Transport			From Biolog phenotyping
3PGt6	3-Phospho-D-glycerate transport in/out via proton symport	3pg[e] + h[e] <==> 3pg[c] + h[c]	Transport			From Biolog phenotyping
3UMPt6	3'-UMP transport in via proton symport	3ump[e] + h[e] <==> 3ump[c] + h[c]	Transport			From Biolog phenotyping
6PGCt6	6-Phospho-D-gluconate transport in/out via proton symport	6pgc[e] + h[e] <==> 6pgc[c] + h[c]	Transport			From Biolog phenotyping
ABTt	L-arabinitol transport via passive diffusion	abt-L[e] <==> abt-L[c]	Transport			From Biolog phenotyping
ACACt2	acetoacetate transport via proton symport	acac[e] + h[e] <==> acac[c] + h[c]	Transport			From Biolog phenotyping
ACMANAt2	N-acetyl-D-mannosamine proton symport	acmana[e] + h[e] --> acmana[c] + h[c]	Transport			From Biolog phenotyping
ACNAMt2	N-acetylneuraminate proton symport	acnam[e] + h[e] --> acnam[c] + h[c]	Transport			From Biolog phenotyping
AMPt6	AMP transport in/out via proton symport	amp[e] + h[e] <==> amp[c] + h[c]	Transport			From Biolog phenotyping
ARAB-Dt	D-arabinose reversible transport	arab-D[e] <==> arab-D[c]	Transport			From Biolog phenotyping
ARGPt6	L-arginine phosphate transport in/out via proton symport	argp[e] + h[e] <==> argp[c] + h[c]	Transport			From Biolog phenotyping
CHORt2	chorismate transport in/out via proton symport	chor[e] + h[e] <==> chor[c] + h[c]	Transport			From gene essentiality simulation
CITR_Lt2	L-Citrulline transport in via proton symport	citr-L[e] + h[e] --> citr-L[c] + h[c]	Transport			From Biolog phenotyping
CMPt6	CMP transport in/out via proton symport	cmp[e] + h[e] <==> cmp[c] + h[c]	Transport			From Biolog phenotyping
CO2t	CO2 transport out via diffusion	co2[e] <==> co2[c]	Transport
DEXTRINt2	Dextrin transport in via proton symport	dextrin[e] + h[e] --> dextrin[c] + h[c]	Transport			From Biolog phenotyping
DHAt	Dihydroxyacetone transport via facilitated diffusion	dha[e] <==> dha[c]	Transport			From Biolog phenotyping
DTMPt6	dTMP transport in/out via proton symport	dtmp[e] + h[e] <==> dtmp[c] + h[c]	Transport			From Biolog phenotyping
F6Pt6_2	Fructose-6-phosphate transport via phosphate antiport	f6p[e] + (2) pi[c] --> f6p[c] + (2) pi[e]	Transport			From Biolog phenotyping
G1Pt6_2	Glucose-1-phosphate transport via phosphate antiport	g1p[e] + (2) pi[c] --> g1p[c] + (2) pi[e]	Transport			From Biolog phenotyping
G6Pt6_2	Glucose-6-phosphate transport via phosphate antiport	g6p[e] + (2) pi[c] --> g6p[c] + (2) pi[e]	Transport			From Biolog phenotyping
GALTpts	Galactitol transport via PEP:Pyr PTS	galt[e] + pep[c] --> galt1p[c] + pyr[c]	Transport			From Biolog phenotyping
GAM6Pt	D-glucosamine 6-phosphate reversible uniport	gam6p[e] <==> gam6p[c]	Transport			From Biolog phenotyping
GLU-Dt2	D-glutamate transport in via proton symport	glu-D[e] + h[e] --> glu-D[c] + h[c]	Transport			From Biolog phenotyping
GLXt2	glyoxylate transport in via proton symport	glx[e] + h[e] --> glx[c] + h[c]	Transport			From Biolog phenotyping
GLYCOGENt	Glycogen transport in	glycogen[e] --> glycogen[c]	Transport			From Biolog phenotyping
GLYt6	glycine transport in/out via proton symport	gly[e] + h[e] <==> gly[c] + h[c]	Transport	TC-2.A.3.1		From Biolog phenotyping
GMPt6	GMP transport in/out via proton symport	gmp[e] + h[e] <==> gmp[c] + h[c]	Transport			From Biolog phenotyping
H2Ot5	H2O transport via diffusion	h2o[e] <==> h2o[c]	Transport
HQNt6	hydroquinone transport in/out via proton symport	h[e] + hqn[e] <==> h[c] + hqn[c]	Transport			From Biolog phenotyping
MAL_Dt2	D-malate transport in via proton symport	h[e] + mal-D[e] --> h[c] + mal-D[c]	Transport			From Biolog phenotyping
MAN1Pt6	MAN1P transport in/out via proton symport	h[e] + man1p[e] <==> h[c] + man1p[c]	Transport			From Biolog phenotyping
MAN6Pt6	MAN6P transport in/out via proton symport	h[e] + man6p[e] <==> h[c] + man6p[c]	Transport			From Biolog phenotyping
MELIBt2	melibiose transport in via symport	h[e] + melib[e] --> h[c] + melib[c]	Transport			From Biolog phenotyping
METt3	L-methionine transport out via proton antiport	h[e] + met-L[c] --> h[c] + met-L[e]	Transport			From Biolog phenotyping
NACUP	Nicotinic acid uptake	nac[e] --> nac[c]	Transport			From gene essentiality simulation
O2t	O2 transport in via diffusion	o2[e] <==> o2[c]	Transport
PALAt2	Palatinose transport in via proton symport	h[e] + pala[e] --> h[c] + pala[c]	Transport			From Biolog phenotyping
PEPt6	Phosphoenolpyruvate transport in via proton symport	h[e] + pep[e] <==> h[c] + pep[c]	Transport			From Biolog phenotyping
PHEt6	L-phenylalanine transport in/out via proton symport	h[e] + phe-L[e] <==> h[c] + phe-L[c]	Transport	TC-2.A.3.1		From gene essentiality simulation
PPAt6	propionate transport in/out via proton symport	h[e] + ppa[e] <==> h[c] + ppa[c]	Transport	TC-2.A.20		From Biolog phenotyping
PSER_Dt6	D-O-Phosphoserine transport in/out via proton symport	h[e] + pser-D[e] <==> h[c] + pser-D[c]	Transport			From Biolog phenotyping
PSER_Lt6	O-Phospho-L-serine transport in via proton symport	h[e] + pser-L[e] <==> h[c] + pser-L[c]	Transport			From Biolog phenotyping
RAFFINt2	Raffinose transport in via proton symport	h[e] + raffin[e] --> h[c] + raffin[c]	Transport			From Biolog phenotyping
RMNt	L-rhamnose transport via proton symport	h[e] + rmn[e] --> h[c] + rmn[c]	Transport			From Biolog phenotyping
SER_Dt6	D-serine transport in/out via proton symport	h[e] + ser-D[e] <==> h[c] + ser-D[c]	Transport	TC-2.A.3.1		From Biolog phenotyping
SRB_Lt	L-sorbose reversible transport	srb-L[e] <==> srb-L[c]	Transport			From Biolog phenotyping
THMt6	thymine transport in/out via proton symport	h[e] + thym[e] <==> h[c] + thym[c]	Transport			From Biolog phenotyping
TMPt6	TMP transport in/out via proton symport	h[e] + tmp[e] <==> h[c] + tmp[c]	Transport			From Biolog phenotyping
TYRt6	L-tyrosine transport in/out via proton symport	h[e] + tyr-L[e] <==> h[c] + tyr-L[c]	Transport	TC-2.A.3.1		From gene essentiality simulation
UMPt6	UMP transport in via proton symport	h[e] + ump[e] <==> h[c] + ump[c]	Transport			From Biolog phenotyping
Reference
Ali NO, Bignon J, Rapoport G, Debarbouille M (2001) Regulation of the acetoin catabolic pathway is controlled by sigma L in Bacillus subtilis. J Bacteriol 183(8): 2497-2504.
Asai K, Baik SH, Kasahara Y, Moriya S, Ogasawara N (2000) Regulation of the transport system for C4-dicarboxylic acids in Bacillus subtilis. Microbiology 146: 263-71.
Ashida H, Saito Y, Kojima C, Kobayashi K, Ogasawara N, Yokota A (2003) A functional link between RuBisCO-like protein of Bacillus and photosynthetic RuBisCO. Science 302: 286-90.
Bauer JA, Bennett EM, Begley TP, Ealick SE (2004) Three-dimensional structure of YaaE from Bacillus subtilis, a glutaminase implicated in pyridoxal-5'-phosphate biosynthesis. J Biol Chem 279: 2704-11.
Baumberg S, Harwood CR (1979) Carbon and nitrogen repression of arginine catabolic enzymes in Bacillus subtilis. J Bacteriol 137: 189-96.
Beaman TC, Hitchins AD, Ochi K, Vasantha N, Endo T, Freese E (1983) Specificity and control of uptake of purines and other compounds in Bacillus subtilis. J Bacteriol 156: 1107-17.
Beijer L, Nilsson RP, Holmberg C, Rutberg L (1993) The glpP and glpF genes of the glycerol regulon in Bacillus subtilis. J Gen Microbiol 139: 349-59.
Belitsky BR (2002) Biosynthesis of amino acids of the glutamate and asparate families, alanine, and polyamines. In Bacillus subtilis and its closest relatives. From genes to cells, ASM press; 203-31.
Belitsky BR, Sonenshein AL (1998) Role and regulation of Bacillus subtilis glutamate dehydrogenase genes. J Bacteriol 180: 6298-305.
Berndt C, Lillig CH, Wollenberg M, Bill E, Mansilla MC, de Mendoza D, Seidler A, Schwenn JD (2004) Characterization and reconstitution of a 4Fe-4S adenylyl sulfate/phosphoadenylyl sulfate reductase from Bacillus subtilis. J Biol Chem 279: 7850-5.
Besson F, Chevanet C, Michel G (1987) Influence of the culture medium on the production of iturin A by Bacillus subtilis. J Gen Microbiol 133: 767-72.
Bhavsar AP, Erdman LK, Schertzer JW, Brown ED (2004) Teichoic acid is an essential polymer in Bacillus subtilis that is functionally distinct from teichuronic acid. J Bacteriol 186: 7865873.
Bouhss A, Crouvoisier M, Blanot D, Mengin-Lecreulx D (2004) Purification and characterization of the bacterial MraY translocase catalyzing the first membrane step of peptidoglycan biosynthesis. J Biol Chem 279: 29974-80.
Bowater L, Fairhurst SA, Just VJ, Bornemann S (2004) Bacillus subtilis YxaG is a novel Fe-containing quercetin 2,3-dioxygenase. FEBS Lett 557: 45-8.
Brechtel CE, King SC (1998) 4-Aminobutyrate (GABA) transporters from the amine-polyamine-choline superfamily: substrate specificity and ligand recognition profile of the 4-aminobutyrate permease from Bacillus subtilis. Biochem J 333: 567-71.
Bremer E (2002) Adaptation to changing osmolarity. In Bacillus subtilis and its closest relatives. From genes to cells, ASM press; 385-91.
Chambert R, Pereira Y, Petit-Glatron MF (2003) Purification and characterization of YfkN, a trifunctional nucleotide phosphoesterase secreted by Bacillus subtilis. J Biochem (Tokyo) 134: 655-60.
Chang YJ, Huang CH, Hu CY, Liaw SH (2004) Crystallization and preliminary crystallographic analysis of Bacillus subtilis guanine deaminase. Acta Crystallogr D Biol Crystallogr 60: 1152-4.
Chaudhuri A, Mishra AK, Nanda G (1982) Variation of antimetabolite sensitivity with different carbon sources in Bacillus subtilis. Folia Microbiol 27: 73-6.
Cheggour A, Fanuel L, Duez C, Joris B, Bouillenne F, Devreese B, Van Driessche G, Van Beeumen J, Frere JM, Goffin C (2000) The dppA gene of Bacillus subtilis encodes a new D-aminopeptidase. Mol Microbiol 38: 504-13.
Chen S, Chu J, Zhuang Y, Zhang S (2005) Enhancement of inosine production by Bacillus subtilis through suppression of carbon overflow by sodium citrate. Biotechnol Lett 27: 689-92.
Colombo ML, Hanique S, Baurin SL, Bauvois C, De Vriendt K, Van Beeumen JJ, Frere JM, Joris B (2004) The ybxI gene of Bacillus subtilis 168 encodes a class D beta-lactamase of low activity. Antimicrob Agents Chemother 48: 484-90.
Cruz Ramos H, Hoffmann T, Marino M, Nedjari H, Presecan-Siedel E, Dreesen O, Glaser P, Jahn D (2000) Fermentative Metabolism of Bacillus subtilis: Physiology and Regulation of Gene Expression. J Bacteriol 182(11): 3072-80.
Dauner M, Sauer U (2001) Stoichiometric growth model for riboflavin-producing Bacillus subtilis. Biotechnol Bioeng 76(2): 132-43.
de Mendoza D, Schujman GE, Aguilar PS (2002) Biosynthesis and function of membrane lipids. In Bacillus subtilis and its closest relatives. From genes to cells, ASM press; 43-55.
De Saizieu A, Vankan P, van Loon AP (1995) Enzymic characterization of Bacillus subtilis GTP cyclohydrolase I. Evidence for a chemical dephosphorylation of dihydroneopterin triphosphate. Biochem J 306: 371-7.
De Wulf P, Soetaert W, Schwengers D, Vandamme EJ (1997) Optimization of D-ribose production with a transketolase-affected Bacillus subtilis mutant strain in glucose and gluconic acid-based media. J Appl Microbiol 83: 25-30.
de Wulf P, Vandamme EJ (1997) Production of D-ribose by fermentation. Appl Microbiol Biotechnol 48: 141-8.
Diesterhaft MD, Freese E (1973) Role of pyruvate carboxylase, phosphoenolpyruvate carboxykinase, and malic enzyme during growth and sporulation of Bacillus subtilis. J Biol Chem 248(17): 6062-70.
Doan T, Servant P, Tojo S, Yamaguchi H, Lerondel G, Yoshida K, Fujita Y, Aymerich S (2003) The Bacillus subtilis ywkA gene encodes a malic enzyme and its transcription is activated by the YufL/YufM two-component system in response to malate. Microbiology 149: 2331-43.
Dubourg H, Stines-Chaumeil C, Didierjean C, Talfournier F, Rahuel-Clermont S, Branlant G, Aubry A (2004) Expression, purification, crystallization and preliminary X-ray diffraction data of methylmalonate-semialdehyde dehydrogenase from Bacillus subtilis. Acta Crystallogr D Biol Crystallogr 60: 1435-7.
Ehrensberger A, Wilson DK (2003) Expression, crystallization and activities of the two family 11 aldo-keto reductases from Bacillus subtilis. Acta Crystallogr D Biol Crystallogr 59: 375-7.
Eichhorn E, van der Ploeg JR, Leisinger T (1999) Characterization of a two-component alkanesulfonate monooxygenase from Escherichia coli. J Biol Chem 274: 26639-46.
Endo T, Ishihara H, Freese E (1983) Properties of a Bacillus subtilis mutant able to sporulate continually during growth in synthetic medium. J Gen Microbiol 129: 17-30.
Errington J, Vogt CH (1990) Isolation and characterization of mutations in the gene encoding an endogenous Bacillus subtilis beta-galactosidase and its regulator. J Bacteriol 172: 488-90.
Fillinger S, Boschi-Muller S, Azza S, Dervyn E, Branlant G, Aymerich S (2000) Two glyceraldehyde-3-phosphate dehydrogenases with opposite physiological roles in a nonphotosynthetic bacterium. J Biol Chem 275(19): 14031-7.
Fisher S (1993) Utilization of amino acids and other nitrogen-containing compounds. In Bacillus subtilis and other gram-positive bacteria. Biochemistry, physiology, and molecular genetics, ASM; 221-8.
Fisher SH, Debarobuille M (2002) Nitrogen source utilization and its regulation. In Bacillus subtilis and its closest relatives. From genes to cells, ASM press; 181-91.
Foster SJ, Popham DV (2002) Structure and synthesis of cell wall, spore cortex, teichoic acids, S-layers, and capsules. In Bacillus subtilis and its closest relatives. From genes to cells, ASM press; 21-41.
Fujisawa M, Kusumoto A, Wada Y, Tsuchiya T, Ito M (2005) NhaK, a novel monovalent cation/H(+) antiporter of Bacillus subtilis. Arch Microbiol 183(6): 411-20.
Garavaglia S, Galizzi A, Rizzi M (2003) Allosteric regulation of Bacillus subtilis NAD kinase by quinolinic acid. J Bacteriol 185: 4844-50.
Gollnick P, Babitzke P, Merino E, Yanofsky C (2002) Aromatic amino acid metabolism in Bacillus subtilis. In Bacillus subtilis and its closest relatives. From genes to cells, ASM press; 233-44.
Grundy FJ, Henkin TM (2002) Synthesis of serine, glycine, cysteine, and methionine. In Bacillus subtilis and its closest relatives. From genes to cells, ASM press; 245-54.
Grundy FJ, Waters DA, Takova TY, Henkin TM (1993) Identification of genes involved in utilization of acetate and acetoin in Bacillus subtilis. Mol Microbiol 19: 259-71.
Henner D, Yanofsky C (1993) Biosynthesis of aromatic amino acids Bacillus subtilis and other gram-positive bacteria, ASM; 269-80.
Hoeffler JF, Hemmerlin A, Grosdemange-Billiard C, Bach TJ, Rohmer M (2002) Isoprenoid biosynthesis in higher plants and in Escherichia coli: on the branching in the methylerythritol phosphate pathway and the independent biosynthesis of isopentenyl diphosphate and dimethylallyl diphosphate. Biochem J 366: 573-83.
Hoffmann T, Frankenberg N, Marino M, Jahn D (1998) Ammonification in Bacillus subtilis utilizing dissimilatory nitrite reductase is dependent on resDE. J Bacteriol 180: 186-9.
Holtmann G, Bakker EP, Uozumi N, Bremer E (2003) KtrAB and KtrCD: two K+ uptake systems in Bacillus subtilis and their role in adaptation to hypertonicity. J Bacteriol 185: 1289-98.
Holtmann G, Bremer E (2004) Thermoprotection of Bacillus subtilis by exogenously provided glycine betaine and structurally related compatible solutes: involvement of Opu transporters. J Bacteriol 186: 1683-93.
Hosoya S, Yamane K, Takeuchi M, Sato T (2002) Identification and characterization of the Bacillus subtilis D-glucarate/galactarate utilization operon ycbCDEFGHJ. FEMS Microbiol Lett 210: 193-9.
Huang M, Oppermann-Sanio FB, Steinbuchel A (1999) Biochemical and molecular characterization of the Bacillus subtilis acetoin catabolic pathway J Bacteriol 181(12): 3837-41.
Hullo MF, Auger S, Dassa E, Danchin A, Martin-Verstraete I (2004) The metNPQ operon of Bacillus subtilis encodes an ABC permease transporting methionine sulfoxide, D- and L-methionine. Res Microbiol. 155: 80-6.
J Deutscher, A Galinier, I Martin-Verstraete (2002) Carbohydrate uptake and metabolism. In Bacillus subtilis and its closest relatives. From genes to cells, ASM Press; 129-50.
Jin J, Guffanti AA, Bechhofer DH, Krulwich TA (2002) Tet(L) and tet(K) tetracycline-divalent metal/H+ antiporters: characterization of multiple catalytic modes and a mutagenesis approach to differences in their efflux substrate and coupling ion preferences. J Bacteriol 184: 4722-32.
Job V, Marcone GL, Pilone MS, Pollegioni L (2002) Glycine oxidase from Bacillus subtilis. Characterization of a new flavoprotein. J Biol Chem 277: 6985-93.
Johansen LE, Nygaard P, Lassen C, Agerso Y, Saxild HH (2003) Definition of a second Bacillus subtilis pur regulon comprising the pur and xpt-pbuX operons plus pbuG, nupG (yxjA), and pbuE (ydhL). J Bacteriol. 185: 5200-9.
Just VJ, Stevenson CE, Bowater L, Tanner A, Lawson DM, Bornemann S (2004) A closed conformation of Bacillus subtilis oxalate decarboxylase OxdC provides evidence for the true identity of the active site. J Biol Chem 279: 19867-74.
Kobayashi K, Ehrlich SD, Albertini A, et al. (2003) Essential Bacillus subtilis genes. Proc Natl Acad Sci U S A 100: 4678-83.
Krispin O, Allmansberger R (1998) The Bacillus subtilis AraE protein displays a broad substrate specificity for several different sugars. J Bacteriol 180(12): 3250-2.
Kristin E. Burns, Yun Xiang, Cynthia L. Kinsland, Fred W. McLafferty, and Tadhg P. Begley (2005) Reconstitution and Biochemical Characterization of a New Pyridoxal-5'-Phosphate Biosynthetic Pathway. J Am Chem. Soc 127: 3682-3.
Krom BP, Warner JB, Konings WN, Lolkema JS (2000) Complementary metal ion specificity of the metal-citrate transporters CitM and CitH of Bacillus subtilis. J Bacteriol 182: 6374-81.
Krom BP, Aardema R, Lolkema JS (2001) Bacillus subtilis YxkJ is a secondary transporter of the 2- hydroxycarboxylate transporter family that transports L-malate and citrate. J Bacteriol 183(20): 5862-9.
Krom BP, Warner JB, Konings WN, Lolkema JS (2003) Transporters involved in uptake of di- and tricarboxylates in Bacillus subtilis. Antonie Van Leeuwenhoek 84: 69-80.
Kruger S, Hecker M (1995) Regulation of the putative bglPH operon for aryl-beta-glucoside utilization in Bacillus subtilis. J Bacteriol 177: 5590-7.
Kryukov GV, Kumar RA, Koc A, Sun Z, Gladyshev VN (2002) Selenoprotein R is a zinc-containing stereo-specific methionine sulfoxide reductase. Proc Natl Acad Sci U S A 99: 4245-50.
Leal TF, de Sa-Nogueira I (2004) Purification, characterization and functional analysis of an endo-arabinanase (AbnA) from Bacillus subtilis. FEMS Microbiol Lett 241: 41-8.
Lerondel G, Doan T, Zamboni N, Sauer U, Aymerich S (J2006) YtsJ Has the Major Physiological Role of the Four Paralogous Malic Enzyme Isoforms in Bacillus subtilis. J Bacteriol 188: 4727-4736.
Li H, Pajor AM (2002) Functional characterization of CitM, the Mg2+-citrate transporter. J Membr Biol 185: 9-16.
Liaw SH, Chang YJ, Lai CT, Chang HC, Chang GG (2004) Crystal structure of Bacillus subtilis guanine deaminase: the first domain-swapped structure in the cytidine deaminase superfamily. J Biol Chem 279: 35479-85.
Mansilla MC, de Mendoza D (2000) The Bacillus subtilis cysP gene encodes a novel sulphate permease related to the inorganic phosphate transporter (Pit) family. Microbiology 146: 815-21.
Marino M, Hoffmann T, Schmid R, Mobitz H, Jahn D (2000) Changes in protein synthesis during the adaptation of Bacillus subtilis to anaerobic growth conditions. Microbiology 146: 97-105.
Markuszewski MJ, Otsuka K, Terabe S, Matsuda K, Nishioka T (2003) Analysis of carboxylic acid metabolites from the tricarboxylic acid cycle in Bacillus subtilis cell extract by capillary electrophoresis using an indirect photometric detection method. J Chromatogr A 1010: 113-21.
Matsumoto K, Okada M, Horikoshi Y, Matsuzaki H, Kishi T, Itaya M, Shibuya I (1998) Cloning, sequencing, and disruption of the Bacillus subtilis psd gene coding for phosphatidylserine decarboxylase. J Bacteriol 180(1): 100-6.
Matsuno K, Blais T, Serio AW, Conway T, Henkin TM, Sonenshein AL (1999) Metabolic imbalance and sporulation in an isocitrate dehydrogenase mutant of Bacillus subtilis. J Bacteriol 181(11): 3382-91.
May JJ, Wendrich TM, Marahiel MA (2001) The dhb operon of Bacillus subtilis encodes the biosynthetic template for the catecholic siderophore 2,3-dihydroxybenzoate-glycine-threonine trimeric ester bacillibactin. J Biol Chem 276: 7209-17.
Mekjian KR, Bryan EM, Beall BW, Moran CP Jr (1999) Regulation of hexuronate utilization in Bacillus subtilis. J Bacteriol 181: 426-33.
Mesak LR, Mesak FM, Dahl MK (2004) Bacillus subtilis GlcK activity requires cysteines within a motif that discriminates microbial glucokinases into two lineages. BMC Microbiol 1(6): 6.
Michel D, Rozenn G, Maryvonne A, George R (1999) Role of BkdR, a Transcriptional Activator of the SigL-Dependent Isoleucine and Valine Degradation Pathway in Bacillus subtilis. J Bacteriol 181: 2059-66.
Minami H, Suzuki H, Kumagai H (2004) Gamma-glutamyltranspeptidase, but not YwrD, is important in utilization of extracellular blutathione as a sulfur source in Bacillus subtilis. J Bacteriol 186: 1213-4.
Mobley HL, Doyle RJ, Streips UN, Langemeier SO (1982) Transport and incorporation of N-acetyl-D-glucosamine in Bacillus subtilis. J Bacteriol 150: 8-15.
Molla G, Motteran L, Job V, Pilone MS, Pollegioni L (2003) Kinetic mechanisms of glycine oxidase from Bacillus subtilis. Eur J Biochem 270: 1474-82.
Moore CM, Helmann JD (2005) Metal ion homeostasis in Bacillus subtilis. Curr Opin Microbiol 8: 188-95.
Mortl M, Diederichs K, Welte W, Molla G, Motteran L, Andriolo G, Pilone MS, Pollegioni L (2004) Structure-function correlation in glycine oxidase from Bacillus subtilis. J Biol Chem 279: 29718-27.
Nakano MM, Yang F, Hardin P, Zuber P (1995) Nitrogen regulation of nasA and the nasB operon, which encode genes required for nitrate assimilation in Bacillus subtilis. J Bacteriol 177(3): 573-9.
Nakano MM, Dailly YP, Zuber P, Clark DP (1997) Characterization of anaerobic fermentative growth of Bacillus subtilis: identification of fermentation end products and genes required for growth. J Bacteriol 179(21): 6749-55.
Nakano MM, Zuber P (1998) Anaerobic growth of a 'strict aerobe' (Bacillus subtilis). Annu Rev Microbiol 52: 165-90.
Nakano MM, Zuber P (2002) Anaerobiosis. In Bacillus subtilis and its closest relatives. From genes to cells, ASM Press; 393-404.
Nau-Wagner G, Boch J, Le Good JA, Bremer E (1999) High-affinity transport of choline-O-sulfate and its use as a compatible solute in Bacillus subtilis. Appl Environ Microbiol 65: 560-8.
Neway JO, Switzer RL (1983) Purification, characterization, and physiological function of Bacillus subtilis ornithine transcarbamylase. J Bacteriol 155: 512-21.
Nishibori A, Kusaka J, Hara H, Umeda M, Matsumoto K (2005) Phosphatidylethanolamine domains and localization of phospholipid synthases in Bacillus subtilis membranes. J Bacteriol 187: 2163-74.
Nygaard P, Bested SM, Andersen KA, Saxild HH (2000) Bacillus subtilis guanine deaminase is encoded by the yknA gene and is induced during growth with purines as the nitrogen source. Microbiology 146: 3061-9.
Ogawa K, Akagawa E, Yamane K, Sun ZW, LaCelle M, Zuber P, Nakano MM (1995) The nasB operon and nasA gene are required for nitrate/nitrite assimilation in Bacillus subtilis. J Bacteriol 177: 1409-13.
Ozcengiz G, Alaeddinoglu NG, Demain AL (1990) Regulation of biosynthesis of bacilysin by Bacillus subtilis. J Ind Microbiol 6: 91-100.
Park YC, Kim SG, Park K, Lee KH, Seo JH (2004) Fed-batch production of D-ribose from sugar mixtures by transketolase-deficient Bacillus subtilis SPK1. Appl Microbiol Biotechnol 66: 297-302.
Paulus H (1993) Biosynthesis of the Aspartate Family. In Bacillus subtilis and other gram-positive bacteria. Biochemistry, physiology, and molecular genetics, ASM press; 237-67.
Perego M, Glaser P, Minutello A, Strauch MA, Leopold K, Fischer W (1995) Incorporation of D-alanine into lipoteichoic acid and wall teichoic acid in Bacillus subtilis. Identification of genes and regulation. J Biol Chem 270: 15598-606.
Perkins JB, Pero J (2002) Vitamin biosynthesis. In Bacillus subtilis and its closest relatives. From genes to cells, ASM press; 271-86.
Pragai Z, Eschevins C, Bron S;Harwood CR (2001) Bacillus subtilis NhaC, an Na+/H+ antiporter, influences expression of the phoPR operon and production of alkaline phosphatases. J Bacteriol 183(8): 2505-15.
Pujic P, Dervyn R, Sorokin A, Ehrlich SD (1998) The kdgRKAT operon of Bacillus subtilis: detection of the transcript and regulation by the kdgR and ccpA genes. Microbiology 144: 3111-8.
Raposo MP, Inacio JM, Mota LJ, de Sa-Nogueira I (2004) Transcriptional regulation of genes encoding arabinan-degrading enzymes in Bacillus subtilis. J Bacteriol 186: 1287-96.
Reizer J, Bachem S, Reizer A, Arnaud M, Saier MH Jr, Stulke J (1999) Novel phosphotransferase system genes revealed by genome analysis - the complete complement of PTS proteins encoded within the genome of Bacillus subtilis. Microbiology 145: 3419-29.
Rosenkrantz MS, Dingman DW, Sonenshein AL (1985) Bacillus subtilis citB gene is regulated synergistically by glucose and glutamine. J Bacteriol 164: 155-64.
Saier MH, Goldman SR, Maile RR, Moreno MS, Weyler W, Yang N, Paulsen IT (2002) Overall transport capabilities of Bacillus subtilis. In Bacillus subtilis and its closest relatives. From gene to cells, ASM Press; 113-28.
Saraste M (1999) Oxidative phosphorylation at the fin de siecle. Science 283: 1488-93.
Sato T, Kobayashi Y (1998) The ars operon in the skin element of Bacillus subtilis confers resistance to arsenate and arsenite. J Bacteriol 180: 1655-61.
Sauer U, Bailey JE (1999) Estimation of P-to-O ratio in Bacillus subtilis and its influence on maximum riboflavin yield. Biotechnol Bioeng 64(6): 750-4.
Sauer U, Hatzimanikatis V, Bailey JE, Hochuli M, Szyperski T, Wuthrich K (1997) Metabolic fluxes in riboflavin-producing Bacillus subtilis. Nat Biotechnol 15(5): 448-52.
Saxild HH, Brunstedt K, Nielsen KI, Jarmer H, Nygaard P (2001) Definition of the Bacillus subtilis PurR operator using genetic and bioinformatic tools and expansion of the PurR regulon with glyA, guaC, pbuG, xpt-pbuX, yqhZ-folD, and pbuO. J Bacteriol. 183: 6175-83.
Schallmey M, Singh A, Ward OP (2004) Developments in the use of Bacillus species for industrial production. Can J Microbiol 50: 1-17.
Schonert S, Buder T, Dahl MK (1999) Properties of maltose-inducible alpha-glucosidase MalL (sucrase-isomaltase-maltase) in Bacillus subtilis: evidence for its contribution to maltodextrin utilization. Res Microbiol 150: 167-77.
Schuch R, Garibian A, Saxild HH, Piggot PJ, Nygaard P (1999) Nucleosides as a carbon source in Bacillus subtilis: characterization of the drm-pupG operon. Microbiology 145: 2957-66.
Schultz AC, Nygaard P, Saxild HH (2001) Functional analysis of 14 genes that constitute the purine catabolic pathway in Bacillus subtilis and evidence for a novel regulon controlled by the PucR transcription activator. J Bacteriol 183(11): 3293-302.
Sekowska A, Danchin A (2002) The methionine salvage pathway in Bacillus subtilis. BMC Microbiol 2(1): 8.
Sekowska A, Robin S, Daudin JJ, Henaut A, Danchin A (2001) Extracting biological information from DNA arrays: an unexpected link between arginine and methionine metabolism in Bacillus subtilis. Genome Biol 2(6): RESEARCH0019.
Soga T, Ohashi Y, Ueno Y, Naraoka H, Tomita M, Nishioka T (2003) Quantitative metabolome analysis using capillary electrophoresis mass spectrometry. J Proteome Res 2: 488-94.
Soldo B, Lazarevic V, Pagni M, Karamata D (1999) Teichuronic acid operon of Bacillus subtilis 168. Mol Microbiol 31: 795-805.
Soldo B, Scotti C, Karamata D, Lazarevic V (2003) The Bacillus subtilis Gne (GneA, GalE) protein can catalyse UDP-glucose as well as UDP-N-acetylglucosamine 4-epimerisation. Gene 319: 65-9.
Sonenshein AL (2002) The Krebs Citric Acid Cycle. In Bacillus subtilis and its closest relatives. From genes to cells, ASM press; 151-62.
Steinmetz M (1993) Carbohydrate catabolism: pathway, enzymes, genetic regulation, and evolution. In Bacillus subtilis and other gram-positive bacteria. Biochemistry, physiology, and molecular genetics, ASM; 157-70.
Strauch MA (1995) AbrB modulates expression and catabolite repression of a Bacillus subtilis ribose transport operon. J Bacteriol 177: 6727-31.
Stulke J, Hillen W (2000) Regulation of carbon catabolism in Bacillus pecies. Annu Rev Microbiol 54: 849-80.
Sun DX, Setlow P (1991) Cloning, nucleotide sequence, and expression of the Bacillus subtilis ans operon, which codes for L-asparaginase and L-aspartase. J Bacteriol 173: 3831-45.
Switzer rL, Zalkin H, Saxild HH (2002) Purine, Pyrimidine, and pyridine nucleotide metabolism. In Bacillus subtilis and its closest relatives. From genes to cells, ASM press; 255-69.
Tabata K, Ikeda H, Hashimoto S (2005) ywfE in Bacillus subtilis codes for a novel enzyme, L-amino acid ligase. J Bacteriol 187: 5195-202.
Tangney M, Buchanan CJ, Priest FG, Mitchell WJ (1992) Maltose uptake and its regulation in Bacillus subtilis. FEMS Microbiol Lett 76: 191-6.
Tanner A, Bowater L, Fairhurst SA, Bornemann S (2001) Oxalate decarboxylase requires manganese and dioxygen for activity. Overexpression and characterization of Bacillus subtilis YvrK and YoaN. J Biol Chem 276(47): 43627-34.
Tobisch S, Zuhlke D, Bernhardt J, Stulke J, Hecker M (1999) Role of CcpA in regulation of the central pathways of carbon catabolism in Bacillus subtilis. J Bacteriol 181(22): 6996-7004.
Toms AV, Haas AL, Park JH, Begley TP, Ealick SE (2005) Structural characterization of the regulatory proteins TenA and TenI from Bacillus subtilis and identification of TenA as a thiaminase II. Biochemistry 44: 2319-29.
Turner MS, Helmann JD (2000) Mutations in multidrug efflux homologs, sugar isomerases, and antimicrobial biosynthesis genes differentially elevate activity of the sigma(X) and sigma(W) factors in Bacillus subtilis. J Bacteriol 182(18): 5202-10.
van der Ploeg JR, Cummings NJ, Leisinger T, Connerton IF (1998) Bacillus subtilis genes for the utilization of sulfur from aliphatic sulfonates. Microbiology 144: 2555-61.
von Blohn C, Kempf B, Kappes RM, Bremer E (1997) Osmostress response in Bacillus subtilis: characterization of a proline uptake system (OpuE) regulated by high osmolarity and the alternative transcription factor sigma B. Mol Microbiol 25: 175-87.
von Wachenfeldt C, Hederstedt L (2002) Respiratory cytochromes, other heme proteins, and heme biosynthesis. In Bacillus subtilis and its closest relatives. From genes to cells, ASM Press; 163-79.
Warner JB, Lolkema JS (2002) Growth of Bacillus subtilis on citrate and isocitrate is supported by the Mg2+-citrate transporter CitM. Microbiology 148: 3405-12.
Watanabe S, Hamano M, Kakeshita H, Bunai K, Tojo S, Yamaguchi H, Fujita Y, Wong SL, Yamane K (2003) Mannitol-1-phosphate dehydrogenase (MtlD) is required for mannitol and glucitol assimilation in Bacillus subtilis: possible cooperation of mtl and gut operons. J Bacteriol 185: 4816-24.
Wecke J, Perego M, Fischer W (1996) D-alanine deprivation of Bacillus subtilis teichoic acids is without effect on cell growth and morphology but affects the autolytic activity. Microb Drug Resist 2: 123-9.
Wei Y, Guffanti AA, Ito M, Krulwich TA (2000) Bacillus subtilis YqkI is a novel malic/Na+-lactate antiporter that enhances growth on malate at low protonmotive force. J Biol Chem 275: 30287-92.
Whiteman P, Marks C, Freese E (1980) The sodium effect of Bacillus subtilis growth on aspartate. J Gen Microbiol 119: 493-504.
Woolridge DP, Martinez JD, Stringer DE, Gerner EW (1999) Characterization of a novel spermidine/spermine acetyltransferase, BltD, from Bacillus subtilis. Biochem J 340: 753-8.
Woolridge DP, Vazquez-Laslop N, Markham PN, Chevalier MS, Gerner EW, Neyfakh AA (1997) Efflux of the natural polyamine spermidine facilitated by the Bacillus subtilis multidrug transporter Blt. J Biol Chem 272: 8864-6.
Yoshida KI, Aoyama D, Ishio I, Shibayama T, Fujita Y (1997) Organization and transcription of the myo-inositol operon, iol, of Bacillus subtilis. J Bacteriol 179: 4591-8.
Yoshida KI, Fujita Y, Ehrlich SD (2000) An operon for a putative ATP-binding cassette transport system involved in acetoin utilization of Bacillus subtilis. J Bacteriol 182(19): 5454-61.
Yoshida K, Kobayashi K, Miwa Y, Kang CM, Matsunaga M, Yamaguchi H, Tojo S, Yamamoto M, Nishi R, Ogasawara N, Nakayama T, Fujita Y (2001) Combined transcriptome and proteome analysis as a powerful approach to study genes under glucose repression in Bacillus subtilis Nucleic Acids Res 29(3): 683-92.
Yoshida K, Yamamoto Y, Omae K, Yamamoto M, Fujita Y (2002) Identification of two myo-inositol transporter genes of Bacillus subtilis. J Bacteriol 184: 983-91.
You C, Lu H, Sekowska A, Fang G, Wang Y, Gilles AM, Danchin A (2005) The two authentic methionine aminopeptidase genes are differentially expressed in Bacillus subtilis. BMC Microbiol 5: 57.
Zalieckas JM, Wray LV, Fisher SH (1998) Expression of the Bacillus subtilis acsA gene: position and sequence context affect cre-mediated carbon catabolite repression. J Bacteriol 180(24): 6649-54.
Zamboni N, Fischer E, Laudert D, Aymerich S, Hohmann HP, Sauer U (2004) The Bacillus subtilis yqjI Gene Encodes the NADP+-Dependent 6-P-Gluconate Dehydrogenase in the Pentose Phosphate Pathway. J Bacteriol 186: 4528-34.
Zheng D, Cort JR, Chiang Y, Acton T, Kennedy MA, Montelione GT (2003) 1H, 13C and 15N resonance assignments for methionine sulfoxide reductase B from Bacillus subtilis. J Biomol NMR. 27: 183-4.
Database
KEGG, http://www.genome.jp/
TransportDB, http://www.membranetransport.org/
SubtiList, http://genolist.pasteur.fr/SubtiList/index.html
BRENDA, http://www.brenda.uni-koeln.de/index.php4

## Sheet: Locus-gene-protein
Locus Name	Gene Symbol	Protein	* All the GPR associations are provided in a GPR associations zip file as JPEG images, which can be found on the web (http://gcrg.ucsd.edu/download.html),
BG10781	spoVFA	SpoVFA
BG10782	spoVFB	SpoVFB
BG10683	menD	MenD
BG11328	gabP	GabP
BG12930	yfkN	YfkN
BG10473	amyE	AmyE
BG12043	gabT	GabT
BG11319	mmgA	MmgA
BG14023	yusK	YusK
BG12557	accA	AccAD
BG11383	accB	AccB
BG11384	accC	AccC
BG13926	accD	AccAD
BG11206	birA	BirA
BG12941	nagP	NagP
BG10193	argB	ArgB
BG10192	argJ	ArgJ
BG10471	alsS	AlsS
BG10670	ilvB	IlvBH
BG10671	ilvH	IlvBH
BG10813	ackA	AckA
BG10472	alsD	AlsD
BG12080	ydbM	YdbM
BG14022	yusJ	YusJ
BG13461	yngJ	YngJ
BG11239	acdA	AcdA
BG11321	mmgC	MmgC
BG13371	ylmB	YlmB
BG10478	citB	CitB
BG10194	argD	ArgD
BG12089	acpS	AcpS
BG13523	yocJ	YocJ
BG10370	acsA	AcsA
BG12558	acoA	AcoA
BG12559	acoB	AcoB
BG12560	acoC	AcoC
BG12561	acoL	AcoL
BG10369	acuA	AcuA
BG10368	acuB	AcuB
BG10367	acuC	AcuC
BG13912	ytrB	YtrB
BG13913	ytrC	YtrC
BG13914	ytrD	YtrD
BG13915	ytrE	YtrE
BG13916	ytrF	YtrF
BG10078	dck	Dck
BG10139	pabC	PabC
BG10137	pabB	PabAB
BG10138	pabA	PabAB , TrpEG
BG11044	adeC	AdeC
BG10446	adk	Adk
BG13832	speD	SpeD
BG13302	ykuR	YkuR
BG11762	nudF	NudF
BG12568	apt	Apt
BG13379	cysC	CysC
BG10702	purB	PurB
BG10002	purA	PurA
BG12630	nagA	NagA
BG12461	speB	SpeB
BG13021	yhdO	YhdO
BG10191	argC	ArgC
BG11246	thiC	ThiC
BG10136	cysK	CysK
BG10700	purE	PurE
BG10701	purK	PurK
BG10272	odhA	OdhA
BG10273	odhB	OdhB
BG10210	pdhD	PdhD
BG13473	yoaB	YoaB
BG12951	yflS	YflS
BG10183	phoA	PhoA
BG10697	phoB	PhoB
BG11798	alsT	AlsT
BG12752	ybgH	YbgH
BG13784	yrbD	YrbD
BG11932	ddl	Ddl
BG10468	ald	Ald
BG10950	alr	Alr
BG12362	alaT	AlaT
BG11363	iolS	IolS
BG13020	yhdN	YhdN
BG12562	adhA	AdhA
BG11902	adhB	AdhB
BG11903	aldY	AldY
BG12582	dhaS	DhaS
BG11355	aldX	AldX
BG13982	pucH	PucH
BG13213	uxaA	UxaA
BG10505	cwlA	CwlA
BG10825	cwlC	CwlC
BG11514	cwlD	CwlD
BG11633	cwlH	CwlH
BG10407	lytC	LytC
BG11524	bioA	BioA
BG10280	menH	MenH
BG10288	trpD	TrpD
BG10287	trpE	TrpEG
BG11527	bioF	BioF
BG13301	ykuQ	YkuQ
BG10518	ribD	RibD
BG10205	patA	PatA
BG13826	ytbE	YtbE
BG14096	yvgN	YvgN
BG11904	araA	AraA
BG11910	araN	AraN
BG11911	araP	AraP
BG11912	araQ	AraQ
BG11907	araE	AraE
BG11727	yqiX	YqiX
BG11728	yqiY	YqiY
BG11729	yqiZ	YqiZ
BG10212	speA	SpeA
BG10932	rocF	RocF
BG12571	argH	ArgH
BG12570	argG	ArgG
BG10624	rocC	RocC
BG10933	rocE	RocE
BG14154	yvsH	YvsH
BG11958	opuD	OpuD
BG12148	ydfA	YdfA
BG12527	ywrK	YwrK
BG11303	arsB	ArsB
BG10783	asd	Asd
BG10300	ansA	AnsA
BG11831	asnB	AsnB
BG11116	asnH	AsnH
BG12240	asnO	AsnO
BG11493	panD	PanD
BG10713	pyrB	PyrB
BG10784	dapG	DapG
BG10350	lysC	LysC
BG12033	yclM	YclM
BG10867	nadB	NadB
BG10301	ansB	AnsB
BG11513	aspB	AspB
BG12601	hisG	HisG
BG10819	atpA	AtpABCDEFGHI
BG10815	atpB	AtpABCDEFGHI
BG10822	atpC	AtpABCDEFGHI
BG10821	atpD	AtpABCDEFGHI
BG10816	atpE	AtpABCDEFGHI
BG10817	atpF	AtpABCDEFGHI
BG10820	atpG	AtpABCDEFGHI
BG10818	atpH	AtpABCDEFGHI
BG10814	atpI	AtpABCDEFGHI
BG11940	gbsA	GbsA
BG10935	bglH	BglH
BG13529	yocS	YocS
BG11016	penP	PenP
BG11507	ybxI	YbxI
BG12803	ydjL	YdjL
BG11525	bioB	BioB
BG11724	buk	Buk
BG13384	yloB	YloB
BG10849	katA	KatA
BG11102	katE	KatE
BG11945	katX	KatX
BG12922	yfkE	YfkE
BG14141	yvrA	YvrA
BG14142	yvrB	YvrB
BG14143	yvrC	YvrC
BG10195	carA	CarAB
BG10196	carB	CarAB
BG10715	pyrAA	PyrAAB
BG10716	pyrAB	PyrAAB
BG13325	ykvW	YkvW
BG14105	yvgW	YvgW
BG11931	czcD	CzcD
BG11373	pgsA	PgsA
BG11012	pssA	PssA
BG10109	ispE	IspE
BG11349	licA	LicA
BG11347	licB	LicB
BG11348	licC	LicC
BG12190	ydhM	YdhM
BG12191	ydhN	YdhN
BG12192	ydhO	YdhO
BG10562	ywbA	YwbA
BG11529	bioW	BioW
BG12633	opuBA	OpuBA
BG12634	opuBB	OpuBB
BG12635	opuBC	OpuBC
BG12636	opuBD	OpuBD
BG11941	gbsB	GbsB
BG10286	aroH	AroH
BG10913	pheB	PheB
BG10284	aroF	AroF
BG11832	citM	CitM
BG11146	citH	CitH
BG12279	yraO	YraO
BG11305	ywiE	YwiE
BG11310	ywjE	YwjE
BG12483	ywnE	YwnE
BG11395	hemN	HemN
BG12999	hemZ	HemZ
BG12520	ywrA	YwrA
BG12521	ywrB	YwrB
BG10854	citA	CitA
BG10855	citZ	CitZ
BG10410	pyrG	PyrG
BG12046	ycnJ	YcnJ
BG14106	yvgX	YvgX
BG10215	ctaC	CtaCDEF
BG10216	ctaD	CtaCDEF
BG10217	ctaE	CtaCDEF
BG10218	ctaF	CtaCDEF
BG11325	qcrA	QcrABC
BG11326	qcrB	QcrABC
BG11327	qcrC	QcrABC
BG12291	yrhB	YrhB
BG13163	yjcJ	YjcJ
BG12290	yrhA	YrhA
BG11925	cydA	CydAB
BG11926	cydB	CydAB
BG13857	ythA	YthAB
BG13858	ythB	YthAB
BG10583	qoxA	QoxABCD
BG10584	qoxB	QoxABCD
BG10585	qoxC	QoxABCD
BG10586	qoxD	QoxABCD
BG10477	cdd	Cdd
BG12627	mtbP	MtbP
BG11158	ycbC	YcbC
BG10842	dppA	DppA
BG11040	dgkA	DgkA
BG10375	aroA	AroA
BG13147	goxB	GoxB
BG10510	lysA	LysA
BG14048	dapF	DapF
BG11526	bioD	BioD
BG10481	comEB	ComEB
BG10984	nupC	NupC
BG14047	yutK	YutK
BG11150	yxjA	YxjA
BG11399	kdgT	KdgT
BG11397	kdgK	KdgK
BG11532	ilvD	IlvD
BG11019	dhbA	DhbA
BG11020	dhbE	DhbE
BG11207	dapB	DapB
BG10785	dapA	DapA
BG10795	dfrA	DfrA
BG10322	folC	FolC
BG10552	menA	MenA
BG10141	folB	FolB
BG10718	pyrD	PyrDK
BG10717	pyrK	PyrDK
BG10714	pyrC	PyrC
BG10140	sul	Sul
BG10538	aroC	AroC
BG10285	aroB	AroB
BG10079	dgk	Dgk
BG10843	dppB	DppB
BG10844	dppC	DppC
BG10845	dppD	DppD
BG10846	dppE	DppE
BG11401	kduI	KduI
BG11400	kduD	KduD
BG13285	ykrZ	YkrZ
BG13282	ykrW	YkrW
BG11662	yqfP	YqfP
BG13824	ytaG	YtaG
BG13369	ylbQ	YlbQ
BG10879	rbsA	RbsA
BG10881	rbsB	RbsB
BG10880	rbsC	RbsC
BG10878	rbsD	RbsD
BG10983	dra	Dra
BG13437	yncF	YncF
BG13728	yosS	YosS
BG13409	dxr	Dxr
BG11715	dxs	Dxs
BG13457	yngF	YngF
BG12331	ysiB	YsiB
BG11396	kdgA	KdgA
BG10899	eno	Eno
BG11894	yxeR	YxeR
BG12588	fruK	FruK
BG13064	yhfT	YhfT
BG11946	lcfA	LcfA
BG13057	yhfL	YhfL
BG13460	yngI	YngI
BG10412	fbaA	FbaA
BG11125	fbaB	FbaB
BG11478	fbp	Fbp
BG10430	hemH	HemH
BG10979	fdhD	FdhD
BG13190	yjgC	YjgC
BG13476	yoaE	YoaE
BG12294	yrhE	YrhE
BG10658	ssuD	SsuD
BG10835	feuA	FeuA
BG10836	feuB	FeuB
BG10837	feuC	FeuC
BG10573	ywbL	YwbLMN
BG10574	ywbM	YwbLMN
BG10575	ywbN	YwbLMN
BG12876	yfhA	YfhA
BG12901	yfiY	YfiY
BG12902	yfiZ	YfiZ
BG10828	fhuD	FhuD
BG12034	yclN	YclN
BG12035	yclO	YclO
BG12036	yclP	YclP
BG12037	yclQ	YclQ
BG12954	yfmC	YfmC
BG12955	yfmD	YfmD
BG12956	yfmE	YfmE
BG12957	yfmF	YfmF
BG11878	yxeB	YxeB
BG11389	fhuB	FhuB
BG11390	fhuC	FhuC
BG11391	fhuG	FhuG
BG11099	hutG	HutG
BG12040	ycnD	YcnD
BG12931	yfkO	YfkO
BG11933	def	Def
BG11937	fmt	Fmt
BG11495	ribC	RibC
BG10589	nfrA	NfrA
BG12296	yrhG	YrhG
BG12195	ydhR	YdhR
BG12796	ydjE	YdjE
BG11938	fruA	FruA
BG10316	levD	LevD
BG10317	levE	LevE
BG10318	levF	LevF
BG10319	levG	LevG
BG13237	ykkE	YkkE
BG10384	citG	CitG
BG10545	gdh	Gdh
BG12422	pgcM	PgcM
BG11943	gsaB	GsaB
BG10345	hemL	HemL
BG10449	tagD	TagD
BG11366	gpsA	GpsA
BG10188	glpD	GlpD
BG10964	proA	ProA
BG12746	gamA	GamA
BG12631	nagB	NagB
BG11739	zwf	Zwf
BG12366	pgi	Pgi
BG11163	ycbH	YcbH
BG10581	galK	GalK
BG12615	melA	MelA
BG10582	galT	GalT
BG10402	gtaB	GtaB
BG11014	gamP	GamP
BG10827	gapA	GapA
BG12592	gapB	GapB
BG10709	purN	PurN
BG10924	purT	PurT
BG10907	glgB	GlgB
BG10948	glmS	GlmS
BG11838	ggt	Ggt
BG10944	glyA	GlyA
BG13386	gmk	Gmk
BG10650	gntP	GntP
BG13554	yojA	YojA
BG10911	glgP	GlgP
BG10198	ptsG	PtsG
BG10200	ptsH	PtsH
BG10201	ptsI	PtsI
BG11161	ycbF	YcbF
BG11160	ycbE	YcbE
BG10910	glgA	GlgA
BG13075	glcP	GlcP
BG13210	exuT	ExuT
BG10908	glgC	GlgC
BG10909	glgD	GlgD
BG11486	glnH	GlnH
BG11487	glnM	GlnM
BG11488	glnP	GlnP
BG11485	glnQ	GlnQ
BG11185	yckI	YckI
BG11186	yckJ	YckJ
BG11187	yckK	YckK
BG10425	glnA	GlnA
BG13207	yjmD	YjmD
BG10963	proB	ProB
BG12658	proJ	ProJ
BG11435	gudB	GudB
BG10621	rocG	RocG
BG12753	ybgJ	YbgJ
BG13350	ylaM	YlaM
BG10707	purF	PurF
BG11964	racE	RacE
BG12306	yrpC	YrpC
BG10811	gltA	GltAB
BG12594	gltB	GltAB
BG11015	gltP	GltP
BG12595	gltT	GltT
BG11590	yhcL	YhcL
BG10340	hemA	HemA
BG10154	gltX	GltX
BG12063	ydaP	YdaP
BG10645	glpT	GlpT
BG12610	kbl	KbL
BG11103	yxaA	YxaA
BG10186	glpF	GlpF
BG12320	ysfC	YsfC
BG10187	glpK	GlpK
BG12392	guaC	GuaC
BG10647	guaA	GuaA
BG10649	gntK	GntK
BG10646	glpQ	GlpQ
BG11714	yqiD	YqiD
BG11530	bsaA	BsaA
BG10277	mtrA	MtrA
BG10520	ribA	RibA
BG12665	relA	RelA
BG13240	guaD	GuaD
BG12811	pbuG	PbuG
BG13864	ytiP	YtiP
BG13204	uxaC	UxaC
BG11320	mmgB	MmgB
BG14024	yusL	YusL
BG10213	ctaA	CtaA
BG10214	ctaB	CtaB
BG13183	ctaO	CtaO
BG10571	thiM	ThiM
BG11685	glcK	GlcK
BG10279	hepS	HepST
BG10281	hepT	HepST
BG14107	yvgY	YvgY
BG12914	yfjR	YfjR
BG10667	hutH	HutH
BG11101	hutM	HutM
BG12750	ybgF	YbgF
BG12599	hisD	HisD
BG13931	hisJ	HisJ
BG13283	ykrX	YkrX
BG10342	hemC	HemC
BG10926	pksG	PksG
BG13458	yngG	YngG
BG10598	thiD	ThiD
BG13151	yjbV	YjbV
BG13328	ykwC	YkwC
BG10622	rocA	RocA
BG10142	folK	FolK
BG10460	hom	Hom
BG10462	thrB	ThrB
BG11534	metA	MetA
BG10292	hisC	HisC
BG12602	hisH	HisH
BG10455	lytD	LytD
BG10131	hprT	HprT
BG10856	icd	Icd
BG11242	dhbC	DhbC
BG10682	menF	MenF
BG11241	dhbB	DhbB
BG12600	hisF	HisF
BG12598	hisB	HisB
BG11038	trpC	TrpC
BG11723	bcd	Bcd
BG11915	azlC	AzlCD
BG11916	azlD	AzlCD
BG12573	braB	BraB
BG11918	brnQ	BrnQ
BG12749	ybgE	YbgE
BG10546	ywaA	YwaA
BG10710	purH	PurH
BG10073	guaB	GuaB
BG10669	idh	Idh
BG11118	iolB	IolB
BG11119	iolC	IolC
BG11120	iolD	IolD
BG11121	iolE	IolE
BG12548	yxlA	YxlA
BG11122	iolF	IolF
BG12802	ydjK	YdjK
BG10596	sacA	SacA
BG11440	ypgA	YpgA
BG13408	uppS	UppS
BG10675	leuB	LeuB
BG11949	leuC	LeuCD
BG11950	leuD	LeuCD
BG11948	leuA	LeuA
BG11100	hutI	HutI
BG10672	ilvC	IlvC
BG13127	fabHA	FabHA
BG13152	fabI	FabI
BG11225	ycsD	YcsD
BG11836	fabD	FabD
BG13128	fabF	FabF
BG11535	fabG	FabG
BG13048	fabHB	FabHB
BG12221	fabL	FabL
BG12496	ywpB	YwpB
BG11980	trkA	TrkA
BG10991	ykqB	YkqB
BG13275	ykrM	YkrM
BG13943	yuaA	YuaA
BG13956	yubG	YubG
BG12369	yugO	YugO
BG11900	abfA	AbfA
BG11985	xsa	Xsa
BG10629	ywfE	YwfE
BG12439	lacA	LacA
BG12849	yesO	YesO
BG12850	yesP	YesP
BG12851	yesQ	YesQ
BG19003	ldh	Ldh
BG10551	dltA	DltA
BG10550	dltB	DltB
BG10549	dltC	DltC
BG10548	dltD	DltD
BG12001	lctP	LctP
BG11875	yvfH	YvfH
BG13542	kamA	KamA
BG10091	yaaO	YaaO
BG12900	yfiX	YfiX
BG13100	yisU	YisU
BG11216	mtlD	MtlD
BG11839	malA	MalA
BG11763	mleN	MleN
BG12546	yxkJ	YxkJ
BG12353	maeN	MaeN
BG12564	amyC	AmyC
BG12565	amyD	AmyD
BG12625	msmE	MsmE
BG12416	yvdG	YvdG
BG12417	yvdH	YvdH
BG12418	yvdI	YvdI
BG12436	yvfK	YvfK
BG12437	yvfL	YvfL
BG12438	yvfM	YvfM
BG10043	maa	Maa
BG11848	malP	MalP
BG13177	manA	ManA
BG10454	pmi	Pmi
BG13176	manP	ManP
BG11323	mmgE	MmgE
BG11322	mmgD	MmgD
BG10082	yaaJ	YaaJ
BG11386	mdh	Mdh
BG13284	ykrY	YkrY
BG11222	ycsA	YcsA
BG13922	ytsJ	YtsJ
BG11671	yqfY	YqfY
BG10153	yacN	YacN
BG10152	yacM	YacM
BG13884	ytmJ	YtmJ
BG13885	ytmK	YtmK
BG13886	ytmL	YtmL
BG13887	ytmM	YtmM
BG12604	ytmN	YtmN
BG14013	yusA	YusA
BG14014	yusB	YusB
BG14015	yusC	YusC
BG11840	metK	MetK
BG12616	metE	MetE
BG11628	yppQ	YppQ
BG11627	msrA	MsrA
BG10101	metS	MetS
BG11211	mgsA	MgsA
BG12913	yfjQ	YfjQ
BG13256	ykoK	YkoK
BG11075	yqxL	YqxL
BG11818	yktC	YktC
BG11720	yqiQ	YqiQ
BG12421	malL	MalL
BG11117	mmsA	MmsA
BG13851	mntA	MntA
BG13852	mntB	MntB
BG13853	mntC	MntC
BG13854	mntD	MntD
BG11215	mtlA	MtlA
BG13208	uxuA	UxuA
BG12065	mntH	MntH
BG14093	yvgK	YvgK
BG14094	yvgL	YvgL
BG14095	yvgM	YvgM
BG11519	panB	PanB
BG12420	yvdK	YvdK
BG13800	mtn	Mtn
BG11711	folD	FolD
BG13115	yitJ	YitJ
BG13278	ykrS	YkrS
BG13279	ykrT	YkrT
BG11338	natA	NatA
BG11339	natB	NatB
BG13203	yjlD	YjlD
BG12390	yumB	YumB
BG14046	yutJ	YutJ
BG13143	yjbN	YjbN
BG10694	nadE	NadE
BG14181	mrpE	MrpE
BG13044	nhaC	NhaC
BG12997	yhaU	YhaU
BG13146	yjbQ	YjbQ
BG14098	yvgP	YvgP
BG12355	mrpA	MrpA
BG12356	mrpB	MrpB
BG12357	mrpC	MrpC
BG12345	mrpD	MrpD
BG12344	mrpF	MrpF
BG12343	mrpG	MrpG
BG13966	yueK	YueK
BG10282	ndk	Ndk
BG10869	nrgA	NrgA
BG11638	yqeJ	YqeJ
BG13965	yueJ	YueJ
BG10868	nadC	NadC
BG11342	narK	NarK
BG10594	ywcJ	YwcJ
BG11093	nasA	NasA
BG10686	menB	MenB
BG11081	narG	NarGHI
BG11082	narH	NarGHI
BG11083	narJ	NarGHI
BG11094	nasB	NasBC
BG11095	nasC	NasBC
BG11096	nasD	NasDE
BG11097	nasE	NasDE
BG10197	argF	ArgF
BG11153	scoA	ScoAB
BG11154	scoB	ScoAB
BG10307	bkdAA	BkdAA
BG10306	bkdAB	BkdAB
BG10305	bkdB	BkdB
BG11725	lpdV	LpdV
BG10719	pyrF	PyrF
BG10722	rocD	RocD
BG10720	pyrE	PyrE
BG14148	oxdC	OxdC
BG13484	yoaN	YoaN
BG10841	proG	ProG
BG11049	proH	ProH
BG11744	proI	ProI
BG11520	panC	PanC
BG10224	mraY	MraY
BG11930	cysH	CysH
BG11722	ptb	Ptb
BG10634	pta	Pta
BG12660	pycA	PycA
BG10207	pdhA	PdhAB
BG10208	pdhB	PdhAB
BG10209	pdhC	PdhC
BG11885	yxeI	YxeI
BG12644	pfkA	PfkA
BG10509	serA	SerA
BG11738	yqjI	YqjI
BG11203	bglA	BglA
BG11350	licH	LicH
BG11062	pgk	Pgk
BG11601	yhcW	YhcW
BG10898	pgm	Pgm
BG12704	ybbT	YbbT
BG12575	cdsA	CdsA
BG11198	phy	Phy
BG11377	pstA	PstA
BG11378	pstBA	PstBA
BG11379	pstBB	PstBB
BG11376	pstC	PstC
BG11375	pstS	PstS
BG13226	pit	Pit
BG11647	yqeW	YqeW
BG10189	yhxB	YhxB
BG11789	amhX	AmhX
BG11748	coaA	CoaA
BG10577	ywcA	YwcA
BG10014	ppaC	PpaC
BG10344	hemB	HemB
BG13388	yloI	YloI
BG11841	pckA	PckA
BG13456	yngE	YngE
BG11733	yqjD	YqjD
BG11331	drm	Drm
BG10293	tyrA	TyrA
BG10914	pheA	PheA
BG10431	hemY	HemY
BG12657	pps	Pps
BG10711	purD	PurD
BG10289	trpF	TrpF
BG10708	purM	PurM
BG12603	hisI	HisI
BG10703	purC	PurC
BG10705	purL	PurL
BG10706	purQ	PurQ
BG10704	purS	PurS
BG13984	pucJ	PucJ
BG13985	pucK	PucK
BG12597	hisA	HisA
BG12011	ycgM	YcgM
BG12637	opuCA	OpuCA
BG12638	opuCB	OpuCB
BG12639	opuCC	OpuCC
BG12640	opuCD	OpuCD
BG11370	opuAA	OpuAA
BG11371	opuAB	OpuAB
BG11372	opuAC	OpuAC
BG12641	opuE	OpuE
BG12013	ycgO	YcgO
BG13535	yodF	YodF
BG13891	ytnA	YtnA
BG10114	prs	Prs
BG10294	aroE	AroE
BG11013	psd	Psd
BG12673	serC	SerC
BG10736	rsbX	RsbX
BG13313	ykvK	YkvK
BG13361	ylbI	YlbI
BG12581	deoD	DeoD
BG11330	punA	PunA
BG12002	mdr	Mdr
BG12661	pyk	Pyk
BG10985	pdp	Pdp
BG10075	yaaD	YaaD
BG10076	yaaE	YaaE
BG11109	yxaG	YxaG
BG12629	nadA	NadA
BG11969	ribR	RibR
BG10519	ribE	RibEH
BG10521	ribH	RibEH
BG10877	rbsK	RbsK
BG11905	araB	AraB
BG11906	araD	AraD
BG12387	yulE	YulE
BG12385	yulC	YulC
BG11404	nrdE	NrdEFYmaA
BG11405	nrdF	NrdEFYmaA
BG11426	ymaA	NrdEFYmaA
BG13393	rpe	Rpe
BG10942	ywlF	YwlF
BG13378	sat	Sat
BG10934	bglP	BglP
BG10177	gutB	GutB
BG12795	gutP	GutP
BG12569	yodQ	YodQ
BG10155	cysE	CysE
BG11747	dsdA	DsdA
BG13398	sdaAA	SdaAAB
BG13397	sdaAB	SdaAAB
BG13382	ylnF	YlnF
BG13381	ylnE	YlnE
BG11522	aroD	AroD
BG10457	aroK	AroK
BG13162	yjcI	YjcI
BG13377	cysP	CysP
BG11562	ybaR	YbaR
BG12411	yvdB	YvdB
BG11676	sodA	SodA
BG10906	bltD	BltD
BG10905	blt	Blt
BG12460	speE	SpeE
BG12044	gabD	GabD
BG10687	menE	MenE
BG13847	menC	MenC
BG12075	dctP	DctP
BG10352	sdhA	Sdh
BG10353	sdhB	Sdh
BG10351	sdhC	Sdh
BG12680	sucC	SucC
BG12681	sucD	SucD
BG10595	sacP	SacP
BG11567	ybbF	YbbF
BG14099	yvgQ	YvgQ
BG14100	yvgR	YvgR
BG13212	uxaB	UxaB
BG10413	ywjH	YwjH
BG10656	ssuA	SsuA
BG12232	ssuB	SsuB
BG10657	ssuC	SsuC
BG10724	tagE	TagE
BG10450	tagA	TagA
BG10451	tagB	TagB
BG10725	tagF	TagF
BG11205	tagG	TagG
BG11191	tagH	TagH
BG12684	tagO	TagO
BG11367	ggaA	GgaA
BG11192	ggaB	GgaB
BG12688	tuaA	TuaA
BG12689	tuaB	TuaB
BG12690	tuaC	TuaC
BG12692	tuaE	TuaE
BG12694	tuaG	TuaG
BG12695	tuaH	TuaH
BG12685	tdh	Tdh
BG10673	ilvA	IlvA
BG10461	thrC	ThrC
BG11247	tkt	Tkt
BG10419	tdk	Tdk
BG11190	thyA	ThyA
BG10794	thyB	ThyB
BG10791	tenA	TenA
BG10693	thiL	ThiL
BG10572	thiE	ThiE
BG10897	tpiA	TpiA
BG12398	trxB	TrxB
BG12018	ycgT	YcgT
BG12391	yumC	YumC
BG11010	treA	TreA
BG11009	treP	TreP
BG10291	trpA	TrpAB
BG10290	trpB	TrpAB
BG12983	yhaG	YhaG
BG10223	murE	MurE
BG10403	yvyH	YvyH
BG13829	ytcB	YtcB
BG11955	murAA	MurAA
BG10414	murAB	MurAB
BG10113	gcaD	GcaD
BG10227	murG	MurG
BG10225	murD	MurD
BG10973	murC	MurC
BG10228	murB	MurB
BG13951	yubB	YubB
BG11837	galE	GalE
BG12691	tuaD	TuaD
BG12084	murF	MurF
BG11611	ugtP	UgtP
BG13281	ykrV	YkrV
BG11098	nasF	NasF
BG13380	ylnD	YlnD
BG10343	hemD	HemD
BG10429	hemE	HemE
BG10945	upp	Upp
BG10992	pyrP	PyrP
BG12492	ywoE	YwoE
BG10668	hutU	HutU
BG11981	ureA	UreABC
BG11982	ureB	UreABC
BG11983	ureC	UreABC
BG13986	pucL	PucL
BG13987	pucM	PucM
BG11004	cmk	Cmk
BG12675	pyrH	PyrH
BG10092	tmk	Tmk
BG12696	udk	Udk
BG13992	pucA	PucA
BG13991	pucB	PucB
BG13990	pucC	PucC
BG13989	pucD	PucD
BG13988	pucE	PucE
BG11080	pbuX	PbuX
BG11079	xpt	Xpt
BG10806	xylA	XylA
BG10807	xylB	XylB
BG12763	ycdH	YcdH
BG12764	ycdI	YcdI
BG12765	yceA	YceA

## Sheet: Metab Abbr
ABBREVIATION	COMPARTMENT	METABOLITE NAME	Molecular Formula	Charge	Comments
10fthf	Cytosol	10-Formyltetrahydrofolate	C20H21N7O7	-2
12d3k5m	Cytosol	1,2-dihydroxy-3-keto-5-methylthiopentene	C6H8O3S	-2
12dag3p_BS	Cytosol	1,2-diacyl-sn-glycerol 3-phosphate	C3436H6572O800P100	-200	**
12dgr_BS	Cytosol	1,2-diacylglycerol	C3436H6672O500	0
13dpg	Cytosol	3-Phospho-D-glyceroyl phosphate	C3H4O10P2	-4
14bxyl	Cytosol	1,4-beta-D-Xylan	C5H8O4	0
14glun	Cytosol	1,4-alpha-D-Glucan	C6H10O5	0
15dap	Cytosol	1,5-Diaminopentane	C5H16N2	2
1ag3p_BS	Cytosol	1-Acyl-sn-glycerol 3-phsophate	C1868H3636O700P100	-200	**
1p3h5c	Cytosol	L-1-Pyrroline-3-hydroxy-5-carboxylate	C5H6NO3	-1
1pyr5c	Cytosol	1-Pyrroline-5-carboxylate	C5H6NO2	-1
23camp	Cytosol	2',3'-Cyclic AMP	C10H11N5O6P	-1
23ccmp	Cytosol	2',3'-Cyclic CMP	C9H11N3O7P	-1
23cgmp	Cytosol	2',3'-Cyclic GMP	C10H11N5O7P	-1
23cump	Cytosol	2',3'-Cyclic UMP	C9H10N2O8P	-1
23ddhb	Cytosol	2,3-Dihydro-2,3-dihydroxybenzoate	C7H7O4	-1
23dhb	Cytosol	2,3-Dihydroxybenzoate	C7H5O4	-1
23dhba	Cytosol	(2,3-Dihydroxybenzoyl)adenylate	C17H17N5O10P	-1
23dhdp	Cytosol	2,3-Dihydrodipicolinate	C7H5NO4	-2
23dhmb	Cytosol	(R)-2,3-Dihydroxy-3-methylbutanoate	C5H9O4	-1
23dhmp	Cytosol	(R)-2,3-Dihydroxy-3-methylpentanoate	C6H11O4	-1
25aics	Cytosol	(S)-2-[5-Amino-1-(5-phospho-D-ribosyl)imidazole-4-carboxamido]succinate	C13H15N4O12P	-4
25dhpp	Cytosol	2,5-Diamino-6-hydroxy-4-(5'-phosphoribosylamino)-pyrimidine	C9H14N5O8P	-2
25dop	Cytosol	2,5-Dioxopentanoate	C5H5O4	-1
26dapime	Cytosol	N6-Acetyl-LL-2,6-diaminopimelate	C9H15N2O5	-1
26dap-LL	Cytosol	LL-2,6-Diaminoheptanedioate	C7H14N2O4	0
26dap-M	Cytosol	meso-2,6-Diaminoheptanedioate	C7H14N2O4	0
2ahbut	Cytosol	(S)-2-Aceto-2-hydroxybutanoate	C6H9O4	-1
2ahhmd	Cytosol	2-Amino-4-hydroxy-6-hydroxymethyl-7,8-dihydropteridine diphosphate	C7H8N5O8P2	-3
2ahhmp	Cytosol	2-Amino-4-hydroxy-6-hydroxymethyl-7,8-dihydropteridine	C7H9N5O2	0
2aobut	Cytosol	L-2-Amino-3-oxobutanoate	C4H7NO3	0
2cpr5p	Cytosol	1-(2-Carboxyphenylamino)-1-deoxy-D-ribulose 5-phosphate	C12H13NO9P	-3
2dda7p	Cytosol	2-Dehydro-3-deoxy-D-arabino-heptonate 7-phosphate	C7H10O10P	-3
2ddg6p	Cytosol	2-Dehydro-3-deoxy-D-gluconate 6-phosphate	C6H8O9P	-3
2ddglcn	Cytosol	2-Dehydro-3-deoxy-D-gluconate	C6H9O6	-1
2ddglcn[e]	Extracellular	2-Dehydro-3-deoxy-D-gluconate (extracellular)	C6H9O7	-1
2dhp	Cytosol	2-Dehydropantoate	C6H9O4	-1
2dmmq7	Cytosol	2-Demethylmenaquinone 7	C45H62O2	0
2dr1p	Cytosol	2-Deoxy-D-ribose 1-phosphate	C5H9O7P	-2
2dr5p	Cytosol	2-Deoxy-D-ribose 5-phosphate	C5H9O7P	-2
2h3k5m	Cytosol	2-hydroxy-3-keto-5-methylthiopentenyl-1-phosphate	C6H8O6PS	-3
2h3opp	Cytosol	2-Hydroxy-3-oxopropanoate	C3H3O4	-1
2hbut	Cytosol	2-Hydroxybutyrate	C4H7O3	-1
2hxmp	Cytosol	2-(Hydroxymethyl)phenol	C7H8O2	0
2hxmp[e]	Extracellular	2-(Hydroxymethyl)phenol (extracellular)	C7H8O2	0
2ins	Cytosol	2-Inosose	C6H10O6	0
2ippm	Cytosol	2-Isopropylmaleate	C7H8O4	-2
2kmb	Cytosol	2-keto-4-methylthiobutyrate	C5H7O3S	-1
2maacoa	Cytosol	2-Methyl-3-acetoacetyl-CoA	C26H38N7O18P3S	-4
2mahmp	Cytosol	2-Methyl-4-amino-5-hydroxymethylpyrimidine diphosphate	C6H8N3O7P2	-3
2mb2coa	Cytosol	trans-2-Methylbut-2-enoyl-CoA	C26H38N7O17P3S	-4
2mbcoa	Cytosol	2-Methylbutanoyl-CoA	C26H40N7O17P3S	-4
2mcit	Cytosol	2-Hydroxybutane-1,2,3-tricarboxylate	C7H7O7	-3
2me4p	Cytosol	2-C-methyl-D-erythritol 4-phosphate	C5H11O7P	-2
2mecdp	Cytosol	2-C-methyl-D-erythritol 2,4-cyclodiphosphate	C5H10O9P2	-2
2mop	Cytosol	2-Methyl-3-oxopropanoate	C4H5O3	-1
2mp2coa	Cytosol	2-Methylprop-2-enoyl-CoA	C25H36N7O17P3S	-4
2o3mpt	Cytosol	(R)-2-Oxo-3-methylpentanoate	C6H9O3	-1
2obut	Cytosol	2-Oxobutanoate	C4H5O3	-1
2p4c2me	Cytosol	2-phospho-4-(cytidine 5'-diphospho)-2-C-methyl-D-erythritol	C14H22N3O17P3	-4
2pcpgc	Cytosol	2-Protocatechoylphloroglucinolcarboxylate	C14H7O8	-3
2pg	Cytosol	D-Glycerate 2-phosphate	C3H4O7P	-3
2pg[e]	Extracellular	D-Glycerate 2-phosphate (extracellular)	C3H4O7P	-3
2pglyc	Cytosol	2-Phosphoglycolate	C2H2O6P	-3
2pglyc[e]	Extracellular	2-Phosphoglycolate (extracellular)	C2H2O6P	-3
2shchc	Cytosol	2-Succinyl-6-hydroxy-2,4-cyclohexadiene-1-carboxylate	C11H10O6	-2
34hpp	Cytosol	3-(4-Hydroxyphenyl)pyruvate	C9H7O4	-1
36dahx	Cytosol	(3S)-3,6-Diaminohexanoate	C6H15N2O2	1
3amba	Cytosol	3-aminobutanoic acid	C4H9NO2	0
3amba[e]	Extracellular	3-aminobutanoic acid (extracellular)	C4H9NO2	0
3amp	Cytosol	3'-AMP	C10H12N5O7P	-2
3amp[e]	Extracellular	3'-AMP (extracellular)	C10H12N5O7P	-2
3c2hmp	Cytosol	3-Carboxy-2-hydroxy-4-methylpentanoate	C7H10O5	-2
3c3hmp	Cytosol	3-Carboxy-3-hydroxy-4-methylpentanoate	C7H10O5	-2
3c4mop	Cytosol	3-Carboxy-4-methyl-2-oxopentanoate	C7H8O5	-2
3cmp	Cytosol	3'-CMP	C9H12N3O8P	-2
3cmp[e]	Extracellular	3'-CMP (extracellular)	C9H12N3O8P	-2
3dhq	Cytosol	3-Dehydroquinate	C7H9O6	-1
3dhsk	Cytosol	3-Dehydroshikimate	C7H7O5	-1
3gmp	Cytosol	Guanosine 3'-phosphate	C10H12N5O8P	-2
3gmp[e]	Extracellular	Guanosine 3'-phosphate (extracellular)	C10H12N5O8P	-2
3hbycoa	Cytosol	(S)-3-Hydroxybutyryl-CoA	C25H38N7O18P3S	-4
3hdcoa	Cytosol	(S)-3-Hydroxydecanoyl-CoA	C31H50N7O18P3S	-4
3hddcoa	Cytosol	(S)-3-Hydroxydodecanoyl-CoA	C33H54N7O18P3S	-4
3hhcoa	Cytosol	(S)-3-Hydroxyhexanoyl-CoA	C27H42N7O18P3S	-4
3hhdcoa	Cytosol	(S)-3-Hydroxyhexadecanoyl-CoA	C37H62N7O18P3S	-4
3hmbcoa	Cytosol	(S)-3-Hydroxy-2-methylbutyryl-CoA	C26H40N7O18P3S	-4
3hmp	Cytosol	3-Hydroxy-2-methylpropanoate	C4H7O3	-1
3hocoa	Cytosol	(S)-3-Hydroxyoctanoyl-CoA	C29H46N7O18P3S	-4
3htdcoa	Cytosol	(S)-3-Hydroxytetradecanoyl-CoA	C35H58N7O18P3S	-4
3ig3p	Cytosol	C'-(3-Indolyl)-glycerol 3-phosphate	C11H12NO6P	-2
3mob	Cytosol	3-Methyl-2-oxobutanoate	C5H7O3	-1
3mop	Cytosol	(S)-3-Methyl-2-oxopentanoate	C6H9O3	-1
3mtp	Cytosol	3-Methylthiopropionate	C4H7O2S	-1
3odcoa	Cytosol	3-Oxodecanoyl-CoA	C31H48N7O18P3S	-4
3oddcoa	Cytosol	3-Oxododecanoyl-CoA	C33H52N7O18P3S	-4
3ohcoa	Cytosol	3-Oxohexanoyl-CoA	C27H40N7O18P3S	-4
3ohdcoa	Cytosol	3-Oxohexadecanoyl-CoA	C37H60N7O18P3S	-4
3oocoa	Cytosol	3-Oxooctanoyl-CoA	C29H44N7O18P3S	-4
3otdcoa	Cytosol	3-Oxotetradecanoyl-CoA	C35H56N7O18P3S	-4
3pg	Cytosol	3-Phospho-D-glycerate	C3H4O7P	-3
3pg[e]	Extracellular	3-Phospho-D-glycerate (extracellular)	C3H4O7P	-3
3php	Cytosol	3-Phosphohydroxypyruvate	C3H2O7P	-3
3psme	Cytosol	5-O-(1-Carboxyvinyl)-3-phosphoshikimate	C10H9O10P	-4
3ump	Cytosol	3'-UMP	C9H11N2O9P	-2
3ump[e]	Extracellular	3'-UMP (extracellular)	C9H11N2O9P	-2
46dh25dohxn	Cytosol	(4S)-4,6-Dihydroxy-2,5-dioxohexanoate	C6H7O6	-1
4abut	Cytosol	4-Aminobutanoate	C4H9NO2	0
4abut[e]	Extracellular	4-Aminobutanoate (extracellular)	C4H9NO2	0
4abutn	Cytosol	4-Aminobutanal	C4H10NO	1
4abz	Cytosol	4-Aminobenzoate	C7H6NO2	-1
4adcho	Cytosol	4-amino-4-deoxychorismate	C10H10NO5	-1
4ahmmp	Cytosol	4-Amino-5-hydroxymethyl-2-methylpyrimidine	C6H9N3O	0
4ampm	Cytosol	4-Amino-2-methyl-5-phosphomethylpyrimidine	C6H8N3O4P	-2
4c2me	Cytosol	4-(cytidine 5'-diphospho)-2-C-methyl-D-erythritol	C14H23N3O14P2	-2
4hglu	Cytosol	4-Hydroxy-L-glutamate	C5H8NO5	-1
4izp	Cytosol	4-Imidazolone-5-propanoate	C6H7N2O3	-1
4mhetz	Cytosol	4-Methyl-5-(2-hydroxyethyl)-thiazole	C6H9NOS	0
4mop	Cytosol	4-Methyl-2-oxopentanoate	C6H9O3	-1
4mpetz	Cytosol	4-Methyl-5-(2-phosphoethyl)-thiazole	C6H8NO4PS	-2
4pasp	Cytosol	4-Phospho-L-aspartate	C4H6NO7P	-2
4ppan	Cytosol	D-4'-Phosphopantothenate	C9H15NO8P	-3
4ppcys	Cytosol	N-((R)-4-Phosphopantothenoyl)-L-cysteine	C12H20N2O9PS	-3
4r5au	Cytosol	4-(1-D-Ribitylamino)-5-aminouracil	C9H16N4O6	0
5aizc	Cytosol	5-amino-1-(5-phospho-D-ribosyl)imidazole-4-carboxylate	C9H11N3O9P	-3
5aop	Cytosol	5-Amino-4-oxopentanoate	C5H9NO3	0
5aprbu	Cytosol	5-Amino-6-(5'-phosphoribitylamino)uracil	C9H15N4O9P	-2
5apru	Cytosol	5-Amino-6-(5'-phosphoribosylamino)uracil	C9H13N4O9P	-2
5d4dglcr	Cytosol	5-Dehydro-4-deoxy-D-glucarate	C6H6O7	-2
5dh4dglcn	Cytosol	5-Dehydro-4-deoxy-D-glucuronate	C6H7O6	-1
5mcsn	Cytosol	5-Methylcytosine	C5H7N3O	0
5mdr1p	Cytosol	5-Methylthio-5-deoxy-D-ribose 1-phosphate	C6H11O7PS	-2
5mdru1p	Cytosol	5-Methylthio-5-deoxy-D-ribulose 1-phosphate	C6H11O7PS	-2
5mta	Cytosol	5-Methylthioadenosine	C11H15N5O3S	0
5mthf	Cytosol	5-Methyltetrahydrofolate	C20H24N7O6	-1
5mtr	Cytosol	5-Methylthio-D-ribose	C6H12O4S	0
5mtr[e]	Extracellular	5-Methylthio-D-ribose (extracellular)	C6H12O4S	0
6ampenc	Cytosol	6-Aminopenicillanate	C8H13N2O3S	1
6pgc	Cytosol	6-Phospho-D-gluconate	C6H10O10P	-3
6pgc[e]	Extracellular	6-Phospho-D-gluconate (extracellular)	C6H10O10P	-3
6pgg	Cytosol	6-Phospho-beta-D-glucosyl-(1,4)-D-glucose	C12H21O14P	-2
6pgl	Cytosol	6-phospho-D-glucono-1,5-lactone	C6H9O9P	-2
6pthp	Cytosol	6-Pyruvoyl-5,6,7,8-tetrahydropterin	C9H11N5O3	0
8aonn	Cytosol	8-Amino-7-oxononanoate	C9H17NO3	0
aacoa	Cytosol	Acetoacetyl-CoA	C25H36N7O18P3S	-4
abt-L	Cytosol	L-Arabinitol	C5H12O5	0
abt-L[e]	Extracellular	L-Arabinitol (extracellular)	C5H12O5	0
ac	Cytosol	Acetate	C2H3O2	-1
ac[e]	Extracellular	Acetate (extracellular)	C2H3O2	-1
acac	Cytosol	Acetoacetate	C4H5O3	-1
acac[e]	Extracellular	Acetoacetate (extracellular)	C4H5O3	-1
acald	Cytosol	Acetaldehyde	C2H4O	0
acamoxm	Cytosol	N-Acetyl-L-2-amino-6-oxopimelate	C9H11NO6	-2
accoa	Cytosol	Acetyl-CoA	C23H34N7O17P3S	-4
acg5p	Cytosol	N-Acetyl-L-glutamyl 5-phosphate	C7H9NO8P	-3
acg5sa	Cytosol	N-Acetyl-L-glutamate 5-semialdehyde	C7H10NO4	-1
acgam	Cytosol	N-Acetyl-D-glucosamine	C8H15NO6	0
acgam[e]	Extracellular	N-Acetyl-D-glucosamine (extracellular)	C8H15NO6	0
acgam1p	Cytosol	N-Acetyl-D-glucosamine 1-phosphate	C8H14NO9P	-2
acgam6p	Cytosol	N-Acetyl-D-glucosamine 6-phosphate	C8H14NO9P	-2
acglu	Cytosol	N-Acetyl-L-glutamate	C7H9NO5	-2
acmalt	Cytosol	Acetyl-maltose	C14H24O12	0
acmam	Cytosol	N-Acetyl-D-muramoate	C11H18NO8	-1
acmama	Cytosol	N-Acetyl-D-muramoyl-L-alanine	C14H23N2O9	-1
acmana	Cytosol	N-Acetyl-D-mannosamine	C8H15NO6	0
acmana[e]	Extracellular	N-Acetyl-D-mannosamine (extracellular)	C8H15NO6	0
acnam	Cytosol	N-Acetylneuraminate	C11H18NO9	-1
acnam[e]	Extracellular	N-Acetylneuraminate (extracellular)	C11H18NO9	-1
acorn	Cytosol	N2-Acetyl-L-ornithine	C7H14N2O3	0
ACP	Cytosol	acyl carrier protein	C11H21N2O7PRS	-1
acser	Cytosol	O-Acetyl-L-serine	C5H9NO4	0
actn-R	Cytosol	(R)-Acetoin	C4H8O2	0
actn-R[e]	Extracellular	(R)-Acetoin (extracellular)	C4H8O2	0
actp	Cytosol	Acetyl phosphate	C2H3O5P	-2
ade	Cytosol	Adenine	C5H5N5	0
ade[e]	Extracellular	Adenine (extracellular)	C5H5N5	0
adn	Cytosol	Adenosine	C10H13N5O4	0
adn[e]	Extracellular	Adenosine (extracellular)	C10H13N5O4	0
adp	Cytosol	ADP	C10H12N5O10P2	-3
adpglc	Cytosol	ADPglucose	C16H23N5O15P2	-2
adprib	Cytosol	ADPribose	C15H21N5O14P2	-2
agm	Cytosol	Agmatine	C5H16N4	2
ahcys	Cytosol	S-Adenosyl-L-homocysteine	C14H20N6O5S	0
ahdt	Cytosol	2-Amino-4-hydroxy-6-(erythro-1,2,3-trihydroxypropyl)dihydropteridine triphosphate	C9H12N5O13P3	-4
aicar	Cytosol	5-Amino-1-(5-Phospho-D-ribosyl)imidazole-4-carboxamide	C9H13N4O8P	-2
air	Cytosol	5-amino-1-(5-phospho-D-ribosyl)imidazole	C8H12N3O7P	-2
akg	Cytosol	2-Oxoglutarate	C5H4O5	-2
akg[e]	Extracellular	2-Oxoglutarate (extracellular)	C5H4O5	-2
alaala	Cytosol	D-Alanyl-D-alanine	C6H12N2O3	0
alaala[e]	Extracellular	D-Alanyl-D-alanine (extracellular)	C6H12N2O3	0
ala-B	Cytosol	beta-Alanine	C3H7NO2	0
ala-B[e]	Extracellular	beta-Alanine (extracellular)	C3H7NO2	0
alac-S	Cytosol	(S)-2-Acetolactate	C5H7O4	-1
ala-D	Cytosol	D-Alanine	C3H7NO2	0
ala-D[e]	Extracellular	D-Alanine (extracellular)	C3H7NO2	0
ala-L	Cytosol	L-Alanine	C3H7NO2	0
ala-L[e]	Extracellular	L-Alanine (extracellular)	C3H7NO2	0
ala-L-asn-L	Cytosol	Ala-Asn	C7H13N3O4	0
ala-L-asp-L	Cytosol	ala-L-asp-L	C7H11N2O5	-1
ala-L-asp-L[e]	Extracellular	ala-L-asp-L (extracellular)	C7H11N2O5	-1
ala-L-gln-L	Cytosol	Ala-Gln	C8H15N3O4	0
ala-L-gln-L[e]	Extracellular	Ala-Gln (extracellular)	C8H15N3O4	0
ala-L-glu-L	Cytosol	ala-L-glu-L	C8H13N2O5	-1
ala-L-glu-L[e]	Extracellular	ala-L-glu-L (extracellular)	C8H13N2O5	-1
ala-L-his-L	Cytosol	Ala-His	C9H14N4O3	0
ala-L-his-L[e]	Extracellular	Ala-His (extracellular)	C9H14N4O3	0
ala-L-ile-L	Cytosol	Ala-Ile	C9H18N2O3	0
ala-L-leu-L	Cytosol	Ala-Leu	C9H18N2O3	0
ala-L-leu-L[e]	Extracellular	Ala-Leu (extracellular)	C9H18N2O3	0
ala-L-met-L	Cytosol	Ala-Met	C8H16N2O3S	0
ala-L-phe-L	Cytosol	Ala-Phe	C12H16N2O3	0
ala-L-ser-L	Cytosol	Ala-Ser	C6H12N2O4	0
ala-L-Thr-L	Cytosol	ala-L-Thr-L	C7H14N2O4	0
ala-L-Thr-L[e]	Extracellular	ala-L-Thr-L (extracellular)	C7H14N2O4	0
ala-L-trp-L	Cytosol	Ala-Trp	C14H17N3O3	0
ala-L-tyr-L	Cytosol	Ala-Tyr	C12H16N2O4	0
ala-L-val-L	Cytosol	Ala-Val	C8H16N2O3	0
alltn	Cytosol	Allantoin	C4H6N4O3	0
alltn[e]	Extracellular	Allantoin (extracellular)	C4H6N4O3	0
alltt	Cytosol	Allantoate	C4H7N4O4	-1
altrn	Cytosol	D-Altronate	C6H11O7	-1
amacald	Cytosol	Aminoacetaldehyde	C2H5NO	0
amet	Cytosol	S-Adenosyl-L-methionine	C15H23N6O5S	1
ametam	Cytosol	S-Adenosylmethioninamine	C14H24N6O3S	2
amob	Cytosol	S-Adenosyl-4-methylthio-2-oxobutanoate	C15H19N5O6S	0
amp	Cytosol	AMP	C10H12N5O7P	-2
amp[e]	Extracellular	AMP (extracellular)	C10H12N5O7P	-2
anth	Cytosol	Anthranilate	C7H6NO2	-1
antim	Cytosol	Antimonite	Sb	3
antim[e]	Extracellular	Antimonite (extracellular)	Sb	3
apoACP	Cytosol	apoprotein [acyl carrier protein]	RHO	0
aps	Cytosol	Adenosine 5'-phosphosulfate	C10H12N5O10PS	-2
arab-D	Cytosol	D-Arabinose	C5H10O5	0
arab-D[e]	Extracellular	D-Arabinose (extracellular)	C5H10O5	0
arab-L	Cytosol	L-Arabinose	C5H10O5	0
arab-L[e]	Extracellular	L-Arabinose (extracellular)	C5H10O5	0
arbt[e]	Extracellular	Arbutin (extracellular)	C12H16O7	0
arbt6p	Cytosol	Arbutin 6-phosphate	C12H15O10P	-2
arg-L	Cytosol	L-Arginine	C6H15N4O2	1
arg-L[e]	Extracellular	L-Arginine (extracellular)	C6H15N4O2	1
argp	Cytosol	L-Arginine phosphate	C6H14N4O5P	-1
argp[e]	Extracellular	L-Arginine phosphate (extracellular)	C6H14N4O5P	-1
argsuc	Cytosol	N(omega)-(L-Arginino)succinate	C10H17N4O6	-1
arsenb	Cytosol	ARSENOBETAINE	C5H11AsO2	0
arsenb[e]	Extracellular	ARSENOBETAINE (extracellular)	C5H11AsO2	0
arsna	Cytosol	Arsenate	AsHO4	-2
arsna[e]	Extracellular	Arsenate (extracellular)	AsHO4	-2
arsni2	Cytosol	arsenite	AsH3O3	0
arsni2[e]	Extracellular	arsenite (extracellular)	AsH3O3	0
asn-L	Cytosol	L-Asparagine	C4H8N2O3	0
asn-L[e]	Extracellular	L-Asparagine (extracellular)	C4H8N2O3	0
asp-L	Cytosol	L-Aspartate	C4H6NO4	-1
asp-L[e]	Extracellular	L-Aspartate (extracellular)	C4H6NO4	-1
aspsa	Cytosol	L-Aspartate 4-semialdehyde	C4H7NO3	0
atp	Cytosol	ATP	C10H12N5O13P3	-4
b2coa	Cytosol	trans-But-2-enoyl-CoA	C25H36N7O17P3S	-4
betald	Cytosol	Betaine aldehyde	C5H12NO	1
bilea	Cytosol	Bile acid	C24H39O5	-1
bilea[e]	Extracellular	Bile acid (extracellular)	C24H39O5	-1
btal	Cytosol	Butanal	C4H8O	0
btcoa	Cytosol	Butanoyl-CoA	C25H38N7O17P3S	-4
btd-RR	Cytosol	(R,R)-2,3-Butanediol	C4H10O2	0
btd-RR[e]	Extracellular	(R,R)-2,3-Butanediol (extracellular)	C4H10O2	0
btn	Cytosol	Biotin	C10H15N2O3S	-1
but	Cytosol	Butyrate	C4H7O2	-1
butpi	Cytosol	Butanoyl phosphate	C4H7O5P	-2
buts	Cytosol	butanesulfonate	C4H9O3S	-1
buts[e]	Extracellular	Butanesulfonate (extracellular)	C4H9O3S	-1
ca2	Cytosol	Calcium	Ca	2
ca2[e]	Extracellular	Calcium (extracellular)	Ca	2
cbasp	Cytosol	N-Carbamoyl-L-aspartate	C5H6N2O5	-2
cbl2	Cytosol	Cob(II)alamin	C62H89CoN13O14P	7
cbl2[e]	Extracellular	Cob(II)alamin (extracellular)	C62H89CoN13O14P	7
cbp	Cytosol	Carbamoyl phosphate	CH2NO5P	-2
cd2	Cytosol	Cadmium	Cd	2
cd2[e]	Extracellular	Cadmium (extracellular)	Cd	2
cdlp_BS	Cytosol	cardiolipin (B. subtilis)	C7172H13744O1700P200	-200	**
cdp	Cytosol	CDP	C9H12N3O11P2	-3
cdpdag_BS	Cytosol	CDPdiacylglycerol (B. subtilis)	C4336H7772N300O1500P200	-200	**
cdpglyc	Cytosol	CDPglycerol	C12H19N3O13P2	-2
cellb[e]	Extracellular	cellobiose (extracellular)	C12H22O11	0
cgly	Cytosol	Cys-Gly	C5H10N2O3S	0
cgly[e]	Extracellular	Cys-Gly (extracellular)	C5H10N2O3S	0
ch4s	Cytosol	Methanethiol	CH4S	0
chitob	Cytosol	Chitobiose	C16H28N2O11	0
chitob[e]	Extracellular	Chitobiose (extracellular)	C16H28N2O11	0
chol	Cytosol	Choline	C5H14NO	1
chol[e]	Extracellular	Choline (extracellular)	C5H14NO	1
chols	Cytosol	Choline sulfate	C5H13NO4S	0
chols[e]	Extracellular	Choline sulfate (extracellular)	C5H13NO4S	0
chor	Cytosol	Chorismate	C10H8O6	-2
chor[e]	Extracellular	Chorismate (extracellular)	C10H8O6	-2
cit	Cytosol	Citrate	C6H5O7	-3
cit[e]	Extracellular	Citrate (extracellular)	C6H5O7	-3
citr-L	Cytosol	L-Citrulline	C6H13N3O3	0
citr-L[e]	Extracellular	L-Citrulline (extracellular)	C6H13N3O3	0
cmp	Cytosol	CMP	C9H12N3O8P	-2
cmp[e]	Extracellular	CMP (extracellular)	C9H12N3O8P	-2
co	Cytosol	Carbon monoxide	CO	0
co2	Cytosol	CO2	CO2	0
co2[e]	Extracellular	CO2 (extracellular)	CO2	0
coa	Cytosol	Coenzyme A	C21H32N7O16P3S	-4
cobalt2	Cytosol	Co2+	Co	2
cobalt2[e]	Extracellular	Co2+ (extracellular)	Co	2
cpppg3	Cytosol	Coproporphyrinogen III	C36H40N4O8	-4
crn	Cytosol	L-Carnitine	C7H15NO3	0
crn[e]	Extracellular	L-Carnitine (extracellular)	C7H15NO3	0
cro4	Cytosol	chromate	CrO4	-2
cro4[e]	Extracellular	chromate (extracellular)	CrO4	-2
csn	Cytosol	Cytosine	C4H5N3O	0
csn[e]	Extracellular	Cytosine (extracellular)	C4H5N3O	0
ctbt	Cytosol	crotonobetaine	C7H13NO2	0
ctbt[e]	Extracellular	Crotonobetaine (extracellular)	C7H13NO2	0
ctp	Cytosol	CTP	C9H12N3O14P3	-4
cu2	Cytosol	Cu2+	Cu	2
cu2[e]	Extracellular	Cu2+ (extracellular)	Cu	2
cysam	Cytosol	Cysteamine	C2H8NS	1
cys-L	Cytosol	L-Cysteine	C3H7NO2S	0
cys-L[e]	Extracellular	L-Cysteine (extracellular)	C3H7NO2S	0
cysth-L	Cytosol	L-Cystathionine	C7H14N2O4S	0
cyst-L	Cytosol	L-Cystine	C6H12N2O4S2	0
cyst-L[e]	Extracellular	L-Cystine (extracellular)	C6H12N2O4S2	0
cytd	Cytosol	Cytidine	C9H13N3O5	0
cytd[e]	Extracellular	Cytidine (extracellular)	C9H13N3O5	0
d12dg_BS	Cytosol	diglucosyl-1,2 diacylglycerol	C4636H8672O1500	0	**
dad-2	Cytosol	Deoxyadenosine	C10H13N5O3	0
dad-2[e]	Extracellular	Deoxyadenosine (extracellular)	C10H13N5O3	0
dadp	Cytosol	dADP	C10H12N5O9P2	-3
damp	Cytosol	dAMP	C10H12N5O6P	-2
dann	Cytosol	7,8-Diaminononanoate	C9H21N2O2	1
datp	Cytosol	dATP	C10H12N5O12P3	-4
db4p	Cytosol	3,4-dihydroxy-2-butanone 4-phosphate	C4H7O6P	-2
dc2coa	Cytosol	trans-Dec-2-enoyl-CoA	C31H48N7O17P3S	-4
dca	Cytosol	Decanoate	C10H19O2	-1
dcal	Cytosol	decanal	C10H20O	0
dcamp	Cytosol	N6-(1,2-Dicarboxyethyl)-AMP	C14H14N5O11P	-4
dccoa	Cytosol	Decanoyl-CoA	C31H50N7O17P3S	-4
dcdp	Cytosol	dCDP	C9H12N3O10P2	-3
dcmp	Cytosol	dCMP	C9H12N3O7P	-2
dctp	Cytosol	dCTP	C9H12N3O13P3	-4
dcyt	Cytosol	Deoxycytidine	C9H13N3O4	0
dcyt[e]	Extracellular	Deoxycytidine (extracellular)	C9H13N3O4	0
ddca	Cytosol	dodecanoate (C12:0)	C12H23O2	-1
ddcal	Cytosol	Dodecanal	C12H24O	0
ddcoa	Cytosol	Dodecanoyl-CoA (n-C12:0CoA)	C33H54N7O17P3S	-4
dextrin	Cytosol	Dextrin	C12H20O10	0
dextrin[e]	Extracellular	Dextrin (extracellular)	C12H20O10	0
dgdp	Cytosol	dGDP	C10H12N5O10P2	-3
dgmp	Cytosol	dGMP	C10H12N5O7P	-2
dgsn	Cytosol	Deoxyguanosine	C10H13N5O4	0
dgtp	Cytosol	dGTP	C10H12N5O13P3	-4
dha	Cytosol	Dihydroxyacetone	C3H6O3	0
dha[e]	Extracellular	Dihydroxyacetone (extracellular)	C3H6O3	0
dhap	Cytosol	Dihydroxyacetone phosphate	C3H5O6P	-2
dhf	Cytosol	7,8-Dihydrofolate	C19H19N7O6	-2
dhna	Cytosol	1,4-Dihydroxy-2-naphthoate	C11H7O4	-1
dhnpt	Cytosol	2-Amino-4-hydroxy-6-(D-erythro-1,2,3-trihydroxypropyl)-7,8-dihydropteridine	C9H13N5O4	0
dhor-S	Cytosol	(S)-Dihydroorotate	C5H5N2O4	-1
dhpt	Cytosol	Dihydropteroate	C14H13N6O3	-1
diala-L	Cytosol	Ala-Ala	C6H12N2O3	0
diasprm	Cytosol	N1,N12-Diacetylspermine	C14H32N4O2	2
dimp	Cytosol	dIMP	C10H12N4O7P	-1
din	Cytosol	Deoxyinosine	C10H12N4O4	0
djenk	Cytosol	Djenkolate	C7H14N2O4S2	0
djenk[e]	Extracellular	Djenkolate (extracellular)	C7H14N2O4S2	0
dkmpp	Cytosol	2,3-diketo5-methylthio-1-phosphopentane	C6H9O6PS	-2
dmlz	Cytosol	6,7-Dimethyl-8-(1-D-ribityl)lumazine	C13H18N4O6	0
dmpp	Cytosol	Dimethylallyl diphosphate	C5H9O7P2	-3
dnad	Cytosol	Deamino-NAD+	C21H24N6O15P2	-2
DPA	Cytosol	Dipicolinate	C7H3NO4	-2
dpcoa	Cytosol	Dephospho-CoA	C21H33N7O13P2S	-2
drib	Cytosol	Deoxyribose	C5H10O4	0
drib[e]	Extracellular	Deoxyribose (extracellular)	C5H10O4	0
dtbt	Cytosol	Dethiobiotin	C10H17N2O3	-1
dtdp	Cytosol	dTDP	C10H13N2O11P2	-3
dtmp	Cytosol	dTMP	C10H13N2O8P	-2
dtmp[e]	Extracellular	dTMP (extracellular)	C10H13N2O8P	-2
dtpcudcpp	Cytosol	di-trans,poly-cis-Undecaprenyl diphosphate	C55H89O7P2	-3
dttp	Cytosol	dTTP	C10H13N2O14P3	-4
dudp	Cytosol	dUDP	C9H11N2O11P2	-3
dump	Cytosol	dUMP	C9H11N2O8P	-2
duri	Cytosol	Deoxyuridine	C9H12N2O5	0
dutp	Cytosol	dUTP	C9H11N2O14P3	-4
dxyl5p	Cytosol	1-deoxy-D-xylulose 5-phosphate	C5H9O7P	-2
e4p	Cytosol	D-Erythrose 4-phosphate	C4H7O7P	-2
ectoine	Cytosol	ectoine	C6H12N2O2	0
ectoine[e]	Extracellular	ectoine (extracellular)	C6H12N2O2	0
eig3p	Cytosol	D-erythro-1-(Imidazol-4-yl)glycerol 3-phosphate	C6H9N2O6P	-2
etha	Cytosol	Ethanolamine	C2H8NO	1
etha[e]	Extracellular	Ethanolamine (extracellular)	C2H8NO	1
eths	Cytosol	ethanesulfonate	C2H5O3S	-1
eths[e]	Extracellular	ethanesulfonate (extracellular)	C2H5O3S	-1
etoh	Cytosol	Ethanol	C2H6O	0
etoh[e]	Extracellular	Ethanol (extracellular)	C2H6O	0
f1p	Cytosol	D-Fructose 1-phosphate	C6H11O9P	-2
f6p	Cytosol	D-Fructose 6-phosphate	C6H11O9P	-2
f6p[e]	Extracellular	D-Fructose 6-phosphate (extracellular)	C6H11O9P	-2
fa1	Cytosol	Fatty acid (Iso-C14:0)	C14H27O2	-1
fa10	Cytosol	Fatty acid (Anteiso-C17:1)	C17H31O2	-1
fa10coa	Cytosol	Anteiso-C17:1 CoA	C38H62N7O17P3S1	-4
fa11	Cytosol	Fatty acid (Iso-C17:0)	C17H33O2	-1
fa11coa	Cytosol	Iso-C17:0 CoA	C38H64N7O17P3S1	-4
fa12	Cytosol	Fatty acid (Anteiso-C17:0)	C17H33O2	-1
fa12coa	Cytosol	Anteiso-C17:0 CoA	C38H64N7O17P3S1	-4
fa1coa	Cytosol	Iso-C14:0 CoA	C35H58N7O17P3S1	-4
fa3	Cytosol	Fatty acid (Iso-C15:0)	C15H29O2	-1
fa3coa	Cytosol	Iso-C15:0 CoA	C36H60N7O17P3S1	-4
fa4	Cytosol	Fatty acid (Anteiso-C15:0)	C15H29O2
fa4coa	Cytosol	Anteiso-C15:0 CoA	C36H60N7O17P3S1	-4
fa5	Cytosol	Fatty acid (Iso-C16:1)	C16H29O2	-1
fa5coa	Cytosol	Iso-C16:1 CoA	C37H60N7O17P3S1	-4
fa6	Cytosol	Fatty acid (iso-C16:0)	C16H31O2	-1
fa6coa	Cytosol	Iso-C16:0 CoA	C37H62N7O17P3S1	-4
fa9	Cytosol	Fatty acid (Iso-C17:1)	C17H31O2	-1
fa9coa	Cytosol	Iso-C17:1 CoA	C38H62N7O17P3S1	-4
fad	Cytosol	FAD	C27H31N9O15P2	-2
fadh2	Cytosol	FADH2	C27H33N9O15P2	-2
fald	Cytosol	Formaldehyde	CH2O	0
fdp	Cytosol	D-Fructose 1,6-bisphosphate	C6H10O12P2	-4
fe2	Cytosol	Fe2+	Fe	2
fe2[e]	Extracellular	Fe2+ (extracellular)	Fe	2
fe3	Cytosol	Fe3+	Fe	3
fe3[e]	Extracellular	Fe3+ (extracellular)	Fe	3
ferrich	Cytosol	Ferrichrome	C24H38FeN9O11	0
ferrich[e]	Extracellular	Ferrichrome (extracellular)	C24H38FeN9O11	0
ferxa	Cytosol	Ferroxamine	C25H46FeN6O8	4
ferxa[e]	Extracellular	Ferroxamine (extracellular)	C25H46FeN6O8	4
fgam	Cytosol	N2-Formyl-N1-(5-phospho-D-ribosyl)glycinamide	C8H13N2O9P	-2
ficytc	Cytosol	Ferricytochrome c	C42H50FeN8O6S2	3
fmet	Cytosol	N-Formyl-L-methionine	C6H10NO3S	-1
fmettrna	Cytosol	N-Formylmethionyl-tRNA	C6H11NO3SX	1
fmn	Cytosol	flavin mononucleotide	C17H19N4O9P	-2
fmnRD	Cytosol	flavin mononucleotide reduced	C17H21N4O9P	-2
focytc	Cytosol	Ferrocytochrome c	C42H50FeN8O6S2	2
fol	Cytosol	Folate	C19H18N7O6	-1
fol[e]	Extracellular	Folate (extracellular)	C19H18N7O6	-1
for	Cytosol	Formate	CH1O2	-1
for[e]	Extracellular	Formate (extracellular)	CH1O2	-1
forglu	Cytosol	N-Formimidoyl-L-glutamate	C6H9N2O4	-1
fpram	Cytosol	2-(Formamido)-N1-(5-phospho-D-ribosyl)acetamidine	C8H14N3O8P	-2
fprica	Cytosol	5-Formamido-1-(5-phospho-D-ribosyl)imidazole-4-carboxamide	C10H13N4O9P	-2
frdp	Cytosol	Farnesyl diphosphate	C15H25O7P2	-3
frmd	Cytosol	Formamide	CH3NO	0
fru	Cytosol	D-Fructose	C6H12O6	0
fru[e]	Extracellular	D-Fructose (extracellular)	C6H12O6	0
fruur	Cytosol	D-Fructuronate	C6H9O7	-1
fum	Cytosol	Fumarate	C4H2O4	-2
fum[e]	Extracellular	Fumarate (extracellular)	C4H2O4	-2
g15lac	Cytosol	D-Glucono-1,5-lactone	C6H10O6	0
g16bp	Cytosol	D-Glucose 1,6-bisphosphate	C6H10O12P2	-4
g1p	Cytosol	D-Glucose 1-phosphate	C6H11O9P	-2
g1p[e]	Extracellular	D-Glucose 1-phosphate (extracellular)	C6H11O9P	-2
g1p-B	Cytosol	beta-D-Glucose 1-phosphate	C6H11O9P	-2
g3p	Cytosol	Glyceraldehyde 3-phosphate	C3H5O6P	-2
g3pc	Cytosol	sn-Glycero-3-phosphocholine	C8H20NO6P	0
g3pe	Cytosol	sn-Glycero-3-phosphoethanolamine	C5H14NO6P	0
g3pg	Cytosol	Glycerophosphoglycerol	C6H14O8P	-1
g6p	Cytosol	D-Glucose 6-phosphate	C6H11O9P	-2
g6p[e]	Extracellular	D-Glucose 6-phosphate (extracellular)	C6H11O9P	-2
g6p-B	Cytosol	beta-D-glucose 6-phosphate	C6H11O9P	-2
gal	Cytosol	D-Galactose	C6H12O6	0
gal[e]	Extracellular	D-Galactose (extracellular)	C6H12O6	0
gal1p	Cytosol	alpha-D-Galactose 1-phosphate	C6H11O9P	-2
galctr-D	Cytosol	D-Galactarate	C6H8O8	-2
galctr-D[e]	Extracellular	D-Galactarate (extracellular)	C6H8O8	-2
galman	Cytosol	Galactomannan	C6H10O5	0
galogs	Cytosol	Galactose oligosaccharide	C6H10O5	0
galt[e]	Extracellular	Galactitol (extracellular)	C6H14O6	0
galt1p	Cytosol	Galactitol 1-phosphate	C6H13O9P	-2
galur	Cytosol	D-Galacturonate	C6H9O7	-1
galur[e]	Extracellular	D-Galacturonate (extracellular)	C6H9O7	-1
gam[e]	Extracellular	D-Glucosamine (extracellular)	C6H14NO5	1
gam1p	Cytosol	D-Glucosamine 1-phosphate	C6H13NO8P	-1
gam6p	Cytosol	D-Glucosamine 6-phosphate	C6H13NO8P	-1
gam6p[e]	Extracellular	D-Glucosamine 6-phosphate (extracellular)	C6H13NO8P	-1
gar	Cytosol	N1-(5-Phospho-D-ribosyl)glycinamide	C7H14N2O8P	-1
gbbtn	Cytosol	gamma-butyrobetaine	C7H15NO2	0
gbbtn[e]	Extracellular	gamma-butyrobetaine (extracellular)	C7H15NO2	0
gcald	Cytosol	Glycolaldehyde	C2H4O2	0
gdp	Cytosol	GDP	C10H12N5O11P2	-3
gdptp	Cytosol	Guanosine 3'-diphosphate 5'-triphosphate	C10H11N5O20P5	-7
ggdp	Cytosol	Geranylgeranyl diphosphate	C20H33O7P2	-3
glc-D	Cytosol	D-Glucose	C6H12O6	0
glc-D[e]	Extracellular	D-Glucose (extracellular)	C6H12O6	0
glcn-D	Cytosol	D-Gluconate	C6H11O7	-1
glcn-D[e]	Extracellular	D-Gluconate (extracellular)	C6H11O7	-1
glcr	Cytosol	D-Glucarate	C6H8O8	-2
glcr[e]	Extracellular	D-Glucarate (extracellular)	C6H8O8	-2
glcur	Cytosol	D-Glucuronate	C6H9O7	-1
glcur[e]	Extracellular	D-Glucuronate (extracellular)	C6H9O7	-1
glcurn	Cytosol	D-Glucurone	C6H8O6	0
gln-L	Cytosol	L-Glutamine	C5H10N2O3	0
gln-L[e]	Extracellular	L-Glutamine (extracellular)	C5H10N2O3	0
glu1sa	Cytosol	L-Glutamate 1-semialdehyde	C5H9NO3	0
glu5p	Cytosol	L-Glutamate 5-phosphate	C5H8NO7P	-2
glu5sa	Cytosol	L-Glutamate 5-semialdehyde	C5H9NO3	0
glu-D	Cytosol	D-Glutamate	C5H8NO4	-1
glu-D[e]	Extracellular	D-Glutamate (extracellular)	C5H8NO4	-1
glu-L	Cytosol	L-Glutamate	C5H8NO4	-1
glu-L[e]	Extracellular	L-Glutamate (extracellular)	C5H8NO4	-1
glutrna	Cytosol	L-Glutamyl-tRNA(Glu)	C5H8NO4X	0
glx	Cytosol	Glyoxylate	C2H1O3	-1
glx[e]	Extracellular	Glyoxylate (extracellular)	C2H1O3	-1
gly	Cytosol	Glycine	C2H5NO2	0
gly[e]	Extracellular	Glycine (extracellular)	C2H5NO2	0
glyald	Cytosol	D-Glyceraldehyde	C3H6O3	0
gly-asn-L	Cytosol	gly-asn-L	C6H11N3O4	0
gly-asn-L[e]	Extracellular	gly-asn-L (extracellular)	C6H11N3O4	0
gly-asp-L	Cytosol	gly-asp-L	C6H9N2O5	-1
gly-asp-L[e]	Extracellular	gly-asp-L (extracellular)	C6H9N2O5	-1
glyb	Cytosol	Glycine betaine	C5H11NO2	0
glyb[e]	Extracellular	Glycine betaine (extracellular)	C5H11NO2	0
glyc	Cytosol	Glycerol	C3H8O3	0
glyc[e]	Extracellular	Glycerol (extracellular)	C3H8O3	0
glyc3p	Cytosol	sn-Glycerol 3-phosphate	C3H7O6P	-2
glyc3p[e]	Extracellular	sn-Glycerol 3-phosphate (extracellular)	C3H7O6P	-2
glyclt	Cytosol	Glycolate	C2H3O3	-1
glyclt[e]	Extracellular	Glycolate (extracellular)	C2H3O3	-1
glycogen	Cytosol	glycogen	C6H10O5	0
glycogen[e]	Extracellular	Glycogen (extracellular)	C6H10O5	0
glyc-R	Cytosol	(R)-Glycerate	C3H5O4	-1
gly-cys-L	Cytosol	Gly-Cys	C5H10N2O3S	0
gly-gln-L	Cytosol	Gly-Gln	C7H13N3O4	0
gly-gln-L[e]	Extracellular	Gly-Gln (extracellular)	C7H13N3O4	0
gly-glu-L	Cytosol	gly-glu-L	C7H11N2O5	-1
gly-glu-L[e]	Extracellular	gly-glu-L (extracellular)	C7H11N2O5	-1
glygly	Cytosol	Glycylglycine	C4H8N2O3	0
gly-leu-L	Cytosol	Gly-Leu	C8H16N2O3	0
gly-met-L	Cytosol	Gly-Met	C7H14N2O3S	0
gly-met-L[e]	Extracellular	Gly-Met (extracellular)	C7H14N2O3S	0
gly-phe-L	Cytosol	Gly-Phe	C11H14N2O3	0
gly-pro-L	Cytosol	gly-pro-L	C7H12N2O3	0
gly-pro-L[e]	Extracellular	gly-pro-L (extracellular)	C7H12N2O3	0
gly-tyr-L	Cytosol	Gly-Try	C11H14N2O4	0
gmp	Cytosol	GMP	C10H12N5O8P	-2
gmp[e]	Extracellular	GMP (extracellular)	C10H12N5O8P	-2
grdp	Cytosol	Geranyl diphosphate	C10H17O7P2	-3
gsn	Cytosol	Guanosine	C10H13N5O5	0
gsn[e]	Extracellular	Guanosine (extracellular)	C10H13N5O5	0
gtca1-45_BS	Cytosol	glycerol teichoic acid (n=45), unlinked, unsubstituted	C151H297N2O238P46	-45
gtca2-45_BS	Cytosol	glycerol teichoic acid (n=45), unlinked, D-ala substituted	C286H612N47O328P46	-45
gtca3-45_BS	Cytosol	glycerol teichoic acid (n=45), unlinked, glucose substituted	C421H749N2O464P46	-45
gthox[e]	Extracellular	Oxidized glutathione (extracellular)	C20H30N6O12S2	-2
gthrd[e]	Extracellular	Reduced glutathione (extracellular)	C10H16N3O6S	-1
gtp	Cytosol	GTP	C10H12N5O14P3	-4
gua	Cytosol	Guanine	C5H5N5O	0
gua[e]	Extracellular	Guanine (extracellular)	C5H5N5O	0
h	Cytosol	H+	H	1
h[e]	Extracellular	H+ (extracellular)	H	1
h2mb4p	Cytosol	1-hydroxy-2-methyl-2-(E)-butenyl 4-diphosphate	C5H9O8P2	-3
h2o	Cytosol	H2O	H2O	0
h2o[e]	Extracellular	H2O (extracellular)	H2O	0
h2o2	Cytosol	Hydrogen peroxide	H2O2	0
h2o2[e]	Extracellular	Hydrogen peroxide (extracellular)	H2O2	0
h2s	Cytosol	Hydrogen sulfide	HS	-1
hco3	Cytosol	Bicarbonate	CHO3	-1
hcys-L	Cytosol	L-Homocysteine	C4H9NO2S	0
hdca	Cytosol	hexadecanoate (n-C16:0)	C16H31O2	-1
hdcea	Cytosol	hexadecenoate (n-C16:1)	C16H29O2	-1
hdcoa	Cytosol	Hexadecenoyl-CoA (n-C16:1CoA)	C37H60N7O17P3S	-4
hdd2coa	Cytosol	trans-Hexadec-2-enoyl-CoA	C37H60N7O17P3S	-4
hemeA	Cytosol	Heme A	C49H54FeN4O6	-6
hemeC	Cytosol	Heme C	C40H42FeN6O8S2	-4
hemeD	Cytosol	Heme D	C34H30FeN4O6	-6
hemeO	Cytosol	Heme O	C49H56FeN4O5	-2
hepdp	Cytosol	all-trans-Heptaprenyl diphosphate	C35H57O7P2	-3
hexdp	Cytosol	all-trans-Hexaprenyl diphosphate	C30H49O7P2	-3
hexs	Cytosol	hexanesulfonate	C6H13O3S	-1
hexs[e]	Extracellular	hexanesulfonate (extracellular)	C6H13O3S	-1
hg2	Cytosol	Mercury (charged +2)	Hg	2
hg2[e]	Extracellular	Mercury (charged +2) (extracellular)	Hg	2
hibcoa	Cytosol	(S)-3-Hydroxyisobutyryl-CoA	C25H39N7O18P3S	-3
his-L	Cytosol	L-Histidine	C6H9N3O2	0
his-L[e]	Extracellular	L-Histidine (extracellular)	C6H9N3O2	0
hisp	Cytosol	L-Histidinol phosphate	C6H11N3O4P	-1
histd	Cytosol	L-Histidinol	C6H12N3O	1
hmbil	Cytosol	Hydroxymethylbilane	C40H38N4O17	-8
hmgcoa	Cytosol	Hydroxymethylglutaryl-CoA	C27H39N7O20P3S	-5
hom-L	Cytosol	L-Homoserine	C4H9NO3	0
hpa	Cytosol	heptanoate	C7H13O2	-1
hpal	Cytosol	heptanal	C7H14O	0
hpdca	Cytosol	heptadecanoate (C17:0)	C17H33O2	-1
hpdcal	Cytosol	heptadecanal	C17H34O	0
hqn	Cytosol	Hydroquinone	C6H6O2	0
hqn[e]	Extracellular	Hydroquinone (extracellular)	C6H6O2	0
hx2coa	Cytosol	trans-Hex-2-enoyl-CoA	C27H40N7O17P3S	-4
hxa	Cytosol	Hexanoate	C6H11O2	-1
hxal	Cytosol	hexanal	C6H12O	0
hxan	Cytosol	Hypoxanthine	C5H4N4O	0
hxan[e]	Extracellular	Hypoxanthine (extracellular)	C5H4N4O	0
hxcoa	Cytosol	Hexanoyl-CoA	C27H42N7O17P3S	-4
hxdcal	Cytosol	Hexadecanal	C16H32O	0
iasp	Cytosol	Iminoaspartate	C4H3NO4	-2
ibcoa	Cytosol	Isobutyryl-CoA	C25H38N7O17P3S	-4
ichor	Cytosol	Isochorismate	C10H8O6	-2
icit	Cytosol	Isocitrate	C6H5O7	-3
icit[e]	Extracellular	Isocitrate (extracellular)	C6H5O7	-3
idp	Cytosol	IDP	C10H11N4O11P2	-3
ile-L	Cytosol	L-Isoleucine	C6H13NO2	0
ile-L[e]	Extracellular	L-Isoleucine (extracellular)	C6H13NO2	0
imacp	Cytosol	3-(Imidazol-4-yl)-2-oxopropyl phosphate	C6H8N2O5P	-1
imp	Cytosol	IMP	C10H11N4O8P	-2
imzac	Cytosol	Imidazole-4-acetate	C5H6N2O2	0
imzacd	Cytosol	Imidazole-4-acetaldehyde	C5H7N2O	1
inoshp	Cytosol	myo-Inositol hexakisphosphate	C6H6O24P6	-12
inospp1	Cytosol	1D-myo-inositol 1,3,4,5,6-pentakisphosphate	C6H7O21P5	-10
inost	Cytosol	myo-Inositol	C6H12O6	0
inost[e]	Extracellular	myo-Inositol (extracellular)	C6H12O6	0
ins	Cytosol	Inosine	C10H12N4O5	0
ins[e]	Extracellular	Inosine (extracellular)	C10H12N4O5	0
ipdp	Cytosol	Isopentenyl diphosphate	C5H9O7P2	-3
isomal	Cytosol	Isomaltose	C12H22O11	0
istnt	Cytosol	Isethionate	C2H5O4S	-1
istnt[e]	Extracellular	Isethionate (extracellular)	C2H5O4S	-1
itp	Cytosol	ITP	C10H11N4O14P3	-4
ivcoa	Cytosol	Isovaleryl-CoA	C26H40N7O17P3S	-4
k	Cytosol	K+	K	1
k[e]	Extracellular	K+ (extracellular)	K	1
lac-L	Cytosol	L-Lactate	C3H5O3	-1
lac-L[e]	Extracellular	L-Lactate (extracellular)	C3H5O3	-1
L-alagly	Cytosol	L-alanylglycine	C5H10N2O3	0
L-alagly[e]	Extracellular	L-alanylglycine (extracellular)	C5H10N2O3	0
lald-L	Cytosol	L-Lactaldehyde	C3H6O2	0
lanth	Cytosol	Lanthionine	C6H12N2O4S	0
lanth[e]	Extracellular	Lanthionine (extracellular)	C6H12N2O4S	0
Larab[e]	Extracellular	alpha-L-Arabinan (extracellular)	C15H24O12	0
lcts	Cytosol	Lactose	C12H22O11	0
lcts[e]	Extracellular	Lactose (extracellular)	C12H22O11	0
Lcyst	Cytosol	L-Cysteate	C3H6NO5S	-1
Lcyst[e]	Extracellular	L-Cysteate (extracellular)	C3H6NO5S	-1
leu-L	Cytosol	L-Leucine	C6H13NO2	0
leu-L[e]	Extracellular	L-Leucine (extracellular)	C6H13NO2	0
Lglyald	Cytosol	L-Glyceraldehyde	C3H6O3	0
lipo1-24_BS	Cytosol	lipoteichoic acid (n=24), linked, glucose substituted	C26236H47072O25500P2400	-2400	**
lipo2-24_BS	Cytosol	lipoteichoic acid (n=24), linked, N-acetyl-D-glucosamine	C31036H54272N2400O25500P2400	-2400	**
lipo3-24_BS	Cytosol	lipoteichoic acid (n=24), linked, D-alanine substituted	C19036H39872N2400O18300P2400	-2400	**
lipo4-24_BS	Cytosol	lipoteichoic acid (n=24), linked, unsubstituted	C11836H23072O13500P2400	-2400	**
lipt	Cytosol	Lipoate	C8H13O2S2	-1
lipt[e]	Extracellular	Lipoate (extracellular)	C8H13O2S2	-1
L-sergly	Cytosol	L-Serylglycine	C5H10N2O4	0
L-thrgly	Cytosol	Thr-Gly	C6H12N2O4	0
lys-L	Cytosol	L-Lysine	C6H15N2O2	1
lys-L[e]	Extracellular	L-Lysine (extracellular)	C6H15N2O2	1
lysylpgly_BS	Cytosol	lysylphophatidylglycerol	C4336H8572N200O1100P100	0	**
m12dg_BS	Cytosol	monoglucosyl-1,2 diacylglycerol	C4036H7672O1000	0	**
madg[e]	Extracellular	alpha-Methyl-D-glucoside (extracellular)	C7H14O6	0
malcoa	Cytosol	Malonyl-CoA	C24H33N7O19P3S	-5
mal-D	Cytosol	D-Malate	C4H4O5	-2
mal-D[e]	Extracellular	D-Malate (extracellular)	C4H4O5	-2
mal-L	Cytosol	L-Malate	C4H4O5	-2
mal-L[e]	Extracellular	L-Malate (extracellular)	C4H4O5	-2
malt	Cytosol	Maltose	C12H22O11	0
malt[e]	Extracellular	Maltose (extracellular)	C12H22O11	0
malt6p	Cytosol	Maltose 6'-phosphate	C12H21O14P	-2
malthp	Cytosol	Maltoheptaose	C42H72O36	0
malthx	Cytosol	Maltohexaose	C36H62O31	0
maltpt	Cytosol	Maltopentaose	C30H52O26	0
malttr	Cytosol	Maltotriose	C18H32O16	0
malttr[e]	Extracellular	Maltotriose (extracellular)	C18H32O16	0
maltttr	Cytosol	Maltotetraose	C24H42O21	0
man	Cytosol	D-Mannose	C6H12O6	0
man[e]	Extracellular	D-Mannose (extracellular)	C6H12O6	0
man1p	Cytosol	D-Mannose 1-phosphate	C6H11O9P	-2
man1p[e]	Extracellular	D-Mannose 1-phosphate (extracellular)	C6H11O9P	-2
man6p	Cytosol	D-Mannose 6-phosphate	C6H11O9P	-2
man6p[e]	Extracellular	D-Mannose 6-phosphate (extracellular)	C6H11O9P	-2
mana	Cytosol	D-Mannonate	C6H11O7	-1
mbdg[e]	Extracellular	beta-Methylglucoside (extracellular)	C7H14O6	0
melib	Cytosol	Melibiose	C12H22O11	0
melib[e]	Extracellular	Melibiose (extracellular)	C12H22O11	0
meoh[e]	Extracellular	Methanol (extracellular)	CH4O	0
met-D	Cytosol	D-Methionine	C5H11NO2S	0
met-D[e]	Extracellular	D-Methionine (extracellular)	C5H11NO2S	0
methf	Cytosol	5,10-Methenyltetrahydrofolate	C20H20N7O6	-1
met-L	Cytosol	L-Methionine	C5H11NO2S	0
met-L[e]	Extracellular	L-Methionine (extracellular)	C5H11NO2S	0
met-L-ala-L	Cytosol	met-L-ala-L	C8H16N2O3S	0
met-L-ala-L[e]	Extracellular	met-L-ala-L (extracellular)	C8H16N2O3S	0
met-L-his-L	Cytosol	Met-His	C11H18N4O3S	0
met-L-met-L	Cytosol	Met-Met	C10H20N2O3S2	0
met-L-phe-L	Cytosol	Met-Phe	C14H20N2O3S	0
met-L-tyr-L	Cytosol	Met-Tyr	C14H20N2O4S	0
metox	Cytosol	L-Methionine S-oxide	C5H11NO3S	0
metox[e]	Extracellular	L-Methionine S-oxide (extracellular)	C5H11NO3S	0
metox-R	Cytosol	L-methionine R-oxide	C5H11NO3S	0
metox-R[e]	Extracellular	L-methionine R-oxide (extracellular)	C5H11NO3S	0
mettrna	Cytosol	L-Methionyl-tRNA (Met)	C5H11NO2SX	1
mg2	Cytosol	Mg	Mg	2
mg2[e]	Extracellular	Mg (extracellular)	Mg	2
mi1p-D	Cytosol	1D-myo-Inositol 1-phosphate	C6H11O9P	-2
micit	Cytosol	Methylisocitrate	C7H7O7	-3
mlthf	Cytosol	5,10-Methylenetetrahydrofolate	C20H21N7O6	-2
mmal	Cytosol	Methylmalonate	C4H4O4	-2
mmalsa	Cytosol	(S)-Methylmalonate semialdehyde	C4H5O3	-1
mmcoa-S	Cytosol	(S)-Methylmalonyl-CoA	C25H35N7O19P3S	-5
mn2	Cytosol	Mn2+	Mn	2
mn2[e]	Extracellular	Mn2+ (extracellular)	Mn	2
mnl[e]	Extracellular	D-Mannitol (extracellular)	C6H14O6	0
mnl1p	Cytosol	D-Mannitol 1-phosphate	C6H13O9P	-2
mobd	Cytosol	Molybdate	MoO4	-2
mobd[e]	Extracellular	Molybdate (extracellular)	MoO4	-2
mops	Cytosol	MOPS	C7H14NO4S	-1
mops[e]	Extracellular	MOPS (extracellular)	C7H14NO4S	-1
mql7	Cytosol	Menaquinol 7	C46H66O2	0
mqn7	Cytosol	Menaquinone 7	C46H64O2	0
msa	Cytosol	Malonate semialdehyde	C3H3O3	-1
mso3	Cytosol	Methanesulfonate	CH3O3S	-1
mso3[e]	Extracellular	Methanesulfonate (extracellular)	CH3O3S	-1
mthgxl	Cytosol	Methylglyoxal	C3H4O2	0
N1aspmd	Cytosol	N1-Acetylspermidine	C9H23N3O	2
na1	Cytosol	Sodium	Na	1
na1[e]	Extracellular	Sodium (extracellular)	Na	1
nac	Cytosol	Nicotinate	C6H4NO2	-1
nac[e]	Extracellular	Nicotinate (extracellular)	C6H4NO2	-1
nad	Cytosol	Nicotinamide adenine dinucleotide	C21H26N7O14P2	-1
nadh	Cytosol	Nicotinamide adenine dinucleotide - reduced	C21H27N7O14P2	-2
nadp	Cytosol	Nicotinamide adenine dinucleotide phosphate	C21H25N7O17P3	-3
nadph	Cytosol	Nicotinamide adenine dinucleotide phosphate - reduced	C21H26N7O17P3	-4
ncam	Cytosol	Nicotinamide	C6H6N2O	0
nebari	Cytosol	Nebularine	C10H12N4O4	0
nh4	Cytosol	Ammonium	H4N	1
nh4[e]	Extracellular	Ammonium (extracellular)	H4N	1
ni2	Cytosol	Ni2+	Ni	2
ni2[e]	Extracellular	Ni2+ (extracellular)	Ni	2
nicrnt	Cytosol	Nicotinate D-ribonucleotide	C11H12NO9P	-2
nmn	Cytosol	NMN	C11H14N2O8P	-1
no2	Cytosol	Nitrite	NO2	-1
no2[e]	Extracellular	Nitrite (extracellular)	NO2	-1
no3	Cytosol	Nitrate	NO3	-1
no3[e]	Extracellular	Nitrate (extracellular)	NO3	-1
nona	Cytosol	Nonanoate	C9H17O2	-1
nonal	Cytosol	nonanal	C9H18O	0
o2	Cytosol	O2	O2	0
o2-	Cytosol	Superoxide	O2	-1
o2[e]	Extracellular	O2 (extracellular)	O2	0
oaa	Cytosol	Oxaloacetate	C4H2O5	-2
oc2coa	Cytosol	trans-Oct-2-enoyl-CoA	C29H44N7O17P3S	-4
occoa	Cytosol	Octanoyl-CoA	C29H46N7O17P3S	-4
ocdca	Cytosol	octadecanoate (n-C18:0)	C18H35O2	-1
ocdcal	Cytosol	octadecanal	C18H36O	0
ocdcea	Cytosol	octadecenoate (n-C18:1)	C18H33O2	-1
octa	Cytosol	octanoate	C8H15O2	-1
octal	Cytosol	octanal	C8H16O	0
odecoa	Cytosol	Octadecenoyl-CoA (n-C18:1CoA)	C39H64N7O17P3S	-4
orn-L	Cytosol	L-Ornithine	C5H13N2O2	1
orn-L[e]	Extracellular	L-Ornithine (extracellular)	C5H13N2O2	1
orot	Cytosol	Orotate	C5H3N2O4	-1
orot5p	Cytosol	Orotidine 5'-phosphate	C10H10N2O11P	-3
oxa	Cytosol	Oxalate	C2O4	-2
oxglyc	Cytosol	Oxaloglycolate	C4H2O6	-2
pala	Cytosol	Palatinose	C12H22O11	0
pala[e]	Extracellular	Palatinose (extracellular)	C12H22O11	0
pan4p	Cytosol	Pantetheine 4'-phosphate	C11H21N2O7PS	-2
pant-R	Cytosol	(R)-Pantoate	C6H11O4	-1
pap	Cytosol	Adenosine 3',5'-bisphosphate	C10H11N5O10P2	-4
paps	Cytosol	3'-Phosphoadenylyl sulfate	C10H11N5O13P2S	-4
pencil	Cytosol	Penicillin	C9H11N2O4S	-1
pencilca	Cytosol	Penicilloic acid	C9H12N2O5S	-2
pendp	Cytosol	all-trans-Pentaprenyl diphosphate	C25H41O7P2	-3
pep	Cytosol	Phosphoenolpyruvate	C3H2O6P	-3
pep[e]	Extracellular	Phosphoenolpyruvate (extracellular)	C3H2O6P	-3
peptido_BS	Cytosol	Peptidoglycan subunit of Bacillus subtilis	C40H62N8O21	-2
pgly_BS	Cytosol	phosphatidylglycerol (B. subtils)	C3736H7272O1000P100	-100	**
pglyp_BS	Cytosol	phosphatidylglycerophosphate (B. subtilis)	C3736H7172O1300P200	-300	**
phe-L	Cytosol	L-Phenylalanine	C9H11NO2	0
phe-L[e]	Extracellular	L-Phenylalanine (extracellular)	C9H11NO2	0
pheme	Cytosol	Protoheme	C34H31FeN4O4	-1
phom	Cytosol	O-Phospho-L-homoserine	C4H8NO6P	-2
phpyr	Cytosol	Phenylpyruvate	C9H7O3	-1
pi	Cytosol	Phosphate	HO4P	-2
pi[e]	Extracellular	Phosphate (extracellular)	HO4P	-2
pime	Cytosol	Pimelate	C7H10O4	-2
pmcoa	Cytosol	Pimeloyl-CoA	C28H41N7O19P3S	-5
pmtcoa	Cytosol	Palmitoyl-CoA (n-C16:0CoA)	C37H62N7O17P3S	-4
pnto-R	Cytosol	(R)-Pantothenate	C9H16NO5	-1
pnto-R[e]	Extracellular	(R)-Pantothenate (extracellular)	C9H16NO5	-1
ppa	Cytosol	Propionate	C3H5O2	-1
ppa[e]	Extracellular	Propionate (extracellular)	C3H5O2	-1
ppal	Cytosol	Propanal	C3H6O	0
ppap	Cytosol	Propanoyl phosphate	C3H5O5P	-2
ppbng	Cytosol	Porphobilinogen	C10H13N2O4	-1
ppcoa	Cytosol	Propanoyl-CoA	C24H36N7O17P3S	-4
pphn	Cytosol	Prephenate	C10H8O6	-2
ppi	Cytosol	Diphosphate	HO7P2	-3
ppi[e]	Extracellular	Diphosphate (extracellular)	HO7P2	-3
ppp9	Cytosol	Protoporphyrin	C34H32N4O4	-2
pppg9	Cytosol	Protoporphyrinogen IX	C34H38N4O4	-2
pppi	Cytosol	Inorganic triphosphate	HO10P3	-4
pram	Cytosol	5-Phospho-beta-D-ribosylamine	C5H11NO7P	-1
pran	Cytosol	N-(5-Phospho-D-ribosyl)anthranilate	C12H13NO9P	-3
prbamp	Cytosol	1-(5-Phosphoribosyl)-AMP	C15H19N5O14P2	-4
prbatp	Cytosol	1-(5-Phosphoribosyl)-ATP	C15H19N5O20P4	-6
prfp	Cytosol	1-(5-Phosphoribosyl)-5-[(5-phosphoribosylamino)methylideneamino]imidazole-4-carboxamide	C15H22N5O15P2	-3
prlp	Cytosol	5-[(5-phospho-1-deoxyribulos-1-ylamino)methylideneamino]-1-(5-phosphoribosyl)imidazole-4-carboxamide	C15H22N5O15P2	-3
pro-L	Cytosol	L-Proline	C5H9NO2	0
pro-L[e]	Extracellular	L-Proline (extracellular)	C5H9NO2	0
prolb	Cytosol	proline betaine	C7H13NO2	0
prolb[e]	Extracellular	proline betaine (extracellular)	C7H13NO2	0
prpp	Cytosol	5-Phospho-alpha-D-ribose 1-diphosphate	C5H8O14P3	-5
ps_BS	Cytosol	phosphatidylserine (B. subtilis)	C3736H7172N100O1000P100	-100	**
pser-D	Cytosol	D-O-Phosphoserine	C3H6NO6P	-2
pser-D[e]	Extracellular	D-O-Phosphoserine (extracellular)	C3H6NO6P	-2
pser-L	Cytosol	O-Phospho-L-serine	C3H6NO6P	-2
pser-L[e]	Extracellular	O-Phospho-L-serine (extracellular)	C3H6NO6P	-2
psetha_BS	Cytosol	phosphatidylethanolamine (B. subtilis)	C3636H7172N100O800P100	-100	**
pta	Cytosol	Pentanoate	C5H9O2	-1
ptal	Cytosol	pentanal	C5H10O	0
ptdca	Cytosol	pentadecanoate (C15:0)	C15H29O2	-1
ptdcal	Cytosol	pentadecanal	C15H30O	0
ptrc	Cytosol	Putrescine	C4H14N2	2
ptth	Cytosol	Pantetheine	C11H22N2O4S	0
pur	Cytosol	Puromycin	C22H30N7O5	1
pur[e]	Extracellular	Puromycin (extracellular)	C22H30N7O5	1
purine	Cytosol	Purine	C5H5N4	1
pydx5p	Cytosol	Pyridoxal 5'-phosphate	C8H7NO6P	-3
pyr	Cytosol	Pyruvate	C3H3O3	-1
pyr[e]	Extracellular	Pyruvate (extracellular)	C3H3O3	-1
quc	Cytosol	Quercetin	C15H7O7	-3
quln	Cytosol	Quinolinate	C7H3NO4	-2
r1p	Cytosol	alpha-D-Ribose 1-phosphate	C5H9O8P	-2
r5p	Cytosol	alpha-D-Ribose 5-phosphate	C5H9O8P	-2
raffin	Cytosol	Raffinose	C18H32O16	0
raffin[e]	Extracellular	Raffinose (extracellular)	C18H32O16	0
rbl-D	Cytosol	D-Ribulose	C5H10O5	0
rbl-L	Cytosol	L-Ribulose	C5H10O5	0
rhcys	Cytosol	S-Ribosyl-L-homocysteine	C9H17NO6S	0
rib-D	Cytosol	D-Ribose	C5H10O5	0
rib-D[e]	Extracellular	D-Ribose (extracellular)	C5H10O5	0
ribflv	Cytosol	Riboflavin	C17H20N4O6	0
ribflv[e]	Extracellular	Riboflavin (extracellular)	C17H20N4O6	0
ribflvRD	Cytosol	Reduced riboflavin	C17H22N4O6	0
rml	Cytosol	L-Rhamnulose	C6H12O5	0
rml1p	Cytosol	L-Rhamnulose 1-phosphate	C6H11O8P	-2
rmn	Cytosol	L-Rhamnose	C6H12O5	0
rmn[e]	Extracellular	L-Rhamnose (extracellular)	C6H12O5	0
rnam	Cytosol	N-Ribosylnicotinamide	C11H15N2O5	1
ru5p-D	Cytosol	D-Ribulose 5-phosphate	C5H9O8P	-2
ru5p-L	Cytosol	L-Ribulose 5-phosphate	C5H9O8P	-2
s	Cytosol	Sulfur	S	0
s7p	Cytosol	Sedoheptulose 7-phosphate	C7H13O10P	-2
salc6p	Cytosol	Salicin 6-phosphate	C13H17O10P	-2
salcn[e]	Extracellular	Salicin (extracellular)	C13H18O7	0
sarcs	Cytosol	Sarcosine	C3H7NO2	0
sbt-D	Cytosol	D-Sorbitol	C6H14O6	0
sbt-D[e]	Extracellular	D-Sorbitol (extracellular)	C6H14O6	0
sbzcoa	Cytosol	O-Succinylbenzoyl-CoA	C32H39N7O20P3S	-5
scys-L	Cytosol	L-Selenocysteine	C3H7NO2Se	0
seln	Cytosol	Selenide	HSe	-1
ser-D	Cytosol	D-Serine	C3H7NO3	0
ser-D[e]	Extracellular	D-Serine (extracellular)	C3H7NO3	0
ser-L	Cytosol	L-Serine	C3H7NO3	0
ser-L[e]	Extracellular	L-Serine (extracellular)	C3H7NO3	0
ser-L-ala-L	Cytosol	Ser-Ala	C6H12N2O4	0
ser-L-gln-L	Cytosol	Ser-Gln	C8H15N3O5	0
ser-L-his-L	Cytosol	Ser-His	C9H14N4O4	0
ser-L-ile-L	Cytosol	Ser-Ile	C9H18N2O4	0
ser-L-leu-L	Cytosol	Ser-Leu	C9H18N2O4	0
ser-L-met-L	Cytosol	Ser-Met	C8H16N2O4S	0
ser-L-phe-L	Cytosol	Ser-Phe	C12H16N2O4	0
ser-L-ser-L	Cytosol	Ser-Ser	C6H12N2O5	0
ser-L-trp-L	Cytosol	Ser-Trp	C14H17N3O4	0
ser-L-tyr-L	Cytosol	Ser-Tyr	C12H16N2O5	0
ser-L-val-L	Cytosol	Ser-Val	C8H16N2O4	0
shcl	Cytosol	dihydrosirohydrochlorin	C42H41N4O16	-7
sheme	Cytosol	Siroheme	C42H36FeN4O16	-8
skm	Cytosol	Shikimate	C7H9O5	-1
skm5p	Cytosol	Shikimate 5-phosphate	C7H8O8P	-3
sl26da	Cytosol	N-Succinyl-LL-2,6-diaminoheptanedioate	C11H16N2O7	-2
slcys	Cytosol	S-Sulfo-L-cysteine	C3H6NO5S2	-1
so3	Cytosol	Sulfite	O3S	-2
so4	Cytosol	Sulfate	O4S	-2
so4[e]	Extracellular	Sulfate (extracellular)	O4S	-2
spmd	Cytosol	Spermidine	C7H22N3	3
spmd[e]	Extracellular	Spermidine (extracellular)	C7H22N3	3
sprm	Cytosol	Spermine	C10H30N4	4
srb-L	Cytosol	L-Sorbose	C6H12O6	0
srb-L[e]	Extracellular	L-Sorbose (extracellular)	C6H12O6	0
srch	Cytosol	sirohydrochlorin	C42H38N4O16	-8
starch[e]	Extracellular	Starch (extracellular)	C12H20O10	0
stchs	Cytosol	Stachyose	C24H42O21	0
strcoa	Cytosol	Stearyl-CoA (n-C18:0CoA)	C39H66N7O17P3S	-4
suc6p	Cytosol	Sucrose 6-phosphate	C12H21O14P	-2
sucbz	Cytosol	o-Succinylbenzoate	C11H8O5	-2
succ	Cytosol	Succinate	C4H4O4	-2
succ[e]	Extracellular	Succinate (extracellular)	C4H4O4	-2
succoa	Cytosol	Succinyl-CoA	C25H35N7O19P3S	-5
suchms	Cytosol	O-Succinyl-L-homoserine	C8H12NO6	-1
sucr	Cytosol	Sucrose	C12H22O11	0
sucr[e]	Extracellular	Sucrose (extracellular)	C12H22O11	0
sucsal	Cytosol	Succinic semialdehyde	C4H5O3	-1
sula	Cytosol	Sulfoacetate	C2H2O5S	-2
sula[e]	Extracellular	Sulfoacetate (extracellular)	C2H2O5S	-2
t12dg_BS	Cytosol	triglucosyl-1,2 diacylglycerol	C5236H9672O2000	0	**
tag6p-D	Cytosol	D-Tagatose 6-phosphate	C6H11O9P	-2
tagdp-D	Cytosol	D-Tagatose 1,6-biphosphate	C6H10O12P2	-4
tagur	Cytosol	D-Tagaturonate	C6H9O7	-1
tartr-L	Cytosol	L-tartarate	C4H4O6	-2
tartr-M	Cytosol	meso-Tartaric acid	C4H4O6	-2
taur	Cytosol	Taurine	C2H6NO3S	-1
taur[e]	Extracellular	Taurine (extracellular)	C2H6NO3S	-1
tcam_BS	Cytosol	minor teichoic acid (acetylgalactosamine glucose phosphate, n=30)	C420H750N30O420P30	-30
tcggrpp	Cytosol	trans,trans,cis-Geranylgeranyl pyrophosphate	C20H33O7P2	-3
td2coa	Cytosol	trans-Tetradec-2-enoyl-CoA	C35H56N7O17P3S	-4
tdcoa	Cytosol	Tetradecanoyl-CoA (n-C14:0CoA)	C35H58N7O17P3S	-4
teich-45_BS	Cytosol	teichuronic acid (GlcA + GalNac, 45 repeating unit)	C630H945N45O630P45	-45
thdp	Cytosol	2,3,4,5-Tetrahydrodipicolinate	C7H7NO4	-2
thf	Cytosol	5,6,7,8-Tetrahydrofolate	C19H21N7O6	-2
thiog	Cytosol	Thioglycolate	C2H3O2S	-1
thiog[e]	Extracellular	Thioglycolate (extracellular)	C2H3O2S	-1
thm	Cytosol	Thiamin	C12H17N4OS	1
thmmp	Cytosol	Thiamin monophosphate	C12H16N4O4PS	-1
thmpp	Cytosol	Thiamine diphosphate	C12H16N4O7P2S	-2
thr-L	Cytosol	L-Threonine	C4H9NO3	0
thr-L[e]	Extracellular	L-Threonine (extracellular)	C4H9NO3	0
thr-L-gln-L	Cytosol	Thr-Gln	C9H17N3O5	0
thr-L-leu-L	Cytosol	Thr-Leu	C10H20N2O4	0
thr-L-met-L	Cytosol	Thr-Met	C9H18N2O4S	0
thr-L-phe-L	Cytosol	Thr-Phe	C13H18N2O4	0
thr-L-thr-L	Cytosol	Thr-Thr	C8H16N2O5	0
thym	Cytosol	Thymine	C5H6N2O2	0
thym[e]	Extracellular	Thymine (extracellular)	C5H6N2O2	0
thymd	Cytosol	Thymidine	C10H14N2O5	0
thymd[e]	Extracellular	Thymidine (extracellular)	C10H14N2O5	0
tmp	Cytosol	Trimetaphosphate	P3O9	-3
tmp[e]	Extracellular	Trimetaphosphate (extracellular)	P3O9	-3
trans-dd2coa	Cytosol	trans-Dodec-2-enoyl-CoA	C33H52N7O17P3S	-4
trdca	Cytosol	Tridecanoate	C13H25O2	-1
trdcal	Cytosol	Tridecanal	C13H26O	0
trdox	Cytosol	Oxidized thioredoxin	X	0
trdrd	Cytosol	Reduced thioredoxin	XH2	0
tre[e]	Extracellular	Trehalose (extracellular)	C12H22O11	0
tre6p	Cytosol	alpha,alpha'-Trehalose 6-phosphate	C12H21O14P	-2
trnaglu	Cytosol	tRNA (Glu)	HOX	0
trnamet	Cytosol	tRNA(Met)	HOX	0
trp-L	Cytosol	L-Tryptophan	C11H12N2O2	0
trp-L[e]	Extracellular	L-Tryptophan (extracellular)	C11H12N2O2	0
tsul	Cytosol	Thiosulfate	O3S2	-2
ttdca	Cytosol	tetradecanoate (C14:0)	C14H27O2	-1
ttdcal	Cytosol	tetradecanal	C14H28O	0
tyr-L	Cytosol	L-Tyrosine	C9H11NO3	0
tyr-L[e]	Extracellular	L-Tyrosine (extracellular)	C9H11NO3	0
uaagmda	Cytosol	Undecaprenyl-diphospho-N-acetylmuramoyl-(N-acetylglucosamine)-L-alanyl-D-glutamyl-meso-2,6-diaminopimeloyl-D-alanyl-D-alanine	C95H152N8O28P2	-4
uaccg	Cytosol	UDP-N-acetyl-3-O-(1-carboxyvinyl)-D-glucosamine	C20H26N3O19P2	-3
uacgala	Cytosol	UDP-N-acetyl-D-galactosamine	C17H25N3O17P2	-2
uacgam	Cytosol	UDP-N-acetyl-D-glucosamine	C17H25N3O17P2	-2
uacmam	Cytosol	UDP-N-acetyl-D-mannosamine	C17H25N3O17P2	-2
uagmda	Cytosol	Undecaprenyl-diphospho-N-acetylmuramoyl-L-alanyl-D-glutamyl-meso-2,6-diaminopimeloyl-D-alanyl-D-alanine	C87H139N7O23P2	-4
uama	Cytosol	UDP-N-acetylmuramoyl-L-alanine	C23H33N4O20P2	-3
uamag	Cytosol	UDP-N-acetylmuramoyl-L-alanyl-D-glutamate	C28H39N5O23P2	-4
uamr	Cytosol	UDP-N-acetylmuramate	C20H28N3O19P2	-3
udca	Cytosol	undecanoate	C11H21O2	-1
udcal	Cytosol	undecanal	C11H22O	0
udcpdp	Cytosol	Undecaprenyl diphosphate	C55H89O7P2	-3
udcpp	Cytosol	Undecaprenyl phosphate	C55H89O4P	-2
udp	Cytosol	UDP	C9H11N2O12P2	-3
udpg	Cytosol	UDPglucose	C15H22N2O17P2	-2
udpgal	Cytosol	UDPgalactose	C15H22N2O17P2	-2
udpglcur	Cytosol	UDP-D-glucuronate	C15H19N2O18P2	-3
ugmd	Cytosol	UDP-N-acetylmuramoyl-L-alanyl-D-gamma-glutamyl-meso-2,6-diaminopimelate	C35H51N7O26P2	-4
ugmda	Cytosol	UDP-N-acetylmuramoyl-L-alanyl-D-glutamyl-meso-2,6-diaminopimeloyl-D-alanyl-D-alanine	C41H61N9O28P2	-4
ump	Cytosol	UMP	C9H11N2O9P	-2
ump[e]	Extracellular	UMP (extracellular)	C9H11N2O9P	-2
unk2_BS	Cytosol	unknown 2	C5H17O11NP	-1	*
uppg3	Cytosol	Uroporphyrinogen III	C40H36N4O16	-8
ura	Cytosol	Uracil	C4H4N2O2	0
ura[e]	Extracellular	Uracil (extracellular)	C4H4N2O2	0
urate	Cytosol	Urate	C5H4N4O3	0
urate[e]	Extracellular	Urate (extracellular)	C5H4N4O3	0
urcan	Cytosol	Urocanate	C6H5N2O2	-1
urdglyc	Cytosol	(-)-Ureidoglycolate	C3H5N2O4	-1
urea	Cytosol	Urea	CH4N2O	0
urea[e]	Extracellular	Urea (extracellular)	CH4N2O	0
uri	Cytosol	Uridine	C9H12N2O6	0
uri[e]	Extracellular	Uridine (extracellular)	C9H12N2O6	0
utp	Cytosol	UTP	C9H11N2O15P3	-4
val-L	Cytosol	L-Valine	C5H11NO2	0
val-L[e]	Extracellular	L-Valine (extracellular)	C5H11NO2	0
xan	Cytosol	Xanthine	C5H4N4O2	0
xan[e]	Extracellular	Xanthine (extracellular)	C5H4N4O2	0
xmp	Cytosol	Xanthosine 5'-phosphate	C10H11N4O9P	-2
xtsn	Cytosol	Xanthosine	C10H12N4O6	0
xtsn[e]	Extracellular	Xanthosine (extracellular)	C10H12N4O6	0
xu5p-D	Cytosol	D-Xylulose 5-phosphate	C5H9O8P	-2
xyl-D	Cytosol	D-Xylose	C5H10O5	0
xyl-D[e]	Extracellular	D-Xylose (extracellular)	C5H10O5	0
xylu-D	Cytosol	D-Xylulose	C5H10O5	0
zn2	Cytosol	Zinc	Zn	2
zn2[e]	Extracellular	Zinc (extracellular)	Zn	2
	* Unknown compound in PYRIS from unknown reaction stoichiometry
	** This compound is based on the average fatty acid composition. This metabolite really represents 100 copies of the compound and the reactions involving this metabolite have the stoichiometric coefficients appropriately scaled (e.g. 1/100)

## Sheet: Exchange fluxes
Constraints on Exchange Fluxes (see supplementary Simulation condition excel file for detail)
Abbreviation	Equation	Lower Bound	Upper Bound
EX_2ddglcn(e)	[e] : 2ddglcn <==>	0	1000000
EX_2hxmp(e)	[e] : 2hxmp <==>	0	1000000
EX_2pg(e)	[e] : 2pg <==>	Varied	Varied
EX_2pglyc(e)	[e] : 2pglyc <==>	Varied	Varied
EX_3amba(e)	[e] : 3amba <==>	0	1000000
EX_3amp(e)	[e] : 3amp <==>	Varied	Varied
EX_3cmp(e)	[e] : 3cmp <==>	Varied	Varied
EX_3gmp(e)	[e] : 3gmp <==>	Varied	Varied
EX_3pg(e)	[e] : 3pg <==>	Varied	Varied
EX_3ump(e)	[e] : 3ump <==>	Varied	Varied
EX_4abut(e)	[e] : 4abut <==>	Varied	Varied
EX_5mtr(e)	[e] : 5mtr <==>	0	1000000
EX_6pgc(e)	[e] : 6pgc <==>	Varied	Varied
EX_abt(e)	[e] : abt-L <==>	Varied	Varied
EX_ac(e)	[e] : ac <==>	Varied	Varied
EX_acac(e)	[e] : acac <==>	Varied	Varied
EX_acgam(e)	[e] : acgam <==>	Varied	Varied
EX_acmana(e)	[e] : acmana <==>	Varied	Varied
EX_acnam(e)	[e] : acnam <==>	Varied	Varied
EX_actn-R(e)	[e] : actn-R <==>	0	1000000
EX_ade(e)	[e] : ade <==>	0	1000000
EX_adn(e)	[e] : adn <==>	Varied	Varied
EX_akg(e)	[e] : akg <==>	Varied	Varied
EX_alaala(e)	[e] : alaala <==>	0	1000000
EX_ala-B(e)	[e] : ala-B <==>	0	1000000
EX_ala-D(e)	[e] : ala-D <==>	Varied	Varied
EX_ala-L(e)	[e] : ala-L <==>	Varied	Varied
EX_ala-L-asp-L(e)	[e] : ala-L-asp-L <==>	Varied	Varied
EX_ala-L-gln-L(e)	[e] : ala-L-gln-L <==>	Varied	Varied
EX_ala-L-glu-L(e)	[e] : ala-L-glu-L <==>	Varied	Varied
EX_ala-L-gly(e)	[e] : L-alagly <==>	Varied	Varied
EX_ala-L-his-L(e)	[e] : ala-L-his-L <==>	Varied	Varied
EX_ala-L-leu-L(e)	[e] : ala-L-leu-L <==>	Varied	Varied
EX_ala-L-Thr-L(e)	[e] : ala-L-Thr-L <==>	Varied	Varied
EX_alltn(e)	[e] : alltn <==>	Varied	Varied
EX_amp(e)	[e] : amp <==>	Varied	Varied
EX_antim(e)	[e] : antim <==>	0	1000000
EX_arab-D(e)	[e] : arab-D <==>	Varied	Varied
EX_arab-L(e)	[e] : arab-L <==>	Varied	Varied
EX_arbt(e)	[e] : arbt <==>	Varied	Varied
EX_arg-L(e)	[e] : arg-L <==>	Varied	Varied
EX_argp(e)	[e] : argp <==>	Varied	Varied
EX_arsenb(e)	[e] : arsenb <==>	0	1000000
EX_arsna(e)	[e] : arsna <==>	-1000000	1000000
EX_arsni2(e)	[e] : arsni2 <==>	0	1000000
EX_asn-L(e)	[e] : asn-L <==>	Varied	Varied
EX_asp-L(e)	[e] : asp-L <==>	Varied	Varied
EX_bilea(e)	[e] : bilea <==>	0	1000000
EX_btd-RR(e)	[e] : btd-RR <==>	Varied	Varied
EX_buts(e)	[e] : buts <==>	Varied	1000000
EX_ca2(e)	[e] : ca2 <==>	-1000000	1000000
EX_cbl2(e)	[e] : cbl2 <==>	0	1000000
EX_cd2(e)	[e] : cd2 <==>	-1000000	1000000
EX_cellb(e)	[e] : cellb <==>	Varied	Varied
EX_cgly(e)	[e] : cgly <==>	Varied	1000000
EX_chitob(e)	[e] : chitob <==>	0	1000000
EX_chol(e)	[e] : chol <==>	0	1000000
EX_chols(e)	[e] : chols <==>	0	1000000
EX_chor(e)	[e] : chor <==>	Varied	1000000
EX_cit(e)	[e] : cit <==>	Varied	Varied
EX_citr	[e] : citr-L <==>	Varied	Varied
EX_cmp(e)	[e] : cmp <==>	Varied	Varied
EX_co2(e)	[e] : co2 <==>	-1000000	1000000
EX_cobalt2(e)	[e] : cobalt2 <==>	0	1000000
EX_crn(e)	[e] : crn <==>	Varied	Varied
EX_cro4(e)	[e] : cro4 <==>	0	1000000
EX_csn(e)	[e] : csn <==>	0	1000000
EX_ctbt(e)	[e] : ctbt <==>	0	1000000
EX_cu2(e)	[e] : cu2 <==>	0	1000000
EX_cys-L(e)	[e] : cys-L <==>	Varied	Varied
EX_cyst(e)	[e] : cyst-L <==>	Varied	1000000
EX_cytd(e)	[e] : cytd <==>	Varied	Varied
EX_dad-2(e)	[e] : dad-2 <==>	Varied	Varied
EX_dcyt(e)	[e] : dcyt <==>	Varied	1000000
EX_dextrin(e)	[e] : dextrin <==>	Varied	Varied
EX_dha(e)	[e] : dha <==>	Varied	Varied
EX_djenk(e)	[e] : djenk <==>	Varied	1000000
EX_drib(e)	[e] : drib <==>	Varied	Varied
EX_dtmp(e)	[e] : dtmp <==>	Varied	Varied
EX_ectoine(e)	[e] : ectoine <==>	0	1000000
EX_etha(e)	[e] : etha <==>	Varied	Varied
EX_eths(e)	[e] : eths <==>	0	1000000
EX_etoh(e)	[e] : etoh <==>	0	1000000
EX_fe2(e)	[e] : fe2 <==>	0	1000000
EX_fe3(e)	[e] : fe3 <==>	-1000000	1000000
EX_ferrich(e)	[e] : ferrich <==>	0	1000000
EX_ferxa(e)	[e] : ferxa <==>	0	1000000
EX_fol(e)	[e] : fol <==>	Varied	1000000
EX_for(e)	[e] : for <==>	Varied	Varied
EX_fru(e)	[e] : fru <==>	Varied	Varied
EX_fum(e)	[e] : fum <==>	Varied	Varied
EX_g1p(e)	[e] : g1p <==>	Varied	Varied
EX_g6p(e)	[e] : g6p <==>	Varied	Varied
EX_gal(e)	[e] : gal <==>	Varied	Varied
EX_galctr-D(e)	[e] : galctr-D <==>	Varied	Varied
EX_galt(e)	[e] : galt <==>	Varied	Varied
EX_galur(e)	[e] : galur <==>	Varied	Varied
EX_gam(e)	[e] : gam <==>	Varied	Varied
EX_gam6p(e)	[e] : gam6p <==>	Varied	Varied
EX_gbbtn(e)	[e] : gbbtn <==>	0	1000000
EX_glc(e)	[e] : glc-D <==>	Varied	Varied
EX_glcn-D(e)	[e] : glcn-D <==>	Varied	Varied
EX_glcr(e)	[e] : glcr <==>	Varied	Varied
EX_glcur(e)	[e] : glcur <==>	Varied	Varied
EX_gln-L(e)	[e] : gln-L <==>	Varied	Varied
EX_glu-D(e)	[e] : glu-D <==>	Varied	Varied
EX_glu-L(e)	[e] : glu-L <==>	Varied	Varied
EX_glx(e)	[e] : glx <==>	Varied	Varied
EX_gly(e)	[e] : gly <==>	Varied	Varied
EX_gly-asn-L(e)	[e] : gly-asn-L <==>	Varied	Varied
EX_gly-asp-L(e)	[e] : gly-asp-L <==>	Varied	Varied
EX_glyb(e)	[e] : glyb <==>	0	1000000
EX_glyc(e)	[e] : glyc <==>	Varied	Varied
EX_glyc3p(e)	[e] : glyc3p <==>	Varied	Varied
EX_glyclt(e)	[e] : glyclt <==>	Varied	Varied
EX_glycogen(e)	[e] : glycogen <==>	Varied	Varied
EX_gly-gln-L(e)	[e] : gly-gln-L <==>	Varied	Varied
EX_gly-glu-L(e)	[e] : gly-glu-L <==>	Varied	Varied
EX_gly-met-L(e)	[e] : gly-met-L <==>	Varied	Varied
EX_gly-pro-L(e)	[e] : gly-pro-L <==>	Varied	Varied
EX_gmp(e)	[e] : gmp <==>	Varied	Varied
EX_gsn(e)	[e] : gsn <==>	Varied	Varied
EX_gthox(e)	[e] : gthox <==>	Varied	1000000
EX_gthrd(e)	[e] : gthrd <==>	0	1000000
EX_gua(e)	[e] : gua <==>	Varied	1000000
EX_h(e)	[e] : h <==>	-1000000	1000000
EX_h2o(e)	[e] : h2o <==>	-1000000	1000000
EX_h2o2(e)	[e] : h2o2 <==>	0	1000000
EX_hexs(e)	[e] : hexs <==>	0	1000000
EX_hg2(e)	[e] : hg2 <==>	Varied	1000000
EX_his-L(e)	[e] : his-L <==>	Varied	Varied
EX_hqn(e)	[e] : hqn <==>	0	1000000
EX_hxan(e)	[e] : hxan <==>	Varied	1000000
EX_icit(e)	[e] : icit <==>	0	1000000
EX_ile-L(e)	[e] : ile-L <==>	Varied	Varied
EX_inost(e)	[e] : inost <==>	Varied	Varied
EX_ins(e)	[e] : ins <==>	Varied	Varied
EX_istnt(e)	[e] : istnt <==>	0	1000000
EX_k(e)	[e] : k <==>	-1000000	1000000
EX_lac-L(e)	[e] : lac-L <==>	Varied	Varied
EX_lanth(e)	[e] : lanth <==>	Varied	1000000
EX_Larab(e)	[e] : Larab <==>	0	1000000
EX_lcts(e)	[e] : lcts <==>	Varied	Varied
EX_Lcyst(e)	[e] : Lcyst <==>	Varied	1000000
EX_leu-L(e)	[e] : leu-L <==>	Varied	Varied
EX_lipt(e)	[e] : lipt <==>	0	1000000
EX_lys-L(e)	[e] : lys-L <==>	Varied	Varied
EX_madg(e)	[e] : madg <==>	0	1000000
EX_mal-D(e)	[e] : mal-D <==>	Varied	Varied
EX_mal-L(e)	[e] : mal-L <==>	Varied	Varied
EX_malt(e)	[e] : malt <==>	Varied	Varied
EX_malttr(e)	[e] : malttr <==>	Varied	Varied
EX_man(e)	[e] : man <==>	Varied	Varied
EX_man1p(e)	[e] : man1p <==>	Varied	Varied
EX_man6p(e)	[e] : man6p <==>	Varied	Varied
EX_mbdg(e)	[e] : mbdg <==>	Varied	Varied
EX_melib(e)	[e] : melib <==>	Varied	Varied
EX_meoh(e)	[e] : meoh <==>	0	1000000
EX_met-D(e)	[e] : met-D <==>	0	1000000
EX_met-L(e)	[e] : met-L <==>	Varied	Varied
EX_met-L-ala-L(e)	[e] : met-L-ala-L <==>	Varied	Varied
EX_metox(e)	[e] : metox <==>	Varied	1000000
EX_metox-R(e)	[e] : metox-R <==>	0	1000000
EX_mg2(e)	[e] : mg2 <==>	-1000000	1000000
EX_mn2(e)	[e] : mn2 <==>	0	1000000
EX_mnl(e)	[e] : mnl <==>	Varied	Varied
EX_mobd(e)	[e] : mobd <==>	0	1000000
EX_mops(e)	[e] : mops <==>	0	1000000
EX_mso3(e)	[e] : mso3 <==>	Varied	1000000
EX_na1(e)	[e] : na1 <==>	-1000000	1000000
EX_nac(e)	[e] : nac <==>	Varied	1000000
EX_nh4(e)	[e] : nh4 <==>	Varied	Varied
EX_ni2(e)	[e] : ni2 <==>	0	1000000
EX_no2(e)	[e] : no2 <==>	Varied	Varied
EX_no3(e)	[e] : no3 <==>	Varied	Varied
EX_o2(e)	[e] : o2 <==>	Varied	0
EX_orn-L(e)	[e] : orn-L <==>	Varied	Varied
EX_pala(e)	[e] : pala <==>	Varied	Varied
EX_pep(e)	[e] : pep <==>	Varied	Varied
EX_phe-L(e)	[e] : phe-L <==>	Varied	Varied
EX_pi(e)	[e] : pi <==>	Varied	Varied
EX_pnto-R(e)	[e] : pnto-R <==>	Varied	1000000
EX_ppa(e)	[e] : ppa <==>	Varied	Varied
EX_ppi(e)	[e] : ppi <==>	Varied	Varied
EX_pro-L(e)	[e] : pro-L <==>	Varied	Varied
EX_prolb(e)	[e] : prolb <==>	0	1000000
EX_pser-D(e)	[e] : pser-D <==>	Varied	Varied
EX_pser-L(e)	[e] : pser-L <==>	Varied	Varied
EX_pur(e)	[e] : pur <==>	0	1000000
EX_pyr(e)	[e] : pyr <==>	Varied	Varied
EX_raffin(e)	[e] : raffin <==>	Varied	Varied
EX_rib-D(e)	[e] : rib-D <==>	Varied	Varied
EX_ribflv(e)	[e] : ribflv <==>	Varied	1000000
EX_rmn(e)	[e] : rmn <==>	Varied	Varied
EX_salcn(e)	[e] : salcn <==>	Varied	Varied
EX_sbt-D(e)	[e] : sbt-D <==>	Varied	Varied
EX_ser-D(e)	[e] : ser-D <==>	Varied	Varied
EX_ser-L(e)	[e] : ser-L <==>	Varied	Varied
EX_so4(e)	[e] : so4 <==>	Varied	1000000
EX_spmd(e)	[e] : spmd <==>	0	1000000
EX_srb-L(e)	[e] : srb-L <==>	Varied	Varied
EX_starch(e)	[e] : starch <==>	0	1000000
EX_succ(e)	[e] : succ <==>	Varied	Varied
EX_sucr(e)	[e] : sucr <==>	Varied	Varied
EX_sula(e)	[e] : sula <==>	0	1000000
EX_taur(e)	[e] : taur <==>	Varied	1000000
EX_thiog(e)	[e] : thiog <==>	0	1000000
EX_thr-L(e)	[e] : thr-L <==>	Varied	Varied
EX_thym(e)	[e] : thym <==>	Varied	Varied
EX_thymd(e)	[e] : thymd <==>	Varied	Varied
EX_tmp(e)	[e] : tmp <==>	Varied	Varied
EX_tre(e)	[e] : tre <==>	Varied	Varied
EX_trp-L(e)	[e] : trp-L <==>	Varied	Varied
EX_tyr-L(e)	[e] : tyr-L <==>	Varied	1000000
EX_ump(e)	[e] : ump <==>	Varied	Varied
EX_ura(e)	[e] : ura <==>	Varied	Varied
EX_urate(e)	[e] : urate <==>	Varied	Varied
EX_urea(e)	[e] : urea <==>	Varied	Varied
EX_uri(e)	[e] : uri <==>	Varied	Varied
EX_val-L(e)	[e] : val-L <==>	Varied	Varied
EX_xan(e)	[e] : xan <==>	Varied	Varied
EX_xtsn(e)	[e] : xtsn <==>	0	1000000
EX_xyl-D(e)	[e] : xyl-D <==>	Varied	Varied
EX_zn2(e)	[e] : zn2 <==>	-1000000	1000000
Sink_f6p	[e] : f6p <==>	Varied	Varied
